# Supplementary material for: Mutationally-activated PI3’-kinase-α promotes de-differentiation of lung tumors initiated by the BRAFV600E oncoprotein kinase
Source: eLife. 2019 Aug 27;8:e43668. doi: 10.7554/eLife.43668 (PMC6711745; doi:10.7554/eLife.43668)
Supplement: Figure 2—source data 1. [file elife-43668-fig2-data1.tds]

Mettl7a2	239.829874970709	4.06880138027517	0.284646263760747	14.2942377901545	2.37693952545242e-46	4.93832955807994e-42
Gm47021	79.5724545060251	4.40019954750776	0.334101974082824	13.1702291181822	1.30201945406278e-39	1.35253780888041e-35
Mettl7a3	497.979033645652	2.44721638501942	0.313692964423349	7.80131103519665	6.12672969990289e-15	4.24296454150608e-11
Gm5398	90.6361504694351	2.61005073282786	0.406758102556286	6.41671479049808	1.39246440364661e-10	7.2324601125405e-07
AC147512.3	104.83452008606	-2.12190345158801	0.395777043355672	-5.36136061252326	8.25974434036426e-08	0.000343208896830816
Gm2427	112.677641063059	-2.13595021222246	0.408627694158646	-5.22713032610364	1.72161153394759e-07	0.000596136687154918
Pttg1	205.036847419989	2.00741340515134	0.389199237878135	5.15780404940026	2.49862903214033e-07	0.000741593096739249
C5ar2	206.303921244823	-1.56296325192775	0.309879303954692	-5.04378069777862	4.56422388279067e-07	0.00118532894236074
AC165954.1	437.132640206546	-2.01130061293483	0.40848425612021	-4.92381427876364	8.48733918424422e-07	0.00159208600154029
Dlk1	437.132640206546	-2.01130061293483	0.40848425612021	-4.92381427876364	8.48733918424422e-07	0.00159208600154029
Fhit	10.6411506469542	-1.99122896560785	0.407005613324083	-4.89238698539107	9.96203216212159e-07	0.00159208600154029
Gm8276	121.737326620853	1.98010809633894	0.399697387019904	4.95401811631142	7.26964336647261e-07	0.00159208600154029
Mx2	78.6594149434761	2.00406732894343	0.408589587292314	4.90484190315324	9.3502619509174e-07	0.00159208600154029
Vapb	800.700417429395	1.06721486926427	0.219274698782557	4.86702239332485	1.13292196324483e-06	0.00168125619345533
Nrn1	481.299019235353	-1.65375679324057	0.342168598430672	-4.83316353641273	1.34380307694818e-06	0.00174492829541721
Rps2-ps10	924.217591861057	-1.09770430967242	0.226698505171841	-4.84213298557192	1.28452744949032e-06	0.00174492829541721
Tmem181b-ps	465.626808804099	1.68880684665435	0.356073643414591	4.74285833250511	2.1072363716565e-06	0.00257529075632562
Wdr25	125.354584545194	1.05247848014982	0.222779339493272	4.72430918658687	2.30898897619421e-06	0.0026650863871895
Hsd17b14	75.4941961306653	1.67570778529107	0.356002459259877	4.70701182451052	2.51374332320584e-06	0.0027487121727855
Gm15920	144.4085670506	-0.883740443912526	0.190896952216495	-4.62941096571453	3.66707352598401e-06	0.00380935597879219
Colgalt1	911.012655356475	0.771720264799656	0.167706275881666	4.60161828018997	4.19220979967728e-06	0.00397705777245462
Pate2	49.3015528296954	0.915389159346374	0.198968708238157	4.60066895670194	4.21136267780139e-06	0.00397705777245462
Sox9	214.758795012677	-1.61751723501618	0.355696137178578	-4.54746921866094	5.42948582549799e-06	0.00490447815263245
Tmem11	178.670483551233	-0.894817534822376	0.198868204162073	-4.49955053696326	6.80972899085455e-06	0.00589495539641642
Cdh16	115.642759952848	-1.4560724524761	0.325612672859305	-4.47179294248555	7.75665121787735e-06	0.00644608742810479
Htr2b	74.3995014599562	1.38851197024896	0.311722085652697	4.45432657535842	8.41569213577895e-06	0.00647577569612396
Zmat4	943.367343782165	-1.76690415467054	0.396671610546219	-4.45432470510682	8.41576548880184e-06	0.00647577569612396
Abcc5	1889.78647588669	0.979893445262744	0.221393094008068	4.42603437859284	9.59812340031086e-06	0.00712180756303066
2210418O10Rik	506.904915758302	1.51458867525704	0.344919296096158	4.39113929663938	1.12758270685087e-05	0.00807815804052884
Gm8797	874.77022549987	-0.581812782531002	0.133156567482096	-4.36938855914285	1.24594902480299e-05	0.00862861231310227
E330017A01Rik	78.6564023790125	-1.77291864365228	0.406688525812434	-4.35940168243143	1.30418531075612e-05	0.00874056581169969
Mroh8	12.4773352450214	-1.75230101161366	0.403017722194258	-4.3479502640061	1.37415754954908e-05	0.00892171789044738
Jam3	84.9061845927497	1.12189946554053	0.26123167352795	4.29465328759416	1.74966556449736e-05	0.0110154702327264
Def6	27.5209845314005	1.56159547876975	0.364413822277133	4.28522570579711	1.82553756722561e-05	0.0111551083813763
Nudt6	81.7719502068347	1.01093080276622	0.236855756908946	4.26812848443812	1.97119786122714e-05	0.0117010305042443
H60c	106.768405977678	-1.62218789527256	0.382996979252351	-4.23551093911821	2.28032601387574e-05	0.013160014795634
Foxa3	35.7492338257573	-1.61503727191769	0.382815501197898	-4.21883979845109	2.45562671148903e-05	0.0137886758264584
Sez6l2	10.1808569655419	1.72697699778433	0.41047917174864	4.2072219899183	2.58529152842658e-05	0.0141347412617344
Rprm	13.6603159697639	-1.64943856569136	0.395150634192082	-4.17420199530686	2.99032355600374e-05	0.0159299903075727
Eif5al3-ps	57.7413159794003	-1.70214805434144	0.409735313224869	-4.15426251875752	3.26338344946805e-05	0.0165365986697922
Gm14419	73.4978138354158	1.30319770270646	0.313623332142488	4.15529576133189	3.24867029475359e-05	0.0165365986697922
Gm13410	62.6619692427857	-1.45976489601046	0.355941119569994	-4.1011414971498	4.11117061399309e-05	0.0198636466689117
Grem1	42.1859545317291	-1.68301999233922	0.409954172764925	-4.10538568491238	4.03640856338308e-05	0.0198636466689117
Tmem185a	330.792723147686	0.979706513071632	0.242606341330114	4.03825599817503	5.38500676386848e-05	0.0254270228468481
Nxpe4	208.140560827351	1.63324499384913	0.406237115897521	4.02042287603564	5.80937661181381e-05	0.026238175758053
Tmem27	60.2838205029	-1.62289665727512	0.403495126330586	-4.02209729776381	5.76822194172575e-05	0.026238175758053
Acss3	674.334327024529	-0.436793613444925	0.108934479832751	-4.00969109243963	6.07982334163234e-05	0.0263155020303653
Ppargc1a	426.471609443839	-1.37243134543176	0.342191494659309	-4.01071144914976	6.05360576807428e-05	0.0263155020303653
Lzts2	195.793120843323	1.08351676976426	0.270806781521215	4.00106955844229	6.30568167358371e-05	0.0267360902959949
Gm1972	46.9191594111865	-1.61583003755132	0.405405729217836	-3.9857109090905	6.72783856622487e-05	0.0279555148103776
Adcyap1	132.751460722421	-1.62389472431901	0.408435262128925	-3.97589257072133	7.01157745193869e-05	0.0280139486810535
Gm13650	26.5925317124187	1.2993189272604	0.326423112512961	3.98047465835865	6.87777969851439e-05	0.0280139486810535
AC124709.1	23.4280903753734	-1.59118908880462	0.405283040216309	-3.92611812217793	8.63277735173315e-05	0.0338404872187939
Aass	260.234691473883	-1.12466362438857	0.286829839327493	-3.92101333329013	8.81773832144572e-05	0.0339254317345104
Ddb2	301.488138142218	-0.865500902335296	0.2211105027254	-3.91433645922362	9.06531550639592e-05	0.0342438172656148
Siah2	93.4819088215127	-1.01081443440598	0.259352368882589	-3.89745595446473	9.72084950447678e-05	0.0360643516616089
Polr1e	107.034234619876	-1.23359709042596	0.317931128455594	-3.88007646944913	0.000104423629414149	0.0374052642191096
Rap2b	270.521017131369	1.1255469210754	0.289783762093615	3.88409244515155	0.000102712824709828	0.0374052642191096
Hunk	334.038992768655	0.798987819370479	0.206659951899658	3.86619570955103	0.000110546239214647	0.0389272655241271
Bcl10	501.414148993541	0.482379765936555	0.12525065225305	3.85131540043384	0.000117485072577421	0.040681164464475
Trpc3	83.2399173523234	1.57522499384188	0.410511814149079	3.83722207144526	0.000124433938421896	0.0423809754861199
Zfp558	65.4206395848693	-1.5318105251684	0.399945839122734	-3.83004490940166	0.000128119874438465	0.042932556634412
Synrg	2344.61820939147	-0.448827923160649	0.117592651966723	-3.81680245877661	0.000135192322801621	0.0445834237861344
Bbx	4015.35482569629	-0.35623152855281	0.0936088161043492	-3.80553395906327	0.000141498597499724	0.0459129898247349
Scara3	79.0085403411543	-1.51826114974975	0.399352365665892	-3.80180832838727	0.000143643836090093	0.0459129898247349
Ifi213	342.098109394415	1.38424245830444	0.3668252684407	3.77357444373604	0.000160925170684995	0.0506572931235069
Unc5a	15.118399124581	1.54417354035092	0.410049392748115	3.76582325851527	0.000166001193509524	0.0514752357664756
Rpl3l	5.25437004589003	-1.53086587452116	0.407198029723425	-3.75951198870226	0.000170245119726027	0.0520148912857048
Mndal	495.445928409436	1.19639904344066	0.319256828807608	3.74745012631081	0.000178641341786535	0.0522739791120712
Slc4a1	23.1979083936212	-1.34282996003153	0.358242209917619	-3.7483856532158	0.000177976446174982	0.0522739791120712
Zfp184	69.2193940185547	-1.35046118992466	0.360266031879129	-3.74851101804054	0.000177887524177131	0.0522739791120712
Olfr919	12.554455035566	-1.52866837743826	0.408568753733803	-3.74152052370172	0.000182910236843414	0.0527797650091495
Asb18	94.4783253789529	0.626001934273205	0.167551638884519	3.73617314901147	0.000186842036643155	0.0531757555246327
Bex1	44.3197495088733	-1.51000585287217	0.405718970726551	-3.72180243425168	0.000197805765363238	0.0555353051511708
Serpinb9b	17.564281009864	1.48653575888823	0.400563204637709	3.71111410553231	0.000206349055941253	0.057161439816473
AI837181	148.30222801197	1.02668215455204	0.277439759155034	3.70055884448174	0.000215125185270112	0.0578202665730633
Fez1	23.2956065566388	1.49437864555725	0.404075378999463	3.69826701457908	0.000217076472501874	0.0578202665730633
Slc6a4	97.759029611232	-1.4859739771526	0.401488323698199	-3.70116361906857	0.000214613027359707	0.0578202665730633
Gm6472	394.011354665737	-0.806909367439358	0.219019111670253	-3.6841961474769	0.000229425524265579	0.0603360087612869
Gm5514	86.5035560758588	-1.06887825042259	0.290382443911241	-3.68093275896979	0.000232382287295819	0.0603496800107242
Fam102b	4697.34967316446	-0.822054809375703	0.224004979480139	-3.66980596272231	0.00024273464981448	0.0622599393153781
Rbp4	223.80468409136	-1.15727524131261	0.316445908922481	-3.65710286871209	0.000255082029843346	0.0646290762442118
Ptn	24.5645424906766	1.47200556076162	0.402921396903939	3.65333182122509	0.000258859358827064	0.0647959281806155
Cdkn3	16.2829683737258	1.38242739503365	0.380065353501858	3.63734126853763	0.000275466846721251	0.0681321334223895
Lax1	22.8837955792267	-1.08464314084389	0.299657856159564	-3.61960522158422	0.000295052815873257	0.0706399401064715
Pygl	625.566268458016	-0.964090448299858	0.266400964424157	-3.61894503791982	0.000295806449232914	0.0706399401064715
Serpinb10	96.4575047721366	-1.41907632378883	0.392041752182116	-3.61970712530033	0.000294936647929816	0.0706399401064715
Zfp423	50.2507502667688	1.48395815467526	0.410477129234553	3.61520301372822	0.000300112345958537	0.0706423911846957
Zfp867	191.977905199615	1.26728847423221	0.350753160724389	3.61304933536438	0.000302617097393046	0.0706423911846957
Zfp263	552.792228907615	0.689095836181145	0.190894594581842	3.60982372335173	0.000306405160927883	0.0707319291493076
Gnl3	520.683988848829	-0.745610212255896	0.207969554117864	-3.58518926204618	0.000336833844675535	0.0714087750712134
Irak1bp1	116.913076508075	-1.3586478281639	0.377049313576308	-3.60336905344593	0.0003141190301128	0.0714087750712134
Lbp	2061.77244067779	-1.18671602765266	0.330028987480122	-3.59579331716775	0.000323404499152849	0.0714087750712134
Naip3	15.2078109197833	-1.40278084701309	0.390967975917364	-3.58796866603107	0.000333264328994157	0.0714087750712134
Ptgir	42.0640281734313	1.4092500543657	0.391342486763561	3.60106582349474	0.000316915320846139	0.0714087750712134
Rexo1	272.123263417531	0.899297917389739	0.250564180275062	3.58909208970937	0.00033183161535935	0.0714087750712134
Setd1b	1160.57322359891	0.709889365872913	0.197945793952952	3.58628163648499	0.0003354266911734	0.0714087750712134
Usf2	299.383244441304	0.575113538181702	0.160002067262275	3.59441317241843	0.000325123545326633	0.0714087750712134
1110059G10Rik	244.40225309459	-0.908368721677718	0.254756576602965	-3.56563404089623	0.000362977584026395	0.0754122228573239
Zfp385b	545.035382708299	-1.20290406851398	0.337339512449043	-3.56585583402622	0.000362670709004037	0.0754122228573239
Limd1	2112.88705789965	-0.641644513765592	0.180136391361672	-3.5619927151606	0.000368050599061606	0.0757091014465735
H60b	86.8525819761787	-1.45358466686106	0.410436261972046	-3.54156004607618	0.00039776831256111	0.0802333442890255
Ifi206	35.9879877266369	1.44791629559273	0.408714491182234	3.54261061653219	0.000396187224085795	0.0802333442890255
Batf2	47.3333281606166	1.41740654819267	0.402498785243	3.52151758007654	0.000429084215581399	0.0855212459169584
Gpr108	594.827972437108	-0.531646314484836	0.151053536297678	-3.51958866714071	0.000432216539337728	0.0855212459169584
Gm18065	5.51305577688071	-1.37785045529158	0.392510021490602	-3.51035739179101	0.000447504777090644	0.085928833125353
Mcemp1	89.6569145834391	1.42300110770201	0.405771491440548	3.50690262307525	0.000453355017755539	0.085928833125353
Meis3	157.234398958838	-0.988858627343826	0.28205040027107	-3.50596427586511	0.000454956278580517	0.085928833125353
Tiam1	267.942543595899	1.26796944378629	0.361032558998537	3.51206397368561	0.000444640953791978	0.085928833125353
Tmem181a	1076.30708139954	0.887149002743285	0.252977768615563	3.50682594600413	0.000453485667246433	0.085928833125353
Abcb1a	562.638153441667	1.33605643387029	0.381486182919704	3.50224069360727	0.000461362627439505	0.0859841371969115
H2-DMb2	292.408750762767	-0.907316861562986	0.259159790471381	-3.50099396172795	0.000463526346074994	0.0859841371969115
Dcaf1	1861.78511206045	-0.563575064997928	0.162317076604222	-3.47206268612202	0.000516475721856763	0.0941254350640009
Gm12788	9.72005305160058	1.37355590228021	0.395577744267693	3.47227800902447	0.000516061616983121	0.0941254350640009
Adamts6	282.028956272567	-1.03442752804347	0.298323108964904	-3.46747367856496	0.000525375192310678	0.0949147390908404
Rasa1	2452.66728895418	-0.376257542577361	0.108742050573803	-3.46009239840476	0.000539990062416683	0.0967140822135259
Gm28530	11.8818147470398	-1.37320260873232	0.39867056847616	-3.44445443761027	0.00057221306742316	0.0982504023866411
Nnt	999.361715945135	-0.504426854925776	0.146146583978753	-3.45151313970574	0.000557452612744497	0.0982504023866411
Pqbp1	97.9538155963575	0.70043821939323	0.203202035204034	3.44700395687437	0.000566840280047121	0.0982504023866411
Stx11	501.829557815449	-0.777902290056974	0.225657887873035	-3.44726389752729	0.00056629513541042	0.0982504023866411
Zfyve26	776.557180296767	0.660082161742723	0.191602611665645	3.44505826932357	0.000570936300318076	0.0982504023866411
Gpx8	610.879139149688	-0.916849858670979	0.267301757482827	-3.43001807135474	0.000603541051467921	0.102780072830308
Gm26585	2.41412002931371	-1.37856237780311	0.402218094357055	-3.42740020188983	0.000609390249899399	0.102932453917967
Lipo3	476.407704549572	0.89704568624907	0.262880870162194	3.41236578262847	0.000644016324679276	0.107903896464005
Bex2	148.779187088513	-1.07527608077082	0.316171182904877	-3.40093006228949	0.000671570070727543	0.111620318315484
Gm1840	17.6119077934502	1.39241309257826	0.410384354583213	3.3929487735769	0.000691445675442237	0.113113979157385
Pydc3	361.887888872599	1.14416873417863	0.337133646518022	3.39381353951413	0.000689266056606078	0.113113979157385
Gm3375	144.43703440213	-1.02966207448386	0.303883614055381	-3.38834351988526	0.000703161381203126	0.114131881686532
Cfap161	42.5183804092476	1.36914213571727	0.4052367727471	3.37862264185912	0.000728499302262793	0.116425396183168
Rpgrip1	223.228246256983	1.11400926144901	0.329709854051147	3.37875634519615	0.000728145118447662	0.116425396183168
Alpk3	64.6918682577199	1.35249959556787	0.401029661901726	3.37256747831114	0.000744708359722434	0.117419679064211
Rpl12	162.388447887501	-0.93557457512719	0.277447215289136	-3.37208133140641	0.000746024144997877	0.117419679064211
Mast3	436.726025328954	0.688023466828261	0.204261419573217	3.36834762171837	0.000756201848819524	0.118126688805071
Bin2	137.034245792724	0.823707487433491	0.244859285263849	3.3640034787568	0.00076820574915045	0.118716166017962
Sema7a	544.910955427898	1.25160877692793	0.372186164596732	3.36285680657706	0.00077140365866504	0.118716166017962
Gramd1b	2210.71886723965	-1.13787681686992	0.339210358135352	-3.35448723654802	0.000795122211718062	0.121466610813636
Lrch2	18.0837030187377	1.3676002178526	0.408081058499508	3.35129550702791	0.000804344202528717	0.121978504757202
H2-T22	232.455978687885	1.32219197081077	0.394809027473846	3.34894057329619	0.000811211931191612	0.12212854407563
Gm12258	303.176864892512	1.06108861670693	0.317592997497308	3.3410327843136	0.000834673665204296	0.123865571916318
Gm29718	3.94379544878356	-1.29821221785409	0.388486999976044	-3.34171341109007	0.000832629814030847	0.123865571916318
Ino80c	387.756066063944	0.465637869094876	0.139454222909308	3.33900156897865	0.000840800894170875	0.12388992466166
Gm2623	8.93897929203652	-1.19019612459731	0.356823117185122	-3.33553535989045	0.000851353260319878	0.124561375608491
C920009B18Rik	296.669265090153	-0.857539466954464	0.258154331344755	-3.3218093319893	0.000894357862537314	0.129938314350176
Mtmr11	133.916563598659	-0.934883730878024	0.281651004799854	-3.31929840457118	0.00090243938063517	0.130201948417196
Gm13357	16.7955722786297	1.32310227817391	0.398992359505629	3.31610931049732	0.000912801176946517	0.130788670705109
Tmem44	447.125450648856	0.621262280711034	0.187813373870962	3.30787029648844	0.000940083379582424	0.132865117647649
Vps13a	4271.83829162961	-0.629331428108481	0.19024107079914	-3.30807341161857	0.000939401810229137	0.132865117647649
Cep126	167.580072342885	-0.960924435419737	0.291129646941492	-3.30067530227471	0.000964524365883982	0.135398366389227
Fbxw28	20.9244605072353	-1.30090470133894	0.394969515674064	-3.29368381536683	0.000988836626195424	0.137879662723732
Mdn1	1813.22667261273	-0.614643914146659	0.187049283157861	-3.28599983795675	0.00101621068415527	0.139819822344436
Rabgap1l	13009.5284919728	-0.545202187587296	0.165897354992041	-3.28638264072054	0.00101483052039924	0.139819822344436
Acss2	422.783913817243	-0.932988883557749	0.284249929605803	-3.28228360461378	0.00102969984884551	0.139994336877023
Lmnb2	80.0125463204436	-0.942834635143347	0.287279673354242	-3.28193994421856	0.0010309555998356	0.139994336877023
Itga5	441.525760792496	0.926043999606522	0.282889352390714	3.27352016532426	0.00106216811431198	0.143026981321147
Kif3a	647.89122591503	0.694234757055817	0.212278008914643	3.2704035646715	0.00107394152320461	0.143026981321147
Nasp	814.050386624957	-0.59421314991921	0.181668772502455	-3.27086015793485	0.00107220916201827	0.143026981321147
Nell1	374.924850771726	1.32762724383126	0.406887833472297	3.26288262910581	0.00110285184533579	0.145941719354754
Adgrg7	222.083767704882	-1.33532021428295	0.410560257937207	-3.2524341761476	0.00114421094414299	0.149510230034684
Knl1	272.686947578541	-1.13558803771227	0.349080321117817	-3.25308523286537	0.00114159249364087	0.149510230034684
Gm10184	499.174517587532	-0.933237596970464	0.287979791194273	-3.24063571648643	0.00119263485247895	0.154863635594392
Myocd	22.2853434728315	1.21953622014404	0.376954342172753	3.23523589916664	0.00121542267798643	0.155071235263994
Nt5c2	455.904779835727	0.561474890913001	0.17356505857969	3.23495348376936	0.0012166254980762	0.155071235263994
Trpv6	53.4190578278073	-1.26895722490184	0.391926716112074	-3.23774106927422	0.00120480102991756	0.155071235263994
Dchs2	40.2789427744892	1.1712548187432	0.363027088607719	3.2263565323326	0.00125377070537286	0.157868728332282
Gm4724	20.2665670573706	1.31683966115334	0.408011256285244	3.22745914694257	0.00124894874009978	0.157868728332282
Rplp0	792.903470889162	-0.655890840415231	0.203735488514996	-3.21932543611299	0.00128492567854122	0.160816963237184
Zfp872	148.295328691784	1.12991818673457	0.351659825304188	3.2131000058286	0.00131310559224037	0.163359771163988
Epdr1	359.063930548999	-0.746331817607327	0.232782001525948	-3.20614056376748	0.00134528255707992	0.163447897110482
Gm5373	29.6382914974839	1.18962512002264	0.370788128998736	3.20836894976943	0.00133490130112684	0.163447897110482
Homer1	478.576498528592	-0.876465898967632	0.273261313030259	-3.20742767883348	0.00133927729740432	0.163447897110482
Psmd13	200.656765592012	0.75148612657737	0.234165627305903	3.20920766733908	0.00133101319672826	0.163447897110482
Hist1h2ac	20.0889111744636	-1.28582326669921	0.401547672454294	-3.20216839719216	0.00136397237227834	0.164178064084387
Peli3	43.6597732540098	-1.31040701404324	0.409309146054723	-3.20150924227832	0.00136709689481127	0.164178064084387
St3gal4	415.312081159315	0.844689312284907	0.264203153288147	3.19712048010141	0.00138806936786565	0.165738673487222
A2ml1	41.4227317336675	1.21379779139842	0.380337580267786	3.19136959998488	0.00141600013448477	0.167152379511679
Scn3b	3088.59086073426	1.08865013117653	0.340976052173194	3.19274659976287	0.00140926556251742	0.167152379511679
Zbtb45	145.627156525694	0.662765618642638	0.207825319841822	3.18905135883864	0.00142740515097338	0.167546719867926
Slc10a7	806.350663931038	-0.697613812563366	0.218890998458822	-3.18703746373838	0.00143738155391234	0.167769882944286
Tmod4	26.9740627783542	1.30762075433642	0.410550287665499	3.18504405823682	0.00144731971556871	0.167986114026008
Aars	806.119549277859	0.923115476743865	0.290171238375257	3.18127834416885	0.00146626678379762	0.169239770556551
Cnga1	92.5840402966887	-1.26871558101619	0.399118546014947	-3.17879385381576	0.00147889228942223	0.169753956933902
Cd164l2	78.8276470295947	-1.25110006741696	0.394334534033473	-3.17268704472829	0.00151035234724783	0.169979460128725
Gm18360	9.11588678047184	-1.10399611767726	0.348036867329609	-3.17206658635886	0.00151358298632143	0.169979460128725
Kirrel2	11.0085910270317	1.1790176303345	0.371686038713972	3.17207940985322	0.00151351615182508	0.169979460128725
Kpna6	1538.66051701074	0.552574665261992	0.174046504343686	3.17486793168127	0.00149904711549802	0.169979460128725
Tspyl4	401.520787037895	-0.808984639145099	0.255162245479091	-3.17047154694126	0.00152191737016131	0.169996533776728
Dad1	827.576934271607	-0.473857519453341	0.149653612466885	-3.16636205195646	0.00154358540066029	0.170181431105893
Gm20379	18.1873805207414	-1.21746489288409	0.384976422270778	-3.16244014556241	0.00156452894403281	0.170181431105893
Nnmt	8.78492017861829	1.29874998096246	0.410402316902289	3.16457760464269	0.001553082384383	0.170181431105893
Wscd2	36.5221456289341	-1.06324064967394	0.335866878143785	-3.1656609176531	0.00154731050152092	0.170181431105893
Yipf4	229.502173875639	0.657590623071763	0.207845099656036	3.16384954064355	0.00155697263676414	0.170181431105893
Cavin3	89.2527635267826	0.95715259960535	0.303227319702957	3.15655133100467	0.00159646785221872	0.172751125508834
Gm7281	39.8014950564536	-1.25632022387845	0.399113537294463	-3.14777652593515	0.00164517415459479	0.173503239775946
Lrsam1	190.490963429832	-1.27363409202848	0.404287387975325	-3.15031863449129	0.00163092482481138	0.173503239775946
Rasip1	375.486137242645	1.16961778723766	0.371177907842825	3.15109752634561	0.00162658167269346	0.173503239775946
Slc12a1	5.76966839892769	1.23181435059854	0.390723724495882	3.1526479539676	0.0016179680523254	0.173503239775946
Smchd1	2461.76401516427	-0.482407518138061	0.153216405407358	-3.14853697850096	0.00164089961187224	0.173503239775946
AC166344.1	25.0639919597903	1.26293266107885	0.401633959681646	3.14448674131021	0.00166378450519753	0.17457973171709
Snx21	164.80592911324	0.972764493421356	0.310089137052683	3.13704795552411	0.00170658211394794	0.178170603011972
Fgfbp3	22.1078524449648	-1.28706309214829	0.410561305017413	-3.13488649909106	0.00171920615088076	0.178591134953493
Gm5575	96.9598479595467	-1.15755395157962	0.369610629762262	-3.13181997044883	0.00173726367272807	0.179194490816615
Plekha4	70.4990358488493	-0.935207744229889	0.298829684624819	-3.12956775162429	0.00175063696541799	0.179194490816615
Rasl11b	132.135194754671	1.19397514300164	0.381519561112388	3.12952536305189	0.00175088956660439	0.179194490816615
Dyx1c1	27.6886942383457	-1.19462150812722	0.382294013737639	-3.12487631299157	0.00177879837083104	0.181158406629342
Ttc17	962.734702328263	-0.626650714702128	0.201001689950241	-3.11763903506114	0.00182305934882391	0.184760395273978
Fbxw14	19.4861763659399	-1.2694626064703	0.407823963160478	-3.11277100205798	0.001853397660394	0.186923251419154
Pomt2	551.044864800868	-0.536082725924537	0.172410300717498	-3.1093427927078	0.00187504037167445	0.188192457786997
Dcaf17	1148.73856498234	0.717126650020364	0.230930716997327	3.10537575661131	0.00190037438800927	0.18981816483308
Man2b1	1270.29541300896	0.630260412499276	0.203185112695186	3.10190251706472	0.00192281265984261	0.191140458473158
Bex4	275.464811758142	-0.962861374179247	0.311238278179001	-3.0936470276496	0.00197712559578196	0.192191595219415
Elovl7	955.57417434255	-0.936959681539891	0.302893417027102	-3.09336429538861	0.0019790103933281	0.192191595219415
Gal3st2	9.17200303417663	1.2530064317383	0.405432740039677	3.09054081724056	0.00199792342092185	0.192191595219415
Gm45186	9.15261595718259	-1.1698375220874	0.378308981054578	-3.09228059779694	0.0019862500073424	0.192191595219415
Gm48113	1835.04957460771	-0.487389924560386	0.157497472497707	-3.09458886438626	0.00197085884517244	0.192191595219415
Plppr2	34.1546649778976	1.20946068836133	0.390827196718188	3.09461751515064	0.00197066849610221	0.192191595219415
Sphk1	272.739266849254	1.13258729260581	0.366472805131702	3.09050842721817	0.00199814134421417	0.192191595219415
AC133101.1	65.4338078725678	-0.794331238801596	0.25732614307505	-3.08686567679961	0.002022789788868	0.192660439465858
Rps6-ps4	2816.25186566429	-0.424392072199417	0.137535753309241	-3.08568544533432	0.00203083539868228	0.192660439465858
Zfp966	139.26033742904	1.17545201106599	0.380839254812333	3.08647807759528	0.00202542881217491	0.192660439465858
Tonsl	99.1935466796222	-0.805461767872036	0.261151821932679	-3.08426631647117	0.00204054844297798	0.192701974778684
Kcnq4	20.7735715605715	1.26268346168747	0.410354221231616	3.07705732354286	0.00209055094033566	0.196530707404587
Cd24a	5554.49370210676	-0.903359039773236	0.294007282775948	-3.0725736833589	0.00212221432880174	0.197718048857332
Tcte2	132.892597383758	0.874274627474581	0.284498541162152	3.07303729538734	0.00211892004102434	0.197718048857332
Gm11868	68.6049607592009	0.899240341292113	0.2928259065207	3.0709043198285	0.00213411526528563	0.197939190855242
Cactin	86.8445639706708	1.07180855609897	0.349669640846224	3.0652033545295	0.00217522042509693	0.200375969463718
Gm10282	102.257088891064	-1.20573780426586	0.393441643999007	-3.06459121106384	0.00217967698781288	0.200375969463718
Ngef	129.971739398309	-1.20262042876017	0.393457991908582	-3.05654085948672	0.00223906961258596	0.204929120136942
Gm8226	921.192350235156	-0.587605149779787	0.192498270502558	-3.05252170965338	0.00226927315587291	0.2067825398527
Actr5	98.2697247462095	0.820696762166473	0.269309558749421	3.04741044461065	0.00230822294520538	0.207600172768775
Nxpe2	185.852545188489	1.25056000596291	0.410017014928921	3.05001978071496	0.00228826294695557	0.207600172768775
Parp8	837.937223607983	-0.649300353188579	0.213025340884652	-3.04799584167856	0.00230373115241651	0.207600172768775
Zfp362	340.756803497895	0.590811644543134	0.194202152621702	3.04225075040239	0.00234816196289671	0.210281952332508
Ttn	270.047067411878	-0.912949471886947	0.300423532111456	-3.03887470289193	0.00237463595031983	0.211740070831952
Nr2f1	34.4517032321637	1.19049456679576	0.392346842576101	3.03429118730539	0.00241101595967571	0.213154330120096
Olfr661	24.5176083665771	-1.24600658633931	0.410561454838635	-3.03488447747496	0.00240627835949948	0.213154330120096
Abhd12	344.486494722247	0.686893829278172	0.226563693895499	3.0317912701185	0.00243107247630751	0.213496750666821
Gm10762	22.180593899917	1.22296480018137	0.40362170881971	3.02997775753347	0.00244571749416169	0.213496750666821
Lrig2	1511.07209793273	0.492365182496328	0.162476935481518	3.03036970162658	0.00244254552845012	0.213496750666821
Fabp5	300.200238194285	-0.874431348568457	0.288761813235086	-3.02820978567747	0.00246007242503489	0.213522931342087
Igkj4	12.8823370008815	-1.21472864199077	0.401243204807565	-3.02741237094184	0.00246657217568834	0.213522931342087
Bicc1	1089.28687563091	-0.382590248120445	0.12667298823937	-3.02029859276294	0.0025252559694218	0.214831179209261
Cdh26	8.04167314233626	1.22158978328076	0.404232324518553	3.02199925435378	0.00251111166762598	0.214831179209261
Cyp2b9	21.8524848258633	1.21275146048951	0.401615107023757	3.01968586161221	0.00253036984991696	0.214831179209261
Gm17334	5.6947732294373	1.17838399992337	0.39028061678776	3.01932494014734	0.00253338654727902	0.214831179209261
Tap1	358.19385419226	1.03082740859004	0.341307847485826	3.02022768062153	0.00252584732109403	0.214831179209261
Gm3086	40.0269676237758	1.21413890105928	0.402528926443232	3.01627739349685	0.0025589903788863	0.215797341396462
Slco2b1	55.2248271001021	1.23663079855441	0.410210624455433	3.01462401222804	0.00257298000163221	0.215797341396462
Tmem41a	155.716787022839	0.533206987596582	0.176893932131836	3.01427517140154	0.00257594054035052	0.215797341396462
Bpifb1	66.1197638465186	1.23385882154695	0.410494874965526	3.00578374249024	0.00264897320248245	0.218558697426164
Gm15459	13391.0783262594	-1.02983968688393	0.342353466605415	-3.0081181800063	0.002628708923494	0.218558697426164
Rsl1	198.692497548831	1.07088985657022	0.356252089352823	3.00598898525936	0.00264718586734017	0.218558697426164
Slc35a5	739.140528645221	0.644016892499547	0.214275653508832	3.0055532766022	0.0026509815051691	0.218558697426164
Eif3e	1538.29163235277	-0.418444550609278	0.139285836050121	-3.00421466012311	0.00266267388457146	0.218654990616034
Lias	330.768277274134	0.672069128854455	0.223871727765241	3.00202770382514	0.00268187767862324	0.219364923823136
Rpl30-ps8	14.8498665815327	-1.23004999081237	0.41021792481143	-2.99852813934887	0.00271287103067429	0.221029837385447
Rnase4	8952.62728070135	-0.807722008490451	0.269520093597201	-2.99688975953531	0.00272749326371966	0.221353125183749
Angptl4	231.416165473574	1.01623069372354	0.33961929514722	2.99226430371992	0.00276916404316976	0.222296447168652
Col3a1	2324.30429083749	0.964971991430045	0.323018702684877	2.98735640818739	0.00281401451700787	0.222296447168652
Dgke	900.557512268937	0.612620849316168	0.205016743734289	2.98815032449326	0.00280671468150567	0.222296447168652
Homer2	547.497347439912	-1.19348992155368	0.399493648403917	-2.98750662575485	0.00281263198056601	0.222296447168652
Igfbp3	391.733748165004	1.18401386183783	0.395993855561517	2.98998038784947	0.00278995359753565	0.222296447168652
Mgam	34.5739596190801	1.22471870353993	0.409895194623591	2.98788256023493	0.00280917476305964	0.222296447168652
Ptrh1	5.66851797384732	1.2237801843346	0.408996287416317	2.99215475051224	0.00277015802144383	0.222296447168652
Acot13	184.837887678333	-0.689927815601113	0.231169609921127	-2.98450914822459	0.00284033707888473	0.223525921026171
Arhgef9	216.08326190512	1.0712446524595	0.35947851335723	2.97999633539976	0.00288251831844531	0.224324934991736
Creb3l1	1067.42461093994	-1.07478701772607	0.36081058268338	-2.97881234450714	0.00289367936935817	0.224324934991736
Cxcr5	43.2810282642252	-1.17302734389103	0.393701705792865	-2.97948250320304	0.00288735719209765	0.224324934991736
Steap4	386.041041877155	-0.906123566259322	0.304158729673537	-2.97911411989356	0.00289083090309856	0.224324934991736
Htra3	37.0855821253711	1.21716423133902	0.409835798712165	2.96988265828349	0.002979135207033	0.227553356843079
Morc3	1561.70503008705	-0.560045381701032	0.188439850938715	-2.97201138140982	0.00295855716399396	0.227553356843079
Rpl36	299.380737670757	-0.459904334439405	0.154815188680108	-2.9706667566688	0.00297154030351395	0.227553356843079
Zfp467	484.618375070291	-0.815389245418502	0.274494913408938	-2.97050766913028	0.0029730798210335	0.227553356843079
Irs2	1086.39952669126	-0.687064274838051	0.231728559641022	-2.96495294279827	0.00302729232248621	0.227880526420194
Mynn	1019.89791304696	0.571337012967623	0.192672673593032	2.96532456997205	0.00302363739628949	0.227880526420194
Ppp1r26	173.792322294113	0.924181314914422	0.311441764594276	2.96742897060829	0.00300301659191947	0.227880526420194
Ubiad1	152.605590927123	-0.985257082659355	0.332293368608021	-2.96502180223037	0.0030266147909639	0.227880526420194
Eef1b2	1265.35988279056	-0.662588027092046	0.223997813990741	-2.95801113094539	0.00309630943043149	0.231399009808074
Mrps27	64.8393954129151	-0.999872452077422	0.337925116223057	-2.95885805486393	0.00308781294903206	0.231399009808074
Cpe	72.8412576992964	1.0953386031065	0.370521602869769	2.95620712698765	0.0031144786038841	0.231922607434753
Tenm2	27.1014496026572	1.05792641789701	0.358059680024779	2.95460918086	0.00313065357743995	0.232294495446044
Gm2178	27.6573177760684	-1.0873223028773	0.368171823722025	-2.9533012382236	0.0031439499888916	0.232450907363743
Zdbf2	13.0485810050182	1.20237043456984	0.407499929986669	2.95060280037145	0.00317154483270552	0.23365962923507
Tsr1	523.319391958728	-0.581841469563987	0.197404016473171	-2.94746520338944	0.00320390808290446	0.235209873959092
Fsd1	8.56704638471233	-1.10901868621565	0.376560790496186	-2.94512523397437	0.00322823967956016	0.235439546428929
Gm14296	594.525871318735	0.799536023301674	0.2714906763474	2.94498519823416	0.00322970113266484	0.235439546428929
C1qc	56.7340095381209	1.18824649736032	0.403856268483237	2.94225096919509	0.00325835739820368	0.236160115748785
Cep162	1147.24086952141	-0.767638770683599	0.260935242130649	-2.94187463684666	0.00326231965825477	0.236160115748785
Alms1	1786.45842646769	-0.499753242333934	0.170216706024307	-2.93598233690746	0.00332493254106728	0.236190549491163
Ano6	4034.02248479289	-0.255842488445296	0.0871305121648572	-2.93631337735308	0.00332138602006781	0.236190549491163
Gm17169	21.7435604453352	-1.09154514214682	0.37181927997718	-2.93568731081887	0.00332809613723028	0.236190549491163
Hsph1	1665.81587879744	-1.02425721883322	0.349055942969237	-2.93436407390861	0.00334231909657306	0.236190549491163
Nov	54.7286168977245	1.1925958037225	0.405612443019854	2.94023475917904	0.00327963659562474	0.236190549491163
Noxa1	6.58363294234171	1.16484775364953	0.396425929603279	2.93837427540434	0.00329938447383711	0.236190549491163
Tlr9	28.665009733836	1.19982252553394	0.408789098372814	2.93506487895553	0.00333477953513745	0.236190549491163
4930562C15Rik	110.506185491269	-0.726672837723029	0.247789856963075	-2.9326173663005	0.00336117853762076	0.236718119652912
Brf1	557.658860067018	0.495960532858696	0.169318182567741	2.92916286566136	0.00339876286649921	0.237950563966964
Sox11	442.475210868242	1.18464625339272	0.404467294015989	2.92890493476066	0.00340158440018234	0.237950563966964
Nr2f2	1116.98771331034	1.00392140436115	0.342904253867607	2.92770180899755	0.00341477371524818	0.238071606402671
Akt2-ps	32.3458358072682	1.13834347820394	0.390491141707552	2.91515826255664	0.00355508212138103	0.238425100826346
Ccl17	12.589246610193	1.19495437688309	0.40976541577282	2.91619138874715	0.0035433307052232	0.238425100826346
Echdc3	260.414577362885	-0.889013398905112	0.30498928690518	-2.91490041478573	0.00355802056488582	0.238425100826346
Gm10297	16.8919855131003	1.18037297090929	0.405057758765823	2.91408557264967	0.00356732106845448	0.238425100826346
Hpcal1	311.713641255117	0.720362827632425	0.246842525628678	2.91830925727951	0.00351935116970056	0.238425100826346
Lypd1	165.332889825588	1.13194019228629	0.387802010395053	2.91886107329147	0.00351312753720823	0.238425100826346
Metrnl	91.3139113070826	-0.899813443287465	0.307530819500994	-2.92592932554702	0.00343428946612823	0.238425100826346
Mitf	469.157991003474	-0.909356867005582	0.312071678995907	-2.91393589425175	0.00356903188087185	0.238425100826346
Mysm1	4219.13047173286	-0.632660388454415	0.216859830340255	-2.91737011627172	0.00352996629968672	0.238425100826346
Olfr149	45.7113150852699	-0.920604420028083	0.314904400673329	-2.92344094925205	0.00346185881772031	0.238425100826346
Rpl36a-ps2	310.545759613961	-0.687984883459494	0.235793018868846	-2.917749163058	0.00352567842494958	0.238425100826346
Sh3tc1	318.162806664876	0.820992028972075	0.281342313177171	2.91812496919036	0.00352143188833863	0.238425100826346
Syn2	72.4254643364851	0.716330715652932	0.245140011651643	2.92212891247993	0.00347647616961487	0.238425100826346
Sox5	540.653572540661	0.796699057860213	0.273838280339252	2.90937796159544	0.00362148745068847	0.241153920754819
Cyp1a1	395.984749247792	1.17437456853174	0.404259259396106	2.90500351256283	0.00367248978759616	0.24147880366592
Ercc5	684.761203067724	0.688428706358579	0.23706361110187	2.9039830413397	0.00368448116875706	0.24147880366592
Ftl1-ps1	670.427849782734	1.16111976033301	0.39980581641906	2.90420927522467	0.00368181966637587	0.24147880366592
Galr2	11.7937311412593	-1.03106688457904	0.354776913563902	-2.90624007695847	0.00365800669010797	0.24147880366592
Wsb2-ps	2.34006683670495	1.1583915909335	0.398653110329093	2.90576333388503	0.00366358431744509	0.24147880366592
H2-Q7	2421.05592320122	1.09546896100822	0.377526336583642	2.90170209294927	0.00371141301249676	0.242478983483121
Col4a2	6935.51308538952	0.375922296557485	0.130146861053435	2.88844689387584	0.00387149396827999	0.244480725486277
Gm10243	37.1180474198074	-0.818862644067746	0.283373087646897	-2.88969799802622	0.00385612083969512	0.244480725486277
Gm6645	44.0383237000565	-1.1710118187504	0.404939215111258	-2.89182122909154	0.00383015819526201	0.244480725486277
Pctp	185.700313006429	0.786554861981156	0.271777129702602	2.89411718654127	0.00380226228556622	0.244480725486277
Ptprt	82.1438458582588	-1.18150465849705	0.407715797786338	-2.89786332762168	0.00375714277652374	0.244480725486277
Rpl35a-ps2	37.1180474198074	-0.818862644067746	0.283373087646897	-2.88969799802622	0.00385612083969512	0.244480725486277
Rpl35a-ps3	37.1180474198074	-0.818862644067746	0.283373087646897	-2.88969799802622	0.00385612083969512	0.244480725486277
Rpl35a-ps4	37.1180474198074	-0.818862644067746	0.283373087646897	-2.88969799802622	0.00385612083969512	0.244480725486277
Rpl35a-ps6	37.1180474198074	-0.818862644067746	0.283373087646897	-2.88969799802622	0.00385612083969512	0.244480725486277
Slc25a35	839.102853017859	-0.826585053767166	0.285635120706775	-2.89384950884844	0.00380550503797833	0.244480725486277
Srp9	464.472327725903	-0.551646358628212	0.19092892671953	-2.88927596308425	0.00386130044733382	0.244480725486277
Dact3	31.5269947948962	1.17190500866675	0.405875824009349	2.88734864050378	0.00388503478537769	0.244535313817998
Ggt5	198.144135232613	-1.01093639452768	0.350348006041071	-2.88552061691816	0.00390766866517016	0.244535313817998
Ykt6	779.469218750182	0.585309284201139	0.202794681934798	2.88621614046726	0.00389904288411854	0.244535313817998
Syne4	32.4295088730322	-0.900449636983568	0.31223884380346	-2.88384887035502	0.00392847236130921	0.24509892425994
Oit1	39.5977566184742	-1.17500585091274	0.407940132980927	-2.88033894171348	0.00397247857052439	0.247102439464715
Cd209a	44.354796020261	1.17846180997623	0.409972931763832	2.87448687137981	0.00404684594259499	0.24960320911211
Mphosph9	479.354246495466	-0.994664002651365	0.3460494826319	-2.87434038359598	0.00404872359793903	0.24960320911211
Trim24	1718.24509590571	0.447944900754389	0.155804264286633	2.87504904185617	0.004039647472739	0.24960320911211
Fam19a2	17.8476264636836	-1.06988577911085	0.373096667032419	-2.86758331994932	0.00413619878275761	0.253491639854195
Kif13b	1289.75606800915	0.513559226403036	0.179071858188018	2.86789466306772	0.00413213082622296	0.253491639854195
C030006K11Rik	87.3776854253269	0.867323738913652	0.302922777389405	2.86318429531205	0.00419406538502357	0.254783340465643
Efhd1	15.2935047279371	-1.15481955581586	0.403316490412502	-2.86330855114488	0.00419242084418451	0.254783340465643
Polr1d	524.601715377151	-0.479826955660179	0.16751401189144	-2.86439892545309	0.00417801467968477	0.254783340465643
Agtrap	713.054324252356	0.723270089027382	0.2527315247552	2.86181191573926	0.0042122679576358	0.255143087719654
Raet1d	56.8601677914697	-1.08841079360665	0.380737607420768	-2.85869000695747	0.00425394263410281	0.255727821592921
Synpo2	527.449520159405	1.01956386197517	0.356699846418218	2.8583243649053	0.00425884801074079	0.255727821592921
Tgfbr2	5266.14323763465	0.410590223036628	0.143602983564062	2.85920398620035	0.00424705586091378	0.255727821592921
Parp3	542.350884468166	0.714598422812234	0.250355413042745	2.85433581853581	0.00431269167391174	0.257472650049398
Zfp862-ps	179.567529045416	0.947235897766228	0.331770138143116	2.85509691459217	0.00430236979687513	0.257472650049398
Eml3	396.522745209587	0.779038109436602	0.273122473291695	2.85233983145938	0.00433986770685775	0.258352697643772
Ccdc14	118.926611804639	0.74060780945825	0.260346629417862	2.8446990503171	0.00444534013464637	0.263875390392609
Uqcrc2	964.8034627712	-0.540210940778981	0.19003492119017	-2.84269300292648	0.00447341368550145	0.264785306923014
Gm10036	24.2724234260106	-1.0680948034416	0.376040150805146	-2.84037436203203	0.00450606189024533	0.26596006202198
1700022I11Rik	17.3895802633869	1.05342971543734	0.371468666800521	2.83585079869746	0.00457037917848876	0.266725274753603
Ccnb2	59.4641171736044	-1.08967091447092	0.384005906211365	-2.83764102802924	0.00454482642935983	0.266725274753603
Sox17	550.024889460636	1.05709524710248	0.372559570816361	2.8373858301	0.00454846105774583	0.266725274753603
St6galnac2	861.512653625644	0.9265521516041	0.326717281287093	2.83594472858606	0.00456903524705399	0.266725274753603
Cdh4	51.1790133260705	1.02160150754838	0.360890279959758	2.83078144321951	0.00464344385405175	0.268202383130253
Cyp2b19	92.9821086297657	0.904761808622932	0.319868438732839	2.82854354811357	0.00467603387736046	0.268202383130253
Eid2b	70.7446051854908	0.970083337144115	0.342429499980735	2.83294323999156	0.00461215747442608	0.268202383130253
Muc20	1291.25493515692	-1.09227108230124	0.385652718453839	-2.83226600004371	0.00462193816363836	0.268202383130253
Ppp1r15a	361.527198551732	1.04539157041229	0.36960479791396	2.82840367958549	0.00467807761448799	0.268202383130253
Prcp	1031.35833269876	0.62393815262268	0.220735561292291	2.82663178044285	0.00470403843551444	0.268202383130253
Rpsa	1373.85648624814	-0.463988608084119	0.164167401742038	-2.82631389155564	0.00470870973007401	0.268202383130253
Smoc2	17.2122123100606	1.14950400344329	0.406199898562285	2.82989731782768	0.00465629454101078	0.268202383130253
Wtap	462.7086578512	0.597863984583026	0.211550984908621	2.82609879997142	0.00471187282646046	0.268202383130253
AC149294.1	255.934540836311	-0.80816626745978	0.286126262134735	-2.82450922690634	0.00473530848531061	0.268448575699578
Ddx59	56.2822913789041	0.838584928129697	0.29694366427592	2.8240539503496	0.00474204020416564	0.268448575699578
Pik3r6	42.3497180221108	0.893005219119049	0.316675290706324	2.81993968372858	0.0048032677030919	0.271175787498471
Cfap74	92.0132608907584	-1.12602312578591	0.399476075838097	-2.81874984233668	0.00482110750287088	0.271445337343212
Cbx4	245.10934607238	0.805969980903093	0.286072917562899	2.81735855239035	0.00484204373164111	0.271887298833988
Slc38a9	750.316711636679	0.612434611038758	0.217505882424147	2.81571516233515	0.00486687952733337	0.272545253530669
Lrig1	221.497040091989	-0.965571396219464	0.343417086905094	-2.81165798976772	0.00492868790493834	0.273792566612296
Pde1c	76.644201177919	-0.925609025644126	0.329170369975061	-2.81194515081735	0.00492428995793167	0.273792566612296
Rgs7bp	128.963426147746	-0.942026122870205	0.334958479765232	-2.81236684478166	0.00491783803723795	0.273792566612296
Col17a1	40.6674040363409	1.08753032367029	0.386991679745175	2.81021629298697	0.00495082160767345	0.274288719256063
A4galt	186.424652472787	1.04729804690239	0.373825579201473	2.80156871324727	0.00508548098444661	0.276431594323243
AW551984	7.56032136040743	1.12278497076217	0.40174940419596	2.7947396039311	0.00519415341221149	0.276431594323243
Cd33	532.536387292989	1.10153733998053	0.394169453049602	2.79457814769303	0.00519674788588551	0.276431594323243
Elob	202.742320726524	-0.646338943907077	0.230599068895725	-2.80286883638436	0.00506502637293611	0.276431594323243
Foxp3	12.8569147658855	-1.14928605571873	0.410500294703988	-2.79972041566372	0.00511468846624952	0.276431594323243
Gm19587	38.9523264084493	-1.02750304911283	0.366579057715531	-2.80295076187954	0.00506373994772543	0.276431594323243
Gm21885	8.59583629387021	1.11306450145085	0.397347835268665	2.80123459260387	0.00509074969262067	0.276431594323243
Gm4875	13.1227265529517	-1.09858686812464	0.39320467781722	-2.79393132915705	0.00520715349272119	0.276431594323243
Gpx4-ps2	5.90604433979802	-0.974183536754727	0.348534980048833	-2.79508110381986	0.00518866963524708	0.276431594323243
Htr2c	55.8533782861171	1.15081251399651	0.410482012766734	2.80356380597481	0.00505412306739871	0.276431594323243
Irf7	139.084838857613	1.1419957805473	0.408924563674041	2.79268080715641	0.00522732449493429	0.276431594323243
Nat8f1	9.63255079010712	1.14669167423706	0.41017439936611	2.79561980467132	0.00518002985577012	0.276431594323243
Pald1	449.263270996265	0.95956842608773	0.342221458730212	2.80393996813683	0.00504823035324805	0.276431594323243
Prr14l	3512.85711772899	-0.604906014855703	0.216675885281166	-2.79175513265243	0.00524230112453589	0.276431594323243
Retnla	114.56319349899	-1.1105425902469	0.39595745686854	-2.80470179556591	0.00503631507970489	0.276431594323243
Sparcl1	4358.38108851119	0.96330579929645	0.34483489599208	2.7935275997084	0.00521365797490124	0.276431594323243
Trim3	816.231946022504	0.584840591618336	0.209245918312021	2.79499163633023	0.0051901057908303	0.276431594323243
Vps13b	5249.42553382716	-0.509658898666101	0.18251191562075	-2.79246917623256	0.00523074509143137	0.276431594323243
Zcchc6	4905.92192532684	0.321068799557365	0.114988455752941	2.79218289744841	0.00523537544128844	0.276431594323243
Clstn3	11.7637943401154	-1.1047383322003	0.396396626567449	-2.78695190160081	0.00532063755400406	0.278695834340276
Gpr162	4.05089295536786	1.0863784528114	0.39008414578104	2.78498489251907	0.00535302170764949	0.278695834340276
Serf1	30.4109455819333	-1.05595296194871	0.379187780479954	-2.78477581902071	0.00535647426500409	0.278695834340276
Sgpp2	2976.9286946932	-0.839552536056104	0.301223700161909	-2.78713970914254	0.00531755482815675	0.278695834340276
Sh3glb2	127.828709133161	0.787670670944842	0.282803570124322	2.78522180819209	0.00534911180453478	0.278695834340276
Srms	40.3439002781316	1.14195111026355	0.410151745857322	2.78421613902088	0.00536572649865761	0.278695834340276
Wfdc3	17.250299891597	-0.799785398272765	0.287710866857015	-2.77982339356767	0.00543884685310524	0.281789232469114
Trim16	1219.43503334238	0.755020317445425	0.271792655145157	2.77792759720526	0.0054706806785544	0.28273348700907
H2-Q6	913.8123939414	1.05625627970684	0.380503768740925	2.7759417027641	0.00550420768969891	0.283760344816835
C4b	395.087382934085	0.964145228386158	0.347550715766476	2.774113775769	0.00553523159101414	0.283950546999777
Gm4841	154.666165744459	1.09763998539756	0.395575829115318	2.77479032996625	0.00552373064565832	0.283950546999777
Lama4	1161.40019241566	1.00388467708577	0.362111207716524	2.77231042755144	0.00556599288498526	0.284825291079935
Pamr1	119.828252635206	1.10877261239419	0.400129095125732	2.77103721249209	0.00558780404442451	0.285238861982712
Dynlt1	105.928104975804	1.11338298565389	0.402207254298471	2.76818225866127	0.00563699219830657	0.287044485078474
Ccdc61	106.463823239927	-0.987432641545013	0.356826861966865	-2.76725983044602	0.00565296805379753	0.287154191407573
Gm14541	1.91350573609435	-1.10461878367434	0.399746005701329	-2.76330161632598	0.00572198640782401	0.287905453694776
Hist2h2be	277.091733466429	-0.893886265186514	0.323476805325651	-2.76337051210401	0.00572077861999472	0.287905453694776
Olfr1285	25.8873382984402	-0.927192529998029	0.335546260275472	-2.76323309112978	0.00572318792722096	0.287905453694776
Zfp981	8.20705189222172	-1.11017121162538	0.40174203326248	-2.76339322178927	0.00572038055481816	0.287905453694776
Gnb4	1001.01341322775	0.891789385629982	0.323028119609914	2.76071750876332	0.00576745389806315	0.288013729371212
Kiz	562.508318952248	-0.700749589341029	0.253898186207483	-2.75996295920123	0.00578079154542719	0.288013729371212
Nupr1l	79.4091056837902	0.812171535127326	0.294258709936508	2.76005945687238	0.00577908427374208	0.288013729371212
Stab2	14.9242354595387	1.09759377541653	0.397655730172321	2.7601608430008	0.00577729100348643	0.288013729371212
Gpr4	165.00469442257	1.10548135784664	0.400847693959197	2.75785884391084	0.00581813156094914	0.289180625144209
Gldn	6.99623441703655	-1.13019365779907	0.410045863629135	-2.75626157473271	0.00584662202784885	0.289391040238552
Gm7609	41.5182297071575	0.951179144028396	0.345393628880105	2.75389892718194	0.00588899516901181	0.289391040238552
Nkain4	49.8604898859514	1.12864465958851	0.409887195783585	2.75354944286773	0.00589528647650247	0.289391040238552
Pnpla7	164.39037730318	0.710950691960386	0.258219933996844	2.75327578686886	0.0059002169744823	0.289391040238552
Pthlh	125.670989975988	-1.13145545042473	0.410559706345828	-2.75588527791783	0.00585335230654541	0.289391040238552
Thyn1	518.595594378222	0.658439215652413	0.239175139688695	2.75295842414652	0.00590593959670515	0.289391040238552
Hspd1	3985.1575057663	-0.518704421921116	0.188640982233614	-2.74969105747525	0.0059651476338458	0.29050979428988
Klre1	77.1239682511068	-0.651224797961372	0.236861984377821	-2.74938504662106	0.00597072016566127	0.29050979428988
Sema5b	6.78506903137039	1.09930755542544	0.399723678751859	2.75016871369252	0.00595645876481342	0.29050979428988
Ndc1	168.147668275494	-0.757447850815417	0.275837115252754	-2.74599685441662	0.00603273420408639	0.292841322018923
Car14	149.055718750786	1.00517696602204	0.366361720809845	2.74367355792546	0.00607559220385014	0.292868917928516
Cited2	575.962896712293	-0.718900608961821	0.261995419387676	-2.74394342711031	0.00607059987009716	0.292868917928516
Gstm3	10.9262039855983	-1.09454717432856	0.398753121706689	-2.74492440245692	0.00605248383466891	0.292868917928516
Bpgm	509.529903587292	-0.528885802127101	0.19317527604165	-2.73785451722647	0.0061841426252781	0.293891158832317
Ddx60	337.611403986277	1.02945436339849	0.375953787369258	2.73824708776607	0.00617676491130892	0.293891158832317
Dip2a	343.244172512782	0.600149161722759	0.219180948330955	2.73814474429846	0.0061786875233487	0.293891158832317
Iigp1	921.10729212946	1.06933248065633	0.390407206716562	2.73901829233565	0.00616229447096776	0.293891158832317
Nup62	436.661318905557	-0.696634944110031	0.254424502027553	-2.73808119327512	0.00617988165639035	0.293891158832317
Slc25a36	4367.74939163755	0.31960742415381	0.116650444091201	2.73987318817176	0.00614628937777813	0.293891158832317
Slc6a2	480.989054427524	0.995098729604868	0.363541697598824	2.73723409495376	0.00619581861612219	0.293891158832317
Cd72	39.3475292614755	1.11431349504466	0.407493411256619	2.73455585848213	0.00624644960147842	0.294945993000717
Gm14443	191.800911551589	0.591392378435124	0.216243246942464	2.73484784749129	0.00624091163307283	0.294945993000717
Lamc1	4963.57417740978	0.57590738578468	0.210676787005373	2.73360626944625	0.00626449045011863	0.295127105650033
Dhodh	201.793595511933	0.900228019699422	0.330270031549903	2.7257332900439	0.00641588186006807	0.301575478562838
Slc25a40	401.1986458534	0.782065616217674	0.28700626916645	2.72490778159314	0.00643194492156141	0.30164805347711
Slc2a2	184.199829750256	-1.03586437978421	0.380441994375812	-2.72279189757624	0.00647328195739589	0.30290294132175
Akt1	520.666155439728	0.45764960513545	0.168214901857877	2.72062463004683	0.0065158704638273	0.303528530844117
Zbtb39	580.381850481108	-0.51633009613629	0.189767557304645	-2.72085546902727	0.00651132233516172	0.303528530844117
Ccl22	47.8282321889509	1.1142354503664	0.410182128499369	2.71644075387382	0.00659880045065516	0.304091629321286
Dnttip1	166.577023671283	0.572145680678472	0.210545092587382	2.71744961446212	0.0065787171191289	0.304091629321286
Hapln3	52.0372465177861	1.01301762774916	0.372937059147289	2.71632331221092	0.00660114193414998	0.304091629321286
Kcna1	14.2691698739978	-1.01923309823192	0.375196450965406	-2.71653182115491	0.00659698531835011	0.304091629321286
Pnpo	126.307125238607	-0.916642218813296	0.33709413908037	-2.71924697745857	0.00654307326825148	0.304091629321286
Rpgrip1l	543.684869588907	-0.628246217103743	0.231441380766446	-2.714493903481	0.00663771220642925	0.304731588105089
Zfp125	126.270737704936	1.02421583021148	0.377359890858135	2.71416187841893	0.00664436895512155	0.304731588105089
Gm10767	26.3346575290255	0.956882151120277	0.35283226439099	2.71200297617882	0.00668779923553941	0.305837620858977
Gm4737	126.856634239127	-0.66047958005191	0.243584453327533	-2.7115013746949	0.006697926332828	0.305837620858977
AC245272.3	49.7897356661926	0.991500173098861	0.367082600070548	2.7010274333578	0.00691256365175767	0.305859766749346
Adam17	2586.07847422934	-0.514371854773249	0.190072486651754	-2.70618785408784	0.0068060533303998	0.305859766749346
AU018091	49.7897356661926	0.991500173098861	0.367082600070548	2.7010274333578	0.00691256365175767	0.305859766749346
Cpox	1315.00837002768	-0.715111583148888	0.265157008786568	-2.69693637902101	0.00699806390730831	0.305859766749346
Etl4	4260.29685639647	-0.37139970057456	0.137745797641905	-2.69626882948603	0.00701210501875593	0.305859766749346
Fam126b	1946.87213182118	-0.643664903944916	0.238307081697571	-2.70098940979763	0.00691335397865355	0.305859766749346
Fbxo31	211.99437134522	0.546007801704346	0.202393764718078	2.6977501133244	0.00698098212675508	0.305859766749346
Fgfr1	714.30591122943	0.49852628031037	0.184314188616075	2.70476344796654	0.00683530451819698	0.305859766749346
Gas7	680.666452309718	0.773202522185549	0.285476996193958	2.7084582382961	0.00675966187369775	0.305859766749346
Gm14326	187.940951703463	0.676447953110124	0.250156247639165	2.70410177436726	0.00684893083892835	0.305859766749346
Gm14542	21.3381556103384	-0.90153550073359	0.334321483745409	-2.69661252586484	0.00700487261708725	0.305859766749346
Gm3555	39.9442422061534	-1.02741033911592	0.379766508587224	-2.70537373855849	0.00682275796575229	0.305859766749346
Hsd17b7	320.408513405939	0.696860605609527	0.25841629647482	2.69665889928668	0.00700389729444287	0.305859766749346
Narf	846.298880495286	0.976751664320699	0.360481917814116	2.70957187046581	0.00673701074076755	0.305859766749346
Nrk	35.498915616067	-1.10179408395589	0.408709873900023	-2.69578533408617	0.00702229056312273	0.305859766749346
Oasl1	21.5804888589238	1.06836594450643	0.395860957939523	2.6988414065063	0.00695813266337876	0.305859766749346
Pgm1	261.846475133325	0.810456159729109	0.30060924740922	2.69604533697473	0.0070168115683	0.305859766749346
Pnpla1	107.418812102321	-0.64673172473382	0.238986142355952	-2.70614738728474	0.0068068827899069	0.305859766749346
Snx29	553.407334310004	-0.595326450970859	0.220345685050798	-2.70178402101958	0.00689685469960387	0.305859766749346
Tet1	641.689406022362	0.582093457043373	0.215787252706093	2.6975340282783	0.00698551449389581	0.305859766749346
Ubald2	381.012230837091	0.583160307608554	0.215517545664447	2.70586000694585	0.00681277591967167	0.305859766749346
Zfp777	89.2168209245578	0.978933128969066	0.361914660222292	2.70487282379718	0.00683305441064618	0.305859766749346
Gm9157	9.86660516639595	-1.0921832836249	0.405758713628624	-2.69170629475263	0.00710875182815143	0.308275201396303
Kyat3	182.480680526952	0.491170012429878	0.182536009943921	2.69081159701462	0.00712784359977192	0.308275201396303
Mybpc2	43.8035409730683	-1.05025029718377	0.390372673243572	-2.69037862834335	0.00713709914668954	0.308275201396303
Tdgf1	15.6717221238155	1.0224440319343	0.379907088118839	2.691300225529	0.00711741115888609	0.308275201396303
Gm13712	51.8306071574377	-0.950794092351418	0.353709055354683	-2.68806828085871	0.00718666994206625	0.309772312689561
Neurl4	310.482313157797	0.790545828101185	0.294349771421698	2.6857361712322	0.00723702085881986	0.310930758506198
Ssh1	1463.59662679934	0.416093506315545	0.154944362567386	2.6854381754908	0.0072434774315075	0.310930758506198
Eri2	472.558747224721	-0.679329201648232	0.253251694880006	-2.68242706912626	0.00730900865237559	0.313096832498464
Slfn4	24.1039053463551	-1.04877973477164	0.391272092046374	-2.6804358299271	0.00735263602639469	0.314317625688017
Rdh11	145.834703320019	0.866926931614943	0.323576926853116	2.67919885402853	0.00737985524898819	0.314833414071825
Cyb561a3	209.802598364048	0.904612489947078	0.338912663674365	2.66916107571669	0.00760409735847269	0.320813432305559
Dohh	43.8115960574391	0.957076579762135	0.358251909970049	2.67151842914711	0.00755089260671303	0.320813432305559
Mex3a	119.677268437321	-1.01589644128184	0.380418806055638	-2.67046850763015	0.00757454765545513	0.320813432305559
Oaf	23.1334727651676	1.08887058134188	0.408106879281356	2.66810151120043	0.00762812069498201	0.320813432305559
Ppp2r5e	1370.32124288621	-0.576371444069668	0.215897580211406	-2.66965217259632	0.00759298581783227	0.320813432305559
Rpl17-ps8	517.485530112946	-0.683231248481384	0.255944192994201	-2.66945399498423	0.00759746802449196	0.320813432305559
Rps13	435.881425883894	-0.572173340151756	0.214422802215937	-2.66843513954053	0.00762054906498993	0.320813432305559
Plekha8	452.311518527968	0.728232402813717	0.273076305414816	2.66677257738455	0.00765834756190963	0.321433997871181
Itgax	207.866538720258	0.964401665150453	0.361928646676084	2.66461821689833	0.00770757706269906	0.322690275456645
Washc1	142.747569928433	0.507463005497303	0.190529958698224	2.66342893770876	0.00773487471974438	0.322690275456645
Zfp950	1688.18231893624	0.55475494488247	0.208237740181227	2.66404612535495	0.00772069754824525	0.322690275456645
Gda	323.383148425261	0.955993394450354	0.35951640418527	2.6591092459795	0.00783475538305157	0.325920253332306
Spag17	83.6082763724157	-1.07018957111366	0.402519688540018	-2.65872602404955	0.00784367186494767	0.325920253332306
Impg1	29.0384167251386	-0.633014992487998	0.238358732948698	-2.65572393617414	0.00791383702623746	0.32817939731958
Akap13	17934.0255535774	0.375696857122821	0.141759620055456	2.6502388830885	0.00804348761950307	0.332891431838239
Parm1	2621.89348299522	-0.984585130712595	0.371676638646458	-2.64903690018877	0.00807215174676749	0.33341356797384
Cthrc1	34.2304108070011	-1.06683025100303	0.40349902711796	-2.64394751735337	0.0081945360931982	0.334478746310974
Dmbt1	166.979710194243	-1.08569393651972	0.410409747820179	-2.64539022839052	0.00815967568565384	0.334478746310974
Gm47103	164.353300306786	-0.678715361955658	0.256628155692815	-2.64474239049624	0.00817531302126788	0.334478746310974
Hist3h2a	172.639113352913	0.940874672387933	0.355737730195495	2.64485488191224	0.00817259581117182	0.334478746310974
Nudt15	59.3906375236603	-1.02877923381252	0.389097497046975	-2.64401401093648	0.00819292647508138	0.334478746310974
Tsku	28.9030743792846	1.08429078933008	0.409719141047771	2.6464245398866	0.00813476523961131	0.334478746310974
Bmp2	263.528594416113	-0.896611717815556	0.33961582887634	-2.64007634974525	0.00828873516245407	0.334958530263605
Creb3	459.835891281918	0.640752745861931	0.242557512332489	2.64165285873979	0.00825025685955352	0.334958530263605
Ftcd	61.1095124402896	-0.606565440085805	0.229703032189039	-2.64065055783251	0.00827470175130145	0.334958530263605
Olfr194	8.37359102574181	-0.949386438545502	0.359679651193766	-2.63953336085185	0.00830202517410294	0.334958530263605
Rasgef1a	868.160655225605	0.743390570166181	0.281348158124209	2.64224431082996	0.00823586240178729	0.334958530263605
Tmem252	844.816628502133	-0.791004025589817	0.299680340182852	-2.63949255098676	0.00830302479234486	0.334958530263605
Nlrp10	36.8013441052875	-1.08176702239713	0.410341814869756	-2.63625831732622	0.00838258906292283	0.337512927076133
Fras1	427.291603742538	-0.989083273457577	0.375358595469392	-2.63503563098299	0.00841284514332546	0.338075958796383
Cd34	1279.28407778716	0.747760515975061	0.283884282395404	2.63403281670083	0.00843773322935968	0.338183799118823
Hist2h4	40.9377583654973	0.852166256933396	0.323572640722043	2.63361653516753	0.0084480839306252	0.338183799118823
Ido1	43.8351501309588	1.07991259442505	0.410549669999794	2.6304066799654	0.00852827801470568	0.339432000064225
Syt15	375.151007343338	0.937145743331409	0.356201892041235	2.63093982449403	0.00851491112962721	0.339432000064225
Trim72	9.91166857932072	-1.07968705334905	0.410331832825012	-2.63125345629591	0.00850705657478283	0.339432000064225
Ntn5	16.4329573876712	-1.06238822879526	0.403990645434109	-2.62973472480698	0.00854515185344013	0.339453298101476
Clca3a1	184.291537464637	0.909756543978924	0.346169447143338	2.62806712575712	0.00858715688755784	0.340470937969278
Ebag9	718.15067020512	-0.464007072457703	0.176622945950325	-2.62710527197415	0.0086114688060999	0.340784525553393
Gm18821	41.5577053258637	-0.964264590409362	0.367266684832411	-2.62551609016584	0.00865177196892934	0.341080103276045
Hrct1	33.4986500936314	0.934402736960775	0.35580613721404	2.62615688497434	0.00863550056165368	0.341080103276045
Adcy4	745.547855295749	0.946590413833314	0.360947118384964	2.62251827378142	0.00872825869392512	0.342230228455444
Fam217a	8.7142935542973	-1.0560871492432	0.40271224785221	-2.62243613119701	0.00873036297080213	0.342230228455444
Gm45225	14.1484010700769	0.992796068770368	0.378436059235322	2.62341826192895	0.0087052330356219	0.342230228455444
Cdh2	67.0155361674092	1.01333015398152	0.387309167013997	2.61633403049532	0.0088879561674748	0.342590310455392
Chac2	52.4286937063991	-0.827186153380496	0.315715719823423	-2.62003473834985	0.00879208103462853	0.342590310455392
Engase	27.3858914704647	1.06224677769729	0.405870492539767	2.61720622026547	0.00886527640706841	0.342590310455392
Fmnl3	737.507562942214	0.736856602768572	0.28151753525464	2.61744477871358	0.00885908212498564	0.342590310455392
Gm10093	162.036199831753	-1.07039299105827	0.409024702206006	-2.61693972340861	0.00887220069792966	0.342590310455392
Hcar1	31.878492470299	1.03968477251805	0.397016204919223	2.61874643814497	0.00882535197929633	0.342590310455392
Il9r	31.8064378755877	-1.02356942494191	0.391194113846743	-2.61652562937824	0.00888296953830678	0.342590310455392
Nlrp1c-ps	8.58071321507652	0.966309190467501	0.369098592066575	2.61802459082045	0.00884404314664381	0.342590310455392
Wbp4	1098.48729541279	0.356531763109951	0.136214440001573	2.61743001040002	0.00885946547888377	0.342590310455392
Paf1	716.045722384201	0.463558128564471	0.177340343917263	2.61394625906862	0.00895031135062006	0.344354941889782
Smap2	444.679329234017	0.50385609895631	0.192820747067184	2.61308031744506	0.00897302123971504	0.344590553190979
Dusp5	126.215459499293	-0.904440867645161	0.346498478934674	-2.61023041262954	0.00904812567526625	0.346833688245999
Gm14440	391.801950194857	0.673680263190153	0.258162691309198	2.60951828389214	0.00906698005850309	0.346916349347072
Zfp422	688.959578077445	0.46961050160174	0.180228197359886	2.60564389191556	0.00917017467953123	0.350219759452097
Esyt1	1573.86735497062	0.370215922709954	0.142162243090475	2.60417896244322	0.00920946545504258	0.351074962007275
Dscaml1	23.0669594164033	-0.986172287197499	0.378951328793309	-2.60237189387291	0.00925813965880508	0.35129715207837
Rchy1	924.532930977467	-0.484580694456312	0.186235266916528	-2.60198136732881	0.00926868878485086	0.35129715207837
Rragc	1094.66981444428	0.577229603410957	0.221797922167975	2.6025023037583	0.00925461933956189	0.35129715207837
Wdr33	1083.44264065699	-0.408739567325328	0.157119610243757	-2.6014548196193	0.00928292917265236	0.35129715207837
Eif3j1	266.365832453456	0.731891699359716	0.281685748399702	2.59825604780398	0.00936985969205689	0.353299827517557
Pnp	1283.96179125	0.3769611237211	0.145065291059581	2.59856179908862	0.00936151925033522	0.353299827517557
Slc47a1	13.0039117931946	1.03816948953416	0.399697326495197	2.59738912601065	0.009393544089599	0.353551217401284
Gm16531	8.80222005178626	-0.858882336673572	0.331293310139358	-2.59251337225096	0.00952774772626797	0.355567372951781
Gm4811	12.2418150991083	-1.05818904921433	0.408199154418472	-2.59233523087975	0.00953268322748084	0.355567372951781
Prdm8	50.5699307843283	1.04667923838226	0.403698982341301	2.59272201359516	0.00952197010456295	0.355567372951781
Thap2	746.701107427218	-0.727554486330235	0.280552243364825	-2.59329413161789	0.00950614324298042	0.355567372951781
Zfp967	2.44314906248527	1.01212845025156	0.390217012853454	2.59375787552262	0.00949333162257241	0.355567372951781
Hba-a1	66.8800153276125	-0.873932552768054	0.337580924294154	-2.58880905251194	0.00963084820855972	0.357943653633339
Stx2	141.347815145472	0.814491657036892	0.314573774865464	2.58919122353805	0.00962016561074052	0.357943653633339
Bcr	1750.76044934429	-0.724072919366745	0.280628295518439	-2.58018500247481	0.00987473981741987	0.358561538371749
Bmp15	6.68162565196165	-0.958795208942906	0.370843847634577	-2.58544186470551	0.00972542720853066	0.358561538371749
Eif3i	730.86755827857	-0.542337499998091	0.209842753007421	-2.58449478109407	0.00975217804184134	0.358561538371749
Fbxw22	6.45419527312669	-0.880155880554147	0.340665895804689	-2.58363367567254	0.00977655727798513	0.358561538371749
Gm7357	10.9731155532252	1.03997452431081	0.403140361270797	2.57968346566084	0.00988909133071871	0.358561538371749
Gpr89	600.680186708337	-0.583152478031752	0.225927855373335	-2.58114466260975	0.00984733078604639	0.358561538371749
Lmna	604.734611618064	0.604800572240164	0.234026850152084	2.5843212941042	0.00975708536598495	0.358561538371749
Olfr1300-ps1	13.1540662245002	-0.949048772306009	0.366974986236764	-2.58614022181257	0.00970574368946725	0.358561538371749
Parp14	2159.11808839003	0.644942539911063	0.249247122056814	2.58756263498221	0.00966576209961972	0.358561538371749
Plekhs1	27.8588961436605	-1.05064394416279	0.40725651503014	-2.57980880695066	0.00988550293968317	0.358561538371749
Ran	1037.94914695753	-0.224384835644519	0.0867629354180341	-2.58618308109801	0.00970453683794342	0.358561538371749
Sh2d1a	18.0251527830486	-1.02228686773349	0.395814299525918	-2.58274364760931	0.00980181242552036	0.358561538371749
Slfn2	63.7169351212078	0.998943669955304	0.386859488409921	2.58218733127417	0.00981762778835502	0.358561538371749
Usp19	916.371991457875	0.522279595755937	0.202355930165379	2.58099476170081	0.00985160766142783	0.358561538371749
Arg2	453.892719941231	-0.964337963884709	0.374021904819452	-2.57829274558188	0.00992898414492935	0.359380791977443
Ear6	22.9391937221524	1.01699989040959	0.39491686787522	2.57522525153553	0.010017482469979	0.361863713616123
Gm28557	91.0814623275473	0.902253889553826	0.350511021320221	2.57410989861441	0.010049834557013	0.361863713616123
Wtip	158.601624927101	0.750741985406827	0.291591934258929	2.57463220755681	0.0100346728221834	0.361863713616123
1110038F14Rik	179.386500970737	0.507467921173212	0.197236492793827	2.57289061463729	0.0100853077140855	0.362512721570656
Gm3883	44.490352677469	1.02390293583766	0.398454049621011	2.5696888682937	0.0101789888878985	0.365248140129497
Ceacam12	4.06261374721455	-1.04977153245652	0.409348304798979	-2.56449463732856	0.0103326176039398	0.366854400723306
Eps8l3	3.87773929957818	1.02852546794952	0.401302625048658	2.56296720666806	0.0103781850411326	0.366854400723306
Ftl1-ps2	26.4559627558741	1.04701325166505	0.40876603691193	2.56139981583313	0.0104251304151875	0.366854400723306
Ggn	6.29752986731218	0.987720676822419	0.385357781231057	2.56312633331826	0.010373429527508	0.366854400723306
Kctd12	2067.89422440439	0.957679893101616	0.373853345262455	2.56164591072283	0.0104177470747953	0.366854400723306
Lipt1	25.7404006829556	-1.03834679706473	0.404572582603425	-2.56652784126637	0.0102722378546746	0.366854400723306
Mycn	76.3100291668639	-1.00062983363669	0.390342804943956	-2.56346427028508	0.0103633366834753	0.366854400723306
Olfr1193	17.0286457600198	-1.02682638607186	0.400241702936524	-2.56551573346346	0.010302254898501	0.366854400723306
Rpl10a	1929.04346302897	-0.58447194044097	0.228168752899801	-2.56157748601815	0.0104197994860847	0.366854400723306
Spsb3	93.1534417630658	-0.677659197841278	0.264602133542719	-2.56104963617715	0.0104356445334749	0.366854400723306
Tdrd3	1425.3245015475	0.490748467304446	0.191377520411546	2.56429525395208	0.0103385556339147	0.366854400723306
Tmem68	769.001753862579	0.497661103371289	0.194148493956159	2.56330138457663	0.010368200345578	0.366854400723306
Crlf1	90.7104083899271	-0.908937637433164	0.355097052762483	-2.55968792295534	0.0104766196037929	0.367052696270491
Plpp1	551.361457663149	1.03300540922706	0.403555905649832	2.5597578793046	0.0104745110771109	0.367052696270491
Ankrd16	752.611641999832	0.605763191792593	0.237105281376457	2.55482791558241	0.0106240307064523	0.367874769928754
B3galt6	54.8991564671898	0.777161531946359	0.303785802727422	2.55825494466469	0.0105198936041352	0.367874769928754
Dhx58	68.3864038921376	0.857657831068614	0.335441061945819	2.55680633162062	0.010563801295455	0.367874769928754
Hnrnph1	6831.0475972512	0.269416371715651	0.105372844325385	2.55679130083753	0.0105642577340315	0.367874769928754
Hnrnpk	7143.8793267566	0.155652707997553	0.060890591704553	2.55626860636854	0.0105801412702146	0.367874769928754
Zfp329	1612.71302045857	0.422198263759546	0.165249905345676	2.5549077494258	0.0106215944043808	0.367874769928754
Zfp800	1006.88675203639	-0.480477687148183	0.18798400681347	-2.5559498134591	0.010589839110692	0.367874769928754
Mob3b	2565.08988001533	-0.703602636667787	0.275481972283783	-2.55407869645634	0.0106469189736349	0.368053891175105
Krt79	115.826028714773	0.99398843978288	0.389498107782306	2.5519724484475	0.0107114988808939	0.368812514592357
Smim6	95.5396845106716	0.986223688546782	0.386417007935165	2.55222639866891	0.0107036940631896	0.368812514592357
Strbp	2643.90745930243	-0.493957795671869	0.193585414031446	-2.55162713649299	0.0107221196964663	0.368812514592357
Gm3511	6.7195224530359	1.04158309913581	0.408494542133789	2.54980909584509	0.0107781920332052	0.368839076826524
Mfsd4b1	6.64611322628163	0.979501683092854	0.384259466268401	2.54906324782298	0.0108012709205868	0.368839076826524
mt-Nd3	181.618155781629	-0.647556856563031	0.254144858931327	-2.54798330088593	0.0108347657359295	0.368839076826524
Parp12	741.880144454882	0.725256809286767	0.284684124545999	2.54758431100917	0.0108471638400561	0.368839076826524
Pygo2	282.613176411392	-0.812460828367568	0.31853606503025	-2.55060860468158	0.0107535014039642	0.368839076826524
Rpl10	7506.7285786009	-0.50986130696509	0.200077737060196	-2.54831604183773	0.0108244358673216	0.368839076826524
Rps17	1316.56626268634	-0.366204922997103	0.14365163165858	-2.54925696818725	0.0107952723828693	0.368839076826524
Mall	116.083534249803	-0.866227956371924	0.340229206667539	-2.54601292127861	0.0108961155010919	0.369898195507656
Gm16148	4.67293289413051	1.03259537671351	0.406004805027549	2.54330826612618	0.0109808303794368	0.371863050978546
Gm7278	5.88386670561459	-1.02244752458581	0.402085218033644	-2.54286275328892	0.0109948406798043	0.371863050978546
Gtf2h1	338.859866018425	0.709884346076932	0.279220889872876	2.54237548773708	0.0110101821857285	0.371863050978546
Kcnip2	16.119967767374	-1.00373516317208	0.394966107693342	-2.54131973255638	0.0110434877961958	0.371863050978546
Nup155	1708.77965285189	0.589571674723009	0.231977189388494	2.54150710368186	0.0110375703270239	0.371863050978546
Kcnd1	40.0568356555418	-1.04139536505538	0.409958665442744	-2.54024479255902	0.0110774905589824	0.372404439892264
Wars2	532.686111867427	-0.528269667991419	0.208073102833252	-2.53886571977912	0.0111212499080663	0.373271547802883
Oas1e	5.03553493856384	1.00631755725647	0.396497963636661	2.53801444029263	0.0111483384352657	0.37357722472755
Gm17917	13.0160683270008	0.967907751533873	0.381476585016174	2.53726647860402	0.0111721876426082	0.373773543418403
Agfg2	183.343511937173	0.657299109867565	0.259407318551245	2.53384952104857	0.0112817167060622	0.374751335061498
Gm17229	271.193365297085	-0.90192255391599	0.355826107065959	-2.53472844180262	0.0112534525836757	0.374751335061498
Gm20696	250.485562389289	-0.695040189899025	0.274123675027384	-2.53549858409563	0.011228738239434	0.374751335061498
Polrmt	89.7985369965647	0.879545053163421	0.347160164487026	2.53354256374162	0.0112916026063004	0.374751335061498
Spag7	225.122121729166	-0.498503704256027	0.196685688171163	-2.53451946042058	0.0112601672526836	0.374751335061498
Rusc2	1292.4361886654	0.850005404607716	0.335590277742807	2.53286659650835	0.0113134000048803	0.374875914675269
Zc3h4	1120.14040385404	0.37342212258377	0.147479873733698	2.53202089973344	0.0113407231462746	0.375182904597136
Tlr1	71.5499959529809	0.918745171193213	0.363359946481854	2.52847123104443	0.0114560474807858	0.378395615994921
Gm16210	4.75899780319495	-1.00486467833632	0.397769050939865	-2.52625154209958	0.0115286902832939	0.379441414173707
Rcsd1	552.943482717858	0.920771416272481	0.364541975433359	2.5258309833261	0.0115424996995467	0.379441414173707
Rec114	81.4084976534135	0.899154721007668	0.355897735019061	2.52644125695128	0.0115224656299406	0.379441414173707
Cfl2	1985.59297158859	0.534977817278824	0.211912748194364	2.52451927426353	0.0115856651540507	0.380258734977184
Shank2	761.595269587906	-0.930678373556525	0.368906464104384	-2.52280310624534	0.0116423567280267	0.38151672457647
Fbxo34	203.01051051153	-0.703430101554034	0.279039083415675	-2.52090170646869	0.0117054544895261	0.381777900273774
Gm15833	16.3385817418116	1.01183164612854	0.401339445913384	2.52113679936388	0.0116976365552733	0.381777900273774
Triap1	132.828385896488	0.777227595889474	0.308208890721352	2.5217559236218	0.0116770699460686	0.381777900273774
Jchain	66.8203214830946	-0.990331253207481	0.393032387481941	-2.51971920062945	0.0117448486512781	0.381863811547658
Lysmd4	81.7917734205336	-0.800197998453737	0.317568346104281	-2.51976624329861	0.0117432792220571	0.381863811547658
Cox8a	157.836876320564	-0.556290640286099	0.220891982663344	-2.51838311910998	0.0117895005147589	0.382425829387353
Itgb4	131.229326195851	0.939267026718484	0.373006099357241	2.51810098638337	0.0117989486252066	0.382425829387353
Rap1gds1	908.857686742782	0.365776993563466	0.145532769997297	2.51336515872171	0.0119585483511639	0.386995016423334
Ndnf	16527.0354365138	0.679835443588098	0.270600350634876	2.51232284804172	0.0119939306524171	0.387271116590417
Zdhhc18	604.20893566472	0.622142223885843	0.247666494154019	2.51201611267992	0.0120043607568458	0.387271116590417
2810408A11Rik	31.4940995220816	-0.950537894136466	0.378637592759151	-2.51041606093533	0.012058898737088	0.388427411103475
Mtif2	676.325416397926	0.334857726671595	0.133462888750831	2.50899504578205	0.0121075182476744	0.388556464744514
Peg10	764.226459257288	-0.954929434793324	0.380514503622421	-2.50957434132626	0.0120876769268957	0.388556464744514
Pla2g1b	230.844372859988	-0.955860854250919	0.381024494198598	-2.50865985994251	0.0121190117998866	0.388556464744514
AC135114.1	7.04113487379518	1.02685130352203	0.409770086678132	2.5059206050065	0.0122133040861632	0.389480673507731
Acot6	157.422525034575	0.469636768508162	0.187313088875374	2.50722878645511	0.0121681922833255	0.389480673507731
Cd300lf	236.074723949687	0.823033482543536	0.328613762046513	2.50456182181147	0.012260317697057	0.389480673507731
Cog2	245.694011572609	0.610099224382613	0.243591843182358	2.50459628045049	0.0122591234567323	0.389480673507731
Mprip	4754.05031077254	0.569820280236472	0.227354826907877	2.50630385985761	0.0122000724638505	0.389480673507731
Wdr43	865.794834544211	-0.390078248707226	0.155725404857564	-2.50491080157419	0.0122482277944057	0.389480673507731
B3gnt8	76.3658353885487	0.778459028692888	0.31102464345729	2.50288536638026	0.0123185436002431	0.390732918837633
Agrn	3140.47451074192	0.344223124720636	0.137677591329331	2.50021170037206	0.0124119111197059	0.391114472125137
Dand5	51.8335653314167	0.809430046507798	0.323764465044702	2.50005832603044	0.012417286088245	0.391114472125137
H2-Aa	17338.1082068616	-0.754697440714309	0.301803431093995	-2.50062578141884	0.0123974100348422	0.391114472125137
Mmgt1	869.884144412747	0.439871321429456	0.175902364027374	2.50065611034655	0.0123963485082595	0.391114472125137
Olfr648	325.654317708487	0.692480182174969	0.277009038182588	2.49984688845614	0.0124246992492583	0.391114472125137
Arl4d	89.8385400111755	0.884249131831232	0.353951744593157	2.49821944753406	0.012481889870032	0.391809020517756
Ddx42	1225.41766458452	0.44419504658028	0.177809891162872	2.49814587746079	0.0124844807269327	0.391809020517756
1810043G02Rik	189.933747677661	-0.630079447891875	0.252384325442987	-2.49650784289379	0.0125422895190513	0.391847529395203
Vangl2	314.63359275206	-0.57243572817283	0.229206169342183	-2.49747085698308	0.0125082746081261	0.391847529395203
Zfp386	1225.19553070576	0.533929349025324	0.213856232856087	2.49667424650011	0.0125364060801864	0.391847529395203
Gbp2	640.929057838665	0.93568171988439	0.375005281616869	2.49511611103213	0.012591592007303	0.392208269181
Rilp	120.918761230987	-0.733985051911905	0.294162338240491	-2.49517003536951	0.0125896785320852	0.392208269181
Egfl8	30.8654590888962	1.00550050141307	0.403150658478938	2.49410606249971	0.0126274806287119	0.392615200960672
Gm16216	2.35733547358497	-1.01402843017467	0.406638463144655	-2.49368547759327	0.0126424513593902	0.392615200960672
AC167013.2	56.5454234220996	-0.86468294007147	0.347101935864551	-2.49114986327502	0.0127330399562785	0.392782503047554
Atp6v1c2	438.651689675924	-0.743927295181387	0.298659266400386	-2.49088971572062	0.0127423665312886	0.392782503047554
Glod4	965.108924503439	-0.496443028857969	0.199266902107232	-2.49134715102269	0.0127259710030924	0.392782503047554
Gm20661	19.4561698738092	0.950087717471221	0.381159866282698	2.49262265394585	0.0126803526346207	0.392782503047554
Nme1	212.131998298431	-0.726493415068379	0.291594508180275	-2.49145095222175	0.0127222531307459	0.392782503047554
Atp5g2	162.942464032968	-0.65635077248933	0.26371502501654	-2.48886377425087	0.0128152058738319	0.393445718938539
Mertk	1582.03195719489	0.778844801161669	0.312951016484312	2.48871152396692	0.0128206946342602	0.393445718938539
Tmem74	22.8704847337449	-1.00703072126125	0.404603028222475	-2.48893520566418	0.0128126314235008	0.393445718938539
Rpsa-ps10	318.630857074414	-0.427287814978153	0.171733144687767	-2.48809171785108	0.0128430606830436	0.393550779868605
Phf20-ps	4.81230455757059	-1.01683996926897	0.409035713317232	-2.48594422482701	0.0129208214368643	0.395350495099106
Ccdc43	280.335797759543	-0.604754781721257	0.243369514841312	-2.48492413733735	0.0129579045247804	0.395902094715939
Sgms1	7196.1788623219	-0.623541424081783	0.251073001179105	-2.48350647482393	0.0130095969322808	0.396897776600685
AC154767.1	105.824415165636	-0.993960040096286	0.400625055043603	-2.48102316014186	0.0131005860736419	0.397724552301535
AC157602.1	10.7762380373232	1.00012801810129	0.402963800931609	2.48193017782019	0.0130672877339805	0.397724552301535
Gm11892	2.07570224714798	-0.952319495634918	0.383889961528494	-2.48070955500677	0.0131121165585474	0.397724552301535
Phf7	147.814676719642	0.738552707146126	0.297722097157841	2.48067817000017	0.0131132710014705	0.397724552301535
Tagln2	4799.92048482712	0.451059470596782	0.181887092567347	2.47988718842031	0.0131423955781625	0.398026837510065
Gm35339	145.070962625048	-0.581487896332598	0.23462474361724	-2.47837413636654	0.0131982667666245	0.398556962708417
LT629147.6	1.72270065277417	-0.88487673555349	0.356998253286452	-2.4786584455456	0.0131877523275016	0.398556962708417
Cx3cl1	387.175067698902	0.835618187745385	0.337314254473675	2.47726912415615	0.0132392032040553	0.399212896614592
C1d	185.766644194923	0.810258030227836	0.327371479090956	2.4750416025176	0.0133220656446051	0.400548821754435
Dsn1	101.475878157007	0.652192336292271	0.263498265954333	2.47512951908876	0.0133187865324801	0.400548821754435
Gm48733	19.1569918658923	-0.811184047681705	0.327977216977983	-2.47329389265523	0.0133873999884452	0.400773230778008
Sgtb	242.535607684776	0.846332856941584	0.342136175948018	2.4736725211723	0.0133732218015578	0.400773230778008
St6galnac3	1254.66915391348	-0.551437616790844	0.222876120564657	-2.47418886955577	0.0133539079244065	0.400773230778008
Fam171a2	20.4809774361288	-0.888027877689344	0.359552279147631	-2.4698157380466	0.0135182663637815	0.401382589564317
Gm20768	63.4628843403754	-0.512613900702041	0.207563496088181	-2.46967270431918	0.013523672155132	0.401382589564317
Mst1r	58.7843174208878	1.01486628443292	0.410544762327562	2.4719991035306	0.013435985325324	0.401382589564317
Pbk	68.9156784395068	-1.01431566968088	0.410516708375521	-2.47082676292198	0.0134801102825648	0.401382589564317
Pcdhb18	111.156008957223	1.00017395337319	0.40481551102548	2.47069078662411	0.0134852364832618	0.401382589564317
Taf2	1896.8426008039	-0.534161959517333	0.216251842554152	-2.47009206122057	0.0135078284615003	0.401382589564317
Ctnnd2	774.887091701018	-0.506717443354593	0.205486522556221	-2.4659400385539	0.0136654208022765	0.402429226535046
Emc1	1279.20707127711	0.46885998498496	0.190193167391719	2.46517785793695	0.0136945255660511	0.402429226535046
Gm11478	44.7356706578574	1.00724897358603	0.408233988416902	2.46733246658873	0.0136123903591767	0.402429226535046
Lingo2	3.8540770599373	0.96493799541679	0.391363290097434	2.46558126383432	0.0136791142239755	0.402429226535046
Mrps23	127.24614310824	0.983612645244361	0.398994434021963	2.4652289891097	0.0136925713501612	0.402429226535046
Rab31	807.42424759649	0.772421050765345	0.313055168373888	2.46736399458778	0.0136111917270505	0.402429226535046
Wisp1	167.09453248349	0.902289611798062	0.36589036868167	2.46601083009941	0.0136627203188417	0.402429226535046
Jph2	37.7971742393414	1.01093527017935	0.410277760130821	2.46402649233779	0.0137385956410727	0.402957146734911
Olfml2a	283.742249200177	0.789701245798419	0.320535223892053	2.46369567815226	0.0137512811433891	0.402957146734911
Cdkal1	581.838486531118	-0.583073561767439	0.236739061164588	-2.46293771251407	0.0137803853363071	0.40324124753115
Zfp874b	438.486757178527	0.782595908901759	0.317934947898854	2.46149696368306	0.013835856885055	0.404295024815616
Hspe1	519.750274136087	-0.61497368993011	0.249945421879362	-2.46043190271727	0.0138769903999586	0.404927461445982
H2-M5	17.4950943888344	0.857106890550275	0.349013575248864	2.45579814463984	0.0140572092455637	0.409610910639315
Rpl36a	345.239874630415	-0.512423270095577	0.208765464996475	-2.45454041023609	0.0141064808616922	0.410470933308847
Acadsb	2660.23137070915	0.554208837172456	0.225985929834214	2.45240417214926	0.0141905171002918	0.412338717868059
Gm10521	67.1765143996291	0.551722484832406	0.225099892995157	2.45101175967364	0.0142455299172009	0.413308670032588
Gpr88	4.8374120739659	0.900560485992043	0.367534821417986	2.45027255517611	0.0142748115330618	0.413308670032588
Rpusd3	20.9179852943636	0.966842186506544	0.394621169025199	2.45005149849122	0.0142835784117924	0.413308670032588
Hgs	266.949828447197	-0.706715933259818	0.288612638625231	-2.44866592338495	0.0143386371493771	0.414324791954741
Gm14414	3.16853677945979	-0.951029311924051	0.388570238736416	-2.44750940014522	0.0143847372854703	0.415079585892961
Rab20	62.8381306677447	-0.882250853259255	0.360593669130274	-2.44666207087656	0.0144185955751589	0.415479530748267
Eef1d	682.813952893905	-0.44725386596044	0.183015356114894	-2.44380512900601	0.0145332742077518	0.416649519607383
Il18bp	420.390057160041	0.931799457435775	0.38132254770871	2.44359916043457	0.0145415728520294	0.416649519607383
Nxf3	22.4090140168633	-0.80316564786449	0.328600840229959	-2.44419839980453	0.014517440599325	0.416649519607383
Tdrd1	16.1977199283742	-1.00243195091088	0.410302180313945	-2.44315531090735	0.0145594701210512	0.416649519607383
Zfp973	102.618012112468	0.893331694494476	0.365645384859474	2.44316414615162	0.0145591136696351	0.416649519607383
Hspb2	7.06707549742709	0.999384308717145	0.409152783006309	2.44256998907358	0.0145831016453029	0.416751746606344
Cd180	312.047582400657	0.908137946877366	0.372244894566693	2.43962498917406	0.0147025155949879	0.417426410552098
Gm14749	45.5378688287509	-0.665222676557989	0.272797189420633	-2.43852467091318	0.0147473520093011	0.417426410552098
Imp3	118.30337836105	-0.652440637634405	0.267473059551983	-2.43927608532703	0.0147167199070507	0.417426410552098
Pak4	731.070149681556	0.549418030041864	0.225259527401446	2.43904458284119	0.0147261513367991	0.417426410552098
Pdxp	11.4796431409291	-1.00167032758067	0.410456695964004	-2.44038003869843	0.0146718179490128	0.417426410552098
Plch1	81.0329017259066	-0.98362024462402	0.403133833399081	-2.43993473911749	0.0146899154148277	0.417426410552098
Prlr	153.602867604433	-0.725574862948753	0.297490735000602	-2.4389830592448	0.0147286587088697	0.417426410552098
Angel2	1451.93624027005	0.475362566938964	0.195255646778681	2.43456501658965	0.0149097010343117	0.418672013270238
Gm8355	26.9414907652718	-0.79481219450173	0.326478255084423	-2.4345027030857	0.0149122684741999	0.418672013270238
Gpbp1l1	2065.29742834132	0.432788384433113	0.177650881994011	2.43617357580978	0.0148435598550266	0.418672013270238
Snrpd1	166.795955656055	-0.662669743165157	0.272033704825226	-2.43598396599754	0.0148513428179685	0.418672013270238
Tmed5	2342.66033790093	-0.272030916822141	0.111730115511695	-2.43471436126518	0.014903549322801	0.418672013270238
Vwa1	113.890351967205	0.820612274603882	0.336939787167658	2.43548641584306	0.0148717829883836	0.418672013270238
Arhgap30	278.771472355955	0.664792792237877	0.273213727584856	2.43323349128349	0.0149646473501432	0.418696633127808
Fkbp7	95.3832687286371	0.725793348912842	0.298212451670155	2.4338130243992	0.0149407106273206	0.418696633127808
Pex11b	204.356648123739	0.708299522791428	0.291119859270904	2.4330168493669	0.0149736040823046	0.418696633127808
Fam208b	3174.79938639723	-0.448881204329476	0.184589712610075	-2.431778011799	0.0150249127195457	0.419566648738283
Gm15204	5.04940915627901	-0.96313793165293	0.396245050062631	-2.43066236789758	0.0150712515418082	0.420295734271957
Phf11d	736.249801316928	0.755424471033382	0.310896672687353	2.42982488202137	0.0151061195992915	0.420703405891259
Gm18362	20.9854837816795	0.980800954162477	0.403869803737728	2.42850776434726	0.0151611004819414	0.420883944652366
Gm43595	175.275000588862	-0.955492971070816	0.39342786537406	-2.42863573011627	0.0151557510462157	0.420883944652366
Spns1	243.686778404792	0.513672554299389	0.211543340620334	2.42821425053176	0.0151733767108501	0.420883944652366
Gm14308	65.7958175496269	0.957128704940946	0.394384883431409	2.42688993709215	0.0152288750927946	0.42129841401851
Neu3	196.473383622445	0.534514159356445	0.22024301511473	2.42692899512842	0.0152272357219794	0.42129841401851
AC147512.2	151.383511666324	-0.827610521261701	0.341578227181569	-2.42290185791548	0.0153970857000915	0.423173690456463
Adamts2	442.369443350241	0.561061663810893	0.231441213454291	2.42420809775827	0.015341811427416	0.423173690456463
Cnih4	846.114231860798	0.416621752618501	0.172162682631302	2.41993065077131	0.0155234672737297	0.423173690456463
Fndc4	15.4044182357829	0.990889566930987	0.409366712269728	2.42054260210121	0.015497363267127	0.423173690456463
Hp1bp3	3756.59458437465	0.355234041833115	0.146702683760019	2.42145564572096	0.0154584873837814	0.423173690456463
Kcnq2	40.5756893393103	-0.72180595217526	0.29777854020491	-2.42396900622376	0.0153519156404928	0.423173690456463
Maml3	1106.61305803441	-0.333077938943325	0.137622084457443	-2.42023611440301	0.0155104322795188	0.423173690456463
Mpdu1	204.139769834945	0.55762351014465	0.230392986208285	2.42031460819096	0.0155070842843033	0.423173690456463
Tmem88	99.4290100204315	0.936580775231863	0.386774961029166	2.42151346286669	0.0154560285177145	0.423173690456463
Txlng	1922.74503202867	-0.468123033540931	0.193477788401617	-2.41951821657798	0.0155410822977609	0.423173690456463
Ulbp1	151.383511666324	-0.827610521261701	0.341578227181569	-2.42290185791548	0.0153970857000915	0.423173690456463
Zdhhc23	41.5507000728972	-0.845375394186438	0.349215719484207	-2.42078276268623	0.0154871292974041	0.423173690456463
MF597757.1	34.4643325380278	-0.856023907015685	0.353890082293445	-2.41889770255238	0.0155676175297099	0.42334138978698
Rps19-ps6	3.94082704059527	-0.779318169433641	0.322297771651024	-2.41800669437289	0.015605789706623	0.423824688816731
Fam193b	1251.81515508389	0.394940605844479	0.163441957337297	2.41639669689856	0.0156749733896873	0.424593542560813
Gm13301	78.7450998071409	0.98247151582132	0.406506695925172	2.41686428703297	0.0156548526852757	0.424593542560813
Rpl34	210.738162576775	-0.555870096791191	0.230104018524622	-2.41573398133293	0.0157035294379419	0.424813186982656
Adprh	149.917272140305	0.723449539005608	0.299875021558082	2.41250349978044	0.0158433853359431	0.425274126278493
Map2k6	108.759700381893	0.952151215980927	0.394606522504843	2.41291302013195	0.0158255957236535	0.425274126278493
Mrgprf	4.61143662739505	0.974620597667753	0.403823013272408	2.41348453563814	0.0158007983894025	0.425274126278493
Nos3	45.5817818669478	0.949001586385918	0.393224205203494	2.41338547787212	0.01580509393062	0.425274126278493
Vps33b	950.508394780869	-0.544833713590905	0.225618504926605	-2.41484497811092	0.0157419079618882	0.425274126278493
Wdr34	146.431618522431	-0.369595121189673	0.153182168518518	-2.41278162311034	0.0158313017107494	0.425274126278493
L3mbtl4	8.29993068236233	-0.873271246346352	0.362203968681375	-2.41099303667364	0.015909152180328	0.426488446062574
Dnaic1	19.6909024877326	0.987775400136913	0.409794935624005	2.4104138784263	0.0159344328203474	0.426615691076723
Dusp10	98.8501476211767	0.83085682941563	0.344960844117504	2.40855402456232	0.0160158556812126	0.428243780737288
Carm1	504.612234241258	-0.578223782959522	0.240160142676408	-2.40765922486406	0.016055159431515	0.428742920757269
Gm8113	622.265923403602	-0.656375207873605	0.273090429574076	-2.40350864326266	0.0162385831356535	0.433084471407365
Amd-ps3	13.3287415322793	-0.934026299335285	0.389008030834668	-2.4010463160136	0.0163482671380268	0.435173397439779
Gm2916	31.2405605258288	-0.974078624346439	0.405729053221027	-2.40081063116719	0.0163587997401072	0.435173397439779
1700102P08Rik	6.98684523345247	-0.949282475173311	0.395892696459195	-2.39782770347509	0.0164926209590014	0.436497698145495
Csk	278.207441450071	0.643619439929707	0.268409050579163	2.39790513226335	0.0164891352006591	0.436497698145495
Dock5	2332.08948544351	-0.656554488103848	0.273767544729091	-2.39821885663455	0.0164750182986445	0.436497698145495
Gars	596.336792606146	0.442576285213602	0.184511261587261	2.39864104448874	0.0164560375367212	0.436497698145495
Guf1	673.875362037262	0.305287064228166	0.127376732179929	2.39672551653252	0.0165423104235578	0.437255777811498
Gm30674	2.99469625104864	-0.971387805606865	0.405454935402586	-2.39579721638448	0.016584262572812	0.437807673713776
Ptrh2	319.347358962158	-0.55923934895272	0.233491170314513	-2.39511990196213	0.0166149309935108	0.43806066792028
Gm8813	11.0633179729078	-0.97835768150507	0.408609348983668	-2.39435951218085	0.0166494203511089	0.438111121843575
Mastl	200.936512997872	-0.864368663391387	0.361033911505786	-2.39414812804236	0.0166590193615915	0.438111121843575
Ddt	68.392918949112	-0.62122605073476	0.259775410576622	-2.39139666589623	0.0167844079979489	0.438393882002333
Gan	1910.20324966826	0.423325752512525	0.176946638009805	2.39239217695149	0.0167389455980093	0.438393882002333
Gm43302	96.0104873388233	0.957543023644348	0.400149579250436	2.39296271518772	0.0167129393655222	0.438393882002333
Il1r1	1080.11998488382	-0.54907032801052	0.22942655726368	-2.39322916474518	0.0167008062380378	0.438393882002333
Tifab	34.7027982324991	0.91730990676335	0.383556189027241	2.39159198314539	0.0167754798296326	0.438393882002333
Zbtb32	9.02157618694438	0.978607331125101	0.409264782011927	2.39113496723151	0.0167963770732507	0.438393882002333
Bcar1	363.662488458922	0.607698144961294	0.254506668460378	2.38774940019264	0.0169518964927956	0.438883678464992
Gm4742	10.8935113666338	0.972118444416847	0.406917435312185	2.38898203924598	0.016895128295546	0.438883678464992
Olfr743	4.42126654761226	-0.942945436414488	0.395025273047747	-2.38705090724793	0.0169841392705936	0.438883678464992
Rab15	2054.0270537465	-0.864312733989895	0.361804943905352	-2.38889144150556	0.0168992950130091	0.438883678464992
Serpinf1	77.9743651900067	-0.853371316317575	0.357344170886031	-2.38809356873417	0.0169360292680296	0.438883678464992
Shc2	58.5241564478768	0.596639598753934	0.249877913890994	2.38772442695439	0.0169530483431403	0.438883678464992
Spred3	80.2212313074564	-0.9320669508606	0.390464609189635	-2.38707152690483	0.01698318668674	0.438883678464992
Stat1	1767.73455680099	0.7162313381449	0.299987172295414	2.38753988267068	0.0169615622800355	0.438883678464992
Cc2d2b	21.3027037457616	-0.976576343219084	0.40936212250897	-2.3856050414085	0.0170510521906692	0.43899122697767
Gm20518	83.4340466276331	0.913263372032788	0.382897859153141	2.3851357488722	0.0170728201481496	0.43899122697767
Mid1	877.498081358119	-0.920595503090155	0.385783014615705	-2.38630387604597	0.0170186821427796	0.43899122697767
Orc3	1914.51916666714	0.281297693732594	0.117926731029787	2.38535988639879	0.0170624205735351	0.43899122697767
Ppp3r2	18.4233842421247	-0.920716168389746	0.386103185633404	-2.38463758562185	0.0170959539382418	0.439042693474551
Afap1l2	97.3072533014883	0.929090751014795	0.390735673305072	2.37779863598324	0.0174163337937325	0.439128338469158
Ak4	79.071947882189	-0.969847167135908	0.40729661810119	-2.38118148797139	0.0172572074010578	0.439128338469158
Cyp46a1	19.9235717121639	-0.86802744081671	0.364640466295023	-2.38050222356399	0.0172890566953599	0.439128338469158
Dennd2c	281.816370344431	-0.513224638364667	0.215791825592739	-2.37833215857429	0.0173911522181226	0.439128338469158
Erbb4	22.1204826330593	-0.897496825710847	0.377209749745946	-2.37930442231496	0.0173453447238946	0.439128338469158
Gm10037	6.46441803889804	0.909115809060111	0.381982128158445	2.37999566483124	0.0173128417268556	0.439128338469158
Gm13365	10.7205709360394	0.943932436389054	0.396569339271962	2.38024562897869	0.0173011012901716	0.439128338469158
Igsf8	231.473304087016	-0.733283858848282	0.308363787514349	-2.37798304645016	0.0174076262451805	0.439128338469158
Ndel1	454.327322232123	0.449874823138307	0.188874938274754	2.38186615570923	0.0172251568445181	0.439128338469158
Nos2	64.2015025435543	0.976382541769924	0.410106526866986	2.38080224967159	0.0172749827445951	0.439128338469158
Psmc4	477.650066920495	-0.740273963827599	0.310977969682493	-2.38047075998154	0.0172905332057262	0.439128338469158
Rab11fip4	49.3318803091529	0.975522580608753	0.410163876570352	2.37837273424889	0.0173892384058495	0.439128338469158
Tmem134	228.070089359406	0.601053740880521	0.252463565135861	2.38075438947821	0.0172772271487302	0.439128338469158
Tmem233	13.9760739478149	-0.944586122660056	0.396222523372363	-2.38397886778474	0.0171265858136454	0.439128338469158
Trib1	2002.08100524051	-0.758306711756682	0.318389115415079	-2.38169797597537	0.0172330248059625	0.439128338469158
Plin5	9.84712204837931	0.90770674052418	0.381961715745667	2.37643382335361	0.0174808967396854	0.440221952319642
Ccdc91	354.374495987343	-0.654679532389655	0.275597981920663	-2.37548739590596	0.017525790944867	0.440818199359028
Dcdc2a	68.921317503732	-0.874445488186558	0.368192871238054	-2.37496583039813	0.0175505748101706	0.440902978140701
Klhl14	35.1220885592006	0.697661997388422	0.293811334995897	2.37452376504863	0.0175716050202397	0.440902978140701
Asb16	26.5699115871204	-0.703288799432403	0.296262254407701	-2.3738724355502	0.0176026307258998	0.441148680291067
Dnajc17	44.4996698269471	0.959004194769706	0.404611772758942	2.3701836163355	0.0177792531898207	0.442301601145501
Med16	303.326891773458	0.476840439171615	0.201203749670036	2.36993813462029	0.0177910618933504	0.442301601145501
Myh2	5.3353155246775	-0.972429073626926	0.410342067100793	-2.36980107961504	0.0177976578050462	0.442301601145501
Nol12	118.723169112965	0.824123601415068	0.347564816645052	2.37113643829116	0.01773348348522	0.442301601145501
Rbak	285.585098873696	0.464171268093187	0.195828728630406	2.37029199617199	0.0177740418494996	0.442301601145501
Robo4	850.780000437655	0.928858995866923	0.391716945004575	2.37125048510749	0.0177280120636519	0.442301601145501
Vtn	58.4384998067398	0.970720905572094	0.409588891820281	2.36998835895683	0.0177886453323553	0.442301601145501
Atg10	116.481209999726	0.887034362885511	0.374751740646985	2.36699197541845	0.017933321640456	0.44514060979942
Wdr27	25.9410221827397	0.930926279094394	0.393461607058712	2.36599013065964	0.0179819237640841	0.445814377234619
Acp6	396.609489889064	0.522774093233136	0.221102744426171	2.36439441124937	0.01805957456391	0.445915300777105
Esam	883.471540728493	0.630711005894114	0.266764469289375	2.3642991421393	0.018064219819676	0.445915300777105
Gm4951	213.992753599969	0.700551396673017	0.296324632074317	2.36413487386807	0.0180722318845398	0.445915300777105
Ndst2	365.219119159489	0.831725516299829	0.351889156763642	2.36360086781101	0.0180982991473394	0.445915300777105
Pgam1	1544.8147752605	0.341465724075943	0.144507347048658	2.36296445163417	0.0181294085147047	0.445915300777105
Sirt5	1471.76448923985	-0.332763172669827	0.140695642647249	-2.36512777800894	0.0180238511200578	0.445915300777105
Snai1	9.25512521422715	0.959241070253728	0.405972132494618	2.36282491696999	0.0181362355196695	0.445915300777105
Csnk1d	1843.13173621724	0.363543166178282	0.153930817551407	2.3617308863891	0.018189841164111	0.445953868416205
Esrrg	166.732730789018	-0.504872906267313	0.213807678790273	-2.36134131909523	0.0182089627703858	0.445953868416205
Gm9794	596.682923919589	-0.417949021661935	0.177110445593105	-2.35982141122345	0.0182837346518486	0.445953868416205
P4ha1	1170.33919751079	-0.418469682089054	0.177330650253202	-2.35982714489312	0.0182834520795696	0.445953868416205
Rnaset2a	506.514291176	-0.644152777696563	0.272976895478686	-2.35973369309147	0.018288058138747	0.445953868416205
Slc39a12	3.13126312073783	-0.774768917984096	0.328322367127855	-2.35978110404639	0.0182857212172203	0.445953868416205
Sqle	451.394761935461	0.419945632775198	0.17777112316395	2.36228260980216	0.0181627903358671	0.445953868416205
Corin	87.9264166789316	-0.966418584767206	0.410232734521954	-2.35578125157023	0.0184837987242608	0.446015565964278
Gm9077	9.69650593011153	0.922481996775955	0.391245625864401	2.35780782146219	0.0183832070878099	0.446015565964278
Rexo4	324.961290374866	0.820317383249169	0.348055226407708	2.3568598343306	0.0184302019536275	0.446015565964278
Rgs7	24.0776975320303	-0.854917645465984	0.36258671624708	-2.35782947129098	0.0183821350602095	0.446015565964278
Sftpa1	190756.85616265	-0.857989159986077	0.364156253107087	-2.35610168070839	0.0184678617836236	0.446015565964278
Slc39a9	1888.92629273558	0.23397854433247	0.0992727280132104	2.35692671104328	0.0184268832092432	0.446015565964278
Srgap1	794.728562118168	0.489253350698043	0.207672406758794	2.35589002089381	0.0184783875981788	0.446015565964278
Tmem64	1296.76295928018	-0.48809410675121	0.207084344507286	-2.35698216546754	0.0184241316904851	0.446015565964278
Ttc12	94.0485467283189	0.878720498105161	0.372589544701488	2.35841426739222	0.0183531985948007	0.446015565964278
Crtc1	478.216571678865	-0.632408537983975	0.268535532314351	-2.35502740562344	0.0185213396620528	0.446402961506739
Zfp711	130.124039763484	0.946970640668311	0.402220110346988	2.3543592582961	0.0185546686353347	0.446688059754013
Gm37116	4.49860684129091	-0.958768634366326	0.407613620607716	-2.35215062964993	0.0186652146917015	0.448829282910638
Ifit1bl1	160.741464918048	0.965098936130566	0.410390289471832	2.3516612378247	0.0186897875221484	0.448900607583995
Ctsk	143.39276139756	0.895886734910497	0.381201361123424	2.35016667377646	0.0187650062839332	0.449149505247691
Gm9118	5.4303934803362	-0.965071462649414	0.410503498368048	-2.3509457690033	0.0187257628254435	0.449149505247691
Rfxank	94.2106030095598	0.694922989616662	0.295642235671201	2.35055383084547	0.0187454959847075	0.449149505247691
Alcam	21175.6605512892	-0.497185280262626	0.211700892407222	-2.34852708748272	0.0188478282237478	0.450094803651245
Lrrn4cl	106.354996777109	0.5147573563072	0.219175992863409	2.34860282635059	0.0188439953247137	0.450094803651245
4933428G20Rik	78.0251749461027	0.861844203238623	0.367345089577069	2.34614325246835	0.0189688153730115	0.451945078199182
Cercam	51.6238678987253	0.737840514597214	0.314449512659008	2.34645144894003	0.0189531353025146	0.451945078199182
Ceacam10	33.137976204317	0.959525506012212	0.409424181629051	2.34359754275962	0.0190987674865623	0.452559636612226
Cyp8b1	29.3119950316312	0.93209938535979	0.397693887407795	2.34376090473831	0.0190904049569441	0.452559636612226
Gm5855	15.5315081917291	-0.945940377182237	0.403560609552807	-2.34398589651862	0.0190788928268838	0.452559636612226
Olfr458	6.75615242437819	-0.872646296238808	0.372435629042784	-2.34307952351831	0.0191253061679599	0.452559636612226
Trim5	106.749578443432	0.772657360778477	0.329583046948576	2.3443480116228	0.0190603772671317	0.452559636612226
Zfp809	1336.873193105	0.502574056483	0.214472457904402	2.34330347772214	0.0191138288006496	0.452559636612226
Cep68	785.918783655779	0.645053572557129	0.275396087759992	2.34227573021769	0.0191665491796069	0.453019596991483
H2-Q5	286.925508860276	0.925139778422479	0.395265566405463	2.34055242108662	0.0192552350783781	0.454365953545018
Sall4	15.0212213954176	0.938974627430003	0.401308749807699	2.33978109841848	0.0192950453642794	0.454365953545018
Slc12a3	85.6719265584544	-0.581058023434736	0.248370729767799	-2.33947866553344	0.0193106744564039	0.454365953545018
Trmt112-ps2	130.004589148918	-0.622924604350149	0.266267113663598	-2.33947255362956	0.0193109904206898	0.454365953545018
Rpl10a-ps1	2790.35015601611	-0.50548502750056	0.216197666430649	-2.33806884156498	0.0193836772575954	0.455560270026926
Ltf	76.3922214538354	0.939412334046059	0.401876941517383	2.33756216641612	0.0194099725018491	0.455662812088606
Rpl23a-ps14	4.76330161133318	-0.868735837932292	0.371835707308005	-2.33634323132041	0.0194733600759012	0.456634908506686
Acpp	52.7171964477189	-0.808796284407916	0.347071021072171	-2.3303480708628	0.0197877619973277	0.460445325804274
Ahsg	6.07673038280947	-0.844021449294695	0.362021209736339	-2.33141436632787	0.0197315207195224	0.460445325804274
Gab3	205.057973854296	0.783090531854625	0.335829864441215	2.33180730712441	0.0197108304589767	0.460445325804274
Il2rg	1046.2808204398	0.882017443816181	0.378444961743679	2.3306359787492	0.0197725626465661	0.460445325804274
Mon1b	545.100434616165	0.390214585219036	0.167453452659001	2.33028688882074	0.0197909932587224	0.460445325804274
Nlrc5	316.339991110705	0.952517563687337	0.408567147721437	2.33136112142029	0.019734325783675	0.460445325804274
Uprt	740.375264824341	-0.527507475161077	0.226281747599655	-2.33119763638365	0.0197429407274896	0.460445325804274
Uba6	2313.02094779766	-0.586627424827805	0.251909836027138	-2.32871980737031	0.0198739140968749	0.46134127293483
Vps18	131.890814063559	0.620130965836646	0.266259618365639	2.32904625058486	0.0198566156521445	0.46134127293483
Col6a3	2130.65121161429	0.930269054840498	0.399744166263108	2.32716105287251	0.0199566950627451	0.462229985087617
Lyz2	100045.226327578	-0.714748518225132	0.30708744695058	-2.32750809361529	0.0199382387263233	0.462229985087617
Depdc1b	30.8104446203221	-0.925719776181287	0.398129342088627	-2.32517345073053	0.0200626873753798	0.464113256459624
Wasf3	525.670886261283	0.939772163212798	0.404237937862494	2.32479951827894	0.0200826827857721	0.464113256459624
Gm4631	1748.60918276185	0.506278839467503	0.217937087530282	2.32305040507232	0.0201764447986479	0.464214636917728
Mylk4	78.7211514587115	0.735954435942602	0.316645306513359	2.32422341592975	0.0201135229311423	0.464214636917728
Ppfia1	1776.15818128493	0.303422567352927	0.130601430820574	2.32327138720081	0.0201645779081245	0.464214636917728
Snx17	354.274704783873	0.663685798926789	0.285668600341807	2.32327178462273	0.0201645565717849	0.464214636917728
Rpl28	145.510866706881	-0.44017016059544	0.189562410842484	-2.32203293173559	0.0202311624662648	0.464817627545052
Trp53inp1	2124.99358370793	0.424371652851658	0.182815080643484	2.32131644368686	0.0202697713975653	0.464817627545052
Zp1	2.21896207794621	-0.75365195274189	0.324656414118784	-2.32138322228295	0.0202661702277692	0.464817627545052
Egr1	6419.58524349185	-0.777776843416483	0.335247245937746	-2.32000964315428	0.020340355685281	0.46492246539373
Hey2	15.2883262022389	0.940419566858958	0.405289089566421	2.32036734042118	0.0203210140825578	0.46492246539373
Rtn4rl1	409.123367330434	-0.608820782581126	0.262424004461614	-2.31998891957378	0.0203414767540865	0.46492246539373
Fcf1	281.955909548203	0.571089583417575	0.246205384311252	2.31956577641537	0.02036437901798	0.464934437887421
Tmprss2	820.496498082031	0.4148561393275	0.17894127107792	2.31839271526607	0.0204279876067652	0.465874720656591
4930578C19Rik	159.111251277974	0.84786812372995	0.366640192117036	2.31253458284055	0.0207482418087677	0.468074585733342
Bmyc	84.8747067454073	-0.794095059138203	0.3436787017912	-2.31057396050295	0.0208563989291853	0.468074585733342
Ccdc173	135.342518906905	0.500515836416685	0.216216449909027	2.31488324143365	0.0206193227423219	0.468074585733342
Chchd7	149.901265962365	0.648377856775357	0.280261138484918	2.31347756695939	0.0206963967465206	0.468074585733342
Dst	7130.80054112498	0.517447708770523	0.223808452061448	2.31201147233017	0.0207770511061995	0.468074585733342
Eef1a1	31355.3342284873	-0.361711074665084	0.156515225880184	-2.31102803341308	0.0208313065083693	0.468074585733342
Gp1bb	6.45089633233795	-0.929900515424946	0.402001859914792	-2.31317465949548	0.0207130382064911	0.468074585733342
Hck	131.161129009599	0.619987088484087	0.267918266957596	2.31409039601698	0.0206627641209817	0.468074585733342
Hspb11	151.907987864722	-0.557163896598056	0.241002974286857	-2.31185485675743	0.0207856831853256	0.468074585733342
Iglv1	3.67541822054807	0.872320965088844	0.376880425257479	2.31458284014854	0.0206357728716085	0.468074585733342
Nkap	898.880992542173	0.411458552818307	0.178084693370719	2.31046557135471	0.0208623924908103	0.468074585733342
Rpl13-ps5	2.60185800058586	0.948661206829927	0.410555669660425	2.31067618092956	0.0208507478526326	0.468074585733342
Sec14l2	51.9150617431359	-0.884109186759488	0.38261186183021	-2.3107207981749	0.0208482816850884	0.468074585733342
Zfp771	33.292402711672	0.901039741963968	0.389336228329218	2.31429719713127	0.020651425442881	0.468074585733342
Zfp870	361.231396159316	0.695828158975205	0.300523187446082	2.31538925461466	0.0205916390507251	0.468074585733342
Ehbp1l1	303.117102224086	0.707329239846068	0.306416952024527	2.30838808092266	0.0209775613296182	0.468991116354214
Gm12286	4.33544178643089	0.947231025758672	0.41025958406269	2.3088577636103	0.0209514753987299	0.468991116354214
Gm47654	402.569794756878	-0.526498895163977	0.22801425831779	-2.30906127997565	0.0209401809873043	0.468991116354214
Mthfsd	429.01924533413	0.683087656561542	0.296004317289587	2.30769491072411	0.0210161113460615	0.468991116354214
Xkr8	352.198302571535	0.549469116681359	0.238064751741239	2.30806582101073	0.0209954758438879	0.468991116354214
Plekhh1	847.331387076658	-0.388721177621334	0.168624833856673	-2.3052427612871	0.0211529812302476	0.471033588466907
Rnf216	833.690934467165	0.442440066624261	0.191897931307779	2.30560102242397	0.0211329361094217	0.471033588466907
Acaa1a	395.192110978491	0.41615639851863	0.180558562474815	2.30482782325361	0.0211762181880794	0.471046155327129
Actr2	4310.94273804538	0.255577452939742	0.110967068451225	2.3031828857593	0.0212685553296765	0.471476471572535
Bcl2l12	65.8736652026423	0.767659032457994	0.333292715808702	2.3032577552598	0.0212643449899877	0.471476471572535
Col1a1	905.42635064333	0.764235950912161	0.331880078289416	2.30274729007901	0.0212930657674309	0.471476471572535
Erlin1	1043.44526646304	-0.708301428831787	0.30762760540135	-2.30246381142451	0.0213090299772146	0.471476471572535
Kdelc2	969.982458605108	0.583200027583683	0.253130197082256	2.30395280494397	0.0212252930161351	0.471476471572535
Dvl1	204.015537269059	0.474582783085222	0.206455788050348	2.29871386783056	0.021521192529147	0.472355713246023
Fstl4	121.678468978527	-0.770557933202152	0.335236913113481	-2.29854739457439	0.0215306536601841	0.472355713246023
Hif3a	394.495487216918	0.908832835472679	0.39527844109098	2.29922186741142	0.0214923438938696	0.472355713246023
Mis18bp1	181.440305728006	0.839021894516486	0.364855380057917	2.2996012677223	0.021470820212857	0.472355713246023
Pfn2	100.654182122098	0.666224134356116	0.289668837039724	2.29995101014181	0.0214509956748458	0.472355713246023
Sprr2a2	93.9889694886921	0.921250267879759	0.400740894175204	2.29886762561594	0.021512457268828	0.472355713246023
Tirap	783.960225098742	-0.421761878189917	0.183279912511415	-2.30118987078657	0.0213809011877562	0.472355713246023
Zfp72	186.205598933982	0.757952412761219	0.329424269720574	2.30083962363833	0.0214006978485947	0.472355713246023
AC146980.1	2043.97657801218	-0.621276029150081	0.270494920648301	-2.29681218287225	0.0216294862771919	0.472697798189272
Gm10337	7.94539346936372	0.942525583563666	0.410386815371424	2.29667608280891	0.0216372548170003	0.472697798189272
Hspa4l	2043.97657801218	-0.621276029150081	0.270494920648302	-2.29681218287224	0.0216294862771925	0.472697798189272
Tle6	101.078206793327	-0.785205883076587	0.341730328467202	-2.29773542956679	0.0215768517769756	0.472697798189272
Id3	242.123331964609	0.72713872186643	0.316688359808531	2.2960702512276	0.0216718649285407	0.472956581675801
Rasgrp3	4490.15265838976	0.876084665028548	0.381624647308164	2.2956710768241	0.0216946953985034	0.472958018467268
C2cd2l	309.557705499648	0.585258426832505	0.255219908721105	2.29315349952599	0.0218391692059674	0.473622734262191
Ccr9	222.224764746303	-0.473041686921054	0.206226143114774	-2.29380077509274	0.0218019448919471	0.473622734262191
Pramel1	1.92000594214305	-0.873867852102314	0.381027213905054	-2.29345259396634	0.0218219616496407	0.473622734262191
St18	30.2780793263086	-0.874440612428605	0.381082481348209	-2.29462296281627	0.0217547411361815	0.473622734262191
Zfp457	82.8941943340826	-0.678856642244081	0.295994161909748	-2.29347983711608	0.0218203948781754	0.473622734262191
Cngb1	87.9298072115604	-0.595177157566935	0.259894266705305	-2.29007421022414	0.0220170150980209	0.473623412540995
Cox6b2	38.0599033204515	-0.906407741840025	0.395486825086773	-2.29187847570182	0.0219126566308777	0.473623412540995
Gm5452	13.6733792059768	0.90974287382226	0.397141659481793	2.29072637458717	0.0219792442120457	0.473623412540995
Ing5	567.797754373259	-0.490298752076746	0.213914259944518	-2.29203397755676	0.0219036826027698	0.473623412540995
Sssca1	57.6228522655175	-0.876132867718228	0.382329959100097	-2.29156216211884	0.0219309209928468	0.473623412540995
Tas2r108	13.8118982169575	-0.861592902337079	0.376242170785378	-2.28999556466137	0.0220215737636985	0.473623412540995
Ube2r2	2471.43086588157	-0.278373103769195	0.121508509444633	-2.2909762043953	0.0219647899581035	0.473623412540995
Zcchc7	2677.11747548777	-0.3226592650839	0.140882056872492	-2.29027934604851	0.0220051283266192	0.473623412540995
Alkbh5	2527.39960642554	-0.384514751874471	0.167967752941219	-2.28921769292843	0.0220667071001049	0.474076296160177
Clcn7	363.580479664096	0.539398393609726	0.235943651377837	2.28613226276617	0.0222465220539313	0.474076296160177
Cyp1b1	1743.77470399137	-0.911456671429307	0.398793416189291	-2.28553590512807	0.022281423579168	0.474076296160177
Gm6166	18.1177639056456	-0.938320858846604	0.41049848087437	-2.28580835877385	0.0222654724661987	0.474076296160177
Gnpda1	112.680034088911	0.862340921575116	0.377056961556252	2.28703089850382	0.0221940196533766	0.474076296160177
Gpsm1	125.052173479802	0.856983611178917	0.374993792763396	2.28532745799244	0.0222936340656764	0.474076296160177
Rrad	12.0922168721091	-0.934124318532201	0.408619268504383	-2.28605058677545	0.0222512992880114	0.474076296160177
Sbsn	53.299502620992	-0.939006815162559	0.410567099054311	-2.28709708431446	0.0221901570403792	0.474076296160177
Tmem104	323.727796095135	-0.756127698955926	0.33044751621485	-2.28819301660088	0.0221262832185181	0.474076296160177
Tyw3	68.8246363814912	0.876181952162736	0.383028163479128	2.28751312750526	0.0221658900881772	0.474076296160177
Zfp788	665.707612387815	0.548721766542235	0.239951225982806	2.28680543012335	0.0222071824082471	0.474076296160177
Mfsd14b	624.017357046231	0.530476315722058	0.232214311177728	2.28442559389051	0.0223465308350554	0.474715260356964
Car9	64.7857966904136	0.86101115245013	0.377097573896452	2.28325826537022	0.0224151598228459	0.475331808581165
Cfap69	193.964847171868	0.869584641861298	0.38093473767754	2.28276540796182	0.0224441906150425	0.475331808581165
Iffo1	392.49794849547	0.730001788748732	0.319771782015332	2.28288369958088	0.0224372199014377	0.475331808581165
Gsdma	31.9463766523922	0.579628159651476	0.254292645537756	2.27937445231941	0.0226448156582286	0.478604974685003
Sept9	737.082564798384	-0.650166299947906	0.285236940018546	-2.27939024975388	0.0226438774053309	0.478604974685003
Abr	1749.48430780282	-0.461508286320673	0.202741322833906	-2.27634051050737	0.0228256372532143	0.479282666982974
Adamts10	1187.05792890927	0.770287805569982	0.338248909408542	2.27728097310616	0.0227694524056009	0.479282666982974
Adar	321.478713110378	0.506877189723629	0.22278586251031	2.27517663828499	0.0228953357106774	0.479282666982974
Ccdc59	343.125137889186	0.551922171599421	0.242638088999241	2.27467243035015	0.0229255875390668	0.479282666982974
Clock	2938.60093547079	0.262199196002354	0.115208170448042	2.27587327342034	0.0228535955557035	0.479282666982974
Cul9	253.098273689001	-0.663106589388465	0.291266906191292	-2.27662867045034	0.0228084092991645	0.479282666982974
Dcaf4	83.8002363693397	0.665210913467031	0.292325594327451	2.27558218088112	0.0228710288446944	0.479282666982974
Plcxd3	83.2374355481002	0.917685814609398	0.402942719178134	2.27745972549439	0.0227587870324335	0.479282666982974
Rpl36-ps12	35.8188923783086	-0.5313553181878	0.233605053914784	-2.2745882817314	0.0229306397276221	0.479282666982974
Scamp2	552.603362378397	0.65829926531358	0.289028799987232	2.27762515480347	0.0227489204568928	0.479282666982974
Zfp618	493.589467967258	-0.880388489804022	0.386487862851372	-2.27792014814857	0.0227313356139649	0.479282666982974
Mcoln2	12.1633792841373	0.896459928446025	0.394352730628019	2.27324387235353	0.0230114878102098	0.480006697535059
Nrbp1	1381.66024754441	0.559196151445642	0.245983876690445	2.27330408386626	0.0230078616114225	0.480006697535059
Cdh18	14.2110609500597	-0.875038569696126	0.386040190839016	-2.26670328753679	0.023408357458398	0.480340705707198
Ctse	295.077649123875	-0.893696478601831	0.393446986042496	-2.27145336044156	0.0231195473023484	0.480340705707198
Gm12103	28.2462834267654	-0.792414045209331	0.349094068671919	-2.26991552226585	0.0232127091304394	0.480340705707198
Gm15982	58.9987403831724	-0.81844879933228	0.360681769370355	-2.26917152136925	0.0232578973798533	0.480340705707198
Gm9761	329.877059313466	0.450895134871475	0.198800044938225	2.26808366673955	0.0233241076823487	0.480340705707198
H2afv	163.688255906209	0.500859223367088	0.220973801899063	2.26660001802328	0.0234146709950202	0.480340705707198
Il4	19.9189813000143	0.926635812450419	0.407764974284867	2.27247525140074	0.0230578211319676	0.480340705707198
Med8	408.441266757792	-0.605299044588418	0.266768319510624	-2.26900647610187	0.0232679320488219	0.480340705707198
Mfsd14a	2369.60779840933	-0.292439744664431	0.128945391882634	-2.26793482415106	0.0233331794304221	0.480340705707198
Plk2	1515.21200233624	0.524701932719681	0.231502755961093	2.26650404459057	0.023420539799836	0.480340705707198
Rpl7a-ps11	22.8566709953341	0.919846644801369	0.405370932489701	2.26914801007529	0.0232593266251292	0.480340705707198
Rps26-ps1	142.874698451352	-0.645234682214525	0.284650798346998	-2.26675873021078	0.023404968497006	0.480340705707198
Slc15a3	103.97540422468	0.882639680756559	0.388655479336505	2.27100794323899	0.0231464970981832	0.480340705707198
Smpd5	20.9213362566312	0.882604882531825	0.388696219401789	2.27068038863401	0.0231663330656174	0.480340705707198
Trim21	387.023225257824	0.466443669662125	0.205790676285179	2.26659282180375	0.0234151110017773	0.480340705707198
Vmn1r-ps97	3.13439424970104	0.926633669475721	0.408206884130092	2.27000990306771	0.0232069821926381	0.480340705707198
Zc3h7b	1082.70344733054	0.471174450853466	0.207832745024789	2.26708476952112	0.0233850477945843	0.480340705707198
Cd8a	63.5166982561771	0.787572026024528	0.347788837744129	2.26451208478391	0.0235426373352047	0.480473313630856
Dll1	162.850047282584	0.889106222669748	0.392580055778153	2.26477685145621	0.0235263766485618	0.480473313630856
Gm7591	5.02348255041386	-0.843207658947842	0.372307740758753	-2.26481366524749	0.0235241164958009	0.480473313630856
Olfr99	30.7371571133076	-0.928414013246298	0.409785359801484	-2.26561049837422	0.0234752417337886	0.480473313630856
Sptssa	154.937000753058	0.778862794824029	0.343941560927927	2.26452073056458	0.0235421061992285	0.480473313630856
Kctd10	9590.30597308222	0.413174373056089	0.182561860755218	2.26320202558672	0.0236232384244034	0.481172942652357
Tmc5	494.626343697923	-0.661124633260164	0.29208368899208	-2.26347673004805	0.0236063174841283	0.481172942652357
Vsig2	494.19062476009	-0.699093962902467	0.309072414060074	-2.26190993145893	0.0237029686448908	0.482282224793699
Wfdc8	39.7126607312147	0.927496790841502	0.410112326722232	2.26156769842642	0.0237241256131671	0.482282224793699
Cln8	338.273387997378	0.48363089642466	0.213934438483357	2.26065003770902	0.0237809366074573	0.482658195204918
Egfl7	1343.27439922254	0.836014535871007	0.369894366678635	2.26014400645722	0.0238123146941202	0.482658195204918
Tmem56	693.295319955853	-0.800664245211406	0.354248768999733	-2.26017509523656	0.0238103858999778	0.482658195204918
Aif1	17.712113635825	0.920218111815869	0.407537155046301	2.25799807556521	0.0239457794136913	0.483342393827423
Cmc1	151.103944371629	0.526034907517241	0.232915752109986	2.25847716503451	0.0239159266483988	0.483342393827423
Fgfr2	11480.257148893	-0.65330075920429	0.289444194613269	-2.25708710474285	0.0240026324930114	0.483342393827423
Hdhd3	16.9697547834083	-0.749887945528096	0.332251859572241	-2.25698645146349	0.0240089213722517	0.483342393827423
Ing3	375.788647406605	0.58921887026194	0.260898361164698	2.25842304118569	0.0239192975664663	0.483342393827423
Mycbp	875.036187384477	-0.627896273464045	0.278011651287629	-2.25852503143628	0.0239129457972615	0.483342393827423
Snrnp25	18.4459805849805	0.923203677074744	0.409042346504747	2.256988023278	0.0240088231533257	0.483342393827423
Cnbd2	232.643324200361	-0.563521987726766	0.24972632991155	-2.2565581607929	0.02403569721684	0.483413015853888
Trim69	7.93270352566887	0.855792681524685	0.37931684309047	2.25614205409954	0.024061736140307	0.483468694440057
Chmp5	971.505273732381	0.420357540669195	0.18655969248073	2.25320665509037	0.0242461219883936	0.486129702976496
Mtus2	200.323394093436	0.878772448721085	0.390077536016049	2.25281480624644	0.0242708282362276	0.486129702976496
Myh6	827.304212085077	-0.876097074651316	0.388887350780946	-2.25282995934935	0.0242698724207251	0.486129702976496
Rasd2	184.719188527788	-0.85416610843388	0.379200234098808	-2.25254636370111	0.0242877662538315	0.486129702976496
Ccdc149	142.795723838532	-0.841346393539769	0.373651702027864	-2.25168623339237	0.0243421072405111	0.486280403873902
Macc1	1719.48531516279	-0.76686698760851	0.340557352875829	-2.25179982500075	0.0243349247589229	0.486280403873902
Aifm2	130.171629284576	0.863392469004156	0.383784306769068	2.24968153667544	0.0244691683843163	0.486519748709998
Rem1	33.4585116704855	0.898479465658796	0.399322065928686	2.25001206374419	0.0244481795224018	0.486519748709998
Slc22a17	240.501672800199	0.593787237838595	0.263946503760841	2.24964994564436	0.0244711752696356	0.486519748709998
Ublcp1	814.949099719671	-0.367412055768156	0.163309405587186	-2.24979115224326	0.0244622059355537	0.486519748709998
Wdr20rt	36.1871698209712	0.679159106614962	0.301815671082234	2.2502446747701	0.0244334178006931	0.486519748709998
Gm26943	5.69472146067177	0.879150691009947	0.390906073758211	2.2490074982916	0.0245120190167267	0.486865876760531
Gtf2ird2	114.338027367085	0.829159087156308	0.368852517939115	2.24794205496836	0.0245798850515636	0.487468002502837
Tmem243	4617.07715149155	-0.572855029374071	0.25485198167584	-2.24779507542819	0.024589260041537	0.487468002502837
Nars2	412.095495405295	-0.480896744364331	0.214172208241173	-2.2453741702229	0.0247441221662203	0.489603697262278
Pym1	57.0333837953097	-0.844630085294291	0.376146290934252	-2.24548295610318	0.0247371451909368	0.489603697262278
Car8	4667.44404442899	-0.641481345151606	0.286013953883806	-2.24283233891522	0.0249076282358528	0.492095894076372
Uqcrh	339.361048962733	-0.430990055606923	0.192176336044991	-2.24268015759246	0.0249174470816492	0.492095894076372
AC157572.4	4.91872409312031	0.917015480925466	0.409183741850655	2.24108484070748	0.0250205799533871	0.493195037107752
Tbc1d7	159.386088485755	0.685624559451141	0.305896291869821	2.24136276795052	0.0250025861767903	0.493195037107752
Acoxl	640.49211414493	-0.785972408193548	0.350836082841487	-2.2402838437478	0.0250725014421159	0.49333325027251
Msh5	138.331065082327	-0.738724052832737	0.329751594746142	-2.240244064328	0.0250750824166236	0.49333325027251
Alkbh6	273.060220219945	0.550150324786876	0.245628972884013	2.23976153271894	0.0251064084298942	0.493482253112092
Gm10120	22.666646412206	-0.789218385646859	0.352489701977167	-2.23898281629226	0.0251570342557339	0.493789371937923
Ttc37	919.331376699516	-0.354787520761024	0.158472873138805	-2.23879023415111	0.0251695680054996	0.493789371937923
Gm13123	58.4644639159184	0.842105974264033	0.376350594953616	2.23755717555813	0.0252499468615788	0.493966945382449
Spi1	101.408394523442	0.777175201481717	0.347269266071026	2.23796136719673	0.0252235745537226	0.493966945382449
Stk26	145.251634975782	-0.607773266585633	0.271583328240964	-2.23788871917197	0.0252283128640441	0.493966945382449
Ltk	14.4838330088209	-0.917380063064743	0.410099632693573	-2.23696875083575	0.0252883824928101	0.494253466294094
Ubac2	138.966978577141	-0.558917827091842	0.24996490451979	-2.23598520026475	0.0253527406206938	0.495045619488283
Dap	522.640664568536	-0.590271731361034	0.264101796635676	-2.2350159630883	0.025416300772151	0.495820718161699
Mtcp1	283.40972753928	0.611006427899656	0.27347162027819	2.23425899652076	0.0254660365971158	0.496324930902136
Gm10443	15.3594798617963	-0.893613734172447	0.400084440457117	-2.23356282776568	0.0255118520686904	0.496585382777676
Smim1	232.747365332094	-0.851756135155127	0.381383947941939	-2.23332979731176	0.0255272039279244	0.496585382777676
Zfp37	730.008186577842	0.421617707384374	0.188845875261765	2.23260215135732	0.0255751921121003	0.497053499832549
Zfp493	119.862845118329	-0.822270331718198	0.368410874499036	-2.23193827499342	0.0256190427603201	0.497440404101319
2310011J03Rik	83.099325336634	0.781155800907425	0.350619457969525	2.2279305473552	0.0258851467717728	0.49990689026035
9130409I23Rik	25.253550734334	-0.549821500541951	0.246619453828121	-2.2294328042959	0.0257851215974322	0.49990689026035
Acsl1	838.033618353083	0.696941219219168	0.312946392647722	2.22703068510428	0.0259452230783363	0.49990689026035
Cd274	661.79197680365	0.859858293274521	0.38580753588819	2.22872342629335	0.0258323125712606	0.49990689026035
F8	243.498877260472	-0.751333143557236	0.337031668955104	-2.22926571228925	0.0257962305819057	0.49990689026035
Gm18194	202.363707825341	0.489594936991835	0.219699209841647	2.22847836978896	0.0258486321655585	0.49990689026035
Gm37009	8.14034023192314	-0.913550204235375	0.410263090695905	-2.22674236350575	0.0259644973933963	0.49990689026035
Mmp21	6.620371636547	0.906575176372848	0.407196782487175	2.22638099160669	0.0259886726060148	0.49990689026035
Pde1a	124.639312635898	0.736903329922308	0.331036105961943	2.22605122719461	0.026010750306673	0.49990689026035
Rapgef6	4961.37652701128	-0.321581869006297	0.144420383846204	-2.22670692627957	0.0259668672280356	0.49990689026035
Skida1	126.382388232945	0.76810948320582	0.344934621387252	2.22682628991155	0.0259588856315599	0.49990689026035
Naa38	60.3527920830573	0.50431569301813	0.226589297411257	2.22568187809331	0.0260354974481265	0.499920050815412
Atp5j	1188.10933422156	-0.32900328536349	0.148022769587311	-2.22265321937128	0.0262391926255276	0.502250519228781
Dhx34	86.2322050152071	0.744199526179849	0.334915177433169	2.22205375069439	0.0262796733096261	0.502250519228781
Nlrc3	131.647204275709	0.693135053687314	0.311963283002176	2.22184818359691	0.0262935671845928	0.502250519228781
Rpl18a	2445.78263224601	-0.273135140721851	0.122934949736753	-2.22178592260971	0.0262977765342508	0.502250519228781
Rps15a	910.33899193592	-0.400601353615353	0.180310975331256	-2.22172473350218	0.0263019139834864	0.502250519228781
Slc35f1	673.16217893288	-0.889321635471268	0.400142744482126	-2.22251096073789	0.0262487941303642	0.502250519228781
Gm29597	5.30027565946366	-0.896744567151541	0.403835624134307	-2.2205682549029	0.0263802179272412	0.503283202622923
Cldn2	2072.31456210431	-0.900315366129209	0.40593855002001	-2.21786121590282	0.026564296652632	0.503415999384133
Esr1	48.3709080076252	0.819244058472755	0.369049128239629	2.21987804816276	0.0264270470120497	0.503415999384133
Fam210a	1453.15898263357	-0.383291960731291	0.172780603726943	-2.21837377844237	0.0265293574736468	0.503415999384133
Gm11821	9.29686167510992	0.882948344601482	0.398170560915103	2.21751287330794	0.0265880643455198	0.503415999384133
Gne	698.868474206618	-0.425201771030959	0.191639381640215	-2.21875987801524	0.0265030649511495	0.503415999384133
Pcdhb20	44.5127934820231	0.845282514389323	0.381026054993366	2.21843756696387	0.0265250120639577	0.503415999384133
Spag9	5506.82753355186	0.297907459093589	0.134358312212518	2.2172610997255	0.0266052544919031	0.503415999384133
Tkt	316.532475637693	-0.462776178773508	0.208600903000758	-2.21847639255822	0.026522367482961	0.503415999384133
Zkscan5	95.8324160780374	0.831572016677422	0.374892675808533	2.21816021047615	0.0265439106539955	0.503415999384133
1700030J22Rik	39.0408232854036	-0.826688003227597	0.373274661474506	-2.21469091944795	0.0267812865643954	0.506285723077232
Fam126a	1608.42736927283	-0.33290033019484	0.150368543318861	-2.21389609054677	0.0268359277416021	0.506857486145022
Agpat2	294.023414075544	0.529881710392424	0.239414010119316	2.21324437165707	0.0268808024994462	0.507243917101267
Steap2	469.622668054345	0.604488998915497	0.273258603345215	2.21214992507237	0.0269563074797979	0.508207118149075
AC154571.1	2.16381989687043	-0.86249044543878	0.390160432753111	-2.21060459501939	0.027063230285745	0.508431482899561
Bcam	2657.94758046143	-0.551354015486036	0.249417888007911	-2.21056324343725	0.0270660964616343	0.508431482899561
Olfr656	75.3353877312185	-0.488134478314227	0.220754766572554	-2.21120696913149	0.0270215080082563	0.508431482899561
Rbmxl2	24.2019593205152	0.907716199197987	0.41056848740983	2.21087644822556	0.027044394019451	0.508431482899561
Trim12a	500.080117146012	0.729271956452408	0.329998285555823	2.2099265007516	0.0271102636930064	0.508801118776785
Fam53b	801.535603819461	0.410879933362219	0.186034249267964	2.20862521271762	0.027200720174168	0.510038052652089
Prim1	239.474333814613	-0.733495218670144	0.332162443252093	-2.20824248367375	0.0272273743524437	0.510077483810975
Gm14125	3.74825534234254	0.862459913575547	0.39099697684679	2.20579688500635	0.0273982245088748	0.511803292623644
Hpgds	141.554190815814	-0.782206184023181	0.354582966681544	-2.2059891690333	0.027384758074915	0.511803292623644
Nckap5l	44.3225850729541	0.883524015663194	0.400483762474991	2.20614191747254	0.0273740645496718	0.511803292623644
Zfp712	150.845888274607	0.685770666354823	0.310934597969358	2.20551418476243	0.0274180335334095	0.511803292623644
D630039A03Rik	50.8478516699529	-0.901255408060391	0.409077360568181	-2.20314174025325	0.0275847600442372	0.513160068354356
Nav3	131.240321009823	0.882800102011202	0.400640564229357	2.20347159232189	0.027561527064513	0.513160068354356
Pkm	2458.26107187248	0.4434093534652	0.201231666101088	2.20347702752933	0.0275611443795514	0.513160068354356
Tmem26	43.8874661152666	0.904463579702221	0.410546119535539	2.20307423859093	0.0275895165745002	0.513160068354356
Prps2	3159.86143073375	-0.652293124590837	0.29613105898573	-2.20271769811984	0.0276146520722719	0.513168167668624
Acbd4	202.418276320614	0.543551282615631	0.24702194935154	2.20041694287699	0.0277773268333973	0.514809761187031
Gm26712	10.9068677672166	-0.901193840198341	0.409511808620413	-2.20065409892412	0.0277605206190746	0.514809761187031
Spats2	215.398884269367	-0.622383260854491	0.282773470961721	-2.20099593762367	0.0277363114300562	0.514809761187031
Wrap53	19.6842046824613	0.899600387352832	0.409018785438178	2.19941093020727	0.0278487161399459	0.515672840038785
Gm18562	3.7270058407697	-0.744442591393188	0.338877840875616	-2.19678746025307	0.0280356290600747	0.517278478212827
Gm42688	8.79783788190642	0.894784254088124	0.407332622955444	2.19669185246182	0.02804246114854	0.517278478212827
Gpnmb	613.068449170289	0.875548349974322	0.398658379131415	2.19623716898148	0.0280749722637115	0.517278478212827
Klhl13	686.719011744103	-0.596039806022495	0.271408367113322	-2.19609959840932	0.0280848153361604	0.517278478212827
Meox1	162.711524818569	0.893150716870236	0.406522005378041	2.19705380042012	0.0280166040801988	0.517278478212827
Olfr769	67.5509377122966	0.585693631708049	0.266695088694475	2.19611705103058	0.0280835664493369	0.517278478212827
Ktn1	3982.07487067796	-0.369592047102006	0.168426778208229	-2.19437818044036	0.0282082331992745	0.51870079929448
Mdk-ps1	3.2692733632223	0.797975590074329	0.363654049101546	2.19432615158784	0.028211970697091	0.51870079929448
Zfpm1	49.4253950257036	0.737760755324238	0.336283708492165	2.19386409954923	0.0282451809779921	0.518852236957351
Dstyk	1021.07523752055	0.472159950169033	0.21530603801075	2.19297124470545	0.0283094509324291	0.519573456335819
Oxr1	1551.95590413272	0.822573127853358	0.375264563623335	2.19198189115187	0.0283808142377264	0.519977625770846
Zfp958	204.388251224495	-0.635788671853287	0.290053280922119	-2.19197200539166	0.0283815280912659	0.519977625770846
Tmem169	3.34375235104452	-0.850745819103791	0.38819071656821	-2.19156662638609	0.028410813949696	0.520012158673705
Triqk	80.0631319429806	-0.85298906952386	0.389269964080458	-2.19125323871008	0.0284334719028364	0.520012158673705
Gm2539	67.1970495240191	0.690259255765087	0.315500708470005	2.18782157134431	0.0286826019454288	0.524107069497124
Slc25a26	74.6268726516503	0.629907520029478	0.287991032258176	2.18724699547166	0.0287244978355668	0.524411394579732
Abca14	27.317022197907	-0.895739117927982	0.410281217380425	-2.18323208565852	0.0290187230241818	0.524413738030379
AC156391.3	116.42927054351	-0.595568188400756	0.272775391415322	-2.18336480175353	0.0290089558730932	0.524413738030379
Catsper4	20.7198844644955	-0.796637468078952	0.364923243685789	-2.18302747732036	0.0290337865820195	0.524413738030379
Cd300lg	277.145619934051	0.806961478802001	0.3696920272842	2.18279383715693	0.0290509957343728	0.524413738030379
Fpr1	59.6964066486119	0.89661807887251	0.410540435718446	2.18399456146976	0.028962647695031	0.524413738030379
Gm15480	4.23495357831211	0.897143897459703	0.410523191149119	2.18536715294563	0.0288619372478587	0.524413738030379
Katna1	116.42927054351	-0.59556818840076	0.272775391415323	-2.18336480175354	0.0290089558730925	0.524413738030379
Kcna6	22.3652873140344	-0.896062981562658	0.409996680192467	-2.18553716372048	0.0288494841439688	0.524413738030379
Lmln	245.066993681415	-0.823607975606607	0.376680260580222	-2.18649093620663	0.0287797070885957	0.524413738030379
Lrrc75a	122.901529415205	-0.649713219596515	0.297655394610454	-2.18276984513183	0.0290527634035891	0.524413738030379
Psmg2	112.612598410443	-0.764314897712252	0.350120428238671	-2.1830057205095	0.0290353887452955	0.524413738030379
Rps11	722.693598548843	-0.393974298828642	0.180318683116804	-2.18487786189875	0.0288978031125568	0.524413738030379
Zfp874a	281.758397583313	0.555909288508403	0.254534712933582	2.18402151164922	0.0289606673857165	0.524413738030379
Pld2	436.395240580637	0.336618567735884	0.154249282030017	2.18230233104345	0.0290872270926084	0.524580060829888
Olfr497	4.97638906168642	-0.844290050870886	0.38696571847447	-2.18182131016494	0.0291227231795983	0.524764697987281
Gpc5	14.9184809869788	-0.821819432510528	0.376736465426879	-2.18141727156496	0.0291525672963212	0.524847260093908
Igf1	902.964145200836	0.60034918008915	0.275287662354628	2.18080670580789	0.0291977163784399	0.525204983098241
Btf3l4	628.034629014417	0.365765083411681	0.167950381555527	2.17781632898972	0.0294197137149343	0.525354691794339
Def8	197.699434039728	0.600479708702462	0.275720881137708	2.1778535823065	0.0294169392245569	0.525354691794339
Dpysl3	618.061551278838	0.748585320788128	0.343648952568813	2.1783430887607	0.0293805034848762	0.525354691794339
Gm4017	25.5743777362977	0.769474472405477	0.353274087118806	2.17812316403128	0.0293968684737366	0.525354691794339
Kdm2a	4240.99171455591	0.351237885072083	0.16124795879123	2.17824701599377	0.0293876514654128	0.525354691794339
Mrps36	175.911404915244	-0.415762266292166	0.190701231968172	-2.18017609011334	0.0292444112329284	0.525354691794339
P3h3	212.703892603121	0.705527969978467	0.323722568414422	2.17942163697177	0.0293003602219114	0.525354691794339
Plcb2	188.741922329697	0.651312926043881	0.299125690436687	2.17738879296206	0.0294515711494994	0.525354691794339
Plscr1	454.473517130747	0.782491122331363	0.359387573646465	2.17729042323848	0.0294589052724492	0.525354691794339
Rorb	240.342416134668	0.6271790605906	0.287907514127804	2.17840462584173	0.029375925805179	0.525354691794339
Glo1	676.410011252731	0.503235757657657	0.23121034438942	2.17652786680718	0.0295158122828459	0.525918109767073
Fam149b	926.284686788068	0.48592587481471	0.22354604261704	2.17371718651784	0.0297263811377663	0.526232389522485
Fpr2	92.9197038527746	0.888217430173232	0.408636406463259	2.17361306071757	0.0297342067220336	0.526232389522485
Gm10642	5.55282348660626	0.878171530516857	0.403813062419485	2.17469817656518	0.0296527416360645	0.526232389522485
Gm13401	7.07950688790937	0.890013869458173	0.409190260848376	2.17506122362957	0.0296255287587293	0.526232389522485
Gm15500	7135.84270457412	-0.362581116103954	0.16678394139989	-2.17395699526376	0.0297083650248213	0.526232389522485
Nid2	142.463618643121	0.879779185347785	0.404383145290853	2.17560794902815	0.0295845884518759	0.526232389522485
Rundc3a	18.3815403516674	0.747979564007288	0.344096879204193	2.17374701490223	0.0297241397090975	0.526232389522485
Slc3a2	1559.70614919632	0.431792096167871	0.198654055908272	2.17358812128784	0.0297360813101365	0.526232389522485
Aplp1	46.8254996254238	0.881238673905038	0.405665330814226	2.17232927481447	0.0298308354205489	0.527459946125383
Dnah2	82.4118546337179	0.802016722225931	0.369276222611801	2.17186126026058	0.0298661292854201	0.527634950709089
Dnajb5	270.290026430726	0.604017853269037	0.278214690160914	2.17104946154958	0.0299274337071971	0.528268787341314
Gm12918	2006.06208600158	-0.360039886895697	0.165955706823748	-2.16949385945537	0.0300452100504502	0.528551468254152
Hmgxb3	507.243823993627	0.508768863445223	0.234483558324375	2.16974216478501	0.0300263839043355	0.528551468254152
Prrc2c	28918.2244166978	-0.38415695046344	0.177018628177598	-2.17014985608196	0.0299954953380644	0.528551468254152
Scn3a	1061.21915523948	0.887944656967767	0.409241163412683	2.16973446552432	0.030026967498641	0.528551468254152
Gm12607	15.971097444278	-0.868497752573942	0.400683755007405	-2.16753921695151	0.0301937627600036	0.529033559809146
Gm6265	31.9705031414022	0.725987358460072	0.334873045694878	2.16794802625458	0.0301626411863824	0.529033559809146
Prx	1228.06234737633	0.84752913099037	0.390826585452135	2.1685554732923	0.0301164487592502	0.529033559809146
Psca	28.7765690010712	0.765483927252952	0.353050376945236	2.16820028313322	0.0301434512918309	0.529033559809146
Zfp326	1130.78782848182	-0.358768410565216	0.165524949240281	-2.16745821226271	0.0301999327076265	0.529033559809146
Cln6	212.191042758255	-0.513487225019171	0.237065029628449	-2.16601843732058	0.0303097780691718	0.529173066525304
Dstn	5814.6476626979	-0.266236118727259	0.122890123864632	-2.16645659028326	0.0302763135993702	0.529173066525304
Mchr1	27.0744267733006	0.884859354386166	0.40836499063367	2.16683451001299	0.0302474750210092	0.529173066525304
Sft2d1	266.218088239891	0.567577619373183	0.262028798073259	2.16608870302301	0.0303044093013891	0.529173066525304
Arl3	80.0817728535705	0.68485791028542	0.316245225771936	2.16559130217294	0.0303424316256349	0.529298370658431
Ankle2	1594.19977774993	0.451742025295763	0.208676348908063	2.1647974370818	0.030403201182339	0.529913513225063
Gm15925	10.4787412339428	-0.86707260107884	0.400683446543864	-2.16398408408898	0.0304655709251851	0.530555491652678
Gm17084	35.9652208121567	-0.813131513184057	0.376041417744219	-2.16234562155902	0.0305915456850106	0.532303143343199
Trmt61a	85.8233654060235	-0.5813479337652	0.268914249482385	-2.16183387412232	0.0306309834501861	0.53254335745696
A2m	3.67269779037805	-0.692619906199986	0.320756007478263	-2.1593357257601	0.0308241304089718	0.532984148730207
Akt2	546.312740268344	0.316147683377988	0.146415429368886	2.15925114409541	0.0308306881887228	0.532984148730207
Gm14435	19.7158389589469	0.811617417782475	0.375705496572021	2.16024898540948	0.0307533998653639	0.532984148730207
Klrc1	9.41200368495191	-0.879216340848512	0.406926527124196	-2.16062675260335	0.0307241831528213	0.532984148730207
Muc5b	393.722929102359	-0.855130690154025	0.395973580313576	-2.15956501309213	0.030806359342628	0.532984148730207
Olfr829	137.435921485688	-0.436405548014379	0.202036338479102	-2.16003492886266	0.0307699656969265	0.532984148730207
Spdya	39.0023333103761	-0.726400826551135	0.336475342672326	-2.15885307012982	0.0308615677186388	0.532984148730207
Tram1l1	33.5771834345391	0.670240819434026	0.310443624626885	2.15897756070711	0.0308519078407354	0.532984148730207
Gtf3c4	629.861270089018	0.56354268852986	0.261095298857459	2.15837930056917	0.0308983537359379	0.533176243536416
4931414P19Rik	70.2313382887152	-0.80974017584678	0.375726559783571	-2.15513158375924	0.0311515388106618	0.533556776859282
Abhd10	181.125892030678	0.670632224594599	0.31099150007221	2.15643264989198	0.0310498975108803	0.533556776859282
Abhd16a	506.166942245709	0.528597002601171	0.245097261820385	2.15668261112008	0.0310304027829155	0.533556776859282
Aktip	821.425905852024	0.523984364124146	0.243097745706314	2.15544723626179	0.0311268533514344	0.533556776859282
Arhgef7	1356.05200421989	0.502771852383932	0.233007948029873	2.15774550454165	0.0309476239253751	0.533556776859282
DPEP2NB	3.17697114278385	-0.882875144510624	0.409278600625662	-2.15714953862962	0.030994014776608	0.533556776859282
Rtp3	443.737799476282	0.828570167187131	0.384437709579709	2.15527807637023	0.0311400803347431	0.533556776859282
Uqcc1	423.421328761333	-0.450582579597439	0.209040411195423	-2.15548073705332	0.0311242344230643	0.533556776859282
Zfp623	240.100094770266	0.446458192719229	0.207011402938315	2.15668405885962	0.0310302899028574	0.533556776859282
Gm12335	32.5263705668776	0.796179658660548	0.369534079899824	2.15455001843506	0.0311970638533221	0.53387402178659
Tldc1	215.290534972013	-0.404080778197892	0.187574743259122	-2.154238737993	0.0312214543930837	0.53387402178659
Foxm1	148.547031986224	0.792998504879472	0.368229446736948	2.15354451390729	0.0312759096260531	0.534365376966183
Pard3	1270.38147426946	-0.494650367993101	0.229765498919267	-2.15284875370652	0.0313305670970008	0.534859377162933
Dab1	26.7780851439564	0.863500339705896	0.401509989675978	2.15063226796113	0.0315052363146597	0.53553466432785
Nrip3	77.6969134561407	0.813220902392954	0.378231926520933	2.15005885376507	0.0315505597389915	0.53553466432785
Peg12	6.44540458145547	0.843413070488959	0.392150245819098	2.15073961952336	0.0314967573130196	0.53553466432785
Prkch	1623.64741330001	0.754492550096329	0.350733898589629	2.15118228699961	0.0314618145620403	0.53553466432785
Tcf24	36.628888534978	0.80622856964885	0.374830967275234	2.15091238461321	0.031483115832133	0.53553466432785
Zc3h12b	209.072803476021	-0.537886876077145	0.249968758951121	-2.15181640431444	0.0314118173138634	0.53553466432785
Zfp593	11.7800781245842	-0.88287640292654	0.410568489526038	-2.15037545610413	0.0315255281574	0.53553466432785
Arc	46.2305136062699	-0.882298631667068	0.410547929097012	-2.14907583045823	0.0316283893329384	0.535657155715974
Fam69a	294.61408402248	-0.613236496252096	0.285360214814934	-2.14899086983727	0.03163512370348	0.535657155715974
Gm14335	65.5634296932468	0.851697296860989	0.396232839017318	2.14948690010967	0.0315958234192941	0.535657155715974
Spcs3	1706.24379245628	-0.428137957948729	0.199264814637341	-2.14858784140057	0.0316670863506932	0.53576171500163
Cdk6	6305.08025410847	0.636531767477812	0.296536882988718	2.1465517579546	0.0318289840437052	0.53585963961011
Chia1	2807.41019698786	-0.812047582869319	0.378414327467499	-2.1459218743219	0.0318792122910134	0.53585963961011
Gm8798	9.52267986560671	-0.788952386103211	0.367614889362352	-2.14613827930553	0.0318619480445339	0.53585963961011
Iba57	33.9443131433086	0.80205462353214	0.373720482437293	2.14613504269656	0.0318622061940171	0.53585963961011
Ier5l	8.09067850980973	0.874965929136043	0.407708810287533	2.14605597686001	0.0318685129823045	0.53585963961011
Klhdc7a	218.952509742423	-0.599644427577736	0.279258847931847	-2.14727100687631	0.0317717126085002	0.53585963961011
Lrrc73	10.6170902487786	0.872261646263504	0.406464672730318	2.14597160536565	0.0318752441635833	0.53585963961011
Prkd2	609.565018066017	0.502418189986128	0.234082770375508	2.14632708413424	0.0318468922171197	0.53585963961011
2310061I04Rik	61.89706281511	0.594871282717488	0.28098918821135	2.11706111008815	0.0342546617221266	0.536119455578913
2410141K09Rik	4.28920390795806	-0.850686119668707	0.400111994563473	-2.12612001446449	0.0334932678286345	0.536119455578913
4933412A08Rik	4.58281931186184	0.873623266653522	0.408844305902856	2.13681162740983	0.0326133160347632	0.536119455578913
5330417C22Rik	407.999773871771	-0.726555099282451	0.340704289253359	-2.13250939949911	0.0329649926064626	0.536119455578913
Ap2a2	1336.62861803567	0.530010245505182	0.24816160460226	2.13574636718945	0.0327000928278683	0.536119455578913
Arl6	129.187883299262	0.612391240177062	0.287408394206331	2.13073540133774	0.03311094685545	0.536119455578913
Bloc1s3	141.350237937528	0.44078194664198	0.206754449612124	2.13191032874454	0.033014218952087	0.536119455578913
Casz1	2136.91362992703	0.572332218193862	0.270169917433898	2.11841578673871	0.0341398700525672	0.536119455578913
Ccdc124	36.9588644616621	0.609451520162419	0.285913546359823	2.13159372097544	0.0330402603891016	0.536119455578913
Ccl19	4.64244755439451	0.791553478701108	0.372466411847592	2.12516740710838	0.0335726466022949	0.536119455578913
Cdc37	747.965067017044	-0.381023238391521	0.178027345888505	-2.14025118719765	0.0323344724790624	0.536119455578913
Cfh	4589.82941600181	0.843549768639084	0.395271722878981	2.13410097361645	0.0328345162114813	0.536119455578913
Elk3	2562.27281920776	0.66524041753499	0.313402711882955	2.12263771917658	0.0337842216480147	0.536119455578913
Elobl	5.91081517970274	-0.868701110987268	0.410084335669181	-2.11834746033328	0.034145651965574	0.536119455578913
Frmd4b	1927.23223977278	0.519306453409292	0.244219851261977	2.12638919697083	0.0334708665296934	0.536119455578913
Gatad2a	1582.03487835696	0.496933619321964	0.232652188868117	2.13595075868235	0.032683427650594	0.536119455578913
Gbp4	1180.03157134936	0.764118118082647	0.360765158780835	2.11804854067643	0.0341709569681574	0.536119455578913
Ggta1	840.421822827562	0.756496531424751	0.355189775949157	2.12983757599216	0.0331850252605747	0.536119455578913
Gins1	25.2436145907592	-0.749920224473598	0.350447442085364	-2.13989356010459	0.0323633696756991	0.536119455578913
Gm11146	2.64814377802126	-0.864928675953974	0.406784818888527	-2.12625603462108	0.0334819466636965	0.536119455578913
Gm13394	1491.59963868662	-0.735704321122006	0.347092579823469	-2.11961984752363	0.0340381173165116	0.536119455578913
Gm13858	2.01324177937439	-0.877350803707348	0.409168776654524	-2.14422715946414	0.0320146899186463	0.536119455578913
Gm15049	45.6795032935529	-0.813541294816938	0.38088812567435	-2.13590616241079	0.0326870632126106	0.536119455578913
Gm19148	4.23961772397421	-0.761931503770458	0.359035784462368	-2.12216034374234	0.0338242754304326	0.536119455578913
Gm20594	558708.346888792	-0.588100961855484	0.275213817443521	-2.1368874837695	0.0326071442554097	0.536119455578913
Gm32742	80.5681347891975	-0.556308526800054	0.260592775192018	-2.13478108282219	0.0327788962116171	0.536119455578913
Gm4366	1031.65665462165	-0.484829641637734	0.228687468124749	-2.12005338820429	0.0340015432045874	0.536119455578913
Gm48452	8.69044621464096	0.877963176193979	0.410304791374954	2.13978289956565	0.0323723158154986	0.536119455578913
Gm5460	26.4337776716573	-0.576174461242532	0.269205231608499	-2.14027958446385	0.0323321788539914	0.536119455578913
Gm5513	6.6502290978435	0.833715914710971	0.389060670876496	2.14289435329645	0.0321215825039213	0.536119455578913
Gm5617	28.6231232992175	0.689301454337864	0.322547560227112	2.13705369171763	0.0325936248416463	0.536119455578913
Gm6170	19.2237442705011	-0.639179976248151	0.301875035550621	-2.11736613159245	0.034228786284029	0.536119455578913
Gm7334	581.620052469366	-0.768320263763579	0.360993126953078	-2.12835150144963	0.0333079510188995	0.536119455578913
Gm9292	1.9913196529573	-0.743641570246115	0.349742574883548	-2.1262540612727	0.0334821108850847	0.536119455578913
Golga7	2648.50196966366	0.323939380175836	0.151296260324776	2.14109310752599	0.0322665304029869	0.536119455578913
Grpel1	276.296859807226	-0.449393988353358	0.211345856326339	-2.12634397553293	0.0334746289501264	0.536119455578913
Helz2	1425.27448628674	0.42697025711762	0.200049842571439	2.13431938575581	0.03281664545011	0.536119455578913
Higd1b	57.2980014588327	0.825591127096905	0.388534281782884	2.12488618329502	0.0335961111355956	0.536119455578913
Hs3st3a1	55.9840453187446	-0.780903016644136	0.365364044577485	-2.13732858564994	0.0325712754075756	0.536119455578913
Ifi27l2a	11.4886169102772	0.874684327228977	0.40939967269002	2.13650470573593	0.0326382978253291	0.536119455578913
Ints10	706.726178691192	0.49869583112343	0.23549121860037	2.11768334330003	0.0342018944532135	0.536119455578913
Itga6	3694.32581112229	0.604231444546963	0.285358893229482	2.11744388867197	0.0342221927052605	0.536119455578913
Itga9	7485.61386802038	-0.561303429122335	0.26393373385914	-2.1266831674571	0.0334464170247415	0.536119455578913
Kcnk5	225.38166535461	-0.819841065166995	0.385676617544382	-2.12572146682616	0.033526458412198	0.536119455578913
Kdm6a	2788.2304507394	-0.505392866441337	0.238610445626914	-2.11806681435715	0.0341694095523829	0.536119455578913
Klk10	16.186066011519	-0.696166911997726	0.326091082609211	-2.13488485004668	0.0327704171234525	0.536119455578913
Leap2	11.3216583382131	0.857425754245383	0.400908254626128	2.13870815667037	0.0324593116161808	0.536119455578913
Loxl2	443.533229493734	0.740086280843098	0.348441297321185	2.12399129073643	0.0336708718438111	0.536119455578913
Loxl4	31.1906558208406	0.868103070048988	0.409667160565462	2.11904480908538	0.0340866802631013	0.536119455578913
LT629148.2	714.650936833809	-0.323799549403711	0.15280460734868	-2.11904310362084	0.0340868243804383	0.536119455578913
Map3k8	187.781156506901	0.700139212945395	0.330833607166998	2.11628806075913	0.0343203155525585	0.536119455578913
Map6d1	9.90033260449703	0.850131684533729	0.399083148343841	2.13021193217929	0.033154120394251	0.536119455578913
Mdk	15.056579039055	0.829133092043923	0.391723211239554	2.11662997814259	0.0342912638115528	0.536119455578913
Mfsd1	2247.28896634974	0.342874896917572	0.161433651744436	2.12393694383111	0.0336754166475005	0.536119455578913
Mmp12	457.760586124122	-0.754064640801594	0.355786556381987	-2.11942983026036	0.0340541580416351	0.536119455578913
Morc2b	3.36508141534116	0.855811757566887	0.403835284232617	2.11920996252998	0.0340727267233496	0.536119455578913
mt-Cytb	149851.293422029	-0.485776985133589	0.229407934319564	-2.11752477774768	0.0342153346941225	0.536119455578913
Mt2	44.5060433400301	0.872359663230141	0.40880014505516	2.13395145227366	0.0328467550435791	0.536119455578913
Nanos1	137.024085272732	-0.720093115865494	0.337939307397376	-2.13083562670249	0.033102686178881	0.536119455578913
Napg	724.554255510815	0.434508143809297	0.20394374149657	2.13052943238566	0.0331279285648143	0.536119455578913
Ncbp2	786.177035001041	-0.354437210131857	0.165308265513602	-2.14409853633539	0.0320249923316154	0.536119455578913
Nlrp5	41.1502208248079	0.820178066378516	0.385243635568768	2.12898537614416	0.0332554703265328	0.536119455578913
Nmnat3	93.6394324845009	-0.807983324713967	0.37701927864015	-2.14308225199581	0.032106494315644	0.536119455578913
Nr3c2	580.524582860701	-0.563925024688336	0.265855002973686	-2.12117514577731	0.0339070660181556	0.536119455578913
Nup98	2869.50450617771	-0.254175400923031	0.119583277895352	-2.12550956451839	0.0335441168432574	0.536119455578913
Olfr1023	165.854107046218	-0.756669933579491	0.353181334547507	-2.14244032615407	0.0321580657810617	0.536119455578913
Olfr1215	17.3235114750822	-0.654758273200036	0.307648088910835	-2.1282702438298	0.0333146837418607	0.536119455578913
Olfr1393	9.71113511661252	0.791560074973603	0.372081504506974	2.12738355813321	0.0333882271396324	0.536119455578913
Olfr972	3.39697497064811	0.861772374990328	0.405871398119167	2.12326460791234	0.0337316846863628	0.536119455578913
Pias3	188.211898124503	0.617621408173212	0.288071605544877	2.14398571842929	0.0320340311223371	0.536119455578913
Pip4k2b	490.064982999956	0.391723324271226	0.184826881687988	2.1194066614861	0.0340561143265678	0.536119455578913
Pparg	202.369549357481	0.754462145561186	0.35371563449285	2.13296239122401	0.0329278114778948	0.536119455578913
Prdm11	879.544415443905	0.499296887618058	0.234598329030424	2.12830538768802	0.033311771701453	0.536119455578913
Pxn	1464.26627346546	0.446864327426487	0.210729566033506	2.1205582863272	0.0339589916268121	0.536119455578913
Rbfa	35.6902532011731	0.712143683533209	0.334471325804044	2.1291621391498	0.0332408481253391	0.536119455578913
Rbm14	227.64307337363	0.48977438431634	0.229383613008836	2.13517599575639	0.0327466368814237	0.536119455578913
Rpl10-ps1	4551.67861107095	-0.404674819754649	0.188624941855194	-2.14539400661718	0.0319213578949582	0.536119455578913
Rwdd4a	290.298435813752	0.442268538437539	0.207176868693089	2.13473898523254	0.0327823366501103	0.536119455578913
Sacs	585.872358020103	0.730672624843236	0.343716525223059	2.12580010335277	0.0335199074266922	0.536119455578913
Serpina3n	651.454776490555	0.763129271740002	0.357565254721205	2.13423776964855	0.0328233224098825	0.536119455578913
Sft2d2	2597.27168490578	0.297418942458335	0.139568795424718	2.13098451952148	0.0330904175379103	0.536119455578913
Shmt1	439.217882160529	-0.616092219548696	0.291079401538103	-2.11657786945136	0.0342956899800721	0.536119455578913
Siglecg	95.5987666313511	0.673485129334589	0.316975546071658	2.12472267239926	0.033609760478094	0.536119455578913
Snx22	54.2639258505742	0.780954559139531	0.364714459508272	2.141276658437	0.0322517342920146	0.536119455578913
Sobp	34.4919033586638	-0.731219667417014	0.344398342864815	-2.1231799820362	0.0337387727505992	0.536119455578913
Sync	55.3832265868375	0.871534509744456	0.409750569362331	2.12698791633351	0.0334210872130112	0.536119455578913
Syt7	891.460724467795	-0.505965871665242	0.238742623059043	-2.11929426418388	0.0340656060992758	0.536119455578913
Tab3	579.239744912979	0.487666616452958	0.229257158139631	2.12715982528205	0.0334068058986691	0.536119455578913
Tarbp2	75.5850794540557	0.621041346759966	0.290174551727566	2.14023367336167	0.0323358871274533	0.536119455578913
Tmem254c	368.834768527124	-0.553865589015285	0.260805965331251	-2.12366917417635	0.0336978167616516	0.536119455578913
Ube2o	170.289173728388	-0.530181833720531	0.249436292576823	-2.12552002053687	0.0335432453264909	0.536119455578913
Vim	4280.72622114222	0.702476884341126	0.32847433729844	2.13860507374395	0.0324676662502661	0.536119455578913
Vmn1r56	1.79340779434314	-0.814339164781331	0.383817849216364	-2.12168132994324	0.0338645074854775	0.536119455578913
Zfp512	569.721715159518	0.624735118073957	0.29436218214685	2.12233485129653	0.0338096288154376	0.536119455578913
1700020L24Rik	12.2311546666226	0.824851727068995	0.390031136909768	2.11483558365193	0.034443962928085	0.53613993651356
Chil1	3610.55943471143	-0.803227907443621	0.379820410166857	-2.11475709557251	0.0344506553352716	0.53613993651356
Nr1h5	27.4956194860958	-0.854512323673599	0.404025606070729	-2.11499546274799	0.034430334025935	0.53613993651356
Shisa7	85.7818668580222	0.842436220194297	0.398226270611299	2.11547123423352	0.0343898041132064	0.53613993651356
Skap1	70.258702321877	0.636466296115351	0.300848285774623	2.11557228746237	0.0343812008645317	0.53613993651356
Mrps31	473.965882042784	0.354666027661457	0.167734873267859	2.11444418654124	0.0344773470508501	0.53615371431771
Ints14	884.161379545979	0.558663070770919	0.264373922818919	2.11315497691341	0.0345875054331889	0.537062789895315
Tie1	713.225881857271	0.771858361738575	0.365231550289928	2.11333977342828	0.0345716967917336	0.537062789895315
Bst2	58.3992854416713	0.800058264954876	0.378748735536936	2.11237210817527	0.0346545453948786	0.537241689003668
Gm18289	58.9322668845522	-0.626914098126246	0.296900295291322	-2.11153073293885	0.0347267191940268	0.537241689003668
Gm6185	11.1530900307572	-0.864707194070837	0.409520362980445	-2.1115120815424	0.0347283205781636	0.537241689003668
Nrep	2398.78917254862	0.699412757345251	0.331134711820433	2.11216985830386	0.0346718828330613	0.537241689003668
Otos	2.92044301129485	-0.704798012749871	0.333767369744535	-2.11164444651771	0.0347169572614044	0.537241689003668
Mgst2	219.695734655072	-0.593098815923031	0.280955954613866	-2.11100283223454	0.0347720684232334	0.537518224375816
Abhd3	35.6700988063909	0.864018980839982	0.409473146810828	2.1100748304727	0.0348519108736643	0.538351896142192
Zfp40	362.461172004995	0.432981346568438	0.205226958684005	2.10976837226885	0.0348783119679389	0.538359442381797
Gdpgp1	263.360516763138	0.429723635840151	0.20385981657116	2.10793692973892	0.035036445304645	0.539997913686428
Tab1	66.6810807378012	0.656617799827243	0.311470370977756	2.10812282968044	0.0350203661732343	0.539997913686428
Rars2	240.013119402244	-0.478113220014037	0.226998041973611	-2.10624380658586	0.0351831797223403	0.541857481031388
Gpd2	944.476651600303	0.513236356200581	0.243834777407881	2.10485297321658	0.0353041083243854	0.542967324538242
Sprr2a3	10.934598645868	0.776950813821278	0.369130409276746	2.10481389312681	0.0353075113328439	0.542967324538242
6330549D23Rik	148.661201383162	0.59202673914263	0.281470201676096	2.10333717607489	0.0354363059120433	0.544544890257849
Grin2b	125.692388106632	0.862382006261862	0.410192420134614	2.10238406155543	0.0355196462306999	0.545422150841849
AL669898.4	5.03450023275566	-0.732866728864692	0.349129485999791	-2.09912584944238	0.0358058083090782	0.547034890205421
Atoh8	45.0466467278767	-0.752163794289141	0.358607362141008	-2.09745775936798	0.0359530726746086	0.547034890205421
Best1	24.5571178690334	0.849888078510207	0.40521168173181	2.09739283645013	0.0359588147051163	0.547034890205421
Cd248	105.540564171476	0.861015351134229	0.410495833110518	2.09750083115318	0.0359492636730466	0.547034890205421
Fgfr3	865.603827465602	0.598649257179788	0.285381961002251	2.09771232588547	0.0359305653832245	0.547034890205421
Gjb6	278.912430768233	-0.814559476190843	0.388346834011414	-2.09750512905405	0.0359488836122296	0.547034890205421
Hspa9-ps1	5.03450023275566	-0.732866728864692	0.349129485999791	-2.09912584944238	0.0358058083090782	0.547034890205421
Nsun5	213.616315373105	0.492374450793065	0.234884517093757	2.09624055636041	0.0360608569253238	0.547034890205421
Pigf	120.778174067838	0.69663680115619	0.3323375355818	2.09617249504073	0.0360668919310758	0.547034890205421
Pitpnm2	1476.98256370935	0.335617986283875	0.160085075255473	2.09649766380954	0.0360380669440548	0.547034890205421
Rbm48	184.749264911917	0.650327818482463	0.309803758382129	2.09916051980335	0.0358027529633194	0.547034890205421
Rpl22	1044.76532542603	-0.262176308524975	0.125077452346408	-2.09611167805741	0.0360722853090791	0.547034890205421
Senp8	192.973171370122	-0.612412169114168	0.291911488400306	-2.09793787997255	0.0359106332421636	0.547034890205421
Tmem158	7.10244751233432	-0.813076439715482	0.387102533149847	-2.10041622073483	0.0356922433541297	0.547034890205421
Tmem230	693.860384933544	-0.360640969114417	0.171758578700942	-2.09969698073916	0.0357555053615772	0.547034890205421
Tmem266	56.3743700303425	-0.651808931882964	0.31079414376275	-2.09723685263688	0.0359726137049382	0.547034890205421
Tnfaip2	108.484838465157	0.853871538115145	0.406612486532593	2.09996388796757	0.0357320179201763	0.547034890205421
Fv1	61.5772596133091	-0.754072235789626	0.360214795806635	-2.09339606414839	0.0363138134815425	0.547103545244762
Gm10778	408.025238589182	0.513884741229886	0.24534012394634	2.09458091470713	0.0362082632589401	0.547103545244762
Osr2	5.09170810214881	0.835380794875714	0.399010041201772	2.09363351448411	0.0362926396711831	0.547103545244762
Sema6d	4185.5086097893	0.707250994678346	0.337609150612486	2.09488099891624	0.0361815723531137	0.547103545244762
Slc11a2	698.920840426145	-0.577972703096084	0.276091915297835	-2.09340683689558	0.0363128526312187	0.547103545244762
Spaar	184.155976547805	0.699613024825717	0.334099833084337	2.09402386815654	0.0362578541043311	0.547103545244762
Thap6	227.679589723121	0.563967103141253	0.269113996584582	2.09564389180329	0.0361137925670666	0.547103545244762
Tmem184b	787.078594110002	0.491601234237915	0.23465789313124	2.0949699482854	0.0361736639996561	0.547103545244762
Zfp663	32.0486856508911	0.724034171701148	0.345837007662641	2.09357054236206	0.0362982539662879	0.547103545244762
Gm26925	30.5305530147843	0.85483047118136	0.408420045466888	2.09301791297769	0.0363475555356984	0.547215082470775
2810474O19Rik	7288.43675622403	0.43604505676191	0.208882966713898	2.08750892244436	0.0368421553646211	0.547227689781633
4930503L19Rik	387.195457523889	0.679087681195663	0.3252483637471	2.08790498858188	0.0368064060994414	0.547227689781633
Abhd4	908.993726983195	-0.310259842418593	0.148602295909938	-2.08785362647849	0.0368110404184234	0.547227689781633
Btnl9	195.801748350724	0.455156582082995	0.217531868621461	2.0923673619291	0.0364056660862486	0.547227689781633
Ccdc129	14.5084330399956	0.838080712812187	0.401395771620508	2.0879161467713	0.0368053993798818	0.547227689781633
Ccng2	505.289450072319	0.535598300772286	0.256136527354094	2.0910656762042	0.0365221770411979	0.547227689781633
Cfap54	212.029155082731	-0.599206088582605	0.286457519113244	-2.09177992757007	0.0364582067353625	0.547227689781633
Fancd2os	3.73956409824109	0.786754629673666	0.376630291975226	2.08893083333142	0.0367139498265365	0.547227689781633
Glis3	1226.98902066833	-0.503692039822691	0.241240610318315	-2.08792391611874	0.0368046984239128	0.547227689781633
Kctd2	255.74054228492	0.585987881238391	0.280337692883729	2.09029287218052	0.0365914991792079	0.547227689781633
Mbd6	486.819998596623	0.675654769711174	0.323592913318454	2.08797764692161	0.0367998511044599	0.547227689781633
Mtmr6	1318.56579047318	0.59096104062029	0.282622909665039	2.09098774519267	0.0365291625390432	0.547227689781633
Muc4	1975.40230009656	-0.81807665063655	0.391336072126765	-2.0904708482165	0.036575524428373	0.547227689781633
Rps5	1066.63004118132	-0.425321358633781	0.203318395250446	-2.09189807006825	0.036447634778056	0.547227689781633
Smim17	35.0645423265916	-0.734452435161353	0.351526935024064	-2.0893205099947	0.0366788813381881	0.547227689781633
Smim20	117.482318739234	0.653384774845319	0.312327670084898	2.09198491657083	0.0364398650026013	0.547227689781633
Tgm5	5.51780336946721	0.797845543361537	0.382141015881099	2.08783017316775	0.0368131567377553	0.547227689781633
Zc3h6	154.293796937324	0.612590315887244	0.293157007174732	2.08963217966719	0.036650853538936	0.547227689781633
Zfp383	74.1183988239295	0.78733430321564	0.377177899537632	2.08743487935217	0.0368488418369515	0.547227689781633
Mcm5	119.011861505108	-0.707989003834248	0.339238352002006	-2.08699576464769	0.0368885173992488	0.547425598204853
Farp1	974.944555085752	0.525837292519064	0.252007989319451	2.08658977018582	0.0369252327947162	0.547579326583172
Adck1	99.9721068941862	0.59225617539346	0.283928841235998	2.08593171731076	0.0369848087493976	0.54768095978438
Epb41l1	1266.10962200026	-0.727487728200242	0.348713829196218	-2.08620268911358	0.0369602667665594	0.54768095978438
Errfi1	11023.7209325227	-0.641264347694513	0.307519718847139	-2.08527879154725	0.0370440014069124	0.548166790049866
Tcf7l2	697.729046470197	0.338222568674958	0.162336802527663	2.08346205794784	0.0372091266963286	0.550218374550124
Srek1ip1	425.122096979038	-0.431304997185565	0.207281150598774	-2.08077288233712	0.0374546993963411	0.553455785674525
Coro6	183.11546485979	0.79269807088216	0.38112242072632	2.07990406172243	0.0375343334132437	0.553844681103374
Npm1	7082.14445511636	-0.409673750070236	0.19696686090785	-2.07991206328815	0.0375335993520546	0.553844681103374
Cd177	506.562713581169	-0.828758990716106	0.398798115976244	-2.07814169003114	0.0376963108021563	0.555149215408946
Ecscr	503.509044505996	0.715814955552144	0.344461411867953	2.07807008532656	0.0377029044542753	0.555149215408946
Ipo13	482.958920544469	-0.55364722806275	0.266411077129199	-2.07816894863667	0.0376938009768478	0.555149215408946
Gm15878	35.3176823679522	-0.524645596718677	0.252934745020129	-2.07423300692408	0.0380576761884187	0.557561069649583
Gm17430	5.05557130027441	-0.814273061509959	0.392458183477848	-2.07480209558662	0.038004880295588	0.557561069649583
Gm5909	17.0443559924772	-0.772143607383115	0.372112844400865	-2.07502540963437	0.0379841798716439	0.557561069649583
Gna13	3369.00739826441	0.241152393628395	0.116268642564648	2.0740965776246	0.0380703423676052	0.557561069649583
Kidins220	3873.65725333578	0.476050520158133	0.229422102455694	2.07499850739127	0.037986673106492	0.557561069649583
Krt20	7.37759351138188	0.728047284184639	0.351088040910912	2.07368864600369	0.0381082363738163	0.557561069649583
Rras2	420.692481917783	0.585407963534385	0.282265457738768	2.07396246152149	0.0380827972822015	0.557561069649583
Tpr	10958.6216016877	-0.214590433280444	0.103393134077916	-2.07548049678745	0.0379420245803326	0.557561069649583
Uqcrc1	380.709346813739	-0.592004982779828	0.285399291887463	-2.07430431541948	0.0380510572904961	0.557561069649583
Hsp90ab1	18387.2640919298	-0.33731871492295	0.1627478284983	-2.07264648650272	0.0382051913977578	0.557801164075767
Ldhb	335.367880772053	-0.612322760673442	0.295354709048149	-2.07317757907703	0.0381557561897095	0.557801164075767
Spopl	1576.0424885249	-0.42400821848505	0.204557245156858	-2.07280958520883	0.038190004038225	0.557801164075767
Otub2	108.255999452461	0.656907416909189	0.31710908268756	2.07155030484076	0.0383073984965664	0.558900639862825
Aoah	82.3000337447098	0.824836902032376	0.398470689969858	2.07000645918216	0.0384517395872178	0.560219734687263
Map4k3	2862.96483271255	0.429730403986604	0.207575140338879	2.07024021896381	0.0384298546774136	0.560219734687263
Gm3379	25.1437020437731	-0.847233587233323	0.409435434339515	-2.06927275017134	0.0385204992434771	0.560566551340475
Rab21	4846.25879854024	0.240405059919032	0.116183919016541	2.06917671528025	0.038529506898065	0.560566551340475
Actn2	70.7824685228615	-0.523000326231787	0.252931819398598	-2.06775220087112	0.0386633305076609	0.560600795296752
Kctd13	92.4615786769486	0.681145183804802	0.32934891145654	2.06815677875615	0.0386252830202545	0.560600795296752
Mfap3	1185.80417422354	0.473030881405777	0.228769800918414	2.06771557918378	0.0386667760714404	0.560600795296752
Slc25a27	234.613009822136	0.530456970749827	0.256445557711702	2.06849740538758	0.0385932743395437	0.560600795296752
Susd3	22.5456668043196	0.719033250564726	0.347645248220874	2.06829592593164	0.0386122046372201	0.560600795296752
Kctd9	1021.27929507048	0.359815101030674	0.174055045290875	2.06724890065302	0.038710706531063	0.560846331164132
Trim67	79.4744343553319	-0.657241563118835	0.31811923719332	-2.06602269299241	0.0388263368939722	0.562129599518583
Hnrnpl	1549.25489824594	0.299938223084265	0.145219913580728	2.0654069795843	0.0388845087355076	0.562224876706823
Rbm28	973.013611941771	0.402164831742054	0.194717094292028	2.06538020302884	0.038887040230444	0.562224876706823
Cxcl14	136.401515954032	0.836221219459523	0.405116440979888	2.06415029080747	0.0390034689424589	0.562769694332756
Fam161b	138.13981608924	0.549285729273275	0.266110853235776	2.06412373863836	0.0390059857450505	0.562769694332756
Trpv3	38.4530136685241	0.841802948985887	0.407774435959162	2.06438382289907	0.0389813390583173	0.562769694332756
Asns	241.507945253989	-0.631988013704771	0.307072813441212	-2.05810474272338	0.0395800798488701	0.565029700838632
Cfap20	662.64921631069	-0.553318323801317	0.268857568120286	-2.05803514355141	0.0395867599650051	0.565029700838632
Chmp3	1105.43570208038	0.429258681782097	0.208571061813034	2.0580931892023	0.0395811886875321	0.565029700838632
Fhl3	44.7897358273832	-0.752312126302494	0.3659567169038	-2.05574072438806	0.0398075142768868	0.565029700838632
Foxn2	1353.64220110669	0.514171468893282	0.250220055079159	2.05487713097425	0.0398908738473853	0.565029700838632
Gm15531	41.3968841092701	-0.843356327220079	0.409980340956869	-2.05706528574452	0.0396799463661987	0.565029700838632
Gm43436	6.02413896725635	-0.841980808168545	0.409700050299511	-2.05511521795766	0.0398678773917821	0.565029700838632
Gm5831	2337.36322946619	0.630282345084439	0.306593357646579	2.05575994836453	0.0398056603385647	0.565029700838632
Gm6368	65.1190942270358	-0.775711060108379	0.3767745661548	-2.0588201269129	0.0395114728437487	0.565029700838632
Gnpnat1	262.056614008653	0.443446918870734	0.215619967784635	2.05661341770377	0.0397234265290385	0.565029700838632
Grin2d	28.8106277579725	0.742654830555096	0.361355549121096	2.05519143779973	0.0398605178117448	0.565029700838632
Kcnn4	58.7031946279552	-0.736444713052073	0.358140203765886	-2.05630282584382	0.0397533360949652	0.565029700838632
Las1l	1907.47157913966	-0.60569404903498	0.294108668541368	-2.05942263462998	0.0394537692912708	0.565029700838632
Miga1	2194.2881714829	-0.522558217233187	0.253845604551779	-2.05856712845543	0.0395357244371243	0.565029700838632
Ppp6c	1482.04406794353	0.350761095316912	0.170136530214319	2.0616448147559	0.0392415640911615	0.565029700838632
Rara	522.422845551248	0.683464780088864	0.332477790651796	2.0556704817756	0.0398142890171382	0.565029700838632
Rnf167	386.346694282552	0.492416429650798	0.238839696880522	2.06170262348443	0.0392360566552526	0.565029700838632
Rtl9	6.92796296769286	0.839688612841383	0.40753153013863	2.06042612839243	0.0393578211829408	0.565029700838632
Snx33	839.162417145702	0.427962492360254	0.207878003677487	2.05871946424989	0.0395211205198671	0.565029700838632
Sox13	647.326837989458	0.750791143091485	0.364879562886164	2.05764098474794	0.0396246093148188	0.565029700838632
Spef1	106.081939900791	0.704768935958716	0.342979274248991	2.05484409371943	0.0398940657540479	0.565029700838632
Tfap2c	6.46049771358405	0.785930772991462	0.382143828500273	2.05663604741664	0.0397212480656217	0.565029700838632
Tgtp2	146.192762042319	0.842610709950652	0.409835869854741	2.05597111411771	0.0397853005766623	0.565029700838632
Tm6sf1	504.622934166573	0.664427072164439	0.32322037502624	2.05564724102093	0.0398165307504683	0.565029700838632
Tpbgl	5.14538271310567	0.713982082142749	0.347467906003181	2.05481447295513	0.0398969277594471	0.565029700838632
Tulp2	4.30629257480187	0.805278245764351	0.391042736689882	2.05931007076339	0.0394645443547285	0.565029700838632
Wars	1186.56301712029	0.41976392094196	0.204033788405275	2.05732552545747	0.0396549236172966	0.565029700838632
Rinl	43.8369839051257	0.833416173831535	0.405711144550697	2.05421069898018	0.0399553033380389	0.565470968767776
Zfp644	2995.65196071847	0.332095616589842	0.161787993100072	2.05265922536308	0.0401056392009271	0.567212226030267
Bnip3l-ps	31.7642168216034	-0.793716455116454	0.386811990555925	-2.05194377241441	0.0401751271839481	0.567653085105974
Isyna1	352.419856647293	-0.543585098918798	0.264933965072752	-2.05177580296104	0.0401914559198541	0.567653085105974
Arsb	850.170793053762	-0.438512932905646	0.213912826184055	-2.0499609150521	0.0403682450312198	0.568268662437509
Cdkn2d	77.0770862915498	0.701014055555363	0.341916962821853	2.05024649777498	0.0403403826401472	0.568268662437509
F830016B08Rik	804.81056930562	0.714667297091605	0.348533842930659	2.05049613283548	0.040316040780593	0.568268662437509
Rgs21	5.6537716786867	-0.742351119245776	0.362135838766472	-2.04992447523122	0.0403718013938084	0.568268662437509
Umps	214.313631328671	-0.537863019545703	0.262328224293174	-2.05034369059959	0.0403309039081683	0.568268662437509
Clec4b1	4.1829223458025	-0.68017464000946	0.332222377527189	-2.04734745766424	0.0406239813382467	0.569319905810708
Cplx4	8.85318264831241	-0.780518650595674	0.381313264759904	-2.04692236732738	0.0406657075579077	0.569319905810708
Dgkg	36.6535832883018	0.717697623360413	0.350594720453084	2.04708622660635	0.0406496190799741	0.569319905810708
Eif3l	994.057826404904	-0.386981163449316	0.188891766334411	-2.04869259766574	0.0404921834962939	0.569319905810708
Gm7879	2.74195069872525	-0.773269570356867	0.377572712688264	-2.04800173415949	0.0405598294762277	0.569319905810708
Mipol1	260.300300372745	-0.569895886483885	0.278234753465204	-2.04825558053501	0.0405349629537344	0.569319905810708
Nudt1	52.3778214770386	-0.734318837574351	0.358676703393247	-2.04730006333658	0.0406286316948674	0.569319905810708
Ripor2	351.596443561409	-0.543184200590279	0.26527855276865	-2.04759938156022	0.0405992700044733	0.569319905810708
2010111I01Rik	1032.26685256305	0.573823003175122	0.280754565472826	2.04385991803457	0.0409673878211146	0.569997668014393
Calr	3320.09254076512	-0.452789886794876	0.221381932743535	-2.04528834482361	0.0408264390923597	0.569997668014393
Efcc1	129.130560020745	0.783501183198398	0.383142733569906	2.04493290502519	0.0408614733306966	0.569997668014393
Evl	88.4020314219794	0.815884744792678	0.398951243341282	2.04507382395781	0.0408475804844559	0.569997668014393
Gm15644	5.46592542402296	-0.703103856817054	0.344043759818666	-2.04364659073496	0.040988473046472	0.569997668014393
Gm47085	5.76743147655474	-0.794305532395849	0.388367425619365	-2.04524241735542	0.0408309645412826	0.569997668014393
Gm9006	11.4752737460074	0.725085087714095	0.354719141341061	2.04411040513015	0.0409426414615516	0.569997668014393
Gsk3b	9648.42785334605	0.370296528055061	0.181153101641021	2.044108131192	0.0409428660536307	0.569997668014393
Rab35	217.38705270031	0.515622864451072	0.252244093570568	2.0441424699081	0.0409394746021592	0.569997668014393
Slc2a13	184.066399823993	0.832956252307674	0.40720455275708	2.04554749368084	0.0408009119049017	0.569997668014393
Apoa1	74.8942141472189	-0.827553836043153	0.405234984893801	-2.04215792538255	0.0411358685366217	0.570430453721992
Bcl6b	433.046794061854	0.739312282567895	0.362210761672443	2.04111075870373	0.0412398192413308	0.570430453721992
Gm11719	19.1063645368469	0.783194468655013	0.383526341161136	2.04208781666436	0.0411428211866926	0.570430453721992
Gm17022	11.0969972228931	0.817523300936591	0.400464327415557	2.04143851266996	0.0412072596882068	0.570430453721992
Gm6644	151.900590786458	-0.672211726145926	0.329424432518592	-2.040564268432	0.0412941568347071	0.570430453721992
Gspt2	28.0805454845773	-0.795897268478689	0.389941821065661	-2.04106670657587	0.0412441971042922	0.570430453721992
Klk7	26.2192713326912	-0.543559222645754	0.266349757011641	-2.04077236166578	0.0412734589545813	0.570430453721992
Nsa2	1224.83832370527	-0.264668010256928	0.129637128123603	-2.04160655275069	0.0411905747893208	0.570430453721992
Ppbp	418.817444910401	-0.762521089996585	0.373322698401608	-2.04252538959282	0.0410994435542134	0.570430453721992
Slc22a21	36.1238622477736	-0.641625095836573	0.314426757369053	-2.04061862039138	0.0412887498986175	0.570430453721992
Clic4	11407.3492799812	0.724411617361514	0.355055741485205	2.04027574467966	0.0413228692371353	0.570447794864268
2210010C04Rik	41.3201475400712	-0.518398007717382	0.254287159828216	-2.03863226152507	0.0414867429079155	0.570524599958575
A430105I19Rik	697.69398897124	0.408008554539966	0.200070732091777	2.0393215453063	0.0414179467180313	0.570524599958575
A530016L24Rik	30.756902290466	-0.834072582310463	0.409312448218346	-2.037740571881	0.0415758844045085	0.570524599958575
Fam171a1	551.746259301406	0.75707812517105	0.371463226769824	2.03809709982456	0.0415402231535087	0.570524599958575
Gm11745	11.1381744212984	0.834629235251226	0.409651723067762	2.03741175308853	0.041608797057355	0.570524599958575
Gm14411	57.0891583674397	0.835370655422079	0.410023712218781	2.03737157273563	0.041612820365138	0.570524599958575
Gm15580	13.429361468928	0.823952706612366	0.404131070562387	2.03882543716759	0.0414674526377628	0.570524599958575
Olfr78	24.1036676288349	0.798145306465012	0.391786398866613	2.03719503477901	0.0416305012291682	0.570524599958575
Rbm15b	603.043483768349	-0.430065638444778	0.210840359133807	-2.03976904711987	0.0413733340990219	0.570524599958575
Rpl36al	575.865677628035	-0.427564700747877	0.209862675500675	-2.03735466408128	0.0416145135478031	0.570524599958575
Zfp773	217.322168684409	-0.507250314400399	0.248725962975948	-2.03939431304745	0.0414106895403272	0.570524599958575
Oasl2	1223.06396830663	0.737493493488848	0.362101374668308	2.03670448410865	0.0416796649069724	0.570821831316585
Igkv1-135	9.75061877067547	-0.794471049375428	0.390342863197809	-2.03531593447585	0.0418190938587964	0.571600982901549
Klhl30	7.48745055385054	-0.823850992615028	0.404733330825934	-2.03554026779511	0.0417965410897392	0.571600982901549
Mmp13	25.7639774797615	-0.835442817116372	0.410418581667896	-2.03558721372026	0.0417918228056788	0.571600982901549
Bhlhe41	392.867768136938	0.65971558014678	0.324299444354611	2.03427909492624	0.0419234637041188	0.572650809938706
Gm12663	43.1794265311519	-0.76672742925526	0.376968398762414	-2.03393024925279	0.0419586285674326	0.572754577606426
Arhgap20	442.650459182181	0.719089395720262	0.353653871841547	2.03331407620626	0.042020801950945	0.573226645655176
Atxn7	2671.31097019481	-0.394996361414462	0.194330947249371	-2.03259628487063	0.0420933271619552	0.573839215955893
Amer2	15.6273330192469	0.736401324008106	0.362383610502788	2.03210438514696	0.0421430895589724	0.574140871263744
Col18a1	453.724362864165	-0.646603083904823	0.318249753223797	-2.03174732220491	0.042179242539752	0.574256843385247
Fam111a	1051.08835919757	-0.265308098647642	0.130617236766372	-2.03118750033109	0.0422359778865788	0.574276620792907
Tpbg	53.7030986346658	-0.726127323175016	0.357461953914893	-2.03134156019272	0.0422203581997751	0.574276620792907
Fancl	120.948731864854	0.463915763903349	0.228453751956359	2.03067693102266	0.0422877779950416	0.574604889224974
Adora2a	55.674545255624	0.784610705541671	0.386698663554377	2.02899771705919	0.0424585228416253	0.575098607489693
Akna	454.387354910256	-0.393665557329876	0.194268410320026	-2.02640026075971	0.0427237842604914	0.575098607489693
Col2a1	4.30478256059886	0.832513997657712	0.410558879876841	2.02775786485838	0.0425849666584839	0.575098607489693
Cspg4	193.151470403542	0.802525356837798	0.395528598927993	2.02899451269237	0.0424588492227594	0.575098607489693
Eno1	1200.30726149841	0.642770036178294	0.316817585604338	2.02883320050619	0.0424752824356636	0.575098607489693
Gal3st4	25.3401405633103	0.831045734746059	0.409902393536851	2.0274234740992	0.0426191232965628	0.575098607489693
Gm48349	51.7155248850221	-0.72807144782236	0.359118477388308	-2.02738509340223	0.0426230452083386	0.575098607489693
Gm8458	5.21378118516585	-0.831854014997634	0.41053735851609	-2.026256558001	0.0427385005090776	0.575098607489693
Lrcol1	13.265893454302	-0.765805087007521	0.378018809773538	-2.02583857524523	0.0427813294676678	0.575098607489693
Map3k5	1350.07994653657	-0.429231183411797	0.211506550807423	-2.02939900335575	0.0424176665509151	0.575098607489693
Nisch	3661.83980256373	0.411593875938008	0.202983459500049	2.02772125843046	0.0425887047254879	0.575098607489693
Olfr1209	67.2087664943028	-0.456984733025057	0.225659749764798	-2.0251052015318	0.0428565629175628	0.575098607489693
Olfr1281	9.25711815778473	0.782638080546855	0.386344764128701	2.02575045196196	0.0427903637250116	0.575098607489693
Pex3	509.706002746148	-0.456766335761312	0.225019865207722	-2.02989338447811	0.0423673776917212	0.575098607489693
Rbbp7	1714.46283113429	-0.400573956082633	0.197649962964818	-2.02668368905253	0.0426947716196665	0.575098607489693
Rhbdl2	423.294148228884	-0.714628067220975	0.352564225649608	-2.02694435575321	0.042668103636919	0.575098607489693
Rnaseh1	127.32327032932	0.571817539322359	0.282293552214147	2.02561317762079	0.042804440083064	0.575098607489693
Scrn2	27.9075915893719	-0.807435547193302	0.39842236535955	-2.02658188243184	0.0427051909582939	0.575098607489693
Serpina9	10.0911101741833	0.682031323005631	0.336822382816299	2.02489905006582	0.0428777311802818	0.575098607489693
Tax1bp3	1002.11357676346	0.359465651755325	0.17748664616538	2.02531097139769	0.042835442649639	0.575098607489693
Dennd4a	1088.68433390009	0.57167911684527	0.282398801830225	2.02436806792458	0.0429322947559605	0.575458939257959
Gm18782	6.65096936635475	0.810981369013075	0.400731752340709	2.02375121081886	0.0429957565074964	0.575566905412207
Gm30280	2.26407329888691	0.724787070716011	0.358103699245127	2.02395862495652	0.0429744090691611	0.575566905412207
Atp2b3	13.7121311744346	0.758129041966547	0.374874129204775	2.02235626015264	0.0431395603288031	0.575637447264748
Gal3st2b	9.65090804467465	-0.769858021246048	0.380651895442831	-2.02247258049362	0.0431275534880457	0.575637447264748
Naa40	128.253382594958	-0.571933379177784	0.282780620531538	-2.02253385717426	0.0431212295104936	0.575637447264748
Rufy3	638.58108431968	-0.621415265422806	0.307201770693697	-2.02282449095127	0.0430912457141466	0.575637447264748
Tspan2	6300.05213830209	0.389330199835062	0.192416809318573	2.02336896248223	0.0430351216787619	0.575637447264748
Gm3267	4.10827203855289	0.722322942709881	0.357265506095899	2.02180991555337	0.0431959930181833	0.575651026905565
Samd14	50.0467041520073	-0.600031671699655	0.296771685083054	-2.02186293996252	0.0431905133215808	0.575651026905565
Fam160a1	258.332302546082	0.499892533590018	0.247292708125503	2.02146087274162	0.0432320787812995	0.575762608179665
Dzip3	706.300312711452	-0.579971172569089	0.287050862047813	-2.02044741629267	0.0433369992839989	0.576052141474319
Pcdhb8	33.6362796780059	0.791734401570069	0.391850932868085	2.02049895804791	0.0433316581127806	0.576052141474319
Themis2	203.945515445084	0.669846056849544	0.331468313800851	2.02084491627152	0.0432958215330948	0.576052141474319
Oas1b	244.683466847086	0.481159013755935	0.238182879228176	2.02012426466216	0.0433704995332633	0.576128835232147
AC154436.1	3.07148178615554	0.732772805663933	0.365154790091912	2.00674570222532	0.044776747039798	0.57641207210252
Agpat1	269.552108530831	-0.51996036230648	0.258175809197282	-2.01397785456018	0.0440118585932164	0.57641207210252
Amigo3	35.8861580296353	0.716512792376275	0.357330723002844	2.00518104448179	0.0449436957787679	0.57641207210252
Amph	181.304686128791	0.799690767453135	0.398522614732301	2.00663836352251	0.0447881833279751	0.57641207210252
Ankef1	26.9061328065699	-0.5475608884766	0.272433342426613	-2.00988940487011	0.0444428953776747	0.57641207210252
Arsa	55.7202364307124	0.727441027323856	0.362627295814289	2.00602942944592	0.0448531082044674	0.57641207210252
Cdc42ep1	424.653010840423	0.675465830456432	0.335352938133697	2.01419386457601	0.0439891836043579	0.57641207210252
Clmn	1163.08404625498	-0.630320100207291	0.313095885793256	-2.01318550900252	0.0440951171359896	0.57641207210252
Cxcl9	120.127191249689	0.822164112264144	0.409001814378079	2.01017228618976	0.0444129575116319	0.57641207210252
Enpp2	719.213082771775	0.767824270027872	0.380648432216146	2.01714812158184	0.0436800580723107	0.57641207210252
Epha2	1340.88073850121	-0.598933436233572	0.297661292061596	-2.01213074123737	0.0442061568940976	0.57641207210252
Fam19a3	7.28184376649025	-0.804592005846804	0.400688700738948	-2.00802269782746	0.0446408797495839	0.57641207210252
Gm10985	52.6427913844298	-0.419969147021824	0.208725443453424	-2.01206494078207	0.0442130917934784	0.57641207210252
Gm13818	7.21600774282341	0.817058332766635	0.407317024583626	2.00595183469648	0.0448613870969656	0.57641207210252
Gm14288	84.2963984771283	0.826509238761421	0.409681353131707	2.01744412442348	0.0436491864963413	0.57641207210252
Gm16209	11.5462898139001	0.803268970901144	0.398141460177922	2.01754665425243	0.0436384974597762	0.57641207210252
Gm18829	155.211953588856	-0.473316415683086	0.235405578964646	-2.01064230408137	0.0443632522552154	0.57641207210252
Gm38393	122.225055826909	0.595321561348028	0.29631583773658	2.00907776612757	0.0445288871768571	0.57641207210252
Gm6654	19.8859445030348	0.795384884995996	0.395915970737461	2.00897398383413	0.0445398928572436	0.57641207210252
Gpr135	25.6697846130269	-0.613063962078467	0.306135316229199	-2.00259143449976	0.045221160006782	0.57641207210252
Hmgn2	802.663366534113	0.469761020561734	0.233048099379225	2.01572560262472	0.0438286768649634	0.57641207210252
Ipo4	301.021659183735	-0.635988921004153	0.315716118099401	-2.01443285453015	0.0439641078600286	0.57641207210252
Kcnj10	67.2326997993014	0.803485761342098	0.39846805844456	2.01643706268087	0.0437542932255224	0.57641207210252
Lilr4b	589.508848644753	0.778352333450196	0.388675762149727	2.00257492040462	0.0452229340357676	0.57641207210252
Lmo3	15.8102528232968	-0.645920887891578	0.321662891815063	-2.00806777631952	0.0446360899381277	0.57641207210252
Mbtd1	2075.28926422103	-0.441750430107949	0.219635363614146	-2.01129008935015	0.0442948247104707	0.57641207210252
Memo1	466.531349721597	-0.396697569978933	0.198060742077205	-2.00290863206146	0.0451870963982866	0.57641207210252
Mfap2	63.9501097653549	0.818178823243107	0.407981216557326	2.00543257885046	0.0449168217435799	0.57641207210252
Mzf1	146.891012902793	0.728280185565016	0.361210360835459	2.01622174923373	0.043776793137042	0.57641207210252
Ndufa9	650.434326947089	0.365496596225436	0.182356252859767	2.0042997730739	0.0450379581745801	0.57641207210252
Nlrp5-ps	21.7445581223286	0.531008563342024	0.265060412704459	2.00334919094122	0.0451398209992217	0.57641207210252
Olfr351	122.083690303023	-0.382147948211727	0.190163458252594	-2.00957613898734	0.0444760687676634	0.57641207210252
Olfr536	60.5986945461517	-0.556704454102921	0.277414043932476	-2.00676377522699	0.044774821713304	0.57641207210252
Oxsr1	1781.15647192686	-0.291958304414312	0.145693751355894	-2.00391781869306	0.0450788644634122	0.57641207210252
P3h4	99.7920376066403	-0.602704830176109	0.300608329252437	-2.00495053372252	0.0449683355482705	0.57641207210252
Papolb	113.284994724762	0.792222546998638	0.392973780425462	2.01596795119746	0.0438033271721065	0.57641207210252
Pde6a	75.3543258927753	-0.481036909083811	0.238517090854041	-2.01678172143303	0.0437182972642306	0.57641207210252
Pdpn	1045.22637702248	0.526439048317198	0.262801438264414	2.00318176260333	0.0451577824491737	0.57641207210252
Pglyrp1	362.811801960464	-0.704567986415181	0.349260170675461	-2.01731558755344	0.0436625899672621	0.57641207210252
Pts	631.586301479593	0.409549989926297	0.20352872962775	2.01224657902281	0.0441939506472409	0.57641207210252
Pygo1	514.31341287461	-0.539862881719011	0.269127669052449	-2.00597316366531	0.0448591112960047	0.57641207210252
Rarb	49.0124989777755	-0.786603912362033	0.392460268157524	-2.00428929036534	0.045039080426667	0.57641207210252
Reep1	290.195889540845	0.744539809256694	0.371437907389181	2.00447987253113	0.0450186808674256	0.57641207210252
Rho	16.3995008404644	-0.820783463765738	0.408228619993395	-2.01059755138926	0.0443679829117848	0.57641207210252
Ripply3	784.853151554528	0.724872124642489	0.360894161895736	2.00854488982259	0.0445854208548696	0.57641207210252
Rnf128	236.351252507917	-0.777826471623376	0.388286678714364	-2.0032272912344	0.0451528976125443	0.57641207210252
Rtn4ip1	215.174771415761	0.684743398550783	0.341108466408429	2.00740663449526	0.0447063829743957	0.57641207210252
Sh2d1b2	6.27670173842332	0.825641551723785	0.410568379255547	2.01097209001058	0.0443284048174082	0.57641207210252
She	1129.91112294116	0.695206044249666	0.344664047151162	2.01705414300078	0.0436898634115221	0.57641207210252
Shroom4	3128.02778247433	0.270305029801647	0.134410747582705	2.01103732151571	0.0443215147474106	0.57641207210252
Slc25a29	63.0872108988723	0.791191753848084	0.394726471012641	2.00440510568835	0.0450266828418176	0.57641207210252
Slc25a32	924.593353497735	0.409099100981454	0.203152401589995	2.01375468751338	0.0440352952319268	0.57641207210252
Terf2	568.833802771179	0.382931379265943	0.189997271989026	2.01545724976546	0.043856761061334	0.57641207210252
Tesk1	310.312689316769	0.38669613397624	0.191674076827785	2.01746704810624	0.0436467964430003	0.57641207210252
Tex26	8.15072059895864	0.769612435859053	0.38412484159083	2.00354768171657	0.0451185350230316	0.57641207210252
Tfpi	998.810999566599	0.716280872018135	0.355868952293094	2.01276584372611	0.0441392687977608	0.57641207210252
Tjp2	1669.03807561465	0.243975192661383	0.121777836735122	2.0034449551937	0.0451295502682147	0.57641207210252
Tmem240	9.91211112771314	0.801776440228433	0.398675758530977	2.0110990524801	0.0443149952539654	0.57641207210252
Tmsb4x	7528.07690128105	-0.406838707821865	0.201625563339866	-2.01779328515048	0.0436127945172395	0.57641207210252
Tomm20	1164.0952225877	-0.317585923882935	0.158252582877527	-2.00682932378247	0.0447678393766467	0.57641207210252
Topors	939.347890399898	0.396276931960514	0.196742181208122	2.01419405603374	0.0439891635110455	0.57641207210252
Unc13a	113.904351348865	0.63379964711793	0.315974238376526	2.00585861168426	0.044871335135203	0.57641207210252
Usp49	654.098543318295	0.382799530877588	0.190508662975596	2.00935498102059	0.0444995009399695	0.57641207210252
Wdhd1	210.028320523991	0.760200695028707	0.377694417308683	2.01274008878826	0.0441419796085268	0.57641207210252
Zfp658	151.712590983415	0.613508073399527	0.305350157211443	2.00919521051596	0.0445164354556124	0.57641207210252
Zscan26	3210.10311561699	0.280044549960278	0.138865620489301	2.01665861552719	0.0437311515019205	0.57641207210252
Fam208a	3725.25084088432	0.251622904471278	0.125685852150335	2.00199863521876	0.0452848783095685	0.576847720269525
Dhps	111.050527293082	0.566640737353581	0.283082112846632	2.00168329837419	0.0453188037927057	0.576926144361063
Ccdc180	21.6429685202262	0.782242900440714	0.390856980700354	2.00135328026906	0.0453543316978014	0.577024859371416
Ago1	1870.85423375632	0.320330087229273	0.160099076252575	2.00082408173246	0.0454113512593907	0.577396715890514
Gmcl1	613.357664481866	-0.380023521379328	0.189969395952685	-2.0004460164414	0.0454521236549819	0.577561664254375
Adcy2	221.808313386745	0.819543590777253	0.410165522520865	1.99808015491005	0.0457079708628206	0.577572288324189
Angptl8	30.8080976578104	0.752328285378849	0.376597053745548	1.99770093232638	0.0457490930856925	0.577572288324189
Arap3	1380.56742218522	0.743429544927822	0.372093086168505	1.99796656418162	0.045720285171129	0.577572288324189
Cbfa2t2	909.479589930296	-0.502080116588644	0.251215123675798	-1.99860625125658	0.0456509734847804	0.577572288324189
Cenpe	253.811005269145	-0.73785864666063	0.369244842181532	-1.99829100469297	0.0456851201617604	0.577572288324189
Dennd4c	3232.59601984369	-0.475959862689105	0.238126501432689	-1.99876897290091	0.0456333563216826	0.577572288324189
Map1s	161.617465221689	0.523405453786231	0.261801766655344	1.99924339882428	0.0455820249909844	0.577572288324189
Nod1	554.045803613016	0.685307197198776	0.342823895410171	1.99900650559624	0.04560764997701	0.577572288324189
Vmn2r-ps21	15.0790078618048	-0.818826271331533	0.409902593746385	-1.99761183223485	0.0457587594619569	0.577572288324189
Zfp30	157.945795799648	0.45003708419935	0.225048281892127	1.9997357030038	0.0455288107407498	0.577572288324189
Zfyve1	761.645155458946	0.646931828905372	0.32359213063802	1.99921990571844	0.0455845657225491	0.577572288324189
2010315B03Rik	204.856027499867	-0.464018228579879	0.232837895320683	-1.9928810468794	0.046274474187278	0.577624971611265
Atg5	277.931215463187	-0.348214381171613	0.174468174040221	-1.99586189909535	0.0459489569291179	0.577624971611265
Atg7	459.789302342059	-0.477319250600771	0.239108283984301	-1.99624723429536	0.0459070183832113	0.577624971611265
CAAA01180111.1	204.856027499867	-0.464018228579879	0.232837895320683	-1.9928810468794	0.046274474187278	0.577624971611265
Cdsn	5.65822407512355	0.729829942207828	0.366389388879112	1.99195163495477	0.0463763647541451	0.577624971611265
Frat2	109.262942091432	0.579879012988219	0.291133126782718	1.99180017539193	0.0463929870100872	0.577624971611265
Gem	349.977439354316	0.718741901610448	0.35989803881887	1.99707090366274	0.0458174811807276	0.577624971611265
Gm14494	60.2407840800767	-0.715247406062521	0.358622604377597	-1.99442923377309	0.0461051663950255	0.577624971611265
Gm1980	12.1991819318672	0.817325241050783	0.409571386215498	1.99556235752452	0.0459815802832941	0.577624971611265
Gm28437	14606.6863114899	-0.594642433558891	0.298176259604698	-1.99426484974769	0.0461231184375481	0.577624971611265
Gm5176	14.7632946979338	-0.811335326512642	0.406668265646781	-1.99507902398596	0.0460342617289257	0.577624971611265
Gm6904	36.849205025048	0.715690526795077	0.359252454825416	1.99216600243658	0.0463528471034772	0.577624971611265
Mpeg1	2002.92046374543	0.744555324156738	0.373378644376891	1.99410259630483	0.0461408435756693	0.577624971611265
Ppp1r18	214.022607721555	0.682259795539406	0.34242181618526	1.99245422835525	0.0463212424784299	0.577624971611265
Rbfox2	1776.51304963806	-0.327902215332805	0.164229938569736	-1.99660438400255	0.0458681762447834	0.577624971611265
Rpl13a	873.315547481477	-0.428105562975799	0.214911021255987	-1.99201306882195	0.0463696239915141	0.577624971611265
Rps15a-ps7	189.05450645512	-0.477217264328892	0.239300474931102	-1.99421779027513	0.0461282587897653	0.577624971611265
Sec14l3	13265.8756698494	0.555213550305768	0.278508299285727	1.99352605193342	0.0462038737275181	0.577624971611265
Socs7	525.721931178497	0.430616350383001	0.215979074032753	1.99378737181593	0.0461752962081179	0.577624971611265
Stxbp1	748.149992718092	0.635718884681012	0.318983868587399	1.99294994915026	0.0462669280056318	0.577624971611265
Tiprl	768.321517667907	-0.420808925212595	0.211279741026664	-1.99171450687972	0.0464023911060455	0.577624971611265
Trim30a	794.007493475353	0.757459586692796	0.38016498910748	1.9924496163392	0.0463217480535724	0.577624971611265
Zfp607b	89.6404917763551	-0.653791393551241	0.327626828541862	-1.99553680161362	0.0459843645045722	0.577624971611265
Dtwd1	43.2321187475011	0.806682562039405	0.405080884647254	1.99141108013988	0.0464357121009341	0.577693625514375
Tbc1d2b	2235.63740353034	-0.337622635630302	0.169576354892026	-1.99097707840976	0.0464834072769244	0.577940915371263
AC241601.1	10.9006470111842	-0.810908655777857	0.407535436314947	-1.98978685905287	0.0466144196191314	0.578531172047237
Dek	3697.82952108686	-0.264905045253812	0.133115677927593	-1.9900364057636	0.046586925266694	0.578531172047237
Treml4	10.9006470111842	-0.810908655777857	0.407535436314947	-1.98978685905287	0.0466144196191314	0.578531172047237
Cwc25	370.316233985131	0.362972087948753	0.182561425481163	1.98821896242373	0.0467874786809674	0.578949765977235
Fam109b	55.6605948484325	-0.757874586158902	0.381145748654276	-1.98841149044625	0.0467661990218214	0.578949765977235
Gm9027	12.7201628236328	-0.814236077761592	0.409493467436677	-1.98839821025351	0.0467676665880183	0.578949765977235
Rps13-ps2	366.811522392096	-0.407945029975243	0.20509445375661	-1.98905929684164	0.046694658334219	0.578949765977235
Zfp940	283.075507435164	0.435872376885179	0.219171322182188	1.98872905700161	0.04673111695046	0.578949765977235
Vmn1r215	10.5314176258804	0.786187499192883	0.395537339627948	1.98764420050049	0.0468510542085726	0.579391370379347
Mbnl3	663.5302198224	-0.491419746519463	0.247465368011751	-1.98581219856237	0.0470541807604837	0.581557203735758
D6Wsu163e	922.015073115608	0.288100127592165	0.14514794710055	1.98487221725972	0.0471586901478543	0.582156236786584
Slco4c1	4411.25997429358	-0.707633639058019	0.356483014072364	-1.98504167414376	0.047139835110049	0.582156236786584
Mapre2	3976.13140036839	0.447160843146544	0.225374188404456	1.98408187872903	0.0472467129169162	0.582550568285965
Mrpl14	44.9968755379959	-0.701322204426785	0.353432275252669	-1.98431850607138	0.0472203444210036	0.582550568285965
Gm19144	97.8629355143162	0.640354458815133	0.322788000890043	1.98382361503354	0.0472755065861036	0.582559860517727
Plp2	1110.22386400559	-0.47330857757003	0.238618836513374	-1.98353400966106	0.0473078120718788	0.582612390993096
Kif27	38.5958924926128	0.777076431611282	0.391904010398248	1.98282337254377	0.0473871623351335	0.582898569967279
Triobp	584.07444440474	-0.53136771027519	0.267980261356347	-1.98286137787068	0.0473829158014902	0.582898569967279
Alms1-ps1	23.1179083302434	0.754764524221428	0.380926435286288	1.98139182347421	0.0475473500002296	0.583065135184144
Bambi	177.999499989343	-0.495907461042678	0.250295852691732	-1.98128516996822	0.0475593025287495	0.583065135184144
Git1	618.379433811106	0.511525197209685	0.258126849057476	1.98168148364831	0.047514900880191	0.583065135184144
Gm43384	7.39310244393055	-0.759144672046625	0.382952774043915	-1.98234540523153	0.0474405954451414	0.583065135184144
Hdgfl3	504.6905677651	0.616582727955919	0.311072948264447	1.98211619298942	0.047466237597634	0.583065135184144
Olfr318	524.999244415078	-0.575614215211426	0.290555808171892	-1.98107970662523	0.0475823356760182	0.583065135184144
Podxl	4518.37882400068	0.770467809331211	0.388939021916797	1.98094756739536	0.0475971538925832	0.583065135184144
Gm17097	8.26014460618804	0.754967464644801	0.381210563366401	1.98044738838772	0.0476532795734921	0.583405923019634
Rnf38	3847.58214196446	0.250886025379336	0.126704359613383	1.98008992070101	0.0476934255274455	0.583405923019634
Tnni2	2.49755357804064	-0.698294119101326	0.352682811947521	-1.97994939204815	0.0477092155954158	0.583405923019634
Gm17131	944.424896152468	-0.48993319551118	0.247480958394243	-1.97968037092658	0.0477394555808314	0.583432311263149
4931406P16Rik	2864.43601768541	0.634446650330427	0.320657785998761	1.97857865310927	0.0478634650435562	0.583715077362859
Faf1	861.110954693735	-0.409479248068993	0.206933794155206	-1.97879350610985	0.0478392599417781	0.583715077362859
Rpl17-ps10	743.92994212789	-0.503341672585888	0.254349152833448	-1.97893984304121	0.0478227796751365	0.583715077362859
Vwf	1521.93196012835	0.622552998104766	0.31466281945885	1.97847651392503	0.04787497554035	0.583715077362859
Cdr2l	238.937530712101	0.692761468971301	0.35030987296063	1.97756764066183	0.0479775028028168	0.584294714781859
Trpc2	21.8135886577973	0.808966635260645	0.40907384654046	1.97755647813245	0.0479787631602739	0.584294714781859
9530053A07Rik	83.7356667123435	-0.477784702675158	0.241737185439349	-1.97646341338343	0.0481023155600156	0.584859602663958
Tspan6	114.662411699555	0.796254404671577	0.402881396809062	1.97639903698246	0.0481096005464336	0.584859602663958
Ubxn8	587.404046434342	0.478138941088869	0.241891170540632	1.97666967347431	0.0480789809200178	0.584859602663958
Tlr4	1518.04248193083	-0.53371577935258	0.270228424693633	-1.97505417854421	0.0482620000046096	0.586369188360099
Commd8	661.071460290453	0.509341074432402	0.258167271828136	1.97291109297337	0.0485056925579763	0.587811679757378
Dusp6	3058.34918131612	-0.633205894350932	0.321071470414682	-1.97216493116972	0.0485907815846957	0.587811679757378
Gm2976	9.65204376937727	0.783569702645487	0.397343240466953	1.97202222875277	0.0486070690134374	0.587811679757378
Gm7389	31.8939256815957	-0.425760414804935	0.215828993117008	-1.97267479524457	0.048532625367454	0.587811679757378
Herc6	1271.16955612309	0.538750545448026	0.273171453621264	1.97220660616673	0.0485860258478258	0.587811679757378
Rpl32	1727.67159006369	-0.409211823794075	0.207409110851688	-1.97296937494076	0.0484990516094566	0.587811679757378
Sap30	57.368804611244	0.653811206217902	0.331472646305244	1.97244392110662	0.048558952133649	0.587811679757378
Trim55	1.80879842466609	0.788692361554609	0.399916085134933	1.97214463451377	0.0485930978764956	0.587811679757378
Bclaf3	564.324880508097	-0.46385765351383	0.235407337752425	-1.97044687707086	0.0487871776005789	0.589001415025244
Gm21188	175.826818299789	-0.620804636070543	0.31506242847513	-1.97041785996247	0.0487905003493668	0.589001415025244
Mrgprc2-ps	177.247565825371	-0.401537051435475	0.203754155597538	-1.97069380135051	0.0487589099898129	0.589001415025244
Trap1a	3.20856624403283	-0.605566530994515	0.307459507554518	-1.96958141191043	0.0488863637114022	0.589815965428625
Acot9	379.788604422055	0.38692983116052	0.196731706770067	1.96678937784416	0.0492074976761302	0.590586405117664
Eif3c	3283.60095417161	-0.238743433805138	0.121299715161764	-1.96821100104606	0.0490437650139533	0.590586405117664
Fbln1	158.915844632087	0.807386156197524	0.410548175686928	1.96660514894899	0.0492287494117551	0.590586405117664
Flii	1255.07259805661	0.338769784996295	0.172302403000543	1.96613499926189	0.0492830184663092	0.590586405117664
Gm14165	5.3295486128308	0.807420110499132	0.41039603700672	1.96741692826315	0.0491351643255121	0.590586405117664
Gm46379	4.02048262546422	-0.723054225919216	0.36748862787979	-1.96755537740269	0.0491192182810327	0.590586405117664
Ifit2	668.732165101049	0.707195101126645	0.359746168475791	1.96581690952529	0.0493197638081992	0.590586405117664
Nupr1	134.749783114923	-0.503900270337822	0.256069758331199	-1.96782421173718	0.0490882673702833	0.590586405117664
Pola2	184.502592642088	0.670430437880991	0.340782042274495	1.96732912745728	0.0491452791388052	0.590586405117664
Ppm1j	7.96913257772966	0.75727492797733	0.385145529964517	1.96620463970359	0.0492749767524593	0.590586405117664
Rad18	276.309297713139	0.637075941124809	0.323912661564585	1.96681394931449	0.049204663814592	0.590586405117664
Rpl24	715.856612389241	-0.460375632844322	0.233845160548461	-1.96871995026348	0.0489852590465326	0.590586405117664
Sec1	130.431557260267	-0.791175977352914	0.402417700573728	-1.96605660294001	0.0492920725809424	0.590586405117664
Rgs14	50.8645738508061	-0.718728005321142	0.365686681667116	-1.96542023910895	0.0493656188991128	0.590794987470028
Ackr4	202.311838898731	0.724603070524749	0.368772659705442	1.96490453252019	0.049425288044259	0.591168557517285
Pkn3	75.3573125505273	0.668770529075541	0.340538299147857	1.96386289221809	0.0495459941913021	0.592271332174046
Gpc2	33.5534603688537	-0.804412239717781	0.409801752966088	-1.96293020685138	0.0496542842831617	0.592484990441909
Mier3	945.943770279319	0.421707414102862	0.214863798899841	1.96267317371337	0.0496841621640128	0.592484990441909
Pcdhb9	26.8617488250079	0.793009991090322	0.404085340448764	1.96248146544894	0.0497064564083677	0.592484990441909
Rrm1	1022.95411324622	-0.338902873911811	0.172639768495889	-1.9630637648815	0.0496387652668283	0.592484990441909
Taf11	234.478096597119	0.49698405049246	0.253182640243647	1.96294678819288	0.0496523573630481	0.592484990441909
Cfap52	348.067327544404	0.792537144025443	0.404006261719119	1.96169519911165	0.049797981118825	0.593235582410957
Urb1	222.032305581819	0.653014993518871	0.332929003570296	1.96142416706267	0.0498295631251003	0.593271635236151
Cadm3	18.7087526803688	0.735335483276443	0.375017775482617	1.96080167754749	0.0499021622981598	0.593795718159546
Efcab2	173.533472114889	0.741567416683169	0.378275938468699	1.96038748772949	0.0499505171940081	0.593825624745445
Ptafr	93.8294635180224	0.736218398079257	0.375565958296285	1.96029054768178	0.0499618402028801	0.593825624745445
Mapk14	1052.42359681938	0.506862019933904	0.258701443276717	1.95925470501432	0.0500829654301776	0.594924922685746
Kank3	864.957430416762	0.653481943472791	0.333584718464696	1.95896846378456	0.0501164801410514	0.594982852234562
Ddit3	175.719213725426	0.652257334155467	0.333008165444039	1.95868270462899	0.050149957158765	0.595040268378356
Il33	2708.78127390879	-0.693791389247205	0.354308629562032	-1.95815549314961	0.0502117697913247	0.595433635379316
B3gnt3	643.809604778741	0.616067429420989	0.31483577036025	1.95678981684977	0.0503721848082146	0.595591389089747
Eml1	1035.75156005536	0.694225903925206	0.354769707469115	1.95683534785913	0.0503668297342044	0.595591389089747
Mettl16	942.709856669672	-0.548666570138679	0.280421483571567	-1.95657823056432	0.0503970765315641	0.595591389089747
mt-Atp6	16695.4828550807	-0.498076963336398	0.254494732342509	-1.95712091465244	0.050333254023574	0.595591389089747
Sema3f	652.822404529858	0.674456401345109	0.344637614698833	1.95700171014268	0.0503472672936923	0.595591389089747
Zfp275	717.25798286432	0.466495116937077	0.238326857290114	1.95737535517961	0.0503033538092653	0.595591389089747
Cnnm2	141.486843757111	-0.607211342999946	0.310466516023795	-1.95580299858619	0.0504883655197542	0.59599764075364
Gm21778	66.9390908565225	-0.661521871266395	0.338236107221701	-1.95579909164693	0.050488825939854	0.59599764075364
Insm2	12.7575141374974	-0.610733167101188	0.312350438857656	-1.95528192415798	0.0505498035118876	0.596378601796125
Mrpl30	268.682099276136	0.28031399347646	0.143414843677042	1.9545675070267	0.0506341396446893	0.596695907690337
Sdc3	1060.34909254136	0.740867621504096	0.37901433059337	1.95472192395528	0.0506159009222416	0.596695907690337
Gm15645	46.0652840398398	-0.456298730602183	0.23349307977286	-1.95422806982574	0.0506742511118678	0.596794892798068
Mms22l	99.9573251139864	0.72588101559647	0.371482681561023	1.95401037955851	0.0506999896894778	0.596794892798068
Cbx2	70.6126294157266	0.550352657484448	0.281717212243344	1.95356418978426	0.0507527791024224	0.59703104666548
Cox5a	223.802744377184	-0.476901171972907	0.244177949080619	-1.95308861331885	0.050809095983852	0.59703104666548
Gm47283	842.247898562954	-0.56779029503095	0.290682135854908	-1.95330302414717	0.0507836993755747	0.59703104666548
Olfr1414	16.2933295823409	0.681232399479097	0.348836527848918	1.95287002677122	0.0508349981493663	0.59703104666548
Dhx30	613.790706195648	0.317267595394021	0.162485522051054	1.95258993779355	0.0508682044220647	0.597083511340574
Retn	22.3215605710553	-0.600667852164731	0.307775691184161	-1.95164163177954	0.050980766850125	0.597753802745422
Stx17	2061.19470965442	-0.373382660944045	0.191318945532191	-1.95162407938956	0.0509828522557224	0.597753802745422
Flt3l	413.950746081411	0.685090072983849	0.351258990560287	1.95038444963665	0.0511303138898929	0.598519526206018
Gm7695	2.16665015086126	-0.782862243989771	0.401396064104638	-1.95034858086125	0.0511345860134618	0.598519526206018
Pax5	145.578203727284	-0.788956169435347	0.404472703341545	-1.95057951480384	0.0511070860312054	0.598519526206018
Ache	16.5611817697669	0.767941610499208	0.394513562949658	1.94655312927024	0.0515883324978416	0.599155156838357
Aph1c	229.947671687402	0.532487456548048	0.273694107574662	1.945556889283	0.0517079898060827	0.599155156838357
Arhgef15	2448.53123981571	0.727086807342983	0.373280110813344	1.94783163174359	0.0514351125459009	0.599155156838357
Aven	240.132009185758	-0.715239634660655	0.367573587716107	-1.94584066582353	0.0516738820813785	0.599155156838357
Catspere	82.124598529106	-0.632852142250173	0.325204205884133	-1.94601462957601	0.0516529823061509	0.599155156838357
Cd300ld3	17.3143949312152	0.711257595004082	0.36498909857336	1.94870914716135	0.0513301687943467	0.599155156838357
Cdc14b	638.700357253938	0.43824293861628	0.224851031347229	1.94903681780102	0.0512910280231434	0.599155156838357
Gm7678	6.56934019222496	0.798350789904269	0.409990007138183	1.94724450841357	0.0515054279799525	0.599155156838357
Has3	300.043165762033	0.653726036957242	0.335515286882353	1.94842399889358	0.0513642505458609	0.599155156838357
Hdc	5694.61608831422	-0.759884384157448	0.389852754998187	-1.94915740472574	0.051276630017005	0.599155156838357
Hmx2	3.85232331024875	-0.795741103647812	0.408970804988171	-1.94571615856743	0.0516888445628217	0.599155156838357
Ip6k1	1114.29242272365	0.551502705658311	0.283308957167186	1.9466476145788	0.0515769960103892	0.599155156838357
Mark1	43.9646564100873	0.794783941151518	0.408125714969991	1.94739981333927	0.0514868204320799	0.599155156838357
Nlrp4a	7.11226634584637	-0.799097228911324	0.41056848387345	-1.94631897064372	0.0516164361849694	0.599155156838357
Snapin	1307.2765171645	0.366572295576369	0.188093631173161	1.94888201843952	0.051309515934529	0.599155156838357
Sowahc	960.979213314807	-0.457407228062363	0.235053010354403	-1.94597477127693	0.0516577702047155	0.599155156838357
Tcf20	3840.74016868108	-0.323792468982144	0.166220259600969	-1.94797234560604	0.0514182722251589	0.599155156838357
Zfand3	604.152774814953	0.464070382112251	0.238444736862878	1.94623873111162	0.0516260694698598	0.599155156838357
Gm3619	3.58835350242426	-0.796270107979786	0.409508330130025	-1.94445399371231	0.0518407281752768	0.599539953150082
Nrxn1	123.394583997088	0.641559332053956	0.329898729480312	1.94471598318854	0.0518091707912851	0.599539953150082
Rims2	140.715583711992	-0.769692013256301	0.395758284041598	-1.94485382692684	0.0517925735715001	0.599539953150082
S1pr4	85.9818477754673	0.778927607893655	0.400616558940999	1.94432204687868	0.0518566276381737	0.599539953150082
Myrip	131.336255935974	0.770258034171999	0.396252837703104	1.94385493523991	0.0519129469180997	0.599857277625384
Cldn7	219.053542492651	-0.654127987315093	0.33680680420088	-1.94214599929803	0.0521194282026895	0.599928204015996
Crat	547.03541638185	-0.338651643946142	0.174246503423416	-1.94352045689677	0.0519533061378834	0.599928204015996
Gm47630	16.8386906342882	0.723707892522774	0.372466957610123	1.94301233367474	0.0520146681235169	0.599928204015996
Hoxd9	10.4388558100091	-0.642269242422799	0.330661908977846	-1.94237444647981	0.0520917864806793	0.599928204015996
Pcdh17	2020.07496592372	0.701465816266251	0.361183533794998	1.94213121759972	0.0521212171856407	0.599928204015996
Ttpa	30.7372347741765	-0.778073584391548	0.400548405658345	-1.94252073756903	0.0520740919476306	0.599928204015996
Zmym5	2510.9629863838	0.22578224075919	0.116210755763448	1.94286870673813	0.0520320237880132	0.599928204015996
Klhl10	5.73447452266641	-0.767460677184324	0.395213471115962	-1.94188896197604	0.052150543949007	0.599933389304856
Gm16581	30.2226386878372	-0.510140335782414	0.26281524018476	-1.94106070646354	0.052250914430734	0.600755394694482
Gm15549	12.1619361380784	0.789133989444109	0.406920927550574	1.93928091679687	0.0524671412821392	0.602574531386248
Rap2a	3223.57506004331	0.457391085183723	0.235853060465855	1.93930527880489	0.05246417649672	0.602574531386248
Gm4518	6.65806174744516	-0.787947390462636	0.406415300268912	-1.93877393380927	0.052528871430937	0.602950183894556
Eftud2	918.527020837748	0.468640646505602	0.241822788462172	1.93795071790313	0.0526292353708701	0.603768632835559
Daxx	251.987935978836	0.500097325568018	0.258141067647755	1.93730246072439	0.0527083816515271	0.60406785492159
Gng2	897.360408111241	0.753383127941385	0.388895136469687	1.93723977826117	0.0527160398798509	0.60406785492159
Olfr1477	27.0912767833031	-0.636927673587635	0.328817833021372	-1.93702290333577	0.0527425437441165	0.60406785492159
1810014B01Rik	124.27363502666	-0.521568845196786	0.269550178729118	-1.93496011635345	0.0529951901290279	0.605210047267774
B3galt1	75.9741149488423	0.782515607267541	0.404631584454965	1.93389650568574	0.0531258538517261	0.605210047267774
Cp	2100.671273263	0.740057299805112	0.382453724585852	1.93502442839718	0.0529872980624853	0.605210047267774
Cxxc1	625.82032067144	0.378682055635975	0.195843325962407	1.93359693916077	0.0531627039017948	0.605210047267774
Gm16588	115.06279090982	-0.450577701994749	0.233010466845255	-1.9337230129408	0.0531471928081169	0.605210047267774
Gm6361	18.8408815815593	-0.677526423081363	0.350032949062658	-1.93560756179008	0.052915783532167	0.605210047267774
Hsp90aa1	10072.8013242901	-0.380938936943916	0.196968830898581	-1.93400618364873	0.0531123675671766	0.605210047267774
Meaf6	332.712697447095	0.514886045969855	0.266159547397402	1.93450150860484	0.053051496758427	0.605210047267774
Pacrg	14.8791929147723	-0.792950305442018	0.40987504596114	-1.93461473992051	0.053037589876108	0.605210047267774
Tmcc2	741.095426943293	0.768439404229043	0.397312195542864	1.93409468133515	0.0531014877491038	0.605210047267774
Tmem106b	4304.56865004316	0.329212990773228	0.170240912430785	1.93380654551576	0.0531369177212713	0.605210047267774
Coro2a	402.631594806744	0.658998636427083	0.340940478221075	1.9328847072238	0.0532504021809753	0.605322542676478
Gm15371	35.4610435200384	-0.770640754058286	0.398780707440125	-1.93249256967627	0.0532987382785389	0.605322542676478
Hoxa2	59.4207120442454	0.746697515736561	0.38633848662331	1.93275467392046	0.0532664264320721	0.605322542676478
Tcf4	5851.08607031409	0.687697328758258	0.355832603322174	1.93264282794123	0.0532802126467606	0.605322542676478
Zfp521	293.800191056868	0.764640904246922	0.395708405750142	1.93233424697511	0.0533182640112608	0.605322542676478
Dnajb1	989.747416806877	-0.472122852758331	0.244437419137906	-1.93146718053004	0.0534253041787166	0.605684836978387
Kcnv2	14.7626515695419	-0.609913057557484	0.315738596271009	-1.93170256902636	0.0533962275151139	0.605684836978387
Naaa	316.367500128409	0.519913990436595	0.269194765039604	1.93136738881272	0.0534376350684147	0.605684836978387
Lrrc17	85.8345274367442	0.787985058452124	0.408368682514023	1.92959228313269	0.0536573757310893	0.607419391987974
Mospd3	183.499399822282	-0.41628580614962	0.215756638523649	-1.92942293223571	0.0536783790763343	0.607419391987974
Zfp449	123.278198489318	0.683323616705927	0.354090130839891	1.92980136183153	0.053631454704688	0.607419391987974
Cetn4	87.7061600889063	-0.744760568644714	0.386159526432251	-1.92863445717784	0.0537762582345991	0.607864821045719
Gm3333	4.31064900351072	-0.68705043553105	0.35621564864656	-1.92874860535043	0.0537620789722187	0.607864821045719
Gm11389	29.6622437523403	-0.533322120606728	0.276576536800644	-1.92829849840497	0.0538180084927613	0.60800595130267
A930033H14Rik	96.7466103090766	0.714853462125437	0.370844842411481	1.92763490379691	0.0539005542134434	0.608607562140489
Dnajc1	2535.05983737867	-0.352018429947862	0.18267254014524	-1.92704623074699	0.053973868741664	0.608773668282742
Mvp	1022.35274358571	0.296904616884341	0.154053908132792	1.92727740881727	0.0539450674396733	0.608773668282742
Sap30l	40.2937189674807	0.691605051287423	0.359028192903641	1.92632518826465	0.0540637822195818	0.609456939443316
Trim34a	155.461145917388	0.553947449865024	0.287627973834383	1.92591646243696	0.0541148055268007	0.609701301314973
Bap1	535.005009684006	0.545983291683915	0.283625766814296	1.92501301209843	0.0542277303883012	0.609732752454964
Cyp20a1	652.313361048936	0.498562020205499	0.258999312383049	1.92495499551036	0.0542349887628405	0.609732752454964
Ptges3l	122.089636239135	-0.42946188276868	0.223040001487541	-1.92549264663034	0.0541677550249637	0.609732752454964
Zcchc3	231.503261561435	0.55706186775335	0.28934291957259	1.92526524781124	0.0541961829516553	0.609732752454964
Csnk1a1	5609.79971293462	0.183058663983792	0.0951406689470558	1.92408426396141	0.0543440221946803	0.610628126077164
Rpl28-ps1	267.137157691581	-0.450964616225597	0.234413456347226	-1.92380003798759	0.0543796526785721	0.610698196783791
Gm15235	2.95489527339139	-0.771430575184894	0.401121845056988	-1.92318265557264	0.0544571147053259	0.610907675549595
Gorab	111.05258996397	0.7244203837357	0.376662771670109	1.92325984467126	0.0544474248751785	0.610907675549595
Mex3c	933.530361192284	-0.306687707652883	0.159498155412267	-1.92282918169281	0.0545015059550749	0.611075708430996
Gm11444	25.671763249484	0.614661439553065	0.319887269300548	1.92149390907946	0.054669469523119	0.612298058658933
Smtn	254.483184353594	0.691537169374502	0.359880732114673	1.92157319818431	0.0546594837261851	0.612298058658933
Adamts5	110.732800492469	0.780865729905197	0.406459243493499	1.92114152256372	0.0547138680552149	0.61246515232497
Gm15262	8.57254606145847	-0.768353972219997	0.400142203592528	-1.92020228139301	0.0548323535744685	0.613130773876834
Trak2	1725.29518040585	0.570398893920164	0.297043750526641	1.92025212753637	0.0548260600986167	0.613130773876834
C2	123.878318933146	0.498745438017131	0.259790015052597	1.91980218299058	0.054882891037446	0.613365758038719
Acy3	36.5597034467998	0.712831553946211	0.371511584032846	1.91873304785885	0.0550181268477794	0.614546560962078
Gm13006	1.92430063518048	-0.756250025639846	0.394328918651831	-1.91781528026244	0.0551344375470857	0.615184250525377
Ufc1	223.378045574804	0.427226261964706	0.22275575122896	1.91791349766579	0.0551219804542745	0.615184250525377
AC022775.2	16.2860495429816	-0.687353588030788	0.358952179620201	-1.91488902159073	0.0555066581882615	0.615461757704306
Ap2a1	211.035379843794	-0.49179879543864	0.25684366186241	-1.91477878750262	0.0555207208106919	0.615461757704306
Bcl3	79.4462995719775	0.604171091483734	0.315210759962744	1.9167210267668	0.0552733825045496	0.615461757704306
Cacna1d	392.930832195709	0.744448117167697	0.388828372537904	1.91459309491394	0.0555444164273957	0.615461757704306
Clca3a2	23.015662212817	0.779465078888233	0.407078945492358	1.91477620623557	0.0555210501398987	0.615461757704306
Cmtm8	292.386773165275	-0.626818095814336	0.327356862790637	-1.91478526055897	0.0555198949573457	0.615461757704306
Entpd2	47.8552733994837	0.736868733956838	0.384574073769619	1.91606450932588	0.0553568850682649	0.615461757704306
Isy1	733.929329821191	0.512399164152809	0.267313983345565	1.91684384684962	0.0552577726606072	0.615461757704306
Lrrc59	2250.98626926141	-0.29895315470148	0.15608276096023	-1.91535024664033	0.055447851642841	0.615461757704306
Mcam	1284.79617651355	0.61782083108288	0.322681731337314	1.91464458964689	0.0555378445107185	0.615461757704306
Pdgfd	338.119399088314	0.654018913956496	0.341358940318865	1.91592730322391	0.0553743496107577	0.615461757704306
Phlda2	26.9482351486312	-0.786269509497504	0.410410841004961	-1.91581077042748	0.0553891863177688	0.615461757704306
Stab1	642.952411141743	0.477681583404185	0.249155827476022	1.9172001242883	0.0552125122929041	0.615461757704306
Slc17a5	1103.66688751715	-0.25620345112165	0.133857691912802	-1.91399872103388	0.0556203191704412	0.615646111393227
Trf	5997.33333346348	-0.62908240757148	0.328671702248448	-1.91401451134344	0.0556183015992307	0.615646111393227
Aif1l	233.669846592503	-0.766984453539573	0.400790607145424	-1.91367871368622	0.0556612205297594	0.615770776212077
Bnc2	326.973707956172	0.6908546634099	0.361169883114478	1.91282467256807	0.0557705014752653	0.616651377674354
Ephb2	316.391742061477	-0.731859668635855	0.382856147677431	-1.91157873022447	0.0559302496345728	0.618088758727598
C8a	12.9387141918574	0.68622141414973	0.359073465759934	1.91108917696669	0.0559931217776454	0.618454597582329
9230110C19Rik	45.1995156333803	-0.654793730027217	0.342945599578518	-1.90932244306958	0.0562205088519937	0.618738907422308
Apol10b	55.4230397114497	0.470694507597147	0.246858917322078	1.90673487797498	0.0565549280513556	0.618738907422308
Asic5	2.29064945139304	-0.782497936401355	0.409885517295182	-1.90906461288271	0.0562537570266764	0.618738907422308
Cdc73	3253.81227096215	-0.353623221537648	0.185425719553709	-1.90708830678271	0.0565091532009283	0.618738907422308
Cyp4v3	950.361880472462	-0.433983121282315	0.227223434082231	-1.90993998059751	0.0561409415803982	0.618738907422308
Fam187b	156.243340777682	-0.611945223078188	0.320785339885114	-1.9076470991391	0.0564368433151039	0.618738907422308
Gm12795	8.33554590752078	0.6832648455826	0.3576137557562	1.91062238122745	0.0560531260364611	0.618738907422308
Hid1	530.605288417444	-0.418683116879441	0.219363146002685	-1.90863016194305	0.0563098181464495	0.618738907422308
Kcnmb3	10.7010290055988	0.781007168917149	0.409525126585657	1.90710439534848	0.0565070702008073	0.618738907422308
Numb	1885.50991687219	0.502560688622501	0.263465758481986	1.90749906749975	0.0564559916765154	0.618738907422308
Oip5	61.1948079240812	0.416747833601964	0.218495822766987	1.90734920386282	0.0564753825211113	0.618738907422308
Plxnd1	754.879977058985	0.443400222665929	0.232394045225817	1.90796722968989	0.0563954519016787	0.618738907422308
Rreb1	1753.57323711755	0.343678453863683	0.179897747748332	1.91040998659122	0.0560804460257788	0.618738907422308
Samd8	895.707579465533	0.407446763776406	0.213527137362154	1.90817321306263	0.0563688325590543	0.618738907422308
Snx10	1439.27179948807	0.449742295927045	0.235799517617462	1.90730795580618	0.0564807205768447	0.618738907422308
Stfa2l1	10.165331202418	0.723580651022655	0.378991015232367	1.90922903694435	0.0562325520334592	0.618738907422308
Trmt6	221.615349766466	0.512283802148671	0.268661642897454	1.90679918660442	0.0565465967287628	0.618738907422308
Wbp11	361.321007796566	0.479166901247576	0.25123503078275	1.90724557699888	0.0564887940349729	0.618738907422308
Psmd3	274.728408997393	0.452037604877243	0.237107112713435	1.90647003248515	0.0565892501283951	0.618788558246072
Ankhd1	5037.22506653115	-0.226173688633905	0.118663106113342	-1.90601523963036	0.0566482284665979	0.619107624735423
Arrb1	3158.93758772542	0.632534519925103	0.331903102782109	1.90578067701993	0.0566786669493334	0.619114608064853
BC034090	47.4779083059517	0.780616656015902	0.409737002139874	1.90516514725077	0.0567586071201198	0.619166640175281
Bok	35.2634630674573	-0.775977808553455	0.407274751006775	-1.90529318754785	0.0567419705283264	0.619166640175281
Ddx58	1507.75467441492	0.273079806552821	0.14334479166987	1.90505565895786	0.0567728364234651	0.619166640175281
Adgra3	792.587351332616	0.633562728051016	0.333794999913523	1.89805937241467	0.057688261281492	0.620555479470372
Adnp2	465.413360540125	0.265601539116171	0.140019571712566	1.89688866968828	0.0578426331518064	0.620555479470372
Anapc16	866.904494602918	0.344390787798673	0.181899196339758	1.89330571398131	0.0583172257298165	0.620555479470372
Atp1b2	160.470650267073	0.768541427735843	0.4064187878455	1.89100861160977	0.058623194677759	0.620555479470372
Atp5g3	429.440102117222	-0.426347405549926	0.225252651012308	-1.89275199929447	0.058390857684817	0.620555479470372
Atp6v0b	495.601844384236	0.429175370376428	0.225635037811678	1.90207768500312	0.0571609993040191	0.620555479470372
Calcoco2	2.23455488523986	-0.765261063664528	0.404784881766221	-1.89053766120271	0.0586860886255834	0.620555479470372
Cd300e	35.1743283788536	-0.777424055149147	0.409642842684421	-1.89780944311056	0.0577211888165753	0.620555479470372
Cdh20	2.74276499454237	-0.780811887662866	0.410397908439619	-1.90257277536234	0.0570963143694912	0.620555479470372
Ciart	215.922903296267	0.748074920260618	0.394850145528531	1.89457932010959	0.0581481566614282	0.620555479470372
Col4a1	5323.84665858188	0.292478682500972	0.154485744514171	1.89324059265638	0.0583258814387778	0.620555479470372
Crispld2	1152.38381063806	0.773312577547425	0.407686333257648	1.89683223219237	0.0578500838118227	0.620555479470372
Fiz1	246.312370018118	0.47933711345256	0.252087015181749	1.90147482648787	0.0572398467370652	0.620555479470372
Fth1	6449.9157005839	0.459560333738946	0.242913417991604	1.89186887055713	0.0585084543085789	0.620555479470372
Gbp7	2233.55772816243	0.641937476417586	0.339681651733371	1.88982087534556	0.058781920658341	0.620555479470372
Gclm	1155.96812186824	0.357988813722909	0.188800760552959	1.89611955309095	0.0579442376054363	0.620555479470372
Gjc3	103.294918399516	0.372663034886057	0.197173505661802	1.89002591212868	0.0587544946210674	0.620555479470372
Gm13204	9.81976964079224	0.773678031124056	0.408014612923107	1.89620176978774	0.0579333692605354	0.620555479470372
Gm14504	4.1167118722968	0.778120801692567	0.409369827222109	1.90077712119801	0.057331212014448	0.620555479470372
Gm15198	3.70758378301843	-0.77228564698022	0.405919839963087	-1.90255703453778	0.05709837001449	0.620555479470372
Gm17082	31.4961360721645	-0.742071753028334	0.392115343815105	-1.892483333624	0.0584266121651512	0.620555479470372
Gm2420	24.481090265042	-0.630388235640898	0.333551713243009	-1.88992654096076	0.0587677853349935	0.620555479470372
Gnpda2	816.034473389875	0.281469327036841	0.148217493166874	1.89902906210903	0.0575606549748802	0.620555479470372
Gucy2f	13.1465770358841	-0.692987593179639	0.366457452034188	-1.89104516590643	0.0586183153081375	0.620555479470372
Irf1	596.419139014161	0.612851018016522	0.323895266752825	1.89212711924009	0.0584740458144481	0.620555479470372
Kif20b	237.093446322493	-0.541782782508698	0.285374928269858	-1.8984946778379	0.0576309482087696	0.620555479470372
Klf4	1541.74652727671	0.725831162757104	0.382556940921261	1.8973153669861	0.0577863280307854	0.620555479470372
Klhl35	4.29877305949299	0.718278169459784	0.378542121052776	1.89748545673638	0.0577638964296518	0.620555479470372
Kremen1	374.059046579244	0.526387124757687	0.277429733924028	1.89737097502978	0.0577789935915754	0.620555479470372
Larp1b	526.842928622065	-0.446899273726473	0.235332595716012	-1.89901136460403	0.0575629817737123	0.620555479470372
Lipo4	34.3382824800401	-0.773815697636306	0.40715802266038	-1.90052916698086	0.0573637110881628	0.620555479470372
Lrrc34	10.8912768956091	0.731824561129288	0.385287708874082	1.89942358469696	0.0575088049846495	0.620555479470372
Mfap5	299.850675054285	0.765629604965249	0.40420760934225	1.89414941052477	0.0582051808427574	0.620555479470372
Mfsd4b4	91.2398856882894	0.582194502589329	0.306884505788956	1.89711273005651	0.0578130614364647	0.620555479470372
Mocs2	937.365657762996	0.575518964943285	0.304473257255497	1.89021186993885	0.0587296298058457	0.620555479470372
mt-Co1	363933.051227098	-0.486927115709275	0.256377635577362	-1.89925737716052	0.0575306440148713	0.620555479470372
mt-Nd4	141257.029345957	-0.438420827996	0.230493249278875	-1.90209834503895	0.0571582987945782	0.620555479470372
Ncbp1	522.336782155716	0.452342550709034	0.239193495898071	1.89111559664563	0.0586089149673006	0.620555479470372
Ngfr	13.9893241200883	0.737807901247537	0.389751394316585	1.89302183906553	0.0583549652496714	0.620555479470372
Nqo1	17.191998922796	0.775125793945939	0.409372624148528	1.8934480427414	0.0582983115812906	0.620555479470372
Nrcam	359.569739096283	0.778714838576017	0.410564849068556	1.89669144921364	0.0578686729130981	0.620555479470372
Nthl1	42.960166109394	0.743731731640603	0.390772036277199	1.90323683016312	0.0570096493766596	0.620555479470372
Pde1b	33.9100245219993	0.720221887131331	0.380900235565393	1.89084127517607	0.0586455355187617	0.620555479470372
Pdgfrb	1143.79625058021	0.716801665904439	0.377720487915482	1.89770396056681	0.057735090554682	0.620555479470372
Prrt4	14.526692657399	0.774894168328922	0.40995656818823	1.89018600617501	0.0587330875816263	0.620555479470372
Rcc1l	83.1747845480724	-0.736349318814498	0.388503568166756	-1.89534763422929	0.0580463613465015	0.620555479470372
Riox1	160.299811102441	0.720063299743682	0.379026588523197	1.89976988830591	0.0574633241667458	0.620555479470372
Rpl36a-ps3	310.521487852863	-0.398600591235571	0.209367867791349	-1.90382887040148	0.0569324752207937	0.620555479470372
Rps15a-ps5	35.2691173679591	-0.777149692572721	0.409581877752625	-1.89742206573431	0.0577722556502092	0.620555479470372
Sec24d	815.550085751583	-0.39677299552349	0.209584762297999	-1.89313856204554	0.0583394451527283	0.620555479470372
Shisa6	274.870595409757	-0.777954991047052	0.410560826639441	-1.89485927679666	0.0581110475345067	0.620555479470372
Slc35c1	507.020839915796	-0.700880529555399	0.369248140327363	-1.89812880014513	0.0576791171305843	0.620555479470372
Tbp	1276.41573358615	0.374979094227001	0.19772808199288	1.89643823197811	0.0579021204221416	0.620555479470372
Tcp11l2	504.48961792232	0.571110659333794	0.300419142782193	1.90104616518347	0.0572959660514231	0.620555479470372
Tgfb1i1	788.238561816779	0.683314064151794	0.361507278239612	1.89018065550228	0.0587338029443434	0.620555479470372
Thrb	826.828440261672	-0.508782140358869	0.268526523723445	-1.89471838127567	0.0581297212122697	0.620555479470372
Tmprss4	142.426910761875	-0.626370666277202	0.330351529243663	-1.89607315489434	0.0579503717985522	0.620555479470372
Tmx3	1343.31633713143	0.297273396604692	0.156659452526517	1.89757714463079	0.0577518075440235	0.620555479470372
Tpm2	288.402983197093	0.620101832022397	0.327399789440314	1.89402025298322	0.0582223216650279	0.620555479470372
Txndc9	1131.12982111979	0.323371806035301	0.171109020158632	1.88985832386573	0.0587769106930573	0.620555479470372
Vamp2	1931.40820322181	0.318125709618238	0.167764254172984	1.89626634819485	0.0579248337348657	0.620555479470372
Zfp433	257.068501911155	0.384861098253341	0.20315208155793	1.89444821486407	0.0581655418366303	0.620555479470372
Zfp677	160.648903114312	-0.636776825334745	0.335492850343929	-1.89803396609483	0.0576916077848392	0.620555479470372
Rogdi	311.751284204795	-0.572778789070827	0.303150596192169	-1.88941996573788	0.0588355776608348	0.620806481199342
Trpm2	79.6949297523165	0.710462772773424	0.376086159346829	1.88909576998879	0.0588789971548102	0.620949261364638
Gm18407	8.11050270419969	0.627178131477588	0.33208453662119	1.88860986379806	0.0589441243217293	0.621320713804286
2310022B05Rik	473.083098810199	0.439961430934799	0.233236665761581	1.88633047680649	0.0592504347939452	0.622240000280899
Apold1	90.3269351127378	0.593577294879492	0.315150380390534	1.88347319823613	0.0596362686874691	0.622240000280899
Cc2d1b	423.800323192401	0.499035750332331	0.264894034916598	1.88390708944976	0.0595775441161225	0.622240000280899
Clec5a	29.9411112703941	0.771116279105059	0.40924216597799	1.88425422209923	0.0595305963472379	0.622240000280899
Gen1	377.476622364637	0.549250080921985	0.291529259212321	1.8840307227	0.0595608198829937	0.622240000280899
Gm10039	224.376213812807	-0.496365965000701	0.26352704809472	-1.8835484576987	0.0596260793301794	0.622240000280899
Gm10617	6.6441610387596	0.721364360473352	0.3824275687697	1.88627708717245	0.0592576252476847	0.622240000280899
Gm19178	34.1085907194798	-0.773798993218347	0.410545514887284	-1.88480683665682	0.059455921615052	0.622240000280899
Phax	193.486252558579	0.489743548840065	0.259993217784672	1.88367817058087	0.0596085209296199	0.622240000280899
Plin2	1024.63532529826	0.484706494237429	0.257213820454828	1.88444965119032	0.0595041791515728	0.622240000280899
Ppp1r9a	11154.9482558958	-0.631338943849305	0.335070440221724	-1.8841976732759	0.0595382421690581	0.622240000280899
Ptprs	1518.12458475054	0.462599953848408	0.245167564170858	1.88687257799739	0.0591774662312649	0.622240000280899
Rnf215	222.37933200288	0.538340031084702	0.285550683234847	1.88526963054735	0.0593934441524593	0.622240000280899
Sema3g	914.376373842241	0.754992474338428	0.400888937705414	1.88329585410815	0.0596602849710989	0.622240000280899
Sos1	1742.66358288835	-0.260814741848069	0.13823815537236	-1.88670588916305	0.059199895139012	0.622240000280899
Thop1	58.2400775257731	0.735086197660519	0.389647929846537	1.88653946641018	0.0592222952819761	0.622240000280899
Ttll6	7.71730380912707	0.689545723077531	0.365718770358415	1.88545346579219	0.0593686414029251	0.622240000280899
Usp9x	18099.4455809041	-0.23925637051834	0.126895198512598	-1.88546433058763	0.0593671758115871	0.622240000280899
Zc3h12a	48.5308178024909	-0.497373679738931	0.263863750499976	-1.88496403464476	0.0594346936763415	0.622240000280899
Zfp341	76.8137769790547	-0.455356978362879	0.241285646569145	-1.88721121557634	0.0591319223836238	0.622240000280899
Zfp488	279.307375396068	-0.353028403623712	0.187212583489866	-1.8857087330501	0.0593342154171515	0.622240000280899
Bop1	102.121256186422	-0.517056807098625	0.27462103996964	-1.88280113991188	0.0597273225316014	0.622269600874449
Pkd2	2555.57792814299	0.536930754679678	0.285205221249647	1.88261193931541	0.0597529771729171	0.622269600874449
Upp1	91.071460358198	0.77258542431571	0.41029977716552	1.88297792812117	0.0597033592048303	0.622269600874449
Aarsd1	118.209458852414	0.436050527260313	0.231884104657958	1.88046752020158	0.060044388930638	0.623304034062076
Acad8	415.609843264542	0.48764921767364	0.25979572461178	1.87704866353112	0.0605114244730851	0.623304034062076
Cdnf	101.965112178031	0.428861536280064	0.228849910047072	1.87398603823725	0.0609323494984634	0.623304034062076
Cnrip1	135.320558264154	0.733120422753735	0.390501783124981	1.87738047413499	0.0604659657046871	0.623304034062076
Csnk1g1	2156.91378447556	0.371531506438691	0.198202889719415	1.87450095689648	0.0608614102910981	0.623304034062076
[truncated: 33,455 more rows]
