# Supplementary material for: Mutationally-activated PI3’-kinase-α promotes de-differentiation of lung tumors initiated by the BRAFV600E oncoprotein kinase
Source: eLife. 2019 Aug 27;8:e43668. doi: 10.7554/eLife.43668 (PMC6711745; doi:10.7554/eLife.43668)
Supplement: Figure 2—source data 2. [file elife-43668-fig2-data2.zip]

Archive with 7 entries (6 files):
- Galaxy158-[DESeq2_6_week_pi3k].tabular
- __MACOSX/
- __MACOSX/._Galaxy158-[DESeq2_6_week_pi3k].tabular
- Galaxy155-[DESeq2_2_week_pi3k].tabular
- __MACOSX/._Galaxy155-[DESeq2_2_week_pi3k].tabular
- Galaxy161-[DESeq2_12_week_pi3k].tabular
- __MACOSX/._Galaxy161-[DESeq2_12_week_pi3k].tabular
