# Supplementary material for: Mutationally-activated PI3’-kinase-α promotes de-differentiation of lung tumors initiated by the BRAFV600E oncoprotein kinase
Source: eLife. 2019 Aug 27;8:e43668. doi: 10.7554/eLife.43668 (PMC6711745; doi:10.7554/eLife.43668)
Supplement: Figure 2—source data 2. [file elife-43668-fig2-data2.zip › Galaxy158-[DESeq2_6_week_pi3k].tabular]

Gm10359	474.55506416613	6.75972706720414	0.370210501911752	18.2591445469461	1.75011665014865e-74	1.60109421738849e-70
Gm12671	474.55506416613	6.75972706720414	0.370210501911752	18.2591445469461	1.75011665014865e-74	1.60109421738849e-70
Gm2446	79.8444828142792	-3.8829211487837	0.399667704316897	-9.71537381390448	2.59295825167237e-22	1.58144523769498e-18
Mettl7a2	205.625179504566	3.31821180491254	0.376585984909504	8.81129924606708	1.23703657020136e-18	5.65851453124355e-15
Eif5al3-ps	75.3326671049545	-3.08559141731217	0.387440522252497	-7.96403896880274	1.66512780084899e-15	6.0933686744268e-12
Gm47021	70.9038136917594	3.09517873899717	0.415802723989822	7.44386354494622	9.77825040318732e-14	2.98187746045197e-10
Gm2436	69.5833382948706	2.9828227141221	0.418962763472965	7.11954133917817	1.08286806084834e-12	2.83046241562029e-09
Gm10273	66.5335349923202	-2.81787125241741	0.418770086957566	-6.72892200321591	1.70924640279171e-11	3.909260178985e-08
Gm5398	71.0736332761952	2.67265266004637	0.423405923641107	6.3122703552721	2.74971314361382e-10	5.59016682096689e-07
Gm20518	110.447693673989	2.32242513050032	0.387634218865128	5.99127996826404	2.08195868184095e-09	3.73988338290915e-06
Gm45837	31.9183536485419	-2.53696358639003	0.424329188076434	-5.97876285129142	2.24838592184515e-09	3.73988338290915e-06
Mastl	227.312769732416	-2.10832048066582	0.353579610936026	-5.9627886208837	2.47969116646494e-09	3.78090910606741e-06
Gm4724	19.4437960554204	2.5124855758351	0.423848440660313	5.92779242486041	3.07034265873875e-09	4.32138920207253e-06
2210418O10Rik	647.347891935499	1.93709617341964	0.387330087599027	5.00115078956883	5.69891167474306e-07	0.000744807049376956
Aass	309.657287119647	-1.29311402248009	0.261789808559706	-4.93951246457773	7.83181375593668e-07	0.000955324641949157
Nell1	194.654101519701	2.07991273134862	0.424614107573405	4.89835993258669	9.66398901744392e-07	0.00110513754407607
Sall2	244.330026312844	1.15495237944798	0.241474776116068	4.78291106849535	1.72774578089142e-06	0.00185956262076296
Gabrb3	176.750155649766	2.02194327132878	0.424858590975544	4.75909706023849	1.94460913958768e-06	0.00197669519039087
A2ml1	195.443869582658	1.98916043631237	0.422945191796972	4.70311632545342	2.56220340456302e-06	0.00246740187859419
Cnn1	38.9148843161153	1.94758407480707	0.418101129069784	4.65816506915484	3.19040352011854e-06	0.00291874066038044
Esyt3	177.158687048565	-1.73311246817646	0.374523234245354	-4.62751655893551	3.70076650924183e-06	0.00322442499140942
Galns	51.1240112162066	-1.88951823233166	0.41003332216422	-4.60820652906572	4.06157126807646e-06	0.00337793497690886
Gmeb2	269.943108333006	1.30834728598265	0.286184060365019	4.57169866244084	4.83786321626812e-06	0.00384862535948077
Itgb4	149.163718937947	1.74981862086869	0.38628852793941	4.52982290259252	5.90331482290445e-06	0.00450053963811178
Gm6645	32.3774094110709	-1.85086584074428	0.424681718732154	-4.35824232385105	1.31111169135781e-05	0.00959576424670951
Cbfa2t2	1058.53045994489	-1.0530235883926	0.247792758082228	-4.24961405870934	2.14139149576509e-05	0.0150247844658226
Zfp874a	318.5699846544	1.08594104391142	0.256008220026465	4.24182100011932	2.21713494330879e-05	0.0150247844658226
Clec4e	56.1195847955112	1.49407032152737	0.353927337312086	4.22140412457016	2.42785217199757e-05	0.0153180728244964
Ftl1-ps1	458.580626009155	1.71840479203028	0.406569588739525	4.22659451081376	2.372546469924e-05	0.0153180728244964
5730596B20Rik	27.6932002705468	-1.78285596992492	0.424219420071265	-4.20267410111828	2.63780226112515e-05	0.0160879559906023
Nxpe2	169.585022357977	1.77824532266861	0.42483699204333	4.18571206362191	2.84273523090755e-05	0.0167785569419082
Zfp558	53.9191089557569	-1.57826144548719	0.377737464571639	-4.1781967464545	2.93829432279939e-05	0.0168006160075814
Gm14419	83.3542349706112	1.5699208861032	0.37837092339834	4.14915837613247	3.33699886154846e-05	0.0185021418696219
Stx11	525.790897883792	-0.994852563207459	0.240987107472533	-4.12823977863982	3.65550817984194e-05	0.019672009754873
D830030K20Rik	30.898805872076	-1.53362995850233	0.372537896460305	-4.1167085901172	3.84321502964078e-05	0.0200912301135249
Tmem35b	123.115241038995	1.05934715481154	0.258122666298685	4.10404545250484	4.05987646000232e-05	0.0206343221079618
Gm8276	120.287798286649	1.73672583433281	0.424342668329209	4.09274382227678	4.26298608578388e-05	0.0210810422734021
AEKR01108343.1	27.020606175938	-1.69113210199431	0.419039462250799	-4.03573470839878	5.44316939137823e-05	0.0248984175885119
Bex4	320.220942858502	-1.29314223588823	0.320121149136007	-4.03954015340245	5.355609916896e-05	0.0248984175885119
Muc2	27.020606175938	-1.69113210199431	0.419039462250798	-4.03573470839879	5.44316939137811e-05	0.0248984175885119
AC147512.3	118.875222125947	-1.68552018530931	0.423003956636589	-3.98464401778014	6.75813603629547e-05	0.0301594183063654
Agtrap	791.05702520928	1.23877614338133	0.314117056464581	3.94367678509369	8.02417894821132e-05	0.0349567624322435
Man2b1	1273.26514507088	1.04077854082729	0.266892598972614	3.89961559381453	9.63455313569161e-05	0.040996143889244
Gm3086	40.3879430577494	1.59292220018788	0.416070915347712	3.82848726365954	0.000128933301894507	0.0536157414719042
Fgfr3	935.263578806434	0.995776104174193	0.262069408254541	3.79966555732832	0.000144891491007191	0.0589128802435239
Gpx8	764.163800143175	-1.04192405736498	0.275466288798641	-3.78240133088154	0.000155322669161899	0.0617812799490274
Zfp874b	516.217282835066	1.19369170032944	0.316368088164099	3.77311032619154	0.000161224949679108	0.0627645298782688
Rexo1	282.407956730063	0.967763300691804	0.257250502888889	3.76194911117355	0.000168594355954386	0.0642660610603623
Gm20379	24.0006352401495	-1.55813073802191	0.415670022122179	-3.74847993624117	0.000177909566782191	0.0664328845594644
Aars	859.768058396156	1.31898397088686	0.353544471502211	3.73074415584126	0.000190915024137485	0.0694831468718144
Gm18065	12.0240502605278	-1.54628543114385	0.415220762202081	-3.72400797817356	0.000196084724775599	0.0694831468718144
Serpinb10	128.070271403604	-1.53457303480787	0.412272463173309	-3.72223025277041	0.000197470822393526	0.0694831468718144
Hist2h2be	363.995070686559	-1.0444068982447	0.28163724277487	-3.70834087123754	0.000208621698441371	0.0720217210638069
Mtbp	203.88678773283	-1.07189694155116	0.291552787074541	-3.67651070088078	0.000236445941314602	0.0801157664487642
Pla2g5	13.4600647727569	-1.52622282389494	0.416028852592015	-3.66855042477463	0.000243929588124338	0.0811487213438365
Mzf1	185.55590238828	1.43086878654083	0.392931069423925	3.64152620620868	0.000271026529996303	0.0885530789168277
Alpk3	83.670843397669	1.53969696921894	0.424564745234165	3.62653043264279	0.000287254978402595	0.0906190403419359
Tbc1d10a	106.743951557758	1.29068063286902	0.355582131185194	3.62976797671762	0.000283676094640006	0.0906190403419359
Gm14296	659.006037156678	1.18299722969176	0.328438031746908	3.60188868323071	0.000315913643903816	0.0907496693777197
Itgb2	351.77585942011	-1.00846247576925	0.279062199636393	-3.61375520254352	0.000301794017487724	0.0907496693777197
Klhl13	783.804558931876	-0.752527112202637	0.209331762072632	-3.59490172323458	0.00032451405294332	0.0907496693777197
LT629150.3	11.98524640302	-1.48389989140722	0.41303911193095	-3.59263771527595	0.000327347553092283	0.0907496693777197
Naa30	556.156066109664	1.326108192466	0.369097662881973	3.59283822636952	0.000327095673678176	0.0907496693777197
Nasp	983.523695519437	-0.736995894123063	0.205112725811391	-3.5931261271461	0.000326734333657262	0.0907496693777197
Slc6a4	172.135674947851	-1.52873748132771	0.42485888774364	-3.59822408199248	0.00032039751683521	0.0907496693777197
Uck2	167.687788146828	1.25610409851588	0.347267970813031	3.6171032288842	0.000297918510934998	0.0907496693777197
Serpinb9b	21.6150712287851	1.52193426203414	0.424852094788923	3.58226846637128	0.000340623472900364	0.0930207116963874
Gm8258	41.7367549303634	1.51848948247434	0.424565189102412	3.57657556825286	0.0003481247129149	0.0936711451794696
Tnnt2	35.0003465405535	1.50550072371703	0.421575782514085	3.57112715236846	0.000355448273420672	0.0942556095475077
Myo3b	125.564829238543	-1.32404815855985	0.372117980762317	-3.55814076989081	0.000373489145484684	0.0976247270704751
Sox9	264.323435245171	-1.42702204534175	0.401931102917778	-3.55041457349885	0.000384624940096756	0.0991194722387373
Pias3	196.401952595984	1.33032774460412	0.375278805564226	3.54490508091442	0.000392754493450151	0.0998087356480196
Pde1c	168.667546147685	-1.30210603567139	0.368306350911309	-3.53538849506547	0.000407176048412258	0.102056166545193
Nlrp3	26.9718714212804	-1.48791216269993	0.42351214001669	-3.51326921264004	0.000442628752757512	0.109442949854111
Cyp2a5	68.2752149731397	1.36858482384131	0.39096334969975	3.50054506360339	0.000464307729834348	0.113272513770388
Pilra	243.358062247064	-1.45821590100387	0.417489189371139	-3.49282313920601	0.000477942941963502	0.115064763277713
Pex5l	30.5965058239553	1.37302149162224	0.396125332307095	3.46612897394255	0.000528009929440414	0.123858944602196
Zfp809	1558.76099518791	0.8100536829941	0.233610188257781	3.4675443268777	0.000525237107396842	0.123858944602196
P2ry12	32.0256546324954	-1.36988294022102	0.397049316099961	-3.45015816593457	0.000560258201765207	0.129760054654405
Gal3st4	16.5608961606232	1.45653535397377	0.424484309768212	3.43130551696742	0.000600683672936105	0.137383864546399
Cog2	252.214499973213	0.916004758356234	0.26800225961853	3.41789938510243	0.000631064310725943	0.142550415967316
Cxcl10	28.0822999695142	1.4075889936033	0.413431090983926	3.40465200682747	0.000662484178761694	0.147822841692716
Duxbl2	13.2195846739353	-1.43144814862597	0.421898804613709	-3.39287083293967	0.000691642437060844	0.150654543701217
Rnaseh1	128.673389425535	1.07098680869301	0.31543290104016	3.39529201031778	0.000685554397679339	0.150654543701217
Syn3	400.491401734826	1.09045773873316	0.322665733182979	3.37952756239775	0.000726105263336014	0.156300564744224
Fth-ps2	60.0613574198996	-1.18839711649659	0.352030206303027	-3.3758384798196	0.000735911085782564	0.156569362053065
Phf7	156.916171915857	0.911582435155577	0.270771684237108	3.36660917009819	0.000760984546227041	0.160042922325473
Cep162	1188.11714552871	-1.05581406705114	0.313949600236295	-3.36300497358964	0.000770989747261061	0.160304538700405
Nlgn2	319.089199199487	-1.03256497479689	0.307603062433742	-3.3568098010055	0.000788473323293382	0.160428390995032
Tmem141	29.2713006233576	1.33960699355817	0.399098473835636	3.35658260149066	0.000789121451033115	0.160428390995032
Acy1	40.323380229824	1.41488797025437	0.42214934689446	3.35162894521333	0.00080337616394637	0.161531578810184
Abcc5	1742.98937868693	0.98049771845933	0.29461219833011	3.32809613456905	0.00087441686572412	0.165431743007754
Acss2	495.16209600479	-1.04737710440416	0.314447066673086	-3.33085347395865	0.000865801631042339	0.165431743007754
E330021D16Rik	11.4702044277054	1.38908418777405	0.41784404607751	3.32440823511548	0.000886063880131164	0.165431743007754
H60b	82.5617929238871	-1.39894435060145	0.420445200931358	-3.32729294448491	0.000876941319839301	0.165431743007754
Mipep	310.606424014538	-0.929856367430738	0.279631980375995	-3.32528620718005	0.000883278124316261	0.165431743007754
Rcbtb2	495.377620089374	-1.10178993513083	0.33138070666692	-3.32484635636399	0.000884672729641604	0.165431743007754
Zdhhc16	126.592484977976	1.17464560493783	0.353290250060412	3.32487410772577	0.000884584679974196	0.165431743007754
Krt79	125.106775856062	1.3837649848338	0.418125571559934	3.30944835464447	0.000934800101425306	0.171040374557788
Pttg1	190.200507921233	1.39753809996097	0.422167368768297	3.31038873051318	0.000931664853385213	0.171040374557788
Kif1a	92.8929682619868	-1.37779696444197	0.419454209140629	-3.28473748604114	0.00102077431039131	0.184390423097973
Snx21	155.927340234586	1.1961991401118	0.364386931117721	3.28277179547186	0.00102791841044943	0.184390423097973
Ceacam10	32.2520085550584	1.35214865345	0.413439353288529	3.2704885074314	0.00107361904585223	0.187085787447221
Gm4631	1907.75508707159	0.828197372792836	0.253066792525634	3.2726434176817	0.00106546802680778	0.187085787447221
Scn1a	73.7972866694256	1.37317499554453	0.419339362688758	3.27461506771004	0.00105806038561633	0.187085787447221
Cstf1	218.474471140745	1.12632461723491	0.345204862347505	3.26277158895022	0.00110328402243564	0.190441393948159
Prmt8	24.5526566784995	1.37799810730625	0.42346505428221	3.25410111972996	0.00113751781432007	0.194515546248731
Adra1d	22.3164169659633	1.29943263018384	0.401909876961642	3.23314430590083	0.00122435698819651	0.19650929660554
Apool	293.897780183537	-1.01861303242844	0.314724890191337	-3.23651882699577	0.00120997244556557	0.19650929660554
Ccno	21.2826818779124	-1.32177314344953	0.407254950367322	-3.24556679361999	0.00117217062944598	0.19650929660554
Clec5a	14.324292439402	1.34694625565911	0.415849512780877	3.2390232866976	0.00119939780516341	0.19650929660554
Gm14094	17.2523401279567	-1.34156093436487	0.413876566359578	-3.24145178395849	0.001189225495673	0.19650929660554
Pate2	55.269683709516	1.01368366087045	0.31328634009969	3.23564589681085	0.00121367843398402	0.19650929660554
Rplp0	979.010047739838	-0.844182189670842	0.260083924203439	-3.24580687659311	0.0011711826054169	0.19650929660554
B3galt4	14.6039052203191	1.29360971794312	0.401759014373574	3.21986482359362	0.00128251056437101	0.203412707102508
Dnajc6	79.9198959907837	1.32291419026399	0.411062059469774	3.21828337057039	0.00128960343356238	0.203412707102508
Pcdhga6	153.599655659621	1.01422547686339	0.315920842998622	3.21037848353618	0.00132560303074034	0.207303920115009
Mettl7a3	391.854141604019	1.31583101653234	0.410203852194492	3.20774904841327	0.00133778175503206	0.207435531964589
Gtf3c4	711.980220724307	0.889190448915044	0.277421358237206	3.20519823911593	0.00134969487735609	0.207524093873818
Fxyd6	55.1259576710317	-1.33528023084816	0.417375016059482	-3.19923373338155	0.00137793405307201	0.210100494742155
Hcar1	35.1600096720752	1.26812941245713	0.397923928728485	3.18686392273337	0.00143824423966305	0.217483924405908
Uchl1	16.2454264025463	1.34654394121181	0.423736547101499	3.17778570298602	0.00148404395020695	0.222570099647021
E330017A01Rik	103.994894459898	-1.33927708286014	0.421766066795107	-3.17540264212567	0.0014962872220162	0.222581847977483
Gal3st2	10.8056342111743	1.28969922241091	0.407997419469612	3.16104749899521	0.00157202861085994	0.223315984282423
Hba-a1	149.299875156793	-1.26711550857081	0.400231123745523	-3.16595945041115	0.00154572339701725	0.223315984282423
Mysm1	4368.63621727172	-0.74683904809886	0.235713098019769	-3.1684240475946	0.00153267790278888	0.223315984282423
Rrs1	67.8491176548136	-1.10286110713767	0.349411737026245	-3.15633675194726	0.00159764291010061	0.223315984282423
Rsl1	167.969664928991	1.32167231940201	0.418283535781588	3.15975219280955	0.00157903377818276	0.223315984282423
St3gal4	484.17894010197	0.858563394966624	0.270960820293755	3.1685887060566	0.00153180996416017	0.223315984282423
Tlr3	1647.10480202307	-0.80565363075435	0.255267584876864	-3.15611412684059	0.00159886287047043	0.223315984282423
Zmat4	1036.79774803052	-1.33086368594537	0.420765573621673	-3.16295764049842	0.00156175054091826	0.223315984282423
Trim41	261.333577351702	1.28520438275546	0.410173641350749	3.13331782735512	0.00172842173410049	0.239582821733611
1700021F05Rik	121.096190211038	1.07099445693539	0.343688622992708	3.11617663572794	0.00183212493895022	0.244688978160381
Ccdc180	36.7180072479653	1.32241668631063	0.424168647358997	3.1176672169063	0.00182288505170876	0.244688978160381
Lcat	140.876127651038	1.01272041381583	0.324862390399798	3.11738275572468	0.00182464507044856	0.244688978160381
Pianp	76.2223535197963	-1.2751038700286	0.408369018293434	-3.12243048054242	0.00179364460694109	0.244688978160381
Rab44	11.6093179488005	1.25987348942212	0.403351689728617	3.12351112318333	0.00178707110349337	0.244688978160381
Cnnm2	123.517697277495	-0.937822074565011	0.301175537848134	-3.11387200058028	0.00184649576205261	0.244821253320845
Mylk4	77.9253968052194	1.14563154805128	0.368655496912843	3.10759383121888	0.00188617098850233	0.248282522134008
Nemp1	410.64589879588	-0.796835831955189	0.256680581060291	-3.10438689465185	0.00190673815007519	0.249197056656612
Cyb5r2	21.1599830317159	1.29453297996851	0.417570091664498	3.10015732881708	0.00193417874751531	0.249223017910477
Vwa3b	20.965120961553	1.25975892342012	0.406154138048606	3.10167693839762	0.00192427835239464	0.249223017910477
Cd8a	91.6305036577752	1.13096195835189	0.366184379304012	3.08850410413862	0.00201166915008628	0.252267782584621
Chrm3	62.0506190460322	1.28455835885699	0.415941662267224	3.08831375980729	0.00201295820393259	0.252267782584621
Eno1	930.238851335785	1.12071529302165	0.362762623748574	3.08939019527656	0.00200567831096248	0.252267782584621
Zfp263	609.723129640529	0.849859261070656	0.274765119839519	3.09303910760954	0.00198118025430436	0.252267782584621
Gm14620	20.2496546261626	1.20275688747091	0.390045510735528	3.08363217718571	0.00204490249075076	0.25452776104263
Dnaic1	27.0667459406062	1.29721180329451	0.42095541914226	3.08158950878388	0.00205898562027123	0.254549053338532
Usp50	115.683907881261	0.99191407050253	0.32209611062546	3.0795592923379	0.00207307101571863	0.254570338084589
Flrt2	280.536372909033	0.788932427546271	0.257422637249336	3.06473601535719	0.00217862202000423	0.25598995971737
Gm1966	458.187401790296	-1.21241705285435	0.395919360256444	-3.06228281453337	0.00219655810655447	0.25598995971737
Nubp1	210.053932854704	-1.24681481488481	0.406388593854848	-3.06803594819923	0.00215470696058674	0.25598995971737
Olfr668	30.9411446119523	1.22994398949372	0.399970409096801	3.07508746027273	0.00210440833150486	0.25598995971737
Rem1	32.4462657628458	1.30043230251018	0.424067747405104	3.06656733615702	0.00216532031189275	0.25598995971737
Scamp3	558.417997722584	0.594466857637456	0.1934853208537	3.07241321984809	0.00212335562795429	0.25598995971737
Slc22a21	55.0048491072794	-1.28342385470595	0.418863775497558	-3.06406027396712	0.00218354912333789	0.25598995971737
Usb1	153.579684245078	0.942910529154011	0.307346196466834	3.06791019376015	0.00215561389093983	0.25598995971737
Bcat2	197.890477703556	0.963117818980153	0.315135928710314	3.05619807592771	0.00224163115799386	0.257956762879331
Vapb	816.707278153948	0.987801916612297	0.323086222058398	3.05739412321256	0.00223270500579637	0.257956762879331
Btg3	578.323431966638	1.02114404604326	0.334748761437782	3.05047893727026	0.00228476705212249	0.261277392204283
Sphk1	194.345075010326	1.03570882105082	0.340089505217615	3.04540071116896	0.00232370488150986	0.264079678366372
Tmem185a	372.230988794704	1.103344629999	0.362704063100598	3.04199688464196	0.00235014326772935	0.265435625738543
Gvin1	2422.97926630727	-1.08873983906511	0.358293396523021	-3.03868240283117	0.00237615210616463	0.266726718322051
Naa10	121.484002542603	-1.0496107172067	0.346292707157286	-3.03099284366381	0.00243751025027195	0.2719458844465
St3gal3	85.1509323305322	1.18189073574581	0.390930042300562	3.02327937958048	0.00250051278939603	0.276032952029397
Tcf19	44.6109609732809	-1.28356565231862	0.424625310791225	-3.02281945917658	0.00250431601010438	0.276032952029397
Gpr137c	184.465836414687	0.975154654570449	0.323330251177503	3.01597098019481	0.00256157774645138	0.27886815508034
Map3k21	40.1727325753987	-1.2741025600859	0.422458493303099	-3.01592364760855	0.00256197763817217	0.27886815508034
Ttn	476.560508262251	-1.20035135569703	0.398219444594043	-3.01429619269522	0.00257576204889203	0.27886815508034
Sap30l	50.4983489065236	1.20065852439659	0.398731674571917	3.01119424657104	0.00260222326139712	0.279014816828849
Setd1b	1079.12314826648	0.657952536323776	0.218547807149517	3.01056571971753	0.00260761511054999	0.279014816828849
Anxa8	32.0780182177897	1.21260966470535	0.404638788700331	2.99677069665061	0.00272855867908812	0.280255227004462
Gm10282	153.061911520895	-1.23901587232339	0.413200333014439	-2.99858391517825	0.00271237450489043	0.280255227004462
Gm3375	224.172381613151	-1.04606579748612	0.349412277008131	-2.99378661346171	0.00275538577273016	0.280255227004462
Gnpda1	137.858152099695	1.25271697126693	0.418269464095923	2.99499982379694	0.00274445000284992	0.280255227004462
Irak1bp1	138.799459659085	-1.23349768751679	0.411742464569262	-2.99579905805245	0.00273726745594085	0.280255227004462
Rbbp8	594.058568137008	-0.913335692678676	0.304656767385505	-2.99791696904262	0.00271831721469317	0.280255227004462
Rdh14	206.96466935752	-0.9706501103407	0.323530271944235	-3.00018327344653	0.00269817202950769	0.280255227004462
Tmem184b	1023.74173246908	0.748079740431855	0.249892920186964	2.99360117874552	0.0027570607673828	0.280255227004462
Zfp973	110.501553438511	1.20673899728323	0.401732960124072	3.00383368322714	0.00266601019927849	0.280255227004462
Capn10	104.850300739149	-1.26868455994069	0.42461161615236	-2.98787058968602	0.00280928478833207	0.283986098188463
Acot9	415.874541688372	0.63861232860175	0.213974986864715	2.98451860172568	0.00284024931171148	0.285538690419698
Ndst2	443.420316638025	1.14917670866478	0.386200580834354	2.9755954954342	0.0029242029053564	0.292372352783093
Nup62	541.203982505933	-0.70849895842254	0.238352982940714	-2.97247783384682	0.00295406539875917	0.293752905440743
Gm15920	164.480168186068	-0.793740841758575	0.267187270442204	-2.97072850980104	0.00297094290380881	0.293834282762107
Wdr27	21.5169015870663	1.20104529888075	0.404771313006076	2.96721941572654	0.00300506423189483	0.295611076618171
Fabp5	391.328387870681	-0.966422687512203	0.326124352251264	-2.96335640328883	0.00304304006103594	0.296162255301992
Nsun2	472.943660486262	-0.839746786336797	0.283372286457889	-2.96340477339371	0.00304256185884978	0.296162255301992
Gm5514	106.837828124014	-1.06112700247432	0.35864191298793	-2.95873673445977	0.00308902874946802	0.299047402269927
Cdh16	152.187177581768	-1.20756389153532	0.408827375704091	-2.95372561452282	0.00313963019156836	0.299196945912116
Ctse	420.188575866283	-1.10868873303712	0.375333854785377	-2.9538735152764	0.0031381259569878	0.299196945912116
Recql4	16.6482826781844	1.2541249942922	0.424458473914836	2.95464708885475	0.00313026897420188	0.299196945912116
AC165954.1	608.472988266303	-1.24547308354109	0.42223768658772	-2.94969663557577	0.00318086087987123	0.300001090304144
Dlk1	608.472988266303	-1.24547308354109	0.42223768658772	-2.94969663557577	0.00318086087987123	0.300001090304144
Hint3	430.532610603277	0.747838896064748	0.254196404433494	2.94197275422284	0.00326128619492976	0.306008992351948
Mroh2a	97.9332261300599	1.17841949223126	0.401263420721101	2.9367727816145	0.00331647001288986	0.308027674242872
S100a4	48.3708071315105	-1.21513737357324	0.413609828153503	-2.93788321955026	0.00330461476178098	0.308027674242872
Mblac2	322.567309166697	0.88696542042578	0.302338489946602	2.93368343733685	0.00334965653350749	0.309538715119124
Abr	1946.4864325682	-0.85236934175039	0.291047482624303	-2.92862640166061	0.00340463369819905	0.310378625039796
Gan	1916.46391043365	0.664848897478479	0.227052697787831	2.92816999734461	0.00340963565792201	0.310378625039796
Hsd17b14	61.324181489657	1.23777665039921	0.422660428465003	2.92853687508553	0.00340561433703427	0.310378625039796
Gm5828	100.608574610263	-1.00145334944257	0.343894644608472	-2.91209347148378	0.00359015185303954	0.325193111163685
Catsper4	23.6092826235651	-1.1230782168321	0.386695531951464	-2.90429581941243	0.00368080198961388	0.325306322376514
Ebf2	26.2861026249864	1.23273831200408	0.424417749240745	2.90453995906008	0.00367793251940608	0.325306322376514
Gm10800	60.0541584413401	1.17021434135232	0.403231048217282	2.90209384055601	0.00370677483938795	0.325306322376514
Narf	1014.30018051997	1.20563028624147	0.414513134587364	2.90854543714674	0.00363114405791627	0.325306322376514
Pla2g1b	264.284200669932	-0.996493171905593	0.343461144927287	-2.90132722907145	0.003715856226523	0.325306322376514
Scnn1b	310.022767215855	0.988957115147931	0.340434334892361	2.90498640644053	0.00367269050590929	0.325306322376514
Ube2s	247.604219391765	0.900178663100068	0.30982825070316	2.90541182431588	0.00366770173446724	0.325306322376514
Glmn	300.754139935475	-1.10745877445371	0.382341510078537	-2.89651723723701	0.00377329912549852	0.328762162377364
Rp1	67.9097955999016	1.17961477404523	0.408527473625749	2.88747966832182	0.00388341703253011	0.336752992626557
CAAA01144662.1	36.5429063276168	-1.2249210510518	0.424853582931197	-2.88316045871778	0.00393706835449063	0.338199716817442
Loxl3	188.388531406858	-1.20994479386848	0.419568177896331	-2.88378589609681	0.00392925799341243	0.338199716817442
Camta1	550.142302347741	-0.789671011134052	0.274108730661352	-2.88086778275462	0.00396581964083392	0.339077579291301
Epb41l4b	1125.84287641987	0.893332136473635	0.311789594013095	2.86517623944857	0.00416777214349395	0.351879822434769
Taf8	138.087975976879	-1.1028911492619	0.384985470950219	-2.86476044547799	0.00417324815370525	0.351879822434769
Zfp771	37.380671906769	1.21623476169406	0.424263962679952	2.86669354147229	0.00414784451782841	0.351879822434769
Klrg2	59.4914175514495	-1.21493269579641	0.424407300767761	-2.8626573897258	0.00420104554778394	0.352598763246802
D630039A03Rik	98.2707666862898	-1.19976532723382	0.420216047122505	-2.85511544704063	0.00430211874202512	0.359433180926181
Slc2a2	186.682955581684	-1.20547782806434	0.422866353142661	-2.85073006898152	0.00436189815601365	0.362771138911736
3110002H16Rik	637.348318943999	-0.891269763632857	0.313806838236377	-2.84018592023639	0.0045087247541527	0.373285686998787
Scamp2	658.530662621179	1.08004278934652	0.380587515163468	2.83783031842918	0.00454213218137154	0.374357623975474
Gbp2b	129.960583054273	-1.12377043226171	0.396640454711081	-2.83322192407298	0.00460813816932453	0.378094637148569
Gm2427	153.478804373268	-1.12081691817031	0.396193116764235	-2.82896615500082	0.00466986372151164	0.381448645145082
Gm21742	12.4470543213053	-1.11175504066412	0.393331511263532	-2.8265089595612	0.00470584275890884	0.382679133154466
Ppargc1a	496.731094538787	-1.11911549982953	0.396874737425664	-2.81982044785388	0.00480505276041837	0.389017921935287
Atpaf2	229.490249579899	-1.15360432203839	0.409423173756263	-2.81763318733187	0.00483790450109883	0.38995215267227
Cd248	121.597246264484	1.15009794417412	0.40942573510958	2.80905142385909	0.00496877092084973	0.395575418621676
Dcps	123.043266230726	-1.00898402237628	0.359213730401882	-2.8088681945633	0.00497159962696234	0.395575418621676
Gm43214	93.9664395487322	1.03399981852437	0.368127615365936	2.80880807460348	0.00497252808017629	0.395575418621676
Gm14325	342.710700520471	0.95775212966288	0.341784479111697	2.80221071522057	0.00507537116517169	0.39855822407359
H2-DMb2	362.361688615276	-0.87990024673709	0.313952557246881	-2.80265354247511	0.00506840840804822	0.39855822407359
Lypd1	156.711432713496	1.15813102304679	0.413193528299634	2.80287793425205	0.00506488350018446	0.39855822407359
Zfp966	182.502473431515	1.17900371974689	0.420969273300004	2.80068830322129	0.0050993746934252	0.39873187506667
Tmc8	64.8277378743735	-1.06790939361199	0.382293276012522	-2.79342970598575	0.00521523624533544	0.406056074812351
Leng9	35.8667979938859	-1.1554084705701	0.415415662749207	-2.78133102378384	0.00541365051219677	0.417947524985925
Nf1	4928.5642116393	-0.583896811323657	0.209921460156905	-2.78150128570573	0.00541081163474398	0.417947524985925
Gm15531	41.1465957667486	-1.16869805134598	0.420525854416545	-2.77913483575816	0.00545038958522123	0.419015874961314
Grap2	191.567218641429	-0.88497391105096	0.319026187094913	-2.77398516751753	0.0055374202836377	0.419275474188428
Pdss2	219.849052360428	0.817790892154566	0.294857195990449	2.77351512282935	0.00554542628592663	0.419275474188428
Tbx20	58.9595741676203	1.17335205058487	0.422498162587188	2.77717669444948	0.00548333611651089	0.419275474188428
Vps13a	4897.96338759103	-0.790503462885641	0.284758301689342	-2.77605063029222	0.00550236391659144	0.419275474188428
Gpd2	1051.59725936807	0.729885302953134	0.263856939366706	2.7662160589938	0.00567109474222552	0.420097248981783
Lipo3	350.930311276636	0.977457455354223	0.352963336970852	2.76928891182526	0.00561787943803639	0.420097248981783
Mrpl47	171.859031659048	-0.775299684802127	0.280115626804656	-2.76778448116641	0.00564387644362698	0.420097248981783
Mthfsl	361.207299584588	-0.892726217178954	0.322570592320454	-2.76753752025878	0.00564815435550785	0.420097248981783
Pigf	133.39188165496	1.07898984446911	0.389673242283958	2.76896057359474	0.0056235439855918	0.420097248981783
Igkv6-32	31.5212358253922	-1.15598914538891	0.418174753538316	-2.76436856985675	0.00570330778976404	0.420779929956906
Mtg1	73.2046379073246	-1.15725236663979	0.418887623103657	-2.7626797804752	0.00573289800415117	0.421264396714675
Zfp870	382.404742896749	0.938416667047212	0.339979265825785	2.76021734668985	0.00577629181050303	0.422755245027095
Adgrg7	280.708290481197	-1.15169171743071	0.418324021267799	-2.75310921409754	0.00590321995848398	0.430323568049328
Mafk	489.828313486615	0.853544268221705	0.31036511729399	2.75012951089215	0.00595717145873022	0.432533199128519
Slc19a2	142.388514036943	1.14383754914514	0.416580729145793	2.74577643447549	0.00603678857881762	0.436581504453067
Fbxo5	69.1303534316823	-1.04043534178243	0.379110322551974	-2.74441311642151	0.00606191985776094	0.436673022194693
Auts2	478.630269511218	-0.788668470727834	0.288662506310972	-2.73214724283663	0.00629230130271247	0.441160843998381
Gm6061	17.4508017905182	0.972369844699233	0.356065811719419	2.73087112745737	0.00631671669473306	0.441160843998381
Ldhb	366.619111355905	-0.783512755177587	0.286803659420809	-2.73187851493898	0.00629743569154508	0.441160843998381
Med12l	32.5515624543786	-1.14069169813314	0.417705630159712	-2.73085066556798	0.00631710887727911	0.441160843998381
Nrn1	586.767998719632	-1.08914371511512	0.397869309897244	-2.73744088328002	0.00619192477507617	0.441160843998381
Tmem173	284.134876490898	-0.885337061443917	0.323865572984799	-2.73365598351348	0.00626354479087635	0.441160843998381
Zfp184	77.6583598623393	-1.13085019320331	0.413883478674699	-2.73229121593454	0.00628955206368466	0.441160843998381
Zfp950	1686.24688576979	0.835420311853435	0.305460276852795	2.73495565597236	0.00623886801626281	0.441160843998381
Def6	23.4791270829325	1.10427695799151	0.404893784189576	2.72732504452198	0.0063850107496464	0.444207382837567
Gm20708	10.162547688473	1.02986104664469	0.378912768448644	2.71793703564326	0.00656903376053092	0.455278828471342
Cdh4	44.6422923657735	1.13597994272149	0.418390603398214	2.71511820173525	0.00662521192666862	0.455719934670134
Lzts2	161.829002957967	0.763351020595689	0.28111148234391	2.715474352847	0.00661809022385335	0.455719934670134
Adcyap1	162.328160008243	-1.14239377744257	0.422206553037882	-2.70576988732828	0.00681462489065185	0.465250715015884
Efcab9	9.6486582687734	1.02817372312886	0.379965506178831	2.70596595324879	0.00681060281142993	0.465250715015884
E2f1	89.1860289211885	-0.9969094390782	0.3689388499486	-2.70209938372467	0.00689031633147271	0.46866958333441
Gm43096	35.2740401337486	1.02110377269698	0.378486232966478	2.69786238905925	0.00697862819473445	0.472783557156417
Tinagl1	353.013646286349	0.996415686018264	0.369490836244522	2.6967263820282	0.00700247821989337	0.472783557156417
Ifi206	19.6839330224395	1.13489277640674	0.421416241378418	2.69304470253591	0.00708027752132135	0.476278815469179
Fstl4	125.852128973408	-1.09798684532659	0.408252218742277	-2.68948163639922	0.00715630843021267	0.477690225436545
Itsn1	755.043166784368	0.686087784088531	0.255037087089906	2.69014907563883	0.00714201065711526	0.477690225436545
Sidt1	115.311315455294	-1.12558303944359	0.418681736849427	-2.68839775031407	0.00717958200770891	0.477690225436545
Gm12795	17.8854556571462	1.11568046350187	0.415321760029628	2.68630389946887	0.00722473437522622	0.478952771244617
Hmgb2	245.452105353224	-0.938223417340597	0.349741555186319	-2.68261921818463	0.00730481104426636	0.482513096306649
Gm13204	12.4746091990843	1.09819264810292	0.409848884757294	2.67950624961014	0.00737308268948595	0.484514406299782
Ppp1r3a	191.370904478191	-0.83083114650642	0.310147446417043	-2.67882633277991	0.00738807014033116	0.484514406299782
Egr3	144.282692781142	1.13409897579942	0.423840348403435	2.67576926092916	0.00745579559679696	0.487209614409264
Mitf	496.40764526133	-0.939349969612145	0.351384027468748	-2.67328590994561	0.00751122030307113	0.489084689983247
Cfap161	52.643980749707	1.1265258369322	0.422108408953975	2.6688069060833	0.00761211983281877	0.490420274162444
Gm42641	29.3597573004401	1.06280978771269	0.398234196218433	2.66880593832714	0.00761214176434028	0.490420274162444
Gramd1b	2783.34800990104	-1.10784245381952	0.414998785678528	-2.66950769990372	0.00759625313969063	0.490420274162444
Trpv6	68.3671126351731	-1.10794526726611	0.415648941360878	-2.66557942777042	0.00768557740639628	0.493414069490641
Arrb2	115.823790538408	0.836504339210579	0.314858337487115	2.65676413680743	0.0078894619384156	0.500822920774396
Stambpl1	287.482095329756	0.847220174419731	0.318999406356424	2.65586755817694	0.00791046751400779	0.500822920774396
Xylt2	122.274607779143	1.00668372174317	0.378756803867749	2.65786307061212	0.00786378362297907	0.500822920774396
Zc3h7b	1095.99395286713	0.612113708062345	0.230339581704294	2.65744039097964	0.00787365132353713	0.500822920774396
Ctnnd2	824.162956166592	-0.765803309111227	0.288750067538066	-2.65213205191812	0.00799852530472071	0.502617811100749
Polr2l	98.5515952842394	0.958539778756042	0.361552816997474	2.6511749699982	0.00802122756962445	0.502617811100749
Spata46	30.3402756648829	-1.11987314472465	0.422381851290036	-2.65132874744579	0.00801757603744116	0.502617811100749
Acad10	184.77792813482	0.74994070508654	0.283034760099982	2.64964170768857	0.00805771726962941	0.503181067858053
Gm28455	9.52630046670021	1.11867012790065	0.422636763014776	2.64688315309082	0.00812374175930767	0.50557858153079
Ggct	166.153840177427	1.10768070423473	0.419098868786973	2.64300571232933	0.008217364891774	0.508753508562883
Mier3	1020.3312549498	0.592957804380262	0.224395255807318	2.64247032428091	0.00823036773977228	0.508753508562883
Trpc3	43.9459752218261	1.10476764349571	0.418730029182708	2.63837691710824	0.0083303934564913	0.513202724152934
Cthrc1	36.4314304431643	-1.11818377713966	0.424283296098718	-2.63546500044039	0.00840220903844574	0.513586834808513
Psmd13	181.71569388603	0.86366023438782	0.32760434978991	2.63629049779613	0.00838179405482975	0.513586834808513
Zkscan5	130.507996429403	1.06572432290781	0.404493463644712	2.6347133357979	0.0084208367733811	0.513586834808513
Nars2	517.007076983319	-0.83468960411933	0.316958839386667	-2.63343216972431	0.0084526717429404	0.513815730500268
Tceanc2	826.407818881763	-1.06660753300659	0.405983500894371	-2.62721891568716	0.00860859313363757	0.521561021742273
Fgr	93.5294949212627	-1.1104955200123	0.423835195311433	-2.62011161955606	0.00879009909025164	0.529054088994521
Llgl1	266.19302009674	-0.808760661976978	0.308548801531815	-2.62117583332627	0.00876270537229749	0.529054088994521
BC002163	27.4504608903602	-1.05769223825262	0.405530878196455	-2.60816696118571	0.00910285425759346	0.535864263784008
C5ar2	272.272340246502	-1.02082326188841	0.390598217180008	-2.61348674158941	0.00896235609853579	0.535864263784008
Ccnb2	69.3285912494104	-1.03182666623976	0.396124519454696	-2.6048038320379	0.00919268753058808	0.535864263784008
Cyp2b9	9.85925653853762	1.0242035515882	0.39196092147272	2.61302465495781	0.00897448278375997	0.535864263784008
Gm10093	265.26453268853	-1.09543667848027	0.420565433419824	-2.60467597056832	0.00919611842532538	0.535864263784008
Gm15833	6.76345042735598	1.0826835699532	0.415487119198845	2.60581741268144	0.00916553061565305	0.535864263784008
Mettl21c	25.1092543799966	1.10560310900832	0.424393542603285	2.60513650190437	0.00918376638386388	0.535864263784008
Nat8f1	13.1862380432344	1.09199637463834	0.418808776792051	2.60738655718416	0.00912362968093485	0.535864263784008
Osbpl6	2442.81460319635	-0.608423059588667	0.233302269617786	-2.60787458512698	0.00911063275619272	0.535864263784008
Rpgrip1	205.126185216788	1.07049173902124	0.409832858369663	2.61202028378035	0.00900089136478905	0.535864263784008
Gm18594	7.00364884469255	-1.02899432881382	0.395710810597308	-2.6003695154565	0.00931234263403535	0.540914073571253
Adat1	261.952343177561	0.772397485346603	0.297379446036324	2.59734657402064	0.00939470798839022	0.541395267016314
Ahdc1	271.87899666498	0.986990579626146	0.380236031358476	2.59573133061564	0.00943898399618539	0.541395267016314
Arhgap20	487.198866047571	0.980014639728549	0.377381558106405	2.59688005064686	0.00940747695884368	0.541395267016314
Gm17169	20.2771316572615	-1.1020697073889	0.424394241939921	-2.59680645607089	0.0094094926911045	0.541395267016314
Zcchc10	95.4399839129357	0.993199258756309	0.382810136948117	2.59449571182834	0.00947297952750068	0.541647207545875
Cyp8b1	35.8837923286247	1.03032379819031	0.397748805364032	2.59038816533296	0.00958677653623355	0.544231164846043
Dpy19l4	2472.280800417	-0.63545766480319	0.24527235686586	-2.59082463642946	0.00957462676808535	0.544231164846043
Tmem198	13.6906446885388	0.972274343025624	0.375446485010626	2.58964827703236	0.00960740374079203	0.544231164846043
Mettl27	218.899865022244	-0.94914223454147	0.36712859755974	-2.58531272379843	0.00972907100048698	0.549422259555279
Cwc25	381.310369926912	0.653288423181357	0.253044846579489	2.58171004868159	0.00983121444164362	0.551595801233629
Gm10718	12.7799739729303	1.06412711481094	0.412427114382209	2.58015799083661	0.00987551228440345	0.551595801233629
Gm18821	55.4229322578654	-1.08944646557013	0.42231248499594	-2.57971645233412	0.00988814684399794	0.551595801233629
Gm6394	27.5012313869195	0.943387323524901	0.365689607502116	2.57974879288699	0.00988722093526047	0.551595801233629
Rnaset2a	700.914714074442	-0.763041366597665	0.296138472684309	-2.57663707008811	0.00997666409493641	0.554842015030551
Rgs22	55.0882049817226	1.06577398631735	0.413958593057226	2.57459080253956	0.0100358739951	0.556443595419228
Zbtb32	10.3528422653301	1.08427789294552	0.421377778157894	2.57317293210282	0.010077084224731	0.557040513776141
Plekha5	618.490120948899	-0.862109693335459	0.335373887201832	-2.57059278087632	0.010152462777017	0.559516901900842
Gphn	811.025421987864	-0.641695068106144	0.250077067961351	-2.56598925018313	0.0102882016581707	0.564064180523239
Thrb	905.882045231235	-0.644036720817413	0.251017428425468	-2.56570519767173	0.0102966298461366	0.564064180523239
Tspan6	155.344574783511	1.07759827698922	0.420279791864507	2.56400211918022	0.0103472912799425	0.565147428504802
Gm15626	12.3433194423555	-1.0067278165129	0.393031216194386	-2.56144493117052	0.010423776516125	0.567630472962914
Cdk1	79.2868498268404	-0.981459992831559	0.384248911562908	-2.55422972791135	0.0106423015129936	0.568619134678919
Chchd6	21.1580273556584	1.0342979860438	0.404907034623758	2.55440853727049	0.0106368371052414	0.568619134678919
Gatm	218.950174955257	-0.960641370673897	0.376180938225996	-2.5536683894833	0.0106594722192091	0.568619134678919
Gm34727	13.6502246757807	-1.07203565825672	0.418969366711206	-2.55874472797834	0.0105050849600095	0.568619134678919
Gpr85	13.3602367085772	1.08374249301633	0.424154801153555	2.55506359958421	0.0106168397320785	0.568619134678919
Ptrh2	407.359956745994	-0.679770806095089	0.265563697277464	-2.55972790356528	0.0104754145177947	0.568619134678919
Zfp707	73.946281145192	0.994602200443639	0.388917016314523	2.55736354729023	0.0105468927458335	0.568619134678919
Gm13818	7.84912562711475	1.04266849816823	0.408833774377894	2.55034824301103	0.0107615364302666	0.569086219839848
Hist1h2bg	24.2105704632657	-1.07852664970833	0.422562127284926	-2.55235048308317	0.0106998823352936	0.569086219839848
Il5	19.0802418628973	-1.06848082621043	0.418887389840231	-2.55075911122071	0.010748859052061	0.569086219839848
Cd200r4	16.2900491650529	1.0498603858234	0.412949059777917	2.54234841069261	0.0110110352612564	0.577274819986268
Ppp1r26	175.048558466401	0.998386459443684	0.392581879391342	2.54312924730907	0.0109864581803047	0.577274819986268
Ptprn	904.442673031387	1.07490275193417	0.422708160674538	2.54289567113843	0.0109938049499489	0.577274819986268
Slc35g2	112.987900715139	1.02338634601752	0.402769036351602	2.54087641713387	0.0110574996057054	0.57805448653026
Gm2976	16.4847240950245	1.02175493027153	0.402518281206328	2.53840627364645	0.0111358626522598	0.578843406103403
Rras2	410.950984248637	0.882098249767754	0.347395287774716	2.53917736022888	0.0111113478403283	0.578843406103403
Sh3rf2	996.039438275579	-0.882649903180172	0.348052109023835	-2.5359705638782	0.0112136159476238	0.58123379884893
Zfp628	100.912920939841	1.03605273169901	0.408785004515856	2.53446853542501	0.0112618040354875	0.582082566207105
Adck5	132.160929372755	0.9503079596178	0.375826066148907	2.5285844841887	0.0114523520112679	0.583969907701186
Cd2bp2	337.712597648979	0.769353856561727	0.304114340524702	2.52981774958171	0.0114121787928042	0.583969907701186
Gpr160	140.634288027047	1.07092120917774	0.42297807904635	2.53185983442037	0.0113459335513168	0.583969907701186
Ovol2	22.5161231999613	1.06354985591657	0.420639048270672	2.52841446910131	0.0114579000308644	0.583969907701186
Ttc37	1049.18517993917	-0.553119886309535	0.218529560645191	-2.53109869747825	0.0113705848216219	0.583969907701186
Bap1	541.036339527205	0.695495036927208	0.275420347196826	2.52521298446473	0.0115628188680628	0.587680268969293
Ppbp	683.989136037935	-1.01146392010717	0.400779578607901	-2.52374116371015	0.0116113386895744	0.588511534634743
Siah2	152.637666734848	-1.04562493186257	0.414664928348365	-2.52161410425366	0.0116817781908918	0.590446120328029
Msrb1	111.709803391997	-0.681578114458164	0.27053516310111	-2.51936978042086	0.0117565117708362	0.591263722992005
Osr2	9.09281022094459	1.00905149065157	0.400546324918675	2.51918798869629	0.0117625837661414	0.591263722992005
Adamts12	106.489024461062	1.01391350488131	0.402828408272954	2.51698610142285	0.0118363498211216	0.591528843392063
Htr2b	83.8046178001436	1.03269578053278	0.410741555158222	2.51422279427016	0.0119295044658508	0.591528843392063
Pacrg	37.463936907375	0.917294568695334	0.364659180782032	2.51548464165401	0.0118868856222704	0.591528843392063
Slc25a25	537.782461701831	0.715596728787114	0.284594616674523	2.51444225175034	0.0119220825803056	0.591528843392063
Tagln2	4972.16333499814	0.521482603114455	0.207163115087459	2.51725604190832	0.0118272844577423	0.591528843392063
Krtap17-1	32.502926440732	0.988009234677692	0.393195822727119	2.51276635602352	0.0119788639932384	0.592371012119681
Hgs	278.62212977543	-0.964056490440256	0.384048266427048	-2.51024825449481	0.0120646311472159	0.593404720700561
Proca1	61.3877000589679	1.06597233755749	0.424594982787276	2.51056272629474	0.012053890501478	0.593404720700561
Gm45713	23.6598626904818	-0.952065339310966	0.379660556462357	-2.5076751406104	0.012152833865387	0.59614048588468
Myh14	1840.25803929902	0.585175640755223	0.233645182955812	2.50454827851466	0.0122607870981685	0.599827865067348
Gm13401	9.09094017087485	0.945019213839975	0.377862130705771	2.50096301546511	0.0123856112145739	0.602711511683667
Synpo	899.016072303708	0.766542563398679	0.306397432562279	2.50179173170085	0.0123566591297887	0.602711511683667
Ccdc186	4572.78766241394	-0.674474009985904	0.270753125386424	-2.49110332160813	0.0127347080821631	0.605212866959318
Crnkl1	739.624827961033	-0.842609885736479	0.338011614459122	-2.4928429961935	0.0126724867720858	0.605212866959318
Ddo	216.272865087601	-0.791526993492009	0.317626967552226	-2.49200185863268	0.012702537270212	0.605212866959318
Gm15372	8.01060968005691	-0.948785611643809	0.380783746346368	-2.49166520563821	0.0127145822048055	0.605212866959318
Gmcl1	678.035098218086	-0.612988694358388	0.245468986247568	-2.49721442911797	0.0125173239851727	0.605212866959318
Kif21a	674.175322437874	0.918035965964743	0.368174590955626	2.49347996444271	0.0126497723180813	0.605212866959318
Lbp	2515.11793385553	-0.93470980662501	0.374178038292358	-2.49803492180022	0.0124883890620999	0.605212866959318
Tmem237	174.931362227393	-1.04685874664035	0.419779957728443	-2.49382736685481	0.012637399052191	0.605212866959318
Zfand4	16.3425514683255	-1.05010072066826	0.421048900896588	-2.4940113094516	0.0126308519957055	0.605212866959318
Pdgfc	31.3697339979194	-1.0542168526325	0.423683367490242	-2.48821864043738	0.0128384778017806	0.606991287698136
Spaar	197.687243405083	0.875264723556192	0.351711942782025	2.48858402883021	0.0128252925495082	0.606991287698136
Ube2v2	1154.94972583822	0.4727869265706	0.190119856830324	2.48678351884384	0.0128903811416812	0.607874494199331
Spry1	1177.08737133579	-0.499853374030122	0.201246814360593	-2.48378278989543	0.0129995073330724	0.611444693247367
C1s2	17.1085743856184	-0.971782070410859	0.393198220186197	-2.47148135602108	0.0134554567212437	0.613951350694754
Ccdc51	14.6661753575503	1.00716746845487	0.405907165154551	2.48127541200556	0.0130913179048508	0.613951350694754
Ccnb2-ps	77.5054782034327	-0.874604931347466	0.353771220629243	-2.47223312792892	0.0134271923337649	0.613951350694754
Cyp4f17	75.3686206358304	-1.00808500613461	0.4075822677785	-2.4733289100851	0.0133860881626058	0.613951350694754
Fabp1	57.1684096733608	-1.05326838204005	0.42481323606928	-2.47936809075384	0.0131615402441278	0.613951350694754
Fhit	11.8270852684138	-0.988984969557714	0.399402793650097	-2.47615936914084	0.0132804282813772	0.613951350694754
Mcm2	304.287282036434	-0.647017865647189	0.261774506192436	-2.47166110656915	0.0134486938568701	0.613951350694754
Mycn	111.361359448898	-0.99085155811178	0.400457851846341	-2.4742967419502	0.0133498761002636	0.613951350694754
Olfr1342	286.658880080055	-0.908854675487606	0.367153714623506	-2.47540645590249	0.0133084620064816	0.613951350694754
Scp2-ps2	416.67064549454	-0.619315366967045	0.250305767612843	-2.47423530377838	0.01335217227322	0.613951350694754
Xxylt1	154.985855525775	-0.91662135006337	0.369978787003406	-2.47749704108017	0.0132307505846368	0.613951350694754
Zfp623	259.619380961568	0.671703089595564	0.271616210192926	2.47298601625602	0.0133989385713104	0.613951350694754
Gm5452	8.941300613982	0.908288265283275	0.367925300144415	2.46867574729643	0.0135614040533091	0.617246293441286
Gm10406	8.34710735167695	-0.936155010677711	0.379499612761257	-2.46681413945643	0.0136321095030779	0.617392840539147
Usf2	307.991019396261	0.761896942839775	0.308829644832413	2.46704600930788	0.0136232851712013	0.617392840539147
AC164099.2	10.9918055306198	1.04711689471559	0.424697957677023	2.46555669926699	0.0136800522275666	0.618034359525397
Sytl2	744.883110859568	-0.774805409596966	0.314365667679598	-2.46466293636953	0.0137142194280604	0.618051903633549
Tuba8	175.659208196301	1.01259622012766	0.411195448137765	2.46256670571996	0.0137946509903065	0.620149211719013
AC124709.1	36.8915911392602	-1.03603941767647	0.421128130805288	-2.46015248540946	0.013887799584735	0.620325266307053
Rassf6	104.426452157349	0.679476646193334	0.276182484743546	2.46024524989075	0.0138842101912705	0.620325266307053
Rpl15	2504.87092737855	-0.783276630733405	0.318427114222343	-2.45983019582459	0.0139002765035739	0.620325266307053
Tceanc	1013.53801354644	-1.01820333517954	0.414348421052046	-2.45736023946774	0.0139962258554619	0.622047574941181
Zfp882	444.605267880024	0.760201839719757	0.30939146563499	2.4570872960556	0.0140068645611721	0.622047574941181
Cln5	1167.55948119318	0.663820529208594	0.270392474139706	2.45502590750959	0.0140874435240471	0.624111269151306
Igsf23	48.1726646906827	1.0421604257423	0.424744157963683	2.45361921100609	0.014142665377911	0.625044319854199
Ahrr	191.333951707662	0.806653164604115	0.329221608941051	2.45018292450102	0.0142783656203066	0.626647348981852
Bank1	234.435589715584	-1.03161675459093	0.420906223522897	-2.45094203159201	0.0142482897439516	0.626647348981852
Borcs7	519.412310289477	-0.636709815147381	0.259893977361916	-2.44988291614287	0.0142902674047909	0.626647348981852
P3h1	271.1832673594	0.768375938534604	0.313821466115392	2.44844926653957	0.0143472633680934	0.626647348981852
Rpgrip1l	661.46686661048	-0.78677512454267	0.321345704423475	-2.44837604396866	0.0143501797684536	0.626647348981852
Adat2	11.7589749488078	-0.999943055293834	0.409278518913179	-2.44318479735789	0.0145582805419535	0.634221093038387
Glrb	28.4247139162641	-0.933289768293056	0.382522800333774	-2.43982781543663	0.014694263839534	0.638624573567588
Afg3l1	312.073435279325	-0.653735896326166	0.268380278077066	-2.43585669189315	0.0148565690877523	0.642435166756123
Gripap1	425.991852605499	0.589901119527231	0.242248276959128	2.43510966076658	0.0148872771877683	0.642435166756123
Ktn1	4475.35602538698	-0.549916120075784	0.225710191584161	-2.43638143327141	0.0148350320058564	0.642435166756123
Hmgn2	959.877232887327	0.749487260418575	0.308134349501268	2.43233921058026	0.015001650528416	0.64584752874924
Klrk1	37.669468775355	-1.0256929008302	0.421938307216587	-2.43090727551244	0.0150610684132071	0.646883494733452
Gm12901	6.29001919857827	-0.944042857474332	0.388662251583921	-2.42895432635164	0.0151424397820743	0.647339300683678
Pparg	147.457863457245	0.972925306054867	0.400541747950518	2.42902346892204	0.0151395522975203	0.647339300683678
Dhrs3	1007.98176487944	-0.771443991592	0.318677625642713	-2.42076609563079	0.0154878393389978	0.659427373531112
Fmod	107.93892478442	0.981417853313999	0.405453339435486	2.4205445062567	0.0154972821018953	0.659427373531112
AC019302.1	9.04481381962957	1.01299210111654	0.419198548888737	2.41649715582724	0.015670648659519	0.660638106970924
B3galt1	103.443118061755	1.0236087143646	0.423703616748903	2.41586022375451	0.015698086195777	0.660638106970924
Bclaf3	608.94965187452	-0.711409750050611	0.296283290022641	-2.4011133061073	0.0163452744820731	0.660638106970924
Ccdc115	310.236215975384	0.725584564505041	0.301586771401871	2.40588989076774	0.0161331264521129	0.660638106970924
Cd6	27.6372092685984	-0.925648749224195	0.386530685936584	-2.39476135505594	0.0166311859496803	0.660638106970924
Cnksr1	138.871396870274	0.940120663592386	0.390283135767772	2.40881702906011	0.0160043194016804	0.660638106970924
Cpe	95.0796167597347	0.880928815579556	0.366017493403301	2.40679429660181	0.0160932316570492	0.660638106970924
Cyp2b19	81.8378786294148	0.834188098979715	0.348383115555829	2.39445616544535	0.0166450329187078	0.660638106970924
Ddit3	158.069430655525	0.921060744395425	0.384176058211213	2.39749647253927	0.0165075399169288	0.660638106970924
Fez1	16.1442649838219	1.01976098083252	0.422906526182506	2.41131530893529	0.0158951000618323	0.660638106970924
Gm10012	208.55344749696	-0.712621716831685	0.295645442813979	-2.41039303717618	0.0159353432127455	0.660638106970924
Gm18212	21.1434149710428	-1.02282155713343	0.424651231566745	-2.40861554400711	0.0160131565724869	0.660638106970924
Gpr173	31.2402999386821	-1.005060109029	0.418492130839774	-2.40162247976367	0.0163225438385233	0.660638106970924
Hist3h2a	196.415410959227	0.998300774675643	0.416433807942156	2.39726159508719	0.0165181262034595	0.660638106970924
Homer2	796.741133942661	-1.01639605022951	0.423971092722882	-2.39732393947399	0.0165153156652942	0.660638106970924
Ildr1	269.301308858794	-0.860123533919286	0.357236364712119	-2.40771550402608	0.0160526848933755	0.660638106970924
Jam3	89.3949660397875	0.827473518085845	0.345294280840073	2.39642983970852	0.0165556626537709	0.660638106970924
Jrk	65.9638942777455	-0.964796879562997	0.40152009938171	-2.40286073112819	0.0162673814110336	0.660638106970924
Kcnn1	9.04481381962958	1.01299210111654	0.419198548888737	2.41649715582724	0.015670648659519	0.660638106970924
Mcm3	311.953632348071	-0.853927319717711	0.35633036217288	-2.39644838152583	0.0165548250607752	0.660638106970924
Ndufv3	309.637467855695	-0.626310154835751	0.260835562442304	-2.40116857138408	0.0163428059725189	0.660638106970924
Nkain4	65.129240047849	1.0252029972545	0.424613325729834	2.41443905579826	0.015759459163907	0.660638106970924
Omp	18.461255511357	0.961747465451322	0.399072460057998	2.40995699204988	0.0159544011300848	0.660638106970924
Pnrc1	963.143994439593	0.580758447575518	0.242509373905307	2.39478762500243	0.0166299945107219	0.660638106970924
Pold2	112.122773661024	0.970611721880543	0.401629572454739	2.41668390090952	0.0156626121226399	0.660638106970924
Snx8	186.828489221067	-0.91932141143733	0.383903655246055	-2.39466699229032	0.0166354662673368	0.660638106970924
Synpo2	609.006911645604	0.94430541315767	0.392701340724137	2.40464015584052	0.0161883973102602	0.660638106970924
Tbc1d2b	2332.39902910792	-0.57704212366452	0.239324146617347	-2.41113206427577	0.0159030887855963	0.660638106970924
Tmem110	433.69928084975	0.765420565777485	0.317775921723325	2.40868018453553	0.0160103209599675	0.660638106970924
Unc13c	33.1397174825473	0.986186530317059	0.410863888665937	2.40027551099508	0.016382736049524	0.660638106970924
Wdr89	67.057769399904	0.9017644835851	0.373694775971322	2.41310433425568	0.0158172910377635	0.660638106970924
Cdh2	57.2286105249093	0.980151338811143	0.409784218312288	2.39187185599273	0.0167626937984827	0.662434143479133
Synrg	2596.58104949097	-0.495734560181632	0.207238090116449	-2.39210156734736	0.016752205795989	0.662434143479133
Ms4a7	70.4063780302823	1.01068477757129	0.422893761655662	2.38992595590529	0.016851769850433	0.663089963340585
Rnaset2b	1185.80105984305	-0.638524089914766	0.26710612945197	-2.39052578548028	0.016824267693522	0.663089963340585
Cenpo	176.794938297123	0.694198611308618	0.290862368068087	2.38669105226468	0.0170007713489497	0.663247576485572
Jmjd7	49.7840837385939	0.995968242327264	0.417237392321087	2.38705413430638	0.016983990184331	0.663247576485572
Snx16	124.177864068451	0.797561908751811	0.334021728751871	2.38775456833912	0.0169516581289505	0.663247576485572
Trp53i13	10.4853135178505	0.965641350409283	0.404307524740798	2.38838332536194	0.0169226807071483	0.663247576485572
Haus6	840.257482420953	-0.81436439477472	0.341608766200712	-2.38390953438309	0.01712981277342	0.666859966628226
Klk8	8.71655765066893	-1.01241284733096	0.424841065243093	-2.38303904720618	0.0171703729606777	0.667019775077537
Dgkd	1338.04679042975	-0.487072641524749	0.204519267138573	-2.38154892856491	0.0172400003335445	0.668178858549515
Foxa3	35.4580469605217	-1.00789957634464	0.423476337083469	-2.38006114647672	0.0173097654780822	0.668178858549515
Gtf3c6	708.42225642212	0.71687347421017	0.301106467395286	2.38079733195858	0.017275213348996	0.668178858549515
Col22a1	83.7074120768866	-0.988642727961214	0.415711455831355	-2.3781945724447	0.0173976430483794	0.668727037208537
Csnk1d	1890.75401570694	0.474469576275144	0.199475368692801	2.37858728816711	0.0173791217197654	0.668727037208537
Lrrc73	15.9731134410743	0.915915072145954	0.385367550321495	2.37673117879761	0.0174668123837029	0.668727037208537
Ltf	117.243051676705	0.944922794953441	0.397694398971434	2.37600227058092	0.0175013551156991	0.668727037208537
Scap	550.374295299939	0.582876104572601	0.245329644387512	2.37588941209206	0.0175067087950423	0.668727037208537
3110040N11Rik	125.101956322083	-0.817831646463904	0.344344793056457	-2.37503706446293	0.0175471880835615	0.66887687576026
AC154767.1	119.044697396208	-0.986070290322527	0.415475164740113	-2.37335555529373	0.0176272861823932	0.670533171058727
Cisd1	76.1622779146701	-0.989544399767963	0.417098186650313	-2.37244953691822	0.017670576766184	0.670785359109687
MF597757.1	57.3501971683972	-0.887814540748472	0.374802038306269	-2.36875590314425	0.0178480285018916	0.674998152386041
Pnp	1250.4196188249	0.456230985883648	0.192615944497187	2.36860446353293	0.017855337255006	0.674998152386041
Aste1	242.030444311604	-0.741267487826437	0.313234942502207	-2.36649041101541	0.0179576394449609	0.676071870214918
Cpsf4l	7.0667421032201	0.942336150060903	0.398088627779147	2.36715164489375	0.0179255862955434	0.676071870214918
Disp1	146.717873522807	0.856952911664935	0.362345396266377	2.3650166953824	0.0180292581481986	0.677374407264047
Cwc27	441.272661291787	-0.905402757281129	0.383135253940626	-2.36314133969368	0.0181207571570769	0.679416995293107
Bend4	416.239615796099	-0.728764220085267	0.309038073236545	-2.35816969881071	0.0183652953092967	0.680384947034918
Gpatch4	126.996963997406	-0.94911169546803	0.402451823467821	-2.3583237548529	0.0183576746622062	0.680384947034918
Grem1	42.9574100061335	-0.967358054269481	0.410622576793416	-2.35583260380775	0.0184812438474261	0.680384947034918
Grik3	70.0166294415482	-0.9438917162639	0.400543180907635	-2.35652923643596	0.0184466154987919	0.680384947034918
Mast3	368.181879698348	0.713669799164553	0.302865060694779	2.35639527889872	0.018453269872429	0.680384947034918
Mynn	1099.84595665972	0.586525010586255	0.248511172277451	2.36015550210929	0.0182672760379721	0.680384947034918
Naa40	168.090936633691	-0.71297896582901	0.302592770823767	-2.35623264854618	0.0184613513987377	0.680384947034918
Ppil1	103.495124816885	0.635112760037757	0.269053947711543	2.36054057351602	0.0182483220181865	0.680384947034918
Thumpd2	60.6397770808417	0.849723161826473	0.359941763377802	2.36072400671824	0.0182392991088062	0.680384947034918
Abcb1a	670.249976233429	0.932129685872428	0.396151698825926	2.35296147570483	0.0186245635469871	0.681547278438446
F5	204.002769914693	-0.992698237378372	0.421884900716635	-2.35300726736635	0.0186222701297858	0.681547278438446
Klra4	14.8285002130919	-0.9920399084126	0.421351702299305	-2.35442245278485	0.0185515140798564	0.681547278438446
Clic6	287.713912695125	-0.9649232115852	0.410256160210639	-2.35200176175241	0.0186726864978377	0.681944400900074
Lrrn4	39.1477315843282	0.8889253747786	0.378142923174086	2.35076559761338	0.0187348317709503	0.682851029707325
Igf2r	3298.87561212449	0.580652853388934	0.247492788884835	2.34614049162915	0.0189689558871028	0.690009912259084
Gm27029	25.5225437137178	0.856313318724667	0.365132012753275	2.3452156721829	0.0190160762151393	0.690351481167469
Engase	26.9620300263493	0.964415020511229	0.411472189337938	2.34381580456988	0.0190875953432379	0.691575706921236
Clec11a	24.6320686658835	0.970965496049744	0.414538992051371	2.3422778427787	0.0191664406812947	0.692944937251352
Faf1	1024.15221900597	-0.602536241293098	0.257450724291449	-2.34039443062896	0.0192633835905916	0.692944937251352
Gm8580	9.5836575008668	-0.919712855359983	0.392774260494279	-2.34158127928899	0.019202244360099	0.692944937251352
Hspa8	19218.8369360092	0.682624211415248	0.291703170613006	2.34013298511886	0.0192768745182783	0.692944937251352
Cysltr1	208.406992526958	-0.760767514124869	0.325655228040345	-2.33611331438726	0.0194853365647966	0.699065104168791
Ace2	1144.34051776412	-0.953040590494806	0.409182544459574	-2.32913305662521	0.0198520179550339	0.703277195649953
Dscc1	141.88710624514	-0.673101069993755	0.288907051831677	-2.32981876256145	0.0198157320781559	0.703277195649953
Foxl1	7.60195885644043	-0.985564601400756	0.422859359556886	-2.33071487984451	0.0197683990478335	0.703277195649953
Gm11639	10.0780196548746	0.758251589453841	0.325397998709662	2.33022818966503	0.0197940938222932	0.703277195649953
Gm17970	64.1977207223316	-0.989381410581342	0.424853370927839	-2.32875970460262	0.0198717992103091	0.703277195649953
L1cam	381.967771872421	0.782908893801912	0.335830234060989	2.33126387798584	0.0197394496901503	0.703277195649953
Zfp976	469.167647322999	-0.698037055475562	0.299734238581603	-2.32885324939453	0.0198668413253775	0.703277195649953
Tmem116	238.489676340276	-0.845923018336463	0.363429653475079	-2.32761143799861	0.0199327455406478	0.704072287948325
Cetn4	120.659847475467	-0.986307372552766	0.423981705525833	-2.32629700691808	0.0200027115960123	0.704295098038983
Gm15953	58.6164918637344	0.96234438493628	0.413725235959001	2.32604709912268	0.0200160382019058	0.704295098038983
Cops9	86.1158486209614	-0.894048706073328	0.384697522398018	-2.32403031997779	0.0201238690662539	0.706682880469348
Ddb2	323.720524143461	-0.679387853335431	0.292826935896742	-2.3201002710181	0.0203354536873628	0.706682880469348
Gm14440	438.76447373832	0.797015331238259	0.343092137883967	2.32303583566175	0.0201772273999872	0.706682880469348
Lrrc36	31.4004869974767	-0.984452711044536	0.424378301277256	-2.31975270196808	0.0203542590592636	0.706682880469348
Mylk3	17.4493462490917	0.920555996432045	0.396741788131613	2.32028998197352	0.0203251956906554	0.706682880469348
Slf1	235.775987333559	-0.781534106217028	0.336675751115718	-2.32132579678543	0.0202692669793372	0.706682880469348
Utp20	839.827761380174	-0.56665211832559	0.244014657614379	-2.32220524728101	0.0202218865862684	0.706682880469348
Efcab7	201.37770471818	-0.73725190392725	0.317914511524421	-2.31902564117655	0.0203936460577017	0.706709359692742
4921507P07Rik	42.1720180302924	-0.96014145518667	0.414360164231434	-2.31716641238321	0.0204946684033166	0.707530090142422
Pgbd1	48.6807230855534	0.973505917279538	0.420123773855667	2.31718835700544	0.0204934734880934	0.707530090142422
Parg	834.277353798774	-0.567413372951306	0.244973964309676	-2.31621909107871	0.0205463093284063	0.707977065502542
Gm9761	362.425080311789	0.677517059427384	0.293217070303824	2.31063307032349	0.0208531309839333	0.712485514425092
Myh11	765.604780469653	0.769250523870366	0.332926890079966	2.31056891705443	0.0208566777819222	0.712485514425092
Nov	15.5881129752414	0.978497231780446	0.423115286406302	2.31260193903945	0.0207445348284817	0.712485514425092
Scarb1	887.029918482527	0.557935469021991	0.241365818580915	2.31157614736964	0.0208010523621419	0.712485514425092
Slc19a3	56.1886934378799	-0.981390790984592	0.424790324047837	-2.31029459812761	0.0208718497967891	0.712485514425092
Fbp1	51.2832610780368	-0.962669803094406	0.417244648501897	-2.30720707036229	0.0210432791305693	0.716999773281242
Fam205a4	51.2393727564528	0.904178541959215	0.392168480221682	2.30558697998398	0.0211337214883003	0.717409465809703
Trmt112-ps2	156.5278770627	-0.643239133141919	0.278964227379834	-2.30581225121059	0.0211211253733941	0.717409465809703
Myh6	909.972538068768	-0.874625236974909	0.379603803482456	-2.30404761214499	0.0212199710354941	0.719003351919327
Cap2	135.647659351446	0.932270979803215	0.404831247848095	2.30286319240117	0.0212865416841741	0.719925791488601
1700037C18Rik	106.132102688669	0.827919309054722	0.363141769592038	2.27987904003669	0.0226148635014281	0.721474012262822
1700086D15Rik	101.404952745447	0.962260680610075	0.42363790181848	2.27142254382702	0.0231214109719342	0.721474012262822
A530016L24Rik	26.143344220512	-0.957321455256414	0.41958893933028	-2.28156980683148	0.0225147509938097	0.721474012262822
Acta2	442.662218305361	0.791418178542301	0.345038197428545	2.29371178159542	0.0218070595626556	0.721474012262822
Acyp2	198.06745027016	-0.695349883683683	0.304679021546279	-2.28223748440147	0.0224753231611768	0.721474012262822
Agpat2	304.61527604121	0.676736872566214	0.296701598001439	2.28086696237791	0.022556320450406	0.721474012262822
Ccdc130	71.4186646887172	-0.868395178254115	0.379939303957384	-2.28561554229599	0.0222767601018682	0.721474012262822
Ccnc	783.196171704222	-0.569576642891024	0.248740562363694	-2.289842225484	0.0220304643828401	0.721474012262822
Colec10	11.0698622344179	0.819328552087258	0.36129283679702	2.26776860385851	0.0233433139454332	0.721474012262822
Ctsf	82.0903402288784	0.908695333505479	0.397167083508401	2.28794220678728	0.0221408869473828	0.721474012262822
Dusp28	26.217388217692	-0.948617249112745	0.416019088181717	-2.28022529749498	0.0225943297012075	0.721474012262822
Eda2r	177.879384920648	0.969178406547525	0.424789054074944	2.28155221338762	0.022515790737936	0.721474012262822
Fam212b	690.152998442442	0.724648983502933	0.318756041886952	2.27336548419036	0.0230041643283633	0.721474012262822
Fzd2	166.226659201381	0.825328148936979	0.360333510116867	2.29045627388166	0.021994880576022	0.721474012262822
Gm10767	23.7325756833887	0.963537264914511	0.422827318746418	2.27879614725739	0.0226791860442569	0.721474012262822
Gm13301	66.7167287213649	0.961217296454069	0.423648167075161	2.26890465050339	0.0232741248685098	0.721474012262822
Gm28729	13.9856919983257	0.855325989733559	0.376909783811366	2.26931225049236	0.0232493440880736	0.721474012262822
Gm3555	41.0268853041407	-0.955982972230812	0.415847073551826	-2.29888108641859	0.0215116926830435	0.721474012262822
Gm44973	13.5272849495776	-0.950052304715689	0.418934442857823	-2.26778275434879	0.0233424510358345	0.721474012262822
Gm9006	8.82820875901793	0.961223447402746	0.422382556688291	2.27571766916527	0.022862913127851	0.721474012262822
Gpr171	67.2082144820258	0.916225871602756	0.399712614100318	2.29221155220487	0.0218934386624597	0.721474012262822
Hsf5	26.3274163408941	-0.923476550253063	0.403183730332052	-2.29046085141509	0.021994615498051	0.721474012262822
Iah1	167.182549772369	0.81061757768251	0.355285002725295	2.28159807327774	0.0225130805798657	0.721474012262822
Kctd13	92.5276120467961	0.880565829398517	0.384064768320662	2.29275346772583	0.0218622023651448	0.721474012262822
Krba1	583.62308943523	-0.705262005151071	0.309861801118044	-2.27605339737374	0.0228428138654891	0.721474012262822
Lrch4	688.690080276447	0.594353572363521	0.261914866068	2.26926245648542	0.0232523701761926	0.721474012262822
Lrrc3	55.7593126602033	0.963104265536153	0.424004251318934	2.27144954924452	0.0231197777817266	0.721474012262822
Mall	123.426595932935	-0.811064741921455	0.353859915389202	-2.29205034718155	0.0219027380960896	0.721474012262822
Map1b	1448.13325033365	0.763727622688338	0.335817359221831	2.27423509153332	0.0229518554202362	0.721474012262822
Map6	351.952851018544	0.636202212940656	0.279862314749458	2.27326860177729	0.0230099984368498	0.721474012262822
Marcksl1	51.4681252570852	-0.91651162193234	0.400591179069681	-2.28789766180277	0.0221434815137546	0.721474012262822
Mid1	1252.62873442125	-0.962455828473775	0.421429218076262	-2.28378998700467	0.0223838764233766	0.721474012262822
Mn1	57.6331472668392	0.970424561907712	0.4246597909245	2.28518117949209	0.022302206290816	0.721474012262822
Nlrp5	53.1216253279713	0.964627697917573	0.424857266656542	2.27047475381276	0.0231787933867303	0.721474012262822
Nrk	26.2518596091417	-0.969341015370907	0.423773395553929	-2.28740413046423	0.0221722454312963	0.721474012262822
Olfml2b	66.5378446335257	0.942265146338973	0.410818076480441	2.29363117224915	0.0218116932772193	0.721474012262822
Phpt1	46.2101063591395	-0.964674236779963	0.424843420777251	-2.27065829338981	0.0231676716349885	0.721474012262822
Pitrm1	761.34555105612	0.599812090310307	0.262672388416716	2.28349882500302	0.0224010019921164	0.721474012262822
Polr3d	120.445874872824	0.861588432907381	0.378113377712558	2.27865101763832	0.0226878186408201	0.721474012262822
Prpsap1	444.190266966344	0.574850545159033	0.253462088968618	2.26799418997216	0.0233295607993269	0.721474012262822
Psca	26.5435647507907	0.783641493697667	0.34491122469965	2.27200925217805	0.0230859515146279	0.721474012262822
Ptcd3	826.636009146105	0.749296493179034	0.326727305277177	2.29333906617745	0.021828491761518	0.721474012262822
Rps2-ps10	1184.62688417855	-0.759004829075211	0.332282891591375	-2.28421278459499	0.0223590285773881	0.721474012262822
Scamp1	3120.77721604708	-0.539958926763938	0.236358282576597	-2.28449335846292	0.0223425524712662	0.721474012262822
Scgb3a1	84.1042783614268	0.952671288388969	0.416754364782263	2.28592995993383	0.0222583563916076	0.721474012262822
Slc10a6	155.385229589207	0.73341228235098	0.318887768033879	2.2999072271504	0.0214534765641597	0.721474012262822
Snapc1	591.596348853874	0.814342001209238	0.356526074236153	2.28410222998119	0.0223655235636298	0.721474012262822
Tmem55b	383.678993308524	0.593265884020495	0.260728590517571	2.27541553016033	0.0228810146165098	0.721474012262822
Tspyl4	402.944420290905	-0.873487831576611	0.380755078204023	-2.29409371424999	0.0217851163458827	0.721474012262822
Wdr25	148.658235606414	0.667621565027074	0.292659104883342	2.28122601992239	0.0225350758069869	0.721474012262822
Zfp955b	204.65959234679	0.866025124653013	0.379775557980851	2.2803603508804	0.0225863251433121	0.721474012262822
A230050P20Rik	160.32464395676	0.643151222864742	0.284138446812078	2.26351354447329	0.0236040506294011	0.727958904220502
Card14	22.0649840271548	0.961246912950597	0.424844667733098	2.26258438897128	0.0236613213548775	0.727958904220502
Olfr550	118.619912164423	0.955178834529025	0.422196513094881	2.26240341855776	0.0236724899169918	0.727958904220502
Jag2	310.538913630306	0.771272253217945	0.341010529024175	2.26172562889771	0.023714360260129	0.728022902146948
Bst1	341.266780197196	-0.88071151844747	0.390625865101517	-2.25461649401682	0.0241574112423337	0.729663263901914
Fastkd5	164.014539442657	0.82834767246715	0.367449154408673	2.25431916913835	0.0241760962499109	0.729663263901914
Fcgbp	67.3370674277276	-0.935818961871693	0.415412531059511	-2.2527461063461	0.0242751620438086	0.729663263901914
Fgf5	7.57241105410391	0.805448742294006	0.357284585485856	2.25436185890503	0.024173412695184	0.729663263901914
Gm10600	66.700769513952	0.900370382013043	0.398381292532753	2.26007194336069	0.0238167861170871	0.729663263901914
Gm3883	43.6170197544423	0.873537890339911	0.387583979069446	2.25380288534422	0.0242085712231441	0.729663263901914
Ncapg2	444.116012381944	-0.719283064949202	0.318791794080146	-2.25627848114676	0.02405319618065	0.729663263901914
Pgm5	413.454827973689	-0.912188039580044	0.404954197333505	-2.25257089712	0.0242862178344136	0.729663263901914
Pla2g12a	110.21342047388	-0.915450475588155	0.405851432902997	-2.25562952689379	0.0240938424359295	0.729663263901914
Rpp25l	37.2290817465248	-0.951752878399799	0.422170795272182	-2.25442614472227	0.0241693720615263	0.729663263901914
Slc25a26	76.4300523609256	0.868434769149711	0.385064145445625	2.2552989662143	0.0241145694820586	0.729663263901914
Unc5a	9.07631526158002	0.874324262254863	0.387634534569826	2.25553758574461	0.0240996058426738	0.729663263901914
Zbtb49	306.535881043936	0.541626130751736	0.240139894005526	2.25546085540986	0.0241044166620126	0.729663263901914
Aff2	336.601904010053	0.842255812863376	0.374117030563055	2.2513164172071	0.0243655037219983	0.729669820284271
Aspg	7.71203363401837	0.740121053363427	0.328769413890741	2.25118585273687	0.0243737685584533	0.729669820284271
Gm18362	22.0182774540556	0.934899567427679	0.415386140977543	2.2506758776967	0.0244060736740435	0.729669820284271
Rbl2	1593.77304763469	-0.572403991106987	0.254546553590832	-2.24872025581259	0.0245302996283895	0.732187426265322
Nrg4	58.7456273342921	-0.864823361170739	0.384788058305875	-2.24753170609904	0.0246060666242938	0.733252770398541
Zbtb37	2551.83983575941	-0.579371138606411	0.257861173768039	-2.2468335583068	0.024650666213816	0.733387381649091
Ptprs	1356.93351586958	0.742653176838756	0.33073995238279	2.24542929116476	0.0247405867752402	0.734119575174441
Rasal3	92.2750998999608	-0.941494337624423	0.419337168578285	-2.24519648667551	0.0247555215544969	0.734119575174441
Alg1	117.585122385152	-0.902515685754665	0.402451947056452	-2.24254272430708	0.0249263172538958	0.736802723958969
Gm6517	11.6780918364669	0.950185236322241	0.42370951610806	2.24253928741103	0.0249265391119092	0.736802723958969
Cdk2	481.743553479208	-0.677282713345696	0.302871296721696	-2.23620633806062	0.0253382582437215	0.738239030390721
Fam222b	819.472961578433	0.677069340940465	0.302717807210678	2.23663532442694	0.0253101842193535	0.738239030390721
Gm18222	17.1866049035416	-0.820642171433034	0.366372353970431	-2.23991292612451	0.0250965763054644	0.738239030390721
Gm8909	57.2009849034418	-0.763518406302294	0.341362573758076	-2.2366787251944	0.0253073454561975	0.738239030390721
Morc3	1751.12334409762	-0.566505948364809	0.252942369583061	-2.23966411518407	0.0251127368973953	0.738239030390721
Naif1	98.672126203956	0.779119213066791	0.348325129304414	2.23675855549856	0.0253021246246262	0.738239030390721
Nit1	382.053060403143	-0.656619056067376	0.293434746501732	-2.23770042196928	0.0252405977283842	0.738239030390721
Serp2	9.85213248636984	0.769707294057013	0.343468670456877	2.24098254153184	0.0250272059067242	0.738239030390721
Stag3	41.1299559659728	0.922943423178508	0.412408019174582	2.23793762552373	0.0252251229682653	0.738239030390721
Fsd1	18.9396041924095	-0.840787630011994	0.37636450223275	-2.23397165520152	0.0254849381445067	0.738647878681915
Mapre3	331.427474707265	0.816534822210634	0.365482635130399	2.23412754458035	0.0254746821076929	0.738647878681915
Mpped2	85.896607656525	0.926734452203183	0.414740171133555	2.23449406810597	0.025450582417406	0.738647878681915
Rps6kb2	224.948163309594	0.498763945131647	0.223429560802538	2.23230956253117	0.0255945103068445	0.738647878681915
Zbtb48	70.3714666888967	-0.935517244687956	0.419064162542329	-2.23239620160424	0.025588788641784	0.738647878681915
Zfp952	333.400942607186	0.806101420400196	0.361034651954133	2.23275360422358	0.0255651973830315	0.738647878681915
Gm9974	7.29529605978668	0.839405039947722	0.376444840970446	2.22982213751103	0.0257592531258418	0.742231581800831
Brca1	223.1585453337	-0.768859544802492	0.345081328483637	-2.22805316120994	0.0258769701847983	0.744451137533418
Nsun5	214.450785579516	0.738030965249321	0.331706758189452	2.2249500410474	0.0260845921463538	0.748071759407265
Smoc2	23.3437632862807	0.831702665043092	0.373767695026145	2.22518606105034	0.026068750199278	0.748071759407265
Ndufaf3	138.308695825652	0.740173711443584	0.332939159261131	2.22315005866598	0.0262056831093796	0.750368362836179
Adam17	3050.08526178976	-0.677989676700358	0.305152244071971	-2.22180793315894	0.0262962883753753	0.751786231881628
Fam185a	155.807119935273	-0.922319129305333	0.415489370440333	-2.21983808714015	0.026429760482085	0.753193055021681
Ints5	259.437255111242	0.667496398730618	0.300938187421941	2.21805150236627	0.0265513210083065	0.753193055021681
Rab35	238.350200839965	0.796165411209664	0.358850144860223	2.21865707068276	0.0265100637019786	0.753193055021681
Scube3	76.7919571541596	0.755717708321013	0.340610860750688	2.21871289322792	0.0265062633072156	0.753193055021681
Tmem186	112.353720090251	0.87416109220113	0.39409816638858	2.21813032070596	0.0265459479852151	0.753193055021681
Akr1c13	74.1571343489883	-0.935889296589371	0.42319197091304	-2.21150059763701	0.0270011905350407	0.761680829904148
Akt2-ps	21.7503047130221	0.73271029561682	0.331556695597426	2.20990951275034	0.0271114429058523	0.761680829904148
C2	117.575957044876	0.627618227472404	0.284324872525214	2.20739825502515	0.0272862481859646	0.761680829904148
Epb41l3	475.448133041368	-0.610707309601082	0.276576853774117	-2.20809261970943	0.0272378173813021	0.761680829904148
Epha3	103.384993471596	0.894136744323886	0.405202779942917	2.20664020234473	0.0273392059496685	0.761680829904148
Foxp3	14.5804920949647	-0.884710294998925	0.400701709921221	-2.2079024698269	0.0272510726444322	0.761680829904148
Gm17229	346.326604167393	-0.86890993018545	0.392768122388199	-2.21227202681853	0.0269478747154948	0.761680829904148
Hsd17b7	356.588013538365	0.594817704790085	0.269442904378713	2.20758348104073	0.0272733217117642	0.761680829904148
Kif27	58.506535416446	0.896377801742674	0.405752136260895	2.20917580373825	0.0271624151811778	0.761680829904148
Tdp1	118.215644948806	0.930739425699937	0.421820005314628	2.20648478965742	0.027350074069357	0.761680829904148
Tmtc4	433.425848959265	-0.817408329028681	0.370129264445817	-2.20844015199004	0.0272136054387345	0.761680829904148
Trim46	112.924161719687	-0.774806041239427	0.351016487806258	-2.20732093264826	0.0272916458909192	0.761680829904148
Fgfr1	706.28460269313	0.528370335518683	0.239536683602506	2.20580133102066	0.0273979130718629	0.761853518960296
C920009B18Rik	331.429160972339	-0.78561664575697	0.356809743032185	-2.20178025151658	0.0276808347203183	0.762629494124229
Chtf8	547.99379119527	0.537324576483823	0.243714815917001	2.20472676009494	0.0274732741396961	0.762629494124229
Dmtn	185.977382956849	-0.574055890454011	0.26079270468464	-2.20119612298274	0.0277221426561978	0.762629494124229
Evi2b	328.830575414221	-0.813228284732992	0.3694704328093	-2.20106458465307	0.0277314520085336	0.762629494124229
Gins4	397.679143103778	0.534008405767797	0.242510243856565	2.20200350004036	0.0276650612356249	0.762629494124229
Hoxb6	17.6708305762291	0.903307681113989	0.410251610822237	2.20183823118587	0.0276767374576867	0.762629494124229
Plin4	33.9057059982127	0.93444227441939	0.424843683902603	2.19949668507632	0.0278426245873632	0.762629494124229
Skiv2l2	1731.1008803239	-0.373151941940042	0.16944622414126	-2.20218505210811	0.0276522395036797	0.762629494124229
Ubc	6510.76763514306	0.540544268567701	0.245756451926195	2.19951201415472	0.0278415358152837	0.762629494124229
Zbed4-ps1	10.7889883582027	0.751560113443396	0.341549499157499	2.20044273318295	0.0277754987618811	0.762629494124229
Bex2	167.328324042954	-0.859034626092763	0.390839188702902	-2.19792347063171	0.0279545600257079	0.764550948864541
Adprh	163.763561713922	0.833198998097015	0.380503265622326	2.18972890215355	0.0285439036878076	0.769109537428992
Atxn7	3043.75147409252	-0.528762465594547	0.241547874290951	-2.18905865823368	0.0285925768532987	0.769109537428992
C1d	179.660325448366	0.855175338060177	0.390454239390772	2.19020630790054	0.0285092779809204	0.769109537428992
Clstn3	13.6956734572524	-0.876851404625796	0.399693209506447	-2.19381111254945	0.0282489916041567	0.769109537428992
Cpeb1	475.253629828135	0.907914237317471	0.414407812746535	2.19087143000555	0.028461097735571	0.769109537428992
Ell	304.081909874764	0.753597134607996	0.344509495549536	2.18744953141542	0.028709723674045	0.769109537428992
Gm15784	18.970403357481	0.930468851393308	0.424659612821592	2.19109334464593	0.028445038252036	0.769109537428992
Gm8116	278.808519818692	-0.612503231360728	0.279713893571201	-2.18974904514286	0.0285424420076544	0.769109537428992
Izumo1	32.5304262304274	0.861645505954385	0.393357751763279	2.19048818052255	0.0284888510656202	0.769109537428992
Lhx2	40.2266225052415	0.908814265904034	0.414914944868125	2.19036281325776	0.0284979346990397	0.769109537428992
Mettl17	234.042864108069	0.880616961852847	0.402397054318753	2.18842795294242	0.0286384439854052	0.769109537428992
Ms4a4c	73.7234171874414	-0.918440373650988	0.419839184779841	-2.18760041212592	0.0286987218021813	0.769109537428992
Thap6	229.667533434078	0.692153587083147	0.316214372888981	2.18887453077964	0.0286059607129806	0.769109537428992
Vmn2r-ps21	14.5776722289837	-0.917704593314224	0.41851974254312	-2.19273907543244	0.0283261836930238	0.769109537428992
Ddx56	158.619339532628	-0.92801696927448	0.424841086293697	-2.18438611333588	0.0289338877694977	0.769696647427008
Gm15753	8.10838298178658	-0.832456568059201	0.380924204781082	-2.18536012574369	0.0288624520823214	0.769696647427008
Klhl10	6.58630948412446	-0.811258272619186	0.371408317979016	-2.18427599315377	0.0289419737350266	0.769696647427008
Snrnp27	346.719842036846	0.627188345097787	0.286862718784617	2.1863710549599	0.0287884694903712	0.769696647427008
Tmem106c	89.7994925616571	-0.664382996174975	0.304161907999923	-2.18430703747145	0.0289396939988559	0.769696647427008
Ublcp1	824.883038384083	-0.542324407785199	0.248361833980064	-2.18360606818812	0.0289912072809892	0.769886966067139
AC149294.1	271.913907355469	-0.746412913736818	0.34252078832873	-2.1791755104232	0.029318632468867	0.774088049470215
Anapc4	936.4653262394	-0.553814756813639	0.254085778086406	-2.17963697529464	0.0292843817063497	0.774088049470215
Fam217a	13.7324753680735	-0.925876649037167	0.424703178091727	-2.18005585264822	0.0292533216806426	0.774088049470215
Heatr6	622.62053731306	0.780719084079176	0.358073420074881	2.1803324131568	0.029232830080248	0.774088049470215
AC167013.2	42.0864462795303	-0.795614769213824	0.365271234198422	-2.17814789319444	0.0293950279416658	0.774986781338125
Cxcr5	52.0702966794578	-0.832000086654955	0.382343094374712	-2.17605626699134	0.0295510534838048	0.776861531024679
Dclk1	282.089206413793	0.644558092568449	0.296199042518859	2.17609782626968	0.0295479464335879	0.776861531024679
Pygl	715.889610535412	-0.640544857029225	0.294516286335998	-2.17490470560416	0.0296372582276303	0.778009919355741
Gm3373	40.051705275275	-0.923249594255782	0.424749107134811	-2.17363516190454	0.0297325455571806	0.77939310323744
Rps13	474.732164117977	-0.601679546579439	0.277025451756079	-2.17192876237675	0.0298610366084175	0.781641468990295
Gm10036	46.1329614865509	-0.797353364278439	0.367475572090561	-2.16981324702023	0.030020996420522	0.784705959294702
1700047I17Rik2	1780.8578836487	0.72194852214734	0.332946792358226	2.16836004646225	0.0301313030708063	0.786465695130588
Ankrd23	141.832617498348	0.689430473305231	0.318246974375931	2.16633787220499	0.0302853777012159	0.788238343953267
Gm8797	1010.81333217211	-0.43548547010152	0.200995973819348	-2.16663777799314	0.0302624844468295	0.788238343953267
Aar2	330.012669769996	-0.729249607024111	0.337681543164871	-2.15957792714794	0.0308053586919204	0.795216823798245
Aoc1	10.415408273026	0.833943336308252	0.386380562029824	2.15834702430989	0.0309008612073261	0.795216823798245
Dhrs9	62.3872324691398	0.910268896096905	0.421697048137447	2.15858493702383	0.0308823823945693	0.795216823798245
Dpcr1	20.7019315262061	0.876700942925813	0.406191718620465	2.15834273013572	0.0309011948254114	0.795216823798245
Gm13410	69.4241097991536	-0.916615691695581	0.424550825258766	-2.15902463771422	0.030848255564919	0.795216823798245
Gm15739	35.8892852681135	0.913149440537727	0.422506182339346	2.16126882565782	0.0306745795669982	0.795216823798245
Nme1	274.496254186993	-0.764576435802224	0.354073875401728	-2.15936980646975	0.0308214884042638	0.795216823798245
Psmb8	360.022576890024	-0.734126589307299	0.339887150469032	-2.15991274837613	0.0307794246764752	0.795216823798245
Xpnpep1	787.779578401294	0.547470497343426	0.253747053012751	2.15754425851761	0.0309632825380439	0.795695478368806
Fam102b	5109.54529941182	-0.687232436493742	0.318631565726562	-2.15682471674354	0.0310193245068967	0.79595912642267
Fen1	57.9312696418953	0.896302859801072	0.415775215048087	2.15573903244187	0.0311040484993283	0.79595912642267
Hpcal1	343.597226379701	0.668085450187379	0.309836725783831	2.15625003297218	0.0310641466328175	0.79595912642267
Eri2	591.233281399538	-0.721987572172272	0.335239879319629	-2.15364464883339	0.0312680499736969	0.799038422302698
Gm13868	21.255145973543	-0.885940734063612	0.411579265088085	-2.1525397638144	0.0313548669655471	0.799279314996611
Gsg1l	137.527228284198	-0.782352039170359	0.3634767368968	-2.15241296004175	0.0313648438633419	0.799279314996611
Slamf7	115.757253773286	-0.857200365586566	0.398356859593851	-2.15184035354765	0.0314099303629208	0.799315015090907
Gm1972	49.8242697678097	-0.832453215721859	0.387235206451566	-2.14973535942161	0.0315761538300556	0.801316070219871
Scn9a	57.0179507035034	-0.909282841611993	0.422968140526229	-2.14976674243295	0.031573670102289	0.801316070219871
Gm8420	33.9060844067358	-0.84133311530934	0.391588126878374	-2.14851538532642	0.0316728355013672	0.802656331258332
Alas1	1426.89019364368	0.559050476237887	0.260977175593805	2.1421431777161	0.0321819623165657	0.804204632015577
Atxn7l2	20.1518125886728	0.901959033343932	0.421208804942928	2.14135844920465	0.0322451429788989	0.804204632015577
Dcaf11	850.456961566122	-0.735017211823633	0.34319007795164	-2.14172046059912	0.032215983246321	0.804204632015577
Dock11	375.469115672858	0.891619753411359	0.416419571557233	2.14115717490674	0.0322613652456377	0.804204632015577
Il18	48.2402096512382	-0.909295336008655	0.424350506108031	-2.1427930989133	0.0321297157086139	0.804204632015577
Lrmp	80.0225971489764	-0.907959541906232	0.423876219121266	-2.14203935240461	0.0321903154852056	0.804204632015577
Lrp12	121.666910275809	-0.828914116360808	0.386497453084494	-2.14468196296133	0.0319782839968842	0.804204632015577
Olfr12	36.8488935358502	-0.751401035333375	0.350899831455786	-2.14135479124063	0.0322454377403988	0.804204632015577
Pfas	347.895239779083	-0.675453248174855	0.314779234125047	-2.14579989703682	0.0318889468663818	0.804204632015577
Pgr	241.702768344107	-0.860118071237747	0.401574953357934	-2.14186184682465	0.0322046008348438	0.804204632015577
Polr2f	249.656510993914	-0.680500993603126	0.317273984248684	-2.1448370411289	0.0319658784799608	0.804204632015577
Sdcbp2	35.6124654195174	0.910507148604359	0.424725134087106	2.14375622144751	0.0320524248030391	0.804204632015577
Cyp4v3	954.911307924764	-0.607402819151021	0.283756560710455	-2.14057718218122	0.0323081505021147	0.804275142499583
Alg8	370.311767955499	0.844680418526762	0.395399618584843	2.13627019052249	0.0326573971590957	0.808138372576159
Prkd2	757.99532366553	0.632967052652381	0.29631051555664	2.13616128831374	0.0326662696015399	0.808138372576159
Selenon	852.04095958034	-0.677408963073605	0.317147704648078	-2.13594156018026	0.032684177499391	0.808138372576159
tdTomato	44.9512095300824	0.868322929151045	0.406447648355027	2.13637090204684	0.0326491938620994	0.808138372576159
Zfp872	117.165980760122	0.804712164825487	0.376502448130637	2.1373358096898	0.0325706882555352	0.808138372576159
Dusp10	106.794786995772	0.812853761419675	0.380876042694287	2.13416878538648	0.0328289668737928	0.809903117083122
Oas2	67.6413001803993	-0.90598344226587	0.424550222542345	-2.13398414171248	0.0328440789679005	0.809903117083122
Lrrc63	21.3675012334343	0.905145360211035	0.424273886024358	2.13339870783155	0.0328920329765841	0.809993980313
Med31	92.2120652165445	0.827522653045155	0.387992848601751	2.13282965401909	0.0329387027004967	0.81005301520294
Adam32	8.99125752208912	-0.854641032961985	0.401255944456559	-2.12991494523394	0.0331786360449266	0.81378480051915
Tmem181a	867.50222725723	0.596083426798895	0.279863763349664	2.12990570720706	0.0331793988734375	0.81378480051915
Man2b2	415.947228596369	0.653413116380955	0.307062142169434	2.1279507521328	0.0333411670009948	0.816657741120752
Arsb	853.629524005691	-0.584786854461684	0.275165719959805	-2.12521695851906	0.0335685136232264	0.817253788992841
Cdpf1	109.739658525933	0.740734336734653	0.348586024658207	2.12496854244502	0.0335892378650076	0.817253788992841
Gm29794	7.66764261525812	0.782843746099317	0.368494434402958	2.12443845282954	0.0336334974646996	0.817253788992841
Hs1bp3	322.92941563674	-0.799547216262355	0.376048984071978	-2.12617837071278	0.0334884103481275	0.817253788992841
Phax	214.531742485552	0.59100872783622	0.278071644509172	2.12538293460097	0.0335546730770497	0.817253788992841
Tm6sf2	11.8825666669894	0.782048279718676	0.367989064318454	2.12519434828069	0.0335703994417221	0.817253788992841
Polm	167.497947899818	0.798944513720541	0.37619208162878	2.12376749202533	0.0336895905593966	0.817531085497717
Twf2	66.0232013840066	0.824210907421418	0.388553410975877	2.12122937063236	0.0339025047598881	0.821608118664467
Asb4	7.51348832519487	0.89905576776045	0.423960259854242	2.1206133048167	0.033954357555147	0.821776296543023
Oit1	37.790636857949	-0.780764931852186	0.368472120616375	-2.11892538992132	0.0340967728321425	0.824132962364216
Ap5z1	243.339336098001	0.829599095391255	0.392031095075147	2.11615636058724	0.0343315113484533	0.828711956652572
Cygb	63.818241911751	0.765193027290433	0.362241816730953	2.1123818177479	0.0346537132488194	0.831251288839936
Gm19005	17.7975241642853	0.713653458565593	0.337815164538613	2.11255601725369	0.034638786610619	0.831251288839936
Gm1980	13.7386248669788	0.897879574049074	0.424844780845149	2.11342969134024	0.034564006887733	0.831251288839936
Hdac1	1270.41016493557	0.503687781508357	0.238482096477555	2.11205700112487	0.0346815604936343	0.831251288839936
Jph2	44.2753280746866	0.865693060988961	0.409872589802137	2.11210284007249	0.0346776294617135	0.831251288839936
Meox1	219.748427245825	0.894273383067407	0.423478290862808	2.1117337118873	0.0347092957683615	0.831251288839936
Gna11	1106.83488392086	0.733686418736025	0.347619510028975	2.11060195866127	0.0348065391820169	0.832490519494593
Dph5	314.96463209298	0.625628635765885	0.296965291269067	2.10673992604419	0.0351401293262165	0.832848376012673
Egfl8	40.7149606768905	0.878660995300345	0.416615416777263	2.10904580079452	0.0349406284490756	0.832848376012673
Gm13650	21.6365462818793	0.882164511972314	0.418586488596139	2.10748444110303	0.0350756089600541	0.832848376012673
Gm4811	17.7839286656311	-0.877330469884732	0.416140052841674	-2.10825769808446	0.0350087048801542	0.832848376012673
Gm6395	90.7598239339199	-0.886535415592332	0.420642836039366	-2.1075728376588	0.0350679551530431	0.832848376012673
Gm6565	13.8102982175889	0.68411072910473	0.324668005935689	2.10710854348931	0.0351081719451489	0.832848376012673
Slc23a3	74.1552340703366	0.894970862405945	0.424762796595542	2.106989758941	0.0351184672908596	0.832848376012673
Zfp729a	3285.21902734571	0.443392801090988	0.210678434702972	2.10459509876324	0.0353265686371478	0.836183992695851
Eml3	410.367960276564	0.572980595383529	0.272378315067648	2.10362045613368	0.035411568095443	0.837112999279483
AC133101.1	61.724622428937	-0.851366719931077	0.405055538587252	-2.1018518174087	0.0355662583733209	0.83968494123439
Pbk	118.886614229307	-0.888119453383753	0.42296939585008	-2.09972509145447	0.0357530310399677	0.841035956847505
Sh3gl1	286.088398868694	0.762372517716435	0.363065080289109	2.09982330746145	0.0357443871560413	0.841035956847505
Umps	238.12433585558	-0.687808881425034	0.327585718365764	-2.09963024290658	0.0357613802496234	0.841035956847505
Olfr1393	12.4887691457221	0.694768362339083	0.331069927583595	2.0985547295402	0.035856170594365	0.841498072367425
Rchy1	961.883309382018	-0.577837025530216	0.27544338758794	-2.09784315604865	0.0359190028157053	0.841498072367425
Scara3	85.3754424987027	-0.891008739208304	0.424630838662805	-2.09831377771374	0.0358774362321497	0.841498072367425
Cdhr4	40.9353192459316	0.883677512112324	0.421993675268243	2.09405392521727	0.0362551768097598	0.842898310150158
Ddr1	196.358186793059	-0.699065835747855	0.333587759094829	-2.09559798490427	0.0361178681366024	0.842898310150158
Mul1	114.850264965617	0.771657844089465	0.368218347256872	2.0956528913839	0.0361129936390797	0.842898310150158
Psrc1	406.015108127811	0.851590129142849	0.40662545502243	2.09428632326	0.0362344819364517	0.842898310150158
Sbsn	40.7146865990417	-0.890423492205893	0.424838897245479	-2.0959085855347	0.0360903009634821	0.842898310150158
Six5	261.566916416911	-0.687196970914138	0.32814740170593	-2.09417160502149	0.0362446962517211	0.842898310150158
Arl13b	390.252495203893	0.827108938404309	0.396352071229219	2.08680362345319	0.0369058894732734	0.851891347213063
C1rb	16.5124623883156	-0.796481981342454	0.381706834041014	-2.08663275139809	0.0369213443919746	0.851891347213063
Dact3	24.0543968066766	0.882488452608482	0.422703040890221	2.08772676617122	0.0368224889472611	0.851891347213063
Ercc2	89.0708078677103	0.856653851200279	0.410198567207177	2.08838820923432	0.0367628302119815	0.851891347213063
Mmgt1	843.181525997438	0.457773326636361	0.219372977120002	2.086735260861	0.0369120720249127	0.851891347213063
Vta1	256.567795314037	-0.454124640067037	0.217486020901777	-2.0880635830481	0.0367920995150375	0.851891347213063
Cd177	783.152235889106	-0.88522814249474	0.424393253802694	-2.08586761114326	0.0369906168901962	0.852414757229118
Gm43704	7.77475999216793	0.829625072083411	0.397956280377668	2.08471410803237	0.0370952592692418	0.852678340262962
Rnf128	242.91653815805	-0.814379978897413	0.390611310919888	-2.08488580880966	0.0370796671359161	0.852678340262962
Meis3	220.491146792196	-0.856731117316162	0.411064632521716	-2.0841761843155	0.0371441442234336	0.852730748878499
Prag1	117.053964398188	0.801281862288988	0.385055890220994	2.08094950015986	0.0374385286276967	0.858411977820761
Dnlz	188.783731023675	0.688255385432865	0.331619094472557	2.07543955370707	0.0379458155593749	0.865731044782079
Kcnj8	50.3089975837432	0.86680153590822	0.417430764854964	2.0765156976616	0.0378462808148516	0.865731044782079
Mrpl27	209.478850056979	-0.646806845630684	0.311594192466614	-2.07579878338068	0.037912564948403	0.865731044782079
Spr	100.042140062472	-0.814210435074415	0.392309889644919	-2.07542673933445	0.0379470021268638	0.865731044782079
Skap1	66.0365788930539	0.779316606983626	0.375623733127492	2.0747267498114	0.0380118667472593	0.86613091640673
AI606181	145.765625930248	-0.618473522551597	0.298235597713052	-2.07377498626661	0.038100213290022	0.866963994595048
Cd79a	68.7707120003215	-0.861658284738194	0.415594961829372	-2.07331263339992	0.0381431937284262	0.866963994595048
AI467606	33.9213160038174	0.871814743599329	0.420947453927206	2.07107736480119	0.0383515667724445	0.869118512367627
Atxn2l	2306.25409041148	0.476875336669763	0.230289123265052	2.07076795425072	0.0383804863088508	0.869118512367627
Gm15432	35.4808341226271	-0.708089679622696	0.341860441975353	-2.0712828765188	0.0383323685410615	0.869118512367627
BC037034	208.855796286949	0.813834647397829	0.39373825427363	2.06694330196387	0.0387394968240689	0.869588183343069
Bcl3	71.2531443309808	0.74469074163888	0.361152374108102	2.06198489897224	0.0392091737037783	0.869588183343069
Card6	812.936623172901	-0.601065639543131	0.291429714704563	-2.06247204459731	0.0391628164097654	0.869588183343069
Ccl4	10.4427925677897	0.693479904134898	0.335459096769407	2.06725621935241	0.0387100172631872	0.869588183343069
Cyp1b1	2284.65860644695	-0.847376929494858	0.410220274905007	-2.06566320909195	0.0388602914997649	0.869588183343069
Dennd4a	1116.03652844788	0.708813634227674	0.343527089555564	2.06334130779816	0.0390802120277821	0.869588183343069
Fggy	81.9908444260716	-0.823549849922196	0.398935744508338	-2.06436716002264	0.038982917706404	0.869588183343069
Ftl2	474.565884146986	0.667277383396911	0.322588147123456	2.0685117830493	0.0385919237668065	0.869588183343069
Gm5617	27.3722133663464	0.827536108390008	0.400568011577716	2.06590662377306	0.0388372973117153	0.869588183343069
Grin2b	154.972443248297	0.870884469116437	0.421765548116634	2.06485445054797	0.038936774012993	0.869588183343069
Klhl4	27.5775229280808	0.846547181081674	0.409203787442747	2.06876672958487	0.0385679819083093	0.869588183343069
Lmln	373.297714660085	-0.873249566810709	0.42304407664518	-2.06420468934524	0.0389983130946528	0.869588183343069
Mt2	57.459118338759	0.825832029516444	0.400341599560104	2.0628184291212	0.0391298824124999	0.869588183343069
Ndufa1	102.912036469365	-0.590479958207625	0.286199781151539	-2.06317403819038	0.0390960958237343	0.869588183343069
Olfr755-ps1	16.7923998908754	-0.858818830945946	0.416332507302238	-2.06281953938918	0.0391297768868285	0.869588183343069
Pih1d1	170.25577729847	-0.783367864025914	0.379544363491024	-2.06396916771612	0.0390206398105401	0.869588183343069
Trpv3	45.5512077779604	0.871952562705287	0.421240151094826	2.06996545898826	0.0384555791730631	0.869588183343069
Nup188	707.714395621256	0.712135229381936	0.345909864005052	2.05873062171923	0.0395200510710244	0.875421760831153
Vamp2	1815.74505632235	0.519707002735182	0.252501962485367	2.05822955837541	0.0395681024612803	0.875426324950479
Kctd21	152.313497580356	-0.779426734360437	0.378895667395965	-2.05710120603173	0.0396764917369375	0.87570659747979
Zbtb39	600.158080112545	-0.538460892288662	0.261738552915538	-2.05724715098589	0.0396624581240267	0.87570659747979
Gm19195	24.0077161436537	0.873033197651051	0.424756092425415	2.05537533944696	0.0398427655161491	0.876271978078558
Mrps31	477.64728189268	0.451897146572578	0.219864474880078	2.05534407875151	0.0398457826835744	0.876271978078558
Usp13	369.672309523392	0.665650322189238	0.323756216072625	2.0560232951324	0.0397802708526181	0.876271978078558
Nop14	718.684178138199	-0.585397069002516	0.284975624675359	-2.05420049405767	0.0399562906181623	0.877647358271928
Bmx	106.644091863859	-0.867445722201042	0.423774596973893	-2.04695073370451	0.0406629220267766	0.878176027469879
Cebpzos	72.4062044837418	0.844613031725212	0.41262245619329	2.04693908207836	0.0406640661775428	0.878176027469879
Coq4	90.0606472187792	-0.729476398680667	0.356523514851636	-2.04608214687952	0.040748289190683	0.878176027469879
Cul5	1857.79237429278	-0.675034003149089	0.329532404773868	-2.04846016164119	0.0405149318115243	0.878176027469879
Dclk3	26.9277431058783	0.776234940205562	0.378044902285151	2.05328767962083	0.040044685050617	0.878176027469879
Gm14418	203.899940550314	0.85320330768421	0.416718362696181	2.0474339123526	0.0406154995205107	0.878176027469879
Gm7920	12.7199450881433	0.752053864933394	0.366751580936934	2.05058111273068	0.040307757252068	0.878176027469879
Lrrc15	19.4066442850577	0.864937811564372	0.421730461013821	2.05092563028315	0.0402741897295582	0.878176027469879
Napg	877.576693720737	0.513419235385294	0.250572853191537	2.04898187830762	0.0404638869731302	0.878176027469879
Ntn5	19.2601120914074	-0.821628325220831	0.40104460752035	-2.04872054084193	0.0404894494508217	0.878176027469879
Pfdn6	114.379133903954	0.612886095098932	0.299236448251711	2.04816658759225	0.0405436791366034	0.878176027469879
Slc19a1	45.7103864598724	-0.853128126854383	0.416890129183887	-2.04640999422194	0.040716049599033	0.878176027469879
Slc6a2	674.729837824143	0.851564389358424	0.415344480389228	2.05026051763203	0.0403390152367515	0.878176027469879
Slc9a1	762.7545999888	0.570102281413264	0.278359036490121	2.04808253614392	0.0405519127965956	0.878176027469879
Trpc4ap	819.357557804673	0.440391284659951	0.215215579333002	2.0462797629466	0.0407288535895245	0.878176027469879
Wdcp	296.919689596789	0.604443457886878	0.295150838897154	2.04791373843087	0.0405684524626592	0.878176027469879
Gm48869	31.7205750130645	0.840842271903467	0.411184963429803	2.04492466088686	0.0408622862237085	0.878563162203518
Zfp362	440.499381276113	0.615231687560756	0.300808449192821	2.04526066076816	0.0408291668813388	0.878563162203518
Gm13597	92.441018669483	0.761236121090823	0.372538817883773	2.04337396412826	0.0410154327866355	0.879008155938573
Gm29657	7.74420676813056	0.767581195295855	0.375653713963081	2.04332119386764	0.0410206529138372	0.879008155938573
Rps27a-ps1	19.1971188865431	0.731836573260308	0.358171754409667	2.04325596379455	0.0410271063656086	0.879008155938573
Upf1	348.230057044341	0.549296436419594	0.268961301616571	2.04228799131358	0.0411229725928258	0.880031613486473
Cacna1c	1902.23547092153	-0.449955844202477	0.220481910898223	-2.04078349271103	0.0412723520588631	0.880899514924374
Cmtm3	204.848635094762	0.866888503661807	0.424856724634676	2.04042552087936	0.041307962168941	0.880899514924374
Depdc1b	43.4522149935048	-0.810037959746689	0.396974754431019	-2.04052764238802	0.0412978007339213	0.880899514924374
Ank1	56.2454318285027	0.864930522581839	0.424082706881188	2.03953263961824	0.0413968971038747	0.881275535239928
Mdm2	2855.44503062978	0.532739039890774	0.261238577402191	2.03928166042106	0.0414219249224648	0.881275535239928
Ficd	194.297889551137	0.646163616521078	0.316987498018187	2.03845142335552	0.0415048080597674	0.882013325284047
Pabpc4l	49.2738121470315	0.828513072035167	0.406845215779651	2.03643311977372	0.041706882531983	0.885279384788507
Capn5	819.199811913969	0.507207430556149	0.249177620009228	2.03552562440144	0.0417980129112394	0.886185680459961
Fasl	17.0339960731406	0.786830011873852	0.387045344889219	2.03291428837379	0.0420611832190502	0.887706337067052
Gm14048	100.503482727628	0.687853401941063	0.338266715804394	2.03346462954641	0.0420056035539546	0.887706337067052
Raet1d	71.0350602002836	-0.76059448229808	0.37414473628047	-2.03288836790668	0.0420638024942414	0.887706337067052
Siae	824.154728997725	-0.757551363907701	0.372646338468578	-2.032896303291	0.0420630006053256	0.887706337067052
Dhx58	72.3878889485399	0.812613791308472	0.400029171289718	2.03138633287307	0.0422158197429597	0.888864043540775
Gm29397	63.3771366197377	0.861762065003998	0.424201230692367	2.03149355224043	0.0422049529521183	0.888864043540775
Acpp	47.5121544377629	-0.847649082432003	0.418367110373904	-2.02608919633869	0.0427556450104108	0.889771668625165
Ccdc122	64.1821420120462	-0.851925952842158	0.420633851817476	-2.0253385436316	0.0428326132976416	0.889771668625165
Csk	366.356124468412	0.659125182814881	0.325159084332308	2.02708524711327	0.0426536953539899	0.889771668625165
Dcdc5	12.7897654014897	0.856512913434466	0.422995806894222	2.02487329537206	0.042880376371968	0.889771668625165
Ddit4l	125.596372416734	0.847713372869819	0.418512982161989	2.02553662371626	0.0428122917584664	0.889771668625165
Gabrq	12.1780329628962	0.858958344194738	0.423757150419235	2.02700613628571	0.0426617851319125	0.889771668625165
Gm10762	22.1501089773249	0.810085524063521	0.399689439813882	2.02678740884608	0.0426841586890596	0.889771668625165
Hist1h2ac	26.0992702103559	-0.825284972439488	0.40709256860457	-2.02726612099159	0.0426352042822285	0.889771668625165
Igkv10-94	7.00694026193707	0.633113072633294	0.312049016472534	2.02888981926664	0.0424695139504296	0.889771668625165
Ncl	7896.12828040932	-0.351585402565009	0.173176933695078	-2.03020919162401	0.0423352799308234	0.889771668625165
Nupr1l	68.7106177206599	0.741878425046796	0.366173895515008	2.02602761729745	0.0427619546205307	0.889771668625165
Ptpn7	94.4425307851462	-0.811144060354133	0.400610703590089	-2.02476881692135	0.0428911084728314	0.889771668625165
Zfp968	49.2822731548452	0.855516856285775	0.421519553679131	2.02960182705311	0.042397029051089	0.889771668625165
Chil4	18.047780388502	-0.827609070740498	0.409018203424197	-2.02340400454543	0.0430315116658018	0.891673351018319
Gstm5	33.8451182188002	0.82303099460172	0.406904985403714	2.02266136843996	0.043108072393652	0.892249321930601
AL611930.7	136.292520079014	0.715240617137364	0.354165552347169	2.01950927298614	0.0434343144864505	0.894952310989398
Inpp5b	2616.36482881196	-0.52496209718699	0.25988158976308	-2.02000494789019	0.0433828743072939	0.894952310989398
Pramef8	136.292520079014	0.715240617137364	0.354165552347169	2.01950927298614	0.0434343144864505	0.894952310989398
Uprt	929.338911996518	-0.588760045511583	0.291502841903606	-2.01974032797346	0.0434103296405674	0.894952310989398
Gm17258	26.5791367622515	0.718306132079242	0.355969369955729	2.01788747208384	0.0436029820846627	0.895226381926814
Gtf2ird2	138.134367208507	0.823989203819686	0.408283802270462	2.01817755011953	0.0435727733525447	0.895226381926814
Kcnd1	83.2187762774939	-0.796173676098707	0.394624814523184	-2.01754589878162	0.0436385762117468	0.895226381926814
Ldhc	17.5264623596262	0.820248057171781	0.406566503045762	2.01750033764945	0.0436433258282078	0.895226381926814
Capg	80.6794117222793	-0.824265871511794	0.408771283148495	-2.01644759671721	0.0437531926861658	0.89547222212391
Gm3365	115.551203466298	0.686026003060541	0.340187038531566	2.01661417207959	0.0437357928971446	0.89547222212391
Lysmd1	81.3127341103769	0.649270818184505	0.322287774132804	2.01456856355017	0.043949874121043	0.898492566248853
Cfap157	8.75056767509629	-0.769127840151465	0.382633247502957	-2.01009150451705	0.0444215050526958	0.901203957410848
F2rl2	74.8572182100646	0.836421465792365	0.416441027586559	2.00849918808375	0.0445902722416758	0.901203957410848
Gins2	655.053675746357	-0.792256251268618	0.394928410974812	-2.00607560573592	0.0448481820839803	0.901203957410848
Gm12024	10.2768543527504	0.853464923568985	0.424854966642091	2.00883828736776	0.0445542863648664	0.901203957410848
Gm47184	10.8609742223778	-0.792958077277767	0.395305240769444	-2.00593869116005	0.0448627895607838	0.901203957410848
Gng10	142.559302135694	0.710151928143404	0.353642699102141	2.0081057235068	0.0446320581989735	0.901203957410848
Hspa1b	277.859837548564	0.659160288561756	0.328120078168432	2.00889958408273	0.0445477840535587	0.901203957410848
Med27	278.535960881353	0.601467969279056	0.299181167522519	2.010380446937	0.0443909383353616	0.901203957410848
Mfsd12	119.593064774171	-0.760885917907499	0.379490501556621	-2.00501966396114	0.0449609448792138	0.901203957410848
Prr5l	497.896063715015	0.552519328971272	0.275578490513707	2.00494359317129	0.0449690776146966	0.901203957410848
Rftn2	399.567636029512	0.766521961165538	0.381070047633585	2.01149884627663	0.0442727920626709	0.901203957410848
Sft2d1	237.161826611842	0.59432587819997	0.29563162953677	2.01035957867982	0.0443931453572881	0.901203957410848
Slc35a5	803.90572262676	0.691427846605718	0.344491478707657	2.00709709627528	0.0447393253620746	0.901203957410848
Traf3ip2	375.577115171495	-0.605170715991687	0.300736208023265	-2.01229748811912	0.0441885870713509	0.901203957410848
Ttc27	172.976892177781	-0.67488642033917	0.336411855613993	-2.00613149946045	0.0448422199108887	0.901203957410848
Zfand2b	62.0411612009266	-0.839964513410675	0.418816680027686	-2.00556604707135	0.0449025674479898	0.901203957410848
Zfp358	87.0316304865872	0.748001231410588	0.373005589836717	2.0053351793951	0.0449272263331754	0.901203957410848
Zfp54	229.443283459455	0.713833690712585	0.35482956725037	2.01176496153969	0.0442447191055583	0.901203957410848
Fbxl8	41.443227107968	0.836365561938234	0.417277787720289	2.00433760566923	0.0450339081093604	0.901515773169549
Cxcl3	49.3731760191977	-0.850846615841928	0.424707949751691	-2.00336870628248	0.0451377278159659	0.90214172269044
Exoc4	2040.77822733111	0.636341745256041	0.317674379374425	2.0031257997864	0.0451637873959908	0.90214172269044
Capn6	114.640789317712	-0.77003304500469	0.384745342548304	-2.0014096594503	0.045348260567996	0.903574159950957
Kif4	195.229566873538	-0.813236642573998	0.406271009975586	-2.00170975187934	0.0453159569720068	0.903574159950957
Ngef	91.1813663644331	-0.78998199874037	0.394777601827683	-2.00108110258289	0.0453836504888741	0.903574159950957
Trappc10	758.239673183146	0.597754451493943	0.298843165238194	2.00022794905649	0.0454756551267919	0.904421806364034
Gm12657	18.1419956313805	0.830985154973849	0.415873205343703	1.99816950045404	0.0456982869251397	0.905902189986393
Triap1	119.192453905326	0.710743631066482	0.355630690996673	1.99854413316968	0.0456577002504846	0.905902189986393
Tsku	20.5299336768344	0.844148037832258	0.422461333309763	1.99816639127373	0.0456986238923015	0.905902189986393
Ehhadh	125.241395274296	-0.694019418402814	0.347436437923259	-1.99754355804243	0.0457661676224565	0.90625927379663
Zfp354a	217.450609788588	0.80972959126278	0.405491944094431	1.9969067278787	0.0458353162052415	0.906647330386274
Iyd	14.0031874796902	0.718605366385902	0.359990876908078	1.99617660469044	0.0459147030500502	0.907236848495431
Ppp1r12b	1340.8106932723	0.534494634974839	0.267889939409576	1.99520234374182	0.0460208155348409	0.908352601770209
Lyrm2	142.383296556951	0.726906694815977	0.365011105013657	1.99146460157364	0.0464298331489297	0.915438208109878
Gm6768	23.5639249233354	-0.713996500427731	0.358970689707404	-1.98901058192163	0.0467000349761428	0.918785526837081
Tcea3	70.8432109953736	0.793914546229938	0.399105637896878	1.98923410456825	0.0466753691792843	0.918785526837081
Mki67	1860.04919754298	-0.689388755148549	0.346850319945727	-1.98756845678107	0.0468594377859511	0.920931399752469
Gm48348	178.808259679715	0.757285998309608	0.381331199107094	1.98590097029257	0.0470443209819523	0.921528506573285
Haus4	65.4817187935303	0.805948830902148	0.405921748942668	1.98547831694522	0.0470912801905242	0.921528506573285
Olfr308	16.4034392825526	-0.814592809897273	0.410040861947625	-1.98661373900175	0.0469652175274044	0.921528506573285
Uqcrc2	1121.31483230814	-0.441490107332281	0.222311729428052	-1.98590559512139	0.0470438073549319	0.921528506573285
Mars2	539.30339405733	0.535222532391308	0.269687125556883	1.98460542484598	0.0471883883182643	0.922442244721454
Smim10l1	2337.13943760052	-0.575088700466734	0.290030230261652	-1.98285778674835	0.0473833170426502	0.92427777391191
Tnfrsf25	24.2439033970312	0.829716982221061	0.418430633180048	1.98292600117554	0.0473756958368311	0.92427777391191
Lum	28.4397922327268	0.836348568097999	0.421887232475675	1.982398384493	0.047434670271301	0.924294102187427
Bbc3	10.9737469911306	0.781473781201979	0.395390578980558	1.9764602970988	0.0481026681848367	0.925514062520605
Gm14326	225.938618146849	0.627514149993904	0.317324743965959	1.97751408273797	0.0479835502635783	0.925514062520605
Gm2916	31.8805327165284	-0.802130764497425	0.405266992110234	-1.97926497867668	0.0477861804188909	0.925514062520605
Gm9625	42.5724088293308	0.68933574214811	0.348664928990115	1.97707221126233	0.0480334683623153	0.925514062520605
Hist4h4	53.8577143217296	0.610233017385803	0.309075134390287	1.97438405580446	0.0483380896199625	0.925514062520605
Ighg3	14.9170202350731	-0.70376007348023	0.355679647923094	-1.97863464381408	0.0478571562011581	0.925514062520605
Il18bp	407.422216974821	0.762865206905089	0.385288407859669	1.97998484081811	0.0477052320895155	0.925514062520605
LT629154.4	98.814865753113	0.715655891427793	0.362501311320174	1.97421600716832	0.0483571866300321	0.925514062520605
Ndufaf1	231.038152864637	-0.816069916650409	0.412182762368373	-1.9798739567888	0.0477176934576675	0.925514062520605
Orm2	59.7488482330414	0.816775523520777	0.413309943536201	1.97618164356899	0.0481342081522809	0.925514062520605
Pld6	33.2868740049446	0.784819031311447	0.397277037083175	1.97549558130422	0.0482119355637938	0.925514062520605
Rpl7a-ps11	11.2406078170159	0.780200159252756	0.394935648673706	1.97551211665208	0.0482100609525475	0.925514062520605
Slfn8	98.814865753113	0.715655891427794	0.362501311320174	1.97421600716832	0.0483571866300316	0.925514062520605
Stambp	804.840178498123	-0.714757376895632	0.362000982273922	-1.97446253434413	0.0483291735061406	0.925514062520605
Vmn2r8	6.33660374074881	-0.74365558656329	0.375369444945535	-1.98112978181054	0.0475767212114509	0.925514062520605
Wbp11	340.138972631794	0.565658519133045	0.286402121568897	1.97505003117433	0.048262470611392	0.925514062520605
Zdhhc2	208.243183402435	-0.65971102042555	0.333843483650396	-1.97610872380066	0.0481424645924907	0.925514062520605
Gm20604	143.944132996996	0.726404021490849	0.368338125710794	1.97211195579899	0.0485968274264951	0.927404105084802
Polr1e	95.7912802967228	-0.735764478549791	0.372939920310568	-1.97287669804047	0.0485096120526675	0.927404105084802
Sh3bp2	109.245806108124	-0.837823107364727	0.424856551890766	-1.97201409190022	0.0486079978562784	0.927404105084802
Vstm2a	27.8216916739698	0.837492522514992	0.424814357049081	1.97143177629995	0.0486745094046948	0.927705727685104
AC112943.1	34.3523015021122	-0.826014683597045	0.420863069825122	-1.96266848488339	0.0496847073399782	0.931105522696929
Alkal1	90.6952624914863	-0.759558484938354	0.385927177380834	-1.96813940415712	0.0490520000970678	0.931105522696929
Alkbh6	319.896089019459	0.53903730448559	0.274272042400332	1.9653381356996	0.0493751145179327	0.931105522696929
Cdkl2	962.700926926841	0.522682416438752	0.265518990082912	1.96853120100953	0.0490069497717246	0.931105522696929
Fam189a2	203.777774436615	0.641996980933056	0.327215469486197	1.96200070229301	0.0497624024894285	0.931105522696929
Gm11478	37.7309982085729	0.759862703710374	0.387208653821551	1.96241147043311	0.0497145983983134	0.931105522696929
Gm14121	12.6259150511914	0.617593668331132	0.31407899890105	1.96636410104486	0.0492565671379437	0.931105522696929
Gm4864	22.261812109173	-0.798049588808401	0.406009872865138	-1.96559158322114	0.0493458071372681	0.931105522696929
Iars	2015.97649822315	-0.551171959969829	0.280589320029343	-1.96433691742861	0.0494910331297312	0.931105522696929
Mlxipl	64.9774570182653	0.653115768806423	0.332583342711359	1.96376572404965	0.0495572667180344	0.931105522696929
Nav2	3393.69547533145	-0.477810294383558	0.243001251541691	-1.96628738062932	0.0492654236944716	0.931105522696929
Nptn	1774.56901317232	0.490200038677977	0.248921187477224	1.9692981688143	0.0489188613568489	0.931105522696929
Pex7	402.296167403969	-0.61060679900618	0.311225227182759	-1.96194506638634	0.0497688802097391	0.931105522696929
Spice1	238.939945773445	-0.682897011877244	0.347480853930691	-1.96527953742584	0.0493818926019887	0.931105522696929
Taf9	165.498167404882	0.789798009751983	0.40243931199878	1.96252698532189	0.0497011620265223	0.931105522696929
Tsr1	640.847514098888	-0.586566693977406	0.298708851099061	-1.963673630089	0.0495679525690412	0.931105522696929
Washc1	165.272712492004	0.564005228187187	0.286658580468827	1.96751559735195	0.0491237995510192	0.931105522696929
Zfp956	28.081880955746	-0.833380306260716	0.42449880597074	-1.96321001269945	0.0496217764041328	0.931105522696929
Sec1	122.116475254902	-0.810606475553444	0.413394399561653	-1.96085500048617	0.0498959399250184	0.9325291244209
Iglon5	40.3778519464125	-0.830963585347293	0.424324369755236	-1.95832161567016	0.0501922859567754	0.936223479444758
Lipt1	27.4720614256861	-0.828479897315879	0.423062839343711	-1.95829040102194	0.0501959465122866	0.936223479444758
Alms1	2072.58908636189	-0.537616986389567	0.274767961864627	-1.95662180823848	0.0503919490644971	0.937013711415755
C2cd3	896.351093957971	0.426336402093577	0.217888978354321	1.9566680486256	0.0503865087734751	0.937013711415755
Immp2l	8.30021667408237	-0.784755843167439	0.400961407251774	-1.95718547714162	0.0503256656452345	0.937013711415755
Fam19a4	15.1891559285251	0.594770105468467	0.304288796472242	1.9546237402228	0.0506274971082644	0.938279295050829
Lst1	7.0129559969924	-0.759371279954059	0.388586058701779	-1.95419074603713	0.0506786633070096	0.938279295050829
Map2k6	92.4210104275808	0.720106807057813	0.368594950216141	1.95365347961373	0.0507422113990481	0.938279295050829
Skida1	132.764692184646	0.789512473919583	0.404154723363736	1.95349065167062	0.0507614839301322	0.938279295050829
Spag7	245.897045051753	-0.544099790058669	0.278534428123231	-1.95343819334946	0.0507676942723026	0.938279295050829
Upk1b	90.7336131487762	0.75108036008593	0.384335508965177	1.95423098455881	0.0506739065630978	0.938279295050829
Cactin	87.3895107031664	0.778749911552778	0.398920442100774	1.95214340847455	0.0509211807896639	0.939595997095787
Ensa	984.609895239494	0.530837111993139	0.272009520661172	1.95153872078756	0.0509929947595844	0.939595997095787
Smim6	127.943594111838	0.825733260620388	0.423095437038885	1.95164775682631	0.0509800391479875	0.939595997095787
Ddx42	1209.06159406162	0.497006699839594	0.254803751737922	1.95054702471881	0.0511109542536292	0.939876512541361
Fblim1	1008.3415571675	0.681621011493324	0.349401269122077	1.95082580325481	0.0510777712567546	0.939876512541361
Gm44075	43.5799583495272	-0.716730424936401	0.367681547432211	-1.94932389167162	0.0512567571367405	0.941187829336376
Gm44629	11.7725414821929	0.784708860612448	0.402603486957837	1.94908610092249	0.0512851432392396	0.941187829336376
Mical1	443.029869970546	-0.576927550451623	0.296094003370486	-1.94846077220194	0.0513598542292858	0.941614481796835
Noxa1	9.71618765381984	0.691018071751439	0.354851830472718	1.94734255937441	0.051493679546048	0.942179854654041
Trp53rka	129.348628199716	-0.795911331224563	0.408664224548685	-1.94759238370704	0.0514637558139971	0.942179854654041
Aldh1a2	51.5808780121813	0.825470113290193	0.42449293965241	1.94460269225236	0.0518228150366181	0.942407974735956
Cd79b	147.344328035375	-0.743503413632043	0.382413676023146	-1.94423855695747	0.0518666901983444	0.942407974735956
Gm5641	1450.97405875389	-0.5327432753979	0.273994050132359	-1.94436074484299	0.0518519641490241	0.942407974735956
Olfr1218	58.3413938306113	0.724245131064455	0.372209459303118	1.9457999063765	0.0516787798905462	0.942407974735956
Scgb3a2	74.5910753707866	0.825539692857923	0.424597193491885	1.94428909449139	0.0518605990048308	0.942407974735956
Slc10a5	59.5723309037449	-0.822924833253366	0.422986231356777	-1.94551210476459	0.0517133742762569	0.942407974735956
Smarcd2	427.276119337012	-0.670515436917436	0.344570634634592	-1.9459448064357	0.0516613699159622	0.942407974735956
Polr2b	1670.37792564419	0.420901298097904	0.216696503209992	1.94235389986901	0.0520942720838619	0.945604063807957
Gm21972	10.9321985400629	-0.748144570534588	0.385299552646524	-1.94172187690272	0.0521707788242093	0.94605425187964
Cacnb4	116.208016008869	0.710794860509935	0.366400553656364	1.93993937349933	0.0523870582733234	0.949035648739603
1700073E17Rik	14.3582803133446	-0.823270279788686	0.424568092689687	-1.93907713265303	0.0524919467057277	0.94905647122006
Ddt	72.7738096259807	-0.595678849658902	0.307171763685917	-1.93923700053363	0.0524724861173084	0.94905647122006
Acot13	213.038024729811	-0.509933322451663	0.263200838342174	-1.93743046436929	0.0526927456978805	0.951326514666734
Golga1	1189.44858904619	-0.602084130170967	0.310801996624186	-1.93719518121048	0.0527214890895812	0.951326514666734
5730455P16Rik	842.267248725072	0.384199226121532	0.198393899022489	1.93654758545766	0.0528006703754275	0.951816616610046
Sec23ip	1630.5425663475	0.681506897012933	0.352013515246911	1.93602480443089	0.0528646630907519	0.952032224971936
Ear-ps10	11.6560794209717	0.809959274116768	0.419035288532026	1.93291423487085	0.0532467639939864	0.954267970248196
Ftl1-ps2	11.1900838816541	0.691245788103868	0.357686862861578	1.93254452392727	0.0532923321300932	0.954267970248196
Parp3	444.881983562258	0.658244504759236	0.340698242091306	1.93204549785387	0.0533538904500139	0.954267970248196
Slc25a27	243.471921375919	0.737753449448073	0.381502199223869	1.93381178653482	0.0531362730948625	0.954267970248196
Socs4	2293.78102928659	-0.401930738145319	0.208010916856166	-1.93225790367167	0.0533276814664822	0.954267970248196
Tmem68	806.241600335945	0.577195153551074	0.298592267535529	1.93305459084735	0.0532294731663908	0.954267970248196
Uimc1	662.165538603059	0.555001974849898	0.28714882342005	1.93280253855689	0.0532605275135671	0.954267970248196
Agfg2	196.963493633776	0.706265328592444	0.365775650561283	1.93087026845193	0.0534990977926909	0.954871920620822
Fgf18	137.370328190561	0.814967371382928	0.422126894431051	1.93062176832242	0.0535298438548848	0.954871920620822
Slc6a8	1329.88022239574	0.594106280441007	0.307746465506107	1.930505617551	0.0535442198478966	0.954871920620822
Tmem60	360.276079523581	-0.546358863337397	0.283137165113961	-1.92966141734692	0.0536488034959667	0.95580541145638
Ebag9	885.552123666549	-0.580274677871317	0.301144747902834	-1.92689622486308	0.0539925640782601	0.958197812744835
Nrxn1	166.240794362643	0.777642638518637	0.403530735457209	1.92709642708517	0.0539676139441368	0.958197812744835
Slc1a5	885.702434345728	0.607572684854776	0.315152122865361	1.92787114784673	0.053871155286667	0.958197812744835
Spata33	74.9521234943987	-0.813325474324082	0.422086025051102	-1.92691874654133	0.0539897568412165	0.958197812744835
Primpol	292.28721853326	-0.471868800421313	0.245073605517178	-1.92541664952262	0.0541772543061424	0.958685901392154
Rnf32	204.695242702642	0.813840032975262	0.422612439943827	1.92573610252324	0.0541373335405666	0.958685901392154
Slc2a4rg-ps	267.814423357914	0.699478161313292	0.3632333375831	1.92569923776136	0.0541419391292955	0.958685901392154
Trim5	98.7942977812353	0.742746388090003	0.386372491431725	1.92235835770221	0.0545606815732435	0.964537962073078
1110059G10Rik	261.255443148587	-0.646179617789212	0.336244102958117	-1.9217574735272	0.0546362816703692	0.96494212907601
Actr6	204.012954885037	0.69359933159484	0.361342625137533	1.91950598502141	0.0549203295829293	0.965603399566596
Fgfr4	290.77214970157	0.78953527112884	0.411156880330261	1.92027741453493	0.0548228676423029	0.965603399566596
Gns	3602.45798967575	0.429659919235041	0.223661844819645	1.92102465926411	0.0547285987500394	0.965603399566596
Spata13	830.710418199348	-0.600328459500026	0.31277378937072	-1.91936946093803	0.0549375929905901	0.965603399566596
Yipf4	230.117628075418	0.6515998149673	0.339361364928344	1.92007659771431	0.0548482248226099	0.965603399566596
Aqp5	1474.2562597202	0.691123203285911	0.360672696475262	1.91620605063825	0.0553388735207875	0.967161586928705
Bmp8b	61.6848307277084	-0.772441207042007	0.403205272404627	-1.91575175204267	0.0553967016762902	0.967161586928705
Ccdc160	60.0834112393662	-0.793286894678244	0.413893014150589	-1.91664721934547	0.0552827648419402	0.967161586928705
Dctn1	450.175441819607	-0.668795889080633	0.348739216852655	-1.91775360143452	0.0551422615851163	0.967161586928705
Fam160a1	244.295691186243	0.618632552151324	0.322676983254647	1.91718834703223	0.0552140079445551	0.967161586928705
Gm10644	26.7584523209756	-0.813246488461205	0.424839314632773	-1.91424489318784	0.0555888720124899	0.967161586928705
Gm9118	8.35914336857073	-0.799475753271108	0.417677646729808	-1.91409753318277	0.0556076946739355	0.967161586928705
Map3k7	1907.00491813449	-0.451917967295147	0.235783432917679	-1.91666548282436	0.0552804430802665	0.967161586928705
Tmem181b-ps	310.550251744519	0.780548471229887	0.407631162844522	1.91484003770242	0.0555129067230236	0.967161586928705
Ttc21b	460.256980049311	-0.64442802770591	0.336537800712014	-1.91487561380176	0.055508368468616	0.967161586928705
Zscan2	56.9535067506561	-0.812144391406465	0.424087525086416	-1.91503956934591	0.0554874575241525	0.967161586928705
Pthlh	135.937203255011	-0.807060144715995	0.421777443659517	-1.91347393476902	0.0556874072500249	0.967628196062399
Commd1	148.773985320843	-0.741107579734432	0.387652764491177	-1.91178200601043	0.0559041606978115	0.970472892113716
Abcc2	87.2573435515573	-0.807843606735649	0.423350732667341	-1.90821355533222	0.0563636203308412	0.971986162878533
Dmpk	143.450075187874	-0.761743942323177	0.398969367400905	-1.90927926944762	0.0562260751125477	0.971986162878533
K230010J24Rik	71.4860913176855	-0.679808904425677	0.355837981907125	-1.91044503114091	0.0560759375365521	0.971986162878533
Nr1i2	12.7802309855752	0.61159764237222	0.320430656930135	1.90867393348561	0.0563041678036206	0.971986162878533
Ptgs2	845.910385740863	0.673386316648977	0.352836350986444	1.90849473067714	0.0563273035699783	0.971986162878533
Rgs5	300.042401716885	0.742668436354218	0.389278833813658	1.90780584980308	0.0564163144218725	0.971986162878533
Slc16a6	281.460839628978	0.772936299327734	0.404747430468749	1.90967561778607	0.0561749921985123	0.971986162878533
Zfp236	927.180426140632	0.632158307649808	0.331195932797722	1.90871398181058	0.05629899849379	0.971986162878533
Apobr	42.0495905152661	-0.808982319697164	0.424297745193188	-1.90663827197296	0.0565674454888624	0.973673142154013
Luc7l	973.797101155397	0.418669514982751	0.219646039473128	1.90611001221341	0.0566359339735747	0.973935793152721
Trp53i11	308.340283866069	0.67599695763517	0.35482290595666	1.90516718702975	0.0567583420547906	0.97512430476667
Btnl9	189.962895990211	0.630345550886446	0.331362504044745	1.90228388303502	0.057134051553872	0.97523472630742
Cfap100	54.1912136741723	-0.798715165295897	0.419837669390732	-1.90243806958769	0.0571139080215949	0.97523472630742
Gm12663	51.6013050852849	-0.801524873452884	0.421354873698492	-1.90225608741014	0.0571376835112637	0.97523472630742
Parp11	250.320243986895	-0.673388868304623	0.353929586266991	-1.90260688688694	0.0570918598468375	0.97523472630742
Rpusd3	20.6261136482462	0.77860464975013	0.409306213996328	1.90225465220305	0.0571378710499838	0.97523472630742
Tatdn2	436.554779290465	0.603055954774182	0.316707613698319	1.90414100795387	0.0568918221938247	0.97523472630742
Zfp52	308.702034335347	0.558723464740605	0.293696788276764	1.90238193620999	0.0571212408209119	0.97523472630742
1700022I11Rik	20.8240883894317	0.804124958852661	0.42281525484167	1.90183525699369	0.0571926954229742	0.975260715893905
A430005L14Rik	29.9166652358188	-0.791517348829472	0.417422896877766	-1.89620012402255	0.0579335868000152	0.975301808310137
A730017C20Rik	27.0146504668888	-0.778996660290865	0.410353842195879	-1.89835351881272	0.0576495282641497	0.975301808310137
Aimp2	98.925271148348	-0.789075565769452	0.416582460440404	-1.89416415884446	0.0582032238228875	0.975301808310137
Camk1	476.65730958452	-0.603972492808532	0.318813191261203	-1.89444009646922	0.0581666185161374	0.975301808310137
Dctpp1	15.6264204649676	-0.79198118032961	0.417463378039674	-1.8971273217991	0.0578111360393426	0.975301808310137
Fras1	498.651970015543	-0.805105510945547	0.423552368771602	-1.90084053426625	0.0573229029957763	0.975301808310137
Gm12504	88.1975679928484	0.802592490111335	0.42371427847493	1.89418325245044	0.0582006902889341	0.975301808310137
Jph1	34.115432593949	0.768084584543284	0.405559773766944	1.8938874963094	0.0582399445077427	0.975301808310137
Kif20b	289.2026206937	-0.678712040410046	0.358286475359817	-1.89432782727407	0.0581815096034459	0.975301808310137
Klf4	2082.54772749023	0.784721669829169	0.413303842023602	1.89865563791289	0.0576097679154731	0.975301808310137
Lenep	12.1143203794202	0.720217315813901	0.378826488087145	1.90117992923511	0.0572784490717183	0.975301808310137
Mcm5	174.920835366398	-0.761687383175986	0.401613876136133	-1.89656639980686	0.0578851887036067	0.975301808310137
Nnmt	9.15913037098197	0.733037358480812	0.387087024004953	1.89372754192719	0.0582611836084046	0.975301808310137
Oas1e	7.56828177381168	0.655056574106838	0.34565827684993	1.89509876655213	0.0580793180439935	0.975301808310137
Pnma1	14.8112755097475	-0.768154819267654	0.404783433952252	-1.89769332150649	0.0577364928504744	0.975301808310137
Rprm	15.4030357570072	-0.806683568973906	0.424824910154301	-1.89886127129624	0.0575827185997489	0.975301808310137
Sgpp2	3015.01872892823	-0.593844271872119	0.312763186985595	-1.89870258579847	0.0576035913916086	0.975301808310137
Smim12	30.6585921401188	0.800637078714062	0.422697312320829	1.89411442982248	0.0582098228057164	0.975301808310137
Vamp5	181.691479920746	0.798910201680804	0.421077064163625	1.89730163353271	0.0577881395278025	0.975301808310137
Zfp385b	571.148022267424	-0.747172926525887	0.39357119380355	-1.89844413994088	0.0576375996868007	0.975301808310137
Ttc13	676.597289574847	0.662792801079101	0.350649036052774	1.89018857299624	0.0587327444108572	0.982297097335881
Cd24a	7823.41480213171	-0.636665732018188	0.337128420921457	-1.88849617091914	0.0589593714803754	0.98255471795641
Gpsm1	116.676710031919	0.793761104631248	0.420354952189654	1.88831153408922	0.0589841397878149	0.98255471795641
Haus3	305.149734827858	-0.657885652616315	0.348443596492387	-1.88806928650413	0.059016649452593	0.98255471795641
Kpna6	1709.69713789739	0.522913883809428	0.276806127743372	1.88909793317229	0.0588787073517913	0.98255471795641
Terf1	497.980150400958	-0.706913425357607	0.374180295867003	-1.88923209791055	0.0588607355339368	0.98255471795641
Bcl7c	196.901888142297	0.766631720622458	0.406654483918917	1.8852164452595	0.0594006214276092	0.983577529647933
Ccdc191	291.561262302876	-0.662300535281671	0.351074904847267	-1.88649352641654	0.0592284799446247	0.983577529647933
Pcnt	2659.95940390096	-0.600900742869171	0.318615552703207	-1.88597429651815	0.0592984184415816	0.983577529647933
Pla2g2c	7.22186286837686	0.727158110799544	0.385531685800634	1.88611763333915	0.0592791046156117	0.983577529647933
Serpinh1	689.661349785525	0.663106681708214	0.351667477369024	1.88560707026194	0.0593479239315039	0.983577529647933
Wfdc8	56.1757174692558	0.796385790601931	0.42224853855045	1.8860593178981	0.0592869616614803	0.983577529647933
Clec2g	15.3817003267283	0.788023539350319	0.41831077652182	1.88382318500756	0.0595888963356625	0.984893820595066
Dnajc9	329.7465540727	0.511451115401957	0.271677264973644	1.88256869948825	0.0597588415571575	0.984893820595066
Frg2f1	77.4327688425128	-0.799239156194541	0.42474187212178	-1.8817055926273	0.0598759999865696	0.984893820595066
Gabra2	139.892751435875	0.62208528446551	0.330312807146549	1.88332172112694	0.0596567815098642	0.984893820595066
Gm10717	13.0881992977399	0.773487010796836	0.411236719165847	1.88088021995161	0.0599882144881408	0.984893820595066
Gm11594	12.6402640651228	0.696834986953558	0.370605036474206	1.88026313291092	0.0600722251617256	0.984893820595066
Gm6361	31.3652069035388	-0.737182467869642	0.391568300368288	-1.88264082454143	0.0597490598916663	0.984893820595066
Herc3	862.549948218384	-0.642275880365601	0.341583598403638	-1.88028899328663	0.0600687025541198	0.984893820595066
Mycbp	989.434775336377	-0.606940709073891	0.322642549820143	-1.88115519609001	0.0599508104312757	0.984893820595066
U2af1l4	284.938680058572	0.633849945886807	0.33681197020131	1.88191038907542	0.0598481836207937	0.984893820595066
Ubiad1	221.660383163112	-0.755140748084453	0.401456119035098	-1.88100445423385	0.0599713129308145	0.984893820595066
Gm6123	72.549393912248	-0.723453261655268	0.384897886220187	-1.87959790779782	0.0601628986318285	0.985234642780086
Msr1	83.5895404459897	-0.771246481442668	0.410385758414747	-1.87932077473123	0.0602007067075551	0.985234642780086
Prokr2	163.975028563632	-0.582873734165736	0.310322656945542	-1.87828288112403	0.0603424771528647	0.986672300684509
Fcf1	269.888121064767	0.666265535202623	0.354835213474623	1.87767591800827	0.0604255130822212	0.987147868629822
Slc25a15	185.990479382951	-0.504910134906442	0.268994679458035	-1.87702647473818	0.060514465395722	0.987719155526784
Sp2	393.22242033861	0.569741707512475	0.303674661167707	1.8761582060277	0.060633559093742	0.988780954312119
Gm43097	147.416171318305	-0.50529510933896	0.269536574894112	-1.87468105038237	0.0608366153655458	0.988883893496885
Lsm4	44.3715902675413	0.723884505856162	0.386010668492969	1.87529663022603	0.0607519267003047	0.988883893496885
Tctn1	698.131437224971	0.754680556412601	0.402595101380003	1.87453983872563	0.0608560564069242	0.988883893496885
Tmem134	244.925368062986	0.615332207424689	0.328216236296815	1.87477686773615	0.06082342682743	0.988883893496885
Pgm1	261.50368723979	0.629106036108082	0.335705107357236	1.87398410783971	0.0609326155738996	0.989249394104384
Slc25a42	477.045776999876	0.520468540160305	0.277900422466157	1.87285983785681	0.0610877424031056	0.990888672650375
Cyp4a12b	7.67168070448671	0.57525637141783	0.307394059032838	1.87139716762183	0.0612900512101048	0.991590127016266
Gm12808	11.2288445044482	-0.711215471093881	0.380129784562356	-1.87098064918198	0.0613477632279835	0.991590127016266
Gm1840	8.41727412433988	0.713822847532225	0.381449894917019	1.87134105171928	0.0612978239032738	0.991590127016266
Tmod4	14.8270466799151	0.763997447294433	0.408294918715175	1.87119019188038	0.061318723760395	0.991590127016266
Gm8489	17.495084372536	-0.756146517708416	0.40423917284968	-1.87054241274533	0.0614085330239656	0.991696318393203
Armc5	164.7391984228	0.608033528508144	0.325181972812248	1.86982544957745	0.0615080610429317	0.991845052652847
Rab13	74.9951034456193	0.705939198671431	0.377569138580601	1.86969518039868	0.061526159193364	0.991845052652847
Troap	9.75242282225251	-0.74020699626031	0.395993773580667	-1.8692389770859	0.0615895737643463	0.991993337294228
Bcl11a	154.30552521231	-0.784047375367716	0.419768855942333	-1.86780739987872	0.0617889216494261	0.994328847334697
Ahsa2	435.251879046755	0.669889295834423	0.359081839373005	1.86556161404353	0.0621027243424011	0.995291738934824
Alas2	130.96951173269	-0.686344891851642	0.367927929869587	-1.86543297241642	0.0621207392394146	0.995291738934824
Slco4c1	5280.85160853673	-0.703430017175037	0.376873842693472	-1.86648670586345	0.0619733023077957	0.995291738934824
Zfp217	923.878467317639	-0.44352649362268	0.237708380741313	-1.86584289640738	0.0620633487862579	0.995291738934824
Zfp644	3172.73866050322	0.464971567697792	0.249055002056445	1.86694330111231	0.0619095061130308	0.995291738934824
Cend1	10.3621292169262	0.743263346399027	0.398648562125751	1.86445761257899	0.0622574687693635	0.995653949801874
Fmo3	29.9071107472768	0.682085866150557	0.365868890149892	1.86429041799951	0.062280931698606	0.995653949801874
Rps28	148.581623837189	0.557850537113645	0.299258764102222	1.86410760195178	0.0623065952081295	0.995653949801874
Rnf216	915.802257143676	0.547176282804394	0.293709779858728	1.86298285017129	0.062464679126924	0.99730910469924
9130213A22Rik	20.2761141236786	0.787193900943655	0.424115507069674	1.85608375035043	0.0634416215283654	0.998218076557644
Ap3m1	1935.43182784047	0.634408261023988	0.341716479897366	1.85653399336939	0.0633774823853337	0.998218076557644
Frk	880.923811857207	-0.673741759724648	0.362474019116405	-1.8587311757323	0.063065252163841	0.998218076557644
Gatb	138.514823683451	-0.602285151369332	0.323823637302813	-1.85991719562499	0.0628972420918418	0.998218076557644
Glb1	266.098155266067	-0.584049144475282	0.314107976569877	-1.85938972595735	0.062971917030326	0.998218076557644
Gm14749	48.6733269056746	-0.689237713418133	0.370792505037793	-1.85882320719477	0.0630522018415984	0.998218076557644
Gm48291	26.3380064940935	-0.696419504119854	0.374209302354033	-1.86104273661531	0.062738141762647	0.998218076557644
Gpbp1l1	2289.44395401072	0.494566797602749	0.266053950362049	1.85889665208781	0.0630417887491951	0.998218076557644
Hrh2	41.6488859734271	-0.781566709398631	0.419967538265288	-1.86101695532697	0.0627417823374208	0.998218076557644
Kcnc4	17.4922904372511	0.603268097393121	0.325098197877391	1.85564885112233	0.0635036257918291	0.998218076557644
Lax1	22.8015426960021	-0.746765764658237	0.4017894169515	-1.85859988628914	0.063083873243364	0.998218076557644
Lrguk	36.9797126054677	0.788682885943139	0.424812498200515	1.85654350868668	0.0633761274639587	0.998218076557644
Mb21d2	209.382356261178	0.692070465687841	0.372511323453195	1.85785081449959	0.0631902027477322	0.998218076557644
Ms4a15	12.4130451015278	0.771406949773299	0.415350812694109	1.85724194150407	0.0632767403572902	0.998218076557644
Rpl17-ps8	641.929373509836	-0.558182924730726	0.300604976781542	-1.8568652146314	0.0633303326419673	0.998218076557644
Tm9sf1	1199.91341950463	0.476147605770946	0.256551178538835	1.85595563615339	0.0634598817703763	0.998218076557644
Ttyh1	136.523063301441	0.761668856613632	0.409089428390202	1.86186394405462	0.0626222704511454	0.998218076557644
Usp49	699.429683212309	0.572144438602435	0.308319793257527	1.85568507476439	0.0634984594197838	0.998218076557644
3110043O21Rik	196.621036210934	-0.684508546770476	0.369649066807609	-1.85177945309609	0.0640574992874843	0.998256319763212
Dync2li1	99.3670271523498	-0.653097401880461	0.35262793668138	-1.85208638891981	0.0640134186966958	0.998256319763212
Gm14443	215.845422221977	0.610713701707658	0.329462106975043	1.85366902225852	0.0637865261792116	0.998256319763212
Gm16485	160.101041711192	-0.7803005363311	0.421168571857833	-1.85270361672308	0.063924851351118	0.998256319763212
Hmg20a	1649.47020733782	0.462599901204895	0.24967193348461	1.85283101207453	0.0639065837229099	0.998256319763212
Pcca	623.669349637978	-0.645791226659759	0.348865155840997	-1.85111988356353	0.0641523081748101	0.998256319763212
Pcdhga12	389.928957644287	-0.703006363879508	0.379695904742449	-1.85149840990875	0.064097883286323	0.998256319763212
Pstpip1	36.2586220578523	-0.773621934832377	0.418019922189254	-1.85068197415272	0.0642153188151774	0.998256319763212
Retreg2	392.609189993804	0.525392772088902	0.283293231804679	1.85458991992841	0.0636548086620211	0.998256319763212
Smim19	155.685493434235	-0.674454236945905	0.364372402018495	-1.85100252711145	0.0641691895466843	0.998256319763212
Snapc4	319.532643795087	-0.53920561268285	0.290747120769459	-1.85455185680205	0.0636602484389757	0.998256319763212
Spdya	53.6066919022622	-0.745633466641909	0.402289326953186	-1.85347563727108	0.0638142149353698	0.998256319763212
Srms	46.1645906373175	0.787186142289226	0.424726587872023	1.85339501874184	0.0638257607835198	0.998256319763212
Arfgap2	417.436939339042	0.658408008257381	0.356359844793739	1.84759315022844	0.0646612213683836	0.999245242717327
Ctnnbip1	134.662524636153	0.679611096422802	0.367798564432845	1.84778072059846	0.0646340710376768	0.999245242717327
Gcsam	30.2572173852252	0.741403513591078	0.401062709987489	1.84859747647495	0.0645159573650679	0.999245242717327
Hunk	383.387768981224	0.57439385392399	0.310680806313428	1.84882310799888	0.0644833594926253	0.999245242717327
Kcns1	39.1697567877809	-0.737866013753753	0.399199350374392	-1.84836476577865	0.0645495922395782	0.999245242717327
Rab20	61.5885393982852	-0.780416480661853	0.422068334893138	-1.84902873810575	0.0644536631446573	0.999245242717327
Stfa2l1	12.5743098567576	0.693953678998459	0.375457802507555	1.84828674318067	0.0645608724861284	0.999245242717327
0610009B22Rik	369.722068480946	0.0707307677212635	0.330976991458914	0.213702974969617	0.830778691246663	0.999929504578494
0610009O20Rik	476.871926704824	0.0868886368806814	0.347871053361299	0.249772540834085	0.802763256048725	0.999929504578494
0610010F05Rik	729.79750649019	0.285175539165258	0.32132533663213	0.887497830560871	0.374810933679454	0.999929504578494
0610010K14Rik	186.288704875253	0.489988401901189	0.381662994849359	1.28382475774102	0.199203278882032	0.999929504578494
0610012G03Rik	113.198933690129	-0.0885328917836649	0.313157023054938	-0.282710861535216	0.77739848948015	0.999929504578494
0610030E20Rik	1046.68165875765	0.319893296662997	0.224177800336886	1.42696242082077	0.153590726806104	0.999929504578494
0610037L13Rik	1505.37232384009	0.353063560688371	0.273691690416529	1.29000467698178	0.197049034235302	0.999929504578494
0610040J01Rik	83.9020313533581	-0.0675981627046378	0.374742435428536	-0.18038566309507	0.856849808901118	0.999929504578494
1110002E22Rik	11.3808441531941	0.448649712250207	0.395795118288055	1.13354028768916	0.256987432623116	0.999929504578494
1110004E09Rik	410.503529130441	0.197709123588605	0.240501420098247	0.822070503815898	0.411036771707684	0.999929504578494
1110004F10Rik	594.535534624363	-0.304858353548766	0.286446188192086	-1.0642779206555	0.287202817104968	0.999929504578494
1110008F13Rik	645.635636707684	-0.087908896113498	0.321058757409706	-0.273809370044115	0.784231122459632	0.999929504578494
1110008L16Rik	516.716526256053	0.230684222495452	0.387545203819173	0.595244684290011	0.551679925341875	0.999929504578494
1110008P14Rik	84.9276188879712	0.359231736313784	0.414873205238993	0.865883194618085	0.386554219881055	0.999929504578494
1110012L19Rik	53.4467709996058	-0.21725974239426	0.424016705406385	-0.512384865086943	0.608381681302533	0.999929504578494
1110017D15Rik	7.85820257960517	0.127249308485987	0.404831457163244	0.31432663206969	0.753272973043846	0.999929504578494
1110032A03Rik	560.376294856255	0.19889507287008	0.322424405426297	0.616873504371073	0.537318164312538	0.999929504578494
1110034G24Rik	103.656587296559	0.0262748615065796	0.306901712776595	0.0856132775176333	0.931773843282491	0.999929504578494
1110038F14Rik	197.055644330221	0.175506868938915	0.33620652945768	0.522021000668895	0.601655708757059	0.999929504578494
1110051M20Rik	260.243609438538	0.286261444188872	0.348556568948573	0.821276859169186	0.411488585726448	0.999929504578494
1110059E24Rik	1035.60183573016	-0.18208259414973	0.271956639651989	-0.669528033523039	0.503158704242739	0.999929504578494
1110065P20Rik	18.2119430997122	-0.00227785391854684	0.423897171901285	-0.00537360017838783	0.995712508015716	0.999929504578494
1190002N15Rik	2620.42805347139	0.0403544898852032	0.409837076429826	0.0984647124577878	0.921563291139818	0.999929504578494
1190007I07Rik	40.7053150480469	-0.739901402326919	0.405163593682275	-1.82617938497984	0.0678232455231761	0.999929504578494
1300017J02Rik	32.5266963941423	0.499617689419996	0.419676872111792	1.1904818269016	0.233857068609164	0.999929504578494
1500009L16Rik	36.4138365866987	0.138809534002604	0.424121353665155	0.327287303039672	0.743450594813915	0.999929504578494
1500011B03Rik	74.5855167467033	0.170308773288086	0.384710607756195	0.442693208490931	0.657987655487992	0.999929504578494
1500011K16Rik	96.1403097713179	-0.316312528826186	0.329197166047711	-0.96086042484443	0.336622351699841	0.999929504578494
1600002K03Rik	10.9703243859331	-0.210198234929388	0.394049001600401	-0.533431715537111	0.593734767904895	0.999929504578494
1600012H06Rik	1188.65472361627	0.0770550257376222	0.318084685700643	0.242246889591348	0.808588864162116	0.999929504578494
1600014C10Rik	143.840119225271	-0.509610055162935	0.373459316961028	-1.36456645213678	0.172389354911164	0.999929504578494
1600029O15Rik	43.1674566750249	-0.440513717184044	0.366119786719329	-1.203195601995	0.228900636425231	0.999929504578494
1700001C19Rik	15.0882319666448	0.102265962464343	0.416705135974216	0.245415651585996	0.806134611296417	0.999929504578494
1700001P01Rik	12.3893551592042	0.0157820149621075	0.419133226250234	0.037653934295071	0.96996360503422	0.999929504578494
1700007E05Rik	41.3188693649372	0.629428272462535	0.406908320652902	1.54685525096314	0.12189815370177	0.999929504578494
1700008O03Rik	52.8544768490542	0.357441811214585	0.384060425778551	0.930691597526596	0.352013117359461	0.999929504578494
1700010B08Rik	10.9014675407083	0.0193715152891739	0.421472998225775	0.0459614622306051	0.963340966114519	0.999929504578494
1700010I14Rik	19.2095793094646	-0.317670886790064	0.405036315314027	-0.784302233600391	0.432862789175823	0.999929504578494
1700011H14Rik	20.6504216291131	-0.168982710817079	0.423958322279993	-0.398583308633527	0.69020026239201	0.999929504578494
1700013F07Rik	14.5893494638053	0.33019976969061	0.416623261285738	0.792562010751832	0.428033049474983	0.999929504578494
1700016D06Rik	47.7590570052355	0.0683431140066747	0.330959080775032	0.206500192853541	0.836400214112262	0.999929504578494
1700016H13Rik	11.9487604185922	0.002388079468291	0.397286564653703	0.0060109746484193	0.995203965014242	0.999929504578494
1700016K19Rik	48.4901569896015	-0.574522032575661	0.365031503175217	-1.57389712279131	0.115511235214203	0.999929504578494
1700017B05Rik	287.421766307231	-0.129917704288867	0.380415061680902	-0.341515669003254	0.732715411005075	0.999929504578494
1700017D01Rik	52.3246186357189	-0.290241255181576	0.416969894256373	-0.696072448345927	0.486383459830734	0.999929504578494
1700019D03Rik	34.6572646140041	-0.31872169137811	0.42476445085312	-0.750349260014515	0.453044381777892	0.999929504578494
1700020L24Rik	9.23462500378531	0.287879335417868	0.295333903107793	0.974758848843697	0.329679894027682	0.999929504578494
1700024J04Rik	91.0107679544388	-0.143818712389035	0.284406752083359	-0.505679669471709	0.613081542734465	0.999929504578494
1700025C18Rik	13.7485475225206	-0.0918708758169123	0.413881319037335	-0.221973961111845	0.824334153710327	0.999929504578494
1700025G04Rik	774.908725287439	0.0769981096289969	0.399935109327444	0.192526507008804	0.847329806683534	0.999929504578494
1700027J19Rik	23.3425104132043	0.236825769051531	0.423422556407433	0.559313067921795	0.575948078378924	0.999929504578494
1700028B04Rik	120.790606488075	-0.180720086713058	0.340494425681745	-0.530757842367659	0.595586597375428	0.999929504578494
1700028J19Rik	44.2416337339929	0.08338653556077	0.405523517200407	0.205626879882187	0.837082379081512	0.999929504578494
1700028K03Rik	80.6232453252618	-0.204371282255031	0.365311568241002	-0.559443773541284	0.575858894155803	0.999929504578494
1700029F12Rik	26.1394741935644	0.138414033235079	0.415009496993501	0.333520158545303	0.738741675351926	0.999929504578494
1700029I15Rik	23.0623089916777	-0.107803978071506	0.422130893969412	-0.255380450972911	0.798429268183082	0.999929504578494
1700029J07Rik	86.9403597694588	0.0283508183593438	0.415537354325151	0.0682268827681849	0.945605027472121	0.999929504578494
1700030C10Rik	6.35948924317837	0.619584386700973	0.407996960645754	1.5186004957496	0.128863086289903	0.999929504578494
1700030J22Rik	41.5924725289978	-0.577247022816099	0.421504608562212	-1.36949160481338	0.170845657249334	0.999929504578494
1700030K09Rik	92.7360799535147	0.352479112709879	0.391500328936805	0.900329033355104	0.36794517477554	0.999929504578494
1700034I23Rik	13.7568175657578	0.269558786182635	0.346867733450159	0.777122690258442	0.437086388201303	0.999929504578494
1700034J05Rik	184.243461679124	-0.0404349390845063	0.422993240209003	-0.0955924001634806	0.923844301349616	0.999929504578494
1700037H04Rik	139.479691801236	-0.176985639930832	0.381056244087093	-0.46446067392188	0.642317728620109	0.999929504578494
1700047I17Rik1	608.774651388608	-0.290800935775	0.345684214545527	-0.84123290430637	0.400217470344522	0.999929504578494
1700057G04Rik	48.9506704063374	-0.269324607362651	0.358557491794885	-0.751133677376121	0.452572209701653	0.999929504578494
1700061G19Rik	20.4302049716599	0.317542098920037	0.406599162778097	0.780970862680644	0.434819632041696	0.999929504578494
1700066B19Rik	39.4439543510907	0.0924776767868871	0.416969052796773	0.22178546864954	0.824480892103099	0.999929504578494
1700066M21Rik	182.064051081278	-0.222198025633399	0.366867454094114	-0.605662953074048	0.544738589501619	0.999929504578494
1700067K01Rik	23.3891798091889	-0.611674700004082	0.410980892128225	-1.48832880486629	0.136664202077539	0.999929504578494
1700084J12Rik	16.0995644689426	0.228476584936952	0.422815079484756	0.540370001030649	0.58894189189484	0.999929504578494
1700088E04Rik	470.189531940172	0.122630457412391	0.308471839990369	0.397541822346636	0.690967952234168	0.999929504578494
1700093K21Rik	6.72684647523301	-0.237221789876217	0.27254420612405	-0.870397478815761	0.384083224020851	0.999929504578494
1700102P08Rik	6.79304960882468	-0.638376542931056	0.362504089034415	-1.76101887466006	0.0782352084316442	0.999929504578494
1700109H08Rik	262.690919854925	0.449094122052512	0.298015193233355	1.50695042484246	0.131823364943736	0.999929504578494
1700123O20Rik	232.574164407255	-0.0788436247064976	0.396038386182102	-0.199080764535397	0.842199567735269	0.999929504578494
1700128F08Rik	181.420890254057	0.0137817866010227	0.320696562648474	0.0429745379470418	0.965721830871816	0.999929504578494
1700129C05Rik	11.3371638793038	-0.262299775138885	0.424179907358249	-0.61836916503769	0.536332018882357	0.999929504578494
1810009A15Rik	46.0788782117634	-0.03985351054272	0.38907828037991	-0.10243057130767	0.918414918888477	0.999929504578494
1810010H24Rik	178.751803856739	-0.060221844727058	0.395120871947816	-0.15241372704556	0.878860630946804	0.999929504578494
1810013L24Rik	2640.21111006033	0.0759430391550934	0.241074602103521	0.315018830239455	0.752747356757644	0.999929504578494
1810014B01Rik	129.017168625366	-0.671232606003267	0.384171229732219	-1.74722247283104	0.0805987549927771	0.999929504578494
1810018F18Rik	11.1773659854396	-0.115416881797946	0.423762617257577	-0.272362112884987	0.785343601401445	0.999929504578494
1810022K09Rik	200.342496027148	-0.107666342962397	0.396537090482411	-0.271516449650182	0.785993849737999	0.999929504578494
1810024B03Rik	34.0459264437833	-0.168551229795919	0.396361751221112	-0.425245950893712	0.67065738991036	0.999929504578494
1810030O07Rik	1362.43905767938	-0.0426963195832156	0.321110056849945	-0.132964753586549	0.894221255500949	0.999929504578494
1810032O08Rik	42.1536512320157	0.530749137505436	0.423923051212095	1.25199404936321	0.210572032296042	0.999929504578494
1810037I17Rik	248.069660938643	-0.354757414843668	0.325512809401305	-1.08984164247223	0.275782906818273	0.999929504578494
1810041L15Rik	113.245795656183	0.403971766898881	0.424554277855911	0.951519718371521	0.341340613637108	0.999929504578494
1810043G02Rik	202.885675306872	-0.385579985836238	0.373496702201513	-1.03235178132364	0.301907351738607	0.999929504578494
1810055G02Rik	293.012626169682	-0.131494463958556	0.364351331012541	-0.360900188269191	0.718174062839719	0.999929504578494
1810062G17Rik	10.3507793796485	0.107645126330109	0.331416559265705	0.324803101476312	0.74533009707312	0.999929504578494
2010005H15Rik	23.5511941940353	0.12284886023284	0.41465173090171	0.296269980510367	0.767023909462367	0.999929504578494
2010107E04Rik	110.078491713751	0.343123676580048	0.300396628250595	1.14223544577807	0.253356166046485	0.999929504578494
2010109I03Rik	138.703075107164	-0.0596702470329355	0.302572797563403	-0.19720955589351	0.843663552940214	0.999929504578494
2010111I01Rik	1115.2168869258	-0.1065128863028	0.325214459889992	-0.327515837822307	0.743277766072253	0.999929504578494
2010300C02Rik	200.080697641309	-0.391678964510971	0.352043000496062	-1.11258841663961	0.265885237551302	0.999929504578494
2010315B03Rik	213.022001308476	-0.487619929846574	0.266072297789008	-1.83265952110975	0.0668532205830176	0.999929504578494
2200002D01Rik	62.2153016217015	0.119480811614611	0.41498997377364	0.287912526001851	0.773413698359191	0.999929504578494
2210010C04Rik	60.1916793324261	-0.612109944077438	0.392553872738872	-1.55930175852479	0.118924975723034	0.999929504578494
2210011C24Rik	21.9276191651601	-0.11002987305406	0.416752720945547	-0.264017167792977	0.791766689987723	0.999929504578494
2210016F16Rik	312.961148613724	-0.391710773702447	0.334212289011223	-1.17204180271568	0.241180273370414	0.999929504578494
2210016L21Rik	226.86305585498	0.204252032602805	0.331883581251704	0.61543277263812	0.53826895378207	0.999929504578494
2210017I01Rik	43.0526717370333	0.127644942575472	0.338155418923911	0.377474189181023	0.705821242198595	0.999929504578494
2210408I21Rik	233.41568643312	-0.35907714136718	0.384446780263805	-0.934010010750471	0.350298729128312	0.999929504578494
2300009A05Rik	50.5431712847673	-0.293597561119886	0.424859067860697	-0.691046945515945	0.489536039591173	0.999929504578494
2310007B03Rik	711.627405716579	-0.292554908680379	0.271041657449316	-1.07937248994681	0.28042170948621	0.999929504578494
2310009B15Rik	50.6865198292418	0.351868949526728	0.422927896246682	0.83198330649131	0.405418367224951	0.999929504578494
2310011J03Rik	128.821650660093	0.705841789780307	0.416348180231123	1.6953161399396	0.090015464649164	0.999929504578494
2310022A10Rik	1244.96103349159	0.212244235774407	0.275969437645983	0.769086017585311	0.441842248213939	0.999929504578494
2310022B05Rik	506.181048603381	0.393667156157342	0.312906043693541	1.25810020001691	0.208355521013738	0.999929504578494
2310030G06Rik	245.332823618686	-0.104194636521413	0.31721963060637	-0.328462133072418	0.742562270900543	0.999929504578494
2310033P09Rik	136.218975383024	-0.0313938385630454	0.388991979245737	-0.0807056192364651	0.935676067892688	0.999929504578494
2310034G01Rik	13.0383465803966	0.00681638517313057	0.408055918034895	0.0167045369810019	0.98667232767945	0.999929504578494
2310035C23Rik	2501.81348420412	0.135121190834254	0.258906275490943	0.521892297040831	0.601745321862871	0.999929504578494
2310039H08Rik	28.9065749962072	-0.117074853512036	0.41709842976266	-0.280688789882654	0.778949107619569	0.999929504578494
2310057M21Rik	530.370764142843	-0.134118969471952	0.330485218499665	-0.405824411998891	0.684871620310696	0.999929504578494
2310061I04Rik	58.5343442328916	0.357714493133153	0.372015607572758	0.961557756856188	0.336271799779058	0.999929504578494
2410002F23Rik	403.090308699335	0.559677262839823	0.336838789003525	1.66155823233875	0.0966013838725156	0.999929504578494
2410004B18Rik	207.334203721844	-0.0194028354409253	0.380195322883778	-0.0510338614735052	0.959298538139609	0.999929504578494
2410004P03Rik	261.307681712661	-0.138817749434147	0.366571747087909	-0.378691894661638	0.704916672993042	0.999929504578494
2410015M20Rik	92.9071073838007	0.00685142038536784	0.409015481513673	0.0167510050231162	0.986635256733008	0.999929504578494
2410024N13Rik	33.2721696412827	0.538589654707337	0.417376517927135	1.2904167617819	0.196905995430521	0.999929504578494
2410131K14Rik	359.698183594347	0.180996595292781	0.32771911239663	0.552291851302604	0.580748412631154	0.999929504578494
2510002D24Rik	191.797778556986	-0.171753663970604	0.40567965993898	-0.423372628532666	0.672023411900089	0.999929504578494
2510009E07Rik	2474.51510279357	-0.385035760550456	0.280903416401228	-1.37070515369059	0.170466887606024	0.999929504578494
2510039O18Rik	466.801694868352	0.315437837330603	0.225087483701412	1.40140105590698	0.161094176707515	0.999929504578494
2610001J05Rik	513.067095037948	0.118586346265787	0.245744056733948	0.482560383522006	0.629407914050333	0.999929504578494
2610002M06Rik	1349.97621926189	-0.0779520007315781	0.276546507029668	-0.281876641903184	0.778038100656636	0.999929504578494
2610005L07Rik	2682.05434221271	-0.0540013198788338	0.283095552951193	-0.190752978335	0.848719129975998	0.999929504578494
2610008E11Rik	1034.39102196558	0.58015060151574	0.391215279568207	1.48294463896212	0.138089120089819	0.999929504578494
2610021A01Rik	692.199890686038	-0.135729873982626	0.27899383234458	-0.486497758183373	0.626614294417548	0.999929504578494
2610024D14Rik	20.5991095088889	0.140053776570057	0.422257822420219	0.331678347051862	0.740132152534134	0.999929504578494
2610028H24Rik	72.3960568082365	-0.375501994543883	0.328361394109769	-1.1435631632699	0.252804845808185	0.999929504578494
2610044O15Rik8	794.412751170619	-0.228226440561229	0.258213893230641	-0.88386584356781	0.376768637468282	0.999929504578494
2610301B20Rik	315.130396157062	-0.498069773706629	0.411345112169535	-1.2108318756474	0.225959845942341	0.999929504578494
2610507B11Rik	5032.71705896811	0.121874820834166	0.28708917630575	0.424519037612094	0.671187324323589	0.999929504578494
2610524H06Rik	177.18947164871	0.0864316223940695	0.389532826158678	0.221885336972503	0.824403145432994	0.999929504578494
2610528J11Rik	112.438411551611	0.0765798265024931	0.409422625421743	0.187043464985866	0.851626554135582	0.999929504578494
2700049A03Rik	554.108121166238	-0.154760084775415	0.306321535380244	-0.505221040314085	0.613403593940626	0.999929504578494
2700062C07Rik	119.027924160137	0.204462930023782	0.414377716865613	0.493421633697768	0.621714699480223	0.999929504578494
2700081O15Rik	621.758729107647	-0.108293432087333	0.392955935530404	-0.275586706537874	0.782865521068252	0.999929504578494
2700097O09Rik	613.018535321545	0.046898688836075	0.347522729095258	0.13495142881207	0.892650277114573	0.999929504578494
2700099C18Rik	37.5213102191908	-0.656971587215939	0.377505666722943	-1.74029596143281	0.081807062835555	0.999929504578494
2810004N23Rik	399.972596779952	0.086257042124627	0.314016348124402	0.274689654343904	0.78355468016556	0.999929504578494
2810006K23Rik	192.238980035609	0.460960814762613	0.324732423718695	1.41950966732515	0.155750480453731	0.999929504578494
2810021J22Rik	188.350788073669	0.739048035857943	0.404293927830944	1.82799687302496	0.0675500209456408	0.999929504578494
2810025M15Rik	151.317099930904	0.16551294432426	0.420535968061628	0.39357619061018	0.693893962471829	0.999929504578494
2810039B14Rik	270.489325727425	-0.240428984959765	0.28569657374254	-0.841553616867772	0.400037861282506	0.999929504578494
2810403A07Rik	2652.51504770758	-0.018783099526494	0.28136727462064	-0.0667565179775038	0.946775539776313	0.999929504578494
2810408A11Rik	22.2170568150089	-0.268383233710853	0.422597160892937	-0.635080541345253	0.525375887267567	0.999929504578494
2810459M11Rik	48.1771908375715	-0.694447554157462	0.418783505467801	-1.65824953726802	0.0972671098540986	0.999929504578494
2810474O19Rik	7097.35821905805	0.203772920765065	0.291282577881946	0.699571262540983	0.484195094535927	0.999929504578494
2900026A02Rik	3453.12801951161	0.244733016742149	0.323969947344258	0.755418886067512	0.449997684854484	0.999929504578494
3000002C10Rik	201.277486134623	-0.122617215511728	0.291960347913721	-0.419979001901873	0.674500793407024	0.999929504578494
3110001I22Rik	50.4429803671037	0.286684780776437	0.415503852137603	0.689969008233154	0.490213677142211	0.999929504578494
3110009E18Rik	74.1818494105209	0.152957363412513	0.372122243776364	0.411040635088819	0.681042738773726	0.999929504578494
3110018I06Rik	11.4440035755266	-0.272243789714188	0.416440566486413	-0.653739840984176	0.513279430515679	0.999929504578494
3110021N24Rik	20.5927209877153	0.763737673991551	0.422147852345898	1.80917105167638	0.0704244334505947	0.999929504578494
3110035E14Rik	37.9673599916074	0.0725409540703703	0.424793248400565	0.170767671905102	0.864406449721756	0.999929504578494
3110053B16Rik	85.999928330323	0.194692464014488	0.390541380809851	0.498519423500684	0.618117982346571	0.999929504578494
3110062M04Rik	377.369625999761	-0.513718406099031	0.390842899609035	-1.31438592491487	0.188716364620522	0.999929504578494
3110070M22Rik	24.3133045442467	-0.44219182036517	0.413967219756442	-1.06818076229643	0.285438980821254	0.999929504578494
3110082I17Rik	260.809042398319	0.361658557137818	0.325075952930081	1.11253555939158	0.265907949846241	0.999929504578494
3110082J24Rik	15.1470632160263	-0.139455581063925	0.4093954672481	-0.340637823865823	0.733376251262445	0.999929504578494
3300002I08Rik	187.19880234947	0.178793785436723	0.381628090790982	0.46850268560196	0.63942515091339	0.999929504578494
3425401B19Rik	25.1482169799808	0.0724394334570179	0.399696441933982	0.181236122859915	0.856182242120085	0.999929504578494
3632451O06Rik	40.8227015455972	0.0443672255874658	0.378152073949463	0.117326410838077	0.906601396739922	0.999929504578494
3830406C13Rik	628.987430853282	-0.32064844444094	0.302396925332366	-1.06035616628216	0.288982595887663	0.999929504578494
4430402I18Rik	48.6671740175971	-0.124096124275814	0.423777156311773	-0.292833444246619	0.769649463422967	0.999929504578494
4833420G17Rik	984.215842615802	-0.0762067502338501	0.276670290983143	-0.275442476902926	0.782976313804848	0.999929504578494
4833427G06Rik	6.64359028388144	0.283776296128103	0.307310436602471	0.923419000231316	0.35578889388546	0.999929504578494
4833439L19Rik	2800.87374595768	0.227399207389451	0.315010974865647	0.721877094874037	0.470370044829539	0.999929504578494
4921501E09Rik	6.75835559740016	-0.356946669775371	0.414782716378826	-0.860563026568751	0.389478756854712	0.999929504578494
4921524J17Rik	213.057196752988	-0.478225142217497	0.406819925361787	-1.17552045119769	0.239786560073344	0.999929504578494
4921536K21Rik	11.8569562580181	-0.346290844442206	0.424818258663242	-0.815150567049225	0.414986129638885	0.999929504578494
4930402H24Rik	2199.87734328797	-0.31609741300218	0.251557906147968	-1.25655924650704	0.208913279670683	0.999929504578494
4930430A15Rik	7.44475687504038	0.208056304686633	0.416251715229522	0.499832906566909	0.617192737974676	0.999929504578494
4930430F08Rik	219.404001099091	-0.454817397712654	0.387443377309753	-1.17389384965287	0.240437546257876	0.999929504578494
4930431P19Rik	76.6829958416242	0.63046445690171	0.422974003325839	1.49055131507936	0.136079334408609	0.999929504578494
4930432E11Rik	15.8725521772366	-0.301978538594306	0.413789685177372	-0.72978749691371	0.465520088212124	0.999929504578494
4930432K21Rik	10.3552296873665	0.157589480874248	0.333645205248307	0.472326526487819	0.636693739144147	0.999929504578494
4930442H23Rik	12.875513811769	0.373370745351284	0.375953067751931	0.993131263920551	0.32064598993072	0.999929504578494
4930444P10Rik	21.4030716199829	0.247879140887612	0.39308199262306	0.630604162845262	0.52829937629236	0.999929504578494
4930447A16Rik	8.43773938403332	-0.300582150713971	0.338068101058562	-0.889117162408359	0.373940116181315	0.999929504578494
4930447C04Rik	45.0241588815524	0.0152305032370153	0.408111703098215	0.0373194473997969	0.970230299510189	0.999929504578494
4930451G09Rik	63.1518553445823	-0.724999261054431	0.424766927720356	-1.70681664164714	0.0878561382711074	0.999929504578494
4930452B06Rik	11.4600888135076	-0.650412588291158	0.37551114820824	-1.73207264656354	0.0832606286947892	0.999929504578494
4930453N24Rik	885.986405184196	0.185355174042041	0.32041583573883	0.578483187682157	0.562937944859631	0.999929504578494
4930455H04Rik	14.3107752674556	-0.0381444688691592	0.399711934340874	-0.0954298973636089	0.923973369774359	0.999929504578494
4930465K10Rik	15.4723503712255	0.042876121310862	0.420896693545173	0.101868515406288	0.91886104098935	0.999929504578494
4930469K13Rik	28.3399908745087	0.213781463314134	0.42471618899133	0.503351341096391	0.614717275872061	0.999929504578494
4930474N05Rik	58.3488018786238	-0.213276569895577	0.326711223012841	-0.652798419132343	0.513886242919602	0.999929504578494
4930486L24Rik	60.2781067207259	-0.299673143195057	0.38676113476121	-0.774827448420013	0.438441627604548	0.999929504578494
4930503L19Rik	447.822855816334	0.440040902824446	0.379964023628098	1.15811201971887	0.246818325517737	0.999929504578494
4930507D05Rik	11.4256579885974	-0.0912975370446269	0.322565581880254	-0.283035581516317	0.777149561597173	0.999929504578494
4930512M02Rik	54.3939593468219	-0.356627640572055	0.383357956620214	-0.930273219620065	0.352229639973915	0.999929504578494
4930516K23Rik	98.0810453304694	-0.0850359309638412	0.313930697169108	-0.270874851458168	0.78648728779321	0.999929504578494
4930518I15Rik	147.694625344863	0.267482905301555	0.402858209879064	0.663962899953936	0.50671405654181	0.999929504578494
4930519F16Rik	40.2975647919145	0.62707561873855	0.367923482610266	1.70436421804258	0.0883130644343739	0.999929504578494
4930519G04Rik	42.4766456833649	-0.354761495920654	0.363003330885712	-0.977295428818938	0.328422915491442	0.999929504578494
4930522L14Rik	220.319760835939	0.160943316758803	0.388903784411839	0.413838391935955	0.678992465331672	0.999929504578494
4930523C07Rik	3018.62941529075	0.0900743062312482	0.342837605585946	0.262731697934075	0.792757383402368	0.999929504578494
4930526A20Rik	60.5021064415157	0.0951938808277197	0.339189135881534	0.280651326229291	0.778977844807359	0.999929504578494
4930529C04Rik	28.1604574023322	0.140854126955989	0.373091319967904	0.377532575585266	0.705777860515477	0.999929504578494
4930539E08Rik	138.52807634696	-0.233347336047854	0.312826375560009	-0.74593242219466	0.455708238438313	0.999929504578494
4930548H24Rik	52.4413383480588	0.224928284673216	0.374384038092959	0.600795605012856	0.547976131763167	0.999929504578494
4930550C14Rik	50.4396303290243	0.0132942217840701	0.4245435905355	0.0313141502555753	0.975019005670396	0.999929504578494
4930562C15Rik	112.534396569412	-0.368171294132225	0.337636226970456	-1.09043776918062	0.275520352075688	0.999929504578494
4930563M21Rik	17.3797801368671	0.0761001609230913	0.360083064067221	0.211340572543242	0.832621525518651	0.999929504578494
4930578C19Rik	204.054279825515	0.45890645899406	0.415249563804517	1.10513411450588	0.269101480393397	0.999929504578494
4930578G10Rik	57.0951033649135	-0.0249629937267487	0.42481708968558	-0.0587617455437694	0.95314187841707	0.999929504578494
4930579G24Rik	76.5236089820504	-0.133686253229536	0.408553856023292	-0.327218189863113	0.74350286399199	0.999929504578494
4930590J08Rik	56.105176294014	-0.143915378545594	0.399338492976385	-0.360384438457088	0.718559662231827	0.999929504578494
4931406B18Rik	118.410872120788	0.0519579762004113	0.315093483256752	0.164897019333382	0.869025038512927	0.999929504578494
4931406C07Rik	1531.82767720689	-0.122629599532552	0.254365164266175	-0.482100604799125	0.629734480230627	0.999929504578494
4931406P16Rik	3565.89594831534	0.0508523347223862	0.397380504815582	0.127968871412014	0.898173607476459	0.999929504578494
4931408C20Rik	32.3963642363125	-0.132075366890248	0.372090678113493	-0.354954785644921	0.722623464251675	0.999929504578494
4931414P19Rik	52.1998633883179	0.0465428385431711	0.327789466259231	0.141990037307553	0.887087875030515	0.999929504578494
4931422A03Rik	13.3353266846678	0.482415975224837	0.420263759749318	1.14788859147073	0.251014558454905	0.999929504578494
4931428F04Rik	130.206968545582	0.175481028010274	0.399958962947794	0.438747582294286	0.660844445338804	0.999929504578494
4931428L18Rik	181.675322605023	-0.0485791029257296	0.303656875177821	-0.159980250397037	0.872896631729235	0.999929504578494
4931429L15Rik	16.7069272362364	-0.236363617814349	0.416645894657164	-0.56730096430889	0.570509721996869	0.999929504578494
4931440F15Rik	13.1441665735283	0.262786873440792	0.424255133092294	0.619407646350443	0.5356478451781	0.999929504578494
4931440P22Rik	75.3265281730947	-0.318403155438208	0.311500436912101	-1.02215957895447	0.306705378416606	0.999929504578494
4932411N23Rik	22.4477840127174	-0.0371199347250822	0.415625922310256	-0.0893109229538694	0.928834813499708	0.999929504578494
4932414N04Rik	134.918666177607	-0.134945088053053	0.328131758100963	-0.411252750523257	0.680887211910146	0.999929504578494
4932438A13Rik	5892.63977328134	-0.150049037831624	0.243008783110005	-0.617463434495288	0.536929092367618	0.999929504578494
4932438H23Rik	15.5529739064735	-0.0882079261171681	0.40052018135515	-0.220233412006154	0.825689376347373	0.999929504578494
4932443I19Rik	136.725591864118	0.184411572852832	0.3519894956277	0.523912148355372	0.600339644832836	0.999929504578494
4933402N03Rik	22.009611813165	-0.0336831727100687	0.409534667611093	-0.0822474270775419	0.934449959815741	0.999929504578494
4933407L21Rik	82.1646147167859	-0.207508278065573	0.335397925882216	-0.618692788632346	0.536118761574327	0.999929504578494
4933408B17Rik	77.5923311470754	-0.481916674596972	0.382456906208096	-1.26005483696184	0.20764958091282	0.999929504578494
4933411K16Rik	38.1894347160893	-0.454897270628599	0.420725834952412	-1.08122019813699	0.279599175411804	0.999929504578494
4933412A08Rik	9.49328728403676	-0.0298065910322306	0.355780736639006	-0.0837779788580121	0.933232956781505	0.999929504578494
4933413G19Rik	24.8265885257992	-0.166423836614016	0.421246215746195	-0.395074971342386	0.692787559520601	0.999929504578494
4933415A04Rik	46.9028566680134	0.353871033697751	0.405043171183255	0.873662510255353	0.382302073033895	0.999929504578494
4933427D14Rik	295.521429240437	-0.0945082311143568	0.393535115487818	-0.240151964576799	0.810212450763397	0.999929504578494
4933427I04Rik	255.28136956687	0.232278312285699	0.282345390952181	0.822674354634809	0.410693202827837	0.999929504578494
4933428G20Rik	94.0359944377708	-0.137663923855606	0.424769843492971	-0.324090624521664	0.745869424745258	0.999929504578494
4933434E20Rik	919.234694157033	0.0939018432976401	0.281482267985855	0.333597721695063	0.738683137692147	0.999929504578494
5031439G07Rik	635.614237175923	0.577921129233186	0.36995690401743	1.56213094811162	0.118257143523942	0.999929504578494
5330417C22Rik	544.601935076577	-0.603970802045412	0.400991461815404	-1.5061936713342	0.132017463605088	0.999929504578494
5430403G16Rik	257.767425103716	-0.108748339314788	0.327018147370393	-0.332545273677475	0.739477559424986	0.999929504578494
5430419D17Rik	18.5425678771565	0.130995993772861	0.424851963698616	0.308333266562909	0.757828755226925	0.999929504578494
5430427O19Rik	86.6981886960428	0.166120136152117	0.403916865804815	0.41127308665638	0.680872301803016	0.999929504578494
5430437J10Rik	56.4015671160456	-0.286994715741258	0.394307219564178	-0.727845450201162	0.466708198760775	0.999929504578494
5530401A14Rik	16.8692872557383	0.180960966707003	0.422441256961022	0.428369539492445	0.668382097850875	0.999929504578494
5730409E04Rik	105.911810326918	-0.0730995865853897	0.400363748219859	-0.182582930923224	0.855125278348453	0.999929504578494
5730480H06Rik	833.305802868631	0.243769059708821	0.310902357449908	0.784069512075335	0.432999323695254	0.999929504578494
5730507C01Rik	65.8562929523732	0.530209459130491	0.34428741800038	1.54001985378944	0.12355551403569	0.999929504578494
5730522E02Rik	8.70007862589626	0.122844055797317	0.372610502411567	0.329684898848153	0.741638065350615	0.999929504578494
5730559C18Rik	177.845941310894	0.108034436522119	0.424769178838651	0.254336806680497	0.799235366840599	0.999929504578494
5830417I10Rik	1200.4358062683	0.0405471548944461	0.252058444428291	0.160864100333609	0.872200437788717	0.999929504578494
5930422O12Rik	7.56545318909302	0.201629465893571	0.298054899735727	0.676484319071244	0.498733198633276	0.999929504578494
6030408B16Rik	160.085469299301	-0.151032681276231	0.33313023689242	-0.453374279936663	0.650279253654755	0.999929504578494
6030445D17Rik	12.689804337609	-0.161057524156052	0.423476716270976	-0.380322029447763	0.703706384823707	0.999929504578494
6030458C11Rik	773.515316859821	-0.0869928256304379	0.24716601499457	-0.351961112583981	0.724867426449531	0.999929504578494
6030468B19Rik	11.64821453198	0.19124872491596	0.424670950894944	0.450345672368044	0.652461211547698	0.999929504578494
6330409D20Rik	29.8420146426701	-0.013577731496211	0.424621316073346	-0.0319760948926682	0.974491114658837	0.999929504578494
6330549D23Rik	163.317219091391	-0.0975726814931373	0.389157543039268	-0.250727971841707	0.802024432906541	0.999929504578494
6430531B16Rik	22.0510660792049	-0.434346776353859	0.383649885904375	-1.13214363489247	0.25757405248141	0.999929504578494
6430548M08Rik	923.374643811387	-0.116826556854971	0.412550412291839	-0.283181287363076	0.777037872030718	0.999929504578494
6430550D23Rik	105.548015240535	-0.0625995130244705	0.391283700817157	-0.159984974824501	0.872892910113873	0.999929504578494
6430571L13Rik	17.6978785180822	-0.24735342921411	0.42478450005091	-0.582303330711137	0.560362382401718	0.999929504578494
6430573F11Rik	47.0843074383183	0.196966995163533	0.424855224853679	0.463609680759767	0.642927417256188	0.999929504578494
6720489N17Rik	113.468819903208	0.255426765996142	0.389249705812888	0.656202849178068	0.511693615917287	0.999929504578494
6820408C15Rik	12.9212754743821	-0.247798630767905	0.340286595512528	-0.728205677319376	0.466487691030872	0.999929504578494
6820431F20Rik	20874.4403279205	0.02867172699426	0.21661326237818	0.132363672840136	0.894696646687043	0.999929504578494
7530428D23Rik	79.1966669275352	-0.198793971231473	0.375354797454332	-0.529616172697672	0.596378078925924	0.999929504578494
8030462N17Rik	331.623160370141	-0.389841397149094	0.330100000009684	-1.18097969444913	0.237610789923008	0.999929504578494
8430408G22Rik	119.420823333422	0.0626218799905537	0.294171987463369	0.212875061730178	0.831424414416989	0.999929504578494
9030612E09Rik	68.4000119465781	0.155098970449789	0.310195791177007	0.500003465105963	0.617072637566761	0.999929504578494
9030624G23Rik	43.6110321646247	0.0768745860082571	0.374009075948699	0.20554203347408	0.837148661111607	0.999929504578494
9030624J02Rik	1082.20314500778	0.19051857206346	0.300151181060164	0.634742036964603	0.525596672295888	0.999929504578494
9130008F23Rik	36.0338352962647	-0.272309101767379	0.42389077278058	-0.642403938120954	0.520610943381636	0.999929504578494
9130011E15Rik	267.766654612693	-0.12792655085961	0.350756825734419	-0.364715784480476	0.715323574757792	0.999929504578494
9130019O22Rik	127.367188447601	-0.0187025451172491	0.422306847168748	-0.0442866253356671	0.964675932651265	0.999929504578494
9130023H24Rik	177.886832037489	-0.176629726395444	0.325653709315849	-0.542385120582589	0.587553227774247	0.999929504578494
9130208D14Rik	26.9777174293921	0.41871222666057	0.424856793427396	0.985537322547541	0.324360207960663	0.999929504578494
9130230L23Rik	187.384644572495	0.274037939192913	0.371804709539519	0.737048058192457	0.461093124525038	0.999929504578494
9130401M01Rik	93.4940512863059	-0.311227886601326	0.377133067174284	-0.825246878862253	0.409231443665109	0.999929504578494
9130409I23Rik	25.2681183406993	-0.390464234018358	0.412815781903343	-0.945855878421288	0.344222100241084	0.999929504578494
9230104L09Rik	293.218563169388	0.347873439200481	0.41835630524369	0.831524312745441	0.405677499340206	0.999929504578494
9230110C19Rik	68.3733130889517	-0.631825690720358	0.378258464745699	-1.6703543994584	0.0948492660864136	0.999929504578494
9230113P08Rik	6.73185087651368	0.0664341651357729	0.414219265440553	0.160384054240247	0.872578549890808	0.999929504578494
9330159F19Rik	269.114885194497	-0.571756608992795	0.402446234090833	-1.42070309164267	0.155403093369506	0.999929504578494
9330182L06Rik	822.707373902796	-0.28320290518119	0.387264600663799	-0.73129045282156	0.464601760731426	0.999929504578494
9330182O14Rik	11.0719660323846	-0.267506208910097	0.422547393902517	-0.633079774648454	0.526681549251761	0.999929504578494
9430015G10Rik	153.103101650301	0.0344923559450337	0.259805346770881	0.132762302137885	0.89438136891233	0.999929504578494
9430025C20Rik	155.37247284475	-0.299411624043088	0.333760302809575	-0.897085787382918	0.369673142046695	0.999929504578494
9430038I01Rik	152.723684442127	0.295091526756035	0.398181835579209	0.741097409244661	0.458634380357181	0.999929504578494
9430097D07Rik	9.25068811520405	0.432843720529164	0.270648580607003	1.59928317214299	0.109757696902087	0.999929504578494
9530003J23Rik	31.9764997804638	-0.11680648888369	0.423602767361983	-0.275745339462984	0.782743669255808	0.999929504578494
9530050K03Rik	40.5756673098328	0.10680340807203	0.333510983739565	0.320239552156494	0.748786742355327	0.999929504578494
9530053A07Rik	88.9002763088686	-0.275407503916094	0.371210180561402	-0.741917970836845	0.458137036932954	0.999929504578494
9530068E07Rik	3416.11201465711	-0.113133821903121	0.230682369328356	-0.490431159661296	0.6238288318272	0.999929504578494
9530077C05Rik	210.078450173897	-0.644841054036227	0.413381131125075	-1.55991893553825	0.118779039115952	0.999929504578494
9830107B12Rik	27.9062577649424	-0.120097859638882	0.415525052809589	-0.289026759823108	0.772560899663165	0.999929504578494
9930012K11Rik	147.184130141361	0.320548152572531	0.343468699144765	0.933267437093088	0.350681903467236	0.999929504578494
9930021J03Rik	3485.43323216777	-0.106465068518869	0.276250294086436	-0.385393502913546	0.699945895463171	0.999929504578494
9930022D16Rik	6.35879724669133	-0.559864672316358	0.371644701536827	-1.50645137681555	0.131951340233387	0.999929504578494
9930104L06Rik	146.930618785906	0.523215997351752	0.417872271284403	1.25209551651646	0.210535061226178	0.999929504578494
9930111J21Rik1	830.225773599451	0.102802507366469	0.402662210828857	0.255307065331151	0.798485943383342	0.999929504578494
9930111J21Rik2	4099.92828581214	-0.0377786457572704	0.329073057095137	-0.114803217530958	0.908601098700608	0.999929504578494
A030005L19Rik	16.3912596135328	-0.629722077120754	0.421247988341007	-1.49489634265264	0.134941496939977	0.999929504578494
A130010J15Rik	268.944781468288	-0.364049969608867	0.348714129079621	-1.04397825969863	0.296495448148928	0.999929504578494
A2m	7.61478540719844	-0.577061993358755	0.33808215214572	-1.70686914318396	0.0878463772720281	0.999929504578494
A330044P14Rik	307.40986644109	0.0569331535080931	0.353380545097803	0.161110039298672	0.87200673332353	0.999929504578494
A3galt2	16.7798089669485	-0.175176832889354	0.388719478674805	-0.450651028568351	0.652241082660126	0.999929504578494
A430033K04Rik	411.852925709285	-0.115644258416293	0.338053546834676	-0.342088581821177	0.732284230053289	0.999929504578494
A430078G23Rik	80.0472096613056	-0.4279198504746	0.364588820292133	-1.1737053542446	0.240513064900081	0.999929504578494
A430105I19Rik	735.149773697356	0.186032814610759	0.244606336469506	0.760539638080678	0.44693208516512	0.999929504578494
A4galt	191.457178520795	0.20137013602318	0.416812306291345	0.483119459247505	0.629010917983858	0.999929504578494
A4gnt	9.42337273882737	0.267352496555957	0.400891996822226	0.666894072905411	0.504839797168925	0.999929504578494
A530064D06Rik	50.8523812666652	0.527192895777816	0.395451208276388	1.33314271076737	0.182484975440758	0.999929504578494
A630001G21Rik	283.622027798436	0.16521995827289	0.387831771128595	0.42600934367006	0.67010103753719	0.999929504578494
A630010A05Rik	251.226776490381	-0.171049729027924	0.253846127874356	-0.673832334809482	0.500417915035749	0.999929504578494
A630073D07Rik	60.0017087645991	-0.203699926946952	0.389513014779084	-0.522960515356547	0.601001730714568	0.999929504578494
A730009L09Rik	9.37541060340398	0.130782833333336	0.421729869031137	0.310110435463797	0.756476976845989	0.999929504578494
A730049H05Rik	268.51651687274	-0.513090849912729	0.371354208839416	-1.38167506305174	0.167071494533758	0.999929504578494
A830018L16Rik	68.4144142725097	-0.567006727212314	0.355015095952496	-1.59713413225725	0.110235811264159	0.999929504578494
A930004D18Rik	68.5421454417627	0.00616714531854274	0.344612339919944	0.0178958922944414	0.985721905964654	0.999929504578494
A930033H14Rik	91.3239116364051	0.441198190759013	0.424141157375036	1.04021546385534	0.298239808661134	0.999929504578494
AA413626	6.86905388143725	-0.2236456007563	0.344156124807959	-0.649837630758701	0.515797108700063	0.999929504578494
AA414768	9.88533982579677	0.0653356133644214	0.407819320038535	0.16020725393355	0.872717815390728	0.999929504578494
AA986860	1240.6175476251	0.186449260720707	0.266580113839713	0.699411737939363	0.484294754359227	0.999929504578494
Aaas	338.285436170456	0.22035701396561	0.297576301083338	0.740505924575958	0.458993067611047	0.999929504578494
Aacs	64.8226135723886	0.326482556003918	0.411364185488355	0.793658192718774	0.427394444996004	0.999929504578494
Aaed1	2969.57090129987	0.0633225075678081	0.345717536071126	0.183162556020244	0.854670473271997	0.999929504578494
Aagab	262.944848726155	-0.186950686470183	0.347080398612559	-0.538637984794046	0.590136672368115	0.999929504578494
Aak1	4626.56762170551	0.0742536587782328	0.368029318863749	0.201760172280521	0.840104219089338	0.999929504578494
Aamdc	114.522893365303	-0.362853649120545	0.347718420225109	-1.04352725658203	0.296704163838306	0.999929504578494
Aamp	333.244415835626	0.108534642488013	0.300797738181572	0.360822668229298	0.718232015973412	0.999929504578494
Aanat	11.8395819881387	0.25386137382417	0.4237253544986	0.599117733052742	0.549094377185802	0.999929504578494
Aard	177.813136613469	0.28176845247409	0.421841545974461	0.667948558322297	0.504166429707446	0.999929504578494
Aars2	33.8938445497717	0.106070907244259	0.416695322160453	0.254552670988266	0.799068618190653	0.999929504578494
Aarsd1	124.928523283134	0.00690352836255627	0.313398432368474	0.0220279607347861	0.982425651505176	0.999929504578494
Aasdh	275.383017972368	0.133971903877245	0.34750091055108	0.385529648439734	0.699845044613175	0.999929504578494
Aasdhppt	406.626602818035	0.241749903642774	0.258097168263569	0.936662363516901	0.348932261821027	0.999929504578494
Aatf	415.757966433726	0.0109181845601499	0.279105659686893	0.0391184634965775	0.968795940493756	0.999929504578494
Aatk	172.21535680226	0.0157653794518973	0.416652649786605	0.0378381835804279	0.969816700064114	0.999929504578494
AB124611	59.5189175709517	-0.0264802029389239	0.382893562228775	-0.0691581304861487	0.94486375030479	0.999929504578494
Abat	98.665554854773	-0.681936940451997	0.417645845097794	-1.63281150394856	0.102508646833716	0.999929504578494
Abca1	2062.03205316136	0.139872723447322	0.380777130325194	0.367334885180386	0.713369235537633	0.999929504578494
Abca12	65.8941224012966	-0.0547136468261112	0.356802455054194	-0.153344367593549	0.878126714109958	0.999929504578494
Abca13	23.76616776852	0.336083590626665	0.402776850176446	0.834416353570063	0.40404640498469	0.999929504578494
Abca14	29.6002159751073	-0.561434286791136	0.401433247242898	-1.39857445950765	0.161940629715856	0.999929504578494
Abca16	22.7183314029236	-0.104832888343957	0.410063266960135	-0.255650522225753	0.798220703257558	0.999929504578494
Abca17	65.407400433736	-0.541451366895488	0.424710721269824	-1.2748709645865	0.202354917639463	0.999929504578494
Abca2	616.047617600382	-0.318161223028606	0.362143939844459	-0.878549074065017	0.379645818406854	0.999929504578494
Abca3	11244.4841290595	-0.131873512997296	0.392346756910029	-0.336114701280777	0.736784372687346	0.999929504578494
Abca4	82.8392341265222	0.217147845939708	0.342927699648333	0.63321757374044	0.526591571107953	0.999929504578494
Abca5	2824.91431941389	-0.259150451967645	0.214252029179641	-1.20955891507734	0.226448191299815	0.999929504578494
Abca6	105.891598000787	0.305459927606344	0.424831808702629	0.719013786983539	0.472132424934663	0.999929504578494
Abca7	302.466773982129	0.108494426229607	0.27247204195711	0.398185536579512	0.690493426538867	0.999929504578494
Abca8a	1564.98377654039	-0.0665633199561138	0.417097563571481	-0.159586930659944	0.873206474849168	0.999929504578494
Abca8b	1042.41535897633	0.377818648227327	0.409881325297514	0.921775706548927	0.356645581671672	0.999929504578494
Abca9	247.833625704141	0.367069196612638	0.385204980307732	0.952919134948345	0.340631044157482	0.999929504578494
Abcb10	243.698855600305	-0.22992374493555	0.391262176298014	-0.58764623534789	0.556769770234462	0.999929504578494
Abcb1b	103.798549386352	-0.0878920754082543	0.381752390022746	-0.23023320273913	0.817910562716689	0.999929504578494
Abcb4	59.2087526743394	0.0558660470433986	0.352397944949607	0.158531137437216	0.874038286760548	0.999929504578494
Abcb6	75.7161857379496	0.397576252479976	0.424724884187694	0.936079488821	0.34923226276563	0.999929504578494
Abcb7	1453.25808993915	-0.263471162830255	0.306096509161512	-0.860745402004025	0.389378281426495	0.999929504578494
Abcb8	167.876491328859	0.0558730009537992	0.356811044465534	0.156589886497183	0.875568073617457	0.999929504578494
Abcb9	76.5892582452881	0.628391129706641	0.382502014620842	1.64284397385341	0.10041521933249	0.999929504578494
Abcc1	670.786915168184	0.163405968248248	0.334728292794368	0.488174951941192	0.625425924903876	0.999929504578494
Abcc10	200.612537514622	0.452535266192935	0.343983243123513	1.31557357877007	0.188317206389951	0.999929504578494
Abcc3	743.912921102862	-0.0110267767070191	0.345541731524129	-0.031911562920003	0.974542577460264	0.999929504578494
Abcc9	434.202756409925	-0.467490914970772	0.356701246042059	-1.31059512731741	0.18999458634507	0.999929504578494
Abcd1	775.831948058908	0.0194435694549221	0.240071993443489	0.080990577768077	0.935449445740447	0.999929504578494
Abcd2	465.512763985465	-0.212223881654091	0.423440596445755	-0.501189265827226	0.616237928048158	0.999929504578494
Abcd3	3970.66460480317	-0.127815884689833	0.259688317881592	-0.492189582236475	0.622585328385039	0.999929504578494
Abcd4	299.814282150483	0.359233591759778	0.281891595158325	1.27436787023754	0.202533073546526	0.999929504578494
Abce1	1664.63099038779	0.0423423218228341	0.240123397512385	0.176335676829036	0.860030235096064	0.999929504578494
Abcf1	904.904540140729	-0.041037035034691	0.260564331276412	-0.157492910996931	0.874856394381711	0.999929504578494
Abcf2	741.228884785144	-0.326511967962102	0.297552928414301	-1.0973239944306	0.272499785506026	0.999929504578494
Abcf3	458.946154229377	0.0767256594241447	0.263770447049644	0.290880423801626	0.77114277380332	0.999929504578494
Abcg1	614.448538275507	0.121695951748473	0.402068108252599	0.302674967873894	0.762137576228092	0.999929504578494
Abcg2	650.90967513244	0.188349251413163	0.382894174249192	0.491909420618616	0.622783378267827	0.999929504578494
Abcg3	50.6855048013525	-0.613109027497371	0.40915933320246	-1.49846032522003	0.13401369323715	0.999929504578494
Abhd10	166.732483067238	0.595139188531577	0.367842384429231	1.61791901565404	0.105680051651368	0.999929504578494
Abhd11	118.579712690656	-0.312869715319131	0.285578745492249	-1.09556372894573	0.273269742008435	0.999929504578494
Abhd12	311.456892306555	0.0756728125278739	0.34730999534308	0.217882622275592	0.827520567298178	0.999929504578494
Abhd12b	42.7343243662151	0.168530630030324	0.350905911496873	0.48027298631538	0.631033294721908	0.999929504578494
Abhd13	1403.30337055629	-0.0933156675091089	0.243867012081594	-0.382649816851353	0.701979427817337	0.999929504578494
Abhd14a	46.4181541039458	0.38943013284676	0.40544816099243	0.960493030461743	0.336807137005773	0.999929504578494
Abhd14b	648.396786532975	0.471676330970546	0.27280711079844	1.72897374115383	0.0838137948499149	0.999929504578494
Abhd15	31.7996098714235	-0.550498582339984	0.422826632899971	-1.30194869363921	0.192933925091789	0.999929504578494
Abhd16a	556.735170315875	0.4863994445295	0.335826986494007	1.44836318726929	0.147515504552838	0.999929504578494
Abhd17a	31.3204167862409	0.186563642448401	0.411918840765455	0.452913593614014	0.650610962068088	0.999929504578494
Abhd17b	755.87559590132	-0.217864427263828	0.197591766676571	-1.10259871111148	0.270201470220361	0.999929504578494
Abhd17c	567.256462441936	-0.133927692817625	0.267922108543272	-0.499875480772404	0.617162757986301	0.999929504578494
Abhd18	411.144486064985	-0.0307139168238927	0.30096718555325	-0.102050716151773	0.918716419510167	0.999929504578494
Abhd2	53330.1368306875	-0.0754192927608929	0.358282608932039	-0.21050224286828	0.833275701322956	0.999929504578494
Abhd3	26.9602784665429	-0.03977293185246	0.424728218605762	-0.0936432525793105	0.925392549962051	0.999929504578494
Abhd4	1034.92943325541	-0.336957144137779	0.239931888207551	-1.4043866642949	0.16020373981239	0.999929504578494
Abhd5	2488.46718325522	-0.233165931038844	0.258594029563014	-0.901667882405717	0.367233319141866	0.999929504578494
Abhd6	182.477120678771	-0.126067867075098	0.363279898722243	-0.34702681738933	0.728571171879473	0.999929504578494
Abhd8	109.119447810046	0.591767923078183	0.39128933531367	1.51235382534462	0.130443874879852	0.999929504578494
Abi1	1943.51588515802	0.126782303648596	0.354641632344598	0.35749413516517	0.720721915981234	0.999929504578494
Abi2	2488.01384402921	-0.0358967256044019	0.302780184760913	-0.118557050332562	0.90562629414922	0.999929504578494
Abi3	405.271252418312	0.364333280720284	0.402797828702009	0.904506565723865	0.365726854449284	0.999929504578494
Abi3bp	2343.43603747916	0.0756310205168736	0.408510431431576	0.185138529392833	0.853120381862873	0.999929504578494
Abl1	1292.48637547051	0.0832821981861479	0.259892168343328	0.320449048992229	0.748627948469516	0.999929504578494
Abl2	1118.84240340168	0.339630221048695	0.344217358978081	0.98667371702867	0.32380261881599	0.999929504578494
Ablim1	3061.83614511541	0.180796563050502	0.368486530593046	0.490646327722009	0.623676613794778	0.999929504578494
Ablim2	119.210270327182	-0.0490370631013818	0.28188018785298	-0.173964206122064	0.86189359262469	0.999929504578494
Ablim3	642.520556722257	-0.274662907584215	0.413827731958843	-0.663713150117091	0.506873921260342	0.999929504578494
Abra	50.0190945046387	0.338460226002685	0.416348497673882	0.812925296701309	0.416260889878294	0.999929504578494
Abracl	218.059385825764	-0.163283048445138	0.352624724547229	-0.463050481371645	0.643328183110307	0.999929504578494
Abraxas1	179.565741140744	-0.0346719582648474	0.405208942784895	-0.0855656294911858	0.931811721911761	0.999929504578494
Abraxas2	666.025703090154	0.207218189102992	0.33535538494025	0.617906252317706	0.536637137330247	0.999929504578494
Abt1	252.345975663953	0.317748371471623	0.217386940304855	1.4616718512438	0.143831154438265	0.999929504578494
Abtb1	148.57006565956	0.215073160270951	0.337972069930548	0.636363709921795	0.524539388502244	0.999929504578494
Abtb2	74.5310623137821	-0.657068612856103	0.407419924142631	-1.6127552285	0.10679769652645	0.999929504578494
AC022775.1	74.3697293408181	-0.314527373885199	0.345806621123548	-0.909546997287904	0.363061461820382	0.999929504578494
AC022775.2	20.1337994721549	-0.364216827102525	0.424840310936369	-0.857302891761314	0.391277510783784	0.999929504578494
AC034099.1	2816.73871769751	0.0959692340478948	0.246141988229836	0.389893795601761	0.696615081966733	0.999929504578494
AC084822.1	184.403061251792	0.00849336708283149	0.342837174044604	0.0247737635409586	0.980235418295319	0.999929504578494
AC087064.2	31.1450842879732	0.495216842246013	0.414848416238587	1.19372961993232	0.232583750086157	0.999929504578494
AC093022.5	10.5695463288171	-0.477295901112441	0.424745021856294	-1.12372335531204	0.261130405187514	0.999929504578494
AC099934.1	11.9098666318241	-0.20544275244216	0.302962388711598	-0.678113059894469	0.497700010759773	0.999929504578494
AC099934.2	39.8770099503081	-0.360924131326469	0.403041982893939	-0.895500088439786	0.370519818537146	0.999929504578494
AC102176.3	25.9049676874346	0.180807364508789	0.399574557098745	0.452499693227732	0.6509090421916	0.999929504578494
AC102195.2	15.4723503712255	0.042876121310862	0.420896693545173	0.101868515406288	0.91886104098935	0.999929504578494
AC102195.3	331.623160370141	-0.389841397149094	0.330100000009684	-1.18097969444913	0.237610789923008	0.999929504578494
AC102327.1	9.48518949218569	0.0308705761630559	0.405250745457666	0.0761764821140366	0.939278692867191	0.999929504578494
AC102569.1	14.4950394870162	0.172174239493284	0.417720940765465	0.412175265089124	0.680210965466547	0.999929504578494
AC102815.2	7.35561386286414	-0.299035713708298	0.424195772421037	-0.704947416146074	0.480842960655372	0.999929504578494
AC102847.1	13.0760709907181	-0.353782812693556	0.318299439458894	-1.11147796331336	0.2663626703263	0.999929504578494
AC107742.3	2003.61738115285	-0.155488355926282	0.198384727185237	-0.783771806088167	0.433174020028017	0.999929504578494
AC109138.1	20.6607951827411	-0.108636129611941	0.42075559098915	-0.258192955574399	0.796257994301266	0.999929504578494
AC109138.4	143.245353715469	-0.132337216080627	0.424489267149119	-0.311756330070269	0.755225714609202	0.999929504578494
AC109138.6	48.7003570582672	0.0697534018420488	0.394074900487763	0.177005441746511	0.859504115178263	0.999929504578494
AC109138.7	798.168442522865	0.616858273269905	0.387488364827632	1.59194011810988	0.111398160193202	0.999929504578494
AC110514.1	626.83954494242	-0.187258846614065	0.330195782942896	-0.567114591667726	0.570636329836382	0.999929504578494
AC112680.1	7.9207516484431	0.0309554480141784	0.418873220321164	0.0739017118125714	0.941088593746276	0.999929504578494
AC112683.1	176.110697958337	-0.168299742677437	0.329931576737725	-0.510104987044707	0.60997791154602	0.999929504578494
AC112683.3	21.3270334055585	-0.293493815211447	0.398395755403423	-0.736689111846208	0.46131142968779	0.999929504578494
AC113063.1	8.74483860420194	-0.322827821316423	0.306142979618834	-1.05450016106318	0.291653986922012	0.999929504578494
AC113124.1	215.005392766972	-0.276598258414328	0.32134109472524	-0.860762171271094	0.389369043587561	0.999929504578494
AC113125.2	11.0213260518917	-0.368156075790623	0.423920520230509	-0.86845542553693	0.385145064003131	0.999929504578494
AC113292.1	113.11221729367	0.376198123411077	0.410619975331001	0.916171024334175	0.359577200521193	0.999929504578494
AC113292.2	122.906005804074	0.558428313576177	0.39312468250989	1.42048652353984	0.155466089222981	0.999929504578494
AC113292.4	106.047646109404	0.128284078768282	0.423561454863918	0.302870049422927	0.761988897064295	0.999929504578494
AC113536.1	242.385895812927	0.130970736995654	0.414750582220618	0.315781924390371	0.752168038875671	0.999929504578494
AC115735.1	44.9832447086128	-0.118529201290086	0.421814001930067	-0.280998735811851	0.778711369460888	0.999929504578494
AC115735.2	7.80471673909162	-0.41867842379219	0.408163402128737	-1.02576179443971	0.305003878785141	0.999929504578494
AC116797.2	30.1917263991888	0.0314130690405232	0.40728126568986	0.07712868645533	0.938521172475736	0.999929504578494
AC117188.1	23.5043779871079	0.123962518081834	0.378699042798575	0.327337817296169	0.743412392446246	0.999929504578494
AC117188.2	8.258161913522	-0.0178853928438009	0.280072252085851	-0.0638599243966465	0.949081762811461	0.999929504578494
AC117188.3	257.295132398212	0.0855013109494048	0.26248369612071	0.325739511493638	0.744621447367266	0.999929504578494
AC117622.1	64.6384825904045	-0.333623916995195	0.352626702267922	-0.946110759195177	0.344092096619321	0.999929504578494
AC118475.1	49.1982769189208	0.0389323079434928	0.422587811286792	0.0921283267137847	0.926596082689841	0.999929504578494
AC119928.1	133.589696166447	0.114974747389247	0.367054314156562	0.31323633303001	0.754101116569257	0.999929504578494
AC119928.2	522.94864830571	-0.0946345995915776	0.293673994780686	-0.322243716752142	0.747268068156205	0.999929504578494
AC119998.1	49.17703795905	-0.110606450962172	0.346098605109471	-0.319580747594136	0.749286170784388	0.999929504578494
AC120375.2	92.3724217247312	-0.307124626572194	0.424795228528288	-0.722994529943836	0.469683244854509	0.999929504578494
AC121298.1	16.2565784069037	-0.328262798319944	0.271216346604219	-1.21033559529128	0.226150144303617	0.999929504578494
AC121905.1	38.5766503832316	-0.169160001781341	0.399910717691121	-0.422994419249336	0.67229933279087	0.999929504578494
AC122320.1	37.9512184172048	-0.00789453313818882	0.415853337421249	-0.0189839359884513	0.984853920325844	0.999929504578494
AC122494.1	21.5392850216987	-0.303440584804797	0.418126411198177	-0.725714943323627	0.468013539034595	0.999929504578494
AC122858.2	8.64180202608895	-0.664260220171019	0.408592388804093	-1.62572832576554	0.104007461511985	0.999929504578494
AC122937.3	15.1085255513077	-0.208224612815049	0.404803874680703	-0.514383942049195	0.606983583910046	0.999929504578494
AC124353.1	884.086743193066	-0.195619666465804	0.313559779565276	-0.623867215167116	0.532714792721671	0.999929504578494
AC124353.2	65.8687757205283	-0.557069123649932	0.424589700264931	-1.31201751550341	0.189514224755088	0.999929504578494
AC124426.1	312.810867164773	0.0101880467246221	0.409724897475729	0.0248655788002867	0.980162182878052	0.999929504578494
AC124709.2	24.918719079552	0.304079090446079	0.402896441433563	0.754732628970667	0.450409424521469	0.999929504578494
AC124709.3	9.04613822624336	-0.44465792268169	0.372662809914118	-1.19319103181818	0.232794566144071	0.999929504578494
AC124712.1	18.5780478769428	0.341920283155624	0.366240961493748	0.933593778699875	0.350513475695549	0.999929504578494
AC124715.1	6.94514400840549	-0.109379782438423	0.278825646581992	-0.392287380229418	0.694845887025457	0.999929504578494
AC125149.1	17.5787547575271	-0.0919952836972383	0.423606473927465	-0.217171571634174	0.828074638533015	0.999929504578494
AC125149.3	7.97725642549218	-0.320150177507676	0.423822452578205	-0.755387487284196	0.450016518799061	0.999929504578494
AC125311.2	15.8878619006327	0.139517101144014	0.415837934059489	0.335508354858397	0.737241643324479	0.999929504578494
AC126553.1	380.126540564605	0.221149274110487	0.235547859627751	0.938871932268801	0.347796501432348	0.999929504578494
AC126553.3	218.683741902535	0.0119437671604092	0.274116566259472	0.0435718545704512	0.965245687182004	0.999929504578494
AC127556.1	1152.03407477786	0.120797043299161	0.24788992123962	0.487301148409311	0.626044934007031	0.999929504578494
AC130673.2	13.867244836006	0.148008396062093	0.417563363083413	0.354457333059957	0.722996174271117	0.999929504578494
AC131178.1	7.5163659366949	-0.25326407819193	0.38121934478126	-0.664352640176879	0.506464637022761	0.999929504578494
AC132111.1	1588.76820099127	-0.0939445318292561	0.251076757162409	-0.374166581132351	0.708280385552543	0.999929504578494
AC132392.1	89.5295700731492	-0.0139166729231225	0.381510270877649	-0.0364778460383457	0.9709013432511	0.999929504578494
AC132444.6	956.456813753598	-0.183398798968408	0.328410706102677	-0.558443423312359	0.576541627996539	0.999929504578494
AC132467.2	32.3817384437639	-0.0424849376410082	0.360172162232687	-0.117957305133319	0.906101487202596	0.999929504578494
AC132586.6	21.9533918950091	-0.237355649945797	0.305963504414894	-0.775764581464388	0.437888000181321	0.999929504578494
AC132863.1	467.985790126362	0.224311669991604	0.375166978763909	0.597898223160953	0.549907845549377	0.999929504578494
AC133103.5	29.2784046398392	0.144099940250497	0.401523357186869	0.358883082817603	0.719682555696244	0.999929504578494
AC133179.1	33.2701916645788	-0.146882566838913	0.424669147350649	-0.345875295521839	0.72943643542808	0.999929504578494
AC133179.2	82.5266283601069	-0.449279868737015	0.4225517952421	-1.0632539579665	0.287666798769195	0.999929504578494
AC133189.2	6.6091874753249	0.100821956208805	0.413449623048741	0.243855479817232	0.807342750340228	0.999929504578494
AC134468.1	1508.87092620317	-0.175516125843608	0.274237184476931	-0.640015781150833	0.522162339724296	0.999929504578494
AC134548.1	29.6150072407252	0.340476612460411	0.424577739283089	0.801918190612901	0.422600282902921	0.999929504578494
AC134869.1	6.46059598147088	0.209668835908955	0.220502034953468	0.950870299011985	0.34167022073875	0.999929504578494
AC137902.1	9.58170413552811	0.534049967601188	0.421961691195724	1.26563614362203	0.205643379738829	0.999929504578494
AC139209.4	146.393317517699	0.102957899654524	0.264059626472564	0.389903981270765	0.696607549822134	0.999929504578494
AC139214.1	15.0882319666448	0.102265962464343	0.416705135974216	0.245415651585996	0.806134611296417	0.999929504578494
AC139294.2	11.3577982884054	0.136370572915282	0.392576390565068	0.347373342342345	0.728310857637098	0.999929504578494
AC139758.1	13.4253838002554	0.0996116320972549	0.422962573633398	0.235509329446234	0.813813438621486	0.999929504578494
AC140267.1	12.5415669516444	0.576604237072915	0.41590300272122	1.38639113759756	0.165627501127773	0.999929504578494
AC140403.2	9.95354016097724	-0.050667093319983	0.413904150587017	-0.122412624391721	0.902572240884093	0.999929504578494
AC141884.1	15.4547116710876	-0.126585073321264	0.420342779007806	-0.301147253249029	0.763302209569532	0.999929504578494
AC146980.1	2112.55956918557	0.114324824983213	0.306896142657877	0.37251958917796	0.709506029756612	0.999929504578494
AC146980.2	160.405161662128	0.336608518212552	0.343055922331648	0.981205967600633	0.326491181933041	0.999929504578494
AC146980.3	208.146847058531	-0.133416166005719	0.355716071563357	-0.375063643931971	0.707613134578817	0.999929504578494
AC147512.2	201.158877425797	-0.622371621238782	0.424283077090796	-1.46687825851135	0.142409175876273	0.999929504578494
AC147512.5	14.4074080095486	-0.475095305863603	0.395478928294955	-1.20131635814809	0.229628507369348	0.999929504578494
AC147628.1	11.1769500838551	0.163908995151561	0.42263127466148	0.387829782078597	0.698142004281915	0.999929504578494
AC149090.1	1851.77942601576	0.140734917683912	0.279986560476243	0.502648832302984	0.615211190165374	0.999929504578494
AC149222.1	256.673324697064	0.266894201220357	0.405450052898773	0.658266534465078	0.5103668780669	0.999929504578494
AC149294.3	16.2658163327339	-0.153880278543135	0.405963427414827	-0.379049609278953	0.704651024858774	0.999929504578494
AC149294.4	16.2658163327339	-0.153880278543135	0.405963427414827	-0.379049609278953	0.704651024858774	0.999929504578494
AC151902.2	117.495951126687	0.0261359271603495	0.299931972942135	0.0871395166843111	0.930560615061167	0.999929504578494
AC153379.6	220.458756266199	0.176259484405086	0.413086972133173	0.426688557847481	0.669606185686515	0.999929504578494
AC154506.1	7.24980206863806	-0.017694730972881	0.421893735768417	-0.0419412033711586	0.966545569739742	0.999929504578494
AC154532.2	15.0721793050925	0.199060264474514	0.395351867217412	0.503501515942118	0.614611714784364	0.999929504578494
AC154576.1	95.8190465548956	0.191173211340307	0.292576321589467	0.653413134397645	0.513489973537486	0.999929504578494
AC154618.2	7.31534045153741	0.0865593285855705	0.377334034698525	0.22939708752943	0.818560299630864	0.999929504578494
AC154636.2	44.7955381316662	0.0704182027318969	0.37572416984856	0.187419943625878	0.851331386899199	0.999929504578494
AC154649.1	469.04528251786	-0.362522869313043	0.30089313829469	-1.20482265354285	0.228271772752588	0.999929504578494
AC154649.2	19.5189521629527	0.131912408952198	0.412855627866841	0.319512197602267	0.749338143400181	0.999929504578494
AC154679.1	11.7655046902567	0.445145209969924	0.423158652063124	1.05195819062095	0.29281873214839	0.999929504578494
AC154679.2	22.9459563363332	-0.600344805780331	0.415837278258473	-1.44370126770398	0.148823024693873	0.999929504578494
AC154679.3	36.9043177000535	0.424063938074608	0.368125592248714	1.15195451499091	0.249339764768298	0.999929504578494
AC154682.1	32.2222957260743	0.161829455855877	0.411120054081552	0.393630654231661	0.693853745873538	0.999929504578494
AC154727.1	37.3630501188574	0.256834271351688	0.424008256671169	0.605729410479075	0.544694450846517	0.999929504578494
AC154730.1	13.3467300844066	-0.25433731008586	0.414230150351874	-0.613999994616059	0.539215330762876	0.999929504578494
AC154738.6	11.1081203212114	0.248477951823551	0.412797974939232	0.601935975727908	0.547216755884956	0.999929504578494
AC154855.1	11.9235554777691	-0.256435806459626	0.420405896579406	-0.609971954594577	0.5418803858249	0.999929504578494
AC155167.2	43.7821150282304	0.0273005453611802	0.387702916035022	0.0704161465701075	0.943862440044227	0.999929504578494
AC155712.2	101.233311908881	0.345075258450784	0.29210457966289	1.18134148683676	0.237467092621893	0.999929504578494
AC156016.4	79.5192665169664	0.305444089525291	0.291320161737814	1.04848249329268	0.294416364007445	0.999929504578494
AC156272.1	4697.08517687003	0.0237992382249331	0.237233189591478	0.10032001958038	0.920090264340178	0.999929504578494
AC156391.3	142.433449104818	-0.550904229513052	0.35493335564064	-1.55213428312111	0.12063009641348	0.999929504578494
AC156391.4	41.7623470056274	-0.494250174490644	0.419973708138893	-1.17685980077397	0.239251469272311	0.999929504578494
AC156391.5	631.731778626394	0.18932349712485	0.263074526179798	0.719657276871638	0.47173603708579	0.999929504578494
AC156391.6	2490.51138469187	-0.190357940011268	0.248729698886009	-0.765320510030881	0.444080713836181	0.999929504578494
AC157554.1	99.1687300535874	0.165841461404529	0.331028276225762	0.500988807649244	0.616378999875029	0.999929504578494
AC157572.3	11.221329714668	0.0726481076307326	0.420347381935564	0.172828738212218	0.862786047120532	0.999929504578494
AC157583.1	19.4535982665845	0.0903689208199523	0.404801362400937	0.223242630123478	0.823346674973187	0.999929504578494
AC157602.1	8.90643355433884	0.573937212669654	0.371701273554889	1.54408191067147	0.122568490506256	0.999929504578494
AC159006.3	17.8113910604627	-0.341158340388942	0.412461942101825	-0.827126834176424	0.408165176149305	0.999929504578494
AC159093.1	69.2366944075477	0.00923435777799869	0.333675722407798	0.0276746468438391	0.977921644844402	0.999929504578494
AC159137.1	937.962391959688	-0.0969505573922111	0.326741615214999	-0.296719342984262	0.766680788189103	0.999929504578494
AC160757.1	411.144486064985	-0.0307139168238921	0.300967185553249	-0.102050716151771	0.918716419510169	0.999929504578494
AC160757.2	364.7165556768	-0.1072584951377	0.361788039182596	-0.296467775385924	0.766872872906157	0.999929504578494
AC160757.4	13.7568175657578	0.269558786182635	0.346867733450159	0.777122690258442	0.437086388201303	0.999929504578494
AC160757.5	433.022653387686	0.214536155887266	0.372670141120128	0.575673047597638	0.564836196332861	0.999929504578494
AC160962.1	64.8955404609577	0.458998293779044	0.357791713157178	1.28286451837806	0.199539545560806	0.999929504578494
AC161165.4	333.387066076439	0.123935728765341	0.265848704849485	0.466188950724846	0.641080257591674	0.999929504578494
AC161238.1	8.55457488976826	0.0684548860164763	0.424703290273074	0.161182848318555	0.871949389542089	0.999929504578494
AC161269.1	59.7214556153275	0.315890897969553	0.41699995200218	0.757532216617382	0.448731072244848	0.999929504578494
AC161758.2	414.692650349468	-0.296452229329492	0.32595488667381	-0.909488525711715	0.363092311862857	0.999929504578494
AC162291.1	71.7363538429717	-0.210031637126907	0.38909361512235	-0.539797182384663	0.589336910419677	0.999929504578494
AC162446.3	35.2406957088802	-0.346721321073431	0.393252080914924	-0.881677015584414	0.377951493805249	0.999929504578494
AC162446.5	80.1696841677383	-0.146863860437866	0.37997385068338	-0.386510440583564	0.699118671777292	0.999929504578494
AC163393.1	16.0893174045461	0.0402247240467351	0.424827903818023	0.0946847504253523	0.924565230951023	0.999929504578494
AC164107.1	8.26335108412082	-0.0632649461980215	0.423415656538749	-0.149415698784468	0.88122562494073	0.999929504578494
AC165106.1	728.795479437436	0.047585244452421	0.331581523941303	0.143509939537055	0.885887461887295	0.999929504578494
AC165106.2	16.6120671056065	-0.0535393724198043	0.413560611278109	-0.12945955431863	0.896994026555638	0.999929504578494
AC165106.3	988.898895683118	0.196265325899641	0.340003561305671	0.577244912217829	0.563774021355151	0.999929504578494
AC165106.4	728.795479437436	0.047585244452421	0.331581523941303	0.143509939537055	0.885887461887295	0.999929504578494
AC165106.5	988.898895683118	0.196265325899641	0.340003561305671	0.577244912217829	0.563774021355151	0.999929504578494
AC165106.6	16.6120671056065	-0.0535393724198043	0.413560611278109	-0.12945955431863	0.896994026555638	0.999929504578494
AC165291.1	7.77865898396827	-0.625442612213204	0.422190443347622	-1.48142295039642	0.138493902740459	0.999929504578494
AC165291.2	8.0720200188198	-0.133109552656109	0.422192382674285	-0.315281748602274	0.752547741386878	0.999929504578494
AC165416.3	154.210603704037	0.308856842382223	0.406580587800696	0.759644832167006	0.447466913255488	0.999929504578494
AC166164.1	694.083406927013	0.356620536000066	0.313449666854676	1.13772823426035	0.25523397993818	0.999929504578494
AC166164.2	73.7278164449806	-0.271828902350172	0.344740766272475	-0.788502344208765	0.430402927922765	0.999929504578494
AC166164.3	120.994527496164	-0.228775286193869	0.329072527446403	-0.695212353243708	0.486922231802618	0.999929504578494
AC166323.1	268.147059957024	0.27159586510167	0.308397568664982	0.880667984113423	0.378497550256392	0.999929504578494
AC166341.1	7.73507903023067	-0.152816282308622	0.405903210417571	-0.37648453716691	0.706556708905188	0.999929504578494
AC166344.1	24.7512268022882	-0.506670736225659	0.357406381929328	-1.4176320341304	0.156298222518016	0.999929504578494
AC166369.2	219.653040305596	-0.162772124259855	0.303208838714019	-0.536831726113956	0.59138385466178	0.999929504578494
AC166369.3	192.964342430599	0.116318386058088	0.262469110659967	0.443169810594516	0.657642913437702	0.999929504578494
AC168977.1	60.7065460144817	0.0752779924607477	0.379566268152688	0.198326349775807	0.842789736990225	0.999929504578494
AC169038.1	405.667474203223	0.00716247012772175	0.290524139190563	0.0246536144902702	0.980331254096687	0.999929504578494
AC169385.1	173.214235501642	-0.0806549905176968	0.32210276572623	-0.250401421843888	0.802276930162005	0.999929504578494
AC170751.4	2775.97285875925	-0.188883756401542	0.225960180294412	-0.835916116527426	0.403202095052772	0.999929504578494
AC174929.1	1013.2553705984	-0.0563361126334968	0.272813864147263	-0.20650018212816	0.836400222489351	0.999929504578494
AC174929.2	207.827027983683	0.169961484688632	0.270290723475702	0.628809906988579	0.529473513354941	0.999929504578494
AC175315.1	486.621853266075	0.0959438356337872	0.253616302094025	0.378303109230799	0.705205435929447	0.999929504578494
AC175538.1	92.0157555451435	-0.0892449705208013	0.38354335345772	-0.232685483182644	0.816005642586298	0.999929504578494
AC182748.1	495.254919824356	0.104554942487146	0.286286449900201	0.365210936541335	0.71495395513871	0.999929504578494
AC225888.5	233.668368328742	0.164083524609485	0.341892810154812	0.479926806694727	0.631279439148443	0.999929504578494
AC240971.7	64.6384825904045	-0.333623916995195	0.352626702267922	-0.946110759195177	0.344092096619321	0.999929504578494
AC241601.1	12.5173331483609	-0.38446913062436	0.399058879930004	-0.963439607437873	0.335326957792468	0.999929504578494
AC241601.2	19.1442588774031	0.525661572729325	0.413606597580893	1.27092163375493	0.203756529230556	0.999929504578494
AC241601.3	41.4862470075086	0.196467247976057	0.374918071245322	0.524027148980774	0.600259657033302	0.999929504578494
AC242685.5	255.486139438602	-0.176046271188901	0.29492762321438	-0.596913470736291	0.550565153093368	0.999929504578494
AC243907.1	127.94198107257	0.20284802646347	0.320339396263665	0.633228472143683	0.526584455154447	0.999929504578494
AC245272.3	35.1927163897605	0.520274837420165	0.422830750934119	1.23045647997638	0.218526214398245	0.999929504578494
Acaa1a	401.664032685943	0.19407903964517	0.27447577926757	0.707089857484196	0.479510638522096	0.999929504578494
Acaa1b	19.0737247197303	-0.744827450123955	0.423162763613601	-1.76014411987363	0.0783833737569282	0.999929504578494
Acaa2	944.736737463677	-0.107648825576097	0.23910345366697	-0.450218614265745	0.652552815656151	0.999929504578494
Acaca	2867.73364132612	0.0440032722553122	0.361368258042476	0.121768504222471	0.903082358278474	0.999929504578494
Acacb	240.510353437638	-0.163014946797303	0.423647795151201	-0.384788847394148	0.700393862626788	0.999929504578494
Acad11	450.250201855955	0.0312137963631205	0.288591157065636	0.108159226639163	0.913869387587096	0.999929504578494
Acad12	274.639949943896	-0.276082461777082	0.275332851464404	-1.00272256037988	0.31599474161344	0.999929504578494
Acad8	428.064284060306	0.404316401178966	0.324707717219083	1.24517028619363	0.213069162417463	0.999929504578494
Acad9	1139.70896931739	-0.075922707842272	0.282955511425744	-0.268320300458952	0.788452781458222	0.999929504578494
Acadl	1344.0190025759	0.117315274795219	0.335520980788638	0.349651084470099	0.726600568001953	0.999929504578494
Acadm	558.023688124491	0.55130054057375	0.316526835107419	1.74171817181522	0.0815577711688536	0.999929504578494
Acadsb	2793.11944825752	0.270420873946048	0.307013510522291	0.880810989347042	0.378420130743471	0.999929504578494
Acadvl	916.888744486936	0.0742866949436516	0.20720216012503	0.35852278228579	0.719952121691173	0.999929504578494
Acap1	37.5081840292515	-0.413350183427358	0.420019350680266	-0.98412176190905	0.325055648124092	0.999929504578494
Acap2	2801.42200068325	-0.260354042407377	0.354370035786176	-0.734695420366952	0.46252501003023	0.999929504578494
Acap3	323.282373846705	-0.122448660550868	0.418657005508498	-0.292479664593557	0.769919905781565	0.999929504578494
Acat1	1448.56752532307	-0.143878889155375	0.273395072189285	-0.526267309806378	0.598702492827728	0.999929504578494
Acat2	167.339230798707	0.507311301547361	0.354067243575907	1.43281060519399	0.151911969761132	0.999929504578494
Acat3	43.2023432379217	-0.371947470470708	0.419208173253185	-0.887261971979889	0.374937874309164	0.999929504578494
Acbd3	2104.70560581342	0.135261925121194	0.252311350021721	0.536091321732255	0.591895437562735	0.999929504578494
Acbd4	210.323131132359	0.438228895374518	0.373446242287578	1.17347249952258	0.24060637869123	0.999929504578494
Acbd5	3612.40483355172	0.11376604906634	0.281180125057082	0.40460202883559	0.685770066992534	0.999929504578494
Acbd6	320.738807240863	-0.259508299877372	0.358176476350146	-0.724526363433432	0.468742647962873	0.999929504578494
Accs	308.509635126129	-0.114784683587326	0.340505167097433	-0.337101150522281	0.736040650147815	0.999929504578494
Acd	160.356166091981	-0.413045969120163	0.395770371269854	-1.04365055876942	0.296647092165608	0.999929504578494
Ace	12207.6023825261	0.139968469126087	0.408794281978581	0.342393412277279	0.732054845484593	0.999929504578494
Ace3	35.4744952516538	0.632960307982888	0.424586556257703	1.49076860454977	0.136022257163858	0.999929504578494
Acer1	32.5198383983449	-0.1575286001683	0.391058807254539	-0.40282585955356	0.687076336041347	0.999929504578494
Acer2	5749.58872776794	0.140658579188011	0.401347355983761	0.35046594200985	0.725989045689919	0.999929504578494
Acer3	3186.19856733763	-0.0596204119976645	0.342246514493966	-0.174203123984526	0.861705830492955	0.999929504578494
Ache	11.3791310509711	0.428355519944473	0.424716735735175	1.00856755550967	0.313182073796817	0.999929504578494
Acin1	1847.06947296754	0.160465445661051	0.297481470855094	0.539413245469716	0.589601743569571	0.999929504578494
Ackr2	952.628788326085	-0.116456766027625	0.422339796904453	-0.275741871547974	0.782746333032517	0.999929504578494
Ackr3	509.349798767734	0.242894185727608	0.413478180254231	0.587441362874971	0.556907320922646	0.999929504578494
Ackr4	229.177084424195	0.120998790118072	0.424154669486134	0.285270442182477	0.775436956134436	0.999929504578494
Acly	3051.47494931864	-0.00152851304865446	0.311082167699249	-0.00491353477429862	0.996079582239618	0.999929504578494
Acmsd	103.940493564039	0.374390782290577	0.389989153124681	0.96000306493366	0.337053672389522	0.999929504578494
Acnat1	80.5830261056671	0.381340261723393	0.395976606341634	0.96303735022767	0.335528779803145	0.999929504578494
Aco1	1504.2262384062	0.0775232786183239	0.387475400717316	0.200072774877602	0.841423665367667	0.999929504578494
Aco2	2170.90719575552	0.0151156325307702	0.180012613988081	0.0839698518669973	0.933080401814473	0.999929504578494
Acot1	208.979478408481	0.00355775933094436	0.364442217170101	0.00976220416660399	0.992211011732173	0.999929504578494
Acot11	457.496683104132	-0.163127327541543	0.338863712961663	-0.481395089830695	0.630235725792804	0.999929504578494
Acot2	458.445087973474	0.00910277264037306	0.30994473123324	0.0293690188058819	0.976570281552624	0.999929504578494
Acot3	14.7449632458326	0.256377403645643	0.423627331276112	0.605195615857328	0.545049028500429	0.999929504578494
Acot4	316.89978069574	0.322972928849016	0.342751286363693	0.942295307701076	0.346041469852797	0.999929504578494
Acot6	160.403561141831	0.274158621909262	0.277386272437746	0.988364058177363	0.322974383329111	0.999929504578494
Acot7	332.780638797483	0.0889398453442792	0.367297560379092	0.242146572529595	0.808666592104098	0.999929504578494
Acot8	83.2471764535249	0.249261614714217	0.3977904269396	0.6266154181535	0.530911359231942	0.999929504578494
Acox1	2393.15078977201	0.195705553650471	0.267863713887947	0.730616143597334	0.465013648568347	0.999929504578494
Acox2	33.1418795918896	-0.0367376677446358	0.42471065759969	-0.0865004611663472	0.931068589489511	0.999929504578494
Acox3	882.188061621912	0.230720702993563	0.223193009824895	1.03372728014454	0.301263676030927	0.999929504578494
Acoxl	802.75279902855	-0.108313949119544	0.342395757834887	-0.316341387534877	0.751743400127223	0.999929504578494
Acp1	1134.70470137673	0.451306386235212	0.266785503614303	1.6916450861126	0.0907136645474709	0.999929504578494
Acp2	1573.4494226701	0.311667982661123	0.280499068493853	1.11111949260521	0.266516918553124	0.999929504578494
Acp5	59.0152263376652	-0.446575113722641	0.33591677410048	-1.32942189302241	0.183708818892783	0.999929504578494
Acp6	376.131212100214	0.350449887713794	0.300499008210127	1.16622643715596	0.243522906388227	0.999929504578494
Acrbp	148.944055663595	-0.0421068539187967	0.348928935945565	-0.12067458322048	0.903948791498046	0.999929504578494
Acrv1	44.6902230225674	0.0505564834972854	0.365708133569243	0.138242710119306	0.890048601333015	0.999929504578494
Acsbg2	9.43740562783093	-0.103163829255233	0.424810784366426	-0.242846540275794	0.808124280584719	0.999929504578494
Acsf2	573.00736853239	0.0549252125008081	0.352510024069085	0.155811774844859	0.876181389003033	0.999929504578494
Acsf3	103.213743929929	-0.225062214388228	0.353016067054598	-0.637540994284036	0.523772516320189	0.999929504578494
Acsl1	844.481558842521	0.481895633321995	0.353809482332218	1.36202011926155	0.173191535778535	0.999929504578494
Acsl3	1254.37724737704	-0.264840198559359	0.350818405522178	-0.754921048583968	0.450296355512659	0.999929504578494
Acsl4	16189.8407670151	-0.324093770095557	0.377811864012649	-0.857817874360628	0.390993038208855	0.999929504578494
Acsl5	4716.14571252822	0.121119503453863	0.257117893499552	0.471066022692327	0.637593587869158	0.999929504578494
Acsl6	8.81610352324326	0.236556431907542	0.421675173532994	0.560992078157128	0.574802937590954	0.999929504578494
Acsm2	137.931357455565	0.185745208769909	0.33289300881986	0.557972693474082	0.576863030698608	0.999929504578494
Acsm3	14.251381335255	-0.155468734228572	0.400074883480569	-0.388599086441082	0.697572742680964	0.999929504578494
Acsm5	9.85642628413708	-0.14301829296163	0.423111425301789	-0.338015672490104	0.735351377253855	0.999929504578494
Acss1	719.533018758616	-0.380641108243632	0.366819087744645	-1.03768075588424	0.299418707143213	0.999929504578494
Acss3	748.551406400847	-0.322919273041743	0.192643230809885	-1.6762554888857	0.0936881594776415	0.999929504578494
Actb	17612.5934476483	0.115694296549181	0.189619664467958	0.61013870514854	0.541769929090457	0.999929504578494
Actc1	173.119010383404	0.752043543123445	0.424072158124606	1.77338579936311	0.0761648004667644	0.999929504578494
Actg1	6711.44815771297	0.133419759007321	0.260629550159154	0.511913399404819	0.608711619906528	0.999929504578494
Actg2	21.1334074604914	0.227780032235058	0.415271646566788	0.548508510316571	0.583342787346504	0.999929504578494
Actl6a	351.799053137792	0.0586148276596519	0.293205717253559	0.199910248028905	0.841550775456839	0.999929504578494
Actl6b	64.200648305884	-0.0919743441388317	0.33065337848464	-0.278159396284845	0.780890002371421	0.999929504578494
Actn1	1161.48355647289	0.152273891984124	0.328514576844301	0.463522481854113	0.642989903952322	0.999929504578494
Actn2	67.6419027226527	-0.183797201017175	0.376754811550896	-0.487843009252043	0.625661044567689	0.999929504578494
Actn4	5443.87645275873	0.266868177559089	0.20256133322367	1.31746850848583	0.187681630211312	0.999929504578494
Actr10	1021.98694995976	-0.116829252438664	0.257020269659877	-0.454552680196264	0.649431084351227	0.999929504578494
Actr1a	1404.9229098598	0.17575200491546	0.373841861924978	0.470123928899995	0.638266479060685	0.999929504578494
Actr1b	1698.75493559203	-0.0267234263076669	0.24416597660813	-0.10944778907733	0.912847331177771	0.999929504578494
Actr2	4535.10614396937	0.08637742424268	0.210020796364112	0.411280338604792	0.680866984827873	0.999929504578494
Actr3	6737.65165812461	0.102304197331524	0.247211360009511	0.41383291337254	0.678996477860166	0.999929504578494
Actr3b	11.1922131223761	0.192899862545349	0.414075584685185	0.465856644728298	0.641318116158629	0.999929504578494
Actr5	97.7991702402685	0.59355703561972	0.391178333739202	1.51735662337435	0.129176669250945	0.999929504578494
Actr8	698.688418994682	0.120655184737438	0.326962932363915	0.369017930763926	0.712114359728062	0.999929504578494
Acvr1	778.224634920314	0.21601619298133	0.254495651364149	0.848801116339076	0.395991968897647	0.999929504578494
Acvr1b	1189.35118825318	-0.02238118596835	0.314962806111657	-0.0710597744687849	0.943350182526615	0.999929504578494
Acvr1c	87.055876352871	0.547249780565001	0.424345881204055	1.28963141815402	0.197178661798526	0.999929504578494
Acvr2a	2635.89532962787	-0.143563914234833	0.288038857042801	-0.498418566539097	0.618189053125634	0.999929504578494
Acvr2b	299.242892992032	0.266961294763209	0.39368419025963	0.678110275617496	0.497701775986528	0.999929504578494
Acvrl1	2984.61207353104	0.142082902227946	0.4247548695717	0.334505646447831	0.737998030811116	0.999929504578494
Acy3	34.7485480534024	0.562187838130915	0.422273123555019	1.33133701097997	0.183078145252626	0.999929504578494
Acyp1	163.573394219736	0.0783505248928149	0.317621462594298	0.246678937414544	0.805156708421415	0.999929504578494
Ada	48.6830669152521	-0.122293862200569	0.417717470339953	-0.29276693191942	0.76970030578849	0.999929504578494
Adal	326.255493936393	0.0385373519653556	0.392031680479127	0.0983016268436691	0.921692786405901	0.999929504578494
Adam10	2271.69874742169	0.420417151150403	0.291954386765007	1.44000970771093	0.149864652582949	0.999929504578494
Adam11	36.4008070502484	0.666873161012232	0.405646090152117	1.64397778556711	0.100180791096332	0.999929504578494
Adam12	615.744956639082	0.0335933406491271	0.299366681996727	0.112214694117144	0.910653178536396	0.999929504578494
Adam15	617.769099459417	0.273426464863507	0.328878808825959	0.831389732405055	0.405753497536265	0.999929504578494
Adam18	7.39716553037784	0.0133443366769935	0.238658432637087	0.0559139542212841	0.95541035436017	0.999929504578494
Adam19	5659.51433439037	-0.409945898163748	0.307061075522686	-1.33506305696979	0.181855709304494	0.999929504578494
Adam1a	208.159018387385	-0.697107126116266	0.390761243159727	-1.78397202465475	0.0744282110751703	0.999929504578494
Adam1b	141.340295315026	-0.228153616571281	0.407490044344203	-0.559899854580401	0.575547747960601	0.999929504578494
Adam21	14.4041782055286	0.272105061991953	0.393715313066447	0.691121358406575	0.489489279074655	0.999929504578494
Adam22	814.526088986569	-0.436956806499776	0.335090632191771	-1.30399588804293	0.192234984376478	0.999929504578494
Adam23	208.802656740803	-0.186879845415864	0.414250127419803	-0.451128033634808	0.651897274073765	0.999929504578494
Adam28	209.403423230845	0.56824117224256	0.410092193348052	1.38564250053959	0.165856093790611	0.999929504578494
Adam3	36.7299135888919	0.193271559100765	0.420579271466333	0.459536577794078	0.645848891406668	0.999929504578494
Adam33	44.9944129472096	0.606503251047898	0.42444663117095	1.42892699931366	0.15302521636391	0.999929504578494
Adam4	88.0912365623715	0.138248428884554	0.419526634547139	0.329534331077184	0.741751849210818	0.999929504578494
Adam5	18.1224221081545	-0.0110360158363712	0.319580011699985	-0.034532872621369	0.972452229412002	0.999929504578494
Adam7	106.26586669692	0.571351350940548	0.423465895214517	1.3492263660362	0.177264268461454	0.999929504578494
Adam8	28.5236858527513	0.588758702724404	0.413480482498871	1.4239092959509	0.154472730503056	0.999929504578494
Adam9	2819.99143630281	-0.079616482444423	0.258508812215823	-0.307983630275447	0.758094788466973	0.999929504578494
Adamdec1	11.73431256797	0.0363368896514617	0.390385650081247	0.0930794706308987	0.925840426685089	0.999929504578494
Adamts1	3949.67367302913	-0.158862150134068	0.31053804410842	-0.511570653412771	0.608951528578579	0.999929504578494
Adamts10	1122.1465563279	0.519642908389309	0.387029988787057	1.34264249139416	0.179387764474669	0.999929504578494
Adamts13	223.510553243161	0.232537244547766	0.316035994015115	0.735793545518252	0.461856349838706	0.999929504578494
Adamts14	60.9118053131576	0.578343621743505	0.4229871047433	1.36728428658478	0.171536215014215	0.999929504578494
Adamts15	470.96964868873	0.541464688492417	0.422058682341964	1.28291327994458	0.199522459736788	0.999929504578494
Adamts17	75.2169137493994	0.652419605987292	0.414193726592732	1.57515569188908	0.11522051168061	0.999929504578494
Adamts18	98.7407623490634	0.0638013217798939	0.273672408675783	0.23313026727323	0.815660252461349	0.999929504578494
Adamts2	409.426473562819	0.438334390399411	0.254482149389149	1.72245633515582	0.0849868861432071	0.999929504578494
Adamts20	10.5712378387921	0.518696473927654	0.292522819230116	1.77318294447182	0.0761983972666668	0.999929504578494
Adamts3	33.4319771430187	-0.085256410736823	0.419245991056559	-0.203356531858456	0.838856372452006	0.999929504578494
Adamts4	23.1720003360087	0.0154240605405178	0.422853197966148	0.0364761591367996	0.970902688308654	0.999929504578494
Adamts5	108.577574139747	0.29485203281941	0.421758052675612	0.699102319324747	0.484488089187868	0.999929504578494
Adamts6	253.920178182315	-0.383421941469798	0.339194963382576	-1.13038807429855	0.25831273703793	0.999929504578494
Adamts7	27.4414908497657	0.317814892183466	0.390643986814655	0.81356657957276	0.415893290087894	0.999929504578494
Adamts8	292.128436362482	-0.0415949152584643	0.420924249857909	-0.0988180540144825	0.921282733623616	0.999929504578494
Adamts9	3789.73578328044	-0.42776228227175	0.326906884690137	-1.30851414364433	0.190698980504726	0.999929504578494
Adamtsl1	117.413086762594	-0.472318787577329	0.419922137726077	-1.12477706018308	0.260683517602133	0.999929504578494
Adamtsl2	278.948523828637	-0.286849111537146	0.422328398611581	-0.679208673819171	0.497005652201789	0.999929504578494
Adamtsl3	607.755615863642	-0.161990938700333	0.422326940586837	-0.383567618194666	0.701298944410326	0.999929504578494
Adamtsl4	517.016926626904	0.142309927672686	0.352332298264952	0.403908266070089	0.686280177602287	0.999929504578494
Adamtsl5	404.108917242	-0.467525935512863	0.389349830999334	-1.20078628084383	0.229834114942954	0.999929504578494
Adap1	12.4861939993723	-0.268454109466384	0.372123333669566	-0.721411653548075	0.470656278751421	0.999929504578494
Adap2	422.128658631354	0.024995059888845	0.388371244539742	0.0643586780439077	0.948684631924367	0.999929504578494
Adar	329.319254254965	0.100080413730987	0.296663654266798	0.337353134742221	0.735850709045096	0.999929504578494
Adarb1	727.850025163119	0.0753209938798216	0.413548449681806	0.182133420975887	0.855478021215837	0.999929504578494
Adarb2	49.2887739332873	0.0350400934273747	0.396989631423712	0.0882645053013387	0.929666449481615	0.999929504578494
Adat3	31.187811078447	0.356774989904865	0.42469123898901	0.840080880298304	0.400863039479296	0.999929504578494
Adck1	118.859311139712	0.572924070839995	0.387576322602997	1.47822257818069	0.139348212503096	0.999929504578494
Adck2	123.713030898214	-0.169279331743505	0.401333317442057	-0.421792371543998	0.673176574277902	0.999929504578494
Adcy10	57.0285358901212	-0.0735121144980881	0.394544284849203	-0.186321579911327	0.852192585445182	0.999929504578494
Adcy2	219.165298781212	0.289008719344488	0.41652161184901	0.693862481856655	0.487768454105042	0.999929504578494
Adcy3	227.811520210976	0.519140185006789	0.349318981682573	1.48614937128877	0.137239615702441	0.999929504578494
Adcy4	951.650227168936	0.389644305608597	0.404222112809181	0.963936146146795	0.335077940353826	0.999929504578494
Adcy5	116.889783778366	-0.438588493747672	0.41579380515689	-1.0548220976553	0.291506696218889	0.999929504578494
Adcy6	1142.56081130318	-0.13278464837572	0.255101847676262	-0.520516215720364	0.602703828768785	0.999929504578494
Adcy7	1233.16707761641	-0.180809177727593	0.320045112157151	-0.564949036430873	0.572108428869998	0.999929504578494
Adcy8	413.61305683233	-0.0292753477152831	0.417032340488901	-0.0701992264699726	0.944035089995846	0.999929504578494
Adcy9	485.130119919614	-0.355628202248542	0.40116176983513	-0.886495745580889	0.375350445705648	0.999929504578494
Adcyap1r1	68.2856129732015	-0.00401810830503563	0.395281557909123	-0.0101651802990501	0.991889499259395	0.999929504578494
Add1	3073.3265701883	-0.0580625731017249	0.333640663444355	-0.17402726784653	0.861844032558658	0.999929504578494
Add2	24.510751923924	0.00441909564113521	0.415677005497547	0.0106310803404815	0.991517784908449	0.999929504578494
Add3	2858.00149081638	-0.0320120826667204	0.405163161005943	-0.0790103487869938	0.937024391656986	0.999929504578494
Adgb	29.1712560876837	-0.422766801248472	0.408940260445587	-1.03381066170354	0.30122468636345	0.999929504578494
Adgra2	404.49372338767	0.380253275719147	0.395804956424133	0.960708726728723	0.336698642138032	0.999929504578494
Adgra3	877.354755139001	0.136031624569437	0.23936666835812	0.568298107261608	0.569832564012335	0.999929504578494
Adgrb3	68.805429271995	0.228468182101168	0.349002979539042	0.654631036110136	0.512705336751904	0.999929504578494
Adgrd1	130.018797600058	0.148181907909274	0.377700576723487	0.392326400967498	0.694817058955909	0.999929504578494
Adgre1	44.3672145634138	-0.140117485426789	0.424840356229881	-0.329812089110884	0.741541952242329	0.999929504578494
Adgre4	168.577624042323	-0.320797659522772	0.415030559762261	-0.772949490048473	0.439552273930133	0.999929504578494
Adgre5	18538.4329386802	0.311821164221558	0.418444593047337	0.745191046562961	0.456156234709672	0.999929504578494
Adgrf1	16.3425042166275	0.39901557671434	0.419698797748166	0.950718893776205	0.34174709440588	0.999929504578494
Adgrf2	33.5501115576451	-0.0878236381792992	0.424281547057346	-0.206993772857694	0.836014721726305	0.999929504578494
Adgrf5	52899.0788240926	0.169803167462425	0.380359903024896	0.446427623185376	0.655288382973997	0.999929504578494
Adgrg1	2599.25701315838	-0.176595600598809	0.350776678962691	-0.503441680105513	0.614653773707968	0.999929504578494
Adgrg3	185.55169024688	0.315910367742948	0.324991712656148	0.972056687726039	0.331022347858703	0.999929504578494
Adgrg4	18.976258380953	0.370963379917511	0.422607190280491	0.877797132773101	0.380053820740383	0.999929504578494
Adgrg5	16.6420699802302	0.407935390451922	0.373392788599744	1.09251009367834	0.274608956328954	0.999929504578494
Adgrg6	3153.1443465994	0.241562469038806	0.368632660043008	0.65529318267845	0.512279009227169	0.999929504578494
Adgrl1	1865.96467007517	0.370276052873941	0.288081046365663	1.28531903624075	0.198680820677647	0.999929504578494
Adgrl2	3574.94179078642	0.160673768758033	0.321846005235043	0.499225611455683	0.617620453685729	0.999929504578494
Adgrl3	4561.00318657545	0.0926958764196811	0.401220499137201	0.231034746776442	0.817287808128952	0.999929504578494
Adgrl4	5960.28664412289	0.264821799821324	0.413238594228357	0.64084478923327	0.521623529694147	0.999929504578494
Adgrv1	270.301903443205	0.0829915330053254	0.298122347671966	0.278380784444391	0.780720068552158	0.999929504578494
Adh1	577.174898847661	0.382090521405878	0.396315759203794	0.964106302947693	0.334992633008988	0.999929504578494
Adh5	871.012370621352	0.0830335748984139	0.221736086115238	0.374470282907676	0.708054461765378	0.999929504578494
Adh6-ps1	13.3804639853631	0.275609796372043	0.424815597444064	0.648775134506056	0.516483731855168	0.999929504578494
Adh6b	49.2916467589727	-0.157569302805097	0.357538362187943	-0.440706003800143	0.659425849570459	0.999929504578494
Adh7	22.8591581205223	0.647206791661466	0.386684380811102	1.6737339902478	0.0941828904567182	0.999929504578494
Adi1	2204.1207954063	-0.0150278733388415	0.303537657693685	-0.0495090904141023	0.960513592982419	0.999929504578494
Adipor1	2367.20240437294	-0.302278079381751	0.330462203526415	-0.91471301757385	0.360342308624545	0.999929504578494
Adipor2	1102.28109379414	-0.248318827461933	0.252050504868114	-0.985194723541086	0.324528431928492	0.999929504578494
Adk	2142.44404818128	-0.052939416853454	0.291428915498337	-0.18165464728484	0.855853759911248	0.999929504578494
Adm	15.9381089547807	-0.441682400791164	0.423051953168236	-1.04403820259759	0.296467715109016	0.999929504578494
Adnp	3529.84560321233	-0.276770866643442	0.26996160982159	-1.02522305607213	0.305257951712283	0.999929504578494
Adnp2	535.781755301762	0.220382153265164	0.242647207465808	0.908241044959149	0.363750882928443	0.999929504578494
Ado	466.80261210163	-0.230274671761382	0.3450610004013	-0.667344821621616	0.50455190255821	0.999929504578494
Adora1	540.375589564011	-0.477172243787512	0.423179650597951	-1.12758787695313	0.259494008900589	0.999929504578494
Adora2a	26.8855302698438	0.0161939578380229	0.375897196439565	0.0430808156895273	0.965637111961768	0.999929504578494
Adora2b	83.8782737344873	-0.233652464920805	0.371108517582874	-0.629606850423818	0.528951840465108	0.999929504578494
Adora3	63.9058332810252	0.374881205011887	0.343258634239827	1.09212461863368	0.274778329857017	0.999929504578494
Adpgk	619.033511574346	-0.383935593624001	0.351966233148362	-1.09083076006943	0.275347358661258	0.999929504578494
Adprhl2	60.5462202524232	-0.285238196559792	0.401528531690047	-0.710380892135397	0.477467969072878	0.999929504578494
Adprm	106.357024691796	0.25482963656075	0.410924927966156	0.62013671894283	0.535167779386853	0.999929504578494
Adra1a	297.100313204007	0.268099212338768	0.415365212801929	0.645454178818326	0.518632903078013	0.999929504578494
Adra1b	33.3044853149015	0.177037648972254	0.398815825729455	0.443908284352664	0.657108894793206	0.999929504578494
Adra2b	46.8279471086573	0.139738502124236	0.41134133406377	0.339714224057466	0.734071748905335	0.999929504578494
Adrb1	744.906571095846	0.215066920374684	0.384213971679206	0.559758197846724	0.575644380075666	0.999929504578494
Adrb2	565.368567242696	0.282406930314971	0.369637487117151	0.764010524250389	0.44486097095327	0.999929504578494
Adrb3	132.190727883393	-0.194000875535594	0.363832549559321	-0.53321473235578	0.593884944463684	0.999929504578494
Adrm1	277.809158751093	-0.255590497963674	0.317352440273062	-0.80538374856596	0.420598266899125	0.999929504578494
Adsl	437.565014566814	-0.514562724746573	0.32671180404944	-1.57497439140187	0.115262355726399	0.999929504578494
Adss	3235.03212337869	0.0595898008898399	0.296290071049072	0.201119803572394	0.840604897356513	0.999929504578494
Adssl1	116.258006451558	-0.306606308081666	0.393881957128721	-0.77842181529901	0.436320382163382	0.999929504578494
Adtrp	20.049042678299	-0.45252774936129	0.375847105591702	-1.20402084419107	0.228581522172728	0.999929504578494
Aebp1	483.252983241889	-0.126203154642792	0.281052230720334	-0.449038082065153	0.653404185308647	0.999929504578494
Aebp2	1295.59092791833	0.368603426042207	0.271486599065532	1.3577223601863	0.174551798893878	0.999929504578494
Aen	308.726429387001	0.233194966571091	0.226241538411489	1.03073453358046	0.302665325728519	0.999929504578494
Aes	310.785847960493	-0.127617177063509	0.294792767379127	-0.432904708613097	0.665083999126945	0.999929504578494
AF366264	20.6001890582666	0.112289152271158	0.413450759711753	0.271590146186799	0.785937176967603	0.999929504578494
AF529169	22.1740449752519	-0.576241409801858	0.414269609721133	-1.39098161265017	0.164231002596978	0.999929504578494
Afap1	1311.97195028414	-0.0280402373979337	0.357275613545363	-0.0784834909936371	0.937443461991009	0.999929504578494
Afap1l1	2335.6606586269	0.148666422845216	0.370698508624558	0.401044027387186	0.688387709236713	0.999929504578494
Afap1l2	123.64005731192	0.529659433887092	0.423306301043534	1.25124391624074	0.210845500212853	0.999929504578494
Afdn	5419.37136662004	-0.133858088224241	0.256637183020704	-0.521584934219925	0.601959355231236	0.999929504578494
Aff1	4861.17228896294	-0.254197058123094	0.278315380115827	-0.913341756453791	0.361062827579641	0.999929504578494
Aff3	1400.56561668858	0.174397368785242	0.415245230743817	0.419986446256949	0.674495355077503	0.999929504578494
Aff4	7530.76230066894	0.0129690374519505	0.166919247816554	0.0776964767191114	0.93806949680632	0.999929504578494
Afg1l	147.948111464814	-0.0952357249275174	0.370788632024206	-0.256846399005297	0.797297350029457	0.999929504578494
[truncated: 33,455 more rows]
