# Supplementary material for: Mutationally-activated PI3’-kinase-α promotes de-differentiation of lung tumors initiated by the BRAFV600E oncoprotein kinase
Source: eLife. 2019 Aug 27;8:e43668. doi: 10.7554/eLife.43668 (PMC6711745; doi:10.7554/eLife.43668)
Supplement: Figure 2—source data 2. [file elife-43668-fig2-data2.zip › Galaxy155-[DESeq2_2_week_pi3k].tabular]

Ftl2	1048.22033075341	6.58891565628433	0.803466846788858	8.20060676133389	2.39176718420838e-16	4.07963728610424e-12
Nell1	711.615285528986	4.99345032144133	0.641569485697644	7.78317927014787	7.0724303340575e-15	6.03172221040094e-11
Ptprn2	166.950934523685	-6.46449810427505	0.861761981627808	-7.5014890910644	6.30968820866653e-14	3.5874783925075e-10
Zmat4	1023.82069974178	-5.18617077512368	0.774670688010377	-6.69467795205156	2.16147112703795e-11	9.21705325347156e-08
Gm14151	83.1064678380419	-5.91487552218856	0.921153809487927	-6.42115948635837	1.35240244909424e-10	4.61358571484008e-07
Esm1	461.275260372551	4.46465821699942	0.705543803343519	6.32796744276081	2.48411535326803e-10	6.60446104908861e-07
Pitpnc1	3982.59922494716	3.55850651917525	0.563545423718749	6.31449812100898	2.71039616249166e-10	6.60446104908861e-07
Pttg1	160.413465121574	4.678090622142	0.756536958182125	6.18355861078212	6.26724491774737e-10	1.33625495702521e-06
Aatk	118.692768106354	4.87954586352541	0.792796838260562	6.15485030721287	7.51484418216125e-10	1.42422996905694e-06
Gm28036	285.450769290684	5.07215065224418	0.860353246986404	5.89542803495032	3.73711357884024e-09	6.3743946314278e-06
AC156016.4	202.879187081933	5.0080939145911	0.859616347877226	5.82596402099414	5.67838495152423e-09	8.07135100984573e-06
Adcy4	1341.58781849115	3.80939005551153	0.652862180663613	5.8349069196188	5.38206040089939e-09	8.07135100984573e-06
Prr36	96.6990977731526	-4.66915931499513	0.857322016471188	-5.44621417074274	5.14531785461037e-08	6.75105281892993e-05
Sox17	805.149140127175	3.33026366549967	0.613675270140328	5.42675227036303	5.73886925963537e-08	6.99199235440004e-05
B3gnt7	232.933861749082	-4.16766507234918	0.778965429782006	-5.35025678034968	8.78295203346327e-08	9.98738752231887e-05
Art4	380.729492868127	3.49040139276422	0.655583031038091	5.32411796448926	1.01444061222554e-07	0.000108145709517069
Aspn	97.1524557154312	4.61171954396514	0.870479343305648	5.29790807723492	1.17136906090922e-07	0.000117529659246639
Inpp5d	400.578689383547	3.7714755848143	0.719303944413706	5.24322939433951	1.57790162228725e-07	0.000149523710951965
Ppp1r3a	466.999636187046	-3.47298626408078	0.664041763626412	-5.23007204413528	1.69443993167641e-07	0.000152116115340023
Kctd12	2066.23019128481	3.65251844879596	0.70190327409049	5.20373473614125	1.95322758604672e-07	0.000166581014675995
Chia1	1798.88551664285	-3.43214662656747	0.668623956833506	-5.1331493457422	2.84933630961406e-07	0.000231433949681367
Gm28635	42.3398746499143	-4.9485416544159	0.97222396172667	-5.08991945192062	3.58215643442855e-07	0.000277731101372944
Hdc	1798.50836509564	-3.18500220724169	0.630941079185837	-5.04801844785825	4.46416049739878e-07	0.000331066024365787
Nxpe2	209.101633176747	3.79724330721206	0.768572797107461	4.94064234579088	7.7865622629063e-07	0.000553397468826636
Tmem132c	195.426672197226	3.66251612886831	0.743359151875694	4.92698061176325	8.35100376687613e-07	0.000569772285006425
Gm9847	38.2733330168717	-4.72263110215879	0.974142711698364	-4.84798689703806	1.24720636471595e-06	0.000818215344729231
Gpr4	234.04087482331	3.59455323781023	0.743125312271768	4.83707549514296	1.31763392497874e-06	0.000832403031791198
Gm21970	78.8717928483271	4.27515662387284	0.886671957408997	4.82157644453487	1.42428118263713e-06	0.000867641576151486
Gm18852	93.3879663007769	4.25420822655877	0.890008000783049	4.77996627312993	1.75324603845273e-06	0.00103121095440994
Prdm1	790.402372053477	3.67199901617008	0.780532884474677	4.70447701718737	2.54517534627816e-06	0.00144710186271555
Bmp6	2820.89479532808	2.78803498627141	0.604538217548565	4.61184240357383	3.99115549886523e-06	0.00210337790721849
Gm42416	34.68520804654	-4.49933717195464	0.974818204494965	-4.61556539589416	3.92026568061162e-06	0.00210337790721849
Inhbb	326.701495926689	-3.37512781554951	0.732480309338045	-4.6078068891704	4.06938329942019e-06	0.00210337790721849
Elf5	374.198490721134	-3.05975222858504	0.668287500117669	-4.57849687155049	4.68329167976945e-06	0.00234949724064199
Aox3	4745.16277016716	-3.13282979447161	0.693388182346771	-4.51814708446365	6.23831449093193e-06	0.00267563514606184
Ccr1	49.7077282030987	-4.06907206196766	0.897349735278426	-4.53454422729074	5.77280051787417e-06	0.00267563514606184
Gnao1	1061.18875812194	2.65802368727691	0.588243397638859	4.51857802050292	6.22563325167966e-06	0.00267563514606184
Lgi3	1335.69571214948	-2.62431593580554	0.580149469061612	-4.52351691375389	6.08204567622545e-06	0.00267563514606184
Tspan14	548.063095358487	3.04842280039927	0.674886451869171	4.51694176399058	6.27391507528254e-06	0.00267563514606184
Vstm4	273.331697074429	3.56266868065406	0.788738577920536	4.51691952236802	6.27457383141664e-06	0.00267563514606184
Casp12	241.33924126044	3.47231308893109	0.770708609359428	4.50535136984793	6.62632057623117e-06	0.0027567109772872
Prss12	108.95978545871	4.0589929909414	0.902111559468449	4.49943573867193	6.81340718271151e-06	0.00276705443608358
Cpxm1	111.126883656972	3.83216042267221	0.85426287171858	4.48592646308365	7.25977792742384e-06	0.00287976818855973
Cyp2c40	90.3055665565617	-4.32657568315475	0.967746086906706	-4.47077569384359	7.79364056184012e-06	0.00290949719808938
Hey1	1292.83823070117	3.08551305814673	0.690112863618724	4.47102672737806	7.7844968017219e-06	0.00290949719808938
Lyve1	1651.56005193899	2.69429887473081	0.602841597754045	4.46933138782846	7.84644844416435e-06	0.00290949719808938
Lrsam1	267.723676022772	-3.56280026360327	0.800212774852796	-4.45231615336143	8.49489650295774e-06	0.00306205120935624
Nphs2	32.2931247329855	-4.33577512749017	0.974494818207924	-4.44925416377644	8.61689969215567e-06	0.00306205120935624
Gm14253	94.1097204144302	4.01296105861375	0.903099301145775	4.44354353228094	8.84892419107327e-06	0.00308032856994156
Cyp1a1	850.079917617859	3.93972706205761	0.887654815517913	4.43835485729768	9.06490805357819e-06	0.00309240273339766
Ifi203	1348.44841187883	2.53283553297886	0.573257671195942	4.4183194752454	9.94713138263567e-06	0.00332682784301209
CT573016.1	70.9161963529347	3.98112527989477	0.901938622926437	4.41396474072435	1.01494496249886e-05	0.00332921465871983
Col6a3	4510.96633892254	2.78253679350909	0.631519645173239	4.40609696749145	1.05249861734097e-05	0.00338725828603489
Cyp46a1	42.0106118401351	-4.0599508239019	0.923880119162202	-4.39445631494221	1.11050331645137e-05	0.0035077509386502
Gja4	274.388581886865	3.51767812024385	0.803380920416671	4.37859305697654	1.19447936090321e-05	0.00370440626525928
Rtn1	176.969045228564	3.75735042267654	0.85958129996109	4.37114025496672	1.23599362305128e-05	0.003764704147926
Hsph1	1360.81625147317	-2.5326581339724	0.584988754180641	-4.3294133705523	1.49507067554057e-05	0.00447393342327992
Cdc42ep2	288.700935818314	3.56734271678094	0.827683891797616	4.31003037770031	1.63232121818936e-05	0.00480043155494069
Clec14a	4067.85214253747	3.32422023557825	0.774218785021728	4.29364450965235	1.75763821589479e-05	0.00508136187263007
Ngef	119.385822209875	-3.70015786596207	0.864166936377769	-4.28176282868632	1.8541854915187e-05	0.00521591862197686
Serpina3c	135.554932463194	3.71386722071258	0.867639165641348	4.28042827915374	1.86533995392266e-05	0.00521591862197686
Adamts17	96.142110034882	3.7169809836406	0.870390429682666	4.27047547500697	1.95056670714177e-05	0.00536626069737375
Ephb2	228.05474715196	-3.13929431329364	0.736852700294307	-4.26040959345032	2.0405260961137e-05	0.00552464343197005
E330017A01Rik	73.5014161196493	-4.08400422730192	0.959867217450573	-4.25475956783806	2.09273764642493e-05	0.0055774728179797
Fyn	541.546487402767	2.83556532396148	0.667860139746496	4.24574720844666	2.17866153021922e-05	0.00570870496539717
Gjb3	49.0617103683263	-4.06532424742781	0.959393125812191	-4.23739146972336	2.26131665976519e-05	0.00570870496539717
Krt23	225.648356205874	-3.07020448437096	0.723855172335355	-4.24146238323564	2.22068112500596e-05	0.00570870496539717
Sox7	1432.63564422356	2.91759421319919	0.688769378408402	4.23595227177655	2.27585119098908e-05	0.00570870496539717
Gpld1	78.066414615526	-3.38202660475457	0.805040251508243	-4.2010652242771	2.65662033715643e-05	0.00656724247693873
Ppp3r2	34.9160490479304	-4.07962906644548	0.974289014440311	-4.18728837745241	2.823070378948e-05	0.00687901592195943
Gm10356	28.7049997626538	-4.06453116390803	0.972335893606606	-4.18017188363972	2.91288836066901e-05	0.00699790658703258
AL731706.1	57.6143831710278	3.79850809570002	0.90942879435956	4.17680649574661	2.95630310675392e-05	0.00700356417943078
Pigw	144.539120845141	3.65307523845975	0.883568836397004	4.13445459819087	3.55798580224856e-05	0.00815434601653681
Plac9b	66.5350700613182	3.77475139622056	0.912269077310476	4.13776098533249	3.507114258155e-05	0.00815434601653681
Rassf10	26.8783601482633	-4.02861342568373	0.974817202048974	-4.1326860227907	3.58548367966384e-05	0.00815434601653681
Rasd2	90.1042144015106	-3.20603323544765	0.778692991577308	-4.11719801016002	3.83506560067869e-05	0.00860719920404953
Nxf3	27.748166437232	-3.98629815169232	0.971318496573842	-4.10400724968514	4.060547297746e-05	0.00899490328021475
Cfh	8173.57415527467	2.30059506127143	0.56266257964303	4.08876499789803	4.33675925189498e-05	0.00948360289225291
Cyp2b9	79.1596796505661	3.55044607131008	0.872280003864112	4.07030547024117	4.69515326342621e-05	0.0100106536517826
Plscr1	485.57640995546	3.07022928479228	0.754250327566609	4.07057070123864	4.68981047919395e-05	0.0100106536517826
Zfp558	54.3463356682211	-3.88584545249551	0.955602463650631	-4.06638283209385	4.77484743398324e-05	0.0100548855162287
Gm6644	56.400229232169	-3.94258579897264	0.971852919879748	-4.05677208796211	4.97555915844954e-05	0.0102218941859177
Hoxb5	291.547363107812	3.2778873962217	0.810052343878318	4.04651306917777	5.19862235457953e-05	0.0102218941859177
Ly6c1	1122.3184537548	2.75969104563978	0.681067146674572	4.05201022999633	5.07794442124707e-05	0.0102218941859177
Mat1a	222.920281065998	-3.20328628757973	0.791465524448065	-4.04728467460862	5.18152100651511e-05	0.0102218941859177
Sema3g	1126.11090549941	3.0004097567286	0.740842021090033	4.04999942135297	5.12177595955994e-05	0.0102218941859177
Slc10a6	346.037386433209	2.60352697708506	0.643508151897653	4.04583371540433	5.21372336386728e-05	0.0102218941859177
Gm13889	69.2377271336776	3.60800416537954	0.89271561651782	4.04160529806025	5.30865334670633e-05	0.0102897386516784
Klk13	318.170932541518	-3.08652786150703	0.764635984562877	-4.03659770638642	5.42319456418931e-05	0.0103936437844244
Pcbp3	167.538648459817	3.10220876455025	0.769597547857016	4.03094938801262	5.55520061558408e-05	0.0105283396555575
Pm20d1	306.690541782775	-3.00818069008328	0.747463174821794	-4.02452025920939	5.70915794220686e-05	0.0107012205516728
Bub1b	46.1835440110441	3.63284267173515	0.903815181346424	4.01945303277962	5.83334086610477e-05	0.0108151407775162
Cnr1	110.806846400728	3.42666028575438	0.854874626224489	4.00837758033368	6.11373170148614e-05	0.01121310985293
Tie1	991.18679378975	2.38214390610053	0.595216408198115	4.00214757740287	6.27701244608798e-05	0.0113061312814284
Vsnl1	495.854999685932	3.17669891517789	0.793897893639739	4.00139481490983	6.2970186535481e-05	0.0113061312814284
Chrdl1	987.803829596646	2.75682928893364	0.690792144667019	3.99082315891491	6.58443641015056e-05	0.011578425963705
Gm13301	147.784572402577	3.0333553437028	0.760079093879902	3.99084170072186	6.58392160401777e-05	0.011578425963705
D630039A03Rik	24.7126641475423	-3.86247481888625	0.974422806861877	-3.96385921151141	7.37477561689019e-05	0.0128358722140098
Sftpc	58946.2343267372	-2.41702342469474	0.611311223579554	-3.95383453053876	7.69086069885842e-05	0.0132508091859018
Pgm1	354.281565293514	2.56905115034013	0.650589843517947	3.94880303763805	7.85429420201415e-05	0.0133970696203755
Adcy2	411.676485667784	2.55409237627971	0.65023294429502	3.92796519876249	8.56676035563333e-05	0.0144676466718849
Mndal	565.300491609681	3.02121039224446	0.771224638921845	3.91741943886549	8.95019421518844e-05	0.0149670061498499
Gm2446	47.5302092802398	3.59362722111077	0.918235666467072	3.91362190812879	9.09219643654916e-05	0.0150114096807417
Spred3	128.921055957187	-2.83601703564786	0.724949665322751	-3.91201923568756	9.15276195577848e-05	0.0150114096807417
Tspan11	495.096255784294	-3.19453453328239	0.817248311690316	-3.90889095466607	9.27208017956553e-05	0.0150622734878904
Ggh	139.001504852716	3.27808910632034	0.839947683900739	3.90273009754228	9.51137458973384e-05	0.0151621977922514
Kcnj9	25.3560831236775	-3.77850263371453	0.967710368753332	-3.90458008482667	9.43891323561753e-05	0.0151621977922514
Dnah11	165.219012241767	3.2306096582285	0.829129624421117	3.89638672057346	9.76384430693152e-05	0.0154205455873455
Cyp2c68	25.1168747923221	-3.75670429249978	0.967253178041237	-3.88388932472406	0.000102798714966437	0.0160865842310323
Gm14147	68.2428247642297	-3.4126442818275	0.883333274730315	-3.86337114139552	0.000111832897761275	0.0169694250434502
Gm9504	28.0336008861312	-3.76333513410392	0.974679244329179	-3.86110113250029	0.000112877166298225	0.0169694250434502
Nrros	556.962231334362	2.39576005479407	0.62034909921805	3.86195459591048	0.000112483474527025	0.0169694250434502
Pcsk5	766.342632059402	2.27177191616439	0.587286519755517	3.8682514237005	0.000109618606464532	0.0169694250434502
Plekhg1	375.867807171308	2.94566167897438	0.763136575355102	3.85994037515985	0.000113414695137088	0.0169694250434502
Angpt2	362.277728869877	2.85072506512873	0.74119632102605	3.84611334981052	0.000120006263122788	0.0177995376529165
Ackr2	689.878510250336	3.07393793362132	0.800568365304697	3.83969448062237	0.00012318751335606	0.018113874269951
Cd72	59.1097342048246	3.29882349454902	0.860897106172755	3.83184409715863	0.000127186330086571	0.0185420276263815
4930578C19Rik	139.442723153291	3.09322142288024	0.811611500594633	3.81120945256932	0.000138288529738967	0.019989724167437
Lcn2	1058.5713139032	-2.5397161291257	0.667994586342082	-3.80200106565699	0.000143532109776818	0.0205733377854048
Nfatc2ip	122.504620455346	3.20964598118639	0.846414218631763	3.79205111461243	0.000149408151386206	0.021237123651621
Adora1	164.377636367142	-2.82007548352179	0.745187041378867	-3.78438610298916	0.000154088452850099	0.0217213780187119
Dclre1a	459.811341508738	2.50342379261542	0.662809494558167	3.77698843056589	0.000158736102068295	0.0221931286309746
Ftl1-ps1	695.903999203506	2.87993134036726	0.764441286648322	3.76736760647016	0.000164977981768131	0.0228782880895855
Sox9	125.610816982554	-2.86774368776905	0.762305875083533	-3.76193307896887	0.000168605165861265	0.0231927283394806
Scn3a	1617.52217080197	2.82656024229344	0.753114103282398	3.75316333869471	0.00017461699400665	0.0238275365341714
Malt1	2072.65406541077	-2.18150628535437	0.582931713494569	-3.74230160214932	0.000182342481470028	0.0246842516383672
BC030867	41.9598692789141	-3.39540880149455	0.910730248767827	-3.72822666875111	0.000192831902159753	0.0248937911026318
Col6a5	181.480172409223	2.60598449034258	0.698349811221052	3.73163198223833	0.000190243292862219	0.0248937911026318
Fetub	200.001035372276	-3.45607793108802	0.925745278005427	-3.7332925300298	0.00018899287759727	0.0248937911026318
Gm43595	135.536091926843	-3.25059311285481	0.871485227206845	-3.72994631621368	0.000191520572291923	0.0248937911026318
Grtp1	447.223900827853	2.48005830063153	0.663860707424569	3.73581125211169	0.000187110980998233	0.0248937911026318
Hecw2	1831.63767645389	2.14316937863921	0.574313286221707	3.73170781532619	0.000190186020479794	0.0248937911026318
Rims2	93.2187585287473	-3.06935255968971	0.823641065797803	-3.72656571794006	0.000194106479254853	0.0248937911026318
Gbp8	83.9386155559903	3.3542733046698	0.900921509225962	3.72315820004305	0.000196746154734134	0.0250440235917919
Prkar2b	112.083368048549	3.2165579421926	0.866656313156851	3.71145734861848	0.000206069393861243	0.0260364863043794
Abcg1	524.225158093628	2.81983259242463	0.762268618662103	3.69926364983234	0.000216225893906337	0.0271188608261793
Exosc7	943.207001007436	-2.33508692849717	0.632031405468305	-3.69457420674686	0.000220255564291068	0.0271286227462354
Foxf2	327.626844484877	2.51499228048228	0.681235950778507	3.69180792294972	0.000222665602654215	0.0271286227462354
Gm10273	142.640222065286	2.85697680735636	0.772738156407206	3.69721202928515	0.000217980272264586	0.0271286227462354
Ptger3	90.2176127267339	3.38576940632771	0.916761583523489	3.69318421188071	0.000221463476221399	0.0271286227462354
Bmp1	1541.58433252514	-2.15394291661084	0.585471115616854	-3.67899091715471	0.000234158606293044	0.028213298592561
Sftpa1	65147.8910526487	-2.55611501423365	0.694934486730706	-3.67821005150975	0.000234876496461492	0.028213298592561
Crlf1	78.1913210069104	-3.01379754841731	0.820815666936759	-3.67171055550712	0.000240932462795661	0.0285387848465666
Sept10	282.487358114551	2.42069831268246	0.65905983841979	3.67295679628499	0.000239760032156575	0.0285387848465666
Tpm2	446.863507551642	2.79917256946686	0.763193174500898	3.66771174453626	0.000244730860533627	0.0287887881939453
Bdkrb2	205.947734613108	2.64326765348466	0.721708460578717	3.66251443327282	0.000249751676028129	0.0291781803973411
Akt2-ps	42.3479892206394	3.39518123244482	0.927788383271555	3.65943494622425	0.000252771999779375	0.0293301496614748
Ddah1	762.381655125388	2.42574916403034	0.665866538202473	3.64299604328928	0.000269482982177567	0.0310579136959646
Kif11	207.510387725035	2.8799568288017	0.79093553465007	3.64120298385111	0.000271367071300456	0.0310651552696099
Gm14117	79.5423032718265	3.38593654747662	0.932478592315503	3.63111451070288	0.000282199930527757	0.0316676593092891
Homer1	433.43428855271	-2.21585072651151	0.610226869186534	-3.63119167378742	0.00028211555742164	0.0316676593092891
Stmn2	538.251995823132	3.02956341146462	0.834127961076593	3.63201277601871	0.000281219195258787	0.0316676593092891
Whrn	87.1233394246145	-3.07455167393598	0.847540141383505	-3.62761776559297	0.000286048314884258	0.0318897131175215
Grk3	831.577246738285	-2.21445451362682	0.612496014399163	-3.61545946678382	0.00029981538532001	0.0332074742039182
Prickle2	2759.90828784521	2.4528853162073	0.679194569251125	3.61146190982038	0.00030447580869497	0.0335060894768394
Ntng1	25.2528149226142	-3.50516752604578	0.973496126878464	-3.60059730004799	0.000317486987594874	0.0347139458167036
Gbp9	1173.35218266198	2.69671571444334	0.750766768508451	3.59194869506666	0.000328214475543471	0.0356458055565579
Plcxd3	159.244705032674	2.62941887527922	0.732350007262146	3.59038553861586	0.000330189205483739	0.0356458055565579
Abcb1a	664.056888107662	2.98294039892007	0.833475259565096	3.57891894772804	0.000345018441785786	0.0358840217167082
Atp1b2	257.926869642534	2.94836999733302	0.823719596707393	3.57933696019661	0.000344467076898088	0.0358840217167082
Gm17976	40.6076860958928	-3.41607933914724	0.954091110494486	-3.58045400651176	0.000342997717256544	0.0358840217167082
Gtf2h4	35.3899843588736	-3.33187034789787	0.929426867018758	-3.58486554040042	0.000337251909821856	0.0358840217167082
Itih5	543.048877552598	2.58086838451862	0.72029357014898	3.58307847171926	0.000339568542041561	0.0358840217167082
Maoa	1119.46277064562	2.06702123043789	0.576325429845322	3.58655218631017	0.000335079030436856	0.0358840217167082
Chil4	126.743194047417	-3.46181033096982	0.969318572465067	-3.57138553753914	0.00035509773181626	0.0367084970399391
Slc34a2	39050.9633326353	-2.40150162806142	0.674282324709938	-3.56156692835525	0.000368648105482089	0.0378797032241445
Gimap6	544.254300448603	2.75009053775097	0.772981130330765	3.55777189098288	0.000374013887002947	0.0382009273689178
Mmrn2	153.161263334959	3.11106627815987	0.876615706383825	3.5489511030934	0.000386768893352206	0.0390361953485715
Zfhx4	563.874249340014	-2.67039903387965	0.752262747766561	-3.54982224203972	0.000385491351724854	0.0390361953485715
Cacna1g	32.8575682771681	-3.44173629751738	0.974054724845978	-3.53341163460975	0.000410233200664959	0.0411608688455424
Gm46223	1779.42674702478	-2.00518468706036	0.569448274392165	-3.52127625498683	0.000429474935418133	0.0428394969206262
Cdkn1c	158.519825015778	2.83747066409232	0.806684526725586	3.51744773834934	0.00043571814168669	0.0432095601322667
Olfml1	237.737044332576	2.73363719481702	0.778784630524848	3.51013243927879	0.000447883552555996	0.0441592471442059
Cd33	408.98557685048	2.44017560296043	0.696743939587614	3.50225594269927	0.000461336220885272	0.0452242064347131
Bmp2	111.636144594165	-2.61907580618885	0.750927852928102	-3.48778620472827	0.000487037353009552	0.0474708350301939
Pard6g	204.844696713262	2.79213913285884	0.802479291991788	3.47939088363095	0.000502554979852408	0.0487050016553552
Atp6v0a4	410.661047458911	-2.47159404233257	0.713276189876038	-3.46512904456002	0.000529977110433964	0.0510367057063093
Rorc	138.017599032007	-2.51380038741546	0.725893290376801	-3.46304397731874	0.000534101093030229	0.0510367057063093
Tspan6	98.859412518039	3.00709877730511	0.868527720317745	3.46229453241284	0.000535590685432923	0.0510367057063093
Egr1	2864.94535159832	-2.1203134594656	0.612931298597859	-3.45930035603669	0.000541580603573025	0.0513207797508061
Fosb	214.04603101502	2.44081268467844	0.706460733086972	3.45498705074943	0.00055031925275025	0.0515757994184671
H2-Ab1	2391.80850765381	-1.99886099813949	0.578433231665324	-3.45564689010815	0.000548973978935243	0.0515757994184671
Gm6645	24.8702239124132	-3.35964039494611	0.974589277436604	-3.44723718260347	0.000566351139131545	0.0527882589080151
Glp1r	1451.7737520849	2.95938149633782	0.859324441826998	3.44384652907803	0.000573501139992702	0.0529608674462854
Xaf1	396.562027261405	2.22891448310723	0.647297287307154	3.44341699990713	0.000574412879026957	0.0529608674462854
Atp6v0a1	2769.4658893903	-2.1328350569911	0.620054726046445	-3.43975292405294	0.000582245464188071	0.0531088817254328
Oas2	39.5511059623809	3.22029326700637	0.936077351857934	3.44019995849137	0.000581284554244525	0.0531088817254328
Pltp	4398.3611671697	2.82533452438005	0.822088890127057	3.43677497447191	0.000588684465396694	0.0534105900333586
Crispld2	2499.27890124376	2.02532881801497	0.590264003644132	3.43122535934959	0.000600861207904553	0.0542269292234284
Cxcr4	231.135614842252	2.80684767565958	0.819010827051065	3.42711913316937	0.000610021377930317	0.0547638665439864
Apol9a	21.9923074012555	-3.32670766007112	0.971336619094544	-3.42487619088447	0.000615079648857856	0.0549288668616149
Sema4g	132.134050192446	-2.48689888118158	0.726602776099741	-3.42263883786786	0.000620164175225694	0.0550944809209618
Cdr2l	202.731955527003	2.72848302795053	0.797908262547795	3.41954477227524	0.000627260092440284	0.0551503886430614
Tex9	337.346920538066	2.29808160503108	0.671904767647561	3.42024899313782	0.000625638427185375	0.0551503886430614
Gm44790	20.0934998338576	-3.25048051870578	0.952072995255238	-3.41410851363804	0.000639910835970526	0.0559741493802526
Wscd1	221.282682064324	2.5766061056598	0.755285483222195	3.41143337571841	0.000646222916101076	0.0562378789792656
Pxdn	1728.84483126448	1.99355445391983	0.58484402051156	3.40869425693379	0.000652745925870419	0.0565171942008718
Akr1c19	420.622270243526	-3.01865690471532	0.886703150660555	-3.40436018803649	0.000663192406786645	0.056560364412799
Gimap4	1308.56887663764	2.53669246229561	0.744921292859075	3.40531608723327	0.00066087511274474	0.056560364412799
Serinc2	387.508189169969	-2.22007914501388	0.65187605266502	-3.40567679382865	0.000660002644852873	0.056560364412799
2810021J22Rik	261.181601111532	-2.59486170347644	0.765401736626392	-3.3901957355279	0.000698427366163899	0.0592690327594907
Tmed1	96.0693903278164	2.93967933803927	0.869170620847154	3.38216601842116	0.000719166674972165	0.0607268612623773
Tmem100	3010.67697815619	2.673848873284	0.791276738426013	3.37915768711052	0.000727082913191818	0.0609100437377702
Uhrf1bp1l	4229.98658554517	-2.03914592985517	0.603542120357812	-3.37863068885111	0.00072847798103448	0.0609100437377702
Fst	205.903947448585	2.69557859847062	0.799680033917541	3.37082143374931	0.000749444187206079	0.0623574122008492
Wnt5a	374.34944855842	2.52178519004388	0.74842137157389	3.36947244670565	0.000753122203238287	0.0623592496147352
Fam162b	41.5389278773431	3.16185811372718	0.939223604954796	3.36645937883914	0.000761397952220024	0.0626371773700165
Gm6305	19.6150831711468	-3.1970367807053	0.949920891429762	-3.36558213378518	0.000763823233450398	0.0626371773700165
Igkv6-15	29.451546719762	-3.24933313744719	0.967234131920329	-3.35940702484933	0.000781099296889142	0.0637474196509
Cyyr1	8782.89036970259	2.69128260143528	0.802238694878859	3.35471552122236	0.000794466394470039	0.0642237596704998
Mrc1	394.665011956044	2.71092287511357	0.807996996244154	3.35511504091582	0.000793319860441492	0.0642237596704998
Tspan18	3017.58481040218	2.40008105872625	0.716999136452371	3.34739741891681	0.000815741721939877	0.0656325780713607
Ctla2a	894.248513828223	2.22068891124247	0.663881857939135	3.34500617042929	0.000822807398259554	0.0658902619348038
Tmem213	19.3758748397913	-3.16992321152559	0.948786636617673	-3.34102851914741	0.000834686487713601	0.0665291935557519
Lipg	453.538203271229	2.54407755308624	0.762679771875369	3.33570870357628	0.000850822636667818	0.06716118141239
Mxra7	627.603896569942	2.15552740596351	0.646121313149559	3.33610323958555	0.00084961606283293	0.06716118141239
Slc25a37	2264.12738193257	-1.96405325502397	0.589004009272984	-3.33453291336374	0.000854427881015925	0.06716118141239
Rnf25	70.9219910136221	2.69754341890211	0.812546747094262	3.31986243074477	0.000900618168362898	0.0704671747603943
Pcdh18	793.064139672875	2.46188446642594	0.741894347720404	3.31837609221649	0.00090542483695856	0.0705197782831149
Engase	41.7121331593032	3.05241663971284	0.921002836549806	3.31423152956573	0.000918953800970115	0.0710842284484595
Zfp385b	228.466752619549	-2.47088103654113	0.74567703695315	-3.31360751919785	0.000921006887911681	0.0710842284484595
Apoc1	114.240744846418	-2.79478560422859	0.844345594425394	-3.31000199761869	0.000932953053900181	0.0714860932662418
Tmem164	1375.78943076316	-2.15754323697352	0.651922343393351	-3.30950957401336	0.00093459569668593	0.0714860932662418
Atp1b1	6430.56496770743	-2.39254652921716	0.723310632444246	-3.3077718229195	0.000940413980521312	0.0716100056506786
Fbxw9	134.010792375952	-2.51672339638171	0.76161112598535	-3.30447299220537	0.000951551436261207	0.0721360571035885
Cyp26b1	70.2796349968219	2.98214819054439	0.904850912482491	3.29573430208824	0.00098164808000802	0.0734940436017832
Nat8f3	340.412661616093	2.14181069706427	0.649915505814473	3.2955217684492	0.000982390921100226	0.0734940436017832
Plcb1	803.38522574175	2.2446568227727	0.680716453843255	3.29749165030403	0.000975525750786036	0.0734940436017832
Cyp2c69	18.8974581770804	-3.1149432205914	0.946395486820622	-3.29137581906263	0.000996986232005601	0.0742602365035787
Fgfr2	5972.77044696751	-1.83480021650841	0.557988425525016	-3.28824063829286	0.00100815627757651	0.0744420849637339
Nod1	521.301779062818	2.13948339159609	0.650505470074663	3.28895526635699	0.00100560004933855	0.0744420849637339
4931414P19Rik	79.5816433047861	-2.65714994243822	0.809574611543752	-3.28215572048559	0.00103016697790671	0.0754245665258959
Adh1	739.091508668314	1.99946662765194	0.609259114153003	3.28180010968177	0.0010314669672493	0.0754245665258959
Postn	4730.16962699221	2.61783660859661	0.797899551203305	3.28090999004658	0.00103472759377731	0.0754245665258959
Pecam1	5529.2562590718	2.31344818390289	0.705574583908055	3.27881451042228	0.0010424413093389	0.0756634953761432
Ccdc88c	350.348777844054	-2.26873499126767	0.692401187920149	-3.27661914919953	0.00105057975062861	0.0759310966375944
Adamts5	184.547046384479	2.28582232503493	0.69966521523909	3.26702296362385	0.001086848640077	0.0777690954054174
Gm4767	121.050498712257	3.09189621536207	0.946102824135068	3.26803401965183	0.00108297347418182	0.0777690954054174
Slain1	96.9681207870712	-3.11908074976768	0.954932447029088	-3.26628418530706	0.00108968832748401	0.0777690954054174
Pydc3	536.130448891189	2.12953778748156	0.652437172979083	3.26397372142042	0.00109861354639555	0.0780793802536206
Trpc1	689.959552599212	2.62925101087724	0.806004923809056	3.26207810053045	0.0011059866796653	0.0782772398134899
Cdca7l	205.895990578897	2.87704816887835	0.884198415337892	3.25384904448048	0.00113852762150562	0.0795896132787762
Grb10	1125.91358739346	2.23968106714278	0.688195717953209	3.25442458985928	0.00113622321389063	0.0795896132787762
Ly6a	3312.29289931761	2.2123396178383	0.679782141416798	3.25448328670029	0.00113598844194023	0.0795896132787762
Dtnb	507.12801122974	-2.14518314966051	0.660883321243875	-3.24593325433447	0.00117066282676	0.0815020238205929
AL672306.5	213.532632277766	2.32450815604642	0.719276107277304	3.23173275537463	0.00123042071168091	0.0839491443165652
Atg4a	213.532632277766	2.32450815604642	0.719276107277304	3.23173275537463	0.00123042071168091	0.0839491443165652
Batf2	55.4344601027999	2.86755602728433	0.886602533657631	3.23431968489237	0.0012193288800303	0.0839491443165652
Cspg4	207.854492712311	2.5332977952563	0.783250674722247	3.23433847810555	0.00121924864040883	0.0839491443165652
Hacd4	122.663772409287	2.5120423967781	0.776905849493745	3.23339359385056	0.00122328897160701	0.0839491443165652
Car8	3100.0293753407	-2.12536076578581	0.658490151839083	-3.22762726192629	0.00124821504427039	0.0842784382337657
Ehd3	291.511758469884	2.09852629106754	0.650261754986979	3.22720239191917	0.00125007005177597	0.0842784382337657
Rwdd2a	29.9641115492498	-3.0137339019389	0.933763311883344	-3.22751372171646	0.00124871051849694	0.0842784382337657
Orm1	16.7283325352627	-3.09649397181984	0.959951660793166	-3.22567697759004	0.00125675109658179	0.0843952891905338
Srms	53.9812237551571	3.04839271309183	0.945582514668984	3.22382517210459	0.00126490597741453	0.084609808850038
Nckap5l	66.8955628077931	2.72647698826147	0.846814087241208	3.21968780319175	0.00128330271310937	0.0850609256230646
Spag17	30.899370630364	-3.13890449724823	0.974782918816195	-3.22010617611171	0.00128143126299705	0.0850609256230646
Upp1	69.3655778913512	3.00670429818047	0.934063783769696	3.21894965892587	0.00128661070591257	0.0850609256230646
Lrp4	3417.21707702505	1.83406975350776	0.570445930997018	3.21515090887264	0.0013037596287367	0.0857372206536055
Noct	7122.22142313665	-1.92342343098215	0.598365628159535	-3.21446176127839	0.00130689320337324	0.0857372206536055
Jcad	11735.9287509072	2.51538573706666	0.782831910139468	3.2131875367964	0.00131270545398326	0.0857885706076341
Cacna1d	835.174951716249	1.87850556389053	0.585202413475617	3.21000993952463	0.00132730382508069	0.0864115318488602
Iigp1	765.244036407929	2.08501751443647	0.649887084744606	3.20827658124002	0.00133533014064937	0.0866035217074381
Shank2	390.996225593705	-2.53835768546569	0.792961076046878	-3.20111259195732	0.00136898027475107	0.0884496081304126
Pus3	52.8316241804122	3.02638643835493	0.946422667381831	3.19771127917623	0.00138522895160387	0.0891616989717251
C1d	218.82930208879	2.47422265049539	0.774233870982907	3.19570448055225	0.00139489902178107	0.0894465887763897
Cfap74	57.6037444903665	-2.79605877461367	0.875293556110422	-3.19442403647827	0.00140110152960465	0.0895078231852679
AL670603.1	17.9681287741516	-3.00421741908791	0.941258624666033	-3.19170240820246	0.00141436973664597	0.0900183007386954
Taok3	1918.30911556036	-1.89881107327805	0.595337892256826	-3.18946786014238	0.001425349875525	0.0903798989844981
Ecm1	774.287085431483	2.0923412894333	0.656839902291525	3.18546617240172	0.00144520998667929	0.090962903109921
Rcan1	581.807838362279	1.92213852528505	0.603233622947958	3.18639156068871	0.00144059480598144	0.090962903109921
Ifi203-ps	482.25689543636	1.96298667630057	0.61678623169371	3.18260456448607	0.00145956802727603	0.0912545218603316
Mpzl1	703.895001496265	2.17053817030271	0.682042030404887	3.18241116169072	0.00146054314755646	0.0912545218603316
Arhgef15	1688.14519732068	2.47735817986395	0.778968144526479	3.18030743268698	0.00147118882148198	0.0913602348875105
Erlin1	911.322735920762	-1.88612872761134	0.593129467962285	-3.17996125549316	0.00147294744644811	0.0913602348875105
Sftpd	4155.45036185598	-2.32710829118585	0.73225189832266	-3.17801605774797	0.00148286537974801	0.0916421550085573
Prrx1	510.783226613621	1.9625110790996	0.618686796925179	3.17205909169731	0.00151362204884663	0.0932052393038883
Gm9775	17.9734548127286	-3.04824037454631	0.96178949576097	-3.16934255154714	0.00152784211287373	0.0937424565441989
Ppp1r9a	5435.0251875423	-1.96153348830174	0.619618933067913	-3.16570941205689	0.00154705258626869	0.0945809174336384
Trpc3	154.000637183087	2.90002190423613	0.917374616584702	3.16121882141522	0.00157110422480996	0.0957083027235126
Calcrl	26881.0730814551	2.47654379541716	0.783772757602555	3.15977274202862	0.0015789224216078	0.0958422766738938
Gm18901	89.8465488639037	-2.50883822829129	0.794974623047715	-3.15587209397086	0.00160019015607113	0.0964645693387571
Pik3c2g	239.692972172048	-2.48734501922112	0.788498987861929	-3.15453165763184	0.00160755936486409	0.0964645693387571
Rasip1	431.751949456333	2.56109955975658	0.811935038195414	3.15431584951527	0.00160874871103485	0.0964645693387571
Slc43a3	6164.83634620919	1.99767284528746	0.633425041907824	3.1537636075622	0.00161179587627049	0.0964645693387571
Cmtr1	981.286318554794	1.89715972675481	0.602247208726846	3.15013452825364	0.00163195297152308	0.0973294469764656
AC154767.1	41.9642170132417	2.98109232918089	0.947379272684898	3.1466725261282	0.0016513980317097	0.0978051952321955
F8	213.440662845354	-2.44336228832435	0.776471973383982	-3.14674884873926	0.00165096706144692	0.0978051952321955
Emp1	4620.99180246106	1.90305115097477	0.606183508199124	3.139397765255	0.00169295476179628	0.0991269547064566
Itga6	2673.80887370948	1.8430974699711	0.586891869601731	3.14043789910028	0.00168695468822202	0.0991269547064566
Ncaph	193.145213471602	2.54610660680517	0.810938004266817	3.13970561671622	0.00169117686041402	0.0991269547064566
Rgs7bp	149.060468525507	-2.26269490248704	0.720900766735256	-3.13870508521458	0.00169696141022954	0.0991269547064566
Cdh5	7008.89898166963	2.41988565692488	0.772429514469887	3.13282391673709	0.00173133273437185	0.100789564676384
Kitl	2183.88190196988	2.16669561103833	0.692474309915064	3.1289184017586	0.00175451023630703	0.101791432315269
Podxl	3294.23770394824	2.4820926345427	0.794705162786075	3.12328741622992	0.00178843008308551	0.10340763365149
H60b	22.9316245720179	-3.04185425730425	0.974649258829811	-3.12097324216547	0.00180254412003249	0.103871604916872
Atp6v1c2	296.622658744538	-2.12764946708781	0.682989981222855	-3.11519864944194	0.00183821068849981	0.105570234726401
Usp43	119.579472174613	-2.58752311960264	0.832422452998532	-3.10842542783646	0.00188087105402942	0.107657777075771
Adcy8	576.921594404057	2.20079266816843	0.709429881215987	3.10219900012697	0.00192088782664061	0.108852437405345
Nr2f1	59.0195507213188	2.66559446032743	0.859067520563092	3.10289284197383	0.00191639016659157	0.108852437405345
Olfml2b	49.9611560660226	2.89782329231263	0.933798713198985	3.1032633171932	0.00191399261398232	0.108852437405345
Scn7a	20757.197458565	2.37264854159959	0.765139148320487	3.10093732206443	0.00192909119298371	0.108955326088487
Arhgef19	32.4003597592941	-3.00857254900852	0.971189505375569	-3.09782234296804	0.00194948257118344	0.109382645449592
Gm45874	15.1248613442077	-2.9508620774496	0.95243425378211	-3.09823178422211	0.00194679102370416	0.109382645449592
Arap3	1568.62002957919	2.18710046970022	0.706371313000095	3.09624758175865	0.00195986646238859	0.109604728685122
Col1a2	5158.01754069725	1.93566111101199	0.625548278958748	3.09434327632391	0.00197249116813004	0.109950267499327
Emcn	787.42326845184	2.10274266177614	0.680178367570251	3.09145771466918	0.00199176348529955	0.110662898269558
Cpox	947.205341161585	-1.9113268349966	0.618483266793374	-3.09034526496761	0.00199923944784406	0.110717620980117
Sfmbt2	69.4002384093335	2.88626149848344	0.935006763125297	3.08688836520925	0.00202263540946004	0.111650783751327
Naglu	83.4376797358042	2.72982508003972	0.884968043341114	3.08465949768483	0.0020378531050191	0.112127936813906
Cnga1	115.235535486689	-2.7830918792751	0.902537837567498	-3.08362903296779	0.00204492410040684	0.112155210227137
Add3	1993.66043703352	2.16730667020728	0.704358764934771	3.07699254712616	0.00209100528873301	0.114314991057432
Angptl2	2233.47370699245	1.92761104724347	0.626772334826569	3.0754564937472	0.00210180589744041	0.114538348858278
Ddx11	190.289028511882	-2.43129530944099	0.791727749694471	-3.07087292365239	0.00213433967457484	0.115940865698162
Cnrip1	190.796466309613	2.64683673745447	0.862725745767168	3.0679932185179	0.00215501508417927	0.116017810279424
Gm6498	19.5104158262999	-2.95373970844114	0.962615911125422	-3.06845095152005	0.00215171647345002	0.116017810279424
Uba7	507.207755175807	1.9825410762646	0.646234733345009	3.06783429297071	0.00215616145034752	0.116017810279424
Ighm	414.575539693851	2.50736033840748	0.81831878603685	3.06403858886184	0.00218370740721314	0.11676331424713
Rgl1	1511.25256224502	1.82583174282215	0.595749121825998	3.06476615060026	0.00217840252934449	0.11676331424713
Gdpd2	16.7445831948814	-2.85470176733171	0.93332914737907	-3.05862275420001	0.00222356960396291	0.117787039549054
Kcns3	218.412369586356	2.43806520281818	0.796765316592111	3.05995398148876	0.00221371002787073	0.117787039549054
Tgif2-ps2	16.7445831948814	-2.85470176733535	0.933329147379047	-3.05862275420398	0.00222356960393344	0.117787039549054
Cdan1	798.34820592754	1.78655563978259	0.584943792496396	3.05423471913089	0.00225635469406769	0.11873953224154
Lrrc10b	167.285321006047	-2.63531933400262	0.863244273667014	-3.05280835841277	0.00226710671774717	0.11873953224154
Nek3	102.759391554377	-2.63514237057414	0.863271958689384	-3.05250546371829	0.00226939599640864	0.11873953224154
Trim30a	880.129391825071	2.77511218143408	0.90875596788667	3.05374850840061	0.00226001453056013	0.11873953224154
Cpm	3061.01486103548	-1.79882661658418	0.589616549165272	-3.05084146489919	0.00228201032114104	0.119034403815605
Nfe2	73.9617967366415	-2.4697330275312	0.810054791824896	-3.04884688351435	0.0022972153277401	0.119264037529067
Ros1	2083.36365235645	-2.52202809970639	0.827320035134408	-3.048431069721	0.00230039680759002	0.119264037529067
Abcc9	410.318581719714	1.97742288370209	0.649702046482303	3.04358420049389	0.00233778009519483	0.120834894193146
Upk1b	364.813403706679	2.27414887936697	0.748198806965395	3.0394981363184	0.00236972668785501	0.122116097023392
Trf	3215.60730588587	-2.11404744198392	0.696150644256458	-3.03676719891839	0.00239130063316796	0.122856671385379
Gpr182	623.434020989873	2.33919470706766	0.770637278023169	3.03540300187416	0.00240214476625807	0.123043193027219
Fmod	69.9041455018766	2.54959882666577	0.840226370928243	3.03441895527403	0.00240999497331782	0.123075701376893
Tas2r108	16.5053748635259	-2.82444962899001	0.931612276887581	-3.03178661237291	0.00243110998690097	0.123783412079313
Crim1	3099.71590995671	2.48545479607575	0.820536164939765	3.02906185281694	0.00245314452489138	0.124164053890422
Igfbp3	524.008030817064	2.23287319916508	0.737048629903071	3.02947880041338	0.0024497609598601	0.124164053890422
Rhob	1868.76818343912	1.83242191162512	0.606008729783495	3.02375497508061	0.00249658550432077	0.125617283030087
Zeb1	4276.37450612294	1.67521156196363	0.553887140873549	3.02446371894753	0.00249074343921631	0.125617283030087
Mov10	516.632136620006	2.53289738088359	0.838374385515101	3.02120081987877	0.00251774315006836	0.1263092497374
Gria3	2686.15180025458	2.15341075521852	0.713169767998518	3.0194924853054	0.00253198574226008	0.126327222673552
Map3k10	79.4726518969366	2.60292931280146	0.86207368356358	3.0193814779749	0.00253291376879608	0.126327222673552
Gm13590	28.3380952641155	-2.94012395981969	0.974818487088262	-3.01607324723776	0.00256071393311908	0.127341392295079
Cd93	15873.5836296919	2.54618690900812	0.844919359806411	3.01352653298358	0.00258230459550203	0.128041771760111
Cldn2	808.48143207523	-2.82035873277305	0.936915949899251	-3.01025799921148	0.0026102586291174	0.129052699816972
Pcdhb8	90.8271055181693	2.62009863215003	0.871234464701841	3.00734043280381	0.00263544442721565	0.129921316748605
Dohh	62.9429502617964	2.66896020169022	0.888440575772354	3.0040953491684	0.00266371831130652	0.130936724022926
Edn1	434.929136773382	2.2550428138383	0.751762879593747	2.99967300202017	0.00270269589629053	0.131997706909235
Las1l	1261.35662719771	-1.90625556304903	0.635268204659225	-3.00070985619624	0.00269351080849222	0.131997706909235
Zfp366	1847.15865814967	2.04985930653866	0.683510307039988	2.99901740387177	0.00270851834544365	0.131997706909235
Abcd2	632.212853623003	2.28156511597589	0.761568455141915	2.99587660251859	0.00273657149516374	0.13298490026498
Fam205a1	40.9399956174237	2.85230558884731	0.952600311402066	2.9942312160797	0.00275137355189594	0.133324371234912
Gm47630	30.0809482636462	2.84631607342959	0.951488579122442	2.99143482736781	0.00277669800892945	0.134170362431472
Stc2	213.175546831439	2.70199488864529	0.904427965148893	2.98751806972318	0.00281252668074491	0.135517705066288
Cfap20	687.883452806034	-2.15022819981194	0.72057966992474	-2.98402562486466	0.00284482945801766	0.135922285897499
Ctse	151.286741338809	-2.72849385220846	0.914201954510515	-2.98456357344954	0.00283983182400058	0.135922285897499
Plcxd1	50.1399588739229	-2.57883044607607	0.86400130038336	-2.9847529684641	0.00283807422087558	0.135922285897499
Erg	2707.45085482616	2.20645906012883	0.739658700099858	2.98307727581781	0.00285365934259087	0.135963316778135
Hpcal1	254.154546631327	2.03270662824827	0.682252590340384	2.97940477915097	0.00288808978230461	0.136915118624716
Sipa1	364.482052343853	2.00329264148623	0.672418455777564	2.97923506452494	0.00288969002197911	0.136915118624716
Rtkn	239.350500949391	-2.43387238829978	0.818769741454697	-2.97259689149669	0.00295291991471437	0.139523421011864
Cyp2d22	670.131766344945	1.79928927906838	0.605692570634437	2.97063125140152	0.00297188383103697	0.140031553883971
Plcd1	120.281970995682	2.54329364700999	0.857537253122947	2.96581126679677	0.0030188568559697	0.141463300528228
Tmem47	1246.41653905714	1.92574507163326	0.649165826833636	2.96649175300285	0.0030121843936206	0.141463300528228
Ptprb	25869.764847223	2.31463101944284	0.780844609673692	2.96426586130896	0.00303406033349264	0.141786211255847
Chd9	4965.22829745374	-1.72263312814869	0.581450395261961	-2.96264847730062	0.00305004668954593	0.142143842578101
Acvr1c	27.7536420255423	-2.80550741361078	0.947316158483313	-2.96153231261514	0.00306112371291953	0.142271354690105
Adgrl4	3258.91742455072	1.99056483287976	0.672429135185318	2.96025964480432	0.00307379865890279	0.142336452363138
Pdgfrb	1287.22144136628	2.18155998478238	0.737083886836058	2.95971737239672	0.00307921386656492	0.142336452363138
Cd74	10112.4045593782	-1.82019090942191	0.615436472041895	-2.95756100281623	0.0031008338612251	0.142486620092371
Errfi1	6989.37722288299	-1.64502988185958	0.556043838846765	-2.9584535731416	0.00309186812116807	0.142486620092371
Gnb4	944.005635551405	1.98073986680484	0.670008803108141	2.95628931682132	0.00311364871337926	0.142486620092371
Meox2	326.604746992573	2.19298616813074	0.741858997836392	2.95606870648805	0.00311587672477308	0.142486620092371
Gcnt1	229.506134363497	-2.02599080865332	0.685641633496857	-2.95488300253956	0.00312787643214354	0.142652909901263
Gem	251.801085360258	2.10515516798528	0.713610637297203	2.95000530815873	0.00317768469924854	0.144538047773553
Asns	219.619143857873	-1.97719464992878	0.671007044124447	-2.94660788920433	0.00321280318805102	0.145360169704473
Pde5a	5447.59987840754	2.09321715142094	0.71029056263988	2.94698713670254	0.00320886551511379	0.145360169704473
Ncald	793.368005270807	1.99039782764044	0.676194169308985	2.9435300065874	0.00324492365092754	0.14642503363458
Gm12394	148.827733664102	2.45760888569342	0.835606305533372	2.94110859314868	0.00327039860563239	0.147185195293593
Nxpe4	213.317968119975	2.72306933515977	0.926410270763303	2.93937731596622	0.00328872440662316	0.147620453167819
Iffo2	702.349289444728	1.85260775781706	0.630592176283833	2.93788573263743	0.00330458797540835	0.147943194479108
Adam19	2762.34818786569	-1.81816718002678	0.6194921942938	-2.93493154033915	0.00333621285493175	0.148968017451756
Clec1a	7346.14092804953	2.13809942505773	0.728713906547462	2.93407248832087	0.00334546067006931	0.148990920755541
Dcaf17	875.860198506242	1.7008285797709	0.580818975625106	2.92832819027715	0.0034079011865926	0.150701577403185
Hlf	2543.42656660476	2.23903129749184	0.764669749138125	2.9281023605491	0.00341037749179981	0.150701577403185
Lpar1	629.521145662488	2.22108337634144	0.758275124251578	2.92912599306705	0.0033991660891756	0.150701577403185
Ddx60	264.503521121035	1.93571599469604	0.662596302554932	2.92141080056142	0.00348450039143076	0.153079367205979
Muc5ac	68.409539758381	-2.84374097447573	0.973282984616899	-2.9218028255113	0.00348011779651248	0.153079367205979
Trerf1	133.889961453847	2.35597240342283	0.806613249832592	2.92082036082571	0.00349111061987018	0.153079367205979
Zfp521	349.644544530548	1.95088691385329	0.668346495719977	2.9189753015039	0.00351184047113039	0.153593494656593
Fam171a1	766.742070974232	1.71837601451029	0.589328598281171	2.91581983213114	0.00354755294433016	0.154382772721137
S1pr1	3888.41789504399	2.10317687657193	0.721308124068275	2.9157814897602	0.00354798891403444	0.154382772721137
Mast1	162.818001817105	-2.33023249947833	0.799440455836457	-2.91482934403188	0.00355883087838532	0.15446050456137
Ppargc1a	277.724846820574	-2.23725411376175	0.767811856381573	-2.91380511406159	0.0035705272991783	0.15457483284793
5730596B20Rik	47.5256128027966	2.6945012294052	0.926207153619139	2.90917773510654	0.00362380777979223	0.156135405228598
Gm45225	33.3014076388911	2.77752317112568	0.954775517569944	2.9090850362344	0.00362488248053731	0.156135405228598
Cav2	4538.31390560563	1.8447628033347	0.637283858711199	2.89472701703982	0.00379488393467375	0.16304618456859
Gpr33	15.6849342692079	-2.79254971850372	0.965219975629106	-2.893174394452	0.00381369480321566	0.163174592437927
Meox1	86.8136350814098	2.74951119199102	0.950949987155357	2.89133101543629	0.00383613833426796	0.163174592437927
Zfand3	546.616809243521	1.76167254392192	0.609260461430961	2.89149330285492	0.0038341576438681	0.163174592437927
Zfand4	40.7698710371476	2.70530876827321	0.935213009104392	2.89271935049743	0.00381922394120923	0.163174592437927
Chmp6	63.3145815055923	2.52405195834668	0.873705832939997	2.88890363688349	0.00386587522960863	0.164030432317001
Chil5	193.208546915183	-2.60673156436461	0.903818313102547	-2.88413227146998	0.00392493857068246	0.166123268486677
Grhl2	648.560028805491	-1.77651076347526	0.616734007934079	-2.88051370707799	0.00397027688095528	0.167626269204095
Fam43a	317.525074319304	1.95135690934762	0.678045417285144	2.87791475261457	0.00400313299744213	0.168596147005853
Fez2	468.12315234246	2.10351982025733	0.731638516240069	2.87508075855196	0.00403924169398926	0.169697895503386
Fmnl2	1312.935450833	1.68175712259769	0.585255211666815	2.87354488960128	0.00405893391819112	0.170106230571464
Arfgef3	2893.49919181754	-1.69071131390184	0.588668519707338	-2.87209398379651	0.00407761678441115	0.170470366401228
Wnk2	15.0701248753932	-2.63710787327387	0.919982105251737	-2.86647735670062	0.00415067850909437	0.173100546038197
Itga5	949.591248062053	2.48431038170164	0.867494400346971	2.86377685055719	0.0041862281008627	0.173333257594022
Pmvk	175.635460061949	-1.97133479541432	0.68803871047063	-2.86515099428911	0.00416810443648521	0.173333257594022
Spry2	472.379309158181	-1.78561719315399	0.623526780753164	-2.86373777080935	0.00418674456989723	0.173333257594022
Fignl1	78.8865213659544	2.49701764935975	0.872570910594243	2.86167876907473	0.00421403775792931	0.173602293873435
Nlrc5	320.647182724927	2.56603658373619	0.896996897647383	2.86069727829195	0.00422710466825195	0.173602293873435
Olfr456	85.73097349585	2.5595150790739	0.894877800589892	2.86018390151896	0.0042339540512018	0.173602293873435
Slc11a2	536.629071813897	-1.98953459742446	0.695174646612119	-2.86192053625705	0.00421082466100686	0.173602293873435
Stmn1	557.683088075146	1.8893621970992	0.661150061203994	2.85769042153389	0.00426736502012895	0.174552626255011
Aldh1a7	390.855523277151	-1.87826766351677	0.658443811032446	-2.85258610081189	0.00433650629176232	0.176048490636145
Cckar	442.291687361296	2.70521226202479	0.949062943651816	2.85040342173264	0.00436638084969179	0.176048490636145
Fmnl3	739.845367427132	1.72465666645194	0.60520848076291	2.84969018325369	0.0043761833868632	0.176048490636145
Gimap8	688.710893984457	1.92244192588798	0.673863569801824	2.85286519711008	0.00433269966385534	0.176048490636145
Il2rg	742.245740799832	2.61699034539116	0.918254065911071	2.84996325368256	0.00437242803400893	0.176048490636145
Mis18bp1	157.286611387942	2.37612266135523	0.832525484869643	2.85411402358125	0.00431570384779658	0.176048490636145
Pnpo	116.679345276891	-2.13857028159887	0.750012622163384	-2.85137905470209	0.00435300427574981	0.176048490636145
Angptl1	45.1156077256136	2.52030554563047	0.886578007719863	2.84273411215364	0.00447283677546221	0.176897640193434
Col6a2	2048.27778297386	1.60601575875385	0.564205781444614	2.84650709292937	0.00442017445108885	0.176897640193434
Ell2	1300.90254997042	-1.6670834580855	0.585992824153935	-2.84488715453548	0.00444271592195919	0.176897640193434
Fundc2	1002.29756948982	1.93152809580145	0.679075986475621	2.84434751672786	0.00445024809080918	0.176897640193434
Hoxa5	264.794096374508	1.86944604567247	0.657662326718267	2.84256216256296	0.0044752502943357	0.176897640193434
Hs1bp3	385.942329531459	1.78270728130873	0.627226719922381	2.84220557684363	0.00448025916418851	0.176897640193434
Pag1	4032.93850462964	2.09065381898248	0.7355673168568	2.84223315945601	0.00447987153699122	0.176897640193434
Pthlh	56.7435419361764	-2.77294345371828	0.974817034150311	-2.84457837376148	0.00444702441405731	0.176897640193434
Wasf3	913.134690813052	1.90003293899451	0.669844253266923	2.83652943162204	0.0045606774703439	0.179656987555787
Abcg2	743.779815013807	2.12535879405295	0.75025381857991	2.83285301776384	0.00461345937941662	0.180485726226397
Slc7a10	157.934851198761	2.11890218660561	0.747892490245266	2.83316414356659	0.00460897124459846	0.180485726226397
Stom	724.950569530162	1.91268970472534	0.674985967441499	2.83367328653556	0.0046016351489358	0.180485726226397
Lama4	1788.07166613429	1.69376277704819	0.599043388243588	2.82744590840799	0.00469209416049765	0.183141991065466
Epb41l2	5502.35299485502	1.67481851298397	0.592527230094843	2.82656800889284	0.00470497520534929	0.183225484195532
Sys1	175.81671769241	2.23016554383015	0.789220748946325	2.8257816926476	0.00471653965541497	0.183257441691146
Edil3	328.372500517974	2.13223995856548	0.756561124419402	2.81833138095986	0.00482739590939842	0.186714040876664
Fam109b	97.5076938033735	-2.307618618774	0.81877994922643	-2.81836239511507	0.00482692959128136	0.186714040876664
Ms4a4d	783.526829773808	1.68154591923566	0.59726636605252	2.81540367047521	0.00487159993170451	0.187997466142724
Cd1d1	52.6876252053229	2.52951614829069	0.899252891140454	2.81290855243479	0.00490956112657375	0.188185132889817
Colgalt2	369.966355283777	2.4479787727826	0.869932452690187	2.81398718396176	0.00489311791139376	0.188185132889817
Elmod3	132.740113125376	-2.10005915674541	0.746470947166622	-2.81331666653149	0.00490333375588978	0.188185132889817
Sfrp1	259.100017003754	1.89436292241413	0.673682413049356	2.81195246561282	0.00492417797628936	0.188322205698582
Gucy1b1	1715.37991982309	2.17240973443243	0.773606087258255	2.80816008329471	0.00498254519027624	0.188427333473232
Nr2f2	1262.71775745183	1.73666459941294	0.618105360168259	2.8096578857368	0.00495941870003888	0.188427333473232
Plvap	320.711751628178	2.22165885727573	0.791304915463273	2.80758884958404	0.00499139085659751	0.188427333473232
Scamp5	80.8755841431978	2.29839723766195	0.818671591516441	2.80747159359052	0.00499320834436894	0.188427333473232
Tcte2	309.54834905831	2.51936734191798	0.897027022607717	2.80857463423344	0.00497613466672541	0.188427333473232
Zmynd12	12.2983438241403	-2.61802855415202	0.93178514234798	-2.80969124229103	0.00495890477232012	0.188427333473232
Zfp493	98.7773237215625	-2.27445891654256	0.810404887489205	-2.80657107534147	0.00500718648776373	0.188537704021602
Cttnbp2	327.927606051394	2.25406073104104	0.803471328862269	2.8054028190811	0.00502537327227561	0.188805709042302
Dennd2d	242.56589936755	-2.05067034815583	0.731256245051974	-2.80431156934609	0.00504241518752666	0.189029617260752
Col5a1	413.409425377655	1.95475117688912	0.698411363964983	2.79885362373218	0.00512843798623457	0.191413056304602
Olfr661	30.2683732717431	-2.72534953268719	0.973594795035807	-2.79926469059128	0.00512191326331206	0.191413056304602
Gm13298	149.363715846206	2.09307975219785	0.748575613911328	2.79608327241847	0.00517260708361869	0.192640085208044
Pex11a	103.404337972075	-2.15108942461429	0.769555386939479	-2.79523665368542	0.00518617356290197	0.192724536955161
Rnaseh2a	90.645387408591	2.43769394197443	0.872670177010905	2.79337372376365	0.00521613900063874	0.192997143023633
Tnfsf13b	442.761931184317	1.90501516893661	0.681883222989112	2.79375574102815	0.00520998149027397	0.192997143023633
Mex3b	106.367574416784	2.42026470504903	0.866828126065636	2.79209295622898	0.00523683093896514	0.193343344861317
Itgbl1	231.992520664349	1.9666809238982	0.704663693799318	2.79094969870591	0.00525536389027067	0.193608513771807
Dbr1	136.124935946372	-2.12726418126218	0.762422734291667	-2.7901373943663	0.00526856785659818	0.193676642090507
Ifitm3	2310.25005791813	1.7314980358707	0.620822344660383	2.78903949054525	0.0052864618514315	0.193736689871448
Tmcc2	854.46145725643	2.22861839535916	0.799176312491433	2.78864420844936	0.00529291771589932	0.193736689871448
Glrx	687.596740326712	-1.86400301927187	0.668729668253281	-2.78737897802657	0.00531362973809508	0.193901073141927
Ranbp3	157.955201114409	2.04817343088109	0.735232043911882	2.78575103988063	0.0053403870203936	0.193901073141927
Vps25	757.272439329568	1.81803984165109	0.6526565234879	2.78559973925518	0.00534288001270478	0.193901073141927
Wnt2	119.509549787014	2.3612874149995	0.847470194694977	2.78627782992342	0.00533171525337689	0.193901073141927
Dtx3	202.775428146037	-1.92152270140946	0.690991977302232	-2.78081767159072	0.00542221807755641	0.194708997366063
Epsti1	81.0719305675677	-2.58158176987629	0.928337552914033	-2.78086538864312	0.00542142119050955	0.194708997366063
Lzts2	272.038594258238	1.95637807113928	0.70312687372182	2.78239695317531	0.0053958997632925	0.194708997366063
Nin	1935.28935111368	1.86180843032181	0.669325132707498	2.78162038050264	0.00540882669589751	0.194708997366063
Ptpn18	346.729492720357	-1.95811637162673	0.703668273182708	-2.78272652932059	0.00539042203112865	0.194708997366063
Acsl4	4749.8036404913	-1.88496648468996	0.678182644578967	-2.77943781038542	0.00544530790731338	0.195127346586228
Pcdhb9	130.802765729165	2.53922179275154	0.913932229121466	2.77834801295104	0.00546360666534993	0.195372618219861
LT629154.16	14.2756132352448	-2.53175010937153	0.912362858035033	-2.7749377203103	0.00552122797620485	0.196837082060343
Tapbp	870.400112838453	1.72025040947549	0.620008322112468	2.77456019237665	0.00552764040024064	0.196837082060343
6430550D23Rik	120.455128286357	-2.01893167936844	0.728215281512215	-2.7724379460644	0.00556381263206231	0.197712400135597
Slc5a12	128.845362765967	2.05671918824037	0.742186390831913	2.77116262659438	0.00558565218492882	0.19807581978863
Tex10	410.132862443767	-1.79152883078694	0.646758873003629	-2.77001044062504	0.0056054495807818	0.198365463691691
Gm11478	30.9856801126344	2.65588662611843	0.959085934433216	2.76918525313163	0.0056196672193314	0.198456860787031
Rasgrp3	4561.34894610926	2.26690394978535	0.818998697081648	2.76789689393041	0.00564193017287864	0.198831411071882
Scrn1	488.433466943681	1.78423577974146	0.644794887419912	2.76713698348465	0.00565509876219195	0.198884576467439
Impdh1	323.362660502803	2.13171132444895	0.77071918812291	2.76587291104136	0.00567706547304843	0.199246308176517
Tspan7	2718.9092411269	2.14483448011311	0.775724630688157	2.76494311932624	0.00569327223793088	0.199404814296483
Ercc6l	155.264769533172	2.32054116177036	0.839965462288729	2.76266259263491	0.00573319987221819	0.20017281165885
Gzf1	685.98636706509	-1.65104454852901	0.597695371029969	-2.76235123869852	0.00573867062796375	0.20017281165885
Enpp2	774.213338674831	1.92607056139855	0.697622242909357	2.76090761293115	0.00576409793818611	0.200649425574777
Rgs12	728.522464336721	2.01113843281264	0.728785236537251	2.75957625372374	0.00578763784235366	0.201058530910441
Gpihbp1	352.508291932518	2.02919670222406	0.735687600286987	2.75823148498422	0.00581150280062053	0.201068566470962
Zbtb5	167.170845318328	2.1380284106381	0.775026512719744	2.75865196293128	0.00580403126643786	0.201068566470962
Dkk3	2037.76498685942	1.70301686487264	0.617978704436949	2.75578568103619	0.00585513482087144	0.202168086314988
Gab2	971.54830479737	1.79467326293619	0.651494566386478	2.75470181261888	0.00587456479061455	0.202429195219217
Lama2	2427.94569235811	1.58156317575993	0.574688070644019	2.75203759491225	0.00592257213373754	0.203672001784599
Cnot8	454.020548800458	1.87845732067908	0.682785403542075	2.75116795252833	0.00593831885258512	0.203802625087614
Adgrg6	3477.24633096685	1.5866703383755	0.577241710638872	2.74871047800656	0.00598302079428732	0.204513798974266
Plpp1	937.374024629958	2.33662676857276	0.849978834807928	2.74904112065423	0.00597698873912849	0.204513798974266
Mocs2	931.504362253747	1.90859888572302	0.694897847821876	2.74658914501668	0.00602185183988487	0.205429453665833
Fcgr2b	143.092628149772	2.51719235916325	0.916911872685709	2.74529366905261	0.00604567707804435	0.205830566706991
Slc9a2	31.0574450574449	2.58995823500256	0.944222038589507	2.7429546538349	0.0060889093262019	0.206889494774952
AC147512.3	21.6895066121553	-2.67319022058004	0.974811021786929	-2.74226507582958	0.00610170790540805	0.206912190343032
Dennd4b	171.800747583099	1.94470621137102	0.709713331184448	2.74012918444899	0.00614150398399443	0.207848479077367
Pgm5	828.257727519909	1.85300131910884	0.676423257868259	2.7394110086465	0.00615493750412333	0.207890631698676
Htra3	52.90073586547	2.54320670926284	0.928778563681909	2.73822718214009	0.00617713881379343	0.20822817538908
Ncoa7	568.910198547085	2.34124319359703	0.855646600964884	2.73622683822608	0.00621481688572766	0.209085072228514
Cfap69	1168.75414378276	2.60844754263291	0.954645185818385	2.7323738509159	0.00628797459540591	0.211129887153226
R3hcc1l	697.796072893159	1.67269799892896	0.612781965247965	2.7296788968848	0.00633960416179481	0.212428257697502
Thbd	16152.2857924765	2.25153102855554	0.825021289768522	2.72905809398841	0.00635155135285959	0.212428257697502
Corin	64.0529980831971	-2.65332521691079	0.974784029714737	-2.72196213317863	0.00648955780597141	0.216619153613414
Asap2	992.741235975198	1.72977693960978	0.635770739867074	2.72075581831815	0.00651328536308002	0.216986539918078
Ltbp4	5669.89144861352	1.67541813361736	0.616507854956225	2.7175941395529	0.00657584457179756	0.218643627409651
Sox13	716.005323638046	1.62253478820957	0.5972509517636	2.71667174982049	0.00659419716698453	0.218827278360419
Ccl6	200.654944373302	2.34794607068185	0.866045045053821	2.71111310444127	0.00670577478895479	0.222097865194567
Vav3	192.256973260931	2.04347647224994	0.75401436690268	2.71012935820318	0.00672569715752341	0.222326000805963
Alyref	177.450450830053	1.96180481795158	0.72443352252205	2.70805361287221	0.00676790883966514	0.223288628777888
Olfr1009	131.30380512679	-1.97720151999595	0.730506331938138	-2.7066179080887	0.00679724400202242	0.223823534638024
Sbk1	44.848745367411	2.40121184517055	0.887762515502992	2.70479075567868	0.00683474267460807	0.224624673989961
Bex4	233.409359170068	-2.01844126464277	0.747401230781755	-2.70061271177136	0.00692118810509145	0.226475498085426
Dock5	1047.98984137314	-1.66972051832176	0.618762901075864	-2.69848194747707	0.00696565157549749	0.226475498085426
Dysf	208.636885472613	1.86745853777557	0.691974145150312	2.69874033714065	0.00696024602451312	0.226475498085426
Mest	313.752257770866	2.32677764899177	0.862145308150377	2.69882307192923	0.00695851599671222	0.226475498085426
Sema3f	578.199955516858	2.03671430892917	0.754830767771062	2.69823965303293	0.00697072383741857	0.226475498085426
Spns2	829.583854316263	2.25691600290009	0.836192568658145	2.69903857973984	0.00695401142863025	0.226475498085426
Hsd17b14	86.1741877963658	2.29639765022206	0.851605683512287	2.69655040435028	0.00700617934368353	0.227194678831198
Angptl4	458.610087447256	1.73069796035681	0.642732494578647	2.692718938213	0.00708719863442492	0.228951414976109
Pde3a	2483.257597463	2.19168262119796	0.813822525877811	2.69307195550277	0.00707969878629337	0.228951414976109
Adamts6	235.675549494305	-2.42589122982565	0.901906791862305	-2.68973606997297	0.00715085496858722	0.229796156060085
C7	13833.5488474484	1.61627785218804	0.601914937976672	2.68522635045599	0.0072480701155142	0.229796156060085
Ccdc191	310.385937759318	1.88710602568902	0.702287802414432	2.68708358482269	0.00720789133348323	0.229796156060085
Col3a1	3493.51260353018	1.62309959909306	0.604283333698275	2.68599100550982	0.0072315035484004	0.229796156060085
Kcnq4	32.0984306278874	2.49677702211604	0.92907358651174	2.68738349509035	0.00720142195564	0.229796156060085
Nostrin	836.669250763752	2.12268080587685	0.789033749572651	2.69022815187122	0.00714031839931411	0.229796156060085
Pcdh17	1808.59947383859	2.27567018182499	0.846174814771892	2.68936175137575	0.00715887930769376	0.229796156060085
Sec1	19.9753128754152	-2.61469523172436	0.97328571213427	-2.68646215507543	0.00722131282661768	0.229796156060085
St6galnac2	883.004370877097	1.87461717707154	0.697150506429541	2.68897054478581	0.00716727431519943	0.229796156060085
Tnfsf10	4272.78233166628	2.40266801900516	0.894655768143538	2.68557819058254	0.00724044312843855	0.229796156060085
Fchsd1	79.7054030899515	-2.29075333095845	0.853864850242667	-2.68280551694735	0.00730074330464712	0.230608849161789
Mapt	1151.29372308884	1.83971351056436	0.685650535216904	2.68316498868096	0.00729290016441149	0.230608849161789
Ccdc130	81.8307361669247	2.09952743808947	0.783714050766266	2.67894576604399	0.0073854354881493	0.232852815381447
Aspm	97.0992734673688	2.05740107618526	0.768526451797808	2.67707256057667	0.00742685488964879	0.233196199773075
Elac1	349.550999727892	2.03961417048179	0.762016861004064	2.67659979044862	0.00743734142443294	0.233196199773075
Notch1	1482.47125620951	2.06875308792342	0.772796395316067	2.6769704160917	0.00742911943714003	0.233196199773075
Polr2e	141.456627399177	1.94528724815231	0.727813465395814	2.67278271238687	0.00752249583826704	0.235433415620772
St8sia4	1316.90013264541	2.01474694164115	0.754978139054742	2.66861626505329	0.00761644127907955	0.237937067577399
Fmo4	243.295657792646	-2.0966806863203	0.786293342244091	-2.66653750410291	0.00766370551175586	0.23810532771224
Scube1	347.588910704464	1.81196396715842	0.679353474364905	2.66718878394246	0.00764886933383874	0.23810532771224
Zfp867	224.00122574635	1.96774663545027	0.737773791008717	2.66714087628388	0.0076499597941499	0.23810532771224
Cd209a	192.618434455323	2.56149574655672	0.961327204909136	2.66454099444614	0.00770934693369038	0.239087873905376
Mfsd2b	169.953552336608	-1.87846160616395	0.705906890173101	-2.6610614406998	0.00778947417507241	0.240697574282989
Syt17	96.0995947374562	2.32219777345384	0.872461444465721	2.66166234414623	0.00777558347655927	0.240697574282989
Polr1e	81.9069362190535	-2.17420570570053	0.818276762494612	-2.65705419651929	0.0078826769518492	0.243137108079009
Cyp51	441.00347428922	1.95752232489289	0.737043363355816	2.65591201578716	0.0079094247555935	0.243521765444329
Mef2c	1291.73572120509	2.15934537647109	0.8132754033418	2.65512195204503	0.00792797415121105	0.24365307224722
Gm13511	14.3479453576559	-2.55217917070197	0.962100285537159	-2.65271636342675	0.00798469356556335	0.2445151133713
Gm20503	13.3129643603377	-2.39315364841418	0.902079683152381	-2.65292932887164	0.00797965760616325	0.2445151133713
Clip2	338.418709673689	1.903325363962	0.718232969160644	2.65001113244119	0.00804891186472595	0.246039945657044
AU015836	18.3324680795765	-2.5148919334551	0.94996581387684	-2.64734993272205	0.00811253571872571	0.247541183818076
Tle4	551.937198293685	1.59217886191338	0.601733391113765	2.64598721863576	0.00814528940386155	0.248096788145833
Dnhd1	426.132170366572	2.47642921877328	0.936195448288179	2.64520536101879	0.0081641352322597	0.248227548407582
Gpnmb	438.968828506999	2.49597631010518	0.943955904046739	2.6441662151854	0.0081892431137083	0.248547899983136
Rac2	96.5700179985349	2.14273376178234	0.811213472831574	2.64139321343251	0.00825658308135359	0.250146603230281
Aplnr	1781.867332867	2.4662192300353	0.933973456766178	2.64056672292853	0.00827674931590635	0.250312966456409
Il12rb2	23.9524161114708	2.52395530668924	0.956061538483818	2.63995067795728	0.00829180936835917	0.250324588311686
Dram1	3993.40079260937	-1.88868204965793	0.715786409254124	-2.63861121870979	0.00832463889772978	0.250429216364333
Myh7b	23.1516805081942	2.54192256205613	0.963253656387848	2.63889220165352	0.00831774251286272	0.250429216364333
Ehf	546.454032666028	-1.93346945911304	0.733154733588366	-2.63719153752146	0.00835956152334363	0.251037043844493
Ldb2	1735.06037922536	2.19324147275185	0.833600461310576	2.63104637598648	0.00851224194065939	0.255172778175443
Gm43106	39.5624115768594	2.53311760593094	0.963820538750099	2.62820463363017	0.00858368624162317	0.256318397456406
Nova2	591.446964274626	2.15575860683726	0.820386548379313	2.6277351951906	0.00859553985724711	0.256318397456406
Ubxn11	35.0111030958059	-2.48311384248207	0.94482337899744	-2.62812489368851	0.00858569869436309	0.256318397456406
Retnla	267.802207372788	-2.48972098358864	0.947767034829678	-2.6269335101279	0.00861581674586904	0.256474670565948
Gpc6	352.364473234022	-1.75770631152881	0.669399399633253	-2.62579606807508	0.00864465925093682	0.25688493526695
Ass1	105.574524130202	2.36175455213727	0.900140993081048	2.62376068892645	0.00869648651220764	0.257458167679866
Comtd1	38.4806784204012	2.45682673882479	0.936474858520235	2.62348392642055	0.00870355517566979	0.257458167679866
Pdzd11	618.419467481281	1.83812387131737	0.700701644066708	2.6232618217496	0.00870923156189733	0.257458167679866
Acer2	4805.41749929873	2.01449647428756	0.769082944289056	2.61934878317939	0.00880978216637464	0.257559831712875
Dennd4c	2740.91496728731	-1.61558766126594	0.616269904149086	-2.62155859046316	0.00875287156341837	0.257559831712875
Kiz	447.859215836232	-1.61032954875757	0.614860424868459	-2.61901642003074	0.00881837027146151	0.257559831712875
Lyz1	2087.42231910785	2.24831996286211	0.857997500612161	2.62042717054302	0.00878196858477271	0.257559831712875
Mapkapk5	247.298497440803	2.00556380637454	0.765270604507863	2.62072500179763	0.00877430081175311	0.257559831712875
Rabepk	387.907616268152	2.25813125437424	0.861575154257459	2.62093358102972	0.00876893442647284	0.257559831712875
Sgpp2	1025.01765225315	-1.9505564800719	0.744554795600822	-2.61976216068542	0.00879911111615833	0.257559831712875
Gm42933	17.8017085588638	-2.4829936800142	0.9497544742012	-2.61435323282109	0.00893965593860379	0.260419659144643
Tom1	333.899173654362	2.01715222132616	0.771649138698905	2.61407953455028	0.0089468206753099	0.260419659144643
Slc26a4	312.059202484213	-2.4852853086175	0.951262261361976	-2.61261842245184	0.00898515577280317	0.260645921797115
Tbx4	1549.34160161676	1.51908672305199	0.581405005307101	2.61278576755562	0.00898075772524617	0.260645921797115
Cep89	371.766290899722	-1.78711266680192	0.6860412966821	-2.60496368869473	0.00918839971905839	0.265216051636539
Cyth3	3913.06589914911	1.87726102616956	0.72070258462918	2.60476521967167	0.00919372349213742	0.265216051636539
Tas2r135	93.2112579469031	-2.14161298527216	0.822046563233746	-2.60522101916896	0.00918150113123159	0.265216051636539
Tcea2	92.0646811025807	2.33982023816878	0.898428045375835	2.60434906302371	0.0092048955014851	0.265216051636539
Gbp3	220.548267720121	1.94494569950317	0.747389769340583	2.60231779894336	0.00925960026237743	0.266342329975332
Fam76a	511.57296909016	1.70327699877804	0.654731942581446	2.60148755239044	0.00928204335199456	0.26653840648985
Fgfr1op	330.559898183278	-1.69295395605531	0.651086922739697	-2.60019652818638	0.00931703853863195	0.267093657736883
Vim	4851.63945918652	1.58120408711141	0.608981448451655	2.59647332629203	0.00941862183071036	0.269552739205414
Plb1	296.6183482595	-2.00269012306196	0.77154302437039	-2.59569467910909	0.00943999081953886	0.269711764503977
Prr18	179.274893381113	2.48346411087146	0.957017121277781	2.59500489140216	0.00945895728390473	0.269801729751777
9930012K11Rik	119.523312292491	2.06932058863769	0.798635596461022	2.59106981683189	0.00956780786124202	0.272277760293591
Tmod2	2212.97126473388	1.71288920959786	0.661164777680182	2.59071455017288	0.00957768987372659	0.272277760293591
Aff3	1035.47072284324	1.64513597207106	0.636396477456274	2.58508026104543	0.00973563314999358	0.273215650096105
Cebpa	543.989651175869	-2.01491044281356	0.780154921544331	-2.58270554625869	0.0098028948735895	0.273215650096105
Dph6	1521.67700778297	1.52623943686461	0.589587690916158	2.58865553060138	0.00963514249116331	0.273215650096105
Eif4e3	830.039221248124	1.70546776150743	0.659501958036929	2.58599347693208	0.00970987681269192	0.273215650096105
Gata6	577.795879140179	-1.63168247914928	0.631233481041476	-2.58491117495409	0.00974040872900025	0.273215650096105
Gm10297	28.3163853200909	2.49192016553739	0.964437112457139	2.58380783293232	0.00977162223753547	0.273215650096105
Gm21885	25.3954871460638	2.49085602276721	0.964139484307849	2.58350172698858	0.00978029774587138	0.273215650096105
Olr1	143.503453319887	1.87999297626287	0.727773426079568	2.58321190207532	0.00978851815059977	0.273215650096105
Ppm1e	61.9680445025398	2.18586324254303	0.845919180089312	2.58400955314933	0.00976590892912092	0.273215650096105
Ramp2	836.912752912829	2.19316555655493	0.849031212480456	2.58313890504398	0.0097905895612312	0.273215650096105
Slfn5	4991.45419557708	2.15730205093253	0.833854824427032	2.58714345439553	0.00967752925986579	0.273215650096105
Sparcl1	5866.58912077928	1.61703303580855	0.625310891562752	2.58596652901299	0.00971063598116452	0.273215650096105
Raver2	759.483086813419	1.81072089469701	0.701277900698107	2.58203045168609	0.00982209178308982	0.273304110186237
BC016579	33.6439330682818	-2.34962445324539	0.910481164599198	-2.58064037412538	0.00986172539999975	0.273517448197201
Zfyve27	442.534211112575	-1.80736867385613	0.700357652100327	-2.58063671959027	0.00986182978491401	0.273517448197201
Raet1d	12.6780415618388	-2.30215557398666	0.894406504044758	-2.57394771122042	0.0100545467289223	0.278409746031213
Sphk1	501.833313500267	1.55688485669831	0.605092359962704	2.5729706069901	0.0100829770488746	0.278744472484043
Dhx29	688.719092362886	-1.78969103105016	0.695768026231583	-2.57225248010242	0.0101039176511777	0.278871397048766
Pcnx	3201.49136150135	1.46750665324901	0.570748138378146	2.57119831773629	0.0101347272073862	0.27926985779707
Arhgef38	835.695765349456	-2.02648824330297	0.788983779800261	-2.56847896647	0.0102145910866818	0.28056405823757
Hpgd	5957.81666507919	2.0728277767251	0.806895608054951	2.56889212933222	0.0102024210390612	0.28056405823757
Acly	1899.46041749225	-1.6947304888579	0.660019833885548	-2.56769630524736	0.0102376804413387	0.280746166057739
Slc5a2	37.2472099305567	2.4759536483764	0.965439327637631	2.56458751730666	0.0103298524915477	0.282819091409837
Pcdhgc3	3394.21383611563	1.6190928188661	0.631896037709404	2.56227721372528	0.0103988279906085	0.283745252442551
Serpina3i	54.4338520317359	2.21251514802008	0.863848595221594	2.56123024365459	0.0104302206297403	0.283745252442551
Sod3	3443.51550757499	1.43970458517103	0.562089112767364	2.56134579458914	0.0104267517839387	0.283745252442551
Tmem158	13.3396180848381	-2.45424498394384	0.958093963472336	-2.56159111476826	0.0104193906605898	0.283745252442551
Ms4a14	28.622001950618	2.47041975712597	0.965084067946625	2.55979747171891	0.0104733179051003	0.284463986476586
Dpm1	765.898717056301	1.66690697815648	0.652355817642319	2.55521133264489	0.0106123344436271	0.287324743817378
Efcc1	308.438211715446	1.83459799584138	0.717883390486671	2.55556545833671	0.0106015418981511	0.287324743817378
Bhlhe40	2342.73308782152	-1.5389776930157	0.602708848766868	-2.55343470759459	0.0106666275428507	0.287902947708272
Mtfr1	858.970422084535	1.62821461073658	0.637663336081466	2.55340791700868	0.0106674481416209	0.287902947708272
Csgalnact1	321.450165692866	2.23593776301815	0.876694307934116	2.55041893483605	0.0107593542808538	0.289467359571803
Ppip5k1	580.846662319141	-1.64895912990039	0.646425078704393	-2.55088978479199	0.0107448298902774	0.289467359571803
2700081O15Rik	613.584433344608	1.65970474063131	0.651198272425032	2.54869340247271	0.0108127313853587	0.289493277132686
A930033H14Rik	202.609782061863	2.14524526328229	0.841626588195622	2.54892762820329	0.0108054721358552	0.289493277132686
Rnasel	638.148062035116	1.9147301140825	0.751563249496154	2.5476633076007	0.0108447081204958	0.289493277132686
Serpina3h	35.1651697495152	2.39265745047582	0.939009880346442	2.54806419032893	0.0108322537353839	0.289493277132686
Tmem62	339.883690220954	-2.12952127249124	0.835877294428981	-2.54764818554617	0.010845178172468	0.289493277132686
Adamts14	59.5101067093394	2.40315868002726	0.943850987928967	2.54612085039012	0.0108927470433602	0.289855828890164
Mfap2	57.3335626333838	2.39191336529717	0.939358919713166	2.54632528110506	0.0108863693159894	0.289855828890164
Pcdhgb8	57.7641168940492	-2.19331886775274	0.861814730209648	-2.54500044019807	0.0109277600487378	0.289883053112474
Peli3	34.5747687190812	-2.48069154156006	0.974699121997849	-2.54508441176736	0.0109251324603712	0.289883053112474
Olfml3	1566.26560574937	1.47313483266227	0.579903078836462	2.54031214253599	0.0110753574002314	0.293342191266689
Slco5a1	257.362914899955	1.94913347218476	0.767517155072918	2.53953082260368	0.0111001264016269	0.293542412453565
Efnb2	5289.65548834131	1.62939890154895	0.641893732080238	2.53842469573339	0.0111352764073356	0.2935616842039
Tbc1d13	275.247213825239	1.75738318953044	0.692277091027493	2.53855459368458	0.0111311434510258	0.2935616842039
Ccnb1	288.010657144589	2.39436934914342	0.943644682585495	2.53736326111973	0.0111690991237867	0.293998956411156
Sbsn	49.1687642036717	-2.44768889413554	0.964967627511358	-2.53655026795884	0.0111950669075012	0.294228437968024
Sbf2	2538.68991867387	1.44325615735277	0.569195036382838	2.53560917629303	0.0112251932277742	0.294345587100683
Zfp449	156.904754443225	1.9204917687269	0.757490839797416	2.53533332395217	0.0112340374744999	0.294345587100683
AC149294.1	211.749711893851	-1.76595518881108	0.697187053081935	-2.53297186315297	0.0113100030977803	0.295881476746686
Alms1-ps1	101.523599142771	2.14082658554497	0.845601828265641	2.53171943813778	0.0113504770542445	0.296485585167301
Cxcl12	2012.58302958496	2.21516381091539	0.875593197495606	2.52990066306049	0.0114094824064565	0.297116857109815
Sorbs2	249.716520358762	-1.80046840085538	0.711591651241308	-2.53019888262408	0.0113997888367716	0.297116857109815
Ets1	3783.99162562987	1.80508325397384	0.713734993323204	2.52906648946724	0.0114366359281019	0.297369968026882
Clec1b	271.734681230177	1.9153617021051	0.757783473417522	2.52758442126882	0.0114850208463818	0.297956407263862
Wisp1	147.443557486721	2.08348929577136	0.824391344345531	2.52730612719545	0.0114941265157777	0.297956407263862
Ddx39	585.622815945315	1.52615510337611	0.604253028553359	2.52568879469231	0.0115471719073664	0.297972936798712
Lyz2	47805.190398193	-2.09221811760734	0.828366785052296	-2.52571464158266	0.0115463224738807	0.297972936798712
Mrps6	73.0541496537652	2.27994286946427	0.902533305017108	2.52615926391885	0.0115317190620835	0.297972936798712
Cbfa2t3	1267.94025526508	1.83954617175256	0.729510333831718	2.52161770223381	0.0116816587211465	0.299808377075694
H2-M2	36.6227626553939	-2.31004093277098	0.916170836368453	-2.52140849836215	0.0116886070677925	0.299808377075694
Kdr	4884.19169667317	2.13783311387757	0.847782102418648	2.52167757231311	0.0116796709139608	0.299808377075694
Rangrf	117.992191664165	2.34862739801155	0.930917635170064	2.52291643135807	0.0116386055919973	0.299808377075694
Baz1a	1155.78893275096	1.64162184030066	0.651754670348166	2.51877265324958	0.0117764667548412	0.3008184543355
Cp	3454.41780524118	1.39996741851405	0.556028407484723	2.51779837085485	0.0118090901310535	0.3008184543355
Efna3	10.3519783883491	-2.29554708720181	0.911804352647624	-2.517587331686	0.0118161672278118	0.3008184543355
Sh3glb2	161.763519379959	1.96927938727867	0.781987272849018	2.51830107170925	0.0117922474403848	0.3008184543355
Vopp1	805.669508298088	1.54258898628091	0.612247777903163	2.51955015919208	0.0117504897173645	0.3008184543355
Notch3	609.701384603608	2.17558214982494	0.86530746317974	2.51423019261886	0.0119292541926003	0.303244841673895
Gm42420	52.8972015359722	2.22134018884603	0.884088203649751	2.51257756825139	0.01198527535663	0.303763509298718
Rasl11b	256.183882088841	1.67688290688013	0.667323696894407	2.51284783484239	0.0119760978555947	0.303763509298718
Fat4	1737.66682290187	1.74650003945097	0.695314127656536	2.51181440155303	0.0120112240414736	0.303823436775781
Smox	39.3735044555835	-2.3032870297838	0.917110489328213	-2.5114607853531	0.0120232643386089	0.303823436775781
Esrp2	609.621490548652	-1.59048214547323	0.633463544120428	-2.51077139361135	0.0120467682399082	0.30396705010076
Fbp1	12.4604779065038	-2.31967870807928	0.924464436405861	-2.50921356920743	0.0121000302632157	0.304410348377094
Gm14861	9.73380066282496	-2.36004427576564	0.940526328027695	-2.50928039485583	0.0120977412166019	0.304410348377094
Prps2	1130.664499034	-1.50253056324162	0.599697397479791	-2.50548121361867	0.0122284894297701	0.307189019445638
Ace	8000.23745877273	1.85263134748705	0.739910946064867	2.50385719705873	0.0122847606394196	0.30799605567196
Flt1	3713.09529959567	1.52133045756126	0.607678365354005	2.5035126216399	0.0122967294314712	0.30799605567196
Zfp763	382.658277079617	1.58855781981078	0.634941066124022	2.50189805726079	0.0123529488754869	0.308950511685015
Tlr7	59.8107943765278	2.14202648398043	0.85654422523667	2.50077745067812	0.0123921023454893	0.309475973216707
Mettl9	432.62805149308	1.7250348283148	0.690056388318969	2.49984618288531	0.0124247239936646	0.309837013391722
Atg4c	572.444555029164	1.95935861103846	0.784503030601431	2.49757940327693	0.012504445738911	0.310287809870525
Fastkd2	202.149570638114	2.16442292707757	0.86657060774495	2.49768790648229	0.0125006194268612	0.310287809870525
Snrpb	118.902586459408	1.92835010606182	0.772185052272027	2.49726422492635	0.0125155662303407	0.310287809870525
Zeb2	7996.41226541847	1.55067238787469	0.620658318169543	2.49843165310015	0.0124744194678617	0.310287809870525
Scn1b	14.1873875999674	-2.33183219410514	0.934512308052107	-2.49523968171762	0.0125872075510002	0.311611029314093
Mfng	227.4858384111	1.91833851474204	0.769896983832663	2.49168207568791	0.0127139783794537	0.314122048132866
Zfp969	64.5415490696568	2.41234857484392	0.968285379607747	2.49136114790989	0.0127254696171549	0.314122048132866
Fmo1	9108.74741338184	1.67286073930654	0.672015309918489	2.48931938694886	0.0127987930438314	0.315020220705096
Tnfaip2	89.2018183929759	2.3249520231384	0.933868497871904	2.48959251590186	0.0127889628639284	0.315020220705096
Gbp10	225.005190837416	-1.88374362750248	0.757793298497088	-2.48582777287482	0.0129250500446537	0.317184408663218
Sept11	2976.21256520629	1.56432402502577	0.629344681927433	2.48563953894846	0.0129318877912298	0.317184408663218
Sox18	135.032935887456	2.15362598916539	0.866529168030465	2.48534737042997	0.0129425073828692	0.317184408663218
Eif1ad	341.961828913396	1.62203372049957	0.652943764663734	2.48418594108931	0.0129847987503679	0.317309043388287
Klhl25	185.769454982875	1.96159171175484	0.789490283620013	2.48463059324865	0.0129685931192274	0.317309043388287
Pcbp4	43.3012237812362	2.27478300260369	0.916191737689036	2.48286784198852	0.013032943014852	0.318029912738671
Npy2r	11.9604165677724	-2.1960405968587	0.884841399498812	-2.48184657510665	0.0130703538133601	0.318487178563547
Dok4	140.371543821236	1.86733767762672	0.753068612861159	2.47963817072667	0.0131515764405286	0.320009185943077
Slit2	3592.82611800082	1.45679943880763	0.587732355541369	2.47867830496714	0.0131870181550118	0.320414485284952
Gcsam	46.0480849812445	-2.28829130218739	0.923666797073448	-2.47739911127868	0.0132343818641711	0.321107896809624
Sftpb	16266.2228530495	-1.97892992628663	0.79914500056779	-2.47630896130315	0.0132748646361781	0.321632622300128
Lypd6	220.30143972889	2.20573900062475	0.891162794248018	2.47512465159185	0.0133189680617133	0.322243458480346
Sntg2	217.686924546694	2.39576300271143	0.968187800102214	2.47448170949738	0.0133429652821699	0.322366797192594
Nsun6	278.594453241848	1.85350685587888	0.749576637466075	2.47273829417178	0.0134082290727796	0.323028479229382
Rap1gap	121.491858592198	-2.01446422172512	0.814539014452427	-2.47313411142048	0.0133933871683438	0.323028479229382
Nptx1	602.460922920607	2.20862308827618	0.893624589462655	2.47153347649514	0.0134534954515991	0.323523683436275
Pip4k2a	799.62205389198	1.48931019920401	0.602671140035836	2.47118220911567	0.0134667183701563	0.323523683436275
Cmklr1	2348.28257913257	1.46796090636016	0.594508639498969	2.46920029218971	0.0135415399897123	0.324726790863205
Zfp846	1016.74156545724	-1.9102252305517	0.773731364928563	-2.46884812628484	0.0135548733713198	0.324726790863205
Ctsc	4439.12803886077	-1.82396552802694	0.739471110382321	-2.46658118541496	0.0136409801805129	0.32633127480927
Ppm1f	746.73835359889	2.19386754911302	0.889659235126923	2.46596389099478	0.0136645108511098	0.326360784914666
Tns4	72.2020890963731	2.09781877578829	0.850853815624098	2.46554547592825	0.013680480812217	0.326360784914666
Plekha8	339.592406246289	1.69906264070189	0.689526815709072	2.46409944035993	0.0137357997449838	0.327222815991884
Fgfr4	596.443209187581	1.52927354612429	0.62150153618667	2.46061104773355	0.0138700641307551	0.329960507501102
Rcsd1	691.343200983186	1.98565245259606	0.807853899857296	2.45793509562412	0.0139738426138948	0.33165851937015
Trib1	943.456755668944	-1.80045640066597	0.732557382457703	-2.45776842030519	0.0139803292154035	0.33165851937015
Aldh7a1	357.563607513924	1.69118967066035	0.688893645728856	2.45493579617948	0.0140909752583868	0.333819118030977
Dact3	91.7009632776354	2.21249314576141	0.901586292072399	2.45400042704259	0.0141276813683513	0.334224495284284
Fam167a	56.7348833359071	-2.21653308685734	0.903571732316606	-2.45307927149792	0.0141639121412418	0.334617519935127
Tril	479.669893960227	1.65482591813152	0.674748369562401	2.45250821310578	0.0141864140831328	0.334685567103728
Ccrl2	364.35426942848	2.02578976768076	0.826880349225394	2.44991886622833	0.0142888407492528	0.336172078151732
Mrpl37	432.988986527334	1.98738471451723	0.811107094282733	2.45021246704134	0.0142771940962157	0.336172078151732
Pou5f2	15.9527572775383	-2.38443964936941	0.973837954610822	-2.44849734812637	0.0143453485987413	0.337036654337095
Gm4322	11.6735349923472	-2.15448307631617	0.880708926442953	-2.4463054837173	0.0144328653825432	0.338626389037194
9330159F19Rik	560.235326868807	1.94902965709222	0.797091000720209	2.4451783489353	0.0144780526905422	0.339219979042004
Gbp2	462.616288823111	1.85154150937933	0.757706659101961	2.44361256053073	0.0145410328240193	0.339762187505885
Tfpi	1373.36552500966	1.65050044134837	0.675349832635118	2.44391922762215	0.0145286788775924	0.339762187505885
AC109138.4	28.1687740438615	-2.37593543766323	0.973203615872151	-2.44135492194406	0.0146322662152225	0.340959788023293
Gstp3	28.1687740438615	-2.37593543766323	0.973203615872151	-2.44135492194406	0.0146322662152225	0.340959788023293
Sdccag8	591.84056819528	1.5585398782778	0.638633708977089	2.44042845902096	0.0146698512789062	0.341369240469717
Gng2	1017.6774911687	1.96138598196707	0.804506936651973	2.43799760152418	0.0147688719983885	0.342738298879609
Rnase4	4523.39750323394	-1.43680537548278	0.589326171818797	-2.4380477979596	0.0147668213104382	0.342738298879609
Grem1	18.8617779836817	-2.37568299233686	0.974807585095998	-2.43707889501383	0.0148064485105625	0.343143467723729
Tmtc1	5191.13442131332	1.35519922588776	0.556713123564044	2.43428647273816	0.0149211806144066	0.345333212672909
Hmga2	100.616397159758	-1.84229470400892	0.757031754604743	-2.43357652146416	0.0149504749397795	0.34554234559325
Slc22a3	52.5519541715148	2.24149028414776	0.921391702190424	2.43272245541073	0.0149857829238883	0.345889714929314
Il1rn	140.575136427023	2.26707595571156	0.932494196112028	2.43119578133996	0.0150490802689531	0.34688130019937
Abcg3	49.9247361068031	2.11068349815955	0.869125173880576	2.42851497297624	0.0151607990907773	0.348984817937096
Parm1	1255.83226938637	-1.89991246365374	0.782949947240189	-2.42660781873825	0.0152407209746317	0.350351721919532
Gm6394	27.2768429121103	2.34916182376332	0.968409023835816	2.42579505760739	0.0152748934097011	0.350664679527957
Ednrb	1708.39026136554	2.14569278141455	0.88522613012327	2.42389227836706	0.0153551594668326	0.351561013457401
Rhbdl2	171.622373224957	-1.86048402892346	0.767474898550242	-2.42416270869303	0.0153437291578774	0.351561013457401
Ercc5	699.800586389485	1.46217760096858	0.603757902706235	2.42179455443089	0.0154440790699863	0.352650142833677
Sh3glb1	6204.49259683342	1.37674346191524	0.568399838450804	2.42213908024254	0.0154294440680583	0.352650142833677
Nexn	1272.49500958243	1.97749459146673	0.816741680262319	2.42119955336626	0.0154693827014849	0.35275569617544
Tmem55b	226.928669116395	1.76055038884842	0.727483853201937	2.42005424738922	0.0155181918969455	0.353396260595727
Cdo1	4199.36094492729	1.34501881092169	0.55629570300458	2.41781269144662	0.0156141120032718	0.354633699653537
Msl3	302.096836284345	1.63743237716808	0.67717651570976	2.41802888786221	0.0156048379038147	0.354633699653537
Kcnk5	124.796970715789	-2.15603126653192	0.89232018667541	-2.41620810413896	0.0156830950937196	0.355726799220179
2610021A01Rik	469.109075588039	-1.47407191708366	0.610724495130386	-2.41364466111508	0.0157938568792226	0.356714025968567
Dnajc27	140.0625522629	1.81160815700952	0.750687274434134	2.41326610788108	0.0158102716557564	0.356714025968567
Hirip3	359.253882103877	1.87772620738087	0.777991042637117	2.41355761759934	0.0157976299213012	0.356714025968567
Lcp2	138.324323360139	1.86526814067447	0.772730408952047	2.41386662031857	0.0157842392854323	0.356714025968567
Mef2a	7787.39915278813	1.3337913807028	0.553191422982402	2.41108470827689	0.0159051538890559	0.357826949043504
P2ry6	85.4318146861188	1.92162682951608	0.797064078863381	2.41088123335872	0.0159140297199948	0.357826949043504
Slc12a2	5732.7782599056	-1.59762888462243	0.662727801296709	-2.41068638058713	0.015922533524302	0.357826949043504
Tmem30b	84.70703147734	-1.89325691956955	0.78598456417918	-2.40877112077476	0.0160063325701007	0.359236861379222
Ndst2	308.771304751961	2.12762915853708	0.883705627372303	2.40762205494106	0.0160567939395041	0.359895839981762
Smad3	772.069314884328	-1.81729978509265	0.755344236504141	-2.40592262079528	0.0161316811633728	0.361099849873556
Fam126b	1465.25272103467	-1.43568523537303	0.597676387764275	-2.40211135116697	0.0163007456726723	0.362505630950158
Glul	1948.80532304905	1.57564672500089	0.655559546655881	2.4035142696625	0.0162383332508457	0.362505630950158
Serpina3n	892.288665782404	1.69378293115762	0.704943128159083	2.40272280627919	0.0162735176589916	0.362505630950158
Smoc2	53.6050367932235	2.3170680243286	0.964463464127504	2.40244250872138	0.0162859943064693	0.362505630950158
Tmem88	70.9239391144429	2.26336723852202	0.941583156478854	2.40378900466541	0.0162261355793409	0.362505630950158
Fgf7	1030.28135341684	1.41173402429658	0.588815736979807	2.3975820203749	0.0165036856257088	0.365604394811092
Polh	119.790142563741	1.83013066638017	0.763328465677641	2.39756638022857	0.0165043902212898	0.365604394811092
Rims1	64.6481438911404	-2.23225118282038	0.930683402403118	-2.398507566651	0.0164620363685543	0.365604394811092
Slc27a3	47.2027970676187	2.3166348778626	0.966608652752091	2.3966626734271	0.0165451475127257	0.366031882133025
Gsn	7790.82692986888	1.35104674393314	0.563840577394457	2.39615025611745	0.0165682968482722	0.366069221944274
Eif2s3y	455.396915514194	2.30811023905725	0.963638872248201	2.39520250327009	0.0166111881876114	0.366542091741381
Cdkn2c	198.218890023832	1.87657806291198	0.784026465333987	2.3935136706292	0.0166878594306097	0.367758163188514
Timm17b	247.944668257526	2.03366371003348	0.849885160800259	2.3928688296176	0.0167172164107499	0.367929755249239
Csk	461.012092782805	2.2327210097311	0.933678479471917	2.39131677426464	0.0167880611350512	0.36806421437091
Gcfc2	177.906625165891	-1.81381967709337	0.758398392875938	-2.39164493771559	0.0167730599359714	0.36806421437091
Kcnn4	50.8025819269472	-2.09359116296215	0.875469745958453	-2.39139179009562	0.0167846309295646	0.36806421437091
Atp1b3	1601.85965375378	1.40581573414317	0.588026603157875	2.39073492014398	0.0168146881467366	0.368174757020392
Ugt1a6a	365.375069124538	-1.70302359548633	0.712923666288016	-2.38878813541634	0.0169040473058424	0.369656839609941
Uts2r	11.2427915737061	-2.08731771858402	0.874212052058732	-2.38765607688486	0.0169562012311434	0.370322566452769
Cpe	122.653196895048	2.2322710022423	0.93590882286559	2.38513725664801	0.0170727501715112	0.372228651273195
Mybl1	62.891689711838	-2.19091379355924	0.918869436482744	-2.38435811070791	0.017108944280834	0.372228651273195
Prokr1	118.757635425287	-2.13111465851699	0.893664558307153	-2.38469192798012	0.0170934290428111	0.372228651273195
Scn3b	2862.65707769583	1.90976170633607	0.801366491867354	2.38313147070314	0.0171660625110713	0.372995577390247
Gm3883	71.6527910674363	2.13017317675515	0.89422145508076	2.38215395599378	0.0172116999780542	0.373036806258793
Robo4	759.543411351944	2.13645006371263	0.896821360502718	2.38224707595616	0.0172073478820029	0.373036806258793
Mageh1	88.0772219843103	2.00279104396057	0.840919880802247	2.38166689798068	0.017234479074477	0.373056484230144
Pcp4l1	172.09778793724	2.10524674594601	0.884790087376435	2.37937424478663	0.0173420591651803	0.374782446776549
Vps33b	684.387682817098	-1.70477773310842	0.716584557889106	-2.37903219423302	0.0173581598729831	0.374782446776549
Nup107	254.197492103907	1.62233911199822	0.682227920574856	2.37800163709396	0.0174067486384571	0.375107651426899
S100a16	699.164237414495	1.85924016408807	0.781922637953639	2.37778019696919	0.0174172046626079	0.375107651426899
AC113063.1	10.9045395233326	-2.17136833990498	0.913861082268691	-2.37603765171232	0.0174996770330077	0.375682213828427
Afp	54.0303331787119	-2.26506912337632	0.953354562399083	-2.37589372591489	0.0175065041334121	0.375682213828427
Fibin	533.524390653023	1.7698107225033	0.745071461024589	2.3753570161841	0.0175319834793591	0.375682213828427
Olfr1023	91.0129146138301	-1.98090014367183	0.833847369584689	-2.37561478986071	0.0175197420750705	0.375682213828427
Qsox1	643.913419539537	1.43736166442448	0.605301478829318	2.37462110154499	0.0175669725718482	0.375959662682578
Ddost	875.888698756553	1.41178406043861	0.594882374831879	2.37321547950987	0.0176339730809121	0.376920650176839
Cdk6	6184.60884690215	1.72025271046161	0.725238196927073	2.37198305019033	0.0176929023479885	0.377190100254928
Ehd4	5547.62528780317	1.81836774978319	0.767077719599534	2.37051305665936	0.0177634165176127	0.377190100254928
Il21	13.5073479485051	-2.30811941381601	0.973628985397674	-2.37063547658585	0.0177575347658971	0.377190100254928
Pcdhb14	189.027921347165	1.70120592275296	0.717752842061606	2.37018347132779	0.0177792601632739	0.377190100254928
Snx29	331.483752915749	-1.48974930833051	0.628344241227467	-2.37091264721436	0.0177442242134223	0.377190100254928
Wisp2	465.322134899749	1.48243193089004	0.625005338462609	2.37187082999408	0.0176982767801511	0.377190100254928
BC028528	1367.00318037034	1.59011443735454	0.671352970489342	2.36852223383406	0.0178593069093237	0.377698117703042
Epn3	239.538704409833	-1.59721959711322	0.674413701028333	-2.36830834646125	0.0178696359844261	0.377698117703042
Thra	694.787026202112	1.45234267361661	0.613151920796116	2.36865061391456	0.0178531096752846	0.377698117703042
Il4ra	1319.45200961494	1.64778060282466	0.696007317351051	2.36747597582161	0.0179098827627459	0.378080285005145
Colec12	3518.7525699692	1.32628002321211	0.560369330554655	2.36679623758022	0.0179428083422127	0.378307146963067
Sh2d3c	941.00845705358	1.96062653355845	0.828915617515951	2.36529085968237	0.0180159155735015	0.379379594984216
Ace2	220.351932618731	-1.86494300824601	0.790345586558052	-2.3596551179185	0.0182919317437113	0.38424320166562
Fign	490.810198271911	1.65343053581703	0.700703740780266	2.35967134123739	0.0182911319064426	0.38424320166562
Antxr2	1513.65416248228	1.70016557997897	0.721193290050458	2.35743399645332	0.0184017262927024	0.384898711865348
Clic4	11639.4480639901	1.67005252793348	0.708411944970565	2.35745958236612	0.0184004582520903	0.384898711865348
Pcdha4	106.311654601698	2.28852497319006	0.970866447709742	2.35719854011708	0.0184133991254103	0.384898711865348
Tmcc3	1258.99469565349	1.80968663700016	0.767572847138818	2.35767412011237	0.0183898287471095	0.384898711865348
1700047I17Rik2	1890.85484735674	1.85921321852399	0.789718055184902	2.35427467602811	0.0185588915649305	0.385577361051182
6720489N17Rik	66.6958849320485	2.23621226454506	0.949686037199964	2.35468584032073	0.0185383713004395	0.385577361051182
Frem1	576.300131661869	1.51302740192406	0.64247057437434	2.35501431858961	0.0185219919748856	0.385577361051182
LOC102637012	11.0035832423506	-2.05049378515264	0.870409755004727	-2.35577987650369	0.0184838671408285	0.385577361051182
Paqr3	199.060274657558	-1.6059845553991	0.68209733851318	-2.35448002025604	0.0185486408234949	0.385577361051182
Gm19345	24.178376074044	-2.29159753546524	0.974739249398992	-2.35098518591326	0.0187237792832746	0.388529809288096
Tbcd	749.535709998402	1.49723737833731	0.637013450127459	2.35040151512928	0.018753169627577	0.388666846096695
Gm17219	42.4654121809888	2.27848448017381	0.970581254656597	2.34754634837859	0.0188975218703095	0.390709127929538
Shisa4	130.302352102825	2.21518055354238	0.943467508722308	2.34791398014574	0.018878880710756	0.390709127929538
Zfp423	51.8858416405659	2.22811066394973	0.950009529410255	2.34535612009375	0.0190089136916429	0.392536369053696
Clec9a	1106.00220024718	1.68410566524016	0.718372037747857	2.34433632817884	0.0190609744161025	0.392660677071812
Lrrc8c	8017.57611582535	-1.48681363990569	0.634188323287671	-2.34443553327812	0.0190559044944208	0.392660677071812
AC099934.2	96.9424309588321	2.19741620494389	0.938072651113896	2.34247976671595	0.0191560726153423	0.394143703980572
Cep85l	1073.82181331357	1.58715272449356	0.677788637871058	2.34166322037919	0.0191980295191974	0.394531071697531
Olfml2a	262.350914727683	2.00553182910463	0.856728319665595	2.34091926585017	0.019236326318525	0.394842380282889
Prrt1	28.9211291614043	-2.27986985560217	0.974614325919328	-2.33925337948591	0.0193223239519729	0.395180910849882
Slc9a4	114.097072856581	2.27266453044093	0.971183456937274	2.34009806716438	0.0192786769549602	0.395180910849882
Unc5a	39.1961158636825	2.26678823249382	0.968937325777692	2.33945805594231	0.0193117399190328	0.395180910849882
Dio2	57.031358418809	2.22984439718424	0.953788917380576	2.33788038060679	0.0193934542985758	0.395695114575476
Gm8369	65.5216523048508	1.96766854581121	0.841810099695778	2.33742568130544	0.019417061083407	0.395695114575476
Mcc	4649.74747800556	1.5995780890383	0.68429980122289	2.33753990017204	0.019411128781952	0.395695114575476
Actr10	981.987214803855	1.47353192497328	0.631414908536587	2.33369834169492	0.0196115229895162	0.397906572297514
Arl15	912.182316923373	1.85091269962261	0.793015686272127	2.33401776492408	0.0195947917279365	0.397906572297514
Gm12669	33.3692184132487	2.21750376272996	0.950067186403523	2.33404941720418	0.019593134473246	0.397906572297514
Slc39a10	1498.22330545503	1.4759637998995	0.632495082419243	2.33355774760185	0.019618891206086	0.397906572297514
Dact2	9.45428735120067	-2.19160756303144	0.939782409336457	-2.33203722612646	0.0196987328840861	0.399051409505768
Lrp6	4199.75093398693	1.52218986242884	0.652886485007035	2.33147705977164	0.0197282183311075	0.399174638284343
Pcolce2	4664.93853472819	1.50781037293212	0.646872610874088	2.33092319505487	0.0197574099647867	0.399291637167496
Erf	232.326543765923	1.87991817972441	0.807476834114734	2.32813883977914	0.019904732503411	0.400652313680646
Fam221a	224.102542840808	-1.70142104789192	0.730889925256025	-2.32787590730016	0.0199186939087288	0.400652313680646
Has3	328.960911644884	1.97154438482454	0.846654327397224	2.32862966741745	0.0198786929908172	0.400652313680646
Sufu	193.573868110627	1.68648054716785	0.7242312328952	2.32864929122974	0.0198776525219176	0.400652313680646
2010111I01Rik	1862.91510888432	1.37598072428121	0.591487183194406	2.32630691480082	0.0200021834070001	0.401855857957902
Atp11a	8022.66210534727	-1.40396037762332	0.603777163225705	-2.32529559435902	0.020056159715643	0.401855857957902
Ptprd	5547.80406856012	1.46957504482246	0.632079391247582	2.32498490723112	0.0200727672498173	0.401855857957902
Usp24	3395.11396350405	-1.50622391959112	0.647636885604997	-2.32572287507074	0.0200333393519389	0.401855857957902
Gm44063	10.7643749109952	-2.01336585804688	0.86646897411113	-2.32364449068969	0.0201445558192649	0.402820268006097
Pald1	420.338268873879	1.66778648012651	0.719186874906969	2.31898903931228	0.0203956306436477	0.406886867706081
Sectm1b	60.4845672710848	-2.14916864019328	0.926612675766006	-2.31938186947056	0.0203743398354231	0.406886867706081
Plxdc2	14065.3248140385	1.34984665448755	0.582526243469423	2.31722891392515	0.0204912652672789	0.40784073706415
Vwf	869.467097401693	1.54345821381095	0.666008314147448	2.31747589485684	0.0204778222647928	0.40784073706415
Zfp772	299.655533315377	1.63462480569672	0.705631365247882	2.31654215813167	0.0205286853750428	0.408109308207583
Gpr180	419.001247293672	1.97383639859852	0.85276247260505	2.31463797013578	0.0206327530680415	0.408795834384288
Micalcl	18.1538958990965	-2.17746837818425	0.940755759331785	-2.31459478890769	0.020635118332935	0.408795834384288
Sema6a	1480.72092239599	1.77530863241294	0.766888193257728	2.31495105547454	0.0206156107928142	0.408795834384288
AC118475.1	94.2618636446686	2.24656494212694	0.971596210523211	2.3122413589048	0.0207643862565818	0.408981681730387
AC175538.1	101.101703067276	1.76787034233163	0.764413910284702	2.31271346393108	0.0207383982727023	0.408981681730387
Ccp110	504.111143587644	-1.45299161829334	0.62803281469811	-2.31356003108178	0.0206918682619552	0.408981681730387
Pcdhac2	572.405911927694	1.78293379244331	0.770852514155758	2.31293763683964	0.0207260681494841	0.408981681730387
Zscan22	298.756222673985	1.60661047199793	0.694774900550018	2.31241869953283	0.0207546208528681	0.408981681730387
Cxcl9	295.668981984564	2.2354640795603	0.967650867373178	2.31019694699264	0.0208772530010771	0.410730454947373
Arhgef9	419.548853173599	1.44096590339841	0.623978029013076	2.30932154082017	0.0209257451971428	0.41086973321233
Lamp3	6863.3706249764	-1.54618336434432	0.669575455377169	-2.30919958598746	0.0209325085396913	0.41086973321233
Aste1	196.22357548075	1.79208681787368	0.776813353323608	2.30697220922659	0.021056369434286	0.411879006239239
Dtwd2	82.797421288063	-1.82566110509496	0.791301747675857	-2.30716172491358	0.0210458059681122	0.411879006239239
Slitrk6	138.812136261198	1.77432386818856	0.768844374901495	2.3077802558104	0.0210113616285337	0.411879006239239
Nrep	2937.74898772254	1.67863615952299	0.727939805804104	2.30600957131163	0.0211100975290613	0.412456968560364
Adgre5	11483.8930064151	1.65618952877195	0.719053674997403	2.3032905419445	0.0212625014359989	0.413539893949639
Mms22l	113.637887026474	2.15584591660224	0.935774491218639	2.30380923698265	0.0212333543843258	0.413539893949639
Slc2a13	268.29774642977	1.88616290037612	0.818700167457597	2.30385063463885	0.0212310296245143	0.413539893949639
Slit3	1367.7793653107	1.46077557974971	0.634138497858288	2.30355921408852	0.0212473995835233	0.413539893949639
Foxf1	1676.06082057715	1.81107901662615	0.786877039447495	2.30160358713453	0.0213575376681399	0.414915170849047
4921536K21Rik	16.6182946980005	-2.23891519274828	0.973338009609801	-2.30024428373637	0.0214343842614483	0.41579382320649
Olfm1	158.058139826456	1.79194654577909	0.779126919592506	2.29994176907186	0.0214515192836789	0.41579382320649
Bex2	124.201522171742	-1.70247186501586	0.740367805998838	-2.29949472575869	0.0214768625270724	0.415812535895883
Cldn5	406.125760195895	2.19334347041577	0.954720301743165	2.29736758128121	0.0215978095121123	0.416896007667793
Sema4a	125.160141417372	-1.91346067992255	0.832945730667099	-2.29722130683121	0.0216061482545776	0.416896007667793
Tdrp	194.036676711987	1.85672632412846	0.808181114354656	2.29741365041806	0.0215951838054359	0.416896007667793
Fgd5	1345.88974346122	1.87359055019048	0.815838644937956	2.29652096258932	0.0216461119816015	0.417195177480426
B3gnt5	118.414556478144	1.74469341176418	0.76013827121827	2.29523164116966	0.0217198527839924	0.417918745519881
Coro7	575.885418830993	1.7779017565893	0.774698327405655	2.29496010730166	0.021735410597676	0.417918745519881
Dnase2a	458.871330711336	-1.67925208179791	0.731833920340709	-2.29458082650244	0.0217571581181717	0.417918745519881
Osbpl10	81.2131801283975	-1.8425747838895	0.803504197105026	-2.29317381356336	0.0218380001214101	0.418999739112364
BC067074	981.491932533592	1.69584145551934	0.7398390817441	2.29217609256537	0.0218954839277798	0.419630639726001
AC132111.1	1571.78073435788	1.53931143018793	0.67223253769889	2.28984963366565	0.0220300347840389	0.421262671873712
Dennd6a	1571.78073435788	1.53931143018793	0.67223253769889	2.28984963366565	0.0220300347840389	0.421262671873712
Fam107a	748.79777282127	1.44135149817691	0.629688092764509	2.28899278029693	0.0220797718699996	0.421269204459265
Nid2	180.016669910533	2.07276571372863	0.905471469310387	2.28915629479443	0.0220702729397311	0.421269204459265
Coq7	209.279608393601	1.79468072076626	0.784626513231997	2.28730573145394	0.0221779841909853	0.421664765916501
Ddc	156.320656660574	1.89291707668661	0.827799437888462	2.2866856270343	0.0222141792268757	0.421664765916501
Igf1	1160.12113572353	1.77232709100185	0.775121342652416	2.28651566338899	0.0222241088444002	0.421664765916501
Pcdhb18	153.044363701429	1.88317732813019	0.823598371975113	2.28652385945598	0.0222236299251419	0.421664765916501
Sc5d	1454.86778629667	1.39309188429751	0.609245554052774	2.28658522828849	0.0222200442567446	0.421664765916501
Gm15374	12.1650340126888	-2.17053059878245	0.950070794334569	-2.28459880224262	0.0223363632382646	0.423323719727866
Mx2	161.836013689482	2.21989277042878	0.972168368772334	2.28344476300138	0.0224041830649129	0.42413779194031
Btk	58.7354572756819	-2.1711396321529	0.952297990904309	-2.27989521440781	0.0226139039660085	0.426795357549623
Nhs	45.699234914554	2.13654765738424	0.937041272835226	2.28009984119444	0.0226017676526993	0.426795357549623
Trdmt1	248.852741720912	1.92888035331431	0.846074844090358	2.27979872795782	0.0226196284941584	0.426795357549623
Adamts15	1057.32231640965	1.65601715297548	0.726746288361743	2.27867301078143	0.022686510261661	0.427584315506245
Gm17229	97.9400909157048	-1.8649201292437	0.819567283903826	-2.27549362434352	0.0228763347131646	0.430211291292667
Kcna2	1202.80610966265	1.39244678551646	0.611836651605638	2.27584729006064	0.0228551512080268	0.430211291292667
Med8	297.321377299178	-1.52581061128426	0.670666717510506	-2.27506535130896	0.0229020098023345	0.43021980308196
Gm17797	96.0914634928061	1.94432534168213	0.854851318822594	2.27446024691182	0.022938328649614	0.430428021756289
Echdc3	143.921939365236	-1.88481510121132	0.828983979666093	-2.27364478378763	0.0229873525304822	0.430873925398279
Aqp1	1293.40794600652	1.87337534968113	0.824349261778247	2.27255052747905	0.0230532798305298	0.4311620549006
Rgs2	1169.72445450319	1.31603495837366	0.579042185134561	2.27277906888223	0.0230394970034404	0.4311620549006
Iqsec2	220.072677924695	1.64569248605913	0.724527546199936	2.27140085244598	0.0231227228609442	0.431514533740836
Rufy4	27.3913995916912	-2.20773483765649	0.971828136412486	-2.27173381273603	0.0231025926276875	0.431514533740836
Ifngr1	1617.59035786465	1.31385556158359	0.578615142392161	2.27068990305324	0.0231657566857867	0.431845149496681
Zdhhc3	3614.37460567753	-1.44565371093702	0.637139271756368	-2.26897599162561	0.0232697859007852	0.43331084946473
Sspn	507.786592154815	1.51957579381118	0.670206794484701	2.26732376680771	0.0233704546297201	0.434710844731881
Rab31	738.316871827615	1.80006682692841	0.794637427230451	2.26526811504737	0.0234962314369009	0.436574313310695
Atp23	207.773732326108	-1.73836590825567	0.767824743841399	-2.26401392010199	0.0235732586377037	0.437406458853414
Cd320	164.522068867755	1.90663151303197	0.843405784044466	2.26063367017584	0.0237819509671209	0.437406458853414
Gm4275	31.9896075117238	2.17721121209569	0.963844515496486	2.2588821921907	0.023890713998535	0.437406458853414
Kcnk2	151.846184576863	-1.77849771964541	0.786891047216337	-2.26015752236212	0.0238114761306107	0.437406458853414
N4bp2	896.414887219147	-1.66171847000076	0.735332024374153	-2.25982061833233	0.0238323862135405	0.437406458853414
Pcdh7	178.046630300295	2.17211982493632	0.960286613190662	2.26194950038843	0.0237005235355804	0.437406458853414
Pgpep1	398.843234623506	-1.83951385555895	0.814357570509693	-2.25885277201712	0.0238925446064616	0.437406458853414
Ppp1r1b	10.2859582482843	-1.93832800183414	0.858148547715542	-2.25873248517884	0.023900030465579	0.437406458853414
Prrg3	3732.09935527175	-1.34729512231734	0.595841933644439	-2.26116197307006	0.0237492289225135	0.437406458853414
Rbmxl2	48.022155587473	2.04096261246377	0.902361637241117	2.26180117619341	0.0237096901591378	0.437406458853414
Sash1	2171.69990366908	1.33356897105793	0.589539197424378	2.26205310331209	0.023694122567417	0.437406458853414
Slc22a15	606.724562932487	-1.36315987674049	0.603201244488572	-2.25987576981254	0.0238289621250479	0.437406458853414
Tex264	148.758585678112	1.705777935963	0.754880627487569	2.25966579860481	0.0238420005018657	0.437406458853414
Tmem119	667.765000767904	1.54736764425008	0.684561341470373	2.26037836277241	0.0237977782189888	0.437406458853414
Fbln1	299.015087354789	1.99816281558735	0.885539224361646	2.2564362600965	0.0240433229278765	0.438148460663236
Fgf12	148.410673057826	-2.02369437717789	0.896793105442382	-2.25659002605692	0.0240337041753826	0.438148460663236
Ikzf1	178.496085073036	2.17692739603813	0.964373657533778	2.25734846553695	0.0239863091788935	0.438148460663236
Rnf144a	2243.10016780311	1.48264140610236	0.656871126053983	2.25712677463693	0.02400015428594	0.438148460663236
Ahrr	161.406441170616	-1.80845561211792	0.802944726323872	-2.2522790832659	0.0243046411240738	0.438228608513031
Cfb	135.57770746489	1.84761942283453	0.820301892776677	2.25236518299432	0.0242992040698556	0.438228608513031
Fut4	97.9513879434823	-1.71884110388791	0.762073158186226	-2.25548044229617	0.0241031885291723	0.438228608513031
Gm2026	200.467627096758	1.80260474686435	0.79912639181057	2.25571920204038	0.0240882222267287	0.438228608513031
Irgm2	607.697878607738	1.35394463245377	0.600624758162476	2.25422714274377	0.0241818820713861	0.438228608513031
Itga2	3641.33887776577	1.58053268463045	0.701598906173282	2.25275819378214	0.0242743994813861	0.438228608513031
Mien1	76.5881571518016	-1.93786555417461	0.859366042465535	-2.25499433118726	0.0241336846066858	0.438228608513031
Tm4sf1	1558.12048558077	1.95456417936959	0.867622852039778	2.25278088834845	0.0242729678009693	0.438228608513031
Txlng	1225.44985010216	-1.30043304130829	0.576854248195912	-2.254352889617	0.024173976499166	0.438228608513031
Ybx2	15.0349224831521	-2.09078593380481	0.927920365855668	-2.25319543652523	0.0242468290207697	0.438228608513031
Arhgap29	5980.88522026509	1.40936398528629	0.626244658216464	2.25050060993756	0.0244171848315894	0.439792947911742
Mfsd4b4	85.8926549596781	1.90711746200943	0.848438203422918	2.24779772329369	0.0245890911218388	0.441490660279163
Pcdh12	333.525304050388	2.17529743521195	0.967743961845862	2.24780264302845	0.0245887772716667	0.441490660279163
Tox2	125.479498268489	1.96778879992209	0.875172486432484	2.24845825300508	0.0245469842437817	0.441490660279163
Lbp	428.25870879177	-1.57800240710442	0.702406218521458	-2.24656668106678	0.0246677335542806	0.441508427319375
Mcm3	292.376667886648	1.87230513149079	0.833356168571687	2.24670459294708	0.0246589125322437	0.441508427319375
Slc8b1	391.252302230153	1.94954035369238	0.867674844049591	2.24685591274438	0.0246492370666694	0.441508427319375
Tbx3	1409.00904936719	1.73636651088145	0.773098552210095	2.24598339489527	0.0247050715275055	0.441713212835075
Arap2	2697.82160787128	1.82175124969791	0.812325837480311	2.2426361019719	0.0249202902067744	0.442288467446074
Bloc1s6	369.844723756395	1.43616011336323	0.641061777957525	2.24028348397085	0.0250725247841893	0.442288467446074
E130311K13Rik	343.154231883436	1.79036870454301	0.800034582849341	2.23786414103071	0.0252299160945671	0.442288467446074
Fam53b	972.556122427937	1.65454761557076	0.737946068068487	2.24209828761795	0.0249550206563434	0.442288467446074
Fbn1	2527.64053161863	1.34467155890357	0.600216602540587	2.24031050326143	0.0250707718441262	0.442288467446074
Gimap5	592.356139026554	1.86070545944277	0.829826836506124	2.24228161537536	0.0249431771901595	0.442288467446074
Gmeb1	1060.95621059505	1.40591077009612	0.626649848695859	2.24353484329726	0.0248623455812966	0.442288467446074
Kdm5d	1204.65513902173	1.74684970947016	0.779418252144341	2.24122248185004	0.0250116672851172	0.442288467446074
Klf4	1149.21067855468	1.66736390309759	0.744975229311586	2.23814676984409	0.0252114855581918	0.442288467446074
Mlst8	113.489699530276	-1.7719241586963	0.79054107955365	-2.24140680924102	0.0249997358507817	0.442288467446074
Pcdhb5	110.031335993517	1.83859260822643	0.819258963503301	2.2442142108086	0.0248186221338381	0.442288467446074
Pink1	581.552016779577	1.35391446517292	0.604420376787798	2.24002121233622	0.0250895457884728	0.442288467446074
Ppp1r16b	2398.12866490383	1.64725971073049	0.735898532249302	2.23843320586003	0.0251928186412916	0.442288467446074
Rad18	330.340445721561	1.72174458666192	0.769022008912355	2.23887556754977	0.0251640136178049	0.442288467446074
Scube2	5395.92812521162	1.25989552800182	0.562869127346603	2.23834541066595	0.0251985389459331	0.442288467446074
Serpina3f	114.157862630122	1.86542823692394	0.831662014016179	2.24301243231682	0.0248960128120516	0.442288467446074
Uqcrc1	323.099373718351	-1.57069069012508	0.701534323210209	-2.23893634018878	0.0251600585474727	0.442288467446074
Usp31	1957.49653887731	1.61875935845025	0.722428680635211	2.24071856757808	0.0250443106103818	0.442288467446074
Vcam1	1358.55148824841	1.3179806318539	0.588826343826349	2.23831804686134	0.0252003220671547	0.442288467446074
Cdh16	58.9015878050284	-1.96805292035637	0.879792957225232	-2.23695007353023	0.0252896033144649	0.442656976083751
Hip1r	250.757656512786	-1.94640902678949	0.870196092072279	-2.23674760725979	0.0253028405746413	0.442656976083751
Akt3	3333.98818213101	1.41415889355368	0.632390152129579	2.23621270633561	0.0253378412896632	0.442815121801009
Lrp2	1398.65615978488	-1.44803135884172	0.647832010786409	-2.23519575249754	0.025404500226497	0.443525650320737
Arg2	236.230066583561	-1.92755801898172	0.863380159683093	-2.23257159359469	0.025577209100132	0.443822631941625
Ctsh	11501.6545748716	-1.8302487553562	0.819547736730139	-2.23324240105718	0.0255329635834949	0.443822631941625
Macc1	744.926560097716	-1.65830662576012	0.742570632509208	-2.23319715749674	0.0255359457012549	0.443822631941625
March10	9.12396413000333	-1.96325266603473	0.879308306348614	-2.23272389429285	0.0255671577444318	0.443822631941625
Pxylp1	44.7468409543002	-2.03553400771641	0.911117292567063	-2.23410753403804	0.0254759984110332	0.443822631941625
Tex26	28.8126254172632	2.17074887972221	0.972311524727973	2.23256520622804	0.0255776307204442	0.443822631941625
Scn2a	146.827280389127	2.0877061249505	0.935853594181336	2.23080419622342	0.0256941018757648	0.445390544405406
Adgra3	1029.06529266745	1.7228845770886	0.772819840929787	2.22934827218693	0.0257907411329503	0.446611849243384
Fxyd5	564.083397147096	1.51281885055551	0.679023859269169	2.22793180225472	0.0258850630766442	0.446884371176908
Gucy1a1	5197.27846682274	1.73794394644253	0.780070605286181	2.22793159319847	0.0258850770195688	0.446884371176908
Hint3	545.101188743228	1.74709547299216	0.783919754718091	2.22866621548585	0.0258361217406921	0.446884371176908
Gm12014	10.0467499169288	-1.90035211348538	0.853756075871304	-2.22587243264532	0.0260227273647834	0.447178174401875
Gm4540	111.458369281814	-2.10257675755973	0.944195256396889	-2.22684528789448	0.0259576154718558	0.447178174401875
Mertk	1813.46764126443	1.38679681376045	0.62294495485289	2.22619479130053	0.0260011367092819	0.447178174401875
Mettl7a2	225.921621575776	2.10205465864673	0.944592440724737	2.22535621504014	0.0260573344184353	0.447178174401875
Mrps23	148.49716795516	2.0621308398965	0.926664816724451	2.22532549275547	0.0260593952837817	0.447178174401875
Slc6a7	10.0467499169288	-1.90035211348127	0.853756075871325	-2.22587243264045	0.02602272736511	0.447178174401875
4930503L19Rik	364.522612111596	1.48508044934122	0.667945089058266	2.22335708977969	0.0261917307375631	0.448997337880014
Dusp18	450.985765719076	-1.67821587968483	0.755951916121105	-2.22000347362831	0.02641853182023	0.452430619736609
Axl	585.069135795116	1.70531758187031	0.768704327689636	2.21843109299995	0.0265254530561055	0.453806070990964
Prlr	156.650514419404	-1.66819324621919	0.752552469871671	-2.21671353560723	0.0266426732405204	0.455354787037632
Ccs	67.4832405620682	1.80278607431803	0.814303432662499	2.2138996374159	0.0268356836954568	0.456445905200102
Gng11	422.170985082086	1.46292859234508	0.660812729639063	2.21383234119012	0.0268403144114265	0.456445905200102
Mdm1	111.640866787902	1.84622370077922	0.833903806800818	2.21395283931136	0.0268320233117562	0.456445905200102
Nit2	295.68006861769	2.0477303778406	0.924634273547897	2.21463819417302	0.0267849082300262	0.456445905200102
Tlr2	75.4000311771712	2.05273724831262	0.926901851595208	2.21462201718535	0.0267860195018125	0.456445905200102
Ddx56	124.203861054682	1.71141726580508	0.773341015598726	2.21301758381467	0.0268964333921702	0.456944685627735
Cdkn2b	189.770286800797	1.60202937881939	0.724771269550348	2.21039305243611	0.0270778955606415	0.457294717403825
Cenpl	199.196210326913	1.67707841852006	0.758316288721928	2.21158168888423	0.0269955817924134	0.457294717403825
Cpd	5073.6992337276	1.37393805327157	0.621037020627854	2.2123287463323	0.0269439582465937	0.457294717403825
Ifitm2	1108.92692165499	1.42312859088741	0.643826752838421	2.21042164621663	0.0270759128844334	0.457294717403825
Med24	457.075356460995	1.63517075726517	0.739514977062281	2.21113947382226	0.0270261801764397	0.457294717403825
Wdr24	35.5207919065266	-2.0326335745078	0.919135937810358	-2.21146132023748	0.0270039075501994	0.457294717403825
Cd151	1463.38462288671	1.31206332339175	0.593914721958717	2.20917797603097	0.0271622641455399	0.458265815559321
Cenpa	174.857108004085	1.61323009679695	0.730558506317367	2.20821478751783	0.0272293040541258	0.458942924161289
Alcam	15802.5747544803	-1.23779290052186	0.560860423122222	-2.20695354760683	0.0273173048226859	0.459518016134668
Sept4	2001.94957144261	1.40825413798161	0.638011645049548	2.20725459936118	0.0272962772059229	0.459518016134668
Dglucy	175.696867946597	-1.53186089350254	0.694454363714585	-2.20584817886193	0.0273946316325103	0.459911645428867
Slc2a9	90.4979072274218	1.72201355741081	0.780557832690203	2.20613192936117	0.0273747636815465	0.459911645428867
Utp14b	793.771940767047	-1.51868277827803	0.688620598893396	-2.20539841636822	0.0274261490795293	0.459988028367287
Cdyl	400.750956129505	1.67951245974931	0.761718169027678	2.20490009040112	0.027461106175767	0.460121893948977
Fat2	168.339549700252	-1.99895683915421	0.90734618388312	-2.20308067048829	0.0275890633179213	0.46060605177489
Mfap5	478.447800883422	1.73019816202286	0.785192661547015	2.20353328139104	0.0275571838970708	0.46060605177489
Rara	648.430231565705	1.4200275877928	0.644671227811924	2.20271593725768	0.0276147762590601	0.46060605177489
Sema4f	213.236229803341	-1.61136830303674	0.731087850214914	-2.20406932294533	0.027519469183884	0.46060605177489
Tcf4	6313.67710524017	1.41847483855311	0.644008768149604	2.20257069267665	0.0276250214554559	0.46060605177489
Cd300lg	227.671318810425	1.53330779735925	0.696303367269701	2.20206862329498	0.027660461453497	0.460746573254198
Ufd1	1111.71695232878	1.28304607013383	0.582874224160891	2.20124002220361	0.0277190363797715	0.46127180832172
Mxra8	7238.4897993559	1.26661177521499	0.575685468979564	2.20018020857836	0.0277941119093348	0.461620415615895
Prmt3	226.646120356885	-1.6199092579274	0.736166171714922	-2.20046685132756	0.0277737893105726	0.461620415615895
Mtus2	259.559904055117	1.68077685558057	0.764081829822191	2.19973409912352	0.027825765996486	0.461696586188775
Coch	33.3386508111409	2.10282213440831	0.95696657220608	2.19738305964095	0.0279931001042585	0.464021679765148
Cep131	17.312191562215	-2.13098739376622	0.971442178572269	-2.19363276659259	0.0282618208310636	0.465933036224845
Cnbd2	170.633235696644	-1.50036207887969	0.683793287050751	-2.19417491702918	0.0282228370697948	0.465933036224845
Gjc1	269.739909215565	1.6740202768092	0.763441610306104	2.19272863073051	0.0283269366573937	0.465933036224845
Marcksl1-ps4	9.80754158557338	-1.86207978424759	0.849199796166461	-2.19274638624924	0.0283256566624357	0.465933036224845
Nkd2	237.178441990118	1.83025868416757	0.834161117732234	2.19413090020708	0.0282260004053796	0.465933036224845
Scgb1a1	4311.73313522973	1.79311773969964	0.817731225737649	2.19279597410766	0.0283220821387328	0.465933036224845
Serpina3g	25.8996299570546	2.11133347145602	0.962342290033219	2.19395270614485	0.0282388097138259	0.465933036224845
Wdfy4	167.690324215459	-2.04320281305886	0.931418810625322	-2.19364564012522	0.0282608946118682	0.465933036224845
Prx	1166.2386806561	1.92325515936836	0.877628058967289	2.19142396339454	0.028421126565522	0.467031942030934
AC165954.1	142.691936948959	-2.11963873635559	0.968955166664993	-2.18755088912018	0.0287023325047044	0.46755379246522
Csrnp1	266.386178103434	1.62419666367443	0.742330619451562	2.18796937794967	0.0286718329625597	0.46755379246522
Dchs1	206.512698066303	2.02179524836711	0.923936068559863	2.18824149978091	0.0286520156519647	0.46755379246522
Dlk1	142.691936948959	-2.11963873635559	0.968955166664993	-2.18755088912018	0.0287023325047044	0.46755379246522
Dnajc8	802.923066176366	1.35668195123096	0.619807321688804	2.18887693603615	0.0286057858448779	0.46755379246522
Fez1	85.6120016491682	2.11457719201057	0.965650613725585	2.1897953172238	0.0285390845087583	0.46755379246522
Msantd3	72.1714901305492	-2.08801246246012	0.953963924156702	-2.18877507795267	0.0286131919858012	0.46755379246522
Sap30	55.4445930308643	1.92300038484011	0.879201340092938	2.18721275451745	0.0287269962187694	0.46755379246522
Taok2	1796.05887471863	1.2949776300862	0.591903037741459	2.18782055085826	0.0286826763087226	0.46755379246522
Trim41	339.672259982698	-2.04932937383499	0.936671458861912	-2.18788493494293	0.0286779849356495	0.46755379246522
Abi3bp	2538.58027521006	1.30470329117675	0.596819329529895	2.18609422755199	0.0288087122324696	0.46779934831449
Akap12	3217.56412239546	1.48592972580615	0.680251234073422	2.18438372674201	0.0289340629930109	0.46779934831449
Bmpr2	49925.3562256062	1.65397770102699	0.757136865570145	2.18451613735847	0.0289243427975994	0.46779934831449
C1qc	65.6309304599088	2.00671249790705	0.918221076234288	2.18543502196308	0.0288569653614595	0.46779934831449
Mmp2	1086.84710491815	1.34005458322545	0.613449565121382	2.18445763012366	0.028928637436999	0.46779934831449
Mmp28	74.0418769892252	2.00537081802665	0.91781743961049	2.18493431425502	0.0288936631018605	0.46779934831449
Sowahc	658.696582162394	-1.44052565574057	0.659124317827437	-2.18551435105405	0.0288511548781452	0.46779934831449
Pglyrp1	172.226994474108	-1.7263033684526	0.790554986498774	-2.18366008428849	0.0289872349062016	0.4682152138211
Ifi213	387.204081601547	1.60646360338897	0.735851888881419	2.18313444276264	0.0290259107941785	0.468396367470485
Muc20	443.762238680877	-1.94804099887691	0.892857090330342	-2.18180604709783	0.0291238501006483	0.469089245672104
Ppp2r3c	266.243693569756	-1.59679801110579	0.731858519461477	-2.18183975268985	0.0291213615590798	0.469089245672104
Gm13259	18.2288069764001	-2.03658919449873	0.933651920105433	-2.18131527461406	0.0291601054113904	0.469230111322722
Gm28778	21.3941615253511	2.12109737413166	0.972890134580177	2.18020236688592	0.0292424642489679	0.470001072885458
Sox11	392.598502873335	1.97264044517292	0.904912655626122	2.17992359031384	0.0292631259544091	0.470001072885458
Cntn4	83.8540859789946	-1.85426898957264	0.850980780300122	-2.17897869434687	0.0293332509975838	0.470241787843784
Lin52	421.890896415408	1.6943744546472	0.777584288378025	2.17902352191494	0.0293299208752444	0.470241787843784
Sulf1	746.272614972339	1.8766241769114	0.861452227811346	2.17844253729456	0.0293731059169495	0.470438561150618
Fut1	35.7623781397825	-2.10754781527468	0.967931010667557	-2.17737399881543	0.0294526740520424	0.471270413982821
Mamdc2	3668.49201786651	1.32355234524927	0.608004184767275	2.17688032156536	0.0294894980338787	0.471417402027994
5730522E02Rik	13.1762092641271	-2.08105106724094	0.95725245936042	-2.17398351593829	0.0297063731826778	0.472210083957671
Adam1b	35.601036140353	-2.04399936460854	0.941134984940554	-2.17184505657033	0.0298673518791199	0.472210083957671
Aspa	493.675091930816	1.69953151332341	0.782131945294725	2.17294731860491	0.0297842825142511	0.472210083957671
Cerkl	126.743022620062	2.1114118750803	0.971953495924934	2.17233837208542	0.0298301497335328	0.472210083957671
Epha7	502.276633399434	-1.65450615808146	0.760890012002363	-2.17443537434202	0.029672453882198	0.472210083957671
Kcnj13	50.5512358443149	-2.0213161465772	0.929959307379691	-2.17355332705103	0.0297386968108727	0.472210083957671
Lpcat4	126.826871204849	-1.75564197390823	0.80736845782641	-2.17452385820812	0.0296658156341579	0.472210083957671
Mrpl38	64.0666817866243	-1.84872247098538	0.849973158853201	-2.1750362958281	0.0296273965821363	0.472210083957671
Nlrp10	30.0441163003974	-2.08819406042109	0.961669421196051	-2.17142607885354	0.0298989793442156	0.472210083957671
Pih1d1	283.550658496493	1.57503417629599	0.724888366480544	2.1727954939366	0.029795712610905	0.472210083957671
Ppp1r3c	247.156458286332	-1.8131471581305	0.834646350202115	-2.17235378515875	0.0298289880375728	0.472210083957671
Sema5a	3302.30329825939	1.28092963856664	0.589854338217726	2.17160331894316	0.0298855964698059	0.472210083957671
Spc25	70.8217450224591	1.85336627070627	0.852113069986392	2.17502387416246	0.0296283273669982	0.472210083957671
Prkch	1747.23703051875	1.49950514454667	0.690954679842939	2.17019319543146	0.0299922133563908	0.473244387807547
Abhd2	20003.3198127489	-1.2017417199236	0.553870931424607	-2.16971437160028	0.0300284906388087	0.473378895403106
Lifr	4164.67968274791	1.52124394091325	0.701903994696078	2.16731056157038	0.0302111817208077	0.475236435315929
Sipa1l1	2604.68485566728	1.31439708651356	0.606533334468821	2.16706487808236	0.030229907505293	0.475236435315929
Tgfb3	179.794448637524	1.61400718996405	0.744589047848867	2.16764830832115	0.0301854552238436	0.475236435315929
Chst1	41.5517862937564	1.94639143793801	0.898694167877364	2.16579956509032	0.0303265066032709	0.476316043399624
Leprotl1	641.645744164614	1.3483218940509	0.622834173990967	2.16481681698868	0.0304017164262628	0.477058028595
Rasal2	3403.19265130476	1.22431083330626	0.566189380257051	2.16236982889087	0.0305896812300989	0.479566353622975
Plscr4	814.478465695586	1.60515547383986	0.74252056091326	2.16176569153265	0.0306362412294606	0.479855249449871
Rhoc	89.5733046151607	1.72611315065496	0.799071778650136	2.16014780746089	0.0307612290700077	0.48137090297901
Ntn1	551.987723796485	1.91488991310897	0.886908420952346	2.15906159855016	0.0308453883707258	0.482245453198414
Syne1	6774.27211856702	1.1920355363951	0.552390126982507	2.15795952564672	0.0309309787643029	0.483140755295526
Slc36a4	1038.60661510476	1.56275642757775	0.724575653184038	2.15678848814538	0.0310221484949768	0.484121488452716
Tmem2	3743.17781276885	1.68455771261957	0.781576911189794	2.15533198141072	0.0311358648577389	0.485451962411748
Bcar1	361.592629288032	1.48425227697011	0.689085667432459	2.15394449067625	0.0312445253360653	0.485706672116048
Cox14	141.193503624829	1.91028571050399	0.886792943466884	2.15415077958988	0.0312283493835601	0.485706672116048
Kif26b	177.344694699783	2.00375156656222	0.930057723625857	2.154437854406	0.0312058506387176	0.485706672116048
Zfp160	422.043311077694	1.34394176956979	0.624024159464297	2.15366945203455	0.0312661034169796	0.485706672116048
Jag1	598.436718878424	-1.54478200346627	0.717751623356217	-2.15225149368921	0.0313775519485503	0.486994452762895
Zfp46	734.339046109061	1.43073020979826	0.665096581015968	2.15116157658298	0.0314634486341071	0.487883675774514
Slco4a1	22.5569235151636	2.08523714678495	0.969571675666342	2.15067869567442	0.03150156905133	0.48803112017124
Fam196b	26.9854808330864	2.09307318384192	0.973447854052762	2.15016466996954	0.0315421916794404	0.488143325126627
Lins1	219.953929399353	-1.50142156234631	0.698380092583547	-2.14986305922902	0.0315660484032755	0.488143325126627
Hsd17b7	478.359712000097	1.93312913914934	0.899451944486053	2.14923004058202	0.0316161690684987	0.488475539675165
Dolk	184.94958272282	1.77282973568912	0.825177438383734	2.14842245222015	0.031680210747297	0.489022040467551
Rgs14	65.3033069962166	-1.84915387664339	0.86115017924925	-2.14730707976567	0.0317688425709151	0.489504198493315
Tex11	20.6342577730794	-2.0597801628684	0.959193715334388	-2.1474079009685	0.0317608221954869	0.489504198493315
Ssrp1	1048.10039063406	1.35516659690819	0.631240846501761	2.1468296996595	0.0318068419716096	0.489647385839119
C3ar1	112.588570144389	1.95234453000561	0.909824722616075	2.14584686640731	0.0318851981055049	0.489765447793627
Snx17	424.73528070144	1.4952320381803	0.696784611813511	2.14590278377228	0.0318807356720239	0.489765447793627
Trak2	1571.35893264412	1.45484657858146	0.678043649645097	2.14565327666288	0.031900651491981	0.489765447793627
Mettl4	454.373139313512	1.30372470069663	0.60834027650163	2.14308463709478	0.0321063028322244	0.492479503065873
Wnk4	211.730905992618	-1.88251863002477	0.879887880551356	-2.13949830613094	0.0323953329593169	0.496466481839234
D16Ertd472e	290.088962096789	1.71579248557542	0.802116775464172	2.13908066513447	0.032429136012357	0.49653839583732
Tmem185b	225.722242528783	1.60970512774675	0.752771105025498	2.13837263013997	0.03248651203001	0.496970794346081
Kti12	47.7558458513413	2.05210089148844	0.960140983378253	2.13729121765861	0.0325743127299543	0.49697679090772
Sfta2	75.3015294242104	-1.90674217839526	0.892077239656638	-2.13741825666258	0.0325639878122252	0.49697679090772
Tmem189	226.067247502179	-1.75896040191248	0.822947319736093	-2.1373912518198	0.0325661823585022	0.49697679090772
Epcam	704.455580243824	-1.63935633024929	0.76745369836131	-2.13609802617368	0.0326714246202067	0.49772522479863
Nudt6	95.2327379529442	1.80037960495431	0.84288555506449	2.13597159678049	0.0326817290129839	0.49772522479863
Gm20696	171.119268483376	-1.59449408600835	0.747347749736491	-2.13353701348611	0.0328806986914144	0.500073742921782
Tnfsf9	98.1800344064839	-2.07830669317805	0.974190562725589	-2.13336771335925	0.0328945734629911	0.500073742921782
Gba	528.418073873947	1.38437326044041	0.649153602375866	2.13258195806614	0.0329590346522516	0.500411189994355
Rbbp9	954.944175802585	1.35742655348852	0.636577533708501	2.13238212410761	0.0329754457145837	0.500411189994355
Acoxl	160.650734332362	-1.97625898682923	0.927792679628931	-2.13006529391849	0.0331662231374582	0.500643582151083
Epas1	31983.9909803319	1.7671631782255	0.829247361926193	2.13104467902158	0.0330854615505825	0.500643582151083
Galnt6	20.7047285271179	2.07533790939849	0.973541057886121	2.13174153528227	0.0330281002658223	0.500643582151083
Lamc1	5117.22561016525	1.26705069467096	0.595041929479918	2.12934691136537	0.0332255692674577	0.500643582151083
Parp8	504.738748935167	-1.31023810574049	0.615282003323329	-2.12949200311969	0.0332135758090468	0.500643582151083
Psmd9	703.687108953432	1.76766036846656	0.829432092417462	2.13116948889033	0.0330751816408683	0.500643582151083
Tctn3	130.029809315695	1.53950405795549	0.722794768499001	2.12993248574906	0.0331771876811563	0.500643582151083
Tmem163	494.310982225195	-1.55997223540315	0.732138263816488	-2.13070715259619	0.0331132754641792	0.500643582151083
Ispd	151.873183569308	1.60164907538013	0.75234061111759	2.12888823454699	0.0332635084235586	0.500772871298005
Arhgef10	808.466832672661	1.59396333090605	0.750083089915914	2.12504901434951	0.0335825232559754	0.503785376307457
Dynlrb2	9.32912492286248	-1.78473655754787	0.839566059388421	-2.12578454975652	0.033521203065708	0.503785376307457
Gm3604	112.861160260902	2.0274072229119	0.954291598552011	2.12451542692839	0.0336270674520801	0.503785376307457
Prex2	26092.1006769354	1.19653620283317	0.563218320170284	2.12446250411636	0.0336314882333603	0.503785376307457
Sox5	574.49014998572	1.32128445571669	0.621802448319428	2.12492642846259	0.033592752330853	0.503785376307457
Srgn	1138.18086538839	1.89519073103996	0.892127030331262	2.12435075567237	0.0336408245069	0.503785376307457
Nt5c3b	192.967867160093	1.84136593622563	0.867278437507317	2.12315429116164	0.0337409248098084	0.504841188141142
Eln	520.430518425569	1.45939319380748	0.687756666911776	2.121961536717	0.0338409681382831	0.50583968470155
Pi4k2b	1955.94694893691	-1.38589711644933	0.653216034003984	-2.12165201756342	0.0338669707409961	0.50583968470155
Rab7b	118.461127168279	1.57364174637473	0.742281970419511	2.12000534713966	0.0340055943616957	0.507022222926086
Tmem243	3024.90720574821	-1.32374978071062	0.624358819220816	-2.12017471357676	0.0339913140409535	0.507022222926086
Sh3pxd2b	442.604097391941	-1.38843669646385	0.655251492036754	-2.11893710023933	0.0340957830355596	0.507880522594063
Ube2c	161.153502721395	1.80581942404858	0.852357006156175	2.11861861990456	0.0341227108455647	0.507880522594063
Rap2b	268.336677473464	1.74919195705213	0.825911020148474	2.11789395513536	0.0341840496724963	0.508187632925636
Vsig2	231.659021812685	-1.76578448390788	0.833833204070082	-2.11767110651001	0.0342029315001835	0.508187632925636
Unc93b1	166.181926029322	1.53138819224545	0.723455893945007	2.11676787080244	0.0342795534150526	0.50888280470022
Rfx7	2412.57355962691	-1.24671308329322	0.589478828179038	-2.11494123910175	0.0344349558071534	0.510745253219666
Vapb	812.412752438277	1.35675207876497	0.641644421050148	2.1144921303055	0.0344732562138386	0.510869097514722
Ecm2	1766.93583485312	1.47399415258619	0.697241155991992	2.11403779010877	0.0345120397862562	0.51099988075883
Ccnb2	113.43942755296	2.04416303433839	0.967226868763232	2.11342664307104	0.0345642675559949	0.511329324980577
Elovl1	2119.92244889014	-1.27398646214216	0.603732528882156	-2.11018356837757	0.0348425473051054	0.514999418876242
Klhl5	1873.42111232584	1.62073786429159	0.768373620016399	2.10930961458177	0.0349178654388728	0.515337636984927
Sp6	67.4802897995304	2.0516657580403	0.972714403338246	2.10921700244102	0.0349258549776969	0.515337636984927
Gm12734	49.3960675557073	1.91172211073615	0.906644317962906	2.10856900866208	0.0349818003068711	0.515716998992481
Gm15982	51.809190748482	-2.0400070235447	0.96775214868401	-2.10798501074762	0.0350322860071391	0.51601528706716
Acadsb	3196.84597456123	1.18890299723574	0.564227326736268	2.1071347325782	0.035105902419787	0.516653475042542
Kif4	125.081898417429	1.61576180393574	0.767117659934859	2.10627637496045	0.0351803522459605	0.516857250869378
Mthfd1l	140.004239652824	1.53163309288998	0.727057122266229	2.1066200247319	0.0351505295507634	0.516857250869378
Ralgds	374.922247046149	1.47588358012315	0.701051489941911	2.10524276932275	0.0352701810516422	0.517731048363048
AC132392.1	25.2943912927689	-2.04578295328474	0.974583300756967	-2.09913606327521	0.0358049081860048	0.51800196686063
Cecr2	1023.37942517602	-1.24024737853294	0.589682738737347	-2.10324518094019	0.0354443426835585	0.51800196686063
Col22a1	73.9872355033954	-1.72964686907198	0.823837203111303	-2.09950080251267	0.03577277715037	0.51800196686063
CR392009.1	62.3257230433465	2.0045937352295	0.953954031662633	2.10135254812616	0.0356100301136024	0.51800196686063
Fam234a	212.155765481537	1.51524576319924	0.721067273368575	2.10139305882035	0.0356064767636354	0.51800196686063
Gm20422	18.9748043018617	2.04670922848804	0.97382527184994	2.10172120980181	0.035577704516537	0.51800196686063
Plp1	208.706466134707	1.78531178457607	0.84906428370529	2.1026815269923	0.0354936179250644	0.51800196686063
Prickle3	130.293501950664	-1.54779896354555	0.73721713277971	-2.09951572572589	0.0357714630410584	0.51800196686063
Ripply3	688.362908131983	1.85774798014737	0.88353228480242	2.1026373479525	0.0354974825736539	0.51800196686063
Rnf128	89.4405996003785	-2.0213789231977	0.960691036012399	-2.10408846072715	0.0353707312397908	0.51800196686063
Rps6ka6	62.3257230433465	2.0045937352295	0.953954031662633	2.10135254812616	0.0356100301136024	0.51800196686063
Slc45a3	59.0632058115912	2.02783458831417	0.963737838032849	2.10413507521228	0.0353666659833983	0.51800196686063
Tbx2	518.490966695192	1.3240685366181	0.630391452509402	2.10039100521966	0.0356944596127442	0.51800196686063
Tgtp2	39.2383656102426	2.03324397493133	0.968593563451468	2.09917147052485	0.0358017879708156	0.51800196686063
Tnxb	953.238087710507	1.28123301110383	0.610132724501327	2.09992508130261	0.0357354320315193	0.51800196686063
Tspan17	248.486131950974	1.69091036813381	0.803760255087462	2.10374966593715	0.0354002895679238	0.51800196686063
Vrk2	71.25300646482	1.71620789911572	0.816981649733336	2.10066884571507	0.0356700459514199	0.51800196686063
H2-DMb1	208.38234740805	-1.65250259717684	0.787690087534007	-2.09790960090697	0.0359131317368765	0.518593726663095
Trub2	211.81838202333	1.41806341737028	0.676028251270433	2.09763928460885	0.035937022038798	0.518593726663095
Ttc7	443.049658713764	-1.5977888521184	0.761516744288781	-2.0981664081604	0.0358904478977239	0.518593726663095
Zc3h6	202.209468188653	1.48347525904028	0.707443441975733	2.09695245021604	0.0359977847890623	0.519031458281518
Arg1	30.2235811249871	-1.97081285909507	0.940343057156366	-2.09584453683838	0.036095984098624	0.519568945797662
Magee2	10.0120135688282	-1.87730721229323	0.895622901793383	-2.09609112108917	0.0360741084997448	0.519568945797662
Fcf1	340.346912483036	1.45805717810323	0.696078422490039	2.09467371921601	0.0362000069958417	0.520188306089361
Gm21541	33.4509413772263	2.04078072988751	0.974131842544123	2.09497384312747	0.0361733177488318	0.520188306089361
Fam124b	48.2634753505007	2.02688242446807	0.968271885202412	2.09329885070903	0.0363224851900138	0.521508947715543
Armc8	1047.09485675695	1.20549038732179	0.576205810481124	2.09211772147043	0.0364279862605541	0.522144673652329
AW549877	2620.70061347546	-1.24837844828732	0.596619408707133	-2.09242010914888	0.0364009514868901	0.522144673652329
Loxl4	122.38535530261	1.96727134821211	0.940489317031393	2.0917529977073	0.0364606169142969	0.522173587495518
Nucb2	1360.84744987306	-1.29030547792765	0.617043909464049	-2.09110803645787	0.0365183804749612	0.52223670013555
Rsph1	23.9253426649562	-1.97048863840074	0.942357557650491	-2.09102014665603	0.0365262580325797	0.52223670013555
Gm13577	30.5140675495717	2.03591875381754	0.974145760895231	2.08995289570069	0.0366220312693664	0.52229263157323
Iqcg	32.2679643788838	1.98749847525396	0.950748985999491	2.0904555298206	0.0365768991412981	0.52229263157323
Snrpd3	163.066428504814	1.73459118795378	0.829897530470366	2.09012694250416	0.0366063980285566	0.52229263157323
Colgalt1	830.685073618577	1.29656889320383	0.620508480546087	2.08952646716894	0.0366603579964735	0.522372378829533
Lyar	132.33194829791	1.62719247290719	0.778855596905851	2.08920944957129	0.0366888731803823	0.522372378829533
Arhgap24	740.815702348712	1.41223487186656	0.676228887671419	2.08839772688441	0.0367619723705152	0.522540802269898
Ccdc24	36.8665577737382	1.87006411026519	0.895367193588957	2.08860021190781	0.0367437261017885	0.522540802269898
Arhgap4	60.6202341915507	-1.87132865946641	0.896638556589876	-2.08704906309573	0.036883699757315	0.52339872442639
Asb1	326.49396440729	1.41554997715842	0.678229168905577	2.08712636090633	0.0368767137672714	0.52339872442639
Bag5	597.960083478348	1.63913355208869	0.786088564069546	2.0851766925637	0.0370532647411282	0.52485665509061
Bgn	21500.0498249897	1.21528222451614	0.582800711291466	2.08524492329997	0.0370470740190453	0.52485665509061
Ccnt2	2880.84258077791	-1.26294224040937	0.605856392113965	-2.08455709446704	0.0371095225443674	0.52485665509061
Palld	1332.77070065856	1.36643204655084	0.655496610123403	2.0845753058793	0.0371078679614375	0.52485665509061
Slc25a14	269.264421494257	1.80194399845359	0.86514043204648	2.08283410612438	0.0372663475945786	0.526638020646832
4933428G20Rik	76.1943126880267	1.8930524894872	0.909360764921423	2.08173979185343	0.03736624388523	0.527176196815855
Gbp7	1762.31726415097	1.62982251524432	0.782886661496708	2.08181157682321	0.0373596838972691	0.527176196815855
Abca3	3502.90247897138	-1.39052995733674	0.668163363837429	-2.08112272027395	0.0374226747181815	0.527530024334103
Apoe	364.42172368166	1.33987736456166	0.644121059462023	2.08016388360402	0.0375105036747213	0.527530024334103
Nt5dc2	383.239838390789	1.50162137695713	0.722127625294268	2.07944042626152	0.0375768880556918	0.527530024334103
Pitpnb	1271.53906022355	1.26612785552808	0.608627504563123	2.08030009494381	0.0374980161049167	0.527530024334103
Pygl	365.552152189352	-1.48629685764172	0.714535092073167	-2.08008938137572	0.0375173353797425	0.527530024334103
Tstd3	329.02909057127	1.81860292879406	0.874443340579375	2.0797264321198	0.0375506322447618	0.527530024334103
Zfp677	173.514240276083	-1.55904232037829	0.75012891608841	-2.07836584744394	0.0376756758193193	0.528481909909646
Drosha	557.096523222297	1.32929094141493	0.640106093260468	2.07667284440928	0.037831764592094	0.529864098219314
Palmd	860.167667079543	1.74903560994364	0.84224982671101	2.07662329450827	0.0378363411872618	0.529864098219314
Coro2a	429.858342805172	1.49740474004909	0.721285246930531	2.07602296930567	0.0378918266656443	0.530205814139373
Mgp	1727.75602894536	1.31162660240123	0.632449350680516	2.07388402089419	0.0380900834071057	0.532543075963117
Mlec	2468.61499783877	-1.38395049667464	0.667785926988358	-2.07244633458525	0.0382238360806627	0.533975407066228
Thop1	90.5572897722528	1.87793498699101	0.906345315237578	2.07198620152712	0.038266728034413	0.534137135910788
Klf8	499.990664485936	1.97344836583865	0.953621882522203	2.06942437249776	0.0385062813730998	0.53704140750692
Slc15a3	49.9149818274425	1.81726085398052	0.878446684913102	2.06872071486079	0.0385723021864629	0.537522678426877
Aph1c	453.448719646534	1.81674004029662	0.878489993125475	2.06802587908036	0.0386375896604922	0.537992952521645
Muc1	3944.64371646885	-1.56536432872908	0.75763647582721	-2.06611531872191	0.0388175921306875	0.540058457563733
Pick1	248.092511845767	-1.46980513545431	0.711861047825872	-2.06473600422907	0.0389479859480011	0.540956720903841
Rhebl1	68.7465867852724	-2.00822167634112	0.972506502886145	-2.06499562767061	0.0389234139987739	0.540956720903841
Tagln2	3632.6885751334	1.14879150673299	0.556470056561999	2.06442645599027	0.038977300228107	0.540956720903841
Cpeb2	592.102631042323	1.25955701584693	0.61034696323345	2.06367376544997	0.0390486583713826	0.540992609213315
Tc2n	1448.2210046932	-1.49936956953223	0.726651450748834	-2.06339582476178	0.0390750363223781	0.540992609213315
Trim35	1089.50364350483	1.4256821777162	0.690841604244762	2.06368893963005	0.0390472187018589	0.540992609213315
Dstyk	1129.97324837069	1.2294415923226	0.595964107025741	2.06294570063679	0.0391177874364346	0.54114525572041
Ap1s2	574.618307723371	1.5990870245175	0.775766150431407	2.06130033339073	0.0392743964333929	0.542766805774987
Rps6ka2	249.39906075962	1.59987011119567	0.776241803570759	2.06104606043654	0.0392986460181807	0.542766805774987
Smurf1	940.814404786229	-1.27502856011509	0.61875588182837	-2.06063263002444	0.0393381013218047	0.542872163629468
Loxl2	426.940052812526	1.75741594682008	0.853648911149085	2.05871046500187	0.0395219831200481	0.544528647882602
Pkmyt1	37.4660883104311	1.98999894961958	0.966542790952165	2.05888344339021	0.0395054055121013	0.544528647882602
Mrm3	36.1502496884214	1.94467705875276	0.945052417640004	2.0577451815943	0.0396146007610908	0.544924391275747
Popdc2	211.237760981239	1.78372699577536	0.866793924436689	2.05784436818078	0.0396050754577327	0.544924391275747
Marcks	1745.4179692401	1.2317923877969	0.598855827491653	2.05690974563335	0.0396949083635855	0.545589082963479
Dennd6b	135.478642139051	-1.59712328136891	0.777079856014327	-2.05528848677229	0.039851148696007	0.547295526012714
Kank3	1060.71150420598	1.35818146810546	0.661166771382182	2.05421918779456	0.0399544820993874	0.548273210916534
Clnk	10.8209645374894	-1.84807541368177	0.90067053838089	-2.05188838196485	0.0401805112079065	0.549165849097165
Cntf	42.6147821696373	1.840457334332	0.896954186276735	2.0518966993975	0.0401797027035566	0.549165849097165
Mxd1	582.1781273247	-1.31066344557018	0.638474594616756	-2.05280438191422	0.0400915533960446	0.549165849097165
Ptprf	2753.78682593013	-1.2408764581896	0.604497417551709	-2.0527407101511	0.0400977315052457	0.549165849097165
Rida	150.432013008014	-1.80768896394407	0.880791287368188	-2.05234655459122	0.040135994630303	0.549165849097165
4930402H24Rik	1801.78866605444	1.4720360816067	0.718350060514465	2.04919044699804	0.0404434958423707	0.550448544582223
Afg3l1	352.019549068041	1.57887323457155	0.770438023117572	2.04931894220725	0.0404309375917555	0.550448544582223
Bach2	1158.06019814069	1.32133761623108	0.645610533929787	2.04664816756968	0.0406926418581222	0.550448544582223
BC004004	514.289317799105	1.37395306140464	0.670744170241944	2.04840104821044	0.0405207189203614	0.550448544582223
C1ra	421.073609854047	1.3365896547205	0.652685696884095	2.0478304658756	0.0405766140412185	0.550448544582223
Foxa2	69.0804918686994	-1.65899420587109	0.809328638121121	-2.0498399880208	0.0403800479875346	0.550448544582223
Grb7	310.085438717032	-1.57455055926088	0.768406260113441	-2.04911209212225	0.0404511553398868	0.550448544582223
Hook1	547.714228166634	-1.43246767137129	0.699587604906246	-2.04758869557624	0.0406003179388311	0.550448544582223
Kif5c	43.6591620238217	-1.80669758603403	0.882123535817979	-2.04812309463969	0.0405479395189855	0.550448544582223
Ly6d	32.0599993843738	1.99564630174351	0.974482146009046	2.04790442792267	0.0405693649204208	0.550448544582223
Sh3bp5	1173.98037758504	1.39971169125256	0.68390863344705	2.04663550480084	0.0406938860713011	0.550448544582223
Slc16a9	1381.85956059282	1.47727887589318	0.721725300687624	2.04687139897369	0.0406707129720083	0.550448544582223
Tram2	1509.98816547165	1.25198866487423	0.611199866816469	2.0484112200407	0.0405197230647868	0.550448544582223
3110035E14Rik	21.3262355816825	1.97821207924695	0.967521760987893	2.04461766030677	0.0408925670206529	0.55182046347371
Agtr1a	81.5891037165798	1.93970006875339	0.948837122219837	2.0442919267486	0.0409247163214073	0.55182046347371
Olfr1193	20.9724025519057	-1.97878025651025	0.96758513044515	-2.04507096507352	0.0408478622949439	0.55182046347371
Prickle1	1021.74513793452	1.72219648005304	0.842266470640161	2.04471689196424	0.0408827772933185	0.55182046347371
AC117188.1	11.1164355289644	-1.91332756440734	0.936816333416808	-2.04237212371068	0.0411146327503345	0.552788951714736
Cdhr3	62.0478372657981	1.84306810358708	0.902582023200759	2.0419951386259	0.0411520135538691	0.552788951714736
Plag1	143.02848477473	1.59871208683351	0.782686667673402	2.0425952719826	0.0410925195380022	0.552788951714736
Sri	1497.12731856325	1.15913460015183	0.567666483086567	2.0419289048902	0.0411585840814747	0.552788951714736
Tspan15	1338.61694115457	1.25446525356507	0.614088488976117	2.04280861160036	0.0410713877512636	0.552788951714736
Ptgfr	1202.54059795728	1.64778093759109	0.808503558683066	2.03806268988486	0.0415436638340579	0.557085113486912
Ttc39a	179.552359570906	-1.51447983539459	0.743098193230761	-2.03806152294638	0.0415437805215074	0.557085113486912
Tkfc	101.700492279157	1.68068544569258	0.825002615524283	2.03718802106405	0.041631203807414	0.557818887150873
Mex3d	109.121244617155	1.52135993382304	0.747471191338895	2.03534256764857	0.041816415823035	0.559421650740006
Rhoq	595.042210050965	1.33421768397464	0.65547487910553	2.03549781464598	0.0418008082171292	0.559421650740006
Slc25a2	14.6170146985528	-1.91791353186942	0.942681826214369	-2.03452901979811	0.0418982857422869	0.560077633155319
Afap1l2	109.428683266089	1.78307906596151	0.877657437955963	2.03163442688328	0.0421906787627774	0.563304194434771
Cx3cl1	224.431257111756	1.67786100578582	0.825927878120627	2.0314861021567	0.0422057079490905	0.563304194434771
Foxn2	1084.08602826572	1.38808385150158	0.683482802828884	2.03089799151698	0.0422653435794228	0.563659081653022
Egfl7	1780.24936307975	1.54662458432829	0.762542214174679	2.02824782101047	0.0425349614677566	0.566811591996504
Igf2	115.555971450898	1.74507003968759	0.861349349287014	2.02597243630831	0.0427676093320094	0.569466910519972
Hist1h1c	171.024245512825	1.3995589932783	0.691098717810177	2.02512167539966	0.0428548717117264	0.570183733843149
Adam7	29.4381907559362	-1.96714523754912	0.972223065107215	-2.0233476330169	0.0430373191531874	0.570633343345875
Dcaf12l1	21.789499452605	-1.96787184693108	0.972721732963218	-2.02305734543045	0.0430672355467853	0.570633343345875
Ddx54	250.739814157396	1.63560975738889	0.808489850001944	2.02304303187598	0.0430687111244768	0.570633343345875
Fam136a	75.5022455680607	-1.68094388153305	0.831004977962265	-2.02278437086496	0.0430953837319386	0.570633343345875
Mlph	688.283989982582	-1.60443111026446	0.792633236543524	-2.02417844255558	0.0429517948235105	0.570633343345875
Pdzd2	8683.97953782708	1.50227271038845	0.742772726992218	2.0225200196455	0.0431226575255613	0.570633343345875
Ssx2ip	556.267323224139	-1.22467598099885	0.605580362223484	-2.02231785803334	0.043143524900013	0.570633343345875
Ushbp1	942.057260047288	1.50535160370832	0.744414979545949	2.02219413239979	0.0431563002237309	0.570633343345875
Armcx4	530.672936561418	1.92326320625853	0.951365207976922	2.02158244818344	0.0432195068239326	0.571026435240758
Tfam	339.48638881624	-1.62359940571038	0.803405254186195	-2.0208971714468	0.0432904107832107	0.571520539264106
Ankrd44	4088.74782361779	1.13654379664629	0.562865508721509	2.01921023590134	0.0434653728877492	0.572321503374732
Dpyd	113.393926454787	1.81110028543881	0.896931600762992	2.01921783544939	0.0434645833560028	0.572321503374732
Gm13357	54.6563955513814	1.94291523337071	0.962460636309881	2.01869578876486	0.0435188479730918	0.572321503374732
Rbm47	1244.12045054854	-1.58976971126242	0.787452031758276	-2.01887816291828	0.0434998844254814	0.572321503374732
Yipf2	129.282354158503	-1.47305705009541	0.72955389873037	-2.01912024959217	0.0434747226605913	0.572321503374732
Lpcat1	6156.17528343997	-1.41056873492147	0.699043448763276	-2.01785559598191	0.0436063027410038	0.572588688108777
Vps41	907.865517440163	1.17192683605271	0.580767623356104	2.01789285236055	0.0436024216215771	0.572588688108777
Kctd6	98.3222983097147	1.64110948025972	0.813962055932358	2.01619899637692	0.0437791713449518	0.574416404331417
Gtf2f2	98.2062847639907	1.52991208401084	0.759112087146565	2.0153968167753	0.0438630877104805	0.575075086147322
Fnip2	694.108009018926	1.23795445185593	0.614480527780851	2.01463577100922	0.0439428265576375	0.575678028105701
Polr2d	44.0952680194187	1.8276708264208	0.907871625840877	2.01313795298757	0.0441001184808507	0.577295257811105
Pspc1	716.052083761012	-1.40381413670193	0.697556842005186	-2.01247275084643	0.0441701263027598	0.577768285541545
Tmem185a	255.348480383035	1.35664906800744	0.674491311194361	2.01136626297697	0.0442867841126998	0.57885032690446
Cbarp	46.7664382772657	-1.78542728704678	0.887886271739569	-2.01087385161247	0.0443387829422437	0.578896905462225
Zfp949	934.421378756926	-1.32931200155883	0.661122347906446	-2.010689860611	0.044358225680901	0.578896905462225
Gm15953	83.2840014533325	1.948699016333	0.96970455982465	2.00958013096832	0.0444756459041849	0.579985544485996
Antxr1	3688.64095303062	1.26243455602223	0.628589049977576	2.00836230931364	0.0446048050285113	0.581080454571749
Chic1	489.226976384924	1.34191748386854	0.668236895729008	2.00814635115978	0.0446277420114317	0.581080454571749
Caskin2	546.630328348939	1.28637559315031	0.641014629583508	2.00678039748659	0.0447730509967782	0.582462764680798
Rgs8	18.0430230038585	-1.95344871183358	0.973556973317274	-2.00650682535553	0.044802201281656	0.582462764680798
Hnf1b	262.938495873491	-1.55339220773434	0.774819491801147	-2.00484399808182	0.044979727210552	0.583880675061176
Tm6sf1	471.321197353873	1.59747591553865	0.79675320102107	2.00498211176488	0.0449649594331132	0.583880675061176
Atp6ap1	2503.86480670304	1.12039420300301	0.559216988393037	2.00350530519927	0.0451230787328284	0.58529608665084
Ddx1	1189.47528420423	1.17579880152039	0.587252020564881	2.00220477809405	0.0452627120226234	0.586661154232437
D430019H16Rik	501.831277545365	1.47622766360752	0.737490333445184	2.0016908651688	0.0453179894690616	0.586931622151696
Tgoln1	11136.2473745601	-1.11236494050499	0.555960186221021	-2.00079964010727	0.0454139862305196	0.587728651846717
Ap2a1	180.712225839385	-1.62609025638077	0.81342542248649	-1.99906495596131	0.0456013262126645	0.588021819638413
Ccdc141	1839.79488101878	-1.18493078825784	0.592481806174175	-1.99994459898994	0.0455062465359519	0.588021819638413
Eng	1646.86548875007	1.37373237279635	0.687316181105325	1.99869057438331	0.0456418434721769	0.588021819638413
Faim2	533.694873309779	1.26667272945608	0.633756091521193	1.99867543113583	0.0456434829806683	0.588021819638413
Ogn	11070.2437072266	1.23224985040585	0.616249149852058	1.99959683628233	0.0455438158489467	0.588021819638413
Tubgcp2	368.99697043671	1.69460141972805	0.847769339428469	1.99889444087525	0.0456197763627974	0.588021819638413
Lias	448.785635647986	1.43123175440992	0.716756355192632	1.99681766899056	0.0458449934491833	0.590172115669977
Fam214a	684.336233558364	1.20191038971794	0.602089487837784	1.99623214488303	0.0459086600556893	0.590546014004444
Galnt10	172.235547293154	1.51556965249277	0.759475659164475	1.99554736771959	0.0459832133494764	0.590658398829877
Gm10800	34.0381489103386	-1.94360699089739	0.974297435509643	-1.99488053653833	0.0460559107957869	0.590658398829877
Myzap	2297.01211722892	1.53664525044298	0.77010342992296	1.99537515447335	0.0460019786480072	0.590658398829877
Pard3	1074.83864794543	-1.3350706142107	0.669207708163892	-1.99500184759338	0.0460426783554068	0.590658398829877
Igsf8	169.585328810683	-1.55054310533899	0.777709866605451	-1.99372950237446	0.0461816234331663	0.591825658076272
Robo2	1072.02151755323	1.221041379042	0.61258627689714	1.99325617483108	0.0462334026814079	0.59204440655914
Gm43096	26.8462827810642	1.94125871007071	0.974734594004179	1.99157670407088	0.0464175215108513	0.59262250330134
Shisa2	243.58181463099	1.57966918690038	0.79309863350518	1.99176889250063	0.0463964208432477	0.59262250330134
Sorcs2	797.140638055848	-1.2335317190094	0.619306591468832	-1.99179491386291	0.0463935645380541	0.59262250330134
Tgfb1i1	977.549184230712	1.37119384498826	0.688388711611142	1.99188891662539	0.046383247303953	0.59262250330134
Gm38317	63.5084426646449	1.75195460295304	0.879881834113278	1.99112487044197	0.0464671608540053	0.59281253753685
Ftl1-ps2	41.7156807530403	1.91971422346179	0.964810034616613	1.98973285370589	0.0466203715731046	0.593435580539138
Lrrc4c	50.081807403391	1.89446352943397	0.951924405254961	1.99014072858712	0.046575435318766	0.593435580539138
Usp5	361.4029618633	-1.33758394531095	0.672161606935976	-1.98997373772697	0.0465938285703655	0.593435580539138
Gpt2	119.611856944575	-1.52396262049827	0.767204326283808	-1.98638428941096	0.0469906697442347	0.596670116574668
Nos2	65.3975167269279	1.93702504329127	0.974794575448749	1.98711102018552	0.0469100952883008	0.596670116574668
Rpap3	186.547515723809	1.46367341070579	0.736932427674009	1.98617044893194	0.0470144009307823	0.596670116574668
Tmem251	179.405962111917	-1.70535415431208	0.85841944916692	-1.98662105800036	0.0469644058417831	0.596670116574668
Bap1	369.654451425501	1.54193381442289	0.776629241391569	1.98541817928468	0.0470979650323638	0.596793910900788
Cd248	67.8624348801681	1.90680659680448	0.960532319529588	1.98515610358465	0.0471271064232927	0.596793910900788
Dpysl2	11848.1482142241	1.27232888575821	0.640927172374083	1.98513800100771	0.047129119891151	0.596793910900788
Atp2a3	1051.70104160659	1.31461162176504	0.662603174059183	1.98401045034479	0.0472546749500433	0.596820931937222
B4galt4	546.716187702007	1.2054938369177	0.607616302373686	1.98397217488796	0.0472589419319342	0.596820931937222
Prrg1	379.440742000313	1.39700933226302	0.704295623416006	1.98355532224832	0.0473054340196149	0.596820931937222
Ptprt	99.0929788924547	-1.91010068316977	0.962971537059718	-1.98354843280411	0.0473062027307923	0.596820931937222
Steap3	396.097902420821	1.25570620919454	0.632668138047464	1.98477864409277	0.04716910451509	0.596820931937222
Rnf26	95.1412189032925	1.76085167184553	0.888869204572423	1.98100199983029	0.0475910493186977	0.599970826481173
Myo18a	1848.66258095905	-1.16756526888005	0.589617598404583	-1.98020763294601	0.0476802025358178	0.600207538489627
Phlpp1	1419.47767852114	1.46040094444313	0.737489092823777	1.98023395688659	0.0476772459053559	0.600207538489627
Pcnt	1597.46973079213	-1.12734147054894	0.569394778045745	-1.97989429130025	0.0477154080199007	0.600207754126435
Pi16	73.5057203890251	1.8357430832651	0.92757003505045	1.97908838567133	0.0478060558859794	0.600462367634131
Swt1	1637.100610459	-1.16754781783905	0.589868280596634	-1.97933649976587	0.0477781327272324	0.600462367634131
Gfra2	748.179663162702	1.36127479076288	0.688187767430033	1.97805723261606	0.0479222505034585	0.601165463543978
Rtl6	25.5919223735921	1.87602995070587	0.948464119494308	1.97796617937019	0.0479325221562884	0.601165463543978
Ankrd54	85.6570529900271	-1.63722634557168	0.828382676097273	-1.97641306706832	0.0481080127896051	0.602403423106353
Efemp1	1800.0073223806	1.14376478663365	0.578911536124823	1.97571600367459	0.0481869513269279	0.602403423106353
Gm13333	17.2283000075077	-1.88293420172944	0.953127692393571	-1.97553194263076	0.0482078133634385	0.602403423106353
Plpp3	3880.2641228505	1.2134490267295	0.613918904790914	1.97656240467586	0.0480911152786507	0.602403423106353
Specc1l	5429.62008820166	1.1206141419381	0.567131973455896	1.97593187192302	0.0481624938298713	0.602403423106353
Ddr2	2494.80056303151	1.2216919233591	0.618613041958111	1.9748887276803	0.0482807768932566	0.602432488272332
Tmem204	1101.60632893309	1.47405664227481	0.746292632222025	1.97517244393253	0.048248581918514	0.602432488272332
Astn2	555.798748454049	1.26430632665818	0.640419653252918	1.97418414665497	0.0483608079663003	0.602643976390998
Zfp618	377.803795579657	-1.84296157126585	0.933562267427074	-1.97411745907973	0.0483683885606658	0.602643976390998
Bend3	208.482186970745	1.3389979169725	0.678556682449174	1.97330297026851	0.0484610547257829	0.602917731916614
Dsp	2490.51426263937	-1.20578205868426	0.610955816301142	-1.97359944289315	0.0484273071457709	0.602917731916614
Bcl6b	428.741758331215	1.41152371105351	0.715592877061	1.97252342260694	0.0485498851592622	0.603582646619194
9530077C05Rik	94.6148487900095	-1.5563703048765	0.789799184675864	-1.97058991079516	0.0487708015863682	0.603757868905826
B230207O21Rik	34.6865760260477	-1.91874816794214	0.974070907177748	-1.96982391507973	0.04885855472716	0.603757868905826
Basp1	38.7589349454154	-1.89335266237839	0.961591890786416	-1.96897735985476	0.0489556909873024	0.603757868905826
C1s1	1515.49530947146	1.32508600295241	0.673166311213908	1.96843778554946	0.0490176878904139	0.603757868905826
Dnajb7	15.2823294896575	-1.80954692426111	0.919450678388036	-1.96807394544923	0.049059530181361	0.603757868905826
Gm6451	12.1643156563448	-1.78432885512328	0.906143513007172	-1.96914597909742	0.0489363301971879	0.603757868905826
Kif9	100.485282145026	-1.71909691639199	0.872722564673718	-1.96980917645311	0.0488602444960089	0.603757868905826
Ncln	167.58004038804	1.48255248825711	0.751947180919282	1.97161785545181	0.0486532473134665	0.603757868905826
Nudt16	603.498342679298	1.2474883753138	0.63375752543915	1.96840009820693	0.049022020614132	0.603757868905826
Rttn	274.293102481552	1.47903009326392	0.751401051855182	1.96836308601412	0.0490262760321339	0.603757868905826
Rusc2	1879.35822079409	1.20140775939255	0.61037430071064	1.96831314489124	0.0490320184247097	0.603757868905826
Snrpa1	94.5188491731554	1.52218696775577	0.77201332445353	1.97171074583881	0.0486426362332901	0.603757868905826
Tmem116	126.656087748545	-1.72041809204615	0.873634764464412	-1.96926468820281	0.0489227039232802	0.603757868905826
Vps13c	3394.02257795408	1.35970316066101	0.689833318634845	1.97106043435509	0.0487169636273929	0.603757868905826
Cln8	401.086610018721	1.44427871023643	0.734297321522708	1.96688543986711	0.0491964194894908	0.603872042773453
Galt	257.070736189722	1.42368380765269	0.72398413720681	1.96645718391756	0.0492458235034222	0.603872042773453
Jun	1579.57547049056	1.18256919728306	0.601323210712465	1.96661159292674	0.0492280059363415	0.603872042773453
Shh	313.857715720961	-1.78731221918452	0.908396748995893	-1.96754581206961	0.0491203198399788	0.603872042773453
Tbx5	1755.88343270227	1.34226288127163	0.682563076551417	1.96650379632793	0.0492404442332397	0.603872042773453
Slc22a4	58.0159320170537	-1.79988579028267	0.915556938784106	-1.96589170376775	0.0493111216012854	0.60423836289736
Dmbt1	136.15771147424	-1.91428182150096	0.974468783955145	-1.96443626827258	0.049479520337681	0.605260594292183
H2afy2	124.899883890026	1.72616963001637	0.878792825006678	1.96425093707752	0.0495009983606493	0.605260594292183
Pcnx4	260.023047319978	1.38000726171106	0.702553804837062	1.9642727036844	0.0494984754244071	0.605260594292183
Copz2	425.958918723267	1.46936788025692	0.748811251017625	1.96226736478662	0.0497313646383278	0.607206790720084
Olfr318	225.578187174684	-1.31848983217551	0.671907924752292	-1.96230730968322	0.0497267166999105	0.607206790720084
Abca8b	1534.39724772712	1.12576664876868	0.573993993499386	1.96128646208539	0.049845615629351	0.60757816133142
Gata2	852.775241378435	1.65750583576661	0.845196642127312	1.96108899769734	0.0498686419572017	0.60757816133142
Slc10a7	594.237961899973	-1.27211961149414	0.648513206508538	-1.9615939948902	0.0498097719752995	0.60757816133142
Adgrl3	3410.25080514215	1.192203657979	0.608026866223953	1.9607746371192	0.0499053179549178	0.607591012389032
Twistnb	399.102429389959	1.40344203563817	0.716393240231055	1.95903863524107	0.050108262338693	0.609626698082088
Per2	2131.10305950144	-1.19014602087542	0.607625493929795	-1.95868348639916	0.0501498655479145	0.609697973379028
Arrb1	2769.3552280077	1.16041308167896	0.592606447640912	1.95815129298443	0.0502122624937664	0.610021767347702
Ddx3y	449.699192515153	1.83209354241459	0.935786803832912	1.95781083352584	0.0502522137370675	0.610072604778051
Gsdme	221.385158878956	-1.48877013921304	0.760865837362508	-1.95667891250548	0.0503852306836923	0.610817967144093
Rab15	1017.82712658355	-1.65195904105996	0.84425828178213	-1.95669865100153	0.0503829086021581	0.610817967144093
Tars2	486.506954575593	1.53432393925594	0.784670312628255	1.95537401449116	0.0505389409206248	0.612246246649927
Cdk19	1900.90025519997	1.26569416366762	0.647563856779134	1.95454726266372	0.0506365311852519	0.612715914690502
Cyp2j9	181.384095406781	1.59438243097452	0.815775795387163	1.95443704016474	0.0506495538320694	0.612715914690502
Stk26	102.55175771676	-1.48360163372583	0.759597524040649	-1.95314174516245	0.0508028016135211	0.614134221914833
Fam110a	106.881864861406	1.6666776568496	0.85379381690593	1.95208447736186	0.0509281758442028	0.614778411446969
Gm16074	10.7644720216715	-1.85196563820772	0.948626524899159	-1.95226001972124	0.0509073415417493	0.614778411446969
Gm5977	16.3174668589856	-1.79955640862775	0.922150708229685	-1.9514775541218	0.0510002637615899	0.614778444509851
Prss53	27.4419152123774	1.90236836092874	0.974816032467826	1.95151525782023	0.0509957829789512	0.614778444509851
Cd19	119.71629174668	1.47233971699446	0.754912654466395	1.95034446473172	0.0511350762810964	0.615968217603574
2410002F23Rik	342.948578988366	-1.42077121104984	0.72871908765055	-1.94968299187897	0.051213914735032	0.616482529029951
Ppp1r3b	25.5317096566642	-1.89151917511839	0.970414194679018	-1.94918745571734	0.0512730424734398	0.616759016551101
S1pr3	996.356762239326	1.37341601114241	0.704862449928725	1.94848797986229	0.0513566017062476	0.617328791616254
Diexf	472.924170929656	1.61019643471031	0.826945332077471	1.9471618887613	0.0515153291810536	0.617638205749042
Dock6	1101.45137093807	1.21848598708146	0.62590424911442	1.946761008262	0.0515633936206036	0.617638205749042
Fbxo34	105.522158997404	-1.49006024603085	0.765403769218877	-1.94676366377385	0.0515630751087942	0.617638205749042
Gjb6	99.5859720527324	-1.85225737956133	0.9512174067149	-1.94724924763334	0.0515048600766054	0.617638205749042
Tmem175	500.600995570048	1.33608945426023	0.686125652663073	1.94729558510812	0.0514993077072913	0.617638205749042
Emc8	595.567236184315	-1.17471248426834	0.604320562952597	-1.9438565494593	0.0519127522048736	0.619647175898201
Gins2	494.446117556341	1.74803262113491	0.899149741747568	1.94409511561164	0.0518839821732894	0.619647175898201
H2-Q4	744.3349090314	1.18322562762818	0.608646493683009	1.94402767437024	0.0518921139384358	0.619647175898201
Hal	132.615517071932	1.88409969913119	0.968822603615542	1.94473135959043	0.0518073191590165	0.619647175898201
Slc18a1	18.9973347470207	1.87701663629072	0.965049638970384	1.94499491061757	0.0517755908488069	0.619647175898201
Bcl9	636.410916588885	1.56184668743297	0.80379114773247	1.94310013470416	0.052004060763421	0.620006742225395
Npffr2	18.9117792611956	-1.87571299884336	0.965367128853909	-1.94300483492764	0.0520155741410881	0.620006742225395
Lepr	2812.83878293376	1.12566611038292	0.579467709089617	1.94258643359336	0.0520661473683658	0.620176170155178
CT868723.1	93.1270434789306	1.83808480198448	0.947173093186644	1.94060073623974	0.0523067247331677	0.621306270037355
Gm14288	121.120514071741	1.74253692742136	0.897849925277831	1.94078863110909	0.0522839205652054	0.621306270037355
Hmox1	190.23946681759	-1.34585087820044	0.693453907952693	-1.94079355926314	0.0522833225636384	0.621306270037355
Rps6ka4	265.865949097946	1.67963203184892	0.865148844756503	1.94143706256887	0.0522052864641086	0.621306270037355
Dclre1c	676.707767445261	-1.21178784572829	0.624622065295381	-1.94003368285627	0.0523755965257432	0.621691405664302
Bcl2a1b	73.3950693655737	-1.84178012523041	0.949960699324621	-1.93879612760805	0.0525261678481133	0.621747984028639
Fkbp7	120.907448158942	1.49241589038171	0.769649710462601	1.93908458626547	0.0524910392493996	0.621747984028639
Pdlim3	208.753067179341	1.72696939434014	0.890360187143914	1.93963007249897	0.0524246634299961	0.621747984028639
Snrk	2768.81611042071	1.47773297382816	0.762186683631639	1.93880712634221	0.0525248280580084	0.621747984028639
Gm3724	23.8104041699716	-1.86556582805127	0.962903457134267	-1.93743808294494	0.0526918151927642	0.622555797400724
Igfbp4	879.44362629749	1.34212617408852	0.692767823385595	1.93733907491471	0.0527039087440139	0.622555797400724
Mrpl18	322.849951263357	1.2964004154843	0.669113532065041	1.93748945934975	0.0526855406241742	0.622555797400724
Ift74	194.602721137988	-1.38121367821758	0.7132896990211	-1.93639930607876	0.0528188144155051	0.623481326979426
Pira2	47.8374771392448	1.85449792649688	0.95834708035254	1.93510051266048	0.0529779626336035	0.624927461024464
Acvrl1	1576.60649916188	1.66407707847062	0.860158099284278	1.93461769395099	0.0530372271077581	0.625194182983435
Ccdc84	151.156254034567	-1.35976850116921	0.703343441957185	-1.93329235769285	0.0532001927366546	0.625817715523529
Mpzl2	190.43120148704	-1.5029748780481	0.777411904844081	-1.93330571436198	0.053198548293389	0.625817715523529
Phldb3	36.5129216037778	-1.76378643749657	0.912303051475264	-1.93333392302525	0.0531950754453237	0.625817715523529
Gm1840	16.5274090423797	1.88373442396465	0.974815881098368	1.93240022089316	0.0533101268077874	0.626427957437586
Hspa12b	313.571622671832	1.47853043325996	0.765411539380865	1.93168035388639	0.0533989711036085	0.626427957437586
Slc26a9	3508.42834602966	-1.65983278107512	0.85904075469232	-1.93219328886162	0.0533356532194369	0.626427957437586
Tnfaip8	181.441489949095	1.42079665095962	0.735420953786141	1.9319501894051	0.0533656541589166	0.626427957437586
D430041D05Rik	103.383025330086	1.57347405345463	0.814794249496896	1.93113053316981	0.0534669119515465	0.626793894953628
Shq1	265.22550868045	-1.36545149160829	0.707562951953881	-1.92979506323459	0.0536322354353728	0.628300164712331
Ntrk2	447.096919676673	1.54228266887332	0.799486788727742	1.92909087506952	0.0537195816079365	0.628891491754683
Cd34	1378.43643081545	1.2753207381468	0.661543704345098	1.92779514001924	0.0538806124706342	0.62914460206593
Fam212b	448.757660103648	-1.41381256513706	0.733408050077897	-1.92772981560115	0.0538887414913715	0.62914460206593
Git1	605.699300396324	1.15104395743845	0.596961568774903	1.92817095378627	0.0538338657984949	0.62914460206593
Lrrc40	233.082682907877	1.50390142304817	0.780095554787576	1.92784257494929	0.0538747102730577	0.62914460206593
Ankmy2	762.920374951063	1.27374026285442	0.660961279588523	1.92710269449881	0.0539668330252085	0.629625356300261
Clec2d	825.216008245316	1.48061268825401	0.768869044444155	1.9257020411381	0.0541415888863239	0.631232454978829
Itga1	8047.44678224579	1.62497750798059	0.844193948012719	1.92488646928336	0.0542435630279057	0.631989381534828
Cnnm2	97.0963182328144	-1.48506976399252	0.771662614401345	-1.92450656060957	0.054291119182654	0.632111685937562
Gm10136	53.8856610838986	1.8391442348961	0.955957711018835	1.92387614399384	0.0543701101420267	0.632168349483674
Hoxa4	26.4402363660437	1.87556201278514	0.974807490894452	1.92403323764386	0.0543504174038285	0.632168349483674
Gm43213	12.3939219969573	-1.86804616496684	0.972022325865657	-1.92181405226799	0.0546291595057505	0.633616111701215
Lrrc27	302.786418847729	1.78626380931902	0.929440628087708	1.92186973039278	0.0546221514671812	0.633616111701215
Mis18a	133.553282702198	-1.45551437954706	0.757408833234207	-1.92170240916241	0.0546432139480851	0.633616111701215
Pigf	109.247812353634	1.58191427514387	0.823015681575685	1.92209493762653	0.0545938129581142	0.633616111701215
H2-DMb2	141.575631959241	-1.35440461834493	0.70511219505501	-1.92083561714496	0.0547524346345165	0.634451275516948
Phrf1	728.134690073355	-1.22037126201603	0.635448031077471	-1.92048948510668	0.0547961000621318	0.634526190604061
Slc2a2	96.2999109519503	-1.81950398552698	0.947882894248658	-1.91954512162519	0.0549153816116009	0.635476027238179
Tcim	336.328530622091	1.66553013315378	0.868397915086357	1.91793428360333	0.0551193444366563	0.637403835970201
9330182L06Rik	220.690276141545	-1.80171120793347	0.939972407549932	-1.9167703152369	0.0552671177347405	0.637874732839101
Gpr146	1642.31820346157	1.43770722323415	0.749970323376148	1.91701881850739	0.0552355409474774	0.637874732839101
Nsun2	458.017320889893	1.25540097203251	0.654970204404912	1.91672989639756	0.055272255093873	0.637874732839101
Syde1	1067.84642623733	1.1354590762147	0.592673124874735	1.91582683364408	0.0553871409864694	0.638768400139424
Fbxo8	577.723660555568	1.3317143400296	0.695504418097568	1.91474605391045	0.0555248972244171	0.639924440511408
Gm13502	36.5122239853856	-1.81273689557937	0.946954395034553	-1.91428109430045	0.0555842487663016	0.640049967954427
Wdhd1	135.109319847121	1.74720482933281	0.912820404352902	1.91407293373487	0.0556108373400047	0.640049967954427
Oasl2	885.427249750816	1.30497755248417	0.682485283978178	1.91209625045322	0.0558638497049885	0.642528445325684
Ankrd13b	90.4480949692858	1.60629796312022	0.840336934298479	1.91149275672521	0.0559412867453257	0.642552544117859
Atp8b4	65.9731677303784	1.66167583567277	0.869190597713547	1.91175081742014	0.0559081628632459	0.642552544117859
Ranbp17	150.246533531121	1.45154775248213	0.759765126243896	1.91052168932555	0.0560660764960351	0.643552534853884
Rnmt	369.342143127391	-1.58890561736503	0.831795137160781	-1.91021267903602	0.0561058353216499	0.643575812428636
Tbc1d22a	214.682707084908	1.29860499170851	0.680512521468238	1.90827494093232	0.0563556900704281	0.646007396190384
Fam53a	182.569421334183	-1.30503554315355	0.685001793465325	-1.9051563887907	0.0567597452767582	0.649686679721983
Layn	268.47236057047	1.75852466379173	0.923150526249759	1.90491649388494	0.0567909268608476	0.649686679721983
Noc4l	77.1217848486181	-1.55054137928501	0.813826111822905	-1.90524899208741	0.0567477124949183	0.649686679721983
Gtpbp2	776.268912681779	1.40724521713512	0.739182442604587	1.90378604255878	0.0569380550359707	0.650722295135576
Pcdhb15	25.6026077517315	-1.80062451163071	0.945887538077445	-1.90363488168007	0.0569577526316125	0.650722295135576
Ndrg4	89.4639389567119	1.69901415149004	0.892699729366826	1.90323139528128	0.057010358232134	0.650887336255362
Nfatc2	79.9277846383208	-1.56430100924969	0.822099031907028	-1.90281334551747	0.0570649051970918	0.651030233240668
Polr3g	78.4005786484148	-1.612652615864	0.847626662422693	-1.90255060082077	0.0570992102320478	0.651030233240668
Lgals9	1324.72253514171	1.11570192224283	0.586635588477639	1.90186538995726	0.0571887549095376	0.651615626247149
Tceanc	295.173140838019	-1.61152723280656	0.847531155162342	-1.90143716014531	0.0572447760919553	0.651818521896182
9230104L09Rik	109.647357962202	1.80759015967764	0.951775658374642	1.89917670595241	0.057541246386317	0.653194247247659
AL732309.1	97.2449522108626	-1.66486799237644	0.876248037873636	-1.89999625724301	0.0574336108018482	0.653194247247659
Gm11198	14.5846073175682	-1.73533292574795	0.913927114618913	-1.89876511812602	0.0575953654136413	0.653194247247659
Plbd1	268.710576500091	1.23528722345919	0.650523491196961	1.89891255300598	0.0575759745739345	0.653194247247659
Spon1	8186.01896155679	1.08977254118448	0.573936915149908	1.89876711606857	0.0575951026051836	0.653194247247659
Tysnd1	75.140169267331	-1.56160881166846	0.822059238679571	-1.89963051102836	0.0574816252949486	0.653194247247659
Lmbrd2	2357.37196909322	1.06948991433292	0.563841304047887	1.89679242484529	0.057855339503602	0.655706661736172
Elovl7	540.729247591448	-1.4349631649465	0.756755196781035	-1.89620523393869	0.0579329113665745	0.656149846732843
Armcx1	242.063741019581	1.32587839224864	0.69962490629915	1.89512748947465	0.0580755135718244	0.656892596150271
Ppp1r18	225.799385253835	1.32452895932875	0.698906560226824	1.89514455108117	0.0580732537881574	0.656892596150271
Fam228a	15.065303088793	1.83998214490223	0.971405824651712	1.89414361969873	0.0582059492680635	0.657931661143379
Dnaja1	6506.03220026256	-1.07654176564514	0.569108948443453	-1.89162684682703	0.0585407162887617	0.660374720411686
Scd1	4654.19039098533	-1.29299070931995	0.683506586317044	-1.89170190193339	0.05853070979568	0.660374720411686
Sdc3	1094.56234441451	1.6457582960487	0.870147658542418	1.89135519689326	0.0585769450655379	0.660374720411686
Trappc4	392.960939721555	1.26877884698366	0.670564034689723	1.89210691499543	0.0584767371779903	0.660374720411686
Dgke	706.809349622195	1.25517614750242	0.663752330840082	1.89103086977306	0.0586202235557907	0.660426124961111
Cyp1b1	582.938316671926	-1.7375898250916	0.919346042187891	-1.89002806925282	0.0587542061372958	0.660626561690082
Elk3	2039.0187248133	1.61123579446046	0.852388437119028	1.89026003204155	0.0587231913731955	0.660626561690082
Vmn1r71	14.4896326690709	-1.84271779454269	0.97480673402279	-1.89034167515262	0.0587122784529174	0.660626561690082
Meis3	80.1389967354224	-1.69546355667126	0.897467330255722	-1.88916465203046	0.0588697695670053	0.661054417053595
Oacyl	56.8114314174136	1.77404688461649	0.939036806576253	1.88921975389304	0.0588623888663262	0.661054417053595
Tek	4559.91529472122	1.5922414449648	0.843090583336206	1.88857695298188	0.0589485375986502	0.661503424881695
Car15	12.3979415513262	-1.79996139888138	0.953446851411949	-1.88784660226822	0.0590465468322099	0.662167619537807
Ehd1	681.551879914687	1.23592206225501	0.654982775100525	1.88695353410679	0.0591665756821874	0.662367895222677
Lix1l	1066.0726780178	1.20965617178838	0.641179765892416	1.8866100213015	0.0592127978872386	0.662367895222677
Map3k20	6890.89417139714	1.08905407004743	0.577129193741203	1.88701954754309	0.0591576965142948	0.662367895222677
Phf20	833.526067187143	1.24278710207207	0.658758855060924	1.88655847663274	0.0592197361912753	0.662367895222677
Phldb1	196.032600999223	1.3813371363772	0.732397010406209	1.88604966534622	0.0592882622673361	0.662699796522904
Cdkn1a	776.543933849772	-1.33819148571666	0.709669352618286	-1.88565489094249	0.0593414753206034	0.662860212536694
Ttc21b	417.484187751982	1.30423241037491	0.692378203271721	1.88369940620888	0.0596056468075547	0.665336348003082
Ttc28	821.500866855206	1.32089865411784	0.701430740082818	1.88314908177803	0.0596801672301527	0.665336348003082
Zfp456	266.94054326675	-1.37287647914844	0.728962660594763	-1.88332894585891	0.0596558030136613	0.665336348003082
Ptges	637.596441826601	1.67117774667656	0.887581596012125	1.88284407223529	0.0597215023982964	0.665362290272855
Lrtm2	553.754080465551	1.22811268955932	0.652890861274108	1.88103825984433	0.0599667145016736	0.667658126145592
Col27a1	337.10849744004	1.220504991987	0.648975462323234	1.88066431297382	0.0600175971318396	0.667788750344285
Adrb1	609.948935756646	1.4337330208743	0.762535580953435	1.88021786351481	0.0600783920088329	0.668029421443718
BC034090	65.1761754034403	1.75644646895899	0.934525638541311	1.87950591885377	0.0601754461055389	0.668237359519646
Gm15925	9.38078725904672	-1.65543719564429	0.880692523524446	-1.87969938590984	0.0601490593333537	0.668237359519646
Abca8a	3598.77383555939	1.1050598129177	0.588106058366677	1.87901450290571	0.0602425129711968	0.668546872966626
Eepd1	74.3040640665518	1.64342252217515	0.87481494783137	1.87859446874922	0.0602998869890907	0.668748486588375
Extl3	1269.41398879876	1.07186654826609	0.571083305236075	1.87690051247953	0.0605317306316949	0.669578294023878
Riox1	273.188542901648	1.45725878006063	0.776391168366538	1.87696465317423	0.0605229385657929	0.669578294023878
Trmt1	305.717644647551	1.50975959680801	0.804195601682774	1.8773537105262	0.0604696313270424	0.669578294023878
Yipf3	628.729681016459	-1.12412007109656	0.598759452764989	-1.87741515546105	0.0604612159225159	0.669578294023878
Egfl6	2886.85241157154	-1.37399456399849	0.732486140226424	-1.87579598922345	0.0606832989508233	0.670819851072063
Clec4e	49.0356105460989	-1.66942690568836	0.892022393212561	-1.87150784373925	0.0612747236965794	0.67189431619197
Cyth2	290.036517542496	1.36463347879696	0.729426272170278	1.87083126953562	0.0613684719532685	0.67189431619197
Gm12844	139.218153650335	1.82353816258521	0.97476225880161	1.87075171009093	0.0613795037611215	0.67189431619197
Gm16138	11.8662286959482	-1.75874449163002	0.939522028400286	-1.87195663163387	0.061212603680032	0.67189431619197
Lmo2	307.273383439023	1.68935681662948	0.902931696201434	1.87096856133911	0.0613494387686279	0.67189431619197
Map3k19	28.6789248524518	-1.82467187183382	0.973484556118348	-1.87437166862665	0.0608792156142288	0.67189431619197
Mtmr7	75.2468961760939	-1.60882493771626	0.858532098541101	-1.87392520378694	0.0609407350490678	0.67189431619197
Nop2	182.177697459866	-1.56052573463583	0.833564877065342	-1.87211071096209	0.0611912884635884	0.67189431619197
Paqr8	1673.44913433365	-1.27344777898765	0.680767266640985	-1.87060665426974	0.0613996216012549	0.67189431619197
Pon3	1908.80288645541	-1.1262593286253	0.601778622541196	-1.87155090998302	0.0612687603190121	0.67189431619197
Prmt1	213.814570396813	1.26418319137396	0.675527085542025	1.87140266975323	0.0612892891460273	0.67189431619197
Rtl8a	117.034548486783	1.58585990755074	0.847666507586095	1.87085356488461	0.0613653807480172	0.67189431619197
Slc35d2	340.638351150294	1.76177685482151	0.941547094335254	1.8711510719125	0.0613241443354291	0.67189431619197
Sun1	668.956180442012	1.13271168685612	0.605498792124978	1.87070841690848	0.0613855075355062	0.67189431619197
Tgfbr3	3566.83479639851	1.08674734611867	0.580984767837603	1.87052639979442	0.0614107544669802	0.67189431619197
Tmem53	36.4781298868771	1.7711816334503	0.94679157933619	1.8707196727416	0.0613839465620725	0.67189431619197
Slc16a3	62.2407581945254	-1.80845311971752	0.967182865873151	-1.86981509239712	0.0615094997930382	0.672543293570418
Sept9	494.387148057854	-1.14969747266744	0.615221774283848	-1.86875289647502	0.0616572009625355	0.673726378486846
Ppp1r15a	435.402312308642	1.57309861040053	0.841962148025871	1.86837212823514	0.0617102192354906	0.673874013764253
Lilr4b	285.310689378628	1.35194694488994	0.723775630872912	1.86790890328737	0.0617747696772353	0.674147310546771
Rufy3	623.245595085813	-1.40107585845405	0.750803748606339	-1.86610130950299	0.0620271928133725	0.676469199371927
Adam22	450.509367985896	-1.50294628976611	0.805887522341786	-1.86495788568457	0.0621873075772831	0.676962216589303
Cacnb2	571.487372176688	1.56677594985937	0.840126669117568	1.86492823933925	0.0621914635279028	0.676962216589303
Htra1	286.733145595862	1.2110899370412	0.649356711887447	1.86506109026115	0.062172841713499	0.676962216589303
Dusp1	6718.97943086557	1.13261742721607	0.607663500552483	1.86388918568632	0.0623372677042991	0.677594985971697
Gm11444	52.5057137662201	1.69502842337111	0.909513497851375	1.86366494546307	0.0623687710603016	0.677594985971697
Prkg1	739.153432464818	1.31199106418421	0.703976592723191	1.86368563634913	0.0623658636604244	0.677594985971697
Eapp	593.194515742126	1.43372292355868	0.769550379741476	1.86306570862889	0.0624530220583893	0.67807841963714
Gm7909	32.2842797823798	1.81425195018418	0.974380520451936	1.8619542489855	0.062609539349212	0.679345364299942
Agpat3	939.133025642023	1.21999730057563	0.655560351838733	1.86099921563858	0.0627442874596107	0.680374641575702
Miga1	1704.18708927697	-1.19190343441943	0.640758174098145	-1.86014550044096	0.0628649432299807	0.680385365909759
Rsad2	65.617073169127	1.72147073155998	0.925447347238102	1.86014983639807	0.0628643299438345	0.680385365909759
Wscd2	36.2863798927672	-1.67035654206702	0.897874732884027	-1.86034474620055	0.0628367666333242	0.680385365909759
Zfp639	506.634893254552	1.20246714862572	0.646572320736372	1.85975661200011	0.0629199684824208	0.680549082057484
Tshr	43.6039689968059	-1.63549043271501	0.879776699169688	-1.85898357419394	0.063029466680448	0.68130140251483
Triqk	74.719254944808	-1.65835956404082	0.892278974629254	-1.85856622333825	0.0630886484679862	0.681509231740622
Hbegf	1065.0058482648	-1.09807318066671	0.591045836197128	-1.85784775632948	0.0631906371533406	0.681747437017414
Rcc1	36.173625526996	1.69343815052207	0.911400519849761	1.85806142704551	0.0631602916866247	0.681747437017414
Ttc16	20.441536737566	-1.80459090220014	0.972543928166351	-1.85553664974552	0.0635196306399666	0.68486367877744
Gyg	1626.8939299503	1.06535699948523	0.574259284133304	1.85518463335445	0.0635698652807874	0.684972326022988
Fbxo33	267.801304932502	1.38702296236999	0.748066537709889	1.8541438394186	0.0637185842100004	0.686010447476865
Gm45713	158.571577711493	1.4035308580189	0.757368418931481	1.85316792057298	0.0638582941080976	0.686010447476865
Mical1	351.951247521181	-1.35495631859819	0.731103448497341	-1.8533031425075	0.0638389210165523	0.686010447476865
Ms4a7	58.4913404790019	1.7350751708974	0.93630696821405	1.85310504973273	0.0638673031947741	0.686010447476865
Sema7a	590.413739242887	1.70690074577546	0.920938136908286	1.8534369219476	0.063819759366557	0.686010447476865
Adgrf5	33275.5447825717	1.41159969111431	0.761927949619597	1.85266821071346	0.0639299290981672	0.686161109383716
Arhgef3	2302.75606225115	1.48636219651475	0.802408594457066	1.85237571828411	0.0639718895950513	0.686161109383716
Col1a1	1535.96421506061	1.2024620219199	0.649219414252235	1.85216584027279	0.0640020123720169	0.686161109383716
Pi15	1327.90165128702	1.18596631589648	0.640553699128936	1.85147055978169	0.0641018863051268	0.686800172554364
Ccdc149	133.731950771622	-1.63318436236926	0.882564095723274	-1.85049943713249	0.0642415990906002	0.687002480055403
Mmd	371.34172096553	1.39992380666044	0.756415102466794	1.85073487043695	0.0642077048741666	0.687002480055403
Syt15	287.35903941368	1.70202583915274	0.9196324474906	1.85076749281417	0.0642030095500254	0.687002480055403
Trmt10a	264.030760182072	1.39864474666841	0.756318131558872	1.84928099473911	0.0644172485826641	0.688449253806078
Kcnab3	22.2035725328031	-1.7199707731112	0.930994389744975	-1.84745557229657	0.064681141404202	0.690835936803581
Prdm8	47.595174975696	1.71651698861469	0.929265302650729	1.84717645619429	0.0647215704409991	0.690835936803581
Higd1b	83.1570263297382	1.4966476020189	0.811126180493159	1.84514769466441	0.0650160567927006	0.693111800445684
Zfp319	532.013423512994	1.19883631493522	0.649670986188957	1.84529760512737	0.0649942586768313	0.693111800445684
Gm8425	13.7190007474894	-1.75397906122957	0.95090715989373	-1.84453239517682	0.0651055891783408	0.69319977191945
Mrps14	361.407570910479	1.26397481840459	0.685161519642718	1.84478372203929	0.0650690062640065	0.69319977191945
Rtl1	260.078982438344	-1.74662906496498	0.948052236066451	-1.84233420746085	0.0654262790410765	0.696179689085241
Cuedc1	159.746150428783	1.57364039660212	0.854699452276815	1.84116228507008	0.0655977804070442	0.696700710089012
Dgat1	324.894801469926	-1.20491655808213	0.654350037979762	-1.84139449552442	0.0655637688735098	0.696700710089012
Osmr	1588.48910177372	1.05184335676567	0.571222341838516	1.84139043543053	0.0655643634247601	0.696700710089012
Bmp5	2776.59626400831	1.03652074791087	0.56330274133927	1.84007758500609	0.0657568475953347	0.697331294143834
Casp4	281.131568391747	1.3328045538526	0.724985417523349	1.8383880856606	0.0660052394946856	0.697331294143834
Cdh4	55.6102460893713	1.67361572671415	0.910188090713276	1.83875810262756	0.0659507732029024	0.697331294143834
Kbtbd11	790.51205524268	-1.40924242939372	0.766376935685261	-1.8388372141362	0.0659391328403063	0.697331294143834
Mettl7a3	606.313821758511	1.58382429643677	0.861137260365305	1.83922397663399	0.0658822494891132	0.697331294143834
Pdcd11	368.969705763214	1.18434581976875	0.644203461318923	1.83846547074423	0.0659938453889314	0.697331294143834
Rab36	169.330134253007	-1.50721653291662	0.819917779630082	-1.8382532619266	0.0660250946850144	0.697331294143834
Stxbp2	601.730358345224	-1.15844470679662	0.629914916695484	-1.83904949080074	0.0659079070998171	0.697331294143834
Vcpkmt	33.5997389291852	-1.74380584736033	0.947952060296204	-1.8395506696989	0.0658342324040535	0.697331294143834
Nupr1l	75.6521762724339	1.50208540067419	0.817452862557123	1.83751928640317	0.0661332719694212	0.698041596523773
Mapk10	60.2385674591979	1.75064298286686	0.953071022664199	1.83684420283091	0.0662328983310984	0.698660820552595
Tmem27	40.0514254643705	-1.77088763033942	0.964403007587929	-1.83625270390704	0.0663202911779277	0.699150313116139
Iqsec1	2800.91691873379	1.14079184524874	0.62199074545428	1.83409777972749	0.0666394809554756	0.701647917689844
Napsa	995.924178212096	-1.36430077297265	0.743820135595872	-1.83418101726934	0.0666271282704342	0.701647917689844
Clasrp	146.488433951922	-1.43387877553607	0.782872320167726	-1.83156146742916	0.0670167820467141	0.701897940290266
Cobl	829.499480427194	-1.35690472224664	0.741124150040371	-1.83087371012364	0.0671193951654106	0.701897940290266
Dpysl3	753.940400216079	1.18127627887813	0.645314679822159	1.83054301384199	0.0671687809430553	0.701897940290266
Gabrb1	87.0741657071354	1.56996736011729	0.857632220165145	1.8305834636378	0.0671627386151192	0.701897940290266
Ing3	306.30752584318	1.17053866970315	0.639217496947266	1.83120561513621	0.0670698589336617	0.701897940290266
Klhl29	81.8589295077148	-1.77107606781454	0.967247222636961	-1.83104797446318	0.0670933827695971	0.701897940290266
Mical2	4502.52094682686	-1.04993389293242	0.573626993532656	-1.83034254797956	0.0671987328272594	0.701897940290266
Mthfr	273.487720134746	1.39198304186267	0.760706663659292	1.82985519696474	0.0672715944717725	0.701897940290266
Mtm1	453.210608016687	-1.22681467169846	0.669530451944414	-1.83235081860072	0.0668991703655984	0.701897940290266
Ncs1	11.9316044945138	-1.73904833463009	0.950405687264254	-1.82979579976625	0.0672804791214507	0.701897940290266
Rps2	304.959877964488	1.16010163698791	0.633738948004939	1.83056705073912	0.0671651902945995	0.701897940290266
Slc6a8	1233.14310140404	-1.06316697054338	0.580973574359959	-1.82997474836034	0.0672537148679348	0.701897940290266
Thrb	979.002929312568	-1.22343875107552	0.667660010424656	-1.8324277805666	0.0668877122905537	0.701897940290266
Tmem86a	108.413836004198	1.70366917595209	0.929934900599918	1.83203058069228	0.0669468646449482	0.701897940290266
Tsc22d3	1775.34066428382	1.05669685374203	0.576347212924616	1.83343795206352	0.0667374679815526	0.701897940290266
Aph1a	503.143183537818	1.33869408277885	0.731926783722767	1.82899999364678	0.06739960919661	0.702710962143385
Lrig1	238.747889407946	-1.3339387283088	0.7294502536099	-1.82869047163588	0.0674459906849499	0.702764974412456
Calml4	99.598640705481	1.76303115668537	0.964676845553428	1.82758730533636	0.067611512441617	0.704059565150587
Vps16	297.357043977139	-1.24274511493731	0.68037730829535	-1.82655285499004	0.0677670273671213	0.70524843551006
Spopl	1070.95078674127	-1.07199741614739	0.587010284131785	-1.82619869723905	0.0678203375232717	0.705372864106369
Slco4c1	1264.61368977248	-1.35153462793269	0.740232675222473	-1.82582405934254	0.0678767680256332	0.70552957477954
Slc16a1	316.625789199113	-1.28635163518144	0.704690555487968	-1.82541347427411	0.0679386574838396	0.70574280188907
Gpm6b	2852.82977813122	1.29462998418275	0.709497219624256	1.82471466888675	0.0680440984833107	0.706407904948162
Klhdc7a	117.216410128157	-1.43948956682271	0.789476003543874	-1.82334809463618	0.0682506863709416	0.708121628606539
Lingo4	15.3141879310155	-1.77380040542318	0.973126412246517	-1.82278518299413	0.0683359327267199	0.708575078735356
Fgd6	1827.98204385471	-1.04566637752962	0.573755225523089	-1.82249560616426	0.0683798198211981	0.708599384380423
Dusp3	2181.08159704514	1.3229663316283	0.726023111280315	1.82220966670785	0.068423178382967	0.708618186811335
Negr1	174.22186481989	1.36935965707886	0.751841454298841	1.8213409878495	0.0685550395431946	0.709552979058416
Gli1	34.0014076397164	-1.77080103763038	0.97299075618281	-1.81995669165193	0.0687656004305096	0.710947955696694
Pgbd5	52.6478010392263	1.5679112596475	0.861533760733925	1.81990692774689	0.0687731797443598	0.710947955696694
Pde6b	12.4817523433771	-1.7110810490923	0.941065448659743	-1.81823809547912	0.069027749766438	0.712715694773688
Tle6	48.3292164259846	-1.62443002091801	0.893377994537906	-1.81830091053254	0.0690181537178934	0.712715694773688
Wdr90	122.219339419362	-1.60672624625693	0.884176710771847	-1.81720037033584	0.0691864383011737	0.713922007321912
Rybp	1153.94547620009	1.07276639663863	0.590539019150052	1.81658850956646	0.0692801441619796	0.714456722473329
Isyna1	184.399808960641	-1.49813647445178	0.824913849659953	-1.81611264627129	0.0693530941839438	0.714776874619655
Usp50	89.1739579294244	-1.51277262053904	0.833131656218309	-1.81576658292605	0.0694061854351473	0.714892092371563
Cirbp	218.237012738534	1.31268739310654	0.723175588095711	1.81517105211356	0.0694976268321578	0.714970458912012
Tnrc6a	2746.04846776125	-1.06793849568815	0.588334995645906	-1.81518778177679	0.0694950567088584	0.714970458912012
Atp13a4	766.397106868007	-1.47109301855227	0.810566411462274	-1.81489511254037	0.0695400297854827	0.71497545994634
Ptpn3	1084.53934250816	-1.24194850429763	0.684697411998962	-1.81386475621659	0.06969854989234	0.71581175082383
Rrad	21.1244839952273	-1.76653796871792	0.973931853476389	-1.81382091818064	0.069705300939109	0.71581175082383
Acat3	35.1648558933345	-1.76184810761949	0.97201708498711	-1.81256907397142	0.0698983112979513	0.717361910835834
Grem2	2614.20973854406	1.13397454202666	0.626137309745318	1.8110636826416	0.0701309944653772	0.718479526132483
Id3	253.036204137139	1.29452101377589	0.714791505910217	1.81104700191903	0.0701335763036046	0.718479526132483
Klf7	4162.77467839323	1.21494680986226	0.670711487498371	1.81142985099866	0.0700743386603203	0.718479526132483
Tmod4	72.3166664436696	1.73049763952668	0.955721551198726	1.81067135857319	0.0701917389491952	0.718643752254756
Klhl32	29.3297374273898	-1.68083060138073	0.929046141769652	-1.80920034625952	0.0704198838710358	0.720547066099734
Lmnb2	46.7584775634595	-1.60616311534685	0.888258495760434	-1.80821587748713	0.0705729084262969	0.72124751289835
Zfp748	808.81685611804	1.2532814172458	0.693070178286813	1.80830377140704	0.0705592352294293	0.72124751289835
Bak1	207.529664207707	1.45690023266695	0.805965698555671	1.80764545597633	0.0706616987441107	0.721514790085776
Zfp711	203.282481233165	1.67982425420705	0.92936106150099	1.80750444987872	0.0706836615016317	0.721514790085776
Cxcl15	13417.8517456601	-1.36529735379963	0.755866493849735	-1.80626785934905	0.0708765096922974	0.722186753776295
Mmp13	39.8079413297238	1.75886807983298	0.973626443615673	1.80651223204376	0.0708383652276913	0.722186753776295
Uhrf1	53.5015358720736	1.7149137510046	0.949177948438856	1.80673576943625	0.0708034877174321	0.722186753776295
Vmn2r9	16.2249863157815	-1.74698912971032	0.967345540989998	-1.80596183647306	0.0709243009673023	0.722242269611508
Slc16a2	504.852205713702	1.53370699299085	0.850078778961133	1.80419395348884	0.0712009069071712	0.724626413553472
Igf2r	2159.63011919394	-1.04149330627551	0.577544630745687	-1.80331224780119	0.0713391901974581	0.725600815264187
H2-T24	531.306945623859	1.21849715771998	0.676804565291063	1.80036781695756	0.0718025790348717	0.729444068253608
Pxn	1326.09787997927	1.07686088835162	0.598084570312083	1.80051608385368	0.0717791862638748	0.729444068253608
Plagl1	1745.78571363064	-1.16070271533205	0.644899762528399	-1.79981879785688	0.0718892547680494	0.729889892011082
Gm45208	68.5225503457717	1.72357629413034	0.958141794562665	1.79887392858909	0.0720386255434039	0.730167695270674
Il1a	40.9839101701783	1.75194429468853	0.973933605930854	1.79883339482272	0.0720450390537928	0.730167695270674
St3gal4	362.438501877489	1.47945519963888	0.822449392809644	1.79884040595468	0.0720439296744417	0.730167695270674
Apc2	150.014844048034	1.4190474527574	0.789414568617025	1.79759471027173	0.0722412572233733	0.730420346448772
Pla2g16	403.894335150596	-1.11426914731479	0.619787254037199	-1.79782520543399	0.0722047117262749	0.730420346448772
Prcp	860.428215772445	1.33277666638648	0.74110284972515	1.79836937191749	0.0721184930358	0.730420346448772
Slc35g1	108.019088386575	-1.50814652578652	0.838869153129985	-1.79783285648224	0.0722034988959977	0.730420346448772
Ate1	930.169747774877	1.14906824001685	0.63973080260642	1.79617463366664	0.0724667476420578	0.730967069503595
Cldn7	86.9891586629765	-1.38980244221794	0.773720482887402	-1.79625907928845	0.0724533226379208	0.730967069503595
Phf24	146.539069721513	-1.29437743599258	0.720614088875512	-1.79621444539393	0.0724604181957579	0.730967069503595
Slc15a2	813.722778340462	-1.41249427954063	0.786361914262998	-1.79623943367662	0.0724564456781145	0.730967069503595
A030005L19Rik	32.2820921041736	1.74847329169858	0.973944172791651	1.79525001590889	0.0726138748786052	0.73201824101913
Aktip	939.809390327052	1.12913974602343	0.629334176022615	1.79418151602633	0.0727842014116897	0.73286902212467
Tmem198b	68.2188213634502	1.5832643840297	0.882399692213798	1.79427123332007	0.0727698872689384	0.73286902212467
Gpx3	10665.2157681001	1.07399754043707	0.599107915760835	1.79266124212889	0.0730271074105691	0.734447742395092
Pcdhgc5	330.64985010204	1.66246763046678	0.927352996195014	1.79270206414168	0.0730205763041984	0.734447742395092
9130208D14Rik	14.7391397557274	1.74525415655654	0.974142449362299	1.79158002784812	0.0732002647387161	0.735588958878253
Tmem184b	568.334589132945	1.09761976522297	0.612711278319334	1.79141433177751	0.0732268307542518	0.735588958878253
Mgst1	930.909144135632	-1.12318732235623	0.627476502552459	-1.79000698478319	0.0734527885292024	0.737424493197531
Cttnbp2nl	3449.06706659686	1.04909589011554	0.586582832975103	1.78848720272737	0.0736974384997115	0.738142811796582
Fam162a	210.487012753695	-1.21623059754728	0.679911828554022	-1.78880635174984	0.0736460076511712	0.738142811796582
Rab3c	212.386192693782	-1.36564669751144	0.763517441643726	-1.78862541053604	0.0736751627143448	0.738142811796582
Sp4	794.507668600345	1.33759177866136	0.747868492777076	1.78853874923177	0.0736891297951032	0.738142811796582
Acta2	366.502041180965	1.2583774173777	0.704076024827202	1.78727491493059	0.0738930663313722	0.739249960329121
Dhx40	936.379725063182	-1.09315505255598	0.611635663797881	-1.78726506196215	0.073894658050135	0.739249960329121
Fhl1	9948.17060290145	1.03735464596489	0.580609496354838	1.78666496582913	0.0739916547119768	0.739353048870644
Hspg2	2561.95675430666	1.15938337565615	0.648867648572435	1.78677944293709	0.07397314315195	0.739353048870644
Tpcn1	858.584895771622	1.15793142626104	0.648321245226718	1.78604578330009	0.0740918454777788	0.739920730863275
Def6	18.9066435881703	1.74014575318707	0.974497688864062	1.78568484366084	0.0741503007532718	0.740071199501789
Hspe1-ps2	19.3133695828879	1.73832209380533	0.973961164938772	1.78479610520673	0.0742943953395976	0.741075731758782
Pkd1l3	52.1295945411281	1.56983824704082	0.879781401689669	1.78435034433083	0.0743667543890242	0.741363956524597
Gja3	71.8760112550569	-1.71067590943394	0.958929866740584	-1.78394267273013	0.0744329809251595	0.741438229102857
Nip7	258.232743838425	1.53253954414384	0.859286658772494	1.78350208105535	0.0745046095258426	0.741438229102857
Zfp367	379.036398551549	1.57964282479551	0.885580198620815	1.78373774307015	0.0744662900875401	0.741438229102857
6430548M08Rik	657.87840550491	1.50015847926737	0.841404053948973	1.7829228088772	0.074598869610174	0.74151102502374
Aldh1a3	357.357068187413	1.69121680903245	0.94846730926285	1.78310500795949	0.0745692113908234	0.74151102502374
Tmtc2	880.805805792034	1.50287096491201	0.843333910502015	1.78205921307895	0.0747395761503472	0.742476965868651
Fam196a	121.384707519401	-1.57659352192721	0.885140596502221	-1.78117863778633	0.0748832723225564	0.742584216638517
Gm10277	304.895564408012	-1.29331807910124	0.725960211295008	-1.78152749831034	0.0748263167531668	0.742584216638517
Qtrt2	349.973572412977	-1.16846580956501	0.656100086976719	-1.78092616166118	0.074924514090103	0.742584216638517
Srgap1	517.642470766249	1.09624640651982	0.615384331144501	1.78140123340645	0.0748469268917129	0.742584216638517
Atp6v1g2	110.898807667172	1.4648428879749	0.82270526094279	1.78051965572244	0.0749909554771927	0.742811107766827
Nt5c2	401.976339038636	1.10300235845684	0.619605248791786	1.78016948792424	0.0750482272410138	0.742946959982573
Inhba	53.310652253115	-1.52851445856098	0.858859776061984	-1.779701996954	0.0751247434864578	0.743273056640668
4931406P16Rik	2410.53880556759	1.13616505348605	0.639998605388112	1.77526176451127	0.0758546755813793	0.746598813764692
9930111J21Rik2	2465.83746545354	1.14068511356986	0.642787126722214	1.77459234348173	0.075965222371107	0.746598813764692
AC159006.3	12.429304357112	-1.69627919529356	0.957157444501931	-1.77220498574949	0.0763605363082825	0.746598813764692
Amot	436.085102305021	1.47857906832024	0.836223420322995	1.76816270913476	0.077033706379481	0.746598813764692
Bcl2l15	67.8315807535405	-1.68519600173686	0.951919317693206	-1.77031390204436	0.076674863447979	0.746598813764692
C030006K11Rik	112.288015176125	1.47382605651331	0.829637145693546	1.77647067053784	0.0756553719422522	0.746598813764692
C4b	591.841195561131	1.19841770684285	0.676917084216546	1.77040546735481	0.0766596196240215	0.746598813764692
Card19	123.517579327672	1.38434405893597	0.781268965403203	1.77191738087475	0.0764082727847493	0.746598813764692
Ccdc160	71.8668631878298	1.72784211865891	0.974634572386047	1.77281020765444	0.07626016139928	0.746598813764692
Chst3	917.802471362618	1.11833922213592	0.630872197085859	1.77268744335506	0.0762805129213028	0.746598813764692
Coprs	76.4950141732934	-1.48973556552989	0.840918924570417	-1.77155671254625	0.0764681706793541	0.746598813764692
Fam104a	297.099593542399	1.14824556694656	0.648113377677339	1.77167391770488	0.0764487016662903	0.746598813764692
Gm10719	14.2556423684248	1.72271832380852	0.973876908410359	1.76892819711731	0.0769058579131807	0.746598813764692
Gm12788	34.6967804236752	1.73187905480241	0.974818451358235	1.77661702277932	0.0756312729274848	0.746598813764692
Gm8276	95.3543276829414	1.63692354466504	0.921135711876814	1.77707098265663	0.0755565617151512	0.746598813764692
Grid2	49.5601950226891	-1.55211696700144	0.873435323457505	-1.77702564267422	0.0755640209105412	0.746598813764692
Gtpbp1	511.291780205835	1.32476401127257	0.749270310967315	1.76807220555995	0.0770488333356219	0.746598813764692
Hip1	1369.86858147525	1.04040129293473	0.588036151862671	1.76928117368149	0.0768469635945122	0.746598813764692
Ifi207	68.2132234431532	1.5772222205739	0.89143264115334	1.7693117211114	0.0768418684692955	0.746598813764692
Irx3	94.0907086513117	-1.41212248815845	0.796579715693231	-1.77273217022547	0.076273097713003	0.746598813764692
Itpripl1	265.968554871491	1.65884171585452	0.937405423140496	1.76960968531317	0.0767921842970675	0.746598813764692
Msl3l2	130.736815223189	1.41849479921995	0.800872933730509	1.77118583919739	0.0765298032939214	0.746598813764692
Nrk	56.0797006839408	-1.71658794589842	0.96787659963538	-1.77356074787333	0.0761358352228	0.746598813764692
Pinx1	394.754277151455	1.57748050021985	0.890688730256664	1.77107944294443	0.0765474919510154	0.746598813764692
Pqlc1	693.687522085609	-1.15839416390509	0.65251983903701	-1.77526275004091	0.0758545129298895	0.746598813764692
Ptger2	198.721793386133	1.69726716145368	0.960056083635144	1.76788334596784	0.0770804075182988	0.746598813764692
Rgs4	779.925091423104	1.12386925444702	0.63359547913368	1.77379620192949	0.0760968665995612	0.746598813764692
Snx21	265.418698850178	1.25179964524463	0.70544178192349	1.77449036521684	0.07598207437947	0.746598813764692
Sp100	1535.36577783688	1.04200394341	0.587009086402932	1.77510700864134	0.0758802199705042	0.746598813764692
Sync	94.9166967901391	1.71562818288581	0.969882298061982	1.76890349098439	0.0769099815212491	0.746598813764692
Tbca	474.059199586749	1.16363579853512	0.657207000174977	1.77057730399297	0.0766310188716565	0.746598813764692
Uchl3	97.9579277970754	-1.40375792794707	0.791685086891567	-1.77312665249098	0.0762077224792897	0.746598813764692
Ugt1a6b	142.070450613567	-1.72163152287401	0.973562604434306	-1.76838296277246	0.076996902840025	0.746598813764692
Ung	82.1526735478898	-1.41324941794111	0.797363187979202	-1.77240364146077	0.0763275777621768	0.746598813764692
Vma21	502.888029247467	1.16927997110344	0.660864253844111	1.76931943935836	0.0768405811562999	0.746598813764692
Zfp869	470.975006722604	1.30059089208307	0.732933162289999	1.77450135837689	0.0759802576023272	0.746598813764692
Zfp974	411.900852751613	-1.13684471289685	0.641970973099911	-1.77086622375981	0.0765829502360311	0.746598813764692
Atg10	303.801521495387	1.36661925435683	0.773208905823906	1.76746445115063	0.0771504773970901	0.746853401227109
Npr3	892.371085094085	1.52747021559472	0.865098960492716	1.76565952029898	0.0774529878618804	0.748931753945632
Padi2	56.9439608213043	-1.52672102916906	0.864625277544474	-1.7657603459211	0.0774360638171589	0.748931753945632
Cmpk1	737.067015730595	1.16616795325326	0.66063758993711	1.76521586270057	0.0775274936364672	0.749227455499842
Fam69a	160.35584399503	-1.39207653399246	0.788763062484225	-1.7648855533474	0.0775830021444069	0.749339336113901
AC113292.2	115.343322637831	-1.57118840327023	0.891444358630966	-1.76251987918033	0.0779815006803175	0.749746585023602
Eif2b3	245.954105016466	1.16015059199711	0.657872151293733	1.76348944048723	0.0778179766877829	0.749746585023602
Fcgrt	281.320414943927	1.14881731017505	0.651889902682754	1.7622873209836	0.0780207649889719	0.749746585023602
Gm3200	49.7803257091742	-1.68673026083434	0.956501003789271	-1.76343804570219	0.0778266378002076	0.749746585023602
Nabp2	407.133090828053	1.63040793228341	0.924866467813405	1.76285765461696	0.0779245005189464	0.749746585023602
Nox4	5540.62370016738	1.08783307145624	0.617045129558088	1.7629716520659	0.0779052709204283	0.749746585023602
Ppp2r5e	839.964880471403	-1.0796720209062	0.612556621523652	-1.76256689254401	0.0779735650645763	0.749746585023602
Wdyhv1	115.343322637831	-1.57118840327023	0.891444358630966	-1.76251987918033	0.0779815006803175	0.749746585023602
Zfp438	134.173583029707	1.35264055060856	0.767354165265629	1.76273305317933	0.0779455232663896	0.749746585023602
Ttpa	23.8600024751385	-1.68292160413706	0.955502147426951	-1.76129547031261	0.0781884063321651	0.750934485815169
Lrrn3	333.544952669368	1.2184896578034	0.692059045788962	1.76067297323496	0.0782937696871931	0.751523258049776
2810408A11Rik	32.6785845493574	-1.69841063289474	0.966553366320933	-1.75718247132027	0.0788867120297258	0.75276990908842
AC112943.1	11.9010278914717	-1.6827656051437	0.956340371917513	-1.75958858849561	0.0784775877743667	0.75276990908842
Cenpe	268.266652237426	1.6695753525965	0.949262064025823	1.75881394176422	0.0786091159706552	0.75276990908842
Col4a3	11419.7836579396	1.00599205988113	0.572545714048741	1.75705107067746	0.0789091046168784	0.75276990908842
Krt79	91.3666589250087	1.64470363841451	0.936018216828572	1.75712780888722	0.0788960266780193	0.75276990908842
Mmp15	266.159572169402	-1.16083684741871	0.660415440464382	-1.75773729124572	0.0787922196059663	0.75276990908842
Nr1h3	150.316401414569	1.26777942458928	0.721081795931597	1.75816312621148	0.0787197573323976	0.75276990908842
Tmem108	23.1407275995998	1.68851620633083	0.959970258465632	1.75892554112006	0.0785901563300235	0.75276990908842
Tmem41a	128.234550773689	1.27069527289966	0.723095259463673	1.75729996327475	0.0788666940639441	0.75276990908842
Zc3h7b	1123.35702231616	1.0116058621516	0.575634370894201	1.75737571156522	0.0788537904633722	0.75276990908842
Zfp395	444.375422746276	-1.3406666019479	0.762941818931799	-1.75723307948301	0.0788780890392544	0.75276990908842
Mblac2	278.171981899534	1.45298620484519	0.827098149375142	1.75672767003879	0.0789642388298553	0.752874802527022
Bri3bp	222.03436444935	-1.43815868333192	0.818813560425718	-1.75639333889902	0.0790212694427733	0.75299764965664
Nxf7	21.6788128518044	1.71041727525455	0.973967220977747	1.75613433225966	0.0790654741383871	0.752998209033204
Tnc	371.446415093367	1.13822408986146	0.648448866783238	1.75530276659723	0.0792075335212153	0.753930189325541
Rnft1	707.762372991033	1.39870156017678	0.797610700850252	1.75361433677577	0.0794966127404985	0.756259745406962
Gpr89	366.918603442768	-1.42699892229589	0.813960040459238	-1.75315599214278	0.0795752346394284	0.756312807787436
Them6	35.0676969163404	1.70630489246026	0.973326722131962	1.75306487910122	0.0795908711953126	0.756312807787436
AI606181	162.650580845024	1.24919409073858	0.712943795609061	1.75216349231485	0.0797456992113075	0.756961187723147
Irs3	15.0104185257728	1.70594214235067	0.973627398454146	1.7521509204232	0.0797478603704341	0.756961187723147
Gbp11	14.7361805794905	1.70700356917702	0.974815978927243	1.75110339395085	0.0799281017258979	0.757598455377973
Pcdh19	195.937669931841	1.64655997672407	0.940361350775564	1.75098644299457	0.0799482452764467	0.757598455377973
Wdr62	61.4861928840787	1.63511106782711	0.933758311756191	1.75110737675987	0.079927415802302	0.757598455377973
Fam187b	113.097852923673	-1.39397124815943	0.796260992143059	-1.75064615988244	0.0800068788670286	0.75773311095775
Pcolce	1491.34182617196	1.07773094726478	0.615951438630363	1.74970116095716	0.08016989327568	0.758855643509031
Cdc26	563.400033112773	-1.141857291305	0.652890127275358	-1.74892718330755	0.0803036070708835	0.759699736998369
Sh3tc2	92.0421453345713	1.66252642052485	0.950843983599053	1.7484744597447	0.0803819043682493	0.760018926169195
Polr3d	141.358440017141	1.40774021951885	0.805493745519743	1.7476736813276	0.0805205486460248	0.760486709997367
Samd5	958.021470882528	1.16498690102141	0.666519023004858	1.74786744385677	0.0804869834058241	0.760486709997367
Akip1	68.1387689037411	1.60044019946405	0.915991610256656	1.74722146092105	0.080598930452804	0.760805731451842
Gm9403	70.8796331697608	1.6921535060823	0.96883479210551	1.74658622901522	0.0807091376602961	0.761424646610437
Rnf17	55.8188628913204	1.5977168533295	0.915207996951733	1.74574179711168	0.0808558286738144	0.761544930805771
Sdc4	4257.22998746106	-1.20624193408297	0.690789907988113	-1.7461777019819	0.0807800781793451	0.761544930805771
Wdr75	430.305728584384	-1.16920688038816	0.669747870783008	-1.74574184016626	0.0808558211890465	0.761544930805771
Nkrf	250.793542316508	1.18053459055495	0.676343647846366	1.74546562877325	0.0809038503787169	0.76157669752195
Mgst2	210.686465185451	-1.33423604674192	0.764702291766843	-1.74477840737102	0.0810234488157232	0.762281834776498
Susd4	147.645009683886	-1.29198944288352	0.740602136651103	-1.74451217319695	0.0810698206072934	0.762297646140354
Gm6169	81.2624100094909	1.36409429727314	0.782112770482258	1.74411459415504	0.0811391097229397	0.762528812421038
Rsl1	200.523923025428	1.38150839207661	0.792260162689995	1.74375597453482	0.0812016503134034	0.762696337772975
Psen1	845.7962219978	1.06676251914637	0.612237698653646	1.74239926991143	0.0814386035890295	0.764500969410059
Cmtm6	1518.7044928144	1.32238806896755	0.759638747678166	1.74081176481508	0.0817165790702797	0.766688497910759
Serping1	7263.18635307116	1.02016088887966	0.586240256995397	1.74017542587096	0.0818282192542184	0.767313873457506
Man2a1	2395.90956447091	1.16166160605903	0.667864389402163	1.73936748910791	0.0819701430312809	0.76822237894756
Rfesd	310.010278538244	1.19890725271766	0.689400922173217	1.73905664201654	0.0820248002051131	0.768312475067883
Apool	281.447937329871	1.20401804621657	0.692778393877435	1.73795553795747	0.0822186484640448	0.769705536142268
Hist2h3c1	423.179008897766	1.49532214716076	0.861177568388603	1.73636913227865	0.0824985865694331	0.771479381093652
Tiam1	440.072495007293	1.38460706035873	0.797330555710703	1.73655336603092	0.0824660369668421	0.771479381093652
4930562C15Rik	98.1030992918345	-1.30889187193598	0.754897861470709	-1.73386618076513	0.0829418297018392	0.772326066802898
Atf3	88.5570533678226	1.45496351291881	0.839576692526632	1.73297273003164	0.0831005158600898	0.772326066802898
Cbfb	937.4955864424	1.0981322984285	0.633286465720919	1.73402142295652	0.0829142821266184	0.772326066802898
Fam20b	1068.05940987343	-1.17909691834004	0.680180694873581	-1.73350541587951	0.0830058757222799	0.772326066802898
Gpam	346.610466462216	1.33087319080489	0.767379510082931	1.73430900006838	0.0828632714373991	0.772326066802898
Ints6l	1206.57428695687	-1.20835010296286	0.697136905087855	-1.73330388069268	0.083041671387543	0.772326066802898
Pdhx	317.475504468755	-1.33989866937812	0.773177444796086	-1.73297692321004	0.0830997705338231	0.772326066802898
Slc25a26	56.2282777968381	1.46859236070019	0.847254467143824	1.73335452057392	0.0830326758104595	0.772326066802898
Snx25	2045.65367568039	-1.06881564489758	0.616213552646144	-1.73448902626025	0.0828313511737473	0.772326066802898
Tomm70a	887.287188859023	1.04222805330304	0.601472931380153	1.73279294699351	0.0831324769097802	0.772326066802898
Xrcc2	184.719662706855	1.43601483367079	0.828223624032956	1.73384915861039	0.0829448507177017	0.772326066802898
Zbtb37	1818.22033459124	1.11545717412678	0.642812937532259	1.7352749283625	0.0826921203449941	0.772326066802898
Arpc3	214.781697057882	1.1907856484292	0.688119667366132	1.73049210028699	0.0835423914259456	0.772348276722143
Gm8116	251.424447559283	-1.13068744851315	0.652942125479845	-1.7316809628146	0.0833303819980454	0.772348276722143
Gpr153	96.0605927947442	1.40743408430468	0.812688597242128	1.73182457472743	0.0833048012654624	0.772348276722143
Ifnar2	1136.48408573485	1.1164537544173	0.644814831633191	1.73143311792245	0.0833745440945505	0.772348276722143
Liph	425.096404693301	-1.1704825945824	0.67635874665939	-1.73056473412008	0.0835294261438086	0.772348276722143
Myct1	795.159793248108	1.46011758009481	0.843389088822102	1.73125026093715	0.0834071385101671	0.772348276722143
Phlpp2	599.809558629201	1.14457333404554	0.661380283781698	1.7305827858989	0.0835262041186035	0.772348276722143
Trip13	14.3272658702151	-1.66940077951149	0.963979960178701	-1.7317795477844	0.0833128209613558	0.772348276722143
Zfhx2	279.27836578085	-1.56147177698036	0.901640168026498	-1.73181257041608	0.083306939278109	0.772348276722143
Elovl6	185.826584225775	1.30757514209519	0.755733623989924	1.73020638567304	0.0835934078622928	0.7723587330272
Fos	353.927101171741	1.15891097502363	0.669898992844948	1.72997867947514	0.0836340845342815	0.7723587330272
Stk39	1109.05849338629	-1.45586878623811	0.841707124240125	-1.72966195047052	0.0836906905932211	0.772463262688621
Tspan31	765.164414957375	1.2709028778106	0.735046295230196	1.72901065695813	0.0838071877725977	0.77312017406014
Ints13	850.57158403193	1.22179231870973	0.707031063617108	1.7280603096265	0.0839774123814731	0.77404178683335
Tmem39b	67.0581573645532	1.58178683030675	0.915414341361114	1.72794630675637	0.0839978511712804	0.77404178683335
Sell	172.986585626597	1.32703532314828	0.768098145984557	1.72768978819402	0.0840438553429134	0.774047538112351
Sowahb	77.4590938218631	-1.45401783704502	0.841892576770998	-1.72708238219866	0.0841528691731719	0.774633291682025
Bax	144.095759831242	1.44059783490648	0.834577659434334	1.72613994470316	0.084322239104448	0.774692545329317
C5ar2	100.941461243831	-1.39590436758025	0.808739593499298	-1.72602451864682	0.0843430018195154	0.774692545329317
Cxcl1	12.2284388660604	-1.66359452695445	0.964336622616837	-1.72511806348296	0.0845061978538869	0.774692545329317
Gm2a	486.238470862383	1.14512064567571	0.663758104461301	1.72520777973035	0.0844900341702011	0.774692545329317
H2-Ea-ps	15.6936552573684	1.68142696549381	0.973758681115525	1.72673887083357	0.0842145713183612	0.774692545329317
Kif5a	61.5177667308689	1.66879991107815	0.96700402073086	1.72574247397325	0.0843937531182185	0.774692545329317
Rpa2	104.144826313769	-1.35763623210185	0.786919939568408	-1.72525331210498	0.084481831809259	0.774692545329317
Tgfbrap1	1029.5716631486	1.26315889593291	0.732254665005073	1.72502676500416	0.084522649167958	0.774692545329317
Catspere	43.059844954176	-1.56936453396512	0.910156940601928	-1.72427903799451	0.0846574816088593	0.775095364359803
Hr	76.7240059764875	1.57074145628703	0.910850306398029	1.72447815547051	0.0846215591440522	0.775095364359803
Akr1c14	1828.2975826382	1.00815868309747	0.584863114752803	1.72375152008616	0.0847527099066459	0.775269724283913
Ankdd1a	12.2677353562647	-1.63469131982938	0.948516780148819	-1.72341845082898	0.0848128806656377	0.775269724283913
Commd8	626.35267516433	1.15710377276627	0.671331849476654	1.72359433515377	0.0847811019088824	0.775269724283913
She	857.975029464258	1.45689868779349	0.84573011539854	1.72265201542096	0.0849514726031688	0.776120657842662
Ctnnbl1	155.750528519731	1.63119228854423	0.947546239864254	1.72149096257077	0.0851617707252752	0.776123976989887
Dpep1	2599.97065792528	1.09691575947517	0.637251973475853	1.72132187130329	0.0851924328213724	0.776123976989887
Gimap1	321.252150273939	1.3604198167219	0.789954341219525	1.72214993416163	0.085042361521826	0.776123976989887
Mob3b	1444.71308074748	-1.11996284812874	0.650664087446273	-1.72126120026752	0.0852034367547212	0.776123976989887
Ramp1	22.3712725185982	-1.65837858342946	0.963533196435275	-1.72114317344214	0.0852248466261393	0.776123976989887
Slc16a14	38.9004831951312	-1.56254107810844	0.907694813832633	-1.72143880773186	0.0851712272498801	0.776123976989887
Gm16177	20.114713206912	-1.58146215359128	0.919285705340057	-1.7203162677334	0.0853749679795943	0.777076216023447
Glcci1	686.774277052471	1.11006883220532	0.645465548814468	1.71979563315841	0.0854695966819156	0.777310451260321
Lsp1	325.892878288329	1.4195565112339	0.82572086777832	1.7191723821312	0.0855829880674728	0.777310451260321
Mturn	517.840959670943	1.30627194644727	0.759805829717171	1.71921811515123	0.0855746634834119	0.777310451260321
Pml	449.38299633574	1.4320475669169	0.832752068654065	1.71965657105055	0.0854948864620854	0.777310451260321
Aph1b	193.85247423833	1.24563201294907	0.724929081954547	1.71828120012872	0.0857453367681028	0.778061578806167
Hspa12a	341.665758165263	1.17308782001737	0.682754909064172	1.71816826864751	0.0857659275151691	0.778061578806167
Slc35e3	218.652034117047	-1.21363786240707	0.706438176218713	-1.7179675494085	0.0858025344277658	0.778061578806167
Ttbk2	1642.02977883758	1.03868422000583	0.605712462704615	1.71481401483456	0.0863793311971064	0.782875798208843
Ints14	767.934600889686	1.02685021699938	0.598917032601774	1.71451162866184	0.0864348032463532	0.78296252733566
Adamtsl2	529.246669029975	1.0388301555608	0.606968805617342	1.71150501631499	0.0869879259572523	0.783722235019274
Csf1	479.173695571382	1.22976567471227	0.71780581392462	1.71322891352537	0.0866704343443166	0.783722235019274
Gm14681	205.657658517854	1.62459430910028	0.948902020034828	1.71207803840553	0.0868822879920523	0.783722235019274
Htra2	94.6991605436717	1.31425602094217	0.767563924194436	1.71224308427665	0.0868518806164442	0.783722235019274
Kctd12b	418.155638282073	1.42268898488894	0.830286195016969	1.7134922794421	0.0866220125131236	0.783722235019274
Lamc3	123.131909754621	1.3688476477846	0.799876284081574	1.71132420728828	0.0870212800350076	0.783722235019274
Larp1b	388.333457019919	-1.10194801100428	0.643818039268658	-1.71158299984268	0.0869735434193801	0.783722235019274
Ly6k	10.5474022066285	-1.57129386473186	0.917881582453757	-1.71186991303535	0.0869206444091445	0.783722235019274
Nlgn1	70.5519616417757	1.39405954821059	0.813923539724645	1.712764750215	0.0867558275077419	0.783722235019274
Pcbd1	117.855002264843	-1.30364432892542	0.761115118321308	-1.71280834862498	0.0867478037212084	0.783722235019274
Plin4	38.8767650832287	-1.5686718937276	0.91665030537228	-1.71130897413546	0.0870240905860646	0.783722235019274
Cyp4f16	179.762230646063	-1.29170976280754	0.75536822605874	-1.71003984314677	0.0872585055734035	0.784861738031922
Sh3bgr	12.3118126006484	-1.6369945684041	0.957375756634897	-1.70987677206075	0.0872886625459668	0.784861738031922
Snx16	125.999997485715	-1.39393616194735	0.815082854435073	-1.71017725911248	0.0872330995676691	0.784861738031922
Klhl23	196.416273308954	1.30619983016229	0.764109371914425	1.70944092321455	0.0873693059870148	0.785095346970343
Tlr8	72.1969924529995	-1.52397343761711	0.891615239811637	-1.70922766858389	0.0874087855712813	0.785095346970343
Tmem181b-ps	495.597051256322	1.35262930945697	0.791478585816343	1.70899040567453	0.0874527266954126	0.785095346970343
Chl1	87.0881102306564	-1.45821088131125	0.853582385893792	-1.70834228237307	0.0875728500658489	0.785347057609456
Rinl	39.4726878150709	1.62855624411405	0.95324825983308	1.70842823715117	0.0875569115290959	0.785347057609456
Mmp19	486.366677667795	1.17203595139171	0.686338058425718	1.70766568603241	0.0876983926135724	0.786059633636209
Dusp16	1219.02766699687	-1.00060882069691	0.586058715681485	-1.70735251250956	0.087756551135335	0.786167800795908
Mcoln3	16.5763679880336	1.66053780365741	0.97279078688422	1.70698348097641	0.0878251228049287	0.786369091697464
D930020B18Rik	46.9936376385431	-1.59739663105464	0.936714599400573	-1.70531838841506	0.0881350598992694	0.787768934641371
Pdlim1	815.280469332771	1.23467447249343	0.723988346496284	1.70537893112312	0.0881237751673287	0.787768934641371
Srl	168.858330280783	1.61889343401375	0.949239714212041	1.70546323523514	0.0881080634186713	0.787768934641371
Tmem192	99.753716067492	-1.43218933941357	0.839919190871029	-1.70515134667698	0.0881662013384756	0.787768934641371
Dnah5	74.0058946618783	1.66070322767706	0.974409378554291	1.70431777877693	0.088321735267437	0.788745465160561
Gm34727	27.1720124178583	1.65695652581547	0.972485442257262	1.70383684301686	0.088411572780769	0.789134587609407
Tst	390.997536912701	-1.12726419066894	0.661985030429733	-1.70285450403186	0.0885952999588407	0.790360895082608
Pik3r1	6297.58677108108	1.02153359875503	0.60020303062863	1.70198007445099	0.0887591035607198	0.79140827466555
Prelp	18177.0773508762	1.05168464655607	0.618068019791736	1.70156780949521	0.0888364162134164	0.791683778135969
Ildr2	440.595136514761	-1.13976501602721	0.67000791471028	-1.70112171961441	0.0889201332179458	0.792016037753787
Ints10	661.600386499636	1.1486480493303	0.675411096677833	1.70066505418729	0.0890059007501905	0.792366205164927
6330549D23Rik	166.798831307433	1.28386457420499	0.755442125608526	1.69948766514814	0.0892273367326265	0.793095717899119
Ghrl	57.327883459602	-1.62936256735697	0.958612750805882	-1.69970884070466	0.0891857055986565	0.793095717899119
Rpl27-ps3	256.092289211135	1.29898549234519	0.764242889275748	1.69970242520176	0.0891869129468972	0.793095717899119
Ccdc152	193.077917818207	1.47641306961963	0.869000882194489	1.69897764187677	0.0893233963696174	0.793122942153339
Sgo1	52.858339570751	-1.62027522048275	0.953629393447187	-1.69906174412868	0.0893075505133422	0.793122942153339
Filip1l	3132.68771259652	1.0138230741091	0.596884010662284	1.69852610557317	0.089408509853915	0.793465636096893
Dusp6	1247.65324665112	-1.15342112873848	0.679316292155317	-1.69791471521893	0.0895238595129122	0.79407616833684
Dyrk1b	145.638633722984	1.20165830569944	0.707831892332336	1.69766058680956	0.0895718405986653	0.79408881761509
Cmtm3	127.689010585704	1.27586553431442	0.752150539917738	1.69629012624781	0.0898309494510561	0.795146084476733
Foxa1	290.348755326461	-1.201771430714	0.708300773038791	-1.69669648327234	0.0897540578971998	0.795146084476733
Tuba1a	1229.07460020189	1.1240526739173	0.662620961938332	1.69637355061809	0.0898151594282747	0.795146084476733
Coro6	167.161551488265	1.38818618992475	0.818770268053863	1.6954526123968	0.0899895924921212	0.795724457821727
Mcm6	158.703986143266	1.23004886032417	0.725438259687496	1.69559413761007	0.0899627687665556	0.795724457821727
B3glct	353.836180439314	1.12644931286063	0.664934837444862	1.69407474150282	0.0902510813283778	0.795739605225445
Lysmd2	68.6500014979483	1.56077710452933	0.921249078675697	1.69419665175998	0.0902279208815368	0.795739605225445
Prdm6	181.400337897268	1.29336123432873	0.763312408034124	1.69440614447723	0.0901881327361553	0.795739605225445
Tle2	319.381930388644	-1.10717881462321	0.653600485208712	-1.69396877707284	0.0902712162813646	0.795739605225445
Tmem150b	61.5429741553188	-1.57403859370538	0.929065310060306	-1.69421737811221	0.0902239837757249	0.795739605225445
Zfp141	646.855371714752	1.14957049224159	0.678335102292344	1.69469409493445	0.0901334664574927	0.795739605225445
Msi2	3028.64029532179	0.949644389823015	0.560847202759075	1.69323192689784	0.0904113296953632	0.795939798315457
Ppp1r12b	1925.66853631604	1.29051440092143	0.762213880168951	1.693113225169	0.0904339174025535	0.795939798315457
Scn9a	109.738116042902	1.65007297168371	0.97430398734325	1.69359152083854	0.0903429304031718	0.795939798315457
Dpep2	409.706945144505	-1.32593563762021	0.783813021106864	-1.69164788274094	0.0907131310018714	0.79757416262831
Myh10	5644.3994847812	1.00481076434835	0.593958675523062	1.69171830593009	0.0906996963758956	0.79757416262831
Fam32a	649.8718848692	1.16976266230412	0.691605403811432	1.69137293586425	0.090765597919164	0.797624319272117
Eftud2	855.328695926353	0.993055283577434	0.587401735842531	1.69058963054146	0.0909152064973213	0.797760464050102
Tpx2	123.392215457234	1.50448348235802	0.88968050821789	1.691037927055	0.0908295591785577	0.797760464050102
Vwa1	54.0715951913173	1.45985754218571	0.863536309805237	1.69055721874043	0.0909214013081667	0.797760464050102
AC122320.1	21.1930527091415	1.62067439527539	0.961035643544226	1.68638323267436	0.0917220088676615	0.80092032107529
Dgat2l6	50.4307161058558	-1.64269567491861	0.973410206254511	-1.68756775341342	0.091494233678437	0.80092032107529
Ebf1	634.589968184243	1.37913247410581	0.817878160762123	1.68623218013389	0.0917510879627787	0.80092032107529
Eme2	362.018301239386	1.41666618017882	0.839806590933422	1.68689576323072	0.0916233969028797	0.80092032107529
Hcn1	177.128344973263	1.38079260526888	0.818073050714367	1.68785978717075	0.0914381475132869	0.80092032107529
Igfbp5	1042.88128796407	1.4769218188932	0.875408737181668	1.68712254763194	0.0915797903036278	0.80092032107529
Rasl12	346.693293032122	1.14897814654227	0.681082961788512	1.68698706472567	0.0916058392460308	0.80092032107529
Tle3	759.845279295263	-1.10105612095816	0.652942406672752	-1.68629899008841	0.091738225477906	0.80092032107529
Tmem245	11337.685445088	-0.943235446469755	0.559239165075423	-1.68664053838673	0.0916724920480166	0.80092032107529
Tspan13	3910.44507880923	1.41971857658831	0.84136578140092	1.6873975718675	0.0915269304245478	0.80092032107529
Cir1	505.777811644249	-1.23728163380579	0.734497126307446	-1.68452889669699	0.0920794997240859	0.802145059649506
Kcng1	33.737817667262	1.64141524085181	0.974356128290198	1.68461529947183	0.0920628176145039	0.802145059649506
Ocln	770.143760204818	1.0022650483312	0.594837395486132	1.68493954135499	0.0920002366614524	0.802145059649506
Pdcd5-ps	191.972140594458	1.19308515769306	0.708074823894649	1.68497045429562	0.0919942720324264	0.802145059649506
Eml1	1051.22256143957	1.30055446836903	0.772628020336462	1.68328669700934	0.0923196044196864	0.802597091022727
Ifih1	1261.92611577034	1.0635722444223	0.631692025909678	1.68368793779008	0.0922419936980109	0.802597091022727
Kyat1	144.123300728841	-1.34413938868506	0.798467152727003	-1.68339972921168	0.0922977356578942	0.802597091022727
Serf1	32.6296825407182	-1.58321509347004	0.940532349939541	-1.68331806297977	0.0923135355112654	0.802597091022727
Dst	7567.0695763129	0.943415357704557	0.560692513742115	1.6825895380841	0.0924545783604933	0.803080952117214
Htr2c	60.5589002151111	1.63107185085434	0.969426059173776	1.68251290072032	0.0924694254533745	0.803080952117214
Trim12a	432.44173154955	1.176581019826	0.699404783204002	1.68226047073346	0.0925183427037432	0.803096881169337
Hist1h2bg	48.7099637206455	1.53525845110093	0.912762792580617	1.68199061528391	0.0925706597330011	0.803142290470905
Ddb2	255.858906490328	-1.20889098535005	0.719134009641091	-1.68103714904735	0.0927556990381957	0.804304908483365
Zswim1	69.5685707067725	1.48858364602515	0.885632375787753	1.68081439513893	0.0927989716770394	0.804304908483365
Peg10	465.506316012802	-1.51304802497626	0.900472482817395	-1.68028235603851	0.09290239228352	0.804792333763332
9430015G10Rik	151.16115548505	-1.41075651858254	0.840212104847504	-1.67904807660274	0.0931426744122892	0.805732761174696
Sf3a3	356.202698824761	1.19171104288627	0.709775643226518	1.67899681294917	0.0931526648904556	0.805732761174696
Tmem208	198.402933291256	1.27337937441219	0.758275953812081	1.67930865802948	0.0930919044925096	0.805732761174696
L3mbtl3	478.669066798665	1.08194546149424	0.64466840543984	1.67829763699379	0.0932890091307618	0.806094543436375
Zfp60	728.828059488702	1.15554594058952	0.688508039764161	1.67833325662448	0.0932820591826926	0.806094543436375
Arhgef25	230.09923998034	1.32097866308222	0.788128764605726	1.67609497636222	0.0937195906110495	0.807043015261598
Gm3375	67.076639456227	-1.51033082336127	0.901027522038749	-1.67623162047687	0.0936928327904368	0.807043015261598
Lsm1	86.1347297798042	1.30003892364643	0.775381431341518	1.67664438571502	0.0936120417986276	0.807043015261598
Olfr539	606.577105898146	-1.12923287250663	0.673749768148762	-1.67604194597258	0.0937299767387715	0.807043015261598
Rrm1	927.603948868754	-0.995906285049363	0.594121451126535	-1.67626717258061	0.0936858719378911	0.807043015261598
Vat1l	13.7881804004294	1.6306375307364	0.972269810632633	1.67714508144131	0.0935141150950295	0.807043015261598
Zfp687	342.129274223087	-1.13371617240077	0.676361163540355	-1.67619939392503	0.0936991428816902	0.807043015261598
AC156391.4	15.2129922000023	1.63137046648608	0.974035762698852	1.67485684710989	0.093962322100162	0.807820225837935
Gm21778	43.3214569200224	-1.48885247286505	0.888902824770437	-1.67493277260037	0.0939474226426057	0.807820225837935
Lrp11	15.2129922000023	1.63137046648608	0.974035762698852	1.67485684710989	0.093962322100162	0.807820225837935
Nadsyn1	80.85620277467	-1.34712921651827	0.8048415673203	-1.67378186119723	0.0941734784640937	0.80882025285098
Top2a	898.87917667366	1.56564944818248	0.935383446794714	1.67380495512028	0.0941689381964072	0.80882025285098
H2-Aa	5616.28584907003	-1.24826655331201	0.746794763729901	-1.67149880253242	0.0946231950343543	0.811921271549398
Spice1	200.597863760029	1.37718670888237	0.823939588608892	1.67146563646439	0.0946297407422292	0.811921271549398
Islr	41.3904622423008	1.49303036245436	0.894009432826344	1.67003871282907	0.094911704483803	0.812980021935889
Odc1	603.769217784615	1.07454403530176	0.643321270508637	1.67030702164127	0.0948586346560606	0.812980021935889
Ppil1	97.2416873798343	1.31373206070229	0.786549754901435	1.67024660870554	0.0948705818875598	0.812980021935889
Serpinb8	392.029110603458	1.43823036041833	0.86127944675918	1.66987656077258	0.0949437886906426	0.812980021935889
Fam3a	130.118339266302	-1.27328018168611	0.762615735292422	-1.66962222618954	0.0949941300901236	0.8130029487944
Ankrd49	232.239100876272	1.18152696640008	0.707808670048448	1.66927450368643	0.0950629907121853	0.81318426909616
Ldlrad4	448.046102946198	1.39720234142992	0.837159476656128	1.66897990214573	0.0951213629021902	0.813275732843438
Rnd2	82.8165089099611	1.56292575469974	0.936612582635611	1.6687003609344	0.0951767775904257	0.813341831342631
Arl2bp	797.638009659515	1.0489281875088	0.629107505168624	1.66732741048392	0.0954493191030714	0.813513530395374
Ccbe1	1963.49549265436	1.11507022870866	0.668478605992694	1.66807167606026	0.0953014990415227	0.813513530395374
Fgfr3	750.169611068055	1.2474694156533	0.748261154490647	1.66715779399569	0.0954830326465111	0.813513530395374
Ggcx	887.224470428202	-1.10901503630002	0.665024434035067	-1.66763051031225	0.0953890976995003	0.813513530395374
[truncated: 33,455 more rows]
