# Supplementary material for: Mutationally-activated PI3’-kinase-α promotes de-differentiation of lung tumors initiated by the BRAFV600E oncoprotein kinase
Source: eLife. 2019 Aug 27;8:e43668. doi: 10.7554/eLife.43668 (PMC6711745; doi:10.7554/eLife.43668)
Supplement: Figure 2—source data 2. [file elife-43668-fig2-data2.zip › Galaxy161-[DESeq2_12_week_pi3k].tabular]

Gm6644	109.459535254227	-4.96274793152499	0.440435959132912	-11.2678082445747	1.89221536726254e-29	3.16151343562225e-25
Gm5398	164.639871636131	4.08832580962519	0.405582096348537	10.0801436908396	6.76271526327895e-24	5.64957233094323e-20
Ptprt	81.1275855995701	-3.64515485016353	0.434975272783904	-8.38014268451173	5.28635789569401e-17	2.94414892404185e-13
Pttg1	168.620639108107	3.02779582702099	0.374148524119223	8.0924970481941	5.84538188311758e-16	2.44161601257821e-12
Hspa1b	339.242514553935	-2.07081909913786	0.312621886501441	-6.62403749882148	3.49518036251307e-11	1.16794946993737e-07
Nup188	670.471115398986	-1.65062616003445	0.286790688782596	-5.75550819673132	8.63815302747864e-09	2.40543767971855e-05
Gm6162	34.3439000109901	-2.4756539000591	0.44328617816915	-5.5847757543084	2.34001952530735e-08	5.58529231840503e-05
Ccdc61	100.841308040388	-2.02213649523149	0.391842499878108	-5.16058491832948	2.46179463421551e-07	0.00051414580935591
Eid2b	65.3528095242728	1.98401786536709	0.386193644054778	5.13736540181297	2.78616886498149e-07	0.000517236771067897
Mtrf1	94.036740394387	1.79252756187943	0.351712798001506	5.09656620988742	3.45869631870171e-07	0.000577878980928681
Dnah7c	49.9324263584083	2.09550165193376	0.415961442176337	5.03773051889126	4.71084045327998e-07	0.000682951233548892
Nrn1	509.226965778699	-1.9968010928377	0.398195903171269	-5.01461988165874	5.31384129526909e-07	0.000682951233548892
Rai1	794.812996986282	1.44893378480258	0.288540293607702	5.02159946774207	5.12429550330942e-07	0.000682951233548892
Gm9974	65.3019793853182	-2.26175767610086	0.456162610753856	-4.9582267875113	7.11394917411162e-07	0.00084899902000755
Gm15459	13834.3497410262	-1.39365843808313	0.285978536767192	-4.87329732446903	1.09750855673109e-06	0.0012224781977242
Tmc5	500.510038434498	-1.26718604868251	0.26208091885309	-4.83509465026272	1.33082297459988e-06	0.00138971189122592
Rnf34	507.374537856195	-1.52251275187244	0.318074457115865	-4.78665519286836	1.69583815723818e-06	0.00166670964300797
Cfap52	513.989004186874	1.72444962764721	0.367708218315643	4.68972283389905	2.73575362846773e-06	0.00253938731246883
Zfp125	106.80679792136	1.76439811327362	0.38122794849103	4.62819717247235	3.68862743668419e-06	0.00324366248484839
Ighg2b	216.383659768739	-2.02750506213464	0.444042277857726	-4.56601806457779	4.97075950488679e-06	0.00415257249038242
Papolb	102.801511019567	1.93625973620687	0.429487427215043	4.50830365108078	6.53480059845406e-06	0.0051992118285224
Slc35c1	524.931293679301	-1.3913660208876	0.313939868834369	-4.43195069824556	9.33843733036101e-06	0.00709211867798508
Dmbt1	141.847096863892	-1.97677347595851	0.448845168627907	-4.40413223562457	1.06208147199001e-05	0.00739385718083715
Gm14226	119.494123178851	1.50331403420627	0.340723911283728	4.41211780101464	1.02364389369789e-05	0.00739385718083715
Galr2	15.8048666117493	-1.94181350564783	0.444610340538016	-4.3674501661344	1.25705465675901e-05	0.0080780266173575
Gm19178	31.2189149317355	-1.99021252461186	0.455074289499449	-4.37337940317603	1.22337838540349e-05	0.0080780266173575
Igha	155.999868818943	-1.99466769956357	0.46092439297055	-4.32753772632515	1.50785524092029e-05	0.00933083161677636
Gjb6	362.127285944303	-1.34567794709273	0.312718645787319	-4.3031586546583	1.68380183446182e-05	0.00964068956939537
Lum	45.5565727103463	-1.97545882947754	0.461035122797914	-4.28483369659331	1.82875931659044e-05	0.00964068956939537
Ptprn2	157.881287532616	1.88791291936728	0.440823591155279	4.28269484039993	1.84643324288157e-05	0.00964068956939537
Shisa7	125.137621229724	1.98111388090648	0.461614249725393	4.29170867685521	1.77303468626372e-05	0.00964068956939537
Stx6	694.551772205931	1.1261728548339	0.261223875728694	4.31114059422171	1.62414592598344e-05	0.00964068956939537
Olfr550	32.4461137577117	-1.94376459617718	0.461205478035552	-4.2145305915628	2.50298225790248e-05	0.0126726750197075
Hspa1a	618.861009895556	-1.62111945659439	0.387225003113161	-4.18650511604656	2.83282551151722e-05	0.0139208378371852
Ggt1	13.1247449014328	-1.83226842284545	0.438900053224081	-4.17468261711507	2.98401772093061e-05	0.014244848023231
Gm2427	92.5254007588755	-1.87036310419146	0.454923566574652	-4.11137879330888	3.93303329258936e-05	0.0172929263822587
Kcna6	14.4276076326829	-1.85085910199944	0.450065768916617	-4.11241918365568	3.91534550985556e-05	0.0172929263822587
Zmynd15	106.351080336144	1.80807053323569	0.439466462786912	4.11424007595407	3.88456989519169e-05	0.0172929263822587
Pnpo	147.870525686993	-1.33729688364882	0.329906987859255	-4.05355731421894	5.04446337444727e-05	0.021610998476991
Cox6b2	48.3385595866512	-1.77222234820884	0.438974573127482	-4.03718679098567	5.40959960133034e-05	0.0225958975347569
Vipr2	369.488710083218	-1.65978152293163	0.412929885747806	-4.01952384707104	5.83158792323798e-05	0.0237644319564537
Il9r	40.5321856365845	-1.78305756630246	0.44560337521472	-4.00144537828797	6.29567293917782e-05	0.0250447865399483
Zfp85	90.8636695004675	1.47417879973969	0.370077796836637	3.9834294635904	6.79278395779751e-05	0.0257940532652002
Zfp872	214.180345378271	1.6048364298885	0.402568292047364	3.98649486706142	6.70565777824586e-05	0.0257940532652002
Asap1	1003.39236562688	-1.25628032737382	0.315917617140089	-3.97660737867855	6.9905440628157e-05	0.0259551133781166
Ddx3y	704.138183413738	1.82583511917258	0.461151002535936	3.95929990205387	7.51697948577579e-05	0.0273029767931178
Ces1e	108.046761658309	1.74108935221196	0.441484514739711	3.94371556438048	8.02288085641955e-05	0.0279263111143871
Dapk1	1999.87305167993	1.14674392481203	0.290703109796382	3.94472534406407	7.98914944789432e-05	0.0279263111143871
Mycbpap	75.4700927580118	1.51529885140035	0.385315463001426	3.93261884585915	8.40254139018915e-05	0.0286509513361797
H60c	82.6165499489333	-1.77532874150468	0.452698187469809	-3.92166081209034	8.79407271196129e-05	0.0293862733742898
Bach1	726.511334200787	-1.0943974715457	0.280674319213917	-3.89917208888499	9.65221577617194e-05	0.0316214159192707
Tmem156	42.6816082963524	-1.77532833633497	0.457631623273809	-3.87938299288545	0.000104721759600899	0.0336479069117657
Gm13410	58.8767330201994	-1.55609079331881	0.402403225853405	-3.86699383440253	0.000110185212566928	0.0347353685201553
Adora2b	82.6460001161742	-1.63451471496708	0.42397411883019	-3.85522286001079	0.000115624249919413	0.0357749994009918
Zfp386	1076.94215685071	1.02069385235827	0.265088598375449	3.85038760102631	0.000117931042421586	0.0358253064869066
Rhbdf1	206.019727700339	-1.41540170256054	0.371840808654693	-3.80647220427853	0.000140963126876124	0.0420573557829692
Exo1	157.982426584351	1.29515118955101	0.343224686229858	3.77347912755798	0.000160986693697127	0.0471888715489755
Gm42416	55.8769693308968	1.71914963913794	0.459265992541579	3.7432548175931	0.000181651846789395	0.0523282595889173
Igkv13-85	60.858919781146	-1.52898536684446	0.409880938895891	-3.73031585943746	0.000191239870533915	0.0541565382522144
Mpzl3	374.469905097989	1.26379180613433	0.339848208234231	3.71869492177312	0.00020025473294275	0.055764267966791
Arc	46.8541477706094	-1.68941717311509	0.455477033478249	-3.70911604524571	0.000207984093812029	0.0561566903663852
Kdm5d	2109.94170393838	1.657140078658	0.44696420961675	3.70754535375196	0.000209277944644321	0.0561566903663852
Srxn1	319.844794437585	1.27484262311362	0.344126741993158	3.7045729597468	0.000211747156636478	0.0561566903663852
Mx2	50.002669509878	1.70074729303962	0.461105423159319	3.68841312120501	0.000225657050547325	0.0589105937585109
Abca9	200.627820315531	-1.09620175933709	0.299200292914046	-3.66377234681388	0.00024852769409224	0.0638830878906637
Gm2004	95.0376560923561	1.68463272793646	0.460609705616071	3.657397374385	0.000254789220113751	0.0643835680582679
Palm2	162.213806512489	-1.67150717689792	0.457445287187497	-3.65400458528016	0.000258181653094562	0.0643835680582679
Taf8	123.969111682751	1.27208585871316	0.348801345469432	3.64702107728722	0.000265298169781958	0.0651853208928964
Asb8	369.539204270101	-1.18896031031291	0.326371288657984	-3.64296845841382	0.000269511874379188	0.0652609332917025
AC147512.3	103.999426691923	-1.65499130179721	0.460482561402385	-3.59403686592818	0.000325593737362135	0.0768540565656242
Zfp108	121.31401070237	-1.38120143936263	0.384388592506604	-3.59324253187587	0.000326588341881693	0.0768540565656242
Cfap161	61.9790439565193	1.65286223163759	0.461610027636187	3.58064628730352	0.000342745383907245	0.0789898012934193
Tcea2	47.5602066462264	-1.54197902391009	0.430859711114733	-3.57884244948461	0.00034511943347017	0.0789898012934193
Uty	936.376678300231	1.50223042343428	0.420576414310816	3.57183706056349	0.000354485943241191	0.0800371775631597
Cactin	51.2766849392776	1.42909984517451	0.401552450170866	3.55893693231459	0.000372358924932052	0.0820292800861046
Pacrg	25.8006823060533	-1.62784831417425	0.457467031898473	-3.55839481463557	0.00037312815935743	0.0820292800861046
Eif2s3y	767.32834320661	1.63079234333713	0.460076020199838	3.54461495869482	0.000393187003018286	0.0848232238125037
Pctp	279.93916409411	1.27558816664134	0.360398718497548	3.53938041721981	0.000401067433635851	0.0848232238125037
Stum	21.4843780709615	-1.55112945650765	0.437973159027688	-3.54160848566884	0.000397695282446804	0.0848232238125037
Dmac2	137.140119213061	1.21808670925962	0.346314316690839	3.51728661089987	0.00043598274285883	0.0894706815588297
Fbxo5	68.4183743143804	1.61388105967252	0.459510942435793	3.51217111635602	0.000444461729074866	0.0894706815588297
Gm30671	56.8547959841801	1.38361457210863	0.393922701460825	3.51240120708359	0.000444077068774042	0.0894706815588297
Vmn1r217	114.879962819586	1.33346410516483	0.378847227038399	3.51979375852649	0.000431882484055959	0.0894706815588297
Spc25	58.491509945381	1.46985154888491	0.421037816704981	3.49102026128648	0.000481179761082795	0.0957089458115635
Dapk2	196.856637339933	1.12211637149052	0.323146869548435	3.47246554812233	0.000515701197564932	0.096320974035656
Gm18228	31.0075616219721	1.58689976160619	0.457210055756581	3.47083302658386	0.000518846520421896	0.096320974035656
Psme3	1057.80292075756	-0.837926913031739	0.240914152906403	-3.47811410381224	0.000504954926160689	0.096320974035656
Slc25a42	351.962915982253	-1.00559480959271	0.288754687264757	-3.48252289553549	0.000496712743762345	0.096320974035656
Tcf3	124.030667598267	1.16101169795404	0.334333935696052	3.47261098559117	0.000515421852123997	0.096320974035656
Tmem104	390.442826978425	-1.4253586492387	0.409261332279734	-3.48275914877895	0.000496274632017611	0.096320974035656
Rec8	23.3443557272241	1.59900166682917	0.461525433653819	3.46460140705604	0.000531017892857838	0.0974972192732831
Acbd6	222.067479812087	1.06931349804866	0.309235161668511	3.45792985596808	0.000544343090253615	0.0988574386082326
Ankrd16	775.836636075782	0.885204526950375	0.257140632199899	3.44249183560467	0.000576381262864675	0.100314355624406
Cyb5r2	28.2450871549934	-1.56476213862257	0.454291820805414	-3.44439865954092	0.000572331140954011	0.100314355624406
Gm3650	45.3319592654526	-1.53347697205282	0.44538441561045	-3.44304137797687	0.000575211298008574	0.100314355624406
Smim6	123.41391388617	1.54499711895135	0.447860194221517	3.44973082869512	0.000561145764300774	0.100314355624406
Phc1	448.008670674588	0.858086564466048	0.249641123592029	3.43728049337079	0.000587586768378943	0.101210306454385
Lyz1	2620.7847180118	-1.52630832492207	0.444901247360111	-3.43066766833909	0.000602097747538621	0.102651522100768
Opn1sw	39.6552706468146	-1.42334544689907	0.417379190173936	-3.4101974425364	0.000649158657487649	0.109556998477814
Polrmt	71.9739027032813	1.46765121851871	0.432065843120801	3.39682305807351	0.000681730333126415	0.11281060223065
Slc12a4	438.552289177566	-1.21003292564808	0.356233760359818	-3.39673849111288	0.000681941035749079	0.11281060223065
Tex2	950.809258675818	-0.96733239417008	0.285317909217289	-3.39036689573311	0.000697991401920226	0.114333728855717
Auts2	418.563235278052	-1.1167136605108	0.32978204648952	-3.3862172680352	0.000708632550726802	0.114949831626635
Cdk3-ps	17.3869204775788	-1.49278893225906	0.441552559107781	-3.38077291472491	0.000722822533753866	0.115018275180568
Klhl32	74.1239683602049	1.53369349585826	0.453306798932976	3.38334545051688	0.000716084981113582	0.115018275180568
Bbs10	101.044062057864	1.12782227449343	0.334249478609901	3.37419307034941	0.000740324235378972	0.116691861553886
Tns2	1830.97632219039	-1.15873413905273	0.34414815951177	-3.36696305654106	0.000760008689584797	0.118675001734419
Gm5575	95.9961008965496	-1.33291199686168	0.396552580479421	-3.36124908139604	0.000775908196451815	0.120035871725157
Egr3	241.918394417388	-1.39734806223361	0.416073969232158	-3.35841260344245	0.000783915057906296	0.120161952178884
Mettl7a2	148.699101480577	1.54654754900962	0.46131020840223	3.35251100201351	0.00080082058477779	0.120541534508715
Nkap	829.356922955626	0.806686205875502	0.240529939099153	3.35378709568028	0.000797136714379112	0.120541534508715
Ugt1a5	88.9308148868452	-1.19837845050022	0.357802134370136	-3.34927697569444	0.000810227555878552	0.120868589318025
Ahrr	206.781961115188	-1.2356621854114	0.370261510736588	-3.33726879402942	0.000846060815607514	0.12091287845254
Ears2	112.687321085847	-1.26971754422892	0.37949170235952	-3.34583743553376	0.000820344757672904	0.12091287845254
Endov	467.487764748182	-1.04191146618134	0.311596721323282	-3.34378186572881	0.000826446918896286	0.12091287845254
Peli2	477.116213281192	-0.983566804892307	0.294346534966569	-3.3415266974487	0.000833190033021002	0.12091287845254
Serpina1b	14.6874541368154	-1.37235788892295	0.411248072984872	-3.33705609600128	0.000846708569484509	0.12091287845254
Qdpr	71.720747564271	1.30357553368498	0.391614033800552	3.32872527839207	0.000872444152666162	0.123532177141917
Jchain	87.0677930321783	-1.47644979357316	0.444975143169253	-3.31805004445287	0.000906482417290508	0.127273178387309
Kpna2	599.190305328907	0.948997807677898	0.286806457751718	3.30884393300315	0.00093682042308108	0.130436630240322
Abca1	2092.17708445405	1.29244890930535	0.391552714624933	3.30082990369095	0.000963993064010358	0.131860243343255
Aifm2	122.222827528917	1.36945088053427	0.415200621897705	3.29828716121642	0.000972765956323679	0.131860243343255
Mettl7a3	303.620503246406	1.50450167897447	0.455824541945341	3.30061578640248	0.00096472896989555	0.131860243343255
Skida1	90.444136405702	1.25222026853848	0.379851572573475	3.2966041447578	0.000978613249614775	0.131860243343255
Olfr1342	201.524886298324	1.27251020799379	0.387451270803915	3.28431032205284	0.0010223228744235	0.136647764686943
Zc3h6	159.931667102383	1.02565198859171	0.314327198798805	3.26300744100803	0.00110236625438553	0.146177264906931
Gm16432	345.613068177199	1.02603075147196	0.315177064616354	3.25541058236863	0.0011322854479302	0.147798634875139
Zfp239	58.8964270807898	1.46680290430075	0.45038969419118	3.25674171327314	0.0011269893114956	0.147798634875139
Gm10184	501.435704794622	-1.236852359185	0.380282376783704	-3.25245773849914	0.00114411608323064	0.148185205570678
AU041133	101.087501385237	1.23049689730296	0.379082301784411	3.24598877739948	0.00117043453350937	0.15042784758365
Fam110a	81.8209066107212	1.36661910729347	0.424311981898245	3.22078839532088	0.00127838498810798	0.16304775863594
Gpr156	28.6136640904099	1.48090157799081	0.460341768023355	3.21696113813352	0.00129556146225406	0.163986673570764
Slc18a1	50.36297905571	-1.48058043868398	0.461388876242974	-3.20896431387801	0.00133214025076523	0.167348866990869
Dars2	175.918873474639	1.11923198145953	0.350671196806144	3.19168495061273	0.00141445521679296	0.176363565389379
Rdm1	103.368034450056	1.27433113564791	0.40000206572949	3.18581138655844	0.001443486711861	0.177336588101276
St6galnac2	605.726900342547	1.20237354957496	0.377222646295746	3.18743734338868	0.00143539553675919	0.177336588101276
AC113536.1	282.551749885338	-0.998315894522245	0.316599742257951	-3.15324291612614	0.00161467381681666	0.183523606335869
Bop1	108.380861157056	-1.18665592160293	0.374159174600455	-3.17152699214204	0.00151639775118382	0.183523606335869
Fnbp4	1400.64781504452	0.761664693343484	0.240520302695816	3.1667376300734	0.00154159336664169	0.183523606335869
Foxp4	282.551749885338	-0.998315894522245	0.316599742257951	-3.15324291612614	0.00161467381681666	0.183523606335869
Grhl3	45.948893886308	1.44471680425221	0.456953010376072	3.16163100241578	0.00156888231400458	0.183523606335869
Kif3a	643.856562050945	0.879533082884382	0.278850134626814	3.15414257935168	0.00160970421124597	0.183523606335869
Oacyl	46.6957559005169	-1.45151453538731	0.459310786237792	-3.16020128174356	0.0015766018044285	0.183523606335869
Ripor2	349.492178177353	-1.15177679843752	0.363402299103868	-3.16942628397712	0.00152740197347475	0.183523606335869
Ttc17	919.288790493204	-0.821095240631561	0.259395724184385	-3.16541547943137	0.00154861646086428	0.183523606335869
Zbtb45	139.881531429219	1.03119614341159	0.326224428813748	3.16100221912055	0.00157227300628623	0.183523606335869
Znrd1as	36.9498171966038	1.33312179214611	0.422165448585694	3.15781833073322	0.00158954582840764	0.183523606335869
Bmi1	1002.55578505416	-0.813796511224273	0.258894795383087	-3.1433482856235	0.0016702697425908	0.187294408451054
Dnali1	18.407449795891	1.4365953651488	0.456837637025618	3.14465194790473	0.00166284532953702	0.187294408451054
Siah2	85.3754848494487	-1.17739195911509	0.375230446663107	-3.13778364625137	0.001702304780814	0.189614055185602
Eif3j1	194.935277308199	1.12253695822532	0.358712043384056	3.12935397327453	0.00175191125107011	0.19131328877699
Gpr153	49.5594770861441	-1.44282162356439	0.460627277123474	-3.13229740230438	0.00173444085843827	0.19131328877699
Tex264	140.815263080614	-1.22303065722747	0.390691509565671	-3.13042548221001	0.00174553278673639	0.19131328877699
Siglech	72.6268744210259	-1.26158110449985	0.403638682647756	-3.1255208153595	0.0017749050819826	0.191323316837195
Tcf24	46.5207134202191	1.34481009737414	0.430133482788183	3.12649480030455	0.00176903632746663	0.191323316837195
Arhgap24	172.247761037429	-1.21286639089282	0.38870260803589	-3.12029393633713	0.00180670656757268	0.192727434984397
Zfp526	131.147769268837	1.11319436759398	0.356839436058116	3.11959457141582	0.00181100115468939	0.192727434984397
Gm16139	47.4385905269028	1.34308822222083	0.430800959772496	3.11765373719248	0.00182296841819425	0.192773141336643
Gm14698	15.6690145454473	-1.19034001906968	0.382234133190978	-3.11416463289778	0.00184466529606622	0.193840677777826
2810474O19Rik	6116.19623648376	0.684722076483173	0.220420548651706	3.10643486132106	0.00189358022152442	0.19409778123454
Gprc5b	372.877387825825	1.11443618974967	0.358602434524007	3.10772064676281	0.00188536188180577	0.19409778123454
Gsta2	50.8005268712384	1.41760612305167	0.456332506956477	3.10652013924328	0.0018930341345292	0.19409778123454
Gsta3	787.401329664009	0.943079932345422	0.303448483145583	3.10787492680584	0.00188437797635541	0.19409778123454
Tshb	121.352948889905	1.32956117984267	0.429006375445103	3.09916415219522	0.00194067463422814	0.197712145052949
Cxxc1	573.382772071521	0.742601462238896	0.242052329215816	3.0679376837427	0.00215541560563103	0.214369812253023
Lrmda	73.2946976824449	1.24149608178166	0.404296352608952	3.07075756130424	0.00213516443160383	0.214369812253023
Mgat4b	158.588501176437	-1.26118817269048	0.411088239142676	-3.06792569721939	0.00215550206239573	0.214369812253023
Zfp467	510.723751676127	-1.15164883255983	0.375144769260492	-3.06987842274872	0.002141459239477	0.214369812253023
Ubxn1	252.705121125086	1.00663429935708	0.328552286510384	3.06384810177014	0.0021850982622334	0.216027347724235
Pdgfc	35.8900737918422	1.38161940679836	0.453355411346439	3.04754144809926	0.00230721705011238	0.226758720431045
Gm14419	77.3747390846441	1.30569024811698	0.428782042918213	3.04511410792927	0.00232592045470678	0.227260110861058
Gm28539	24.6944867467401	-1.21242514604405	0.398646618540956	-3.04135314249377	0.00235517424171491	0.228780530410306
Fbxo34	227.17883778339	-1.08972685290687	0.35865334449528	-3.03838475127117	0.00237850063491624	0.229710916810292
Rap2b	254.228737532619	0.899446123554943	0.296498679877941	3.03355861120602	0.0024168775790496	0.232075807992878
Ildr1	339.779786615932	1.00581501813225	0.332057380050565	3.02903979420389	0.00245332365145601	0.234229323248726
Rcc1l	117.036331094543	-1.38898557885095	0.45889641917618	-3.02679541789514	0.0024716117554837	0.234634597787623
Slc4a1	22.7921453292741	-1.39502026927723	0.461607165876728	-3.02209404966164	0.00251032539714325	0.236963371386833
Adamts10	749.178262911432	0.951960211440764	0.316208692339521	3.01054409477972	0.00260780080278981	0.242061865627845
Glt1d1	65.8013176197273	1.36353597339119	0.452670654766459	3.01220315263128	0.00259358961988988	0.242061865627845
Tmem252	780.446288349809	-1.06467036029843	0.353334827023524	-3.01320526274516	0.00258504006832107	0.242061865627845
Gm20257	128.719398009639	1.15327798714401	0.38339971110523	3.00803040205599	0.00262946831600987	0.242724622231452
MF597757.1	16.8261652615743	-1.12899782087716	0.376062820544364	-3.00215219160166	0.00268078115574228	0.24538246310533
Slc2a8	71.5167844307902	-1.37515002019721	0.458173353045863	-3.00137494041378	0.00268763411229803	0.24538246310533
Zfyve27	649.101697637084	0.875859231444881	0.292157834053136	2.99789746964507	0.00271849113960221	0.246850815002574
Ampd2	251.054340155883	-1.12331015866067	0.375167687936388	-2.99415486669291	0.00275206217075887	0.247212122306663
Cftr	367.033350394005	-1.3509316707241	0.451015652908027	-2.99530994548339	0.00274166096398057	0.247212122306663
Pomt2	527.109848795867	-0.862246615096516	0.28857744951419	-2.9879209777066	0.00280882168195679	0.250961458086278
Col6a5	40.0603966670038	-1.3007160935411	0.437393086010468	-2.97379207660812	0.00294144317043496	0.258661223640144
Tmem161b	562.091192132629	0.922988206627468	0.310335131384897	2.97416603305129	0.00293786062948109	0.258661223640144
Tnnt2	66.9750576422843	-1.3254744360222	0.445428992650299	-2.97572555422501	0.0029229631457952	0.258661223640144
Rab30	138.370597918549	-1.37105720001199	0.46161001280933	-2.97016347558803	0.00297641313202497	0.260366024135462
Rassf10	46.7097890695997	1.34998072331666	0.455622745976873	2.96293531268342	0.00304720599312825	0.265170404860348
Ttpa	26.6800212725081	-1.25050731772278	0.422473542164525	-2.95996599293734	0.00307673002824102	0.266352359128761
Pcdhga9	118.66825431848	1.20014363756198	0.405831398534483	2.95724688108379	0.00310399480370085	0.267327552475432
Tspyl2	713.314556331427	0.781647516549943	0.264560583145174	2.95451237390502	0.00313163594749585	0.268324991850055
Snrpd1	172.988023259535	-1.11221105147791	0.376761982714077	-2.952025688648	0.00315696665846396	0.269115300661306
Cgn	1046.66461707749	0.828065392234818	0.280775982297157	2.94920308161701	0.00318594546624171	0.270206989086125
Catip	33.4449693459923	1.33588198057573	0.45393811825856	2.94287244636024	0.00325182369925632	0.272581960490443
Gm18829	159.359374962448	-0.964675434741438	0.327636628376331	-2.94434550716164	0.00323638480187085	0.272581960490443
Kcnq1	199.397732183302	-1.11962423064593	0.380719862517476	-2.94080855998033	0.00327356781780562	0.272581960490443
Ric8a	434.087613615586	-0.931948890634567	0.316981039579806	-2.94007771527903	0.00328129934867014	0.272581960490443
Xpnpep2	370.668934013472	-1.04102272599271	0.35424148031083	-2.93873751057968	0.00329552047037763	0.272581960490443
Clns1a	604.841171474317	-0.874816941453147	0.29820661205207	-2.93359337485245	0.00335062852833274	0.275774883996962
Ccdc14	119.640924729845	1.00863263384345	0.344179070632058	2.93054610203686	0.00338366781709843	0.27712902886314
Kbtbd8	51.815528321356	-1.26238931957699	0.433172057139439	-2.91429075068575	0.00356497711172686	0.290554329671865
Fam221a	192.46244670501	1.12614343782757	0.38680795796214	2.9113760837821	0.00359840608077701	0.291855188337972
Foxk2	695.174841505366	-0.934912204705755	0.323012827045851	-2.89435008899212	0.00379944285711077	0.306230527059125
Mrm1	106.066045906314	-1.18079241511354	0.408114220058286	-2.89328907712382	0.00381230246757828	0.306230527059125
Gm4841	248.989493531919	1.33034533514721	0.460771358777195	2.88721360346205	0.00388670267918668	0.310713054372493
Ap3m1	1702.86906567211	-1.04070517857667	0.360986932181631	-2.88294418938423	0.00393977236989626	0.31345579407727
Gmppb	74.3230390712204	-1.29648389554221	0.450585786752926	-2.87732976418346	0.00401056240330801	0.316077719973916
Mitf	524.648517635874	-0.963664435932883	0.33474911501704	-2.87876619444932	0.00399234193634503	0.316077719973916
Cyp3a13	160.20566537976	1.20061409200639	0.417597420829993	2.87505150204261	0.00403961599615104	0.316872789031416
Camk2b	190.94692922941	1.31735297977242	0.458482817333817	2.87328756927714	0.00406224167401224	0.317158569576619
Banp	340.101270254107	-0.82123955577463	0.286575209763965	-2.86570340976471	0.0041608386783189	0.320376704533063
Klf16	27.2151352449072	-1.30510996482884	0.455806041195393	-2.86330115635604	0.00419251869872779	0.320376704533063
Rab11fip5	180.843697320034	1.09456661067816	0.382169061720643	2.86409005938387	0.00418209089186427	0.320376704533063
Rbm15b	566.449149817407	-0.944266230689706	0.32984166455433	-2.86278639772681	0.00419933554541182	0.320376704533063
Trim12a	724.858692886647	1.23265088947231	0.430383514461282	2.86407552346712	0.0041822828162389	0.320376704533063
Syngap1	142.953433201048	1.10070768752577	0.384710865271257	2.86112971295902	0.00422134300066297	0.320591812977622
Mtfr2	33.5274777304299	1.29368459139254	0.452957670018918	2.85608275788443	0.00428903322949109	0.324258675105598
Adpgk	416.543122462936	0.961320359486642	0.337848553996631	2.8454180079049	0.00443531763879768	0.333807599590233
Ide	1798.16709881578	-0.766486651189318	0.269590935022927	-2.84314697422646	0.00446704657562797	0.333885343319296
Pkdcc	101.847162919185	-1.11711088471911	0.393004866133796	-2.84248613944336	0.00447631774620076	0.333885343319296
Cygb	81.8313557287575	-1.27443553480507	0.449779838893927	-2.83346523032043	0.00460463169285335	0.340416753646875
Gart	265.895825683605	-0.983968730801671	0.347096979127289	-2.83485247631852	0.00458468513135021	0.340416753646875
Cavin3	71.1241540757681	1.14199908264917	0.404092946029327	2.82608022206429	0.00471214611988977	0.345309374434729
Zdhhc23	50.8872192957371	-1.2868391473304	0.455124695593048	-2.82744302779175	0.00469213637429257	0.345309374434729
Nudt1	59.6124493490485	-1.22084714046471	0.432627011353002	-2.8219392419503	0.00477342197772018	0.347027869100085
Rab7b	62.6423362121094	1.29350592157519	0.458415365600444	2.82168971339108	0.0047771372930943	0.347027869100085
Cd40lg	22.737513743763	-1.2242001967121	0.434650960962059	-2.81651326388984	0.00485480382875061	0.348130057973301
Cd63-ps	41.6841294589866	1.29771411336995	0.460420563952791	2.8185407320404	0.00482424896984074	0.348130057973301
Nde1	180.869227248229	1.09359430779402	0.388469393756951	2.81513634116112	0.00487565439105533	0.348130057973301
Pear1	165.944364701222	-1.24580415313067	0.442328312718512	-2.81646939006474	0.00485546695814252	0.348130057973301
Dnajb1	795.802221610031	-1.03893598279823	0.369626009817301	-2.81077617701134	0.00494221531314934	0.351380993413188
Lbp	2227.9407933537	-0.925797215798507	0.32993360038298	-2.80601070859064	0.00501590253584677	0.355108896478508
Isyna1	397.42901582464	-0.774869586937021	0.276964842827734	-2.79771821948886	0.00514649891535027	0.362817315939546
Gm18301	43.2179614550241	1.25388750077031	0.448884050285715	2.79334384897885	0.00521662081171484	0.366215548412318
C030006K11Rik	90.0343590715241	1.08369086878638	0.389229673813552	2.78419386211928	0.0053660950630812	0.370887308279746
Ccpg1os	202.690423470141	0.970961855188115	0.348952843308954	2.78250162967851	0.00539415943930922	0.370887308279746
Fcrl1	36.740459242455	1.27947132898971	0.459576154620988	2.78402461947768	0.00536889587671195	0.370887308279746
Kcnj10	131.430285775528	1.26187943954627	0.453067961005396	2.78518798095115	0.00534966990957974	0.370887308279746
Prrg1	372.985417009745	-1.2199310880645	0.438247776654492	-2.78365608007699	0.00537499944012542	0.370887308279746
Gm18513	32.8331329496028	1.27530547714316	0.458826227905298	2.77949559022678	0.00544433927382097	0.371281716681636
Gm20219	73.3191920293559	-1.12521877050639	0.404683904896666	-2.78048807202674	0.00542772536363019	0.371281716681636
Gm7334	427.515603862851	-1.24820177791625	0.451186096919867	-2.76648989505085	0.00566633409387621	0.384850040814974
Kcnh7	160.126711787407	1.14422062685398	0.414131792781563	2.76293838531135	0.00572835788698603	0.387487463869484
Gm17816	44.8172071060611	1.19245258909681	0.431796645163284	2.76160688707037	0.00575176860993234	0.387502217478829
Tlr1	84.5803947025326	1.23161354675895	0.446268556336061	2.75980355163424	0.00578361283788845	0.388082744158395
Phtf1	913.160083976929	0.679238896966219	0.246310388550083	2.75765427907685	0.00582177337890185	0.389080758458768
Uhrf1bp1	475.888762478175	-1.06256087183877	0.385620875046564	-2.7554547499807	0.00586106110475943	0.390145852343907
Gm6611	26.1237890656259	-1.21623173664143	0.442540371724566	-2.7482955552774	0.00599059816741283	0.397186167385451
Mroh8	13.7802713764846	-1.22113869549758	0.444827681227189	-2.74519493060482	0.00604749646558747	0.399373798209626
Rerg	170.230859263658	-1.01544041386666	0.370103365669571	-2.74366706184793	0.00607571242092662	0.399657492633236
Polr3g	130.421847542941	1.18610940105015	0.433079351980768	2.73878076991032	0.00616674794905398	0.404054998952133
Fkrp	591.911936252742	-0.722157409300199	0.264444401355509	-2.73084779106123	0.00631716397323227	0.412293654940488
Acvr1c	189.325308405958	-1.2576416175891	0.461403285212607	-2.72568847664273	0.00641675292911342	0.413164576006985
Eif2b4	61.8837784926031	-1.16616322127036	0.427698052486333	-2.72660400133018	0.00639897834561296	0.413164576006985
Mettl16	937.128450304211	-1.03068329785551	0.377813509676467	-2.72802128949309	0.00637154957092134	0.413164576006985
Mzt2	37.9951045890381	1.23787514435852	0.454259890988856	2.72503729454046	0.00642942241811206	0.413164576006985
Ccdc96	22.385060843155	1.24966017546085	0.460509347180897	2.71364779696851	0.00665468758203501	0.41882096933346
Edaradd	169.738683993149	-1.18096503961059	0.43495153692656	-2.71516465479232	0.0066242826470184	0.41882096933346
Elac2	182.238356318949	-0.982366010261499	0.362689132562084	-2.7085620220323	0.00675754803758006	0.41882096933346
Fah	78.9374138168132	1.09567028323961	0.404834527947893	2.70646451228743	0.00680038502177696	0.41882096933346
Homer1	400.446290214043	-0.881507291532402	0.324875750988008	-2.71336746079563	0.0066603205492664	0.41882096933346
Ing3	349.628969432627	0.958066656503797	0.353186885689106	2.71263372260979	0.00667508430078321	0.41882096933346
Mrpl16	215.051320419919	0.869468468278798	0.321316608115372	2.70595557876238	0.00681081557927775	0.41882096933346
Mtus2	190.545705590142	1.2460756149245	0.459848225012347	2.70975410395691	0.00673331063765717	0.41882096933346
Nedd1	252.317258559281	0.762590059200222	0.281449621105317	2.70950821040496	0.00673830373729066	0.41882096933346
Senp7	2424.50695574617	0.717273037126126	0.2642636043537	2.71423315700373	0.00664293938970314	0.41882096933346
Susd4	311.980152988627	0.863641476163001	0.318067586383433	2.71527660514855	0.00662204359484138	0.41882096933346
Vps29	1124.87321772521	-0.702924453504245	0.259804180587701	-2.70559331229454	0.00681824896209608	0.41882096933346
Amd1	1212.94915954731	-0.832699660588184	0.309948368692298	-2.68657539351287	0.00721886545962476	0.419955778652278
Brca1	96.7256855085297	1.18250742110058	0.438628697094563	2.69591896046338	0.00701947419845647	0.419955778652278
C5ar2	174.278642063211	-1.15272673633049	0.427828975209821	-2.69436340950295	0.00705232254311134	0.419955778652278
Ccdc130	54.1161216758597	1.19844518767877	0.446816664186647	2.68218552202017	0.00731428845988824	0.419955778652278
Cope	464.687548211742	-0.728730105920036	0.271387019043306	-2.68520619920936	0.00724850716081768	0.419955778652278
Dnajc17	37.0530905394626	1.22091074162062	0.453981724785575	2.68933896446445	0.00715936805595713	0.419955778652278
Edn3	531.140360916545	0.909139621850362	0.337926448777563	2.69034763375031	0.00713776212999489	0.419955778652278
Gm15737	67.7547144337914	1.1536360888676	0.429504061680742	2.68597247800911	0.00723190455228761	0.419955778652278
Gm28557	75.7508599792438	1.17021339106187	0.434190002920731	2.69516429026469	0.00703539326110639	0.419955778652278
Gm8425	100.725811874094	1.16000389940274	0.429318544938094	2.70196550575286	0.0068930913230521	0.419955778652278
H2-T22	374.468969698507	1.24290329930211	0.460098104697093	2.70138756628954	0.00690508224442065	0.419955778652278
Lipt1	37.508760710421	-1.24235956390021	0.461366318343807	-2.69278340118104	0.00708582858729944	0.419955778652278
Nt5c3	321.652344590621	0.992570304892446	0.369273828385159	2.6878977836934	0.00719034034311906	0.419955778652278
Nup85	166.868567917658	0.955780088028601	0.354148220494727	2.69881375287846	0.00695871084364489	0.419955778652278
Pde7a	2055.01413123056	0.938855747791196	0.349044416425287	2.6897887592829	0.00714972610628675	0.419955778652278
Pdxp	14.2806529904538	-1.14269667431038	0.425905186655104	-2.68298370180622	0.00729685462974544	0.419955778652278
Pop7	19.5172004705774	-1.23617986626565	0.45827552903697	-2.69745990771836	0.00698706977555187	0.419955778652278
Snapc5	234.955603897815	0.865216858997426	0.320543378517728	2.69921925387572	0.00695023697644537	0.419955778652278
Svip	229.159493571085	0.981578993017276	0.365951651884135	2.68226414053203	0.00731256961787195	0.419955778652278
1700067K01Rik	31.2372157578878	1.23668239706225	0.461610730973244	2.67905902979091	0.00738293771181637	0.420114486783293
Ak4	95.9903091727907	-1.22545332173322	0.457123456031001	-2.68079291396088	0.00734479528718008	0.420114486783293
Fhl3	46.3247876534851	-1.16499928325935	0.43493116345375	-2.67858314407317	0.00739343739658162	0.420114486783293
Prr18	89.5722798539659	-1.13925803481434	0.425494958467973	-2.67748891530073	0.00741763069194825	0.420114486783293
Gpx7	41.1372173551616	1.22444266508456	0.457873097942378	2.67419656360473	0.00749085311032516	0.420997239041872
Mis18bp1	241.353910390785	1.14965307666777	0.429927464358592	2.67406288728945	0.00749383973858204	0.420997239041872
Rfc3	87.6153552674319	1.11542804053997	0.417233000506289	2.67339361744268	0.00750880878827375	0.420997239041872
Hpgds	163.172175325393	-1.17865520453784	0.441567731849221	-2.66925121453465	0.00760205678918691	0.423383882779116
Rps6ka1	443.680238426583	-0.949776965209179	0.355791098369537	-2.66947928029022	0.0075968960117325	0.423383882779116
Car3	50.2536237298007	-1.21925356844771	0.457463929301122	-2.66524525837566	0.00769321929850557	0.427037568237312
Rfx5	506.44807623754	0.711422189498505	0.267134808980358	2.66315794715774	0.00774110690253369	0.428272894462029
Ube2j2	253.067689170806	-1.0387245532984	0.390713916485013	-2.65852970542513	0.00784824316010799	0.432767150888067
Efna2	49.7208584299955	-1.11913235390702	0.421851965413147	-2.65290302206127	0.00798027952504218	0.437755613647148
Nanos1	118.755537477094	-1.16620905377395	0.439673193842395	-2.65244520272481	0.00799110977749462	0.437755613647148
2210418O10Rik	387.575123739942	1.10253997570497	0.41745754234165	2.64108289796485	0.0082641495680851	0.43859348312591
Adgrd1	151.578369165224	1.00383046116455	0.380097576667981	2.64098095537558	0.00826663660904825	0.43859348312591
C4bp-ps1	40.2260322105346	-1.19959083698429	0.455278477562071	-2.63485074763004	0.0084174286802391	0.43859348312591
Cnn1	60.219011954208	-1.16540776600584	0.44222303215619	-2.63533936783788	0.00840531989500624	0.43859348312591
Coa6	25.7117165398857	-1.16051324904041	0.440279323132348	-2.63585680286775	0.00839251401999285	0.43859348312591
Crym	14.6174245033557	-1.18122915171077	0.446513783171989	-2.64544835171589	0.00815827403007998	0.43859348312591
Gm12258	269.31005464935	1.08227964718089	0.410345013450791	2.63748702117634	0.00835228216328942	0.43859348312591
Gm12622	15.4392255939481	-0.932761706764405	0.354035192245607	-2.63465815600985	0.00842220569170855	0.43859348312591
Gm15371	22.8318993283399	1.21351705199927	0.457836031571832	2.65054947255474	0.00803609571054086	0.43859348312591
Gm47021	64.1238633805959	1.17528676662989	0.443982459487585	2.64714684446391	0.00811740958391629	0.43859348312591
Muc5ac	123.404721228303	1.12095091046624	0.424290030442864	2.64194496697511	0.00824314486791082	0.43859348312591
Nlgn2	271.960661046851	-1.06836964187888	0.403275847666856	-2.64922793680779	0.00806758992295066	0.43859348312591
Parp8	812.090841323821	-0.809579705619369	0.307282907265768	-2.63463956659055	0.00842266690895348	0.43859348312591
Prkag1	174.072531555346	1.08508366674316	0.411542774890421	2.63662426592735	0.00837355239758371	0.43859348312591
Sprr2a3	14.242174679787	1.19525446178858	0.453695056889305	2.63448861440915	0.00842641298081262	0.43859348312591
Trim7	124.025942451233	1.21602560006997	0.460633107538871	2.63990056330754	0.00829303556642888	0.43859348312591
1700029I15Rik	25.3114123260626	1.19469235964566	0.454326222402574	2.62959147136142	0.00854875302798901	0.440841251826051
2810459M11Rik	31.980915744382	1.1742773872754	0.446530294969227	2.6297821234197	0.00854396062280026	0.440841251826051
Kdm1b	435.509911250028	-0.964970210242219	0.366814944466541	-2.63067310860406	0.00852159582968807	0.440841251826051
Hjurp	948.479732198186	1.0077987332585	0.383558625386762	2.62749594600378	0.00860158667715908	0.440844509822006
Tmem213	116.018259259083	1.11192918431905	0.423102045090112	2.62804020264718	0.00858783656335742	0.440844509822006
Gon4l	1736.6952833727	0.656295712504731	0.249895715489781	2.62627837063325	0.00863241881861405	0.441071723612855
Nr3c2	536.287980138597	-0.878923220241581	0.335174046945602	-2.62228901148849	0.00873413292376192	0.442211796637013
Slc10a5	90.5125434038204	1.015430903452	0.386925267818562	2.62435924429767	0.00868121662979888	0.442211796637013
Tmem191c	16.1815113300892	1.21052909714125	0.461606188007922	2.62242822689472	0.0087305654821379	0.442211796637013
Lyrm9	396.889311194598	-1.18715823851763	0.453342135817983	-2.6186805609313	0.00882705630757635	0.445566334703884
Tfec	77.4489973554208	1.20077289788653	0.458834565665113	2.61700618859419	0.00887047330515044	0.446409240911005
Sprr2a2	118.960073880057	1.19514599616571	0.457238751479451	2.61383356572178	0.00895326389942333	0.447877644405883
Ttn	304.281977468018	-1.12369028493523	0.42987116156737	-2.61401644352717	0.00894847296777903	0.447877644405883
Gm12294	99.6241814478087	1.05524391078588	0.404895856500894	2.60621069305399	0.00915501273386093	0.455243907015918
Nlrc3	101.846588472067	0.959910064617546	0.368295288425209	2.60635988237053	0.00915102563751766	0.455243907015918
Aptx	291.976073962619	-0.919906682213648	0.353136165627647	-2.60496310418575	0.00918841539400428	0.455549093184046
Cep250	257.518239131438	0.991863451287369	0.381928063926195	2.59699023185434	0.00940445985029813	0.464880814138406
Smim15	536.985111397696	-0.738564381226521	0.284678928109855	-2.59437671109087	0.00947625934806011	0.467048204092591
Snrpn	104.338890316543	-1.02503756545337	0.395593644975878	-2.59113759402246	0.00956592362010824	0.470003177890569
Tmem254a	99.2099637972363	1.13025547240961	0.436361141864211	2.5901835978817	0.00959247567995475	0.470003177890569
Zscan21	218.127617197006	-1.01197459269365	0.390974684572318	-2.58833789660995	0.00964403270233164	0.47114765611274
Tmem74	29.4378245952702	-1.17543507982385	0.45444708242279	-2.58651694616955	0.00969514028972345	0.472263568398541
Cdkn2aipnl	298.944055864334	-1.14199350539776	0.442201549488544	-2.58251809998993	0.00980822171778241	0.474434558488954
Fam78a	77.3018210500357	1.10329771597332	0.427314793446576	2.58193194547395	0.00982489569291226	0.474434558488954
Gm8116	190.139779215593	1.00543490430387	0.389222821546608	2.58318589929721	0.00978925597734101	0.474434558488954
Pgap2	653.665625355184	0.724345835483177	0.28096949685142	2.57802303666515	0.00993673732351943	0.47845247032093
Ap1m2	390.087722101929	-0.852051371026578	0.33104170462792	-2.57384903205551	0.0100574147035181	0.482871508236725
Stat4	37.7012493583229	-1.1719580479386	0.455669158806233	-2.57194946221269	0.0101127652739685	0.484137771339442
Prpf19	313.48021119212	-0.957836568817473	0.372607108768623	-2.57063417813711	0.0101512494131821	0.484591643415562
Plekhs1	39.9412237327485	-1.16830543180755	0.454918525815761	-2.56816411183199	0.0102238740607032	0.485285476722242
Zfp651	78.4734718396574	1.18535187803776	0.461534852610384	2.56828248469982	0.0102203831496981	0.485285476722242
Ube2d-ps	172.409612871094	1.01299866374551	0.394714824523287	2.56640643018398	0.0102758345448761	0.486370095115554
Pigv	162.600221711844	1.01980003735957	0.398146742535285	2.56136727595903	0.0104261070251223	0.492088689761989
Lyz2	132057.777712745	-0.789070259848178	0.308377110226443	-2.55878349488638	0.0105039136312975	0.492975811662131
Txnl4a	143.926528017293	-0.838988411638106	0.32788499112852	-2.55878870438827	0.0105037562368561	0.492975811662131
Ffar4	47.7710991044747	-1.08960172733207	0.42626064857128	-2.55618652808827	0.010582637377395	0.495279286558866
Eipr1	100.452306839548	-0.909014257149586	0.355866265130459	-2.55437040882857	0.0106380020997444	0.496118716692939
Mmp13	37.5646077491057	-1.14830343492402	0.449670995527181	-2.55365243999735	0.0106599604556359	0.496118716692939
Cutal	257.420066776269	0.850789669482783	0.333712123282952	2.5494718654899	0.0107886215675941	0.500711914309341
Ccdc180	12.7086662299795	1.1201218472844	0.439896669962169	2.54632945364358	0.0108862391777839	0.503388648219571
Gm9042	16.9089847192566	-1.08686035877988	0.427266200029864	-2.54375459304741	0.0109668103873548	0.503388648219571
Pfkl	584.733139875855	0.750308053831995	0.29484667937598	2.54473971156793	0.0109359221932839	0.503388648219571
Trim30d	134.535670516542	1.12642134401212	0.442690267841828	2.54449086830747	0.0109437173171808	0.503388648219571
Igkc	737.730617812902	-1.16603103245147	0.458764554511342	-2.54167638058586	0.0110322267236137	0.505003956433256
Ift22	118.759085634181	0.992994349483512	0.391021877673775	2.53948540012883	0.0111015678738195	0.506789606655124
Tyro3	42.982009591692	-1.17145055463759	0.461598664425025	-2.5378118372521	0.0111547940851982	0.507831878952294
Aatk	89.1887123174579	-1.16996862185702	0.461432611098955	-2.53551351533349	0.0112282595634237	0.508405855787761
Cfap97	1144.03783582188	0.787259369798044	0.310483575133843	2.53559103556017	0.0112257746573297	0.508405855787761
Borcs6	42.7803329580262	1.16823106935847	0.461510314220696	2.5313216917614	0.0113633576896799	0.509027428034333
Hsph1	1254.18722209901	-1.08474815513541	0.428532923967344	-2.53130645153899	0.0113638514877188	0.509027428034333
Pfn2	74.8881574547268	1.0714732046528	0.42292701079804	2.53347073442055	0.011293917059457	0.509027428034333
Uxt	66.7417461955592	-0.989674808082112	0.390938010160734	-2.53153897129421	0.0113563196928357	0.509027428034333
Pidd1	48.4036037039243	1.15350511343604	0.456302475455697	2.52793963540099	0.0114734076852349	0.511193854946414
Sgms1	8421.14170982201	-0.728601565718211	0.288140437999551	-2.52863350516371	0.0114507527765846	0.511193854946414
Trafd1	639.248125253433	0.977608185051348	0.387098118458922	2.52547904118808	0.0115540673082159	0.513418501557638
Repin1	84.7715152585755	0.992311007270419	0.393364400321388	2.52262534804796	0.0116482428025071	0.514864658053674
Zfp260	2425.98911418026	-0.640151035925081	0.253674221619858	-2.52351631094931	0.0116187670372499	0.514864658053674
Gm2178	22.3276159259081	-1.1585221031424	0.4600157321999	-2.51844017943057	0.0117875904846712	0.51890825006801
Pdk1	544.869872288278	0.859812922729264	0.341464616044393	2.51801469999891	0.0118018395394927	0.51890825006801
Ift88	352.593034955615	0.87762600897304	0.349056588077369	2.51428003065942	0.0119275683797963	0.521690608611616
Trnau1ap	103.284369911411	1.01061231136382	0.401885333555316	2.51467826014784	0.0119141055244236	0.521690608611616
Aldh1a2	103.841741971792	1.02628367604204	0.408871293965031	2.51004091309431	0.0120717174409164	0.526445994469649
Vav3	190.013241233535	-1.01742953336631	0.405622575025787	-2.50831584830214	0.012130818043501	0.526445994469649
Zfp706	1215.21945884747	-0.819755080355977	0.326814182782512	-2.50832161987752	0.0121306198829506	0.526445994469649
Ccdc17	71.911771994085	0.958991280328342	0.38274403221991	2.50556821164841	0.0122254814548209	0.529179648049607
Aph1a	251.044311432529	-1.0379115737524	0.414705226860562	-2.50276945291884	0.0123225784941955	0.532004241553021
Arl6	109.139691154303	0.920758799726535	0.368823123045496	2.49647796516531	0.0125433461479685	0.53736981394938
Tm4sf20	26.5244855709384	1.11837281304029	0.447930486911589	2.49675529065078	0.0125335415326576	0.53736981394938
Zfp667	53.5479313680902	1.15222785009204	0.461524592006507	2.496568698718	0.0125401375903541	0.53736981394938
Adam22	966.038269628716	0.898936020821541	0.360465398409962	2.4938205574982	0.012637641474816	0.540024843379094
3110082I17Rik	154.0040866546	0.847296839774178	0.340376549166748	2.4892926432458	0.0127997559353483	0.54555694430561
Rfc5	209.828682622927	0.975403284171203	0.392120703128334	2.48750774031937	0.0128641654193346	0.5469070631711
Zfp691	161.229600473408	0.945156521277339	0.380132717941705	2.48638561393782	0.0129048048076233	0.547242331791297
Gm8276	122.544141081158	1.13993715525683	0.459108726485373	2.4829350641697	0.013030483873843	0.551172973580174
AC125149.3	25.2634019845717	1.1003640490897	0.443820492437296	2.47929977961792	0.0131640614393025	0.551240948691393
Eme1	37.7442166361658	1.13381805861823	0.457264689979836	2.47956617570499	0.0131542318321658	0.551240948691393
Gm13333	14.1163357995755	1.13823229351601	0.458975497592585	2.4799413029372	0.013140401216961	0.551240948691393
Klrb1c	13.9218915258067	-1.08881205359859	0.438884306613537	-2.48086349224912	0.0131064555460272	0.551240948691393
Mthfsd	392.086935233541	0.751796182096849	0.303525975765589	2.47687592536546	0.0132537967569214	0.552230514250979
Sobp	48.7619297583943	-1.06467534187162	0.429753276706843	-2.47741064368403	0.0132339541918098	0.552230514250979
Bcr	1777.98830092518	-0.848618843023873	0.34277298148682	-2.47574601516982	0.0132958124984049	0.552603072694897
Gm37313	83.2629903132155	-1.10680359172103	0.447227923183115	-2.47480878171343	0.0133307528420388	0.552680442890282
AI837181	160.71047884684	0.956499340144301	0.386785738193215	2.47294366284646	0.0134005265787155	0.552829624881924
Htr2c	60.3335073744395	1.14102198414933	0.461300896786214	2.47348746143481	0.0133801499205476	0.552829624881924
Amigo3	28.0578452955723	1.11068394739359	0.449302593368165	2.47201766423699	0.0134352877587278	0.552898492297598
Lgals4	31.0649335104028	1.1357937086732	0.460891152752497	2.46434261514916	0.0137264831566317	0.56349405548158
Vps52	336.879999155373	-0.708473475809	0.287756904219054	-2.46205552472054	0.0138143278718755	0.565710269812001
Acsl1	763.469395668865	0.987335307938314	0.401766053712995	2.45748812975529	0.0139912434409907	0.56792824862776
Mdn1	1740.75967810386	-0.812147352230087	0.33036669442708	-2.4583209080398	0.0139588379163228	0.56792824862776
Nxf3	16.9609119208351	-0.903618633500633	0.367447445664222	-2.45917788832956	0.0139255598197686	0.56792824862776
Ppox	310.097674647623	1.05417298239013	0.429149136584414	2.45642573297541	0.0140326803891594	0.56792824862776
Unc45a	285.408181018816	-0.931942912006823	0.379412619222959	-2.45627811198123	0.0140384466532957	0.56792824862776
Gnl3	534.609952566713	-0.805314264155812	0.328014909902109	-2.45511481290941	0.0140839598193583	0.56839323831362
Efna5	258.467407699314	-0.904955517573844	0.36908443500035	-2.45189293223104	0.0142106938599131	0.569381949667693
Gm16101	23.4972352294215	-1.03077524241475	0.420294040388209	-2.45250977497246	0.0141863524964635	0.569381949667693
Pitpnm1	287.025707560469	-0.931996326797987	0.379918468265548	-2.45314825323669	0.0141611961230796	0.569381949667693
Aven	300.016711326906	-1.12396289251565	0.458763589694155	-2.44998277492983	0.0142863048846062	0.570034589728876
Sardh	142.182030305525	-1.04501418413997	0.426578501452167	-2.4497582053069	0.0142952174465166	0.570034589728876
Cd160	66.5356702410583	1.06944049191548	0.437117407690063	2.44657493181733	0.0144220815329118	0.57236137351993
Eml6	426.159517582953	0.89855560947303	0.367177538882115	2.4471965583971	0.014397229902482	0.57236137351993
Acss2	509.737095188845	-0.863653875829428	0.353215547440504	-2.44511851782205	0.0144804548281998	0.57331620679991
Gigyf1	195.210098160457	0.788006543858948	0.322416386092032	2.44406481137722	0.0145228173414285	0.573634118535668
Large2	208.029028928104	1.0570991848269	0.433519834329317	2.43841019745336	0.0147520235547135	0.578123504284875
Mief2	78.529796173988	-0.927708197477869	0.380229176645352	-2.43986588736498	0.0146927153816217	0.578123504284875
Nudt19	72.1842848847776	1.09891144636897	0.450472453897188	2.43946424883901	0.0147090580332297	0.578123504284875
Rasl11b	71.5601075391434	1.11690303618803	0.458285739119321	2.43713242819723	0.0148042566114183	0.578123504284875
Xlr3b	80.792397768721	-1.07960765801838	0.443005968628552	-2.43700476849242	0.0148094840695431	0.578123504284875
Gm14300	24.6906066448177	1.12202986320846	0.46078563774689	2.43503653606667	0.0148902861172241	0.578574187085072
Pthlh	121.759657207402	-1.04752252126153	0.430123554431963	-2.43539910908838	0.0148753722473218	0.578574187085072
Exosc1	237.160443754998	-0.810562586279819	0.333408780668199	-2.43113749030645	0.0150515017305533	0.580502705652166
F2rl1	702.07143904805	0.682813147614042	0.280937728125596	2.43047864083525	0.0150788947960881	0.580502705652166
Mettl27	295.202087137234	0.943280999225804	0.387723661332496	2.43286931724521	0.014979706277379	0.580502705652166
Naa30	461.852233425329	-0.947901942773917	0.389974747330168	-2.43067518926139	0.0150707182859211	0.580502705652166
Fsd2	25.6725009535265	1.08432555058798	0.446294636197271	2.42961815500889	0.0151147374392627	0.580544903759084
Ak5	13.3365805022389	1.05890987427336	0.436073647977885	2.4282821931195	0.0151705342306371	0.580850541346184
Kdm6a	2526.95596174591	-0.756603162567626	0.311646088811729	-2.42776402377604	0.015192224477393	0.580850541346184
Abcg2	352.040863101732	-0.884731982507083	0.364820494263921	-2.42511590334901	0.0153035000790228	0.582439360638525
Gm7281	38.3127866775136	-1.10785373858375	0.456673472370292	-2.42592093828794	0.0152695963620623	0.582439360638525
Bcl2l14	34.8967614459379	1.10624414248073	0.456672328487949	2.42240239548459	0.0154182670149047	0.583653124768237
Eme2	312.985303915398	1.03475617645325	0.427192093946692	2.42222688836178	0.0154257160474871	0.583653124768237
Rpgrip1	352.164299358343	1.06516472407914	0.439807935087983	2.4218860986809	0.0154401891996386	0.583653124768237
Adamts5	51.9401397079923	1.11594737184808	0.461213748995834	2.419588258758	0.0155380895637765	0.583679001149069
Ankrd22	97.5004471580174	1.11475245016027	0.460838227767323	2.41896696713083	0.0155646535719091	0.583679001149069
Apobec1	291.181350572651	1.1034329873882	0.457605901716135	2.41131721258415	0.0158950170889889	0.583679001149069
Ccnh	304.996086559443	-0.755424423704141	0.31315454740528	-2.4123054573641	0.0158519946289567	0.583679001149069
Cenpt	163.894877666673	-1.02441089281405	0.424007889429448	-2.41601847124239	0.0156912653234318	0.583679001149069
Foxj2	609.286841154749	-0.680677199801519	0.282080591373461	-2.4130593192792	0.0158192447317671	0.583679001149069
Gcdh	139.84626618644	1.05010745674125	0.434809421678265	2.41509821173624	0.0157309673990764	0.583679001149069
Necap1	537.296984814216	0.758576377704777	0.314573844353929	2.41144135572599	0.0158896069818637	0.583679001149069
Nme1	172.871561598373	-0.890892103727651	0.369014018522682	-2.41425002576939	0.0157676382854912	0.583679001149069
Nrip3	66.726327094068	1.05233242090355	0.434992143949761	2.41919868103432	0.0155547417196455	0.583679001149069
Olfr1033	2044.09403726647	0.681902394318322	0.282658536016274	2.41245993816038	0.0158452786923192	0.583679001149069
Plcxd1	36.7268497211449	1.0719154472982	0.44413522842871	2.41348890762502	0.0158006088262139	0.583679001149069
Triobp	529.682357688083	-0.825173040933552	0.341203337311653	-2.41842019317602	0.0155880645453315	0.583679001149069
Olfr920	230.809440826584	0.844896662799571	0.350542123146599	2.4102571617227	0.0159412796774669	0.584094080813852
Ufc1	258.523905661367	0.722781584998455	0.300129964537269	2.40822866891287	0.0160301370116296	0.586064615296077
Acat3	38.7433016708754	1.1068513296285	0.460921038925393	2.40139033837346	0.0163329036989899	0.590353591071569
Dbndd1	29.8573383098533	1.09518466572559	0.455573462867006	2.40396940338315	0.016218130625823	0.590353591071569
Gm5601	32.7810686262117	-1.01153833624903	0.421473181694874	-2.40000640653177	0.0163947849088585	0.590353591071569
Lsm14b	181.397050501597	-0.766830346628795	0.319226730975011	-2.40214954520467	0.016299043725953	0.590353591071569
Pygo2	307.118576329957	-0.880804759959049	0.366584805471178	-2.40273122839048	0.0162731429027057	0.590353591071569
Scai	1072.44629142473	-0.69462572817311	0.289166886731581	-2.40216207334243	0.0162984854994519	0.590353591071569
Smpd5	16.1544678394045	1.10749529627502	0.461452571857941	2.40001977194736	0.016394186303255	0.590353591071569
6430571L13Rik	17.285916072035	-1.08300850926153	0.451519901890195	-2.39858421462208	0.0164585913799767	0.591376655433657
Dnaja1	12346.7419756995	-0.803193815858178	0.33513007286343	-2.39666291059916	0.0165451368046495	0.593137776005166
Igkv1-110	66.8049860455722	-0.963339563821539	0.402455633786703	-2.39365406506422	0.0166814738485919	0.593137776005166
Nedd4l	3683.41058953369	0.663912561340504	0.277131798677914	2.39565637905058	0.0165906355119784	0.593137776005166
Tlr9	42.4933225531739	1.09150410808117	0.456005280975083	2.39362163908978	0.016682948493685	0.593137776005166
Zfp24	981.645246024896	-0.795862149566089	0.332499468969072	-2.3935741973775	0.0166851062199203	0.593137776005166
Gm15682	34.5370046168524	-1.09992510490525	0.460154457563695	-2.39033891082756	0.0168328316589551	0.597118792691764
Prodh	109.616601623518	-0.904020408811774	0.378571570606067	-2.38797754243537	0.0169413769790454	0.599696030859938
BC037034	241.103533552063	-1.01598589698999	0.426617191238555	-2.38149309932958	0.0172426138200111	0.601807638410228
C6	369.819822144147	-1.09848228850485	0.461450326665157	-2.38049953598136	0.0172891828128387	0.601807638410228
Gm10282	66.0295313760108	-1.0961016736998	0.460422332672395	-2.38064402162637	0.0172824038249322	0.601807638410228
Hspe1	525.014835464328	-0.787336131438693	0.330561045904779	-2.38181764364786	0.0172274260634411	0.601807638410228
Mettl15	108.952499415575	1.09487776454455	0.459495354414431	2.38278309894957	0.0171823148385398	0.601807638410228
Rbbp7	1668.17123169788	-0.689705049755776	0.289552076780054	-2.38197238101553	0.0172201889241352	0.601807638410228
Sc5d	798.4892853213	-0.948594130346856	0.398074441491783	-2.38295663191036	0.0171742174483375	0.601807638410228
Serpine1	495.61017391608	1.02220419315035	0.428520206309264	2.38542822042007	0.0170592511047087	0.601807638410228
Rbmx2	139.366056657342	0.898179772283892	0.377496870827691	2.37930388751187	0.0173453698916375	0.602508191578959
Hal	103.329843711067	-1.0917694855661	0.459222570645122	-2.37742993344679	0.017433754752617	0.604321938603164
Cmtm3	150.531365880356	-1.01701856260359	0.428323217875187	-2.37441847688946	0.0175766171105796	0.608012668081914
Tbccd1	237.608954615467	-0.765779497060312	0.322718655801403	-2.37290123546983	0.017648982464289	0.609254543415994
Lair1	507.060986185671	1.09381297388259	0.46129923666876	2.3711571295489	0.0177324907076205	0.6108751644184
Thap6	245.225739278874	0.842538944225266	0.356651956748852	2.36235615221527	0.018159187236147	0.623005544849167
Xlr3a	65.154939757404	-1.08673011762697	0.459987376847894	-2.36252160890563	0.0181510832229834	0.623005544849167
Slc11a1	47.2566968870819	0.984658473893025	0.416983871256705	2.36138263795543	0.0182069338323728	0.623363628014926
AC132863.1	356.878329890781	-0.628864725690039	0.266947769998556	-2.35575942699743	0.0184848846341351	0.623930207004302
Gm1972	43.8544100444964	-1.08921808751678	0.46157439191934	-2.35978881537935	0.0182853411445555	0.623930207004302
Gm35339	151.506004672554	-0.871012159083734	0.369666507674497	-2.35621064121581	0.0184624452382815	0.623930207004302
Hbs1l	661.597072320787	-0.6692896931094	0.284002451011945	-2.35663351046661	0.0184414371144293	0.623930207004302
Ildr2	280.346416828291	1.07728900979177	0.457196614454139	2.35629262276575	0.0184583707629179	0.623930207004302
Kpna6	1320.41785004696	0.626554194531028	0.265786164375667	2.35736196427985	0.0184052966258225	0.623930207004302
Zfp429	229.932111766292	-0.781609803524925	0.33139443095197	-2.35854839587877	0.0183465673684944	0.623930207004302
Chrac1	166.503690653478	0.924541234838587	0.392878986686165	2.35324684233397	0.018610275349546	0.624702067186699
Rnf186	77.8493743868243	1.02886409545074	0.437246239448051	2.35305418921271	0.0186199203650333	0.624702067186699
Utp18	180.577346407956	-0.756571339722945	0.321449509893511	-2.35362418183054	0.0185913968322769	0.624702067186699
Foxred2	101.992241712661	1.08559141954051	0.461567781265735	2.35196533120996	0.0186745153761725	0.62527816213445
Bdh2	79.2047653126615	-1.08093345981388	0.461527201229823	-2.34207963676581	0.0191766226154544	0.627854133689187
Dock8	858.260640070244	-0.635752699980454	0.271455502788039	-2.34201441286261	0.0191799742311615	0.627854133689187
Folr1	20.4083720119671	1.03880353303857	0.443910358663797	2.34012005524143	0.0192775419309644	0.627854133689187
Gm10093	98.2533438437098	-1.00467640465258	0.427953344412111	-2.34763068865071	0.0188932438849118	0.627854133689187
Hrct1	36.5886509969752	1.05103153856653	0.448827449658888	2.34172740407326	0.0191947286382968	0.627854133689187
Mical1	404.039330859283	0.764952499208787	0.326712344750717	2.3413639291544	0.0192134282154818	0.627854133689187
Pigw	76.6880612755811	-0.992233811063602	0.423402893146901	-2.34347432935312	0.0191050769218177	0.627854133689187
Polr1e	108.021128739975	-1.07088377426546	0.456864456225531	-2.34398574822993	0.0190789004123559	0.627854133689187
Proser2	679.019079028084	-0.808580314353473	0.344492062555942	-2.34716674849995	0.0189167867751527	0.627854133689187
Rogdi	345.131376524343	-0.825219998092233	0.35122393223075	-2.34955514805316	0.0187958595491862	0.627854133689187
Srd5a1	99.6843449539331	1.07660240302655	0.459114903000188	2.34495198476733	0.0190295300468202	0.627854133689187
Tpx2	172.78141850933	0.998281597743571	0.426381347704881	2.341288152301	0.0192173286880453	0.627854133689187
Ubiad1	133.957344742573	-1.02745581329411	0.438958634670631	-2.34066659621595	0.0192493482598386	0.627854133689187
Zfp41	210.653654806981	1.00700697573795	0.430057656836535	2.34156271776533	0.0192031992299333	0.627854133689187
Bms1	1171.11242058668	-0.696591707235695	0.298265693427456	-2.33547378255595	0.0195186839501079	0.628935722928955
Efhc1	25.0360291285202	1.05720236674714	0.452838173397689	2.33461406050387	0.0195635913625309	0.628935722928955
Elk3	2064.0252129836	0.813743367695938	0.348602109436901	2.33430419859014	0.0195797990507331	0.628935722928955
Gm46223	2278.14698849777	0.90238694107382	0.386475148285964	2.33491582854926	0.0195478182988979	0.628935722928955
Hdc	6337.97994084672	-0.860833152460344	0.368273653308053	-2.33748231709716	0.0194141193347182	0.628935722928955
Melk	14.8523010959884	1.02923446121512	0.440608679446197	2.33593778159061	0.01949448448793	0.628935722928955
Slc15a3	140.586567903641	1.07701441103691	0.46123259771047	2.3350786921461	0.0195393102251052	0.628935722928955
Trim30b	135.79164247192	1.07128470274592	0.459192828777116	2.33297350396101	0.0196495359928726	0.628935722928955
Zscan2	58.8817177422979	0.990764392080839	0.424552252649327	2.33366890859296	0.019613065311364	0.628935722928955
Zfyve26	741.872926086331	0.791397186176523	0.33951567194525	2.33095922094619	0.0197555100613287	0.631118665592123
Taf3	628.363837492417	-0.624768904135404	0.268235727256615	-2.32917855695525	0.0198496083933881	0.632196695201702
Vps18	138.988508692984	0.963180358759319	0.41357927932162	2.32888930107715	0.0198649308702953	0.632196695201702
Batf2	52.6373535242335	1.04754230935858	0.45019310488058	2.32687328615675	0.0199720103936428	0.63430797461583
Ccni	2707.96746752322	0.628256716765169	0.270154151963509	2.32554899563428	0.0200426232319696	0.63430797461583
Nup155	1355.11432902551	0.6617383357591	0.284557271397763	2.32550140964102	0.0200451646275532	0.63430797461583
Cenpp	25.4584975945966	1.0700241345118	0.461116574312002	2.32050677447086	0.0203134788755129	0.638512910106731
Klf4	748.304080544505	-0.954764067169142	0.411503552351745	-2.32018426502678	0.0203309114302598	0.638512910106731
Pts	772.396657044112	0.707955875735071	0.305110592878082	2.3203254566057	0.0203232780175132	0.638512910106731
Sema5a	1262.29527667683	-0.847709155106677	0.365132490076902	-2.3216481089594	0.0202518911800861	0.638512910106731
Acoxl	674.267198738193	-0.953077797099211	0.411057115799865	-2.31860186934033	0.0204166336648845	0.640002092444448
Camk2g	974.328439927117	0.696210543343827	0.300407815095996	2.31755136969839	0.020473715755666	0.640254501586013
Lypd1	194.749325687971	1.0513856723697	0.45376160262866	2.31704416213047	0.0205013262119055	0.640254501586013
Ift52	392.128377343103	0.876169762461311	0.379010074877367	2.31173211621039	0.0207924503814675	0.643333816617702
Kbtbd4	199.246339693725	-0.818722757521383	0.354050927553037	-2.31244347580119	0.0207532568466011	0.643333816617702
Med4	207.888006547046	0.756040057758452	0.32691334630319	2.31266195249574	0.0207412324459134	0.643333816617702
Nr4a1	328.462125781038	-0.851266829765258	0.367849606795435	-2.3141708297072	0.0206583533851855	0.643333816617702
P2ry4	215.933941081478	-1.00279099971399	0.433716444154102	-2.31208895403951	0.0207727817525129	0.643333816617702
Stx11	393.695481666439	-0.794110578901489	0.343819708366418	-2.30967149229032	0.0209063482424792	0.645662230009874
Gm12103	17.864808821012	-1.0570555902945	0.459218950253203	-2.30185533439258	0.0213433318012092	0.647975713412552
Gm5905	35.799464686005	0.986703014304234	0.428580533985708	2.30225811967731	0.0213206201124129	0.647975713412552
Il6ra	726.964219676502	-0.75318255800357	0.326590762057129	-2.30619676214791	0.0210996404271406	0.647975713412552
Ilvbl	214.971906573953	0.893583776692116	0.38835586647424	2.30094059040405	0.0213949893707141	0.647975713412552
Kcnk5	244.637892213108	-1.02410169715992	0.445123637373958	-2.30071290574837	0.0214078641251933	0.647975713412552
Knop1	963.13751021976	0.818802657718364	0.355574171284182	2.30276190973376	0.0212922427384678	0.647975713412552
LT629154.11	41.5877610716591	1.03804345151681	0.450442441004572	2.3044974385668	0.0211947359696968	0.647975713412552
Pitpnm2	1463.9876889361	0.597764345900061	0.259228841586635	2.30593302134665	0.0211143751649874	0.647975713412552
Ppp2r5e	1238.34918181591	-0.678324855126989	0.294693736343936	-2.30179597144651	0.0213466808561809	0.647975713412552
Tdrd1	25.5425174350777	-1.01745496228246	0.441848685577057	-2.30272261861242	0.0212944547366309	0.647975713412552
Tm7sf2	124.899643029906	0.883700411604845	0.383532003174152	2.30411127178761	0.0212163981682661	0.647975713412552
Ccl17	19.0770745774873	1.02072923708599	0.444420482065933	2.29676461431531	0.0216322011962724	0.648546940960394
Gm9085	17.5793590802618	1.00078672062308	0.435835104412013	2.29625083085779	0.0216615436887969	0.648546940960394
Kctd9	1016.3425890519	0.654194526103361	0.284561368687642	2.29895761719314	0.0215073461153528	0.648546940960394
Mmp9	19.5051468429059	1.04099934713597	0.453202260378615	2.29698622038269	0.0216195558198385	0.648546940960394
Ppp5c	323.726190552978	-0.892531401631329	0.388614556734032	-2.29670089852598	0.0216358381642919	0.648546940960394
Slc12a9	211.213141105118	0.750983347876101	0.327127252057533	2.29569179318641	0.021693510027439	0.648546940960394
Zc4h2	83.493707788919	-1.04079852354008	0.453387377315304	-2.29560542620987	0.0216984522382607	0.648546940960394
Dscaml1	45.5104787605342	-1.0008078608253	0.436178215665179	-2.29449299593986	0.0217621969202126	0.649290689540914
Zdbf2	16.567647158287	1.01112206452466	0.440840253790773	2.29362463121288	0.0218120693170436	0.649618634846997
Fjx1	32.5480030803958	-1.04846992660317	0.457798234269773	-2.2902445840045	0.0220071422501315	0.653100058108698
Mrpl55	35.7084853911989	-1.05730096118511	0.46161020875416	-2.29046269153938	0.021994508940046	0.653100058108698
1500011B03Rik	56.8627528633247	0.952077002560234	0.416267619662569	2.28717526319246	0.0221855952634797	0.654087593603083
AC147512.5	13.197398491002	-0.965881034441457	0.423135893795588	-2.28267336476083	0.0224496158585963	0.654087593603083
Bub1	84.1018325629024	-1.04288834007451	0.455990785861523	-2.2870820472921	0.0221910345517403	0.654087593603083
Elob	159.521158929489	-0.793219573820706	0.347652207445136	-2.281646878212	0.0225101966915114	0.654087593603083
Gfer	80.6738067437896	-0.926263197734381	0.405615292391118	-2.28360028605929	0.0223950329622919	0.654087593603083
Osgep	238.788518914489	-0.915651021570792	0.400965642493611	-2.28361466552681	0.0223941871193479	0.654087593603083
Rab15	2547.73820427898	-0.699142101972408	0.305981411243997	-2.28491691416802	0.0223177000560542	0.654087593603083
Rom1	14.5785950770311	1.04637665547015	0.458083245144557	2.28425000600043	0.0223568422216203	0.654087593603083
Slco2b1	80.2420937134746	1.04597123970465	0.45782037605617	2.28467603105617	0.0223318310847978	0.654087593603083
Tifa	44.3749162038943	1.04078711955821	0.455239044795382	2.28624308801549	0.0222400413039839	0.654087593603083
Vill	168.126589517396	0.976511146508125	0.42787980325966	2.28220902007737	0.0224770028166188	0.654087593603083
Wdr44	560.075139000872	-0.644152366074839	0.281645639852548	-2.28710221259621	0.022189857777558	0.654087593603083
Plek2	132.771742800692	-0.977685356309225	0.428787244089536	-2.28011763359516	0.022600712661779	0.654951291417273
Slc25a35	898.491739358162	-0.68091845241946	0.29867192175	-2.27982077601997	0.022618320274585	0.654951291417273
Cad	306.676036931502	-0.849009310810303	0.372899985259083	-2.27677485752763	0.0227996736667347	0.659060463016961
Fam83g	75.1358303160531	0.954986505705798	0.419579027802009	2.27605872178253	0.0228424952292889	0.659157876150189
Tespa1	53.2283693396868	-1.03833897429875	0.456673607998307	-2.2737004199783	0.0229840049126486	0.662097851862986
Itga11	65.4136068104782	-1.04383441897566	0.459488269659724	-2.27173246391833	0.0231026741442835	0.664370877113062
Xab2	257.022210722421	-0.661638889765872	0.291456469754253	-2.27011220688889	0.0232007758791562	0.666045641561755
Pla2g16	492.336901392818	0.664971331460528	0.293096454543732	2.26877985438514	0.0232817166586485	0.666080345775169
Uap1l1	645.973737004895	0.550148932859163	0.242474734299918	2.26889178556097	0.0232749073891771	0.666080345775169
Gckr	15.3403225463672	-0.890676832292917	0.393443417703377	-2.26379904254597	0.0235864774466592	0.673466479152646
Tmem134	181.042496363827	0.747606961789686	0.330325037522453	2.26324642962879	0.0236205025606566	0.673466479152646
Magi2	43.9224744900593	1.03344763795068	0.456841120037016	2.26215984644058	0.0236875291547001	0.674226979755926
Dyx1c1	27.1422308637012	-1.03740522789756	0.459096781898175	-2.25966564960076	0.0238420097566211	0.677330048277541
Tbc1d31	268.107760451415	0.898585101661865	0.397763736917183	2.25909256742767	0.0238776273902006	0.677330048277541
Epha4	1123.45720626751	-0.821517210852792	0.364024197481645	-2.25676539234514	0.0240227382982442	0.680291375401804
Mcm4	341.748019666622	0.928442468708616	0.412704099595401	2.24965652054056	0.0244707575740581	0.687155323609012
Mex3a	129.562706485453	-0.986523024515549	0.438084107920116	-2.25190324570149	0.0243283869889594	0.687155323609012
Mpp2	147.094824841473	-0.696625139901429	0.30943510826654	-2.25128022416051	0.0243677945277226	0.687155323609012
Prrt2	50.2561160741485	-1.03786871310135	0.461281353426237	-2.24996892979182	0.0244509176942114	0.687155323609012
Unc5d	73.0138471336628	-0.975787674255281	0.433542267700261	-2.25073250511739	0.0244024846966923	0.687155323609012
Gm12934	27.4675063123647	0.978253774898186	0.435011291804189	2.24880087788279	0.0245251675073031	0.687527682402719
Dennd4b	114.972312624942	-0.786282564348446	0.349839512493877	-2.24755219541477	0.0246047587674456	0.688582507235418
Usp2	162.121712748319	-0.970352809482396	0.431859322755929	-2.24691874958273	0.0246452202134774	0.688582507235418
Siglec5	58.554214592569	1.02350766351041	0.455793858564488	2.24554948312362	0.0247328793245914	0.689878042997117
A430033K04Rik	329.815938439115	0.736951594715462	0.328635690477897	2.24245757861478	0.0249318140698113	0.690100454887524
AC154532.2	16.1086611486831	0.997401526654386	0.444380715279509	2.24447527167563	0.0248018382255537	0.690100454887524
Cep162	1129.80290592441	-0.775386035911044	0.345812266702071	-2.24221668972508	0.0249473710050314	0.690100454887524
Ifi206	48.628474251101	0.977529972825997	0.435642255109694	2.24388236301792	0.0248399712151928	0.690100454887524
Pot1a	351.030539416267	0.736867440765313	0.32855395599375	2.24275930124344	0.0249123402594898	0.690100454887524
Colgalt1	876.824214798705	0.528384037386735	0.235764970489134	2.24114734385907	0.025016532349961	0.690869789261402
Gm20482	43.0736148389298	-1.02295445115578	0.456797147269547	-2.23940639137168	0.0251294858897754	0.69209752537008
Nudt15	65.4921271006466	-1.02931719827465	0.459683711396303	-2.23918571129716	0.0251438351627746	0.69209752537008
Alg14	406.359570595592	-0.712623170460803	0.318723996902685	-2.23586293277561	0.025360751028026	0.6946351281578
Efcab12	58.8583906239566	0.992645850365074	0.44384545544815	2.2364673067629	0.0253211765396642	0.6946351281578
Usp35	73.825261145504	0.979084544936094	0.437670255138694	2.23703697804602	0.0252839233292619	0.6946351281578
Ccdc28a	85.6709703435797	-0.98180882114802	0.439474157264156	-2.23405359546063	0.0254795468103553	0.696746756313284
Gm13650	31.9518880065009	1.0211877805712	0.45743959427674	2.23239919182293	0.0255885911867834	0.69858526396859
Sh3bgrl2	681.144312100482	-0.578294312052272	0.259226983699819	-2.23084149573691	0.0256916301820109	0.69911361088117
Smarcd1	135.111208775105	0.871392789227796	0.390521354850562	2.23135759006379	0.0256574517207105	0.69911361088117
Car9	62.5354885624123	0.972199995091824	0.436012112885032	2.2297545558056	0.0257637418473963	0.699401440382566
Gm15531	60.4721532631767	-0.834616587981785	0.374364784026398	-2.22942067094359	0.0257859281347654	0.699401440382566
Pigq	1033.81975843866	-0.559909352466895	0.251261576518675	-2.22839226046677	0.0258543687520697	0.700121220598995
Adcyap1	145.158789373312	-1.02006114832766	0.45961745677969	-2.21936989833833	0.0264615698036621	0.700894420043909
Ahsa1	421.883939529895	-0.779307912506695	0.350895657650418	-2.22091067676615	0.0263570119409731	0.700894420043909
Cnih4	813.599061156753	0.638073279907722	0.286901751247079	2.22401319313738	0.0261475566109068	0.700894420043909
Cul7	351.220161248308	-0.598284985033662	0.269573109513433	-2.21937932204565	0.0264609292194022	0.700894420043909
Fbxl2	45.5262779181964	-0.978858490020004	0.44097566060728	-2.21975627560031	0.026435316475239	0.700894420043909
Gm14296	519.170952272283	0.780048386194687	0.350308200899608	2.22674885769584	0.0259640631201815	0.700894420043909
Gm14335	54.7338326422367	1.0270410824612	0.461604327627774	2.22493815805249	0.0260853899672907	0.700894420043909
H60b	93.0133967463388	-1.00285809648676	0.451330353778565	-2.22200454299334	0.0262829985834362	0.700894420043909
Idua	378.537313376355	0.678644926729675	0.305299841817104	2.22288004700713	0.0262238895577199	0.700894420043909
Igkv17-127	25.5884386393202	-0.977572960911868	0.440506904204619	-2.2192000887636	0.0264731150452845	0.700894420043909
Noc4l	143.427571725379	0.935584630237719	0.42104807880767	2.22203752333254	0.0262807698543339	0.700894420043909
Pkhd1l1	104.301655248781	1.0239662181371	0.460415019741743	2.22400698116119	0.0261479745486847	0.700894420043909
Slc5a3	559.14601927723	-0.721634125428685	0.32506838396607	-2.21994558998394	0.0264224612725246	0.700894420043909
Spta1	36.9593477433015	-1.00547577558063	0.453197469659145	-2.21862619033786	0.0265121662358003	0.700894420043909
Twf1	1705.46302710707	0.721062876998937	0.324351015189855	2.22309425045848	0.0262094452704204	0.700894420043909
Ankrd29	169.796701623889	-1.00466979473372	0.453054011470412	-2.21754971658457	0.0265855496310272	0.701724112535865
Stxbp6	672.358637335368	-0.993367510811614	0.448231021388722	-2.21619536223516	0.0266781253731665	0.703056969613353
2610301B20Rik	326.354892675832	0.783854018162491	0.354690788488544	2.20996440731589	0.0271076325891119	0.707987785789325
Cdyl	329.78209283347	-0.799138344988912	0.361757172646913	-2.20904630346859	0.0271714204136121	0.707987785789325
Gm12504	28.9292498115087	-0.995504042126749	0.449940916609651	-2.21252170091124	0.0269306384580845	0.707987785789325
Gm43213	42.7138735129378	1.01731213659842	0.46099962411551	2.20675263792301	0.0273313455730258	0.707987785789325
Hyou1	2027.3857423249	-0.679645754897109	0.307873143187678	-2.20755129161364	0.0272755677543403	0.707987785789325
Letm2	170.823130609731	-0.865493516297761	0.391805657923105	-2.20898677391642	0.0271755608636145	0.707987785789325
Oas1g	141.166340362359	1.0141966872097	0.458824731764536	2.21042288481121	0.0270758270038331	0.707987785789325
Pak6	47.6006325551532	1.01802790515036	0.461135667292061	2.20765379335879	0.0272684161695539	0.707987785789325
Sprr2a1	65.5538817820458	1.00338928532703	0.454363935195458	2.20833831121608	0.0272206985757841	0.707987785789325
Tmem25	44.1686454960913	1.00798655370382	0.456203440610595	2.20951107329376	0.0271391130621357	0.707987785789325
Zscan18	25.7622815537588	0.987959934170573	0.447646032988333	2.20701148086869	0.0273132572618816	0.707987785789325
Ccdc73	45.349402351219	-1.00979652985443	0.457844667736604	-2.20554393446679	0.0274159483670822	0.709079977271221
Dse	293.488176918752	-0.736852848094863	0.334927834514232	-2.20003467064351	0.027804435266884	0.710276527644261
Eif1ad	205.261551906454	0.814765598524164	0.370120927446123	2.20134971601347	0.0277112758388612	0.710276527644261
Emp3	147.947814510017	-0.848772314666824	0.385815612143002	-2.19994289487754	0.0278109468434448	0.710276527644261
Fignl2	112.62096209614	0.95283346258637	0.433190024602885	2.19957387859948	0.0278371421680896	0.710276527644261
Gm7496	140.072617417948	0.790685494932477	0.358761819078859	2.2039287708001	0.0275293538167119	0.710276527644261
Mlh1	343.276226915473	-0.859755439690502	0.390376471389122	-2.20237514989347	0.0276388197412172	0.710276527644261
Mpdu1	210.86811942462	0.772907030929517	0.351175567431615	2.20091345358195	0.0277421513243907	0.710276527644261
Riox2	168.154007254558	-0.812233183107355	0.369286556821762	-2.19946588388644	0.0278448124016633	0.710276527644261
Tmem222	140.639946682624	0.867603635296273	0.394425730298487	2.19966287351411	0.0278308227484318	0.710276527644261
Plcxd2	133.887852152278	-0.926278613874315	0.421613269627022	-2.19698638682255	0.0280214184576541	0.713165666551695
Wtip	107.927992006809	0.798548950215386	0.363525700121626	2.19667811642536	0.0280434428372315	0.713165666551695
Ndufa8	89.8139245549692	0.839148714331811	0.3822389837946	2.19535094511118	0.0281384330766231	0.714493829550484
Ankrd28	947.518849802194	-0.57123195798544	0.260905474852434	-2.18942112390905	0.0285662456993496	0.716761753457009
C4bp	114.771127564023	0.884240984024393	0.403423893553949	2.19184088536428	0.0283909977688507	0.716761753457009
Gm14326	166.650312203588	0.86288920186558	0.394235451671958	2.18876612492878	0.0286138430426039	0.716761753457009
Gm44511	15.5508630627992	-0.845413351879324	0.38618163674341	-2.18915989638585	0.0285852203507801	0.716761753457009
Hpf1	270.717702263265	0.717277877985841	0.327213334613309	2.19208021834898	0.0283737148450638	0.716761753457009
Knl1	216.702634981276	-0.869121373997584	0.396909214011118	-2.18972335062304	0.028544306547091	0.716761753457009
Nov	92.4008361265032	1.00976640471151	0.461142684542217	2.18970491901854	0.0285456441130027	0.716761753457009
Tmem184a	176.813947568872	-0.639991933261563	0.292287259290637	-2.1895991457677	0.0285533210320235	0.716761753457009
Tubb2b	68.4848160013023	1.00264931611938	0.458049604725354	2.18895356698445	0.0286002150671114	0.716761753457009
Eif3i	733.575084884126	-0.598924326527902	0.273982456942404	-2.18599516630295	0.028815958969309	0.717345632248326
Fancb	36.9209071830083	1.00847999781448	0.461231270480391	2.1864952841643	0.028779389329321	0.717345632248326
Pik3ip1	329.138218952972	0.857211527602917	0.392144830033024	2.18595646799864	0.0288187903353459	0.717345632248326
Rpl15-ps5	15.1401689456018	0.928095790731046	0.424734022295087	2.18512231658769	0.0288798793754062	0.717345632248326
Tnk1	125.692998670399	0.871168323662612	0.398266360569728	2.18740122167584	0.0287132470758571	0.717345632248326
Trim3	746.40716444228	0.640763675792624	0.293266506342923	2.18491938879432	0.0288947576312619	0.717345632248326
Cdr2	113.003894429405	-0.870492263902099	0.398740999370983	-2.18310197665981	0.0290283010553672	0.719216474518756
Emilin2	49.6310879315918	1.00652917326619	0.461134613850139	2.18272309871168	0.0290562078226095	0.719216474518756
Gabre	85.8050878330925	0.986849929506839	0.452776911413439	2.17955002702364	0.0292908325317331	0.721815973363122
Gm13608	25.6566682900452	0.996917123152376	0.457372769568096	2.17965998302387	0.0292826749322218	0.721815973363122
Wdr35	465.936861873767	0.779920169563492	0.357789992869288	2.17982667236985	0.0292703120323648	0.721815973363122
Hgh1	65.1048979031199	0.892129140315243	0.409564834119163	2.1782366697422	0.0293884213337044	0.723154261625232
AW209491	182.387672824755	-0.752208800703891	0.345496545816995	-2.17718182659437	0.0294670037054235	0.724021614573847
Dpp10	140.336444847955	-0.973611266139569	0.447877126849755	-2.1738356521747	0.0297174799939074	0.729103752919537
AC113292.4	113.07175214891	0.972044770683416	0.447924277458892	2.17010959128605	0.0299985447680263	0.729693239747653
Elp6	100.49488997702	-0.747772835926834	0.344152950109345	-2.17279217187954	0.0297959627536148	0.729693239747653
Epha2	1561.63404009685	-0.754535647115682	0.347772161719809	-2.16962635359984	0.0300351632765916	0.729693239747653
Fam83a	113.07175214891	0.972044770683416	0.447924277458892	2.17010959128605	0.0299985447680263	0.729693239747653
Hic2	111.679150034961	0.881827981893582	0.406472113075085	2.16946735957428	0.0300472198316008	0.729693239747653
Ifit1bl1	190.054911838773	0.972851986800361	0.447960120157278	2.17173793608858	0.0298754353690073	0.729693239747653
Ubac2	154.458421719497	-0.79026587217093	0.363794807367913	-2.17228464003808	0.0298341998661125	0.729693239747653
Etnppl	30.1181910518461	0.948506801001361	0.438504393773768	2.16304970821048	0.0305373565969159	0.740519817157141
Mpc2	490.016328069995	-0.630683356689954	0.291689129533749	-2.16217641602919	0.0306045806638483	0.74107439671243
AC156391.3	115.511556618559	-0.753281411630289	0.35232767397474	-2.13801375047336	0.032515627240905	0.741983188404295
AI464131	194.691260035542	0.945923466942683	0.43842072945525	2.15757012246665	0.0309612697271449	0.741983188404295
Alkbh5	2271.92010557449	-0.589400235971149	0.275062815997856	-2.14278412672014	0.0321304364803919	0.741983188404295
Aoah	121.885346909656	0.99001798690616	0.461611755470763	2.14469838597701	0.0319769700382731	0.741983188404295
Aox1	3250.87628938116	0.652868780170367	0.303310375741272	2.15247756880982	0.0313597601169421	0.741983188404295
BC051142	95.4012335477893	0.936191150317738	0.435095544549668	2.15169096085944	0.0314217025445531	0.741983188404295
BC067074	1379.71819089474	-0.809620496171252	0.375139013926296	-2.15818794131159	0.0309132225670431	0.741983188404295
Brk1	395.019908238293	-0.769009269367337	0.356885510056906	-2.15477862703004	0.0311791615240292	0.741983188404295
Calr	3581.50708297703	-0.543217890223674	0.254114761100578	-2.13768727118009	0.0325421332850066	0.741983188404295
Ear6	34.3735338736533	0.984630267965207	0.457949665533785	2.1500840421349	0.0315485676428835	0.741983188404295
Fam171a2	28.2725907171462	-0.991272653428328	0.461496553270756	-2.14795245252191	0.0317175328631042	0.741983188404295
Gm10767	40.5748428870734	0.986172446002522	0.459024276450783	2.14841021836077	0.0316811817458888	0.741983188404295
Gm19221	77.5766353793841	0.852748469076183	0.398120398488179	2.14193613870178	0.0321986212889897	0.741983188404295
Gm21974	15.2521901060998	0.903280450975579	0.422409294794539	2.13840098242852	0.0324842128159934	0.741983188404295
Gm3912	52.0628552736401	-0.959424749390813	0.444536733322344	-2.15825752400783	0.030907815202193	0.741983188404295
Gmpr	85.8576434678177	-0.811140782692808	0.378867306674945	-2.14096272864404	0.0322770438285448	0.741983188404295
Hvcn1	95.2790695707949	0.994133699998029	0.46160034177038	2.15366759951957	0.0312662487988733	0.741983188404295
Itsn1	558.375302304208	-0.675877010190819	0.315141051879895	-2.14468094892444	0.031978365128599	0.741983188404295
Katna1	115.511556618559	-0.753281411630291	0.352327673974739	-2.13801375047337	0.0325156272409042	0.741983188404295
Lcmt1	161.954830180753	-0.702672432357749	0.327437597970762	-2.14597357393421	0.0318750870967493	0.741983188404295
Leo1	350.150431233604	0.590261982905291	0.274810210410004	2.14788956358153	0.0317225296577656	0.741983188404295
Ly96	271.12833585804	0.912697451512644	0.424824850673218	2.14840880910403	0.0316812935999102	0.741983188404295
Mogs	186.012393441446	-0.724804669169081	0.338244009776078	-2.14284554410561	0.0321255028560214	0.741983188404295
Myb	74.1263531071742	0.982975489810259	0.455958636101757	2.15584356119288	0.0310958827152244	0.741983188404295
Olfr78	15.6870157633148	0.990954108341616	0.460311492604467	2.15279028280338	0.0313351641799322	0.741983188404295
Osbpl3	524.257529956583	-0.948295061690057	0.443632370198963	-2.13756958552136	0.0325516924287975	0.741983188404295
Papd4	888.324001262702	-0.599679913263366	0.280390197188704	-2.13873351948812	0.0324572563004646	0.741983188404295
Pnpla1	105.253148741657	-0.782198747682564	0.362439177292267	-2.15815175811363	0.0309160347329272	0.741983188404295
Slfn1	81.900490650619	0.922199146766058	0.427302538408015	2.15818785023337	0.0309132296453857	0.741983188404295
Snx20	66.6730716024279	-0.952762010413568	0.442228650742407	-2.15445563921307	0.0312044572582127	0.741983188404295
Sowaha	181.788091609255	0.896821048930864	0.419130533711134	2.13971776522718	0.0323775824670866	0.741983188404295
Tbc1d1	213.121020346943	-0.849835350852463	0.397243899320111	-2.1393288916632	0.0324090413974093	0.741983188404295
Tex9	303.768783810718	0.823311241567796	0.381819932763145	2.15628145867	0.031061694167859	0.741983188404295
Thnsl2	109.104310248792	-0.780258931108523	0.363610677621994	-2.14586363693002	0.0318838596932706	0.741983188404295
Tjap1	108.689431735153	0.983526552828075	0.459717044885201	2.13941719971179	0.0324018951928268	0.741983188404295
Trp53inp2	5958.11674778292	-0.637931094279574	0.296636830822896	-2.15054581223073	0.0315120663137089	0.741983188404295
Upk1b	20.8254333410053	0.914078463585923	0.422982315411601	2.16103234173381	0.0306928412120985	0.741983188404295
Utp3	825.042457292294	0.693813554606716	0.323002949760643	2.14800996436985	0.0317129638922217	0.741983188404295
Wdhd1	243.708559374575	0.95392614289947	0.441696673452157	2.15968604754003	0.0307969820355259	0.741983188404295
Xdh	2780.83842695369	-0.564613419460799	0.263902029184534	-2.13948115975263	0.0323967201595053	0.741983188404295
Zfand2a	720.469069504393	-0.817365617294907	0.379967306841896	-2.15114722392422	0.0314645811155871	0.741983188404295
Zfp93	128.428668296981	-0.773490953349711	0.360527268346505	-2.14544369111715	0.0319173889883556	0.741983188404295
Zmym1	330.961688881451	-0.898741124058875	0.417307394755675	-2.1536669020329	0.0312663035364667	0.741983188404295
Mfsd2b	94.7233111621633	0.834425786980508	0.390549350830332	2.1365437817435	0.0326351163361352	0.74287128575497
Ncapd2	113.97863784401	0.967714976770362	0.453142191661279	2.13556582145351	0.0327148197801863	0.743672393044017
Tmem256	28.902680611317	-0.982502729168585	0.460571467316346	-2.13322534913729	0.0329062446169318	0.747007520461545
Bcl2l12	54.8682826133037	0.973285915045728	0.457029544118972	2.12959080560526	0.033205410797714	0.747703508905937
Gm15820	18.2957961688858	-0.979311841010842	0.459784504060106	-2.12993659499847	0.0331768483780794	0.747703508905937
Ifit2	522.831045044486	0.978697366642251	0.459553096727343	2.12967200876664	0.0331987014759821	0.747703508905937
Mt2	66.0905431435476	0.980326993848165	0.459784009378164	2.13214677729661	0.0329947821861172	0.747703508905937
Rhebl1	28.6050492521253	-0.976797995906136	0.458518173845054	-2.13033648746107	0.0331438432318305	0.747703508905937
Slc25a38	111.87324259807	-0.796486808718236	0.373893978728164	-2.1302477547982	0.0331511643600848	0.747703508905937
Dusp8	151.052009976718	-0.961869699616711	0.452979645036533	-2.12342808370371	0.0337179959447699	0.752841318459237
Ercc5	559.22565604886	0.75068430293024	0.353401768617986	2.12416679708726	0.0336561985662161	0.752841318459237
Hsd11b2	18.6394515338119	-0.934604879197805	0.439688247874691	-2.12560805005678	0.0335359087697319	0.752841318459237
Irs1	1154.0855421982	-0.72964409716348	0.343763033127806	-2.12252053551147	0.0337940500864513	0.752841318459237
Mknk1	334.146647247099	-0.676251109890542	0.31822829523295	-2.12505022344261	0.033582422377502	0.752841318459237
Mrps5	457.839034485265	-0.819187415034854	0.385937798367111	-2.12258923199751	0.0337882880723771	0.752841318459237
Psmc4	421.265589731935	-0.691316767350163	0.325599602173536	-2.12321133912722	0.0337361462059221	0.752841318459237
Zc3h4	1058.36944159497	0.641948614648972	0.302039789670251	2.12537763766096	0.0335551147071002	0.752841318459237
Tcte2	116.451080778599	0.860966220389237	0.406090287786986	2.12013497067641	0.0339946645476527	0.75630207092168
Angptl1	75.6932754764368	-0.847258078924502	0.400111005703331	-2.11755754489972	0.0342125569339386	0.759128022911349
Cep41	68.1450021674364	0.966203154784087	0.456272240020821	2.11760232167531	0.0342087613970864	0.759128022911349
Bpgm	400.204466274316	-0.602931413385162	0.284818564444393	-2.1168964690252	0.0342686354191972	0.759363873453511
Rexo5	177.254387057637	0.799369295690373	0.377849591451591	2.11557538707246	0.0343809370057811	0.7608433052882
Itpkc	119.123083232768	0.901867459609487	0.426585581343651	2.11415364009445	0.0345021470138526	0.762515704110383
Thsd7a	289.619897330623	-0.960600552867274	0.454608240338596	-2.11302934621645	0.0345982561887268	0.763629675563075
Frat2	102.000365786522	0.890607660310441	0.422729846323698	2.10680099372135	0.0351348333333412	0.773384548802664
Gm10177	224.33335389648	-0.682837960455273	0.324110202209844	-2.10680798012391	0.0351342274926164	0.773384548802664
Zfp646	678.3802661706	0.731401740795827	0.347246309015351	2.10629090016762	0.0351790912790295	0.773384548802664
4833420G17Rik	1028.1893242	-0.610014248184945	0.290150686362931	-2.10240498077581	0.0355178152611088	0.776151160318332
Btbd18	38.8205862025445	-0.92528636372119	0.440581920301974	-2.10014601390588	0.0357159986614289	0.776151160318332
Fam213b	13.7634043277078	-0.954877071593708	0.454055181160837	-2.10299785403278	0.0354659570794846	0.776151160318332
Irf6	920.345548669754	-0.656196990221236	0.312489937857149	-2.09989798302308	0.035737816233969	0.776151160318332
Pgm3	349.510824757394	-0.646203712566041	0.307512447915258	-2.10139042158098	0.0356067080769152	0.776151160318332
Ptafr	111.312576410548	0.967965098995848	0.460035779767716	2.10410829236934	0.0353690016705027	0.776151160318332
Ptprm	3614.1555972208	-0.551933418627349	0.26288323424897	-2.09953829959588	0.0357694753079433	0.776151160318332
Rdh13	442.763928056189	-0.535693300157107	0.255136987545609	-2.09963010581265	0.0357613923187604	0.776151160318332
Tmem209	610.232883517273	-0.729508686668875	0.34676226257083	-2.10377185008667	0.035398353455549	0.776151160318332
Xaf1	452.086628154139	0.947742951053961	0.451246092983642	2.10027957203458	0.0357042551770477	0.776151160318332
Cep55	47.4453103166708	0.941813362176473	0.448805483213955	2.09848898331639	0.0358619720792174	0.776476533782706
Parp12	622.36576399986	0.789372179819176	0.376193544770258	2.09831399499757	0.0358774170505296	0.776476533782706
Epb41l3	330.754933056129	-0.76754335094642	0.366159490739202	-2.09619952605053	0.0360644949849726	0.776681988601759
Gm10053	363.881901457167	-0.552708093890371	0.263584121316264	-2.09689449853923	0.0360029156533595	0.776681988601759
Gm8174	13.8139891425648	0.911805215846174	0.434999722776541	2.09610528031202	0.0360728527145658	0.776681988601759
Rad54b	60.2954851305692	0.911261100154481	0.434637453978278	2.09660049269482	0.036028955639249	0.776681988601759
Epgn	70.6117747840033	-0.946607332546734	0.451780689961348	-2.09528063854992	0.0361460525606027	0.777256430093372
Fam83e	78.1456706908074	-0.965085813043224	0.461611932925771	-2.09068644938694	0.036556180484772	0.780601750015092
Gm12185	140.472653094871	0.965690635606502	0.461612002608506	2.09199637390171	0.036438840070883	0.780601750015092
Med22	212.48723386912	-0.755092834783212	0.36104647544383	-2.09140065376621	0.0364921636354999	0.780601750015092
Ndrg1	329.022656199293	0.748154473083914	0.357815092720244	2.09089691381144	0.0365373058232997	0.780601750015092
Tmem30b	534.735222973477	0.612699893746752	0.293000656816384	2.0911212295702	0.036517198102071	0.780601750015092
Wdr25	118.78010404344	0.814728600088822	0.389747836955549	2.09039928599204	0.0365819469871808	0.780601750015092
Coq6	59.0498984184129	0.93443283303775	0.448021447868258	2.08568772205861	0.0370069193316524	0.78201993920604
Ddx59	47.8383687422048	0.89662748496644	0.429871648143435	2.08580279448265	0.0369964901926827	0.78201993920604
Ear-ps5	208.832586172926	0.776412722540947	0.371708307268764	2.08876882049225	0.036728538383293	0.78201993920604
Nxpe3	202.978392615276	-0.960673909295718	0.460792623467639	-2.08482918425708	0.0370848085900233	0.78201993920604
Poc5	335.916309786873	0.809284326294133	0.387695864966929	2.08742057737233	0.0368501334984388	0.78201993920604
Rpl36a-ps4	13.8285419108816	0.922010164756204	0.442037240753905	2.08582010688442	0.0369949213674912	0.78201993920604
Slc16a6	296.720514491144	-0.795196216617855	0.381279711751028	-2.08559803238917	0.037015049739901	0.78201993920604
Spin2c	20.211707108121	0.94586735871073	0.453766416855919	2.08448074510341	0.0371164598869039	0.78201993920604
Vta1	342.911506061172	0.816994521428918	0.391759543150351	2.08544893344275	0.0370285689914065	0.78201993920604
Zfp174	163.839348522309	0.804704521884197	0.386027031658709	2.08458075701716	0.0371073727149914	0.78201993920604
Masp1	93.8450110749635	-0.900609888002624	0.432341359943639	-2.08309907735876	0.0372421934733565	0.783517443328954
Pdlim2	565.693927804043	0.64739933351839	0.310850672239855	2.08266988407492	0.0372813243623724	0.783517443328954
Chrna1	112.971117281334	-0.868102626163536	0.417527071507826	-2.07915291104008	0.037603298172354	0.786231592277353
Lrrfip1	4139.79670049221	0.610810478859578	0.293916104680815	2.07817968846213	0.0376928121507158	0.786231592277353
Ppp1r13l	60.2066389621495	0.883747203858197	0.42494504657404	2.07967409193983	0.0375554359925057	0.786231592277353
Tlr12	24.5130477216986	-0.881593552158448	0.423709619075625	-2.08065503464791	0.0374654925971594	0.786231592277353
Vegfb	151.899932941049	-0.871473882370973	0.418934368033723	-2.08021577809731	0.0375057456792329	0.786231592277353
Zfp773	227.734756545581	-0.620399732396235	0.298481393393977	-2.0785206251612	0.0376614332472457	0.786231592277353
Zfp809	1416.12578503787	0.740917981948448	0.356678145233523	2.07727328363042	0.0377763434268203	0.786991453834556
Farp1	832.008144677303	0.632779395759644	0.30475247556474	2.07637163434697	0.0378595926352066	0.787743553859317
Ly6g6e	43.3172152029643	-0.94992190329091	0.457805627743566	-2.07494588472599	0.037991550450282	0.789506001148398
Amfr	2780.73385239338	-0.522567028227419	0.253372198454045	-2.06244817472426	0.0391650868072448	0.790302258907544
B3gnt8	74.0776981455319	0.835751339535006	0.405078196893811	2.06318519718822	0.0390950360030444	0.790302258907544
BC021767	25.0510076257443	0.947341471224358	0.459189147088118	2.06307461147936	0.039105539907217	0.790302258907544
brafminigene	78.2505410599717	-0.954692208688015	0.461575244360332	-2.06833494723285	0.0386085377176449	0.790302258907544
Cetn4	92.4940481468681	-0.955173742545445	0.46122003406586	-2.07097192662071	0.0383614196339532	0.790302258907544
Fgfr1op2	1431.68487740736	-0.494990514937912	0.239543067125152	-2.06639466079516	0.0387912296736415	0.790302258907544
Gm4540	122.121709398907	0.869713196540527	0.421185519948483	2.06491713353989	0.0389308416528742	0.790302258907544
Gm7816	122.162236185215	-0.931944961242036	0.451459691409338	-2.06429273526669	0.0389899694027864	0.790302258907544
Gm8523	21.6444212396261	0.892723407831558	0.432561531983061	2.06380674614985	0.0390360431928788	0.790302258907544
Gpx8	509.865505434802	-0.80993603859267	0.390697203131451	-2.0730530756325	0.0381673403474381	0.790302258907544
Hsp90aa1	9044.44303013293	-0.665111837936174	0.321474233127244	-2.06894291796293	0.0385514435527406	0.790302258907544
Kdm4c	1311.37140863392	0.619306392676882	0.299015879607162	2.07114884162844	0.0383448887145721	0.790302258907544
Ncf1	356.133096719367	0.875511795401601	0.423580527494056	2.06693117028116	0.0387406401189213	0.790302258907544
Rassf6	191.515939194703	0.749543534227715	0.362609774064004	2.06708033770599	0.0387265845091427	0.790302258907544
Rnpepl1	668.07016326494	-0.624814017515979	0.30215563965153	-2.06785489172589	0.0386536701955174	0.790302258907544
Rpa1	211.30992845954	0.829751322496073	0.400601196937394	2.07126521048749	0.0383340185228096	0.790302258907544
Sass6	226.83360050325	-0.771194487883591	0.373539958402621	-2.06455687145619	0.0389649475735848	0.790302258907544
Tet1	395.236598007677	0.630283985549247	0.304339610529756	2.0709889995986	0.0383598240726616	0.790302258907544
Tox2	76.2294894557121	-0.932648659711938	0.450595294375036	-2.06981446844778	0.0384697219440404	0.790302258907544
Trpc4ap	701.82222407631	-0.572191428070059	0.277370624512095	-2.062912859199	0.0391209081482004	0.790302258907544
Tsen2	172.478336793291	0.870349071883673	0.420565193042862	2.0694748074289	0.0385015529968401	0.790302258907544
Ubald2	349.13733181489	0.701360903076928	0.339201679262026	2.06768110524341	0.0386700198021381	0.790302258907544
Zfp629	304.641815277821	0.749128062984863	0.362409663272495	2.06707529876651	0.0387270592429366	0.790302258907544
Zfp708	46.8374042769059	0.93776660315282	0.453332451898723	2.06860682314957	0.0385829971384143	0.790302258907544
Evi5l	203.317290009999	-0.76543649219395	0.371509506980445	-2.06034160044857	0.0393658955944655	0.791486622854789
Gm20661	15.5638971495791	0.94415933348748	0.458215745500962	2.06051263571321	0.0393495591501755	0.791486622854789
Lrrc75a	105.942743315926	-0.745476875700472	0.361753260981125	-2.06073298048132	0.0393285213900819	0.791486622854789
Evl	78.9808171614541	0.922182820069711	0.448025554687159	2.0583263843368	0.0395588131009061	0.79250437564741
Nop14	463.13565588279	0.543987830404928	0.264237847196759	2.05870520130244	0.0395224876660652	0.79250437564741
Tmem201	339.794790933395	0.79511007674715	0.386209024077924	2.05875582178712	0.0395176357227021	0.79250437564741
Fam71a	12.4749793306337	-0.916585045249505	0.446234360249687	-2.05404407840005	0.0399714257159431	0.799811474086201
Frem2	52.3118830505672	0.929690201961128	0.452874714408918	2.05286400936413	0.0400857684411275	0.800457007160185
Smn1	113.910798954656	0.845863000538314	0.412068861736854	2.05272244297479	0.0400995041293437	0.800457007160185
Ccdc92	108.006695182813	0.940180864518377	0.458435783466961	2.0508452839527	0.0402820160266927	0.803140720494011
Lpcat3	875.189700088818	0.586148814255463	0.285957950751748	2.04977274705792	0.0403866122371752	0.804266409128395
Ckmt1	1181.68135700292	-0.610140319619749	0.298050993634647	-2.04710043801318	0.0406482239912268	0.805346889102215
H2-Aa	20629.5334002536	-0.548130215528651	0.267605656586862	-2.04827589416345	0.0405329736108119	0.805346889102215
Ikzf5	321.116547748732	-0.785865494722295	0.384048303626097	-2.04626732445458	0.0407300766872978	0.805346889102215
Lrp3	42.0075144729687	-0.917256722316428	0.448246578448073	-2.04632174882889	0.0407247252772149	0.805346889102215
Mettl18	39.8362304469928	0.939047757099396	0.458806473838677	2.04671862897379	0.0406857190790982	0.805346889102215
Mzt1	470.808011508964	0.810212525017371	0.395620383829997	2.04795444858961	0.0405644629491988	0.805346889102215
Dclre1c	766.377076827587	0.629811908264191	0.308249231918122	2.04319051938946	0.041033581886464	0.808191707419411
Fam69a	242.962410029097	-0.807513386582672	0.39504971551872	-2.04408041535321	0.0409456035725208	0.808191707419411
Ghrl	93.3190727107393	0.824591064071824	0.403533969364001	2.04342416419475	0.0410104674299687	0.808191707419411
Rab5b	2695.92187210229	-0.490164769895843	0.239993760298501	-2.0424063079231	0.0411112445608431	0.808191707419411
Selenbp2	83.1637062739727	0.889031595912579	0.435296171067047	2.04236024804281	0.0411158098699126	0.808191707419411
Glmn	158.574228375499	-0.80078621003117	0.392370213166017	-2.04089450004287	0.0412613146203394	0.808199348976121
Mknk2	343.142051433624	-0.645229711731169	0.316078044248931	-2.04136201001994	0.0412148576233266	0.808199348976121
St3gal4	460.253578441891	0.79074950085283	0.387286104237664	2.04177090838141	0.0411742612601388	0.808199348976121
Clca3a1	224.146602576309	0.934304027425555	0.458113966922994	2.03945763474748	0.0414043752991962	0.81001556558808
Il22ra2	14.8361838969966	0.940370393693718	0.461194157680379	2.03899025612857	0.0414510000345827	0.81001556558808
Phf20	777.593731425516	0.692184719347621	0.339871765051941	2.03660553927402	0.041689587252118	0.813726196037835
Clspn	79.8441793765898	0.866892334413593	0.426468879724591	2.03272120341682	0.0420806978588292	0.818718759023302
Entpd3	168.52890014122	0.921210187955901	0.453397516832216	2.03179363308424	0.042174552036317	0.818718759023302
Gm19587	47.9718130932073	-0.871994774495429	0.429412141806623	-2.03067097922935	0.0422883821544835	0.818718759023302
Nat2	95.3340284022894	0.908837178469406	0.446996966896859	2.03320658924989	0.0420316556327869	0.818718759023302
Pbdc1	218.211392150975	-0.770966936836503	0.379640822778792	-2.03077985974582	0.0422773309780596	0.818718759023302
Rif1	1655.74056623528	0.605313397547796	0.297842325875272	2.03232833268057	0.042120428028622	0.818718759023302
Tmem266	63.666624583291	-0.751689811180108	0.370078713873122	-2.0311619744707	0.0422385663522927	0.818718759023302
Glo1	776.648745153894	0.767758982895977	0.378483079061378	2.02851600341021	0.0425076116624343	0.822010619972166
AC146980.1	2204.10277543108	-0.683198956589138	0.338053452824469	-2.02097908150603	0.0432819305750278	0.8236383781863
Adgrl1	1405.66615481632	-0.778636943463056	0.384501667490332	-2.02505478986677	0.0428617385252024	0.8236383781863
Ank	129.802017820193	0.874214923766339	0.432510274419446	2.02125816534599	0.0432530473594454	0.8236383781863
Coro7	407.591199502103	0.744309147065345	0.36788831273617	2.02319323908266	0.0430532284615981	0.8236383781863
Gm15460	14.1667344811421	0.916424791746262	0.45294866322411	2.02324207168006	0.0430481960370953	0.8236383781863
Gm16570	13.7372442979343	-0.920064080497281	0.45459116177087	-2.02393745824963	0.0429765871743669	0.8236383781863
Gm6645	54.2036343751659	-0.879824450047024	0.435101370786042	-2.02211371675883	0.0431646052765035	0.8236383781863
Grhpr	101.581231132282	0.732189904679686	0.362152121246848	2.02177444704408	0.0431996587649687	0.8236383781863
Hspa4l	2204.10277543108	-0.683198956589137	0.338053452824469	-2.02097908150603	0.0432819305750282	0.8236383781863
Lipg	160.720292225454	-0.931326777576811	0.459762277990785	-2.02567026952889	0.0427985853005929	0.8236383781863
Pank2	654.463128020408	-0.573402038787114	0.283351509193612	-2.02364208476939	0.0430069915559576	0.8236383781863
Rgs10	342.204379463811	-0.670578918677731	0.331096764119039	-2.02532610205951	0.0428338899822797	0.8236383781863
Ruvbl2	373.472826939761	0.768508140430404	0.379784380836356	2.02353803686715	0.0430177060956968	0.8236383781863
Zfp407	1117.51623525592	0.702455964603544	0.346658658165778	2.02636209440243	0.0427276923660205	0.8236383781863
Spx	33.0655097517429	-0.932371580562988	0.461557768936608	-2.02005392025162	0.043377794845667	0.824523545257571
Zfp30	136.528052993952	0.728594480913521	0.360808494654409	2.01933849038501	0.0434520499043837	0.824996420230049
Foxm1	130.155679558877	0.855536470415821	0.423892219157966	2.01828774332137	0.0435613024645577	0.825737556137289
Pcnt	2778.15782911228	0.551431020402162	0.27325447137255	2.01801279822555	0.0435899284482337	0.825737556137289
Dhx37	139.658641451052	-0.884762680771947	0.439172072073478	-2.01461508377499	0.0439449957776187	0.826292815258954
Gm3555	40.2611269356875	0.929547111202956	0.461554424868488	2.01394908404965	0.0440148794338323	0.826292815258954
Nupr1	130.71387160003	-0.777467680211001	0.385748478710448	-2.01547827955165	0.0438545596617889	0.826292815258954
Ppih	96.5158053501354	0.764763634939328	0.379306947667231	2.01621309507428	0.0437776976870991	0.826292815258954
Rbpms	1901.39361282055	-0.609526615929681	0.302410768394335	-2.01555857010646	0.0438461556988087	0.826292815258954
Thsd7b	46.3577422805827	-0.860224590552885	0.427011717093817	-2.01452221594165	0.0439547348177287	0.826292815258954
Trim65	533.899243784785	-0.620969690530276	0.308315086020128	-2.01407494698374	0.0440016653933102	0.826292815258954
Ublcp1	800.43557653291	-0.554552810059548	0.275042044095226	-2.01624741367741	0.0437741107308528	0.826292815258954
Tmx2	507.552256466638	0.569948304425035	0.283075370199092	2.01341538129644	0.044070948802961	0.826416849158106
C4b	366.69422960041	0.837193938886828	0.416135730405801	2.01182902047471	0.0442379636622184	0.827093117414331
Cep104	608.7188023332	-0.683332258601793	0.339764555020336	-2.01119348238339	0.0443050239457641	0.827093117414331
F830016B08Rik	998.890650616045	0.912685650533681	0.453496111196694	2.01255452472408	0.0441615151264923	0.827093117414331
Ptpn23	556.538221476599	0.745382911421258	0.370538647571151	2.01161988447677	0.0442600216714132	0.827093117414331
AC124709.1	28.4524502019577	-0.882191934878269	0.438796258923257	-2.01048189663932	0.0443802103580356	0.827572047613905
Sppl2b	81.2679114189279	-0.906026938822377	0.45085104206991	-2.00959264652623	0.0444743201752826	0.828402387389768
Otud7a	68.4632244179112	-0.830340240035972	0.413482118423724	-2.00816481061235	0.0446257810383844	0.828834101621438
Trex2	23.7817437590867	0.923988484737036	0.46013196569797	2.00809453291393	0.044633247123439	0.828834101621438
Zfp866	866.538519298534	0.630761041313049	0.31412848058353	2.00797151579933	0.0446463186173866	0.828834101621438
1810043G02Rik	193.41116374621	-0.648645909014966	0.323384730826102	-2.00580252307513	0.0448773213737617	0.830354690490376
Gm19065	33.3942449856124	0.926123077717809	0.46152102195485	2.00667582550207	0.0447841917012814	0.830354690490376
Olfr856-ps1	13.0307629423674	0.894918630066315	0.446068813115308	2.00623447269554	0.0448312375254797	0.830354690490376
Gm20775	634.001105115246	-0.803931162364005	0.401274810265741	-2.00344288202793	0.0451297725947006	0.834102035964887
Tmem181b-ps	438.159144413008	0.922188522482788	0.460441110892303	2.00283706356205	0.0451947801954752	0.834380538680663
3110067C02Rik	20.4819979545557	0.840618637622114	0.420066039753925	2.00115828957406	0.0453753343375738	0.836118641086974
Gm15542	5888.99541612702	-0.680552573047342	0.340100905257465	-2.00103134842334	0.0453890116989398	0.836118641086974
Cdk11b	1034.6601412563	-0.570369984026971	0.285259220482017	-1.99947957181958	0.0455564899913119	0.838107858756238
Rtl5	75.6844572153532	-0.910375764235928	0.455443963010302	-1.99887546695912	0.045621829775863	0.838107858756238
Triqk	56.014076241362	-0.83321438648187	0.416890995117821	-1.9986384840152	0.0456474833294336	0.838107858756238
I830077J02Rik	80.625049458237	0.743245428404062	0.372124783121773	1.9973016098765	0.0457924285890823	0.839846209513049
Abcc5	1736.33812936568	0.766112242050777	0.383946260543404	1.99536320777415	0.0460032806649873	0.842022065968068
Gm4017	57.143731710121	0.827526737249914	0.414805235821476	1.99497659572953	0.0460454325295162	0.842022065968068
Pgm5	220.376375814546	-0.892482264936285	0.447399364700731	-1.99482237873376	0.0460622557035441	0.842022065968068
Usp5	351.461963034527	0.792220666199013	0.397239940122897	1.99431272181221	0.0461178898200774	0.842117708321151
B3galt6	65.4375815752823	0.810333089318181	0.406511821936215	1.99338136209315	0.0462197031790788	0.843055459296996
Fundc2	668.117155978235	0.621487017689997	0.312015717611224	1.99184522641381	0.0463880422646802	0.844238257950006
Lrrc2	69.2546997066512	-0.911154877366787	0.457428305868994	-1.99190750916874	0.0463812069159086	0.844238257950006
Slc26a11	268.287491596703	0.782383089336493	0.39287950788511	1.99140722189381	0.0464361359262662	0.844238257950006
3110053B16Rik	95.8401626093558	-0.771741067505095	0.388215138944483	-1.98792110375546	0.0468204163361094	0.846010568096958
Cd1d1	40.6454362801255	0.908711651690513	0.457649307402417	1.98560696365584	0.047076982631413	0.846010568096958
Cfl2	1831.89991118049	0.61997345275639	0.311619617724412	1.98951997080196	0.0466438397256339	0.846010568096958
Col26a1	90.6678088831936	0.858995777084988	0.432637889668327	1.9854843914469	0.0470906049994117	0.846010568096958
Gm11935	37.0361531619992	-0.912157552531835	0.459049458935863	-1.98705724356224	0.0469160536516369	0.846010568096958
H2-Q1	173.164081985047	-0.879799032606991	0.442531841123927	-1.98810334273915	0.0468002617618202	0.846010568096958
Hsd17b14	72.9682635057931	0.906111397000005	0.455564470484697	1.98898609462663	0.0467027378236892	0.846010568096958
Oasl1	31.8137524556207	0.901427165392571	0.453910040976742	1.98591589525723	0.0470426634532048	0.846010568096958
Ptn	34.1252669860842	0.897463365965485	0.451922777644221	1.98587769937991	0.0470469054885525	0.846010568096958
Spr	112.301181038468	0.80170430092695	0.403498383983149	1.98688354836244	0.0469353031501996	0.846010568096958
Tcp11l2	391.075994791313	0.648574294295302	0.326268435617185	1.98785485659508	0.0468277446974718	0.846010568096958
Clip3	28.337759839404	-0.903577192136569	0.455336264044624	-1.98441737126393	0.0472093310748802	0.847232549515681
Lrrc27	60.702740113193	-0.839940400935062	0.423489171082778	-1.9833810597506	0.0473248811279784	0.848394971980969
1700086D15Rik	177.931777148876	-0.829630163346432	0.421095806148777	-1.97016961753667	0.0488189343529532	0.849270664032402
9130019O22Rik	72.7261643704119	-0.832675929711068	0.420468997590434	-1.98035035753612	0.0476641739614041	0.849270664032402
AC113292.2	118.720252341781	0.841682937226024	0.42725982665057	1.96995571482639	0.0488434461983254	0.849270664032402
Ahctf1	2853.89618021443	-0.532673652841619	0.269939996025109	-1.97330392192816	0.04846094636645	0.849270664032402
Atf7ip	4675.48818538207	0.56814697998289	0.287632503731392	1.97525304898594	0.0482394384729006	0.849270664032402
Bag3	282.773525194707	-0.699147889036259	0.353467801019108	-1.97796768763801	0.0479323519945846	0.849270664032402
Cenpn	24.4662561786793	0.899073047933018	0.455571203626896	1.97350719443045	0.0484378057037864	0.849270664032402
Disp2	234.645202816392	-0.883682759043471	0.44674772409348	-1.97803527894093	0.0479247269129118	0.849270664032402
E430018J23Rik	192.164851315714	0.644122629221001	0.326727451918328	1.97143712730331	0.048673897870352	0.849270664032402
Fgfr4	159.641925142943	-0.86459666139549	0.43699762408655	-1.97849281950387	0.0478731378396537	0.849270664032402
Gm14150	88.6132579471345	-0.736349967971114	0.371687153435865	-1.9811014751635	0.0475798949039473	0.849270664032402
Gm14308	112.495421026336	0.885350304466821	0.44763265753716	1.97785011785769	0.0479456176562603	0.849270664032402
Gm3379	30.1098850113812	-0.882646925933241	0.448000033008831	-1.97019388593626	0.0488161540061883	0.849270664032402
Gm6710	223.449981885428	0.715140552087474	0.362769105365752	1.97133808119204	0.0486852183066876	0.849270664032402
Hibch	588.677105588639	0.755326387684179	0.381099045364903	1.98196872144078	0.0474827415149441	0.849270664032402
Kalrn	483.007740784695	-0.696642557918377	0.351567659679243	-1.98153197183713	0.0475316475836862	0.849270664032402
Khdrbs3	28.7362726326141	0.900424817988786	0.457087531934021	1.9699176964616	0.0488478039343511	0.849270664032402
Lipo3	549.128949888523	0.816302124946598	0.413024591501585	1.97640078034788	0.0481094032508507	0.849270664032402
Pbx3	431.471794573427	-0.680877191034839	0.345476449500424	-1.97083532616889	0.0487427145896152	0.849270664032402
Pitpnm3	808.361577441323	0.496016750409919	0.251493752211312	1.97228259568513	0.0485773553198997	0.849270664032402
Proser3	282.905393705496	0.85514595378991	0.433551274379414	1.9724217280043	0.0485614834628932	0.849270664032402
Proz	46.2629691606943	-0.862974372163883	0.436583709153665	-1.97665271074084	0.0480808995909086	0.849270664032402
Pycard	383.423717890618	0.620877828003411	0.313789768318722	1.978642679556	0.0478562508184102	0.849270664032402
Rapgef3	165.286630710229	-0.810357369024776	0.410402102934239	-1.97454487496772	0.0483198200978684	0.849270664032402
Rtn3	5445.59197193059	-0.46938669198012	0.237144920818298	-1.97932424763914	0.0477795112794301	0.849270664032402
Slc28a3	25.6681799526226	0.883186007206141	0.447553857288149	1.97336251899963	0.0484542746886752	0.849270664032402
Syt14	33.2440485210842	-0.91225271691096	0.461497397873897	-1.97672342490701	0.0480729014693245	0.849270664032402
Tpm4	9003.02078313246	-0.441920683044063	0.223903667020116	-1.97370900139997	0.0484148410593625	0.849270664032402
Wdyhv1	118.720252341781	0.841682937226024	0.42725982665057	1.96995571482639	0.0488434461983254	0.849270664032402
Zfp472	65.3060573767318	-0.908418724244816	0.461326147198943	-1.96914640490357	0.0489362813144414	0.849924519960174
Nup210l	36.8702068441839	0.908075780349378	0.461417753556649	1.96801222612231	0.0490666309921707	0.851303500121691
Prkcb	99.4490348603449	-0.817685303090496	0.415912349011201	-1.96600390691567	0.0492981593120836	0.854433242516901
Cx3cr1	135.736325103097	0.710416905713241	0.361575676650383	1.96478068517911	0.0494396266427652	0.854756450390479
Mamdc4	25.03160637484	0.891307049216123	0.453703126083614	1.96451599729966	0.0494702829499397	0.854756450390479
Tmed1	135.779890258454	-0.686108918227975	0.34914899909284	-1.96508917399341	0.0494039173982854	0.854756450390479
Gm44063	14.7370946952821	0.870839339853765	0.443422924140562	1.96390238854163	0.0495414128183355	0.855101162571023
Gm11868	89.628608954999	0.84553758746288	0.430696110085213	1.96318835407079	0.0496242920688204	0.855151024134472
Gpa33	80.1059964094465	-0.896125274333496	0.45657314408801	-1.96272007220985	0.0496787094948272	0.855151024134472
Sun1	470.009705189231	0.548645207109581	0.2795565335772	1.96255548060039	0.0496978480030268	0.855151024134472
Mapkapk3	609.601393625018	-0.555637578295105	0.283200093628122	-1.96199644984838	0.0497628975790221	0.855389395833643
Gm18422	232.883712211939	0.787427419522287	0.401501860512262	1.9612049082852	0.0498551245393797	0.856093957660797
Ear-ps2	2727.9062757678	0.719314423432855	0.366996835463033	1.96000170553326	0.049995590950825	0.857624572491155
Ccng2	404.899085684889	0.555328171497252	0.28371063728608	1.95737522149121	0.0503033695155572	0.858497137758866
Dusp28	39.5861642608698	0.90124749989983	0.460346258613346	1.95776001876189	0.0502581788840829	0.858497137758866
Radil	95.9900653443587	0.869576418066106	0.444133522717068	1.95791664800782	0.0502397940755175	0.858497137758866
Unc13b	2548.95303279904	-0.52582086880202	0.268458388736548	-1.95866805010901	0.0501516744580083	0.858497137758866
Upf1	302.075792811617	-0.687075437188877	0.35082321913024	-1.95846625799818	0.0501753266079357	0.858497137758866
Arhgef38	2412.36462250259	-0.575381244199027	0.29434813582978	-1.95476435608129	0.0506108900798656	0.861143417978908
Il7	213.946886089862	-0.678439958036207	0.347012648585091	-1.95508711513104	0.0505727888175747	0.861143417978908
Mid1ip1	583.501492588702	-0.572094476936252	0.292859786184372	-1.95347570381714	0.0507632534851176	0.861143417978908
Pdhx	302.877684704002	0.621576546625922	0.318208240364087	1.95336407980739	0.0507764693789026	0.861143417978908
Timm23	281.918630901159	0.637772372776254	0.326559209270038	1.95300685043265	0.0508187834640766	0.861143417978908
Trappc2	220.476480480288	0.555093469463661	0.28407400016504	1.95404531615412	0.0506958582284805	0.861143417978908
Zfp788	639.074306428703	0.712170218822268	0.364653887625724	1.95300322576906	0.0508192129594927	0.861143417978908
Gda	525.934179495291	0.864193466567986	0.443083523783723	1.95040758723815	0.051127558261805	0.863068797084429
Gm48733	14.1020266805602	-0.849162857412737	0.435371011006701	-1.9504349989891	0.0511242937545777	0.863068797084429
Gm8428	12.455506694048	-0.887814228070414	0.45521752697133	-1.95030765616002	0.0511394606843179	0.863068797084429
Nupl1	1905.01784028248	-0.559332591554045	0.286637800030102	-1.95135669997224	0.0510146285317196	0.863068797084429
Lrrc57	368.671116739335	-0.65114408578977	0.334233912150694	-1.94816881865713	0.0513947664901873	0.865628788828678
Serpinb9b	14.8058021774621	0.86798265324561	0.445464479066353	1.94848903567982	0.0513564754926661	0.865628788828678
1700030J22Rik	41.7492224679674	-0.894887986786176	0.459867001898389	-1.94597129842316	0.0516581873919257	0.866810832299096
Acad11	460.661222976789	0.615908475762803	0.316729066939194	1.94459094555109	0.0518242299279219	0.866810832299096
BC025920	218.085209392534	0.895423731775656	0.460347105613591	1.94510559718228	0.0517622703931986	0.866810832299096
Ccdc68	331.928269668043	-0.641825694376294	0.329978819111553	-1.94505118875317	0.0517688177587245	0.866810832299096
Faap100	104.763573742283	-0.644322253585988	0.331512595481187	-1.94358302631235	0.0519457543182042	0.866810832299096
Med26	69.720559291628	-0.879928278314654	0.452647210669716	-1.9439604565612	0.0519002198240143	0.866810832299096
Sf3b4	124.206288654837	0.699299156945222	0.359666703348936	1.94429773574783	0.0518595575504299	0.866810832299096
Tstd2	607.74842107521	-0.480981297535537	0.247133076306733	-1.94624412370669	0.0516254220061091	0.866810832299096
Ubtf	792.729168442243	-0.637683283183827	0.327858186398632	-1.94499728735914	0.0517753047922687	0.866810832299096
Utp15	392.501923649964	0.644947507264024	0.33188803716785	1.94326831653123	0.0519837475439127	0.866810832299096
1110059G10Rik	254.409367162438	-0.74333342776007	0.382644629597668	-1.94262082951915	0.0520619882948628	0.867249950578831
Epdr1	458.289577831912	-0.666611822509307	0.343398742379311	-1.94121800764483	0.0522318397856946	0.86748467111271
H2-Q4	822.79575868799	0.737663479855679	0.379961581166657	1.94141596524236	0.0522078433409235	0.86748467111271
Rcor1	1062.62483879017	-0.590825273556884	0.304339331129349	-1.94133722829855	0.0522173867386129	0.86748467111271
Tceal1	76.2384414998688	0.874303728692159	0.451079420502603	1.93824787599042	0.0525929883029628	0.872615341177659
Ccdc80	65.7854940686149	-0.883906597525107	0.456478833735469	-1.93635834172617	0.052823827891131	0.872977761033646
Larp1	3176.85795296219	0.56030516380415	0.289328305354655	1.93657223795416	0.0527976543053808	0.872977761033646
Terf2	561.330607222258	0.597232224771947	0.308382766362365	1.93665888602273	0.0527870546291478	0.872977761033646
Zscan30	82.3511344754031	-0.887328012787513	0.458175646908552	-1.93665468423427	0.0527875685937695	0.872977761033646
AC120375.2	76.6347074770839	0.751026301192619	0.388075141327862	1.93526000821094	0.0529583972207893	0.873473742117421
Wtap	496.519384730976	0.651042644793302	0.336346860527075	1.93562872498076	0.0529131896303568	0.873473742117421
Ankrd35	16.4053363268218	0.869019795015418	0.44927279962364	1.93428089958574	0.0530786003426435	0.874041878009433
Cenpe	267.419178881972	-0.831322046884709	0.430101196699794	-1.93285220609364	0.053254406979507	0.874041878009433
Klrg1	14.783975606599	-0.732248877914178	0.378631954419478	-1.93393312256718	0.053121351027665	0.874041878009433
Nme5	28.3154731698998	0.87467082824247	0.452464363280451	1.93312644978478	0.0532206224875338	0.874041878009433
Zfp395	664.787893357333	0.706427831475525	0.365464902399563	1.93295669936367	0.0532415321847573	0.874041878009433
Akap5	8345.73302011817	0.747771674324418	0.387304834215336	1.93070576007494	0.0535194501952196	0.876247357780458
Ccdc157	324.115026996033	0.774048106707783	0.401381166108013	1.92846145277151	0.0537977544546412	0.876247357780458
Col15a1	1155.89941520386	0.829819592473641	0.430212576465326	1.92885944732609	0.0537483133862522	0.876247357780458
Corin	69.6201904769254	-0.886255893980851	0.459457143175516	-1.92891961120799	0.053740842800249	0.876247357780458
Mrvi1	35.4212682254448	-0.843466240593061	0.437345653980708	-1.92860322931268	0.0537801378426716	0.876247357780458
Ms4a14	13.7074264509326	0.836118910419022	0.433128347598851	1.93041835071347	0.0535550229944042	0.876247357780458
Nrm	66.2923141457057	-0.843349061452451	0.437336364013059	-1.92837625875371	0.0538083426551801	0.876247357780458
Senp8	212.958547516373	-0.77938304623584	0.403926147179809	-1.92951867978206	0.053666503369691	0.876247357780458
A930004D18Rik	96.7522118409998	0.803242742787088	0.417103725219717	1.92576257228095	0.0541340268222417	0.878792798542798
Ajuba	231.667359912626	0.674932797326371	0.350369962129826	1.92634320939956	0.0540615334748689	0.878792798542798
Chn2	208.497445870207	-0.716854547174142	0.372182092983206	-1.92608553901192	0.0540936939734713	0.878792798542798
Pik3ca	4191.04548056387	-0.710622403779973	0.369071218268234	-1.92543435685496	0.0541750408486403	0.878792798542798
Susd2	905.080329491662	0.744940631594306	0.387033299951447	1.92474557534909	0.0542611957724297	0.879336623633128
Kitl	1493.11798598086	-0.88655919469571	0.460795113566196	-1.92397698802496	0.0543574679851936	0.880043192923077
2410004B18Rik	148.580722854466	-0.839066294826147	0.436678846171539	-1.92147227231736	0.0546721947558515	0.880508873529811
Alkbh1	972.947503559911	-0.638075858278524	0.332236615881365	-1.92054646531305	0.0547889098695795	0.880508873529811
Bid	50.9589786500807	0.858377160903465	0.447384662625071	1.91865576228487	0.0550279135236191	0.880508873529811
Chrna7	22.5359233754606	-0.846650623498377	0.441186707461375	-1.91903021822683	0.0549805096662988	0.880508873529811
Dusp22	245.635509759614	0.743115646777142	0.387701272440695	1.91672222817069	0.0552732297940746	0.880508873529811
Eif5al3-ps	53.981616558862	-0.776824966674546	0.404817788123843	-1.91894968418951	0.0549907019134745	0.880508873529811
Exoc2	1414.50373249689	-0.56949674633396	0.296445743540055	-1.9210825547138	0.0547213005776471	0.880508873529811
Glipr1	373.687434261015	0.717228235308136	0.373482359265504	1.92038048789948	0.0548098563447843	0.880508873529811
Gm10263	13.5597712878262	-0.733138879778749	0.382166826449504	-1.91837393786878	0.0550636132591365	0.880508873529811
Gm10297	12.7354024781519	0.854635715615529	0.445454006489341	1.91857229515339	0.0550384846004611	0.880508873529811
Hif3a	428.694328542835	0.877081179852553	0.456060423262362	1.92316880640175	0.0544588533946514	0.880508873529811
Meis3	204.317548685687	-0.778648356984043	0.406112810844213	-1.91732035087841	0.055197246059036	0.880508873529811
Nudt7	206.763780760925	-0.728396877529289	0.378902916957109	-1.92238392720461	0.0545574664889656	0.880508873529811
Qtrt2	181.137993876303	-0.661405051668249	0.344836399668099	-1.91802562694902	0.0551077617606977	0.880508873529811
Snap23	5309.5650701659	-0.551100154185206	0.287475235474276	-1.91703523009905	0.0552334560905459	0.880508873529811
Tirap	722.813281432722	-0.617607083752462	0.321405349685052	-1.92158308614856	0.0546582385268133	0.880508873529811
Vwa1	159.278559299633	0.833806632726347	0.435032825985471	1.91665222236401	0.0552821288204915	0.880508873529811
Mfsd13a	170.14102544132	0.580252396664562	0.302816191602038	1.91618682473602	0.0553413197865867	0.880612162851706
Gorab	83.0102351429599	0.808161924268018	0.421929163691002	1.9153971657192	0.0554418723349609	0.881372790649407
Kcna3	19.0456664132143	0.872076279193375	0.455489555082977	1.91459116781395	0.0555446623824195	0.882167508636373
AC139758.1	34.18253776642	-0.882112264622935	0.461602917803126	-1.91097636215367	0.0560076186536345	0.882973010954649
Akap14	13.4317183343715	0.846949544054653	0.443308143367205	1.91052106018522	0.0560661574205674	0.882973010954649
Crkl	933.408524648293	-0.55963021935914	0.292622101657568	-1.91246736384264	0.0558162747981306	0.882973010954649
Frmd5	78.7675455263198	0.824159214871348	0.431320687825098	1.91078062827709	0.0560327781723805	0.882973010954649
Igkj4	27.7543854759282	-0.817322481060396	0.427809262604361	-1.91048336841706	0.056071005783031	0.882973010954649
Oit1	45.5232526805963	-0.879576673070133	0.460196273561085	-1.91130768240213	0.0559650523830018	0.882973010954649
Scel	1411.99982664021	-0.540627057444177	0.282743890317873	-1.9120733496182	0.0558667865852418	0.882973010954649
Slc25a36	4229.39910827431	0.423076680552928	0.221404697282753	1.91087490800895	0.0560206583357342	0.882973010954649
Zfp810	490.692823557404	0.633671585704631	0.331668988193487	1.91055422201536	0.056061892041189	0.882973010954649
Decr1	757.629620894529	0.601169772068311	0.315879375173976	1.90316247060197	0.057019348509217	0.883329186711171
Dlgap1	78.2731093387608	-0.750150383139068	0.392952551125256	-1.90901008529133	0.0562607906619799	0.883329186711171
Dnajc1	2398.23149938122	-0.605129188859526	0.317287279234023	-1.90719650129181	0.05649514639721	0.883329186711171
Drosha	577.926396280351	-0.519037881522618	0.27213254779977	-1.90729806382629	0.056482000795103	0.883329186711171
Ell	239.655087994751	0.792734600677723	0.415985847551138	1.90567685257675	0.0566921442793042	0.883329186711171
Fbp2	659.818217710122	-0.850206532296627	0.446036291761945	-1.90613756772598	0.056632359716637	0.883329186711171
Fign	110.422387631823	-0.867557689869747	0.455091446421169	-1.9063370597101	0.0566064889828735	0.883329186711171
Gpatch3	20.6012526156092	0.864701439438235	0.454590607329292	1.90215421413639	0.0571509965785717	0.883329186711171
Gria3	483.706784259284	-0.875812847233271	0.459732549891907	-1.90504859279421	0.0567737548572706	0.883329186711171
Hspd1	3844.97354430796	-0.598842547841291	0.313767628271059	-1.90855427355929	0.0563196154788762	0.883329186711171
Iqgap2	1537.57407874169	-0.487747555091876	0.25609811055539	-1.90453398517512	0.0568406748959851	0.883329186711171
Kdelr2	1611.68933542137	-0.521914162024027	0.273755275881564	-1.90649900844221	0.0565854942076764	0.883329186711171
Kras	3789.35333219373	-0.534204872704393	0.28083650439939	-1.90219171772868	0.057146095210453	0.883329186711171
Mdm1	118.207581263028	0.857082788916275	0.450428424092991	1.902816836309	0.0570644495403345	0.883329186711171
Olfr461	71.8834568716997	0.87691708626845	0.45977218674494	1.90728606807815	0.0564835533150772	0.883329186711171
Plekhg5	194.924168447339	-0.702315526092192	0.36833342363406	-1.90673851740901	0.0565544565275011	0.883329186711171
Prr12	301.788005982445	0.657797533202364	0.344437143771982	1.90977525245601	0.0561621569750386	0.883329186711171
Prss36	28.0430503210555	-0.877302414182503	0.46089905417564	-1.90345891629489	0.056980689613854	0.883329186711171
Sars2	73.0192000599545	0.73733702538728	0.387217144403404	1.90419519394813	0.0568847674305124	0.883329186711171
Zmym6	478.10812061028	-0.71992586947371	0.378469618078484	-1.9022025417227	0.0571446806808705	0.883329186711171
Pate2	42.2062354503449	0.779922074629227	0.410309648421923	1.90081339210242	0.0573264593127636	0.883589005717393
Tab1	127.70436355335	0.876715429357317	0.461100540007718	1.90135415877553	0.0572556396406899	0.883589005717393
Wdr27	46.804570269677	0.87552102789728	0.460562739846415	1.90098102201937	0.0573044984428647	0.883589005717393
Fam83b	577.637391127114	-0.668813582572088	0.351941893494241	-1.90035228807744	0.0573869037634465	0.883705426801534
Gm5431	309.348886303825	0.861031214542102	0.453467426019757	1.8987719186352	0.0575944708818239	0.886085100822756
Brd8	1676.54818167855	0.639997626262102	0.338020441995152	1.89336959174582	0.0583087363475172	0.889700791684308
Cacnb3	256.351493548116	0.720339194202814	0.380384318137936	1.89371422494237	0.0582629521575702	0.889700791684308
Kcnd1	20.1774834295993	-0.840210967636937	0.443763490405383	-1.89337560615767	0.0583079370824877	0.889700791684308
Map3k21	108.811485976934	0.849586196001902	0.448045747632796	1.89620412757091	0.0579330576067351	0.889700791684308
Myo1d	2694.59122920092	-0.482227455561663	0.254547559670888	-1.89444933663929	0.0581653930656182	0.889700791684308
Psmb3	216.873887800465	-0.654319034949725	0.345072840109913	-1.89617657170964	0.0579367000511165	0.889700791684308
Rap1b	3021.57271356318	-0.420906756493715	0.22217542109781	-1.89447939116729	0.0581614073201383	0.889700791684308
Tubb6	150.781039221935	0.729930501737147	0.385304674583056	1.89442420475956	0.0581687261578038	0.889700791684308
Zmynd8	926.985766977027	0.597250096331793	0.315099075183884	1.89543589102333	0.0580346775337255	0.889700791684308
Phf10	608.553764903962	0.768212686712361	0.40582492135538	1.89296577486339	0.0583624210580143	0.889707418829655
Rgs7	23.3378634749659	-0.865759961970047	0.457892934458683	-1.89074758926678	0.0586580464736632	0.893398943009995
1700019D03Rik	33.4621960285289	0.82971353937669	0.441109583260149	1.88096919872937	0.0599761088941829	0.893937618180774
AC153379.6	220.759424654387	-0.749995009940719	0.398824001296406	-1.88051623649231	0.06003775566471	0.893937618180774
Cyr61	786.934802431467	-0.617604688424199	0.328482908639129	-1.88017297759226	0.0600845071353249	0.893937618180774
Dgkz	255.075829842431	0.713553591902864	0.37894798056941	1.88298560354029	0.0597023189961142	0.893937618180774
Egr2	220.759424654387	-0.749995009940718	0.398824001296406	-1.8805162364923	0.0600377556647107	0.893937618180774
Fam160a1	284.126797258717	0.645662376173412	0.342699974265797	1.88404559281536	0.0595588086212149	0.893937618180774
Gm45871	279.453811058332	-0.667957129810101	0.35496030898621	-1.88177977340011	0.059865923185325	0.893937618180774
Gpr137b-ps	563.641716875033	0.644835884050577	0.342232201390466	1.88420575688276	0.0595371491553373	0.893937618180774
Grk3	1712.13629094056	-0.489274008915623	0.259401943219044	-1.88616169502813	0.059273168601368	0.893937618180774
Gucy2f	17.4574318136406	-0.870088859505521	0.461299419111447	-1.88616942371504	0.0592721274393982	0.893937618180774
Il2rb	91.1521303100346	-0.856228266091699	0.454477599211	-1.88398342971834	0.059567216883574	0.893937618180774
Ly6k	71.6160685787673	-0.864509598933575	0.458806050540196	-1.88425936823567	0.0595299005917276	0.893937618180774
Mcm6	242.326774205064	0.824769668137498	0.438642933220389	1.88027574519958	0.0600705071396128	0.893937618180774
Mllt6	1098.65872599887	0.481599620823862	0.256047127203137	1.88090226234712	0.059985215423707	0.893937618180774
Nfatc2ip	144.709444135747	0.764921585837228	0.406716684593585	1.88072339988113	0.0600095548462331	0.893937618180774
Nfatc4	117.448169493046	0.718772799161318	0.3812054855195	1.88552585538424	0.0593588770768209	0.893937618180774
Nipal2	2007.83377007516	-0.51225971068638	0.271827853746171	-1.88450044256583	0.0594973150022714	0.893937618180774
Osm	28.4962588814384	-0.743782928001546	0.394468749691123	-1.88553067532965	0.0593582269820787	0.893937618180774
Phlpp2	334.646589881533	0.636012715332917	0.338181954864063	1.88068200028169	0.0600151896286276	0.893937618180774
Piezo1	1461.98399137471	-0.64319386477705	0.341799373130793	-1.88178772501998	0.0598648431116314	0.893937618180774
Reg3g	13.6856340446305	-0.588311140513236	0.311316053917871	-1.8897552281979	0.0587907039686043	0.893937618180774
Rpl23a-ps2	14.8619921166038	0.863832616517564	0.459019016895447	1.88191030158196	0.0598481955022568	0.893937618180774
Sftpa1	255372.434732753	-0.644459041167633	0.341544818783361	-1.88689450322597	0.0591745165949987	0.893937618180774
Tenm4	164.142895078019	0.754411890066278	0.399868475365806	1.88665007756896	0.0592074064751806	0.893937618180774
Zbtb26	371.207354862945	0.708567610357129	0.375203766184877	1.88848746792161	0.0589605387594718	0.893937618180774
Zmiz2	348.297641299202	0.618267977162569	0.327497497694851	1.8878555760406	0.0590453417787597	0.893937618180774
BC055324	74.1644124299843	0.866529344434573	0.461276934827501	1.8785447071153	0.0603066871146941	0.894908308835942
Cd36	47543.3527406759	-0.469032678922332	0.249682387281996	-1.87851727960529	0.0603104354650031	0.894908308835942
Hc	2429.61673574211	-0.750584273097549	0.399551253771778	-1.87856818371112	0.0603034788651014	0.894908308835942
Wdfy4	180.21847622712	0.861610696172561	0.458833431092052	1.87782894136958	0.0604045697116816	0.895509805450555
Actr5	87.1356088798066	0.833367402446134	0.444111454261884	1.87648256861826	0.0605890460814626	0.897448388234998
Aif1l	149.21460545676	-0.824780974157402	0.440834923634382	-1.87095198211078	0.0613517369384686	0.89822797587865
Aldh3a1	39.3990152094543	-0.797386746288773	0.427532085123062	-1.86509217444873	0.0621684852854042	0.89822797587865
Anxa5	5054.54886533609	-0.467778601264737	0.249989699053094	-1.87119150523633	0.0613185417849086	0.89822797587865
Camta2	450.829795502524	-0.638169947720612	0.340939475533819	-1.87179834990187	0.0612345066564886	0.89822797587865
Casp4	366.364375156973	0.817080533463904	0.437591167866023	1.86722354897727	0.0618703763710993	0.89822797587865
Cd3e	126.341121125237	-0.729426967227549	0.388997478628336	-1.87514574593033	0.060772675630471	0.89822797587865
Dennd2c	267.310823615495	-0.623233063479168	0.332640892891595	-1.87359124147816	0.0609867861587256	0.89822797587865
Dnah3	40.7682007265092	0.864110021075941	0.461316987670004	1.87313722271608	0.0610494384603952	0.89822797587865
Gipc1	119.478026063713	-0.64916489278211	0.34747252529875	-1.86824812184495	0.0617274940630131	0.89822797587865
Gm10175	162.449788213531	0.695868135604079	0.371344940078452	1.873913067072	0.0609424081141703	0.89822797587865
Gm15922	32.2739251155285	0.859758940583136	0.459972629708588	1.86915239093211	0.0616016157856891	0.89822797587865
Gm47986	24.5515112007744	-0.781471309669649	0.41893506640355	-1.86537574039428	0.0621287553674007	0.89822797587865
Hba-a1	38.8931748333481	-0.823085556084617	0.440798604156344	-1.86725989675022	0.0618653027957969	0.89822797587865
Kdm2b	323.728447241128	0.596208683033621	0.31883133246588	1.86998146770103	0.0614863914213013	0.89822797587865
Klra17	19.5490962890203	0.781214762131056	0.417733286267488	1.87012811239279	0.0614660294544885	0.89822797587865
Llgl1	243.481279309482	-0.554805899845295	0.29681629677355	-1.8691894814272	0.0615964571641871	0.89822797587865
Llgl2	359.667860095454	0.629159579237577	0.337231499239001	1.86566077207302	0.0620888412611653	0.89822797587865
Lmf2	577.134435212719	-0.651706031284102	0.348771657720024	-1.86857508876842	0.0616819542611705	0.89822797587865
Mecom	2584.78192385826	0.618260096214156	0.331531257909427	1.86486215542023	0.0622007282793631	0.89822797587865
Mtmr11	129.056830200018	-0.737871224286819	0.394349749557378	-1.8711086417958	0.0613300240227675	0.89822797587865
Muc20	1688.53375119261	-0.768050521596886	0.40948656937136	-1.87564276595442	0.06070434984821	0.89822797587865
Nxt1	41.8583944984782	0.819619166726356	0.439041145588426	1.86683907638739	0.0619240637637447	0.89822797587865
Oscp1	273.987743593519	0.554414066586603	0.296193613752264	1.87179615239886	0.0612348107919415	0.89822797587865
Prkab2	231.892761419233	0.717039377503638	0.38419287366374	1.86635262300888	0.0619920469018528	0.89822797587865
Rpl12	160.499072363862	-0.770235437783894	0.411265142162205	-1.87284396079479	0.0610899354611923	0.89822797587865
Tubgcp5	618.694381468982	0.551290459561043	0.294541323141755	1.87169139352213	0.0612493109212908	0.89822797587865
Vmn1r219	39.5243474319869	0.771405565064394	0.412163123399735	1.87160257982675	0.0612616062362498	0.89822797587865
Zbed5	73.7227301671561	0.716712815913408	0.383940610612093	1.8667283327252	0.0619395350550054	0.89822797587865
Zc2hc1c	58.5138289555794	0.819199218928464	0.439259497106194	1.86495505350546	0.0621877045942542	0.89822797587865
9530003J23Rik	34.1430569739602	0.857090833122817	0.460969868523473	1.85932073145725	0.0629816901380837	0.898369505710789
Amn1	1845.17007241646	-0.54503750346073	0.293221242696542	-1.85879269335474	0.0630565285432197	0.898369505710789
Arhgap18	981.648915990067	0.457201377943233	0.246189480771328	1.8571117519351	0.063295256581651	0.898369505710789
Arl11	44.1368743898952	0.856959118598825	0.460828750351317	1.85960428455367	0.0629415327015967	0.898369505710789
Gm13831	27.8041662932084	0.852577702855549	0.457353848259326	1.86415333794705	0.0623001740206027	0.898369505710789
Gm18981	22.7604911990913	0.827474764606381	0.445736368890227	1.85642191743651	0.0633934430951054	0.898369505710789
Gm20701	28.6900188180628	-0.834931699497185	0.448667366249491	-1.86091470497746	0.0627562228257552	0.898369505710789
Gm9449	13.367722183322	-0.80380565748201	0.432574034224948	-1.85819211021809	0.0631417380285782	0.898369505710789
Hfe	463.878554767843	-0.653042819348935	0.351371458262474	-1.85855397185138	0.0630903864646989	0.898369505710789
Impa2	37.105932342354	0.845065754612997	0.454411805922243	1.85969145959557	0.062929191028194	0.898369505710789
Khnyn	599.973185889257	0.567032121026353	0.304528004404437	1.86200320766983	0.0626026380959949	0.898369505710789
Mccc2	257.282114308108	0.763343352343324	0.410623311056601	1.85898689087844	0.0630289965470311	0.898369505710789
Pdpn	884.294803459757	0.67496172774789	0.362695330644649	1.86096062099345	0.0627497379144345	0.898369505710789
Ppm1e	146.127735329199	0.652022948700012	0.35098296694461	1.85770538774581	0.063210862995628	0.898369505710789
Rab20	69.6000742464223	-0.839278591258091	0.451345006007233	-1.85950565551321	0.0629554983698655	0.898369505710789
Rgs7bp	110.578905183651	-0.790783436557042	0.424312367334802	-1.86368227144574	0.0623663364754472	0.898369505710789
Slc5a2	40.8661167434723	-0.831669487524021	0.447789051335031	-1.85727963880424	0.063271379690842	0.898369505710789
Spcs2	1133.37628496561	-0.465710398060015	0.250852531365675	-1.85651065797353	0.063380805300361	0.898369505710789
Tmem87b	2003.86758320417	-0.415366603350014	0.223149280659256	-1.86138446031681	0.0626899034704303	0.898369505710789
Uqcrc1	357.72639493112	-0.616732088439461	0.331079897099562	-1.86278929600488	0.0624919166022289	0.898369505710789
Zbtb4	3038.43328369769	-0.508779604004229	0.273761768787285	-1.8584757333284	0.0631014863199397	0.898369505710789
Zc3h3	80.6667245895501	0.739648468846176	0.398000914053047	1.85840897025576	0.0631109594064883	0.898369505710789
Cd300e	44.4480826830914	-0.848665234390418	0.457708078898425	-1.85416267161575	0.0637158907287024	0.899885969818393
Gne	743.787174449089	-0.525051746306475	0.283160623939246	-1.85425409437976	0.0637028162937771	0.899885969818393
Ldlrap1	376.232053874641	-0.836646262512755	0.451134298180832	-1.85453924892537	0.063662050373449	0.899885969818393
Stard3	464.22441590719	-0.519113037789645	0.279841438576767	-1.85502561889968	0.063592568261937	0.899885969818393
Napb	377.633103739337	-0.591134023909775	0.319016283967423	-1.85299012501236	0.0638837740633005	0.900565441793918
Pms2	273.910141239219	0.705820797476696	0.38100449634596	1.8525261624099	0.0639503042813014	0.900565441793918
Slc25a19	110.206782441776	0.66226565629742	0.357443684932572	1.85278320533863	0.0639134383787404	0.900565441793918
Syt7	1019.59591909744	-0.562058629016093	0.303434627050769	-1.85232197946233	0.0639796013532069	0.900565441793918
AU019823	739.053350224707	0.57673838803434	0.311451880325537	1.85177365900478	0.0640583316469338	0.90091465080553
Fars2	149.005999638053	-0.768612624989358	0.415363912048219	-1.85045595607769	0.0642478604675188	0.901145782685562
Hbb-bs	423.156539145389	-0.776244354877242	0.419388917478461	-1.85089381842597	0.0641848302354619	0.901145782685562
Mppe1	65.2156476801413	0.750908568057229	0.405847110112237	1.85022524331777	0.0642810920917128	0.901145782685562
Ppfia1	1610.32992489514	0.485482055594089	0.262400052160255	1.85015990506584	0.0642905059229824	0.901145782685562
A2ml1	46.5454232015087	0.805596820449469	0.435613741390701	1.84933748388559	0.0644090964070468	0.901813156334764
Fgf1	4082.44476573081	0.690674929428108	0.373524291037077	1.84907634122127	0.0644467900861026	0.901813156334764
Prkar2a	2083.91934841813	0.445130990967506	0.240779551522474	1.84870761720793	0.0645000432020614	0.901813156334764
Gm2420	20.0513398282905	-0.844870649123337	0.457385469440309	-1.8471742229966	0.064721893996305	0.903178383487568
Grap2	174.957343308292	-0.691376273613257	0.374417274164101	-1.84653946631276	0.0648139144003827	0.903178383487568
Rims2	116.431360229038	-0.816371898291766	0.441866575174404	-1.84755295864944	0.0646670402207106	0.903178383487568
Zbtb7c	22.4509601135356	0.844572038941444	0.457320568855899	1.84678340852753	0.0647785374392213	0.903178383487568
Fcgr1	81.4508136971183	0.78643229538153	0.426221120226701	1.84512746567612	0.0650189987024408	0.903654966590981
Ghdc	343.442793719682	-0.507484724600973	0.275087055587493	-1.84481499326515	0.0650644556385534	0.903654966590981
Gm8797	826.079576355841	-0.577817625598655	0.31311037892381	-1.84541192018185	0.0649776404545517	0.903654966590981
Saxo2	54.1030428676277	0.78333654152303	0.424588726261707	1.84493014786313	0.0650477004696209	0.903654966590981
Gm6904	46.577545004433	0.84623536676732	0.458805085497908	1.84443327573181	0.0651200215803934	0.903675515419612
Fes	118.62077121728	0.807540958683734	0.4379742899413	1.84380904822511	0.0652109736038114	0.904186677985462
Copb1	2192.51299066479	-0.522129246153026	0.283435452128553	-1.84214515944255	0.0654539196539795	0.906254432114615
Nipal1	979.673360171771	-0.652367971715015	0.354154220242393	-1.8420448901287	0.0654685838857039	0.906254432114615
Tmem248	1015.81069972747	0.473742767049367	0.257405940107151	1.84045001778965	0.0657021959234627	0.908695420639932
Zfp275	562.558731952895	0.589625401018785	0.320431338075177	1.84009905073783	0.0657536966455398	0.908695420639932
Arrdc4	318.500545933868	0.61986486563542	0.337173547430584	1.83841487672764	0.0660012946201233	0.908845343073268
Gm18194	206.397686462495	0.584320478823289	0.317848433977559	1.83836198753946	0.0660090825226359	0.908845343073268
Hspb6	104.029673373803	-0.771570865492596	0.419818022107921	-1.83786980277433	0.0660815927656049	0.908845343073268
Lysmd1	94.9964789214455	0.771581779408825	0.419838415814287	1.83780652352244	0.0660909200283709	0.908845343073268
Snx32	40.05891616785	0.826554570706032	0.449652017733751	1.83820941107275	0.0660315535629925	0.908845343073268
Stk40	394.818146384969	-0.618612190917304	0.336288908227309	-1.83952600214564	0.0658378570142463	0.908845343073268
2610028H24Rik	123.557221814939	0.833961255796717	0.454342334312652	1.83553499820431	0.0664264583750003	0.909715792237299
Dbndd2	169.218216668834	-0.821310234122566	0.447253315622065	-1.83634241588626	0.0663070302946907	0.909715792237299
Hmga1	216.696503834725	0.789770413839478	0.430260169388668	1.83556478156372	0.0664220498649446	0.909715792237299
Lonp2	1452.65570376487	-0.437498690703443	0.238342486538292	-1.83558834623954	0.0664185620104468	0.909715792237299
Socs4	2229.9388564296	-0.444355443840673	0.242017646176491	-1.8360456390714	0.0663509070546484	0.909715792237299
Gm10988	14.1777818477388	-0.735457944216238	0.400968661134665	-1.83420305750338	0.0666238577535678	0.911168195773936
Gm12663	42.8191060272099	-0.801443272621563	0.437417153608225	-1.83221729191576	0.0669190536135299	0.911168195773936
Hkdc1	148.074222390895	0.831749466079144	0.453833353594434	1.83272000502289	0.0668442207124572	0.911168195773936
Klhl29	77.8794230310132	0.752058624255156	0.410182480924095	1.83347329354694	0.0667322166255539	0.911168195773936
Man1b1	383.070810907157	-0.669702331617871	0.365487500964875	-1.83235358213312	0.0668987589037301	0.911168195773936
Mnat1	253.207467443404	0.805716487424797	0.439829562920493	1.8318834279233	0.0669687900652617	0.911168195773936
Tle6	113.146363371512	-0.684632243318928	0.373662140772455	-1.83222266484803	0.0669182534447277	0.911168195773936
Tmsb10	66.8153857949917	0.800871339696404	0.437103534522335	1.83222343551075	0.0669181386737314	0.911168195773936
1810037I17Rik	158.850091241427	0.661975606955476	0.362031152026053	1.82850454512223	0.067473864165939	0.911360810415933
Capn12	13.6909306148778	-0.783167726421267	0.4281771499497	-1.8290740795329	0.0673885114125878	0.911360810415933
Ccdc43	245.575027666751	-0.664808948596002	0.363009528290665	-1.83138153900931	0.0670436148145543	0.911360810415933
Evi2a	120.38982938505	0.652853774233488	0.356982330621589	1.82881257203044	0.0674276909569371	0.911360810415933
Lax1	21.2379406670299	-0.844822281504291	0.461448120968971	-1.83080663483967	0.067129409689109	0.911360810415933
Rps15a-ps7	176.513031404004	-0.689793121408555	0.377163821134726	-1.82889525122866	0.0674153017786802	0.911360810415933
Scap	526.289007479468	-0.733743544197534	0.401251205933927	-1.82863885104026	0.067453728521698	0.911360810415933
Top1	2918.95536468586	-0.4348714740231	0.237580013162994	-1.83042112100883	0.0671869918116463	0.911360810415933
Uevld	773.308222990461	0.530422835083976	0.289883390378419	1.82978001737717	0.0672828400180342	0.911360810415933
Gm18042	13.0790806357511	-0.667900860734976	0.365409885513766	-1.82781278562267	0.0675776536849172	0.912025393996444
Cd19	195.952485760044	0.84238875782741	0.461245850966408	1.82633351836646	0.0678000392947235	0.913561710888059
Mmp14	360.403248841536	0.689942953168017	0.377776002370888	1.82632816493901	0.0678008451939905	0.913561710888059
Cry2	1103.38683086878	0.576871816083431	0.316114372791657	1.82488322498273	0.0680186531677937	0.913768261864085
Denr	403.593945803154	-0.702784955294049	0.384923850552195	-1.82577659006025	0.0678839209269141	0.913768261864085
Mdga2	157.749417938294	-0.678553597200746	0.371776703624265	-1.82516438116177	0.0679762270980225	0.913768261864085
Plekha8	372.726062912764	0.657418715128452	0.36034529497192	1.82441320672629	0.0680896268865684	0.913768261864085
Sox5	469.715663425099	0.729956488966475	0.400086358913139	1.82449731840258	0.0680769213793209	0.913768261864085
Atp13a2	400.876431720755	-0.550968550782618	0.302438532529447	-1.82175381613774	0.0684923482273676	0.914830390662775
Cradd	308.774338959776	-0.697058979776162	0.382703592241371	-1.82140694236423	0.0685450206520925	0.914830390662775
Itm2a	266.607629004807	-0.713193238721799	0.391349312836079	-1.82239553087073	0.0683949922147262	0.914830390662775
Myo9a	3652.11371335197	-0.603831500262597	0.331308988625095	-1.82256298800841	0.0683696056331859	0.914830390662775
Pdpr	568.994259589008	-0.760967662262758	0.417462101702968	-1.82284250272903	0.0683272483253289	0.914830390662775
Rcsd1	323.102135255507	0.711237562092772	0.390228562793171	1.82261789603992	0.068361283236145	0.914830390662775
Ust	49.1813879789545	-0.835894707875722	0.458939694098732	-1.82136066813148	0.0685520498629276	0.914830390662775
Ankzf1	237.249666693288	0.528415615511926	0.290327378178894	1.82006815487558	0.0687486264647907	0.915258452027262
C920009B18Rik	248.690612403031	-0.628550499329633	0.345480771875448	-1.81935016503968	0.0688580245510096	0.915258452027262
Senp3	540.287462856509	0.651601637666033	0.357969700974039	1.820270363366	0.0687178423168179	0.915258452027262
Skp2	154.907616970557	0.676119941291248	0.371614723181319	1.81941107043101	0.0688487390195659	0.915258452027262
Taf2	1853.99106553431	-0.503849282774362	0.276875642552708	-1.8197674527417	0.0687944262057926	0.915258452027262
Tmem132a	81.0830309181512	-0.827523354628096	0.455043887141752	-1.81855723812924	0.0689790067564797	0.916137714536775
Arg2	589.785515154043	-0.673800339246409	0.370873525232459	-1.81679277005302	0.0692488502903061	0.916939481285649
Mtmr10	581.735170972273	-0.613936769893006	0.337911139233427	-1.81685863119446	0.0692387624633743	0.916939481285649
Srsf12	24.8138161872244	0.829768271773488	0.456737959311517	1.8167271952265	0.0692588954622031	0.916939481285649
Ywhaq	2918.13713457144	-0.447760039056407	0.246407731852203	-1.81715092984572	0.0691940061942442	0.916939481285649
Cmtm8	351.102707268105	-0.619964692791471	0.341707017926444	-1.81431653512286	0.0696290073179463	0.917840347007107
Dab1	37.1410738079973	0.828870691823075	0.456895163650738	1.81413759165261	0.0696565453677885	0.917840347007107
Mns1	40.3008755989174	0.785620205672542	0.432779877087879	1.81528820369117	0.0694796308597253	0.917840347007107
Pclaf	249.129407472849	0.707571810317697	0.389659831463829	1.81587054446842	0.0693902326861371	0.917840347007107
Rnase6	36.1679934590597	0.830466415727338	0.45774373573526	1.81426058052632	0.0696376173474749	0.917840347007107
Zfp462	1440.50074741367	-0.630481649175308	0.347515050794923	-1.81425710262941	0.0696381525387091	0.917840347007107
Mbnl3	676.058805139616	-0.468736154881485	0.258432386422552	-1.81376707993198	0.0697135927506656	0.917868169959118
Asns	221.177004607766	-0.722334272350706	0.398840991185111	-1.81108333475045	0.070127952816769	0.920422494628889
Dzip1	241.797637911261	0.711078678787471	0.392442355170683	1.8119315344497	0.069996776122523	0.920422494628889
Esr1	43.3365105928934	0.835868727763301	0.461416350227702	1.81152819433211	0.0700591287793251	0.920422494628889
Gm20689	37.5593174553796	-0.799381221167101	0.441362248776303	-1.81116809011967	0.0701148360728889	0.920422494628889
Gm18982	13.8122364100217	0.803733460262595	0.444060310178825	1.80996464182743	0.0703012705398691	0.920527921771264
Mif4gd	178.842252684025	0.741760270985757	0.409801401483175	1.81004815576799	0.0702883197000512	0.920527921771264
Smap1	738.588425599734	-0.646045053832386	0.356932331682689	-1.80999308968938	0.0702968587966161	0.920527921771264
Slc23a3	74.9841303627607	-0.825504702519603	0.456303877034269	-1.80911174343935	0.0704336450228747	0.920817950737238
Trmt6	230.438194644725	0.659756540167805	0.364631284857528	1.80937996152906	0.0703919940888491	0.920817950737238
Kif3b	675.930860549385	0.441824017181121	0.244389827356665	1.8078658263313	0.0706273856173446	0.922628896711957
Acnat1	74.3357940058103	0.687768407815502	0.381234168039507	1.8040576251398	0.0712222737436834	0.923714939223117
C5ar1	237.189131446448	-0.77134104815652	0.427033892484822	-1.80627594608064	0.0708752471540234	0.923714939223117
Cbs	14.0943670366539	-0.650050816817568	0.360025144286355	-1.80557060287027	0.0709854379933065	0.923714939223117
Cops8	366.321335380552	-0.612587541849176	0.339421357547294	-1.8047996339294	0.0711060417140774	0.923714939223117
Lsm11	189.273830661116	0.735407149015065	0.407699859270134	1.80379544484414	0.0712633802165788	0.923714939223117
Pnck	35.201433970396	0.788145232386833	0.436894595531616	1.8039711190014	0.0712358346361483	0.923714939223117
Tap1	466.171304100297	0.824789876528125	0.45701384161426	1.80473719048598	0.0711158171761795	0.923714939223117
Tmem231	154.645790504921	-0.64091727567777	0.355245943156912	-1.80415086512241	0.0712076596086666	0.923714939223117
Urod	447.420392286305	0.509986500567615	0.28261140897826	1.80455029190575	0.0711450825563231	0.923714939223117
Zfp169	542.110210422401	-0.484301202350905	0.268319906626984	-1.80493951581527	0.0710841473347502	0.923714939223117
Gm26983	31.4486753448476	0.832345008783082	0.461602826803088	1.80316272009778	0.0713626633569811	0.924284790208093
Slc6a8	1089.80918592993	0.47073077751102	0.261118418507969	1.80274827107477	0.0714277574876626	0.924411287454583
Adam33	58.115700843277	0.700656214366705	0.3888286792092	1.80196639762196	0.0715506924712251	0.924911314146892
Bmf	776.842550365437	0.630830269535043	0.350111434613741	1.80179853374684	0.0715771085223804	0.924911314146892
Cln6	209.378770499832	-0.603934427709649	0.335332038934329	-1.80100425127562	0.0717022098929345	0.925811841492388
Chrng	21.5466577420692	0.82026086807609	0.455682253289901	1.80007200665383	0.0718492690892288	0.926994276403733
Osbpl5	266.893568262656	-0.716034009536092	0.397978545697077	-1.7991774111389	0.0719906214595351	0.928101314310118
Ap5s1	102.906534241554	0.751868432209978	0.41808667218304	1.79835541822966	0.0721207028287627	0.928297184687718
Cdsn	16.4248451248358	0.759716124488435	0.423050320972127	1.79580557400993	0.0725254439445965	0.928297184687718
Clcn7	326.535119598714	0.66470856787862	0.369790679144604	1.79752656128656	0.072252065290323	0.928297184687718
Coq10a	202.870939056537	-0.689561178596412	0.383521542704184	-1.79797247824559	0.0721813692374498	0.928297184687718
Gm45844	83.7219235303856	-0.743717772261975	0.41368809550057	-1.79777416935835	0.0722128022991211	0.928297184687718
Homer2	411.274841478444	-0.744522580615737	0.414312538475759	-1.79700711775417	0.0723344897913073	0.928297184687718
Ino80d	4847.98981170651	-0.467165232346616	0.26007606469639	-1.79626384647115	0.0724525648210163	0.928297184687718
Mfsd14a	2101.39417257038	-0.467600141389125	0.260390053381029	-1.79576806148154	0.0725314122227398	0.928297184687718
Phlda2	29.3466106200116	-0.822388558487183	0.458006053481146	-1.79558447369088	0.0725606270101072	0.928297184687718
Slc4a4	3644.23275406211	0.609499103987486	0.339444227584094	1.79557952222501	0.0725614150827244	0.928297184687718
Inpp5j	31.6296537261168	0.828447520541293	0.46156351123846	1.79487221231682	0.0726740621518314	0.928316689933333
Ndfip2	986.852346971124	-0.601823931927329	0.33524234362981	-1.79519068328639	0.0726233243601506	0.928316689933333
Olfr56	104.654269663685	0.767706583197962	0.428138838207911	1.79312530115558	0.0729528908523176	0.931166463224234
Ctdspl2	1307.42972674551	-0.403377461388729	0.225050884945994	-1.79238336025885	0.0730715783820396	0.931258529067214
Gemin4	68.5454875260621	0.824950528614833	0.460204513067806	1.79257374751839	0.0730411072674104	0.931258529067214
Cpe	71.5948922256323	0.823973520975336	0.459831276425629	1.7919040378903	0.0731483390615689	0.931526256890772
Angel2	1330.41358179908	0.430756989113412	0.240500225504134	1.7910876724147	0.0732792270818524	0.93248235040639
Gpr75	42.7655278622254	-0.82484224513769	0.461010123968522	-1.78920635850073	0.0735815880329884	0.935285140562977
Pop4	147.72082734071	-0.777170904219651	0.434411292402246	-1.7890209527519	0.0736114412162027	0.935285140562977
Prr3	125.224324846839	0.676047860115109	0.377991634777267	1.78852598289238	0.0736911875110563	0.935586900406329
9330159F19Rik	78.1504348602196	-0.822549808792604	0.460078949127919	-1.78784491303449	0.0738010324773032	0.93559762187003
Six4	161.571140578831	0.660454989357558	0.369489546751517	1.78747949749636	0.0738600229379082	0.93559762187003
Spry4	1106.63227160516	-0.613218273714229	0.343054864750405	-1.78752245405523	0.0738530862936276	0.93559762187003
Nek1	531.026517980197	0.67563634001958	0.378118348085182	1.78683828341325	0.0739636298057194	0.936200247571182
Fxyd4	50.2890316852544	0.82311921398452	0.461093663133664	1.78514536155295	0.0742377417943045	0.937539070218623
Secisbp2	381.091575794008	0.688909074097433	0.385800534453064	1.78566127461196	0.074154119143294	0.937539070218623
Tiam1	104.112083433801	0.796718092728176	0.446277124015091	1.7852541612714	0.0742201003962715	0.937539070218623
Fgf12	75.955623205384	0.79438550195126	0.44519691048456	1.78434639424303	0.0743673958524587	0.93826055838778
Galk1	73.239725479894	0.775809311023595	0.434845966109971	1.78410143243089	0.0744071845740848	0.93826055838778
5730596B20Rik	22.8557408335902	0.718203718515738	0.403770226673767	1.77874362959412	0.0752818027156941	0.938969871470744
Acbd4	197.585900658249	0.646754842616523	0.363158606855029	1.78091563963595	0.0749262332568458	0.938969871470744
Cacybp	417.836185852645	-0.603662106581538	0.339370063282878	-1.77877241363615	0.0752770816255525	0.938969871470744
Dad1	834.842467599384	-0.57020035540369	0.320885440801029	-1.77695925991623	0.0755749430832412	0.938969871470744
E030030I06Rik	450.729403374742	0.545293672141167	0.3067965111211	1.77737898696614	0.07550590569369	0.938969871470744
Fam136a	53.4738864159078	0.703981811319025	0.395888056566716	1.77823452777083	0.0753653443407685	0.938969871470744
Gm13577	51.2286071275441	0.78686318636497	0.442661210684925	1.77757428790172	0.0754737998300672	0.938969871470744
Gm14410	205.466563154859	-0.573872840786408	0.322272299632459	-1.78070793375941	0.0749601763830512	0.938969871470744
Gm17907	13.7806652273471	0.759835467781797	0.426124985262006	1.78312817614909	0.0745654407820873	0.938969871470744
Gm8189	16.2905700983908	-0.821415742247034	0.460943512252757	-1.78203124767404	0.0747441362033787	0.938969871470744
Gnpda2	789.76792217062	0.545476802577757	0.306705438520533	1.77850384789065	0.0753211405354584	0.938969871470744
Hat1	472.211841331541	0.494029358255384	0.277688375055851	1.77907828570793	0.075226928145524	0.938969871470744
Ifi47	360.503871947973	0.812846062637308	0.457631826017268	1.77620090305222	0.0756998094847434	0.938969871470744
Klhl36	14.8668755176764	0.809867654857629	0.454397260527516	1.78228991503479	0.0747019664424127	0.938969871470744
Lrrc32	256.539137355428	-0.822255014375992	0.461612086943987	-1.7812683801665	0.0748686174456205	0.938969871470744
Morn4	119.210187601973	0.781409136512394	0.439626145533709	1.7774400918848	0.075495859350798	0.938969871470744
Orai2	240.016263585007	-0.623712561789255	0.350248780337756	-1.7807701177083	0.0749500130157054	0.938969871470744
Osmr	1326.75510770345	-0.510063170116277	0.287111837870993	-1.77653131232249	0.0756453856344741	0.938969871470744
Sfmbt2	47.6410039016	0.792550971600275	0.446003509579436	1.77700613241277	0.0755672308641039	0.938969871470744
Suco	2725.61036764391	0.507998764756553	0.285673354453868	1.77825042775765	0.075362734070485	0.938969871470744
Tmem234	1324.90815953461	-0.461541582279287	0.259587756717698	-1.77797900839066	0.0754073025906143	0.938969871470744
Tsc22d4	216.157801006892	0.661809593052946	0.372481999899254	1.77675590560603	0.0756084096537198	0.938969871470744
Espl1	138.38220145862	0.733628338421402	0.4131125687103	1.77585576907457	0.0757566928538431	0.938978356232946
Gapdh	5916.05923443739	0.496127642764616	0.279456069734575	1.77533321511261	0.0758428841350678	0.939173093229001
Nmur1	24.3896263329393	-0.628940099475888	0.354316659404407	-1.7750791072966	0.0758848261826162	0.939173093229001
CT009518.1	14.8472444009526	-0.67631949458674	0.381277240640102	-1.77382603129238	0.0760919308776369	0.939820010131184
Ehbp1l1	271.697043127415	0.68485960235605	0.386016226566274	1.77417309227665	0.0760345235504102	0.939820010131184
Sirt7	608.343334938528	0.540387066621663	0.3046593502649	1.77374193883037	0.0761058459245566	0.939820010131184
Klri2	19.8296447244254	0.802144651263125	0.452505450309902	1.77267401025506	0.0762827400918753	0.94130873076444
Tonsl	94.947129897311	-0.644713182239095	0.363770998562585	-1.77230506221396	0.0763439313847168	0.941368565000626
Zfp1	217.157497643926	0.658894166488153	0.371862474578251	1.77187592600044	0.0764151554450021	0.941551930070129
Gm15920	155.800066234484	-0.677591196969648	0.382568518801395	-1.77116297779172	0.0765336037816252	0.942316471616355
Rbm4	707.385446076118	-0.461460296047374	0.260613832692096	-1.77066693383298	0.0766161041970018	0.942637605981963
Gm47103	182.425051803848	-0.592290686155586	0.334786515264436	-1.76915932736346	0.0768672895581074	0.944496296704484
Srgap3	180.971127846266	0.779687439350841	0.440730025130406	1.76908173914437	0.0768802348287107	0.944496296704484
Naip5	97.3165898148508	0.716715725447266	0.405228888537256	1.76866888250336	0.076949148125513	0.94464832246956
Eif4e	1449.81288566265	-0.572189559995423	0.32362203273045	-1.76807974156695	0.0770475736593139	0.945143988222545
Ttyh2	258.673870482771	-0.619095984033506	0.350216878519316	-1.76775027705971	0.0771026607581595	0.945143988222545
Abhd10	183.393085593099	0.763246545124422	0.433344498698451	1.76129279918594	0.0781888581982065	0.947213782989207
Adtrp	28.9331167016282	0.802947127093058	0.455622840610801	1.76230657360513	0.0780175138329994	0.947213782989207
Amy1	38.3650561365674	0.784837877173349	0.447164248899045	1.75514451145342	0.0792345923192407	0.947213782989207
Angptl8	34.3825091648489	0.80241178761469	0.456559173344552	1.75751980129229	0.0788292497489588	0.947213782989207
Asb13	365.142761567412	0.679156574795896	0.385920907047544	1.75983358867942	0.0784360261996493	0.947213782989207
BC049352	29.9175005678942	0.808920798072041	0.460763958815824	1.75560779569433	0.0791554002052791	0.947213782989207
Ccno	18.5717046716517	0.785479599898156	0.44610280147065	1.76075917324145	0.0782791726532179	0.947213782989207
Cmss1	54.0872556512904	0.799575532141814	0.454931862698922	1.75757206232657	0.0788203504202552	0.947213782989207
Cthrc1	31.5075364439454	-0.810778388907271	0.461418454166858	-1.75714339464645	0.0788933707250785	0.947213782989207
Dpm2	245.221745399718	-0.719224783998	0.408591296786366	-1.76025478186837	0.0783646173000832	0.947213782989207
Eno1	1668.18813535093	0.484383630667053	0.275136396090114	1.76052182681205	0.0783193700392071	0.947213782989207
Fbxw28	38.1249853137001	-0.812979304192614	0.46108824077858	-1.7631750981544	0.0778709623278115	0.947213782989207
Fgl2	222.783690444376	0.813448537808383	0.460701935466802	1.76567206513722	0.0774508819889251	0.947213782989207
Foxp1	6116.11076771333	-0.513429061039544	0.291592584878443	-1.76077543691167	0.0782764188259012	0.947213782989207
Galnt13	58.8014155530596	-0.773191684197215	0.440102885138665	-1.75684302536122	0.0789445691492474	0.947213782989207
Gm10762	22.0740773067405	0.78543180491097	0.445432842409375	1.76330016588476	0.0778498773547701	0.947213782989207
Gm21092	355.795329882125	0.544079231285662	0.309363225124202	1.75870687625275	0.0786273088534804	0.947213782989207
Hmgn3	77.5069697219752	-0.714746281733524	0.405422493213025	-1.76296651936864	0.0779061366436309	0.947213782989207
Iba57	30.9993723042679	0.808182223956858	0.460497215388134	1.75502087081173	0.0792557378871745	0.947213782989207
Lrp2	7647.92546060436	-0.653869244711901	0.370283068329183	-1.76586320206953	0.0774188020436569	0.947213782989207
Nectin4	621.927365198695	0.492599678892339	0.280433443108462	1.75656538475626	0.0789919174679636	0.947213782989207
Pold4	74.5757922202374	0.707502132152285	0.402209381325232	1.75903935860757	0.0785708236834785	0.947213782989207
Ppm1h	1013.90633179797	0.432811583374175	0.246328720552369	1.75704880211952	0.07890949125766	0.947213782989207
Psmb10	103.331520471503	0.696536718289786	0.395243657142167	1.76229701780956	0.0780191274894227	0.947213782989207
Rae1	228.762575703606	-0.601349150501535	0.341969816953819	-1.75848604376317	0.0786648441730718	0.947213782989207
Rfesd	264.331636118833	0.605542541536883	0.344674700785021	1.75685230206255	0.0789429875163173	0.947213782989207
Rfxank	80.8527233058372	0.721837901520424	0.410261963077575	1.75945607071532	0.0785000754196978	0.947213782989207
Rnase4	11186.9304833062	-0.622598925113476	0.354500795225255	-1.75626947386075	0.0790424069956534	0.947213782989207
S100a16	367.137921425431	-0.708965124882796	0.403518249694495	-1.75695925876848	0.078924753774514	0.947213782989207
Scly	132.441902797658	0.614461203367802	0.348046840261077	1.76545548555155	0.0774872452520516	0.947213782989207
Slc8b1	146.74586082567	0.669543347728061	0.381420400984539	1.75539469309929	0.0791918191849527	0.947213782989207
Snx19	620.962765562381	-0.490462452085172	0.278808811116052	-1.75913540939357	0.0785545118388484	0.947213782989207
Taf1b	269.154244435536	-0.637293065846898	0.362495077089018	-1.75807371224078	0.0787349679757256	0.947213782989207
Topors	824.701231170932	0.555461077590747	0.316482189800867	1.75511006777426	0.0792404825680997	0.947213782989207
Zfp977	36.0211569127221	0.80662769635251	0.458143069991056	1.76064585320096	0.0782983626282839	0.947213782989207
Ahsa2	456.710542430458	-0.481082683636743	0.27453559099095	-1.75235087698557	0.0797134926694084	0.947553413362447
Capg	86.0151031352073	0.789384177641646	0.450320216072251	1.75293968484638	0.0796123607441892	0.947553413362447
Dpysl3	431.390842932559	0.78969294755711	0.450194574220915	1.75411476009837	0.0794108450277566	0.947553413362447
Hacd1	174.392064372652	0.680654069802655	0.388276617182354	1.75301328919064	0.0795997260136369	0.947553413362447
Heatr3	530.343256895225	-0.578094405408116	0.329923180337499	-1.7522091197616	0.0797378560682069	0.947553413362447
Mcemp1	136.025941902232	0.799911918686734	0.456370082974788	1.75277028124327	0.0796414463209068	0.947553413362447
Rassf1	701.065835009819	-0.652092736300156	0.372040934932333	-1.7527445909111	0.0796458579501915	0.947553413362447
Wdr1	1600.09150708201	-0.495888654177692	0.282726880796481	-1.75394943975862	0.0794391710073585	0.947553413362447
Arhgef11	1937.59812101264	0.511902520512988	0.292312464410885	1.75121687521829	0.079908559735216	0.948791696974246
Gm17910	61.9846803802239	-0.754153879765991	0.43083834300326	-1.75043352573725	0.0800435352231649	0.948791696974246
Tmem50a	842.1670272483	-0.449302598603495	0.256675337945419	-1.75047046669921	0.0800371659295714	0.948791696974246
Zfp78	115.283500968035	0.807316698436119	0.4612487986762	1.75028466362004	0.0800692059333066	0.948791696974246
Cbr1	195.210281498548	0.638010767846191	0.364907199062577	1.74841924052252	0.0803914586229557	0.949018755750338
Cep152	38.238293592009	0.799640337847147	0.457579138556603	1.74754544179953	0.080542769670456	0.949018755750338
Coq4	116.012713474592	0.782828772207777	0.4477198581971	1.74847900506381	0.0803811179597145	0.949018755750338
Elk4	3582.13262380473	-0.428113887003473	0.244922654036165	-1.74795544613141	0.0804717426354175	0.949018755750338
Fmr1	1153.20601304992	0.435966648938803	0.249375317978142	1.74823495955208	0.0804233503435018	0.949018755750338
Six5	230.710978165248	0.599340703330878	0.342908807030091	1.74781367828294	0.0804962960093902	0.949018755750338
Thumpd1	215.349523462644	0.677739892349253	0.387693032564278	1.74813534271315	0.0804405943425684	0.949018755750338
Zfp362	347.610430867121	0.695989392233339	0.39779659585398	1.74961123219068	0.0801854202395694	0.949018755750338
Eif4ebp2	2663.19793845254	-0.47394831740905	0.271381508401529	-1.74642819328651	0.0807365744847346	0.949326402465578
Hspa5	21800.0436328701	-0.521104761853137	0.2983858761136	-1.74641229216474	0.0807393355221203	0.949326402465578
Sult6b1	16.4437090224002	0.719014692270929	0.411649408285152	1.74666762006582	0.0806950101897927	0.949326402465578
Gid8	237.551095251736	0.599944441633103	0.343742372956002	1.74533164612177	0.0809271563771771	0.950865632032261
Tbc1d10a	74.062724168766	-0.802800779561894	0.460069987506859	-1.74495359697839	0.0809929466153237	0.950969889001285
Gtf2f1	334.114822464682	0.574883036682092	0.329685567096147	1.74373128234163	0.0812059578873455	0.952348567864796
Kif14	194.698545831185	0.719793687789877	0.412814319922719	1.74362577326442	0.0812243661244515	0.952348567864796
Fpgt	405.977160116562	-0.570431791286793	0.327348420626447	-1.74258299519258	0.0814064825068144	0.952953124195208
Tmem167	1366.8562069064	0.521379658279761	0.29923915572022	1.74235105370781	0.0814470350341607	0.952953124195208
Wif1	48.287730727526	-0.804466152556527	0.461598256308298	-1.74278421021424	0.0813713154528632	0.952953124195208
Slc46a3	223.835301633689	0.666300798070239	0.382606469277823	1.74147812850079	0.0815998037886111	0.954072443457043
Cfap46	29.7598633770183	-0.800882735240262	0.46015945222202	-1.74044612443134	0.0817807124125892	0.955518981111567
Cabin1	1041.28300891929	-0.532941085713345	0.306314757413036	-1.73984789441511	0.0818857300375576	0.955754475352741
Haus4	17.5944714662513	-0.801897291596736	0.461031622458545	-1.73935420594461	0.0819724780452764	0.955754475352741
Sh2d2a	68.9618237398929	-0.758402771600631	0.435975697487367	-1.73955286033485	0.0819375627170802	0.955754475352741
Pparg	263.409209816592	0.742473785548091	0.426973027860553	1.73892432800364	0.0820480743405868	0.955968776905526
Med24	336.448725430428	0.74826251472859	0.430467390411214	1.73825597802843	0.0821657194771626	0.956672363083229
Spag6	38.5521499787928	0.802024031600232	0.461513534885024	1.73781259048023	0.0822438414446801	0.956915113410665
Chst12	49.6957952809116	-0.749723493387347	0.432422348626976	-1.73377600803442	0.0829578341695529	0.958036901790758
Cxcr6	72.5861720305138	0.759518133444867	0.438018624268297	1.73398593430503	0.0829205788993536	0.958036901790758
Gm13171	30.8152514903934	0.79916153337463	0.460838114379714	1.73414808462685	0.0828918116297043	0.958036901790758
Gm14440	321.289719797183	0.596847931514557	0.344074474688254	1.73464751215657	0.0828032584467728	0.958036901790758
Hs2st1	4106.81527640105	0.546657252723593	0.314990601566342	1.73547162996372	0.0826573022818713	0.958036901790758
Mbd2	1135.28278316919	-0.550075546880335	0.317025328568095	-1.73511545391296	0.0827203575713873	0.958036901790758
Thada	1008.55529688401	-0.54686617391373	0.315432650487123	-1.7337018633588	0.0829709957440284	0.958036901790758
Tmem33	2697.17231524476	-0.454330819285096	0.261736757700638	-1.73583115828438	0.0825936930427382	0.958036901790758
Tsku	42.2480216327979	0.762419397084129	0.439622091780274	1.73426088301584	0.082871804711788	0.958036901790758
Zfp488	270.211260331695	-0.497856555413142	0.287084697148719	-1.7341800533354	0.0828861409799576	0.958036901790758
Znrf1	412.591880196784	-0.68240517468057	0.393219030786704	-1.73543272642552	0.0826641876370558	0.958036901790758
Sec24d	794.424462940998	-0.591295678276757	0.341339125752493	-1.73228216066127	0.0832233366360482	0.960286953394401
Gm14861	12.6482999811026	0.795315260332072	0.459399362782645	1.73120671198745	0.083414902669579	0.961313560342296
Igkv2-137	61.6747617571856	-0.499120135850501	0.288373037432169	-1.73081415757499	0.0834849159717902	0.961313560342296
Nom1	860.253605884531	-0.511033441532921	0.295224810916933	-1.73099760804558	0.0834521910874138	0.961313560342296
2700099C18Rik	31.4013512155745	0.796606839544205	0.460745895492886	1.72895048515197	0.083817957354248	0.961364668663632
Cdc25a	190.274035967899	0.560177647350321	0.324062019207173	1.72861246967729	0.08387847637063	0.961364668663632
Diexf	288.541121187532	0.739850830666697	0.427705215403317	1.72981484448122	0.0836633613822717	0.961364668663632
Glrx3	425.864165431525	-0.551328161263763	0.318846150902641	-1.72913538301458	0.0837848678051651	0.961364668663632
Impg1	28.6179706725931	-0.756650982108736	0.437542423799821	-1.72932026919271	0.0837517909236312	0.961364668663632
Ndufs8	143.797956977342	0.632241009798248	0.365670074807992	1.72899302774565	0.0838103429423155	0.961364668663632
Tbc1d30	636.977305947985	-0.435924570339046	0.25219290117131	-1.72853624473327	0.0838921287354307	0.961364668663632
Ankrd13a	920.053639162134	0.590263551152164	0.341673132337652	1.72756794516944	0.0840657138772015	0.961936075967191
Arl3	85.0515853812946	0.765811659460322	0.44335012733078	1.72732928728575	0.0841085422315768	0.961936075967191
Slc26a4	656.735861318076	-0.628864133889854	0.36407455864338	-1.72729491517654	0.0841147119336885	0.961936075967191
Adgrg2	89.6896368422265	-0.721676037970629	0.417928024772538	-1.72679503453593	0.0842044805873982	0.962304009339432
Gm9625	66.8502957292881	0.787783932414099	0.456695932227779	1.72496375996007	0.084534003724354	0.964750828727663
Igsf8	224.944947133065	-0.683993609679807	0.396831077086013	-1.72363922377872	0.0847729929809631	0.964750828727663
Ints5	220.89841941666	-0.70191156665212	0.407291607918735	-1.72336368588318	0.0848227775557181	0.964750828727663
Ipo13	486.663644144431	-0.652986785262576	0.37871366918501	-1.72422291138263	0.0846676095494629	0.964750828727663
Lias	266.325759843738	0.644981632608082	0.37401109751055	1.72449864964204	0.0846178625234477	0.964750828727663
Mief1	590.152898685708	-0.616046595980219	0.357228465590543	-1.72451709569622	0.0846145354421658	0.964750828727663
Smim3	119.417000791732	0.741574746364294	0.430147658390596	1.7240004261302	0.0847077662352381	0.964750828727663
Serpinc1	176.714398481674	0.697375673078585	0.404756872791653	1.72294955307048	0.0848976481354805	0.964755681402246
Zfp777	69.1536051072015	0.757064073710885	0.439457892067197	1.72272267122039	0.0849386884930993	0.964755681402246
Tmem102	44.5640224245034	0.764189763330912	0.443821333268023	1.72184098881389	0.0850983272140191	0.965912262969994
Cars2	357.03086039789	0.677940344882083	0.393921321639411	1.72100444337628	0.0852500175923235	0.966321094933881
Wdr6	314.50783952998	-0.52796586399351	0.306758606865666	-1.72111181944673	0.0852305349203856	0.966321094933881
C1qtnf1	105.698212742584	-0.752375243515205	0.437832290558845	-1.71840967361014	0.0857219171127708	0.968892020423503
Fam19a2	23.4292995313848	-0.791551255264299	0.460538055699078	-1.71875319632979	0.0856593211468563	0.968892020423503
Gga1	155.979084109932	0.724246391035974	0.421529701546374	1.71813845709825	0.0857713637083639	0.968892020423503
Gstk1	577.524621557696	-0.607554458406207	0.353803166234868	-1.71721034854416	0.0859407454074474	0.968892020423503
Kctd7	41.1688405306791	0.763727106724259	0.444592492259132	1.71781377333542	0.0858305884484155	0.968892020423503
Paxip1	1070.67262797948	0.510432886909504	0.297205960576155	1.71743825702551	0.08589912663102	0.968892020423503
Trmt112-ps2	125.244974681685	-0.702892076058425	0.408863511192915	-1.71913623205857	0.0855895687721891	0.968892020423503
Zfp141	491.464621646722	-0.723927521858825	0.421217634114709	-1.71865435638832	0.0856773277602598	0.968892020423503
Ankrd39	122.819560955813	-0.784028515419432	0.457500303823259	-1.71372239289773	0.0865797222838486	0.969602864618317
Dnttip2	969.888192311575	-0.56678409514486	0.330606505475585	-1.71437671599816	0.0864595619446154	0.969602864618317
Dtnb	809.418697584998	0.513034662728843	0.299177888547549	1.71481477197238	0.0863791923380077	0.969602864618317
E2f5	175.004861647886	0.64075591223214	0.373339814242149	1.71628068528621	0.0861106816911275	0.969602864618317
Gm10036	23.0297394738915	-0.62927810466165	0.367204685778593	-1.71369846037606	0.0865841198234695	0.969602864618317
Ing1	345.764730033597	0.548492347233941	0.319700427267384	1.71564471127592	0.0862270898221902	0.969602864618317
Morf4l2	1502.54896492389	-0.541374152063013	0.31590385630812	-1.71373074830393	0.0865781870418125	0.969602864618317
Pgam5	415.904855649457	-0.597915150732892	0.348633318081161	-1.7150258444137	0.086340488676135	0.969602864618317
Ppp2r5d	233.159449997166	0.61911800389519	0.360900703802672	1.71548017881866	0.0862572263883618	0.969602864618317
Vmn1r-ps128	42.4100292330609	0.706690056147095	0.412217763713477	1.7143609964327	0.0864624471165775	0.969602864618317
Lypd6	44.7935629813574	-0.70424508131091	0.41154459201449	-1.71122423906402	0.0870397257352255	0.971449390503773
Olfr316	35.8383686755063	0.73181582873841	0.427625197404123	1.71134870718765	0.0870167599019878	0.971449390503773
Pus3	63.2999870921024	-0.739315962339722	0.431885126311681	-1.71183473868043	0.0869271282088855	0.971449390503773
Sfn	87.2142299732455	0.762304649844419	0.445212283633819	1.71222735280908	0.0868547785471593	0.971449390503773
Tcerg1	1138.13299926382	-0.447545740616974	0.261454706883987	-1.7117524712055	0.0869422943563434	0.971449390503773
Rnf225	158.61033936317	-0.570004122434292	0.333308338430468	-1.71014060169755	0.0872398763512343	0.971735902717615
Ska3	113.512766464292	0.77802734889876	0.45489283794684	1.71035304141166	0.0872006089454471	0.971735902717615
Tpgs2	302.931998577948	-0.541544234449448	0.316576159305629	-1.71062860714862	0.0871496945636722	0.971735902717615
Rbak	275.171555808647	0.589896198136055	0.345004530156127	1.70982160109349	0.0872988672968714	0.971745153095354
Colca2	121.567937146476	0.775070214881332	0.453513465381241	1.70903462420852	0.0874445360657101	0.972071396264726
Hist1h2be	63.2785724809861	-0.782163228472922	0.457621426660176	-1.70919275826162	0.0874152498498987	0.972071396264726
Acot1	269.78483794475	0.718884943497426	0.425508319250369	1.68947329811062	0.0911287647291758	0.973943617758156
Alpk3	55.6757658872421	0.784584074493874	0.461406998622921	1.70041650177713	0.08905261003265	0.973943617758156
Ankrd34b	12.6754600815269	0.747778390282285	0.44040120403421	1.69794810602788	0.0895175566510709	0.973943617758156
Bcap29	712.394562497998	0.433686855941478	0.254166701697372	1.70630870623586	0.0879506179604885	0.973943617758156
Bpifb1	41.0542594124493	0.782706732905089	0.460874462389993	1.69830788376979	0.0894496675320821	0.973943617758156
Bud13	228.28798207005	-0.597920891441545	0.352829328295114	-1.69464623116997	0.0901425513593785	0.973943617758156
C1qtnf2	27.6650967677647	-0.661896732164888	0.389294946270831	-1.70024486191097	0.0890848770287803	0.973943617758156
Ccdc170	66.4461738959046	0.727318326125906	0.428199509469414	1.69855011517209	0.0894039824599211	0.973943617758156
Ceacam2	48.3042436040102	-0.71305407980643	0.418119926587091	-1.70538172056698	0.0881232552628298	0.973943617758156
Cep85l	481.812810679596	-0.748202092741998	0.443596621939783	-1.68667220564084	0.0916663993747688	0.973943617758156
Chml	509.692925550742	-0.669033436956938	0.39529322758576	-1.69249911272965	0.0905508491431939	0.973943617758156
Ctu2	34.6601187960022	0.778651956421829	0.461518078200253	1.68715375020255	0.0915737919108488	0.973943617758156
Cyb561a3	152.820128123675	0.724652539381205	0.426506990271165	1.69904024063119	0.0893116018104598	0.973943617758156
Daxx	264.918641793327	0.501478907124768	0.295319809865503	1.69808759985711	0.0894912296070729	0.973943617758156
Dhcr7	325.486890652162	-0.557270916695196	0.328807709891325	-1.69482314413911	0.0901089756211065	0.973943617758156
Dmtf1	4817.49186373475	-0.432287865621039	0.255031341831429	-1.69503819615541	0.0900681751512347	0.973943617758156
Dpp9	915.876814504209	-0.592004590582621	0.351345551615961	-1.68496395602502	0.091995525843141	0.973943617758156
Eif4ebp3	13.2324457843413	-0.740109553343602	0.436392691708438	-1.69597146653886	0.0898912838621795	0.973943617758156
Fdxacb1	267.138384694552	-0.602571146768871	0.356646416717056	-1.68954773838908	0.0911145115080563	0.973943617758156
Fez1	16.1382846595002	0.776483921651833	0.458072322975754	1.69511206572708	0.0900541637721515	0.973943617758156
Glrx5	69.0799498438339	-0.674342574791392	0.396773546178973	-1.69956535985193	0.0892127107356928	0.973943617758156
Gm14425	25.4511808192351	0.779460623600917	0.459838605559971	1.69507434603435	0.0900613181214889	0.973943617758156
Gm17956	83.2446653876692	0.757365672638038	0.445224423307954	1.7010874358844	0.0889265698224687	0.973943617758156
Gm17970	67.0133851999743	0.722524445531988	0.427007246618895	1.69206600415576	0.0906333894695052	0.973943617758156
Gm21182	20.3782256890898	0.751389999970637	0.44538733813853	1.68704840849546	0.0915940441029909	0.973943617758156
Gm45799	115.074014423112	0.778934983297526	0.461604756098253	1.68745008149727	0.0915168408200185	0.973943617758156
Gpatch2l	437.755668058396	0.545659367152682	0.322167413837164	1.69371371441209	0.0903196971283732	0.973943617758156
Gtse1	21.3507154953174	0.78374078264912	0.461300234025661	1.69898197494849	0.0893225799124713	0.973943617758156
Haghl	34.8652049429057	0.74332200623235	0.43933035808338	1.69194318707034	0.0906568065340551	0.973943617758156
Hbb-bt	46.9593375455522	-0.733184691984002	0.435085020603173	-1.68515268801386	0.0919591164849051	0.973943617758156
Hdac11	231.74300867379	-0.760765147573439	0.449736770433043	-1.69157871356819	0.0907263279573236	0.973943617758156
Hexim2	37.8324176064487	0.751521861257815	0.441996435363646	1.70028941667711	0.0890765001648884	0.973943617758156
Hsbp1l1	62.3557841994424	0.748079343994469	0.440755592334501	1.69726568875099	0.0896464409904899	0.973943617758156
Ifi27	475.585576174379	-0.641629858253336	0.380132590564652	-1.68791067690422	0.09142837677947	0.973943617758156
Ift81	508.134953181789	0.557053496567244	0.326728868539351	1.70494116132916	0.0882053986059396	0.973943617758156
Itih2	1610.91247887402	-0.552641570331533	0.32806599293975	-1.68454390953294	0.0920766009649351	0.973943617758156
Limd1	1865.29826230227	-0.472179762284595	0.277046517639559	-1.70433386532909	0.0883187316149407	0.973943617758156
Lmf1	275.461532392003	-0.653987217607954	0.387584686957853	-1.68734018555039	0.0915379580957525	0.973943617758156
Lmod1	31.2487237227162	0.739332404012801	0.436951935903151	1.69202226438166	0.0906417286072406	0.973943617758156
Mat2a	7363.81222044411	-0.432414380204781	0.25651645690188	-1.68571788893132	0.0918501496150104	0.973943617758156
Med1	2902.31217589541	-0.495648161593686	0.293674130662921	-1.68774879991929	0.0914594597696775	0.973943617758156
Mkrn2	736.871024500097	0.612968507744519	0.363354189072797	1.68697245326574	0.0916086489087337	0.973943617758156
Mks1	46.5030172835723	0.678996206636078	0.401931194964277	1.6893344312238	0.0911553586264954	0.973943617758156
Mlxipl	69.3388745791099	-0.765736944448842	0.454682504185205	-1.68411350206019	0.0921597354366558	0.973943617758156
Msh5	108.422204432729	-0.71297968286788	0.419077838195588	-1.70130610088507	0.0888855229637317	0.973943617758156
Mtfr1	894.637442324572	-0.569729920208938	0.335980497590777	-1.69572318719185	0.0899383151973655	0.973943617758156
Naxe	248.930141762404	0.683461379994994	0.403760816432648	1.69273825537007	0.090505300089757	0.973943617758156
Ogdhl	31.2261669216074	0.703299793887776	0.417044810653152	1.6863890304409	0.0917208928883575	0.973943617758156
P4ha1	1131.98684320153	-0.542868996859335	0.318586432052168	-1.70399283284745	0.0883824262300121	0.973943617758156
Pex5	156.637469046095	0.737086526842852	0.431929109576545	1.70649884552925	0.0879152410750296	0.973943617758156
Plekhb2	1956.77985183484	0.468113389261654	0.277226452230219	1.68855960712189	0.0913038569569153	0.973943617758156
Plppr2	45.0658669898109	0.779438530903056	0.461554868381817	1.68872345261078	0.0912724390698017	0.973943617758156
Ppara	113.401826258126	0.77417243225078	0.453433762390571	1.70735506806821	0.0877560764242897	0.973943617758156
Pqbp1	87.0508219006358	0.591045056062151	0.350613182065419	1.68574681813267	0.0918445750550923	0.973943617758156
Prdx5	396.400492204866	0.547849518084538	0.324407167056732	1.68877131493439	0.0912632629593573	0.973943617758156
Prmt7	210.08891997241	-0.673010133198253	0.395424560552894	-1.70199375642532	0.0887565386898316	0.973943617758156
Rab19	131.059406702431	0.692819421390206	0.411171838928082	1.68498753026563	0.0919909773698499	0.973943617758156
Rbm14	211.397821737033	0.652913604009054	0.387594161233102	1.68452899788753	0.0920794801854258	0.973943617758156
Rbp1	82.6774023653502	-0.785324998948617	0.461269485903612	-1.702529698903	0.0886561160163881	0.973943617758156
Rinl	21.0523863967664	0.753288350196854	0.442506978947783	1.70231970575484	0.0886954527436997	0.973943617758156
Rps7-ps2	13.2876040616003	-0.61335276932719	0.361179173067832	-1.69819528661471	0.0894709098617786	0.973943617758156
Serpinb10	90.8852595580944	-0.779691447190244	0.460509957398476	-1.69310442622109	0.0904355919317662	0.973943617758156
Setd6	277.124862499715	0.612358496676714	0.360970579596152	1.69642217756863	0.0898059566658183	0.973943617758156
Sigmar1	236.561436501263	-0.741231524080293	0.434204017883004	-1.70710424950516	0.0878026774205475	0.973943617758156
Slain1	244.113944799261	-0.681924733867351	0.400606378552117	-1.70223134322519	0.088712009357946	0.973943617758156
Slc13a2	64.3770403373192	-0.777955885128029	0.458309530679171	-1.6974464484192	0.0896122873840211	0.973943617758156
Sos1	1607.96744120864	-0.425586354215997	0.251859768412507	-1.68977505577212	0.0910709977120629	0.973943617758156
Spi1	127.282249637231	0.743863606187193	0.438122281586307	1.69784472840297	0.0895370714104704	0.973943617758156
Spryd4	38.6842677241915	-0.783372565054903	0.460692318311681	-1.70042463031674	0.0890510821622442	0.973943617758156
Sugp1	404.645059454873	0.459284075919059	0.272703395466626	1.68418906238102	0.0921451363763239	0.973943617758156
Sycp1	119.103804997114	-0.709407788071376	0.416670374575238	-1.70256354029144	0.0886497780325266	0.973943617758156
Tex261	510.488526453455	-0.439101010684118	0.260318828043964	-1.68678160540106	0.091645353732521	0.973943617758156
Tmem185a	288.851444329627	0.535060962943721	0.316371548431788	1.69124235600814	0.0907905244525985	0.973943617758156
Tnfaip8	166.949420171919	-0.666373106301265	0.393655749792707	-1.69278133661751	0.0904970964445555	0.973943617758156
Trim27	400.146911019039	0.638422868921105	0.377643062664706	1.69054573494955	0.0909235962664727	0.973943617758156
Usp18	106.894309374347	0.764708247790304	0.451436000574355	1.69394608940664	0.0902755277741237	0.973943617758156
Vma21	625.193626003668	0.537466937188016	0.318695031535498	1.68646161378311	0.091706922654492	0.973943617758156
Zfp939	92.9174707056382	0.719827373896166	0.425738443851376	1.69077372337899	0.0908800275939904	0.973943617758156
Igbp1	901.029665178142	0.518596130268126	0.30799998350612	1.68375375986935	0.092229266948584	0.974062321224363
Zxda	12.8063768493282	-0.50160063366765	0.298040464558126	-1.68299507387804	0.0923760450534643	0.974996184935743
Brox	970.968922639106	0.520191939621163	0.309843234402091	1.67888752073282	0.0931739670920275	0.977010001304772
Depdc1a	33.9324145590775	-0.742892657311148	0.442003360614943	-1.6807398393478	0.0928134586598379	0.977010001304772
Gstt2	356.816015917795	0.579540709890317	0.345034008015764	1.67966257362039	0.093022985545649	0.977010001304772
Hacd2	1127.95036826682	-0.600433393387463	0.357307243541239	-1.6804400253312	0.0928717340413461	0.977010001304772
Lrrtm2	414.417790062687	0.508682668367412	0.302770263271977	1.68009454716649	0.0929389216625251	0.977010001304772
Mx1	244.05786032437	0.750180184887911	0.446869967297788	1.67874379525712	0.0932019866482653	0.977010001304772
Nol10	518.195804518155	-0.580488091985922	0.345638845577195	-1.67946427148992	0.0930615964133805	0.977010001304772
Smap2	467.249032553861	0.483079613600749	0.287769672279241	1.67870230999181	0.0932100755374555	0.977010001304772
Stat1	1838.95101911865	0.726997684054003	0.432447375764302	1.68112405068736	0.0927388217375709	0.977010001304772
Tekt2	24.8474562186749	0.75835823492121	0.451183261329862	1.6808208546699	0.0927977166069582	0.977010001304772
Zfp560	204.99617598962	0.642175659669224	0.381909725401382	1.68148548454561	0.0926686535628549	0.977010001304772
B130006D01Rik	162.169434755992	-0.563263565797212	0.336738316231096	-1.67270411072156	0.0943855596056013	0.978664728931432
Ccdc62	206.07191616567	0.715902328472075	0.427644194328362	1.67406067466071	0.094118675437835	0.978664728931432
Cyp2j6	151.257831579751	-0.762405978055096	0.455075073540621	-1.67534110827769	0.093867324204869	0.978664728931432
Dcaf1	1838.92586357123	-0.456894972999995	0.2731944235068	-1.67241690783861	0.0944421403204554	0.978664728931432
Egr1	7159.26863648488	-0.580999395645187	0.347226697199223	-1.67325669463669	0.0942767736479042	0.978664728931432
Ehmt2	340.410952270894	0.448938964105939	0.268092160449284	1.67456953367671	0.0940187210331717	0.978664728931432
Frmd4b	1550.61329401941	0.539030596557184	0.321487579122973	1.67667627479629	0.0936058024400369	0.978664728931432
Gm47726	96.8051571848988	-0.760582580229115	0.454153534694354	-1.67472566461689	0.0939880695401279	0.978664728931432
H2-M5	22.006327346619	0.772524845692832	0.460602955831142	1.67720340460872	0.0935027135220796	0.978664728931432
Lrrc56	38.9980080779771	0.770968149816644	0.460574912889458	1.67392562695156	0.0941452169560331	0.978664728931432
Nphs2	128.357169218017	-0.756400870653021	0.451069605522213	-1.67690498626552	0.0935610629529609	0.978664728931432
Oplah	306.728049632634	-0.616739344005383	0.368535821063503	-1.6734854761896	0.0942317633688371	0.978664728931432
Pde1b	41.5372029906575	0.67285441347486	0.401598117663823	1.67544214945276	0.0938475125934559	0.978664728931432
Phf11a	29.5992680491712	0.738448787627423	0.440372084724508	1.67687465496227	0.0935669952363858	0.978664728931432
Prmt8	51.6685625785843	-0.766243674090576	0.457817304506759	-1.67368875432987	0.0941917850641312	0.978664728931432
Prps1l3	579.1957734359	-0.515238130034236	0.308116152341568	-1.67222044712235	0.0944808599333493	0.978664728931432
Rrp7a	261.877790866737	0.709744052974566	0.423533152920864	1.67576976697071	0.0937832981721774	0.978664728931432
Styx	1317.64274367248	-0.462292706375617	0.276347545093544	-1.67286706389641	0.0943534689229659	0.978664728931432
Zfp948	252.121709441328	-0.610835598361959	0.364496293054194	-1.67583487130592	0.093770541644933	0.978664728931432
C2cd2	780.042813458093	-0.563203883084222	0.337045731455148	-1.67100138207557	0.0947214048227379	0.978878596651645
Def6	29.7058553924428	0.761987640745666	0.456026555313314	1.67092822088429	0.0947358565229656	0.978878596651645
Itga2b	41.827963797546	-0.699261579852018	0.418381305418927	-1.67134996424337	0.0946525728353964	0.978878596651645
Orm1	43.7002840217851	0.770473393603563	0.460981320777195	1.67137660221151	0.0946473144784672	0.978878596651645
Gm15163	30.8040418858043	0.672250652322344	0.402443967397377	1.67042049771504	0.0948361969440668	0.979088377378404
Pcdhb2	18.2079801534689	-0.615557756093391	0.368580816189668	-1.67007540559743	0.0949044454767856	0.979088377378404
Polg	663.020010420492	0.630166659128354	0.377359689221724	1.66993634224161	0.0949319590228043	0.979088377378404
Bace2	62.7998813044084	0.75042669228704	0.449729002223894	1.66861974339259	0.095192763564687	0.979131275889683
Gm12346	78.5164018916863	-0.676819987063309	0.405827171472322	-1.66775424279217	0.0953645226536429	0.979131275889683
H2-Q7	3300.04422585786	0.769283052604989	0.461186229379237	1.66805295474771	0.0953052150692665	0.979131275889683
Inpp5d	283.546239054135	-0.695708307027035	0.41705437496051	-1.66814772556435	0.0952864050287719	0.979131275889683
Mat1a	403.012244256636	0.642781675728945	0.385375790949946	1.66793475569521	0.0953286792958137	0.979131275889683
Ssh1	1492.5965629757	0.403204135665265	0.241631222141793	1.66867564585117	0.0951816782143829	0.979131275889683
Tbl3	266.832811825405	-0.56799784537595	0.340442799341726	-1.66840904396927	0.0952345541504648	0.979131275889683
Ywhaz	32090.1427261147	-0.39857891729935	0.239020559650238	-1.66755076585293	0.095404938780728	0.979131275889683
Gm21887	29.0433856409336	-0.76894753850972	0.461602892753677	-1.6658204499599	0.0957491817380244	0.980255715979725
Gm27014	31.1273017679563	-0.725603169737572	0.435547251260476	-1.66595740792227	0.0957218980307281	0.980255715979725
Mad2l1	461.607724335101	-0.699744009932246	0.419991735793374	-1.66608994962821	0.0956955000226102	0.980255715979725
Stau2	786.638907561773	-0.627232577163697	0.376401380869132	-1.66639286953566	0.0956351900860613	0.980255715979725
Zranb3	221.704618180104	-0.50409617374407	0.302714182553016	-1.66525456287726	0.0958619794027473	0.980809523491183
Dtx3	212.963842426993	0.574433200373184	0.345119887538523	1.66444537424423	0.0960234588777486	0.981246346321266
Gm9780	18.2586932161583	0.716564463052392	0.430586799619846	1.66415799017765	0.0960808608200617	0.981246346321266
Pcdhb16	138.010319486401	-0.756562171886972	0.454605260008959	-1.66421781365236	0.0960689094478799	0.981246346321266
Gdpd5	252.525299158571	0.683166350968328	0.410718694645881	1.66334369453855	0.0962436569622331	0.982308503680508
Phf11d	767.070657737898	0.738603761640202	0.444615082335599	1.66122066251162	0.0966691372012945	0.985320255604943
Prkag3	44.2748958213011	-0.734394937307552	0.442083572711779	-1.66121290778282	0.0966706940922707	0.985320255604943
Zxdc	797.967302214637	-0.389790496760364	0.234673739270223	-1.66098898825457	0.0967156583188955	0.985320255604943
AC167013.2	67.0494000925907	-0.758063014519103	0.456575584733562	-1.66032315320031	0.0968494603544231	0.985481597808588
Rtp4	105.604443087516	0.766454807143682	0.461614131069414	1.6603798617864	0.0968380587884416	0.985481597808588
Abce1	1582.62020852263	-0.493502372776568	0.297418620796689	-1.6592853919322	0.0970582974831086	0.98640513038186
Fpr1	101.970716231604	0.766064618685001	0.46161140631223	1.65954438778933	0.0970061439551259	0.98640513038186
Atp6v0e	456.597821404755	-0.591371142358575	0.356640988605888	-1.65816931102128	0.0972832972049901	0.986473917161167
C530008M17Rik	81.6373527276836	0.603250633090798	0.363869315333478	1.6578771764196	0.097342259771461	0.986473917161167
Pccb	882.271437100438	-0.39752123434029	0.239790159022092	-1.65778794243039	0.0973602758797441	0.986473917161167
Rgs4	735.097811473409	-0.431825062935275	0.260459912207684	-1.65793292055996	0.097331006528258	0.986473917161167
Smim17	37.42355522989	-0.756092380631481	0.455956970034247	-1.65825380534196	0.0972662487397707	0.986473917161167
Gm14767	20.8226348360581	-0.762624085279533	0.460343957242644	-1.65663972184512	0.0975923364941303	0.987214599795025
Ikzf2	409.476784418735	0.691038069559998	0.41715515719551	1.65654926623891	0.0976106367525366	0.987214599795025
Timm13	28.2961995589434	0.761590337318423	0.459652774991017	1.65688184376415	0.0975433658067269	0.987214599795025
Akr1e1	773.594444176955	0.611326546359706	0.369403849523997	1.65490031343053	0.0979447206858107	0.988200720542588
Cnnm3	602.246228579456	-0.514045886590126	0.310601444452142	-1.65500159697207	0.0979241739673698	0.988200720542588
Gm12978	91.8425683030023	-0.690127051724334	0.416872762949685	-1.65548606927728	0.0978259399210698	0.988200720542588
Gm13722	504.635196002696	-0.495426830522622	0.299345295925241	-1.65503462812507	0.0979174739017681	0.988200720542588
Cd96	52.3295054738618	-0.687467246010041	0.415942175781285	-1.65279523462303	0.0983725442689053	0.988339428529687
Dusp6	3592.15417106428	-0.561732769039435	0.339536953044002	-1.65440834643597	0.0980445717601272	0.988339428529687
Mkl1	447.058975547093	0.493723782643669	0.298657775218975	1.65314223706941	0.0983019190234288	0.988339428529687
Nsd2	1913.01277842235	-0.422240437171667	0.255425983020175	-1.65308334014835	0.0983139034319729	0.988339428529687
Shmt1	553.571044531816	-0.514670536054112	0.311389965140436	-1.65281670468089	0.0983681733023351	0.988339428529687
Stau1	1282.30157223203	0.528966984334887	0.319877534477531	1.65365468756307	0.0981976942825767	0.988339428529687
Ttc7	847.387340686595	-0.535185483124828	0.323611196973159	-1.65379161206594	0.098169860841323	0.988339428529687
Bcl2a1d	62.6728617078195	0.712973728481382	0.431463937243053	1.65245265464619	0.0984423091567744	0.988445974393862
Llph-ps2	103.525623912093	-0.613770640007	0.37153408277015	-1.65199013622314	0.0985365616503289	0.988604551344355
Tle1	1026.11636452278	-0.508242898107682	0.307691353050511	-1.65179454368433	0.0985764413777649	0.988604551344355
Ccdc81	14.769152073528	-0.574392279835458	0.347878708635723	-1.65112800978265	0.0987124390144972	0.989034831858378
Smyd4	130.824337423304	0.633037132912055	0.383425535058488	1.65100410648313	0.0987377363861488	0.989034831858378
Acpp	81.2571837688668	-0.746433685370333	0.452766435290933	-1.64860649374483	0.0992282775141189	0.989794663108
Epn3	758.108478741137	0.604329979566139	0.366331294928621	1.6496815530977	0.0990080850774421	0.989794663108
Gm7890	28.9505254033893	-0.761148341385632	0.461561566155349	-1.64907218710981	0.0991328467997601	0.989794663108
Ikbke	125.471775492691	0.761455742330166	0.461463638225278	1.65008828270547	0.0989248809339355	0.989794663108
Phldb1	102.478267617169	-0.758373177902651	0.459986946660392	-1.64868412768799	0.0992123635382139	0.989794663108
Sbf2	1549.37295366921	-0.668417366816853	0.405263051555222	-1.64934198726422	0.0990775923895261	0.989794663108
Vmn1r90	216.279531089816	0.543147157725524	0.329334748287913	1.64922517453485	0.0991015123321882	0.989794663108
Agap2	13.122609379591	0.745047510339961	0.45215894931345	1.64775575374816	0.0994028019465629	0.990155194490099
Pef1	181.220117282274	0.590766946987537	0.358455045027139	1.64809215320936	0.0993337622740265	0.990155194490099
Smpdl3b	45.5680740428258	0.760535702855758	0.461612284786953	1.64756382774078	0.0994422083046676	0.990155194490099
H2-K1	14381.9938751682	0.730014405903224	0.443348200455174	1.64659381757665	0.0996415620657558	0.991549266822304
Bok	44.8780044096901	-0.757085648109784	0.460514810832931	-1.64399847800866	0.10017651676084	0.9916053775155
Ccdc77	817.350332903656	0.469861171283121	0.285882106658349	1.64354872284694	0.100269453235037	0.9916053775155
Cnga1	71.741290849992	-0.745460970061598	0.453700357416632	-1.64306895041091	0.100368668173994	0.9916053775155
Flywch1	147.414029148012	-0.690109383135836	0.419401343120684	-1.64546297825578	0.0998743713027523	0.9916053775155
Gas8	240.729557883059	0.630137571070136	0.383697051951012	1.64227889650449	0.100532218551343	0.9916053775155
Glmp	1393.45150847222	-0.515592563447935	0.313205921757641	-1.64617757082799	0.0997272056198197	0.9916053775155
H2-Q6	1035.02258645402	0.755753662479081	0.459824474107519	1.64356989467761	0.100265076790685	0.9916053775155
Kirrel3	58.5620749202513	0.749673218486871	0.455696360891284	1.64511565776081	0.0999459622160228	0.9916053775155
Mgam	44.4853080407826	0.687573939161745	0.418629915994504	1.64243861437455	0.100499137969632	0.9916053775155
Scaf1	249.770420685704	-0.616239843428957	0.375027877333077	-1.64318409556965	0.100344849501173	0.9916053775155
Selenbp1	4110.53521223749	0.661649559953979	0.402302267058835	1.64465779621673	0.100040400762662	0.9916053775155
Shpk	43.3229789897981	0.756595091677398	0.460359759917238	1.64348658930011	0.100282297784491	0.9916053775155
Slc22a23	3767.28323447141	-0.496846440697311	0.302456649165974	-1.64270298592333	0.100444400705063	0.9916053775155
Slc23a2	2171.23335702226	0.613102308764548	0.373329838284034	1.64225370139874	0.100537437725117	0.9916053775155
Zfp870	301.486621779782	0.607341753303459	0.369767099178215	1.64249808772397	0.100486822134925	0.9916053775155
Epb41l1	1665.33065617503	-0.648681214347149	0.39528745154532	-1.64103669825901	0.100789797549544	0.992793536660942
Magt1	3259.05675537193	-0.493711788699845	0.300840855197837	-1.64110618677498	0.100775374718949	0.992793536660942
Usp43	104.967017031513	0.663529180232723	0.4043904057596	1.64081335952163	0.100836164215563	0.992793536660942
Cd46	186.894198422339	0.556660659037187	0.340356384194463	1.63552289566908	0.101939479045859	0.993122341631612
Clstn1	1115.12762121549	0.513884627709554	0.313618658145848	1.63856522678753	0.101303839289623	0.993122341631612
Csf3r	165.858353344688	0.711074800075199	0.434466276519006	1.63666281712913	0.101700942277118	0.993122341631612
D3Ertd751e	343.319248909406	0.645077083695574	0.394266064353711	1.63614660762903	0.10180890771601	0.993122341631612
Dusp2	23.9746661542495	-0.745779199443912	0.455130069328582	-1.63860674058319	0.10129518761905	0.993122341631612
Ermap	65.7360162700096	-0.684489759513824	0.418317276558894	-1.63629330623034	0.101778216363864	0.993122341631612
Fam208b	3093.71772538112	-0.453753587066042	0.277354784385084	-1.63600418169114	0.10183871221726	0.993122341631612
Gm16589	36.6347488103846	-0.747045298135272	0.456498349494574	-1.63646878233489	0.101741514040291	0.993122341631612
Gm2026	163.323919974871	0.710260073822397	0.433423322125604	1.63872140137527	0.101271294827252	0.993122341631612
Gmeb2	254.241964479258	-0.64992062767086	0.396555026676272	-1.63891662934694	0.101230623932147	0.993122341631612
Kmt2b	816.469299843227	0.492397763848854	0.300997761292997	1.63588513659922	0.101863629297693	0.993122341631612
Map2k1	1447.88522282106	-0.40842811690035	0.249677630027525	-1.63582182695072	0.101876882485111	0.993122341631612
Pkm	2955.75109039862	0.542277611616757	0.331153521387813	1.63754143197438	0.101517389241867	0.993122341631612
Plau	122.138408368497	0.735512171841655	0.449022074370708	1.63803121009686	0.101415183370614	0.993122341631612
Rab28	274.73888552261	-0.565410816685231	0.345010412589331	-1.63882247043438	0.101250237976559	0.993122341631612
Sgcg	69.5548202304296	0.626716253413155	0.383154294013751	1.63567592274109	0.101907431173944	0.993122341631612
Trib1	2211.40652538414	-0.560560564161188	0.342246964971093	-1.63788322917205	0.101446055076622	0.993122341631612
Tubb2a	405.202000169522	-0.457613678243724	0.279346234756034	-1.63815946416238	0.101388433124729	0.993122341631612
Mmab	148.673893365329	0.623614630140562	0.381372005246167	1.63518722287451	0.102009805809331	0.993228342344001
Klhl2	514.765156167392	-0.533253041366228	0.326382575492361	-1.63382815569059	0.102294938579509	0.995424480947254
Cyp4v3	1050.26140671732	-0.487979971467619	0.298794500271767	-1.63316249470382	0.102434825684098	0.995625984601457
Zfp35	251.74196279064	0.461042372099056	0.282268719683194	1.63334560278769	0.102396330780573	0.995625984601457
Arhgef7	1114.21068385601	0.494486749265112	0.302945053058263	1.63226546950747	0.102623574134964	0.996028470077339
Brms1	101.472603960803	0.664563064678165	0.407534025255847	1.63069344764761	0.102955019864772	0.996028470077339
Ccar1	3822.48253265628	-0.399136505937638	0.244746029151298	-1.63081912839084	0.102928490014602	0.996028470077339
Cd68	550.841646475607	0.693750830069419	0.426648513244156	1.62604769156293	0.103939510305759	0.996028470077339
Creb3l1	1139.06742989173	-0.600821125739941	0.368968918402611	-1.62837869471796	0.10344461233334	0.996028470077339
Dnajc12	182.405514835264	0.574288757911719	0.352689049073077	1.62831468519094	0.103458177213456	0.996028470077339
Dnmt1	1135.55252398131	0.439300797736017	0.269657572376897	1.62910610617681	0.10329055881467	0.996028470077339
Drc7	13.8444636138306	0.664856202285526	0.407789748875608	1.63038969007613	0.103019162268565	0.996028470077339
Eif3d	600.969116837969	0.537656156421036	0.330192348551245	1.62831197869988	0.1034587508034	0.996028470077339
Flvcr2	206.794634323306	0.69246203208133	0.425644779628065	1.62685428137146	0.103768049871917	0.996028470077339
Gm5850	35.195793022429	0.642705215130232	0.393701532587345	1.632468156541	0.10258090136433	0.996028470077339
Kcnq3	181.508772735765	0.545805635136535	0.335549256071592	1.62660362155618	0.103821309671274	0.996028470077339
Mllt3	1369.64220924334	-0.454882693053614	0.27972423009123	-1.6261826617782	0.103910803406357	0.996028470077339
Mms22l	124.11713566399	0.735757723649278	0.451967035564898	1.62790129755742	0.103545816254794	0.996028470077339
Mob3a	151.970033573345	-0.738113296107053	0.453636852293673	-1.62710170563748	0.10371549885255	0.996028470077339
Mpeg1	3042.57775750419	0.725684948765421	0.445074537438224	1.63047958875011	0.10300017567207	0.996028470077339
Plscr3	329.371150221746	-0.546078049403667	0.335857792955892	-1.62592043673491	0.103966581985569	0.996028470077339
Pmaip1	180.168763408733	-0.737042491977653	0.452466877037407	-1.6289424251418	0.103325207793204	0.996028470077339
Rnf25	94.104706794669	-0.681510976529945	0.417950766016219	-1.63060109454016	0.10297451807623	0.996028470077339
Sipa1	250.069843515422	-0.735544428433497	0.451855543941496	-1.62783092582512	0.103560741084686	0.996028470077339
Ube2l3	1176.91473261407	-0.4590579908908	0.281412224382903	-1.63126527959988	0.102834356207131	0.996028470077339
Usp20	331.741495098479	-0.595496495462042	0.365219734827114	-1.63051565585286	0.102992559083554	0.996028470077339
Wdr90	112.851582003678	0.730979416922576	0.448971781481861	1.6281188419235	0.103499689042293	0.996028470077339
Zfp607b	114.749200500323	-0.616646865683533	0.379057412800577	-1.6267901506729	0.103781674193569	0.996028470077339
Zfp995	146.023959563388	-0.641109424655615	0.393719000599752	-1.6283426090156	0.103452259430897	0.996028470077339
Map3k1	1503.82167859786	-0.430092060169131	0.264629188882329	-1.6252631162331	0.104106506919244	0.996235084422074
Rnf181	1392.20451219551	-0.492474307045855	0.303012831739025	-1.62525891797879	0.104107401089355	0.996235084422074
Cmtm7	67.270108927345	0.613561145340537	0.377664450578541	1.62461980310995	0.104243594895188	0.996967363199081
Gm20481	36.4003664964565	-0.675714271615533	0.416024878429776	-1.62421601844081	0.104329713340757	0.996973894624231
Zfp105	193.296084908284	0.570716340122254	0.35141395806863	1.62405711844489	0.104363618727423	0.996973894624231
Dnase2a	758.714374918501	0.515330182066216	0.317567747793159	1.62274092897452	0.104644798056143	0.998931255493069
Olfr1388	56.1858672599155	-0.630334883762167	0.388553762969487	-1.62225911530206	0.104747878837913	0.998931255493069
Zdhhc12	51.4990328167785	-0.686993004471229	0.423467816901371	-1.62230275135934	0.104738539879337	0.998931255493069
Dusp19	148.952779848209	-0.70531684954874	0.43492675297159	-1.62169111173258	0.104869502888918	0.999277927503641
Rbpj	1496.04291637132	0.379755579940975	0.234195722501229	1.62153081143052	0.104903847548563	0.999277927503641
0610009B22Rik	305.345150351988	0.0780386649845451	0.413690674655557	0.18864013565092	0.850374873820267	0.999842707068331
0610009O20Rik	288.338319839746	0.363560844161014	0.350611991233884	1.03693214508027	0.299767481628937	0.999842707068331
0610010F05Rik	573.383159345669	-0.210389920321664	0.248801802709004	-0.845612523827788	0.397768936700508	0.999842707068331
0610010K14Rik	86.6800958394685	0.289710212403905	0.451933786083908	0.641045704757547	0.521492988637967	0.999842707068331
0610012G03Rik	101.362634419672	0.279888487279823	0.371043665493404	0.754327625854047	0.450652517877378	0.999842707068331
0610030E20Rik	947.904663284894	-0.189123705490089	0.353172567064999	-0.535499421888229	0.592304557244997	0.999842707068331
0610037L13Rik	1149.45916444623	-0.259197690248715	0.249547213512632	-1.03867194748538	0.298957332015209	0.999842707068331
0610040J01Rik	105.77396634639	-0.392139196112828	0.370269768817953	-1.05906349677072	0.28957086289576	0.999842707068331
1110002E22Rik	16.0846670414561	-0.340746458562575	0.46135776424292	-0.73857315292338	0.460166231496013	0.999842707068331
1110004E09Rik	456.91567683602	0.150674598488621	0.336646786548067	0.447574741567026	0.654460135578515	0.999842707068331
1110004F10Rik	579.215515360248	0.129042225501796	0.309045213469912	0.417551283363784	0.676275221669908	0.999842707068331
1110008F13Rik	814.305711421142	0.132134640211615	0.357433065913995	0.369676599096205	0.71162346973838	0.999842707068331
1110008L16Rik	452.613295902701	-0.226779404060053	0.360315605979038	-0.629391012481558	0.529093100449376	0.999842707068331
1110008P14Rik	87.1507228387384	0.186795547147462	0.376321333978866	0.496372462258417	0.619631650183336	0.999842707068331
1110012L19Rik	69.0426933239219	-0.643213996430622	0.460590074967668	-1.39649990607326	0.162564008869372	0.999842707068331
1110032A03Rik	396.124070447927	-0.107213511881965	0.328446184852302	-0.326426418775964	0.744101751950695	0.999842707068331
1110034G24Rik	71.633979831469	0.0372716039240315	0.370854228792141	0.100502032956248	0.919945768945393	0.999842707068331
1110038F14Rik	158.466561839945	0.221260951496213	0.409512491257892	0.540303302633261	0.588987881147163	0.999842707068331
1110051M20Rik	180.123526304487	-0.161694934760042	0.41121255131517	-0.393214979073224	0.69416070726256	0.999842707068331
1110059E24Rik	899.684432580606	0.375275592384636	0.37417086638121	1.00295246397484	0.31588379743497	0.999842707068331
1190002N15Rik	901.486862728951	-0.393726171203604	0.4592568737084	-0.857311438856321	0.391272788406573	0.999842707068331
1190007I07Rik	32.3371608654068	-0.289051041450194	0.44554055541929	-0.648764827206746	0.516490395120926	0.999842707068331
1300017J02Rik	22.5968130738314	0.0583281514899425	0.451413045558283	0.129212374484671	0.897189604871808	0.999842707068331
1500009L16Rik	28.1748375062459	-0.0269927872041565	0.46075655038246	-0.0585836211807527	0.95328375667894	0.999842707068331
1500011K16Rik	77.165752582405	-0.234227170999666	0.43645856410504	-0.536653855057123	0.591506736241212	0.999842707068331
1600002K03Rik	15.3413304458996	0.535895277443225	0.454663527698547	1.17866343965583	0.238532219283384	0.999842707068331
1600012H06Rik	1195.3764663315	0.252172343315098	0.27563669006131	0.914872193752606	0.360258729187391	0.999842707068331
1600014C10Rik	190.993452485084	0.511631134489191	0.408269862401934	1.25316899826786	0.210144209798832	0.999842707068331
1600029O15Rik	36.1297423720534	0.028201860037767	0.420459373797983	0.0670739238919121	0.946522852853899	0.999842707068331
1700001C19Rik	13.9055441452542	-0.262605969990241	0.461320348380896	-0.56924861630733	0.569187432151026	0.999842707068331
1700003E16Rik	19.630690213324	-0.424337750912469	0.458702027791387	-0.925083660422478	0.354922391673492	0.999842707068331
1700007E05Rik	29.296482255405	0.0754399936520517	0.436648856735863	0.172770390871965	0.86283191167466	0.999842707068331
1700008O03Rik	42.5295418088711	0.228288229745237	0.403514504780827	0.565749748870202	0.57156391111931	0.999842707068331
1700010I14Rik	25.5694392749862	-0.245766582176002	0.456207639543019	-0.538716498527261	0.59008248782872	0.999842707068331
1700011H14Rik	23.6145848002064	-0.180968064701667	0.452623872249026	-0.399819973706781	0.68928911816945	0.999842707068331
1700013F07Rik	12.740979373156	0.462426865424418	0.459871992654171	1.00555561723927	0.314629382765543	0.999842707068331
1700016D06Rik	50.6556093278917	-0.239306174571263	0.425205534035882	-0.562801175939231	0.573570279481332	0.999842707068331
1700016K19Rik	19.9341899307182	0.0960897344199758	0.413206351568791	0.232546605479705	0.81611349321966	0.999842707068331
1700017B05Rik	329.693698291915	0.249691277935926	0.360509703060542	0.692606262234208	0.488556679321166	0.999842707068331
1700017D01Rik	49.8045623541408	-0.144975901522411	0.435753843391528	-0.332701371935231	0.739359713838855	0.999842707068331
1700021F05Rik	96.5130063423711	-0.269420798213039	0.419524247473911	-0.642205545532367	0.520739732817928	0.999842707068331
1700024J04Rik	70.9898251068652	-0.0573735429022511	0.376237308872553	-0.152492965341951	0.878798138396284	0.999842707068331
1700025C18Rik	12.5892549585792	0.230750623760933	0.460275417093306	0.501331627090038	0.616137750353037	0.999842707068331
1700025G04Rik	520.511631910123	-0.559866705390322	0.427620747015009	-1.30925992084914	0.190446320953596	0.999842707068331
1700027J19Rik	31.3967287821154	0.359082344261789	0.453734381094313	0.791393289165694	0.428714524835774	0.999842707068331
1700028B04Rik	106.354582878682	0.0716958919673561	0.386863410707253	0.185326112480587	0.852973257972787	0.999842707068331
1700028J19Rik	39.8628635100454	0.422204709612129	0.415442470367991	1.01627719775051	0.309497403833469	0.999842707068331
1700028K03Rik	81.8408625791153	0.112300295957825	0.436289556150043	0.257398542721945	0.796871127737781	0.999842707068331
1700029F12Rik	25.9197330788462	-0.228202939703689	0.456564312518423	-0.499826494201692	0.617197253502001	0.999842707068331
1700029J07Rik	78.0260801564234	0.0512240566294586	0.453472687579027	0.112959518913764	0.910062648963994	0.999842707068331
1700030K09Rik	95.6094971540699	0.633622457338215	0.456307936482042	1.38858522212697	0.164958913629185	0.999842707068331
1700034J05Rik	128.385196642263	0.071256763246477	0.388764793641426	0.183290165189701	0.854570350722929	0.999842707068331
1700037C18Rik	76.2223308513671	0.02696488494614	0.416049701335035	0.0648116916311058	0.948323932448562	0.999842707068331
1700037H04Rik	140.451002741926	-0.0947050704604773	0.431483763091777	-0.219486985516842	0.826270716769701	0.999842707068331
1700047I17Rik1	419.19968290688	0.447563826268384	0.456938483977964	0.979483764142676	0.327341006931955	0.999842707068331
1700047I17Rik2	1591.68857956504	-0.0627752517284581	0.361566379269657	-0.173620268165587	0.86216390224767	0.999842707068331
1700057G04Rik	51.1173264577505	-0.0219399334446997	0.414217650974015	-0.0529671620538354	0.957758071854767	0.999842707068331
1700061G19Rik	16.4833537640161	-0.0842630213949176	0.461233643504956	-0.182690535656929	0.855040842234627	0.999842707068331
1700066B19Rik	37.4112429821	0.0969399544719138	0.460255138264033	0.210622210188781	0.833182079847321	0.999842707068331
1700066M21Rik	169.894450033069	0.417903843192544	0.424529888557544	0.984392040363721	0.324922790167136	0.999842707068331
1700084J12Rik	24.8497185601415	0.240270893437768	0.443532418724764	0.541721153390749	0.588010615099645	0.999842707068331
1700088E04Rik	497.324019937204	-0.112725455400385	0.280837849695654	-0.40138982520535	0.688133139351622	0.999842707068331
1700109H08Rik	324.675822424383	0.495666877531102	0.397935436119128	1.24559622627505	0.212912668427492	0.999842707068331
1700123O20Rik	202.213751368247	0.112375444315678	0.403464306135322	0.278526359350329	0.780608333415174	0.999842707068331
1700128F08Rik	161.485086549997	0.403734248874488	0.348519242857811	1.15842742444842	0.246689652949865	0.999842707068331
1810009A15Rik	51.3430776299353	-0.289049871532374	0.442838850021675	-0.65272021982314	0.513936664642718	0.999842707068331
1810010H24Rik	172.940352605447	-0.0356443442665516	0.358062669395121	-0.0995477811936273	0.920703352365994	0.999842707068331
1810011H11Rik	13.8166361115047	-0.490562100050391	0.380785336277398	-1.28829041802445	0.197644887359123	0.999842707068331
1810013L24Rik	2024.37304844762	-0.0666174669710623	0.271073339655247	-0.245754403792667	0.805872355191427	0.999842707068331
1810014B01Rik	102.864507932603	-0.0534026073379993	0.406539307435516	-0.131359025711111	0.895491300481992	0.999842707068331
1810022K09Rik	192.784452943757	0.182555215427189	0.410156876053942	0.445086322052006	0.656257373044671	0.999842707068331
1810024B03Rik	21.6613590400878	-0.191479430121675	0.456000674818633	-0.419910409557688	0.674550903016567	0.999842707068331
1810030O07Rik	1271.64779594164	0.327088983619176	0.272188169581916	1.20170169086183	0.229479125809839	0.999842707068331
1810032O08Rik	36.5649677679518	-0.144014921674688	0.460199013060157	-0.312940527006003	0.754325846725476	0.999842707068331
1810041L15Rik	81.7382116850938	-0.652138978182737	0.433767023922364	-1.50343143258271	0.132727826111991	0.999842707068331
1810055G02Rik	182.678872631737	-0.370656821464784	0.419511470364507	-0.883543949686825	0.376942447582082	0.999842707068331
2010005H15Rik	18.2023142499064	0.198391132401486	0.461360432648108	0.430013322258183	0.667185950245695	0.999842707068331
2010107E04Rik	99.382231043533	0.130265223219309	0.405261165568168	0.321435247901634	0.747880575203116	0.999842707068331
2010109I03Rik	146.923948109153	-0.0248208460943891	0.331894382585719	-0.0747853756999896	0.940385477731565	0.999842707068331
2010111I01Rik	635.411850108269	0.411680643761291	0.26937724739651	1.52826806176142	0.126445996227984	0.999842707068331
2010300C02Rik	317.345413386902	-0.025908507399383	0.346351404887588	-0.0748041065627895	0.940370574410159	0.999842707068331
2010315B03Rik	232.394605257163	-0.241424094135066	0.284916671879622	-0.847349832294362	0.396800158436882	0.999842707068331
2200002D01Rik	90.1948068763964	0.300665535959465	0.431787280124211	0.696327913765718	0.486223495899969	0.999842707068331
2210010C04Rik	39.6583927151939	-0.213201791481489	0.408544373117866	-0.521857123754778	0.601769813186473	0.999842707068331
2210016F16Rik	283.483239590339	0.382551075723602	0.307362985673532	1.24462311193818	0.213270320700498	0.999842707068331
2210016L21Rik	173.016235483109	-0.301015628720074	0.385309194717268	-0.781231366515799	0.434666428595162	0.999842707068331
2210017I01Rik	40.9227058912847	-0.311603791612454	0.448259682678937	-0.695141239895175	0.486966792325072	0.999842707068331
2210408I21Rik	186.135915672503	-0.189379715816615	0.404950485100602	-0.467661412405932	0.640026740026488	0.999842707068331
2300009A05Rik	40.4150753882095	0.259512765039726	0.433411134993736	0.598768107431012	0.54932753260422	0.999842707068331
2310007B03Rik	656.24114970494	-0.0924026158508041	0.309221944046226	-0.298822957522674	0.765075133267373	0.999842707068331
2310009B15Rik	47.6763401298353	-0.455091055315102	0.457068351005498	-0.995673960609948	0.319408586009183	0.999842707068331
2310011J03Rik	59.4103478173901	0.39316823647529	0.44051608818087	0.892517315539813	0.372115715862597	0.999842707068331
2310022A10Rik	1229.92626813994	0.0812752629956327	0.27485701503024	0.295700158814177	0.767459075890997	0.999842707068331
2310022B05Rik	372.813321726485	0.405580251209664	0.311721445272697	1.30109832788327	0.193224800056926	0.999842707068331
2310030G06Rik	313.39296940821	0.452714996783067	0.408612977649531	1.10793102898304	0.267891603768574	0.999842707068331
2310033P09Rik	85.5224940165482	0.281312142801384	0.426310178628397	0.659876674083815	0.509332974208572	0.999842707068331
2310034G01Rik	16.7438586340669	-0.637323984483481	0.461097345372433	-1.38218966315824	0.16691347317023	0.999842707068331
2310035C23Rik	2291.4521342735	0.0344929786242208	0.268636510954626	0.128400188424301	0.897832282050693	0.999842707068331
2310057M21Rik	547.30541323522	-0.221541216099857	0.388922598194246	-0.569628036859944	0.568930008321983	0.999842707068331
2310061I04Rik	75.2453278643862	0.599202895702437	0.429600013221386	1.39479254483554	0.163078407695535	0.999842707068331
2410002F23Rik	480.020714574904	0.0330392353146064	0.433281342716616	0.076253537960935	0.939217389502731	0.999842707068331
2410004P03Rik	231.068415268943	0.0232796302564477	0.357361055171291	0.0651431652094525	0.948060012531461	0.999842707068331
2410015M20Rik	90.7452472385391	-0.07378903149407	0.446437550048968	-0.165284106334641	0.868720368071799	0.999842707068331
2410024N13Rik	44.868860331461	-0.200021022235363	0.447347497288254	-0.447126726868614	0.654783562549471	0.999842707068331
2410089E03Rik	795.850723779455	0.62562321199873	0.389750825271863	1.60518765178326	0.108452514124994	0.999842707068331
2410131K14Rik	262.680862433414	0.209666516773948	0.380764679522042	0.550645918726321	0.581876424576077	0.999842707068331
2510002D24Rik	214.106831892684	0.0484725424088646	0.374703762246525	0.129362305086687	0.897070973191229	0.999842707068331
2510009E07Rik	2261.16515339046	-0.0328420751932569	0.29233817087448	-0.112342753924386	0.910551643615289	0.999842707068331
2510039O18Rik	385.426604338226	0.0207617943805364	0.283297840459752	0.0732861018172357	0.941578451102345	0.999842707068331
2610001J05Rik	420.214547541288	-0.0476109765096397	0.324955316316109	-0.146515456492255	0.883514489069818	0.999842707068331
2610002M06Rik	1141.06945050241	-0.0401060156321107	0.248909186766206	-0.16112710082405	0.871993295747	0.999842707068331
2610005L07Rik	2436.72754389179	0.307401523310217	0.330555082586612	0.929955518774005	0.352394115615085	0.999842707068331
2610008E11Rik	596.371371480164	0.438094958377383	0.333629930389554	1.31311647568866	0.189143702929915	0.999842707068331
2610021A01Rik	530.174808601135	0.341870467500171	0.346399293664101	0.986925994807825	0.323678919661016	0.999842707068331
2610024D14Rik	23.5792134388193	0.712821291331792	0.461605999909089	1.54422016063955	0.122535006401294	0.999842707068331
2610044O15Rik8	751.673022941882	-0.488257526221473	0.331364443274007	-1.47347591490898	0.140622753557125	0.999842707068331
2610507B11Rik	4183.60331078279	-0.0980854410047106	0.292653077023156	-0.335159438617314	0.737504817513392	0.999842707068331
2610524H06Rik	151.23156279713	0.319005459275749	0.397648218335064	0.80223032461056	0.422419737973397	0.999842707068331
2610528J11Rik	81.0888291657769	0.0045318553696835	0.415191823413658	0.0109150881932672	0.991291192577787	0.999842707068331
2700049A03Rik	497.611488251192	0.396851129795336	0.33716014186159	1.1770404639296	0.239179356071369	0.999842707068331
2700062C07Rik	98.6668485737029	-0.617566030395724	0.422450722792535	-1.46186524741493	0.143778139920912	0.999842707068331
2700081O15Rik	335.554709683252	-0.247797894268473	0.436439342654954	-0.567771669623241	0.570190019091374	0.999842707068331
2700097O09Rik	503.336493847516	-0.402436375934763	0.412820748466279	-0.974845323133355	0.329636991264475	0.999842707068331
2810004N23Rik	393.648577600955	0.292301661957153	0.280732689769821	1.04120992178295	0.29777813190294	0.999842707068331
2810006K23Rik	164.089447735047	-0.19732064284838	0.34832657773797	-0.566481731396378	0.571066348329701	0.999842707068331
2810021J22Rik	182.204610851599	-0.180633807438708	0.457647014475452	-0.394701159901038	0.693063446656179	0.999842707068331
2810025M15Rik	45.4824737226574	0.186169973644868	0.429831711413645	0.433122937887913	0.664925459529282	0.999842707068331
2810039B14Rik	270.55352965588	0.424703964737538	0.322517041382124	1.31684193466956	0.187891613155899	0.999842707068331
2810403A07Rik	2775.79348192998	0.0796019335453464	0.347368324251934	0.229157145277339	0.818746779431405	0.999842707068331
2810408A11Rik	28.12801658181	-0.553033013091446	0.450512704274222	-1.22756363548589	0.219610819799295	0.999842707068331
2900026A02Rik	2331.2088512206	-0.240938215336288	0.343380799031602	-0.701664787360795	0.482888237679415	0.999842707068331
3000002C10Rik	215.864169501392	-0.0669832703248586	0.306622720546428	-0.218455012744941	0.827074606427128	0.999842707068331
3110001I22Rik	72.3913368397868	-0.258146793077639	0.455852357635451	-0.566294741605967	0.571193434434564	0.999842707068331
3110002H16Rik	740.155364973639	-0.349468965697365	0.339361869218315	-1.02978265207677	0.303112046095555	0.999842707068331
3110009E18Rik	99.2197580633803	0.259738025636812	0.456030848546303	0.569562402334803	0.568974535117104	0.999842707068331
3110018I06Rik	14.3933105925753	0.34899067062961	0.46126890175731	0.756588335567496	0.449296531732106	0.999842707068331
3110021N24Rik	14.5050907499466	0.158583809332114	0.461203663886277	0.343847678910065	0.730960841379556	0.999842707068331
3110035E14Rik	13.359811867116	0.490707215749152	0.445663382571636	1.10107142506884	0.270865572398562	0.999842707068331
3110040N11Rik	87.7860808166996	0.365265620353303	0.418239262725789	0.873341297449595	0.382477077187422	0.999842707068331
3110043O21Rik	150.754454790334	-0.10180605549518	0.425640784299114	-0.239183037083299	0.810963655428435	0.999842707068331
3110062M04Rik	163.483132289792	-0.316163799173591	0.42917367395806	-0.736680319316341	0.461316777881847	0.999842707068331
3110070M22Rik	22.5886992920318	0.408297571231792	0.453710592861885	0.899907512972885	0.368169471609398	0.999842707068331
3300002I08Rik	116.516738065073	0.305018317970563	0.4258372465374	0.716279095947457	0.47381903182173	0.999842707068331
3425401B19Rik	12.6141244397206	0.222046092440127	0.350343625018548	0.63379515590835	0.526214514927443	0.999842707068331
3632451O06Rik	46.0024165364041	0.119903097290268	0.452594237641247	0.264924047453981	0.791067972826018	0.999842707068331
3830406C13Rik	581.137201183779	-0.467890870127735	0.373117733852255	-1.25400330157721	0.209840805400747	0.999842707068331
4430402I18Rik	79.4305188821289	-0.400041151420933	0.4614240807601	-0.866970685105876	0.385958071957546	0.999842707068331
4833439L19Rik	1902.75078736558	0.0680213005563663	0.258620511539209	0.263015876627612	0.792538342041786	0.999842707068331
4921507P07Rik	48.669294585486	0.0970397625030941	0.457143464166189	0.21227419860435	0.831893123278276	0.999842707068331
4921524J17Rik	90.6199644062185	-0.124769545484446	0.420427248317244	-0.296768456335395	0.766643289308151	0.999842707068331
4921536K21Rik	17.0666384169799	0.0798724052991003	0.460905173676634	0.173294659858034	0.86241982100644	0.999842707068331
4930402H24Rik	1460.69494271143	0.00424211442997949	0.327125216876104	0.0129678612688124	0.989653433696915	0.999842707068331
4930430F08Rik	168.573414757686	0.33172918233091	0.334992305639247	0.990259109676832	0.322047487455759	0.999842707068331
4930431P19Rik	62.6206317281796	0.112974086864372	0.389954969124954	0.289710596887332	0.77203764870498	0.999842707068331
4930444P10Rik	29.9419534270495	-0.114688457774852	0.452373280992884	-0.253526153275743	0.799861653769205	0.999842707068331
4930447C04Rik	43.3523961705199	0.0075539113570867	0.424293891994293	0.0178034883358356	0.985795621912249	0.999842707068331
4930451G09Rik	115.757501781369	0.45735067856336	0.438758962349358	1.04237341640716	0.297238586427141	0.999842707068331
4930453N24Rik	830.801111847172	-0.17972699422307	0.301681253365319	-0.595751284569979	0.551341392196505	0.999842707068331
4930455H04Rik	15.8269473458753	0.231011607348878	0.461244033868819	0.500844651390287	0.61648045815758	0.999842707068331
4930465K10Rik	19.2891543661249	0.296597732807681	0.451783806479432	0.6565036828543	0.511500098720332	0.999842707068331
4930467E23Rik	19.0403842308238	-0.162623190903448	0.45399380705486	-0.358205747251078	0.720189346548857	0.999842707068331
4930469K13Rik	30.040749061565	0.297642486060511	0.454279873202371	0.655196286734716	0.51234138478353	0.999842707068331
4930474N05Rik	54.7698338266394	-0.0919058851989234	0.401424534085599	-0.228949347623395	0.818908285180385	0.999842707068331
4930486L24Rik	35.983067516276	-0.490002924942979	0.403728597151612	-1.21369387355776	0.224864644710177	0.999842707068331
4930503L19Rik	211.055481446542	-0.23564557636989	0.459840724473649	-0.512450428655746	0.608335805265447	0.999842707068331
4930512M02Rik	39.2417568059028	0.0345477301402883	0.414520804071783	0.0833437786497819	0.933578191029506	0.999842707068331
4930516K23Rik	94.1944223981719	0.0548542831569692	0.36333454829997	0.150974586407019	0.879995763193552	0.999842707068331
4930518I15Rik	129.482787554744	0.409853990691629	0.407602592051152	1.00552351404133	0.314644832771483	0.999842707068331
4930519F16Rik	29.17383971629	-0.0356512279175594	0.46122718088756	-0.0772964590875893	0.938387707720289	0.999842707068331
4930519G04Rik	48.6107013808813	-0.233925689486367	0.38573509809695	-0.606441287402818	0.54422175887873	0.999842707068331
4930522L14Rik	173.265516753749	0.111299474393259	0.382336059242876	0.29110378606104	0.770971944406687	0.999842707068331
4930523C07Rik	1938.73862805529	-0.182682919158288	0.347077081503727	-0.526346822921313	0.598647255935975	0.999842707068331
4930526A20Rik	64.0182003783041	-0.00310312330510511	0.375955885060973	-0.00825395592517948	0.993414370779229	0.999842707068331
4930529C04Rik	30.722658468305	-0.0394492995820876	0.423406461690555	-0.0931712270629421	0.925767532412531	0.999842707068331
4930539E08Rik	121.869937289015	-0.122370808180232	0.345656453948421	-0.354024369521803	0.723320620191527	0.999842707068331
4930548H24Rik	56.215123663382	-0.0564132092467889	0.393081006265565	-0.143515479882221	0.885883086620491	0.999842707068331
4930550C14Rik	24.0590640871244	0.100350574319564	0.461088884693671	0.217638242106471	0.827710985730293	0.999842707068331
4930562C15Rik	105.967114770138	-0.319656361291858	0.415459306245371	-0.76940474430742	0.441653073030416	0.999842707068331
4930563M21Rik	15.1859088032034	0.394709543550895	0.458479754854655	0.860909428107733	0.389287928598958	0.999842707068331
4930578C19Rik	90.1260134737659	0.0633617428316408	0.445182077000599	0.142327703888123	0.886821164735731	0.999842707068331
4930578G10Rik	21.8422650410206	-0.153648762636519	0.441617699076924	-0.347922565054974	0.727898338286452	0.999842707068331
4930579G24Rik	32.7690393382551	-0.0820680528453296	0.447350396593008	-0.183453627112784	0.854442101413816	0.999842707068331
4930590J08Rik	59.9691385202795	-0.451698028873253	0.460829075378716	-0.980185611122826	0.326994505814964	0.999842707068331
4931406B18Rik	123.467861875637	0.0388352765717819	0.360672296673578	0.107674686772323	0.914253749778703	0.999842707068331
4931406C07Rik	1040.6623734504	0.324242495812826	0.289493846355459	1.12003242865031	0.26269994324671	0.999842707068331
4931406P16Rik	1798.35532907091	0.133131348553006	0.428196941033185	0.310911489072708	0.755867910035665	0.999842707068331
4931414P19Rik	42.6256529287208	-0.216208771524762	0.454715502414848	-0.475481417230216	0.634443875292717	0.999842707068331
4931428F04Rik	78.1939176798272	0.0644677594408369	0.404461995810793	0.159391389323497	0.87336052251092	0.999842707068331
4931428L18Rik	149.336290469312	0.314653071387529	0.343173047215783	0.916893310650002	0.359198549627239	0.999842707068331
4931429L15Rik	18.6611625821878	0.127453289882348	0.458762519519883	0.27781975305161	0.781150727132019	0.999842707068331
4931440F15Rik	16.5270967108779	0.198561632792588	0.461049395811432	0.43067323067006	0.666705985804517	0.999842707068331
4931440P22Rik	90.3321387790853	0.0692112867922474	0.446713569740406	0.15493437289686	0.876873055175116	0.999842707068331
4932411N23Rik	20.313116107548	0.13554256712313	0.460603770332095	0.294271510251434	0.768550440867503	0.999842707068331
4932414N04Rik	127.13303968619	0.0318965962913329	0.353184430444112	0.090311445074814	0.928039725464	0.999842707068331
4932438A13Rik	4765.25668933093	-0.31633180003488	0.344608321762699	-0.917945911511416	0.35864718372402	0.999842707068331
4932443I19Rik	134.163297937529	0.332320360768332	0.33238732971218	0.999798521369915	0.31740802154558	0.999842707068331
4933402N03Rik	20.3562550023119	0.0650495928957295	0.454870071005286	0.143006975051066	0.886284672522578	0.999842707068331
4933407L21Rik	87.6602478616525	0.408343074021882	0.346897005019772	1.17713058375528	0.239143389725527	0.999842707068331
4933408B17Rik	42.0481101299117	0.334380618750342	0.436493795223469	0.766060416916467	0.443640354070109	0.999842707068331
4933411K16Rik	25.6165033846623	0.601803754209534	0.444310328356008	1.35446717260944	0.175587379675866	0.999842707068331
4933413G19Rik	26.3157791598364	0.387482306909687	0.453686931443971	0.854074208565867	0.393063873335402	0.999842707068331
4933415A04Rik	62.5217987883078	-0.345976508334851	0.446524149149199	-0.774821493964145	0.438445146587421	0.999842707068331
4933427D14Rik	301.997490522061	0.569559828687559	0.412240793584118	1.38161928065312	0.167088630723332	0.999842707068331
4933427I04Rik	200.637195409573	-0.042498173396838	0.33174451780828	-0.128105126431654	0.898065779172459	0.999842707068331
4933428G20Rik	54.1099044858678	0.201545071195267	0.453250049215324	0.444666407745981	0.656560848825769	0.999842707068331
4933434E20Rik	812.5874178339	-0.00941210766592033	0.27922615039992	-0.0337078302030089	0.973110134923222	0.999842707068331
5031439G07Rik	418.473762653189	-0.0238464225098702	0.375658479516042	-0.0634789943796594	0.949385085560547	0.999842707068331
5330417C22Rik	399.345119678336	-0.101935207910971	0.458740745526184	-0.222206570715774	0.824153079286014	0.999842707068331
5430403G16Rik	241.085479284422	0.124092025752844	0.306920407820348	0.404313374382975	0.685982291759654	0.999842707068331
5430427O19Rik	76.5094259411799	-0.166975105192711	0.38126617422116	-0.437948909403787	0.661423319720611	0.999842707068331
5430437J10Rik	50.37332977852	0.224299393926861	0.417867854155925	0.536771114829918	0.591425726431482	0.999842707068331
5530401A14Rik	14.7840611622261	0.0257699145562908	0.461535121363486	0.0558352189539993	0.955473078027167	0.999842707068331
5730409E04Rik	78.9223303495219	-0.544910979483869	0.402028346185728	-1.3554043754719	0.175288756360909	0.999842707068331
5730455P16Rik	892.436477368149	-0.0333984920761867	0.247938346108048	-0.134704827230041	0.892845256402836	0.999842707068331
5730480H06Rik	865.274325667345	0.151227955130201	0.350363458622115	0.431631642537551	0.666009156824869	0.999842707068331
5730507C01Rik	47.129851896505	0.0147719781483693	0.461407794154647	0.0320150165114426	0.974460075591793	0.999842707068331
5730559C18Rik	265.42636443406	-0.127368183240344	0.436306703923974	-0.291923507236637	0.770345109768236	0.999842707068331
5830417I10Rik	971.203729565334	-0.0131552124729202	0.268717715714103	-0.0489555087127803	0.96095475230008	0.999842707068331
6030408B16Rik	135.144165057329	-0.0902798614203067	0.351298616107588	-0.256988946955196	0.797187305649911	0.999842707068331
6030445D17Rik	12.9178313750241	0.134723653269548	0.442429617314461	0.304508667587216	0.760740390315215	0.999842707068331
6030458C11Rik	654.731591944537	0.181019168124991	0.363270914846311	0.49830349947387	0.618270141688135	0.999842707068331
6330409D20Rik	16.3766896192484	-0.0113556840530302	0.435476695085608	-0.0260764449192806	0.979196364904357	0.999842707068331
6330549D23Rik	135.348235015513	0.408044570719962	0.449829515772252	0.907109374580377	0.364348961135405	0.999842707068331
6430548M08Rik	510.326364996529	0.0242239321790562	0.444926869144723	0.0544447500453762	0.956580826322991	0.999842707068331
6430550D23Rik	89.649904259393	-0.0320269096440413	0.432279422715563	-0.0740884436340955	0.94094001063283	0.999842707068331
6430573F11Rik	47.5174162646748	0.686243926036883	0.430904362567916	1.59256667058859	0.111257435454821	0.999842707068331
6720489N17Rik	96.3885860028692	-0.158383074070655	0.457569586254318	-0.346139863375067	0.729237606305646	0.999842707068331
6820408C15Rik	13.5575320874616	0.399094084930929	0.437253258731991	0.912729812668016	0.361384660296536	0.999842707068331
6820431F20Rik	17160.2447211088	0.0290204993603699	0.242645532382189	0.119600386108325	0.904799713850295	0.999842707068331
7530428D23Rik	60.9844513004237	-0.22561152000936	0.421361082989095	-0.535435115195958	0.592349013681473	0.999842707068331
8030462N17Rik	308.572396183376	-0.451845425413042	0.347083619215558	-1.30183448713096	0.192972971702414	0.999842707068331
8430408G22Rik	154.203402615746	-0.635710339582567	0.418896930652882	-1.51758175595072	0.129119868943623	0.999842707068331
9030612E09Rik	85.5576980875985	-0.26877423731145	0.383023721166111	-0.701716949783606	0.482855700416755	0.999842707068331
9030624G23Rik	52.4465672361654	-0.177345883502675	0.394064393688515	-0.450042902487803	0.652679505867246	0.999842707068331
9030624J02Rik	998.588018717985	-0.19714245670167	0.297737411488142	-0.662135321578564	0.507884500708138	0.999842707068331
9130008F23Rik	43.8453762966003	0.392208045312014	0.455612890662932	0.860836146978497	0.389328293507185	0.999842707068331
9130011E15Rik	232.499239160312	0.112867172288233	0.338177143299558	0.333751628471989	0.738566987242953	0.999842707068331
9130023H24Rik	211.698710793694	-0.145798284074963	0.340442138464435	-0.428261568126043	0.66846069595717	0.999842707068331
9130208D14Rik	16.5931675471794	-0.331923999500765	0.362220382627525	-0.916359253703527	0.35947849913276	0.999842707068331
9130230L23Rik	155.859020801893	0.450998319080466	0.327220668547904	1.37826965845968	0.168120047390194	0.999842707068331
9130401M01Rik	80.0891392960312	0.049673931897374	0.381167918918963	0.130320337656577	0.896312990158917	0.999842707068331
9130409I23Rik	23.4892255415184	-0.366325960362179	0.454416035519139	-0.806146640365974	0.420158301503664	0.999842707068331
9230104L09Rik	70.5205166945984	0.108191869743944	0.443292884089982	0.244064079589382	0.807181191742857	0.999842707068331
9230110C19Rik	36.2652276841333	0.232369491482543	0.416315845015327	0.558156731877424	0.576737363769865	0.999842707068331
9330161L09Rik	14.3226881328781	0.0905695354972433	0.352777625933612	0.256732652070988	0.797385163448283	0.999842707068331
9330182L06Rik	849.620966755295	0.329889105985146	0.347942884744424	0.948112809455668	0.343072027845976	0.999842707068331
[truncated: 33,455 more rows]
