# Supplementary material for: Mutationally-activated PI3’-kinase-α promotes de-differentiation of lung tumors initiated by the BRAFV600E oncoprotein kinase
Source: eLife. 2019 Aug 27;8:e43668. doi: 10.7554/eLife.43668 (PMC6711745; doi:10.7554/eLife.43668)
Supplement: Figure 3—source data 1. [file elife-43668-fig3-data1.zip › spatumorsv1Cytoplasm.csv]

ImageNumber	ObjectNumber	Metadata_FileLocation	Metadata_Frame	Metadata_Genotype	Metadata_Genotype	Metadata_Mouse	Metadata_Mouse	Metadata_Series	Metadata_Tumor	Metadata_Tumor	Metadata_stain	AreaShape_Area	AreaShape_Center_X	AreaShape_Center_Y	AreaShape_Center_Z	AreaShape_Compactness	AreaShape_Eccentricity	AreaShape_EulerNumber	AreaShape_Extent	AreaShape_FormFactor	AreaShape_MajorAxisLength	AreaShape_MaxFeretDiameter	AreaShape_MaximumRadius	AreaShape_MeanRadius	AreaShape_MedianRadius	AreaShape_MinFeretDiameter	AreaShape_MinorAxisLength	AreaShape_Orientation	AreaShape_Perimeter	AreaShape_Solidity	Intensity_IntegratedIntensityEdge_OrigRed	Intensity_IntegratedIntensity_OrigRed	Intensity_LowerQuartileIntensity_OrigRed	Intensity_MADIntensity_OrigRed	Intensity_MassDisplacement_OrigRed	Intensity_MaxIntensityEdge_OrigRed	Intensity_MaxIntensity_OrigRed	Intensity_MeanIntensityEdge_OrigRed	Intensity_MeanIntensity_OrigRed	Intensity_MedianIntensity_OrigRed	Intensity_MinIntensityEdge_OrigRed	Intensity_MinIntensity_OrigRed	Intensity_StdIntensityEdge_OrigRed	Intensity_StdIntensity_OrigRed	Intensity_UpperQuartileIntensity_OrigRed	Location_CenterMassIntensity_X_OrigRed	Location_CenterMassIntensity_Y_OrigRed	Location_CenterMassIntensity_Z_OrigRed	Location_Center_X
1	1	nan	0	CAT	CAT	3202	3202	0	0	0	nan	3669	1243.0	48.0	1.0	1.4526989988198138	0.8335189827546696	0.0	0.5308159722222222	0.32769019550236095	101.83113539758611	107.16809226630845	17.88854381999832	7.054841809542421	6.4031242374328485	58.74434371691812	56.26076742392683	-7.51746329521435	375.09999999999866	0.8239389175836517	84.23921771347523	786.0117845162749	0.12156862765550613	0.035294122993946075	5.856831352310894	0.9764705896377563	1.0	0.27710268984695796	0.21423052180874214	0.14901961386203766	0.07450980693101883	0.07450980693101883	0.20730479761490578	0.18433250448857755	0.20392157137393951	1267.4677024446642	42.442781441762804	0.0	1268.366039792859
1	2	nan	0	CAT	CAT	3202	3202	0	0	0	nan	4066	1184.0	45.0	1.0	1.3755921122256094	0.7943733522551442	0.0	0.49645909645909647	0.2254083132440808	101.85684657684382	101.01980003939822	20.591260281974	7.265276222804722	6.324555320336759	71.30664182347668	61.870885227499414	-59.420682166546975	476.10599999999835	0.7412268708413089	52.27843254059553	546.7451115176082	0.08627451211214066	0.019607841968536377	3.0569130042938633	1.0	1.0	0.13201624378938265	0.13446756308844274	0.10196078568696976	0.0	0.0	0.14353814798558104	0.09893693017625763	0.14901961386203766	1170.0354468358398	61.1977549716822	0.0	1168.3197245450074
1	3	nan	0	CAT	CAT	3202	3202	0	0	0	nan	2454	1378.0	75.0	1.0	1.3231611869548607	0.7517476631456433	0.0	0.5691094619666048	0.3147234829461264	75.83141864872069	76.79192665899195	17.46424919657298	5.535081722628697	5.0	49.269106343201024	50.00709505937909	-24.320047942855854	313.0239999999992	0.8441692466460267	44.78039329499006	468.5215822607279	0.12941177189350128	0.03921569138765335	2.443768782140714	0.3843137323856354	0.8666666746139526	0.17026765511403066	0.1909215901632958	0.16078431904315948	0.09019608050584793	0.09019608050584793	0.05760359084837752	0.08630506941403487	0.23137255012989044	1392.329572380566	69.0382094570868	0.0	1391.8317033414833
1	4	nan	0	CAT	CAT	3202	3202	0	0	0	nan	1789	1463.0	56.0	1.0	1.2808466600478268	0.5167277975743402	0.0	0.5604636591478697	0.28059212252913746	57.98306384869532	61.741396161732524	16.1245154965971	5.506747720173916	5.0	50.26469479722319	49.64218523865687	-12.408439817722078	283.0559999999993	0.7523128679562657	49.02353072166443	404.9647166803479	0.13725490868091583	0.08627450466156006	2.105208061790765	0.43921568989753723	0.4901960790157318	0.2198364606352665	0.22636373207397872	0.21960784494876862	0.0	0.0	0.10984983826503471	0.09851886909951073	0.30588236451148987	1457.5070884944869	61.59321558406693	0.0	1456.4130799329234
1	5	nan	0	CAT	CAT	3202	3202	0	0	0	nan	381	1069.0	84.0	1.0	3.5480858001482747	0.7947849418003577	0.0	0.2731182795698925	0.1039273150344297	50.14370582815475	44.553338819890925	5.385164807134504	1.8250070104417995	1.4142135623730951	26.340222843581664	30.431772466052966	-15.457174343761418	214.6359999999997	0.44199535962877023	25.56078500300646	55.67843280732632	0.11764705926179886	0.029411762952804565	2.575036636452737	0.25882354378700256	0.25882354378700256	0.15124724853849975	0.14613761891686697	0.1509803980588913	0.0	0.0	0.04329567037353527	0.03974844084556692	0.1725490242242813	1055.2668685798278	93.04225946206378	0.0	1057.1023622047244
1	6	nan	0	CAT	CAT	3202	3202	0	0	0	nan	872	1436.0	114.0	1.0	2.2936823658561583	0.661270496411749	0.0	0.37995642701525056	0.17266918745413687	57.05289643183908	50.039984012787215	7.0710678118654755	2.7618129260892395	2.23606797749979	37.09955421668734	42.798089862863414	61.74427920044293	251.91599999999957	0.5765289256198347	53.78039363026619	291.43922148644924	0.14509804546833038	0.0784313827753067	6.938368431678268	1.0	1.0	0.26890196815133094	0.3342192906954693	0.2078431397676468	0.10588235408067703	0.10196078568696976	0.19982211042732886	0.28101975944922647	0.3764705955982208	1423.2494718836358	109.89708943745613	0.0	1424.415137614679
1	7	nan	0	CAT	CAT	3202	3202	0	0	0	nan	1289	1474.0	117.0	1.0	1.2980165246572684	0.2784161918201558	0.0	0.6365432098765432	0.2823114207444839	47.05579827087772	49.64876634922564	11.180339887498949	4.166650983038405	4.0	43.50053916006668	45.19523681072967	-31.194430860791215	239.5339999999996	0.7636255924170617	41.16078568994999	284.5137333422899	0.1725490242242813	0.04313726723194122	1.2332221838127957	0.40784314274787903	0.4313725531101227	0.20683811904497482	0.22072438583575635	0.21568627655506134	0.125490203499794	0.125490203499794	0.06422528198743566	0.061223402755863576	0.25882354378700256	1468.0537690437998	107.19484223599514	0.0	1467.7106283941039
1	8	nan	0	CAT	CAT	3202	3202	0	0	0	nan	1166	1496.0	112.0	1.0	1.9334960938792156	0.9196161980485723	0.0	0.39298955173576	0.1620342772311676	70.46125868113832	71.47027354082255	9.486832980505138	3.8689563779575895	3.605551275463989	34.384073164329806	27.67845673622022	72.69474352326368	300.7119999999992	0.6649558026803536	45.46666780114174	281.14510571956635	0.18431372940540314	0.05490197241306305	0.8145538945234525	0.41960784792900085	0.46666666865348816	0.19184248017359384	0.2411193016462833	0.23529411852359772	0.0	0.0	0.10108240692347979	0.0847953912505056	0.2980392277240753	1492.6254951873243	91.52300119050918	0.0	1493.188679245283
1	9	nan	0	CAT	CAT	3202	3202	0	0	0	nan	3968	1319.0	73.0	1.0	1.441892774657025	0.7559778420764167	0.0	0.4846116267708842	0.33545102563173135	100.84854618765092	100.4987562112089	19.235384061671343	6.828905516373915	6.324555320336759	70.54655371838417	66.01517657796282	-47.028547377203154	385.5459999999991	0.7888667992047713	117.51372763514519	1151.3372793197632	0.14901961386203766	0.054901957511901855	11.213409716973427	1.0	1.0	0.36158070041583135	0.29015556434469836	0.1921568661928177	0.07450980693101883	0.07450980693101883	0.29985669590385705	0.23874746064565508	0.30980393290519714	1297.8517972730967	101.18059125251447	0.0	1302.8855846774193
1	10	nan	0	CAT	CAT	3202	3202	0	0	0	nan	1395	1106.0	108.0	1.0	2.034050646867772	0.858469933826503	0.0	0.3795918367346939	0.1980128407270819	75.56117277924687	74.06078584514209	11.661903789690601	4.104855944854222	3.605551275463989	46.06834083696619	38.75259722920676	-7.165229325696141	297.53999999999917	0.6125137211855104	29.827451921999454	215.470594227314	0.10196078568696976	0.043137259781360626	2.4931084540489588	0.33725491166114807	0.364705890417099	0.12428104967499773	0.1544592073314079	0.14509804546833038	0.07058823853731155	0.07058823853731155	0.05287407122669778	0.060259191159677344	0.1921568661928177	1101.2837746427863	110.81215762871591	0.0	1101.7483870967742
1	11	nan	0	CAT	CAT	3202	3202	0	0	0	nan	5460	1214.0	73.0	1.0	1.2530878969089325	0.4155559081394038	0.0	0.546	0.3987838623683975	97.50030506330161	100.2845950283492	19.849433241279208	7.7999753277189745	7.211102550927978	83.9008807949305	88.68312213319484	0.5322159706537465	414.79399999999873	0.8405819413440073	152.1294143870473	3059.1921863034368	0.18431372940540314	0.3490196019411087	6.696658725888494	1.0	1.0	0.44612731491802726	0.5602916092130836	0.4941176474094391	0.09019608050584793	0.09019608050584793	0.31560001334340937	0.3668191714868288	1.0	1224.509132167667	98.36810180640624	0.0	1217.8946886446886
1	12	nan	0	CAT	CAT	3202	3202	0	0	0	nan	464	1018.0	104.0	1.0	3.2076122582430737	0.7554716048033906	0.0	0.2577777777777778	0.12870542668997215	51.47614292617542	45.35416188179427	5.830951894845301	2.0556478481067444	1.4142135623730951	26.870057685088806	33.72621089516657	54.12785177077756	212.84599999999963	0.48333333333333334	29.078432112932205	76.96078660339117	0.125490203499794	0.027450986206531525	3.00715684159005	0.3490196168422699	0.364705890417099	0.17517127778874822	0.1658637642314465	0.14901961386203766	0.08235294371843338	0.08235294371843338	0.051778071787915006	0.058038643482961345	0.1921568661928177	1030.6848917357038	110.63424200167991	0.0	1028.8922413793102
1	13	nan	0	CAT	CAT	3202	3202	0	0	0	nan	2741	1350.0	92.0	1.0	1.5532971945395029	0.834376023604706	0.0	0.5626026272577996	0.3303892058178324	91.07428497874344	87.23531395025755	15.264337522473747	5.642960402476091	5.0990195135927845	49.71180399151344	50.199750256921206	-74.16419975695325	322.8839999999994	0.8359255870692284	78.16470770537853	737.8941358402371	0.1568627506494522	0.0627450942993164	7.921516310138748	1.0	1.0	0.284235300746831	0.26920617870858704	0.2078431397676468	0.09803921729326248	0.0941176488995552	0.2137592269989466	0.19609493589886987	0.29019609093666077	1339.5521596228932	120.77902669899927	0.0	1345.0102152499087
1	14	nan	0	CAT	CAT	3202	3202	0	0	0	nan	1333	1061.0	148.0	1.0	1.3489349125619978	0.5286402180690375	0.0	0.5081967213114754	0.24405282839950523	51.56106781308376	60.440052945046304	13.0	4.6313241125897235	4.123105625617661	40.38400580091457	43.76740580817324	-80.4436521002741	261.9859999999994	0.7096087303699762	40.71764796972275	254.87451643496752	0.16078431904315948	0.027450978755950928	0.2435739728542061	0.3529411852359772	0.4313725531101227	0.19670361338030312	0.1912036882482877	0.18431372940540314	0.10196078568696976	0.10196078568696976	0.047050724105353145	0.04554149569175057	0.21960784494876862	1059.7692828316312	140.4315080367673	0.0	1060.0112528132033
1	15	nan	0	CAT	CAT	3202	3202	0	0	0	nan	2183	1388.0	134.0	1.0	1.2315890774990814	0.5700296076643674	-1.0	0.5873015873015873	0.3237538900669853	63.87482838029517	69.8927750200262	13.601470508735444	5.060962749557303	4.47213595499958	52.387695007847924	52.481101672419264	39.32479352469988	291.08799999999945	0.817296892549607	55.18823657929897	403.96863785386086	0.13333334028720856	0.03529411554336548	1.6653950127194699	1.0	1.0	0.2252581084869346	0.1850520558194507	0.16862745583057404	0.0941176488995552	0.0941176488995552	0.1906442498030757	0.10009090376386527	0.20392157137393951	1391.9522871213442	126.05847864589624	0.0	1390.364177737059
1	16	nan	0	CAT	CAT	3202	3202	0	0	0	nan	271	1508.0	122.0	1.0	4.818418956365492	0.9134419699326016	0.0	0.1737179487179487	0.0814601957386909	53.39176180256204	45.48626166217664	4.242640687119285	1.5717859665873113	1.0	22.541563445894305	21.728791948689874	43.50417987672167	204.46399999999971	0.4342948717948718	31.58431451767683	71.82745287567377	0.2235294133424759	0.027450978755950928	1.7706905994091717	1.0	1.0	0.21485928243317573	0.26504595157075195	0.250980406999588	0.0	0.0	0.15115411702877754	0.18179097945049377	0.27450981736183167	1521.7532211638165	130.91346357183167	0.0	1521.2435424354244
1	17	nan	0	CAT	CAT	3202	3202	0	0	0	nan	1542	1016.0	145.0	1.0	1.3147542456391128	0.7216314799524982	0.0	0.5099206349206349	0.33790297024353355	59.0373890126102	58.69412236331676	12.36931687685298	4.826709993484911	4.242640687119285	38.41794589189928	40.8702505347502	40.28375692385103	239.46999999999954	0.8219616204690832	33.45882450789213	304.54510705173016	0.13333334028720856	0.05882352590560913	2.7603394678433264	0.34117648005485535	0.3803921639919281	0.17609907635732702	0.19750006942394951	0.1882352977991104	0.07450980693101883	0.07450980693101883	0.06991902663834335	0.07297808923095743	0.2549019753932953	1015.9988024825183	137.8707168542601	0.0	1014.3916990920882
1	18	nan	0	CAT	CAT	3202	3202	0	0	0	nan	1412	1422.0	153.0	1.0	1.7352699111283774	0.8616517955149909	0.0	0.45548387096774196	0.27260581821924634	70.37581054906461	66.37017402418047	13.0	4.210956388484819	3.605551275463989	35.16567602993297	35.715719227968755	-37.25345847782744	255.1259999999994	0.7739106604549192	61.674511313438416	458.14510610699654	0.19607843458652496	0.03921569883823395	2.797592121652381	1.0	1.0	0.30992216740421313	0.324465372597023	0.23137255012989044	0.13333334028720856	0.13333334028720856	0.21877540109494725	0.23209837541026415	0.30980393290519714	1432.8610167162112	139.63778069425197	0.0	1433.4539660056657
1	19	nan	0	CAT	CAT	3202	3202	0	0	0	nan	1309	1490.0	131.0	1.0	2.3717414217927293	0.8521938879428451	0.0	0.3466631355932203	0.20135586348930423	78.698966799196	67.06713054842886	10.0	3.5313663789387615	3.0	40.30508652763321	41.177355400013774	40.56004379473777	285.8199999999992	0.6676868145881153	67.27058997005224	338.5725571066141	0.16078431904315948	0.047058820724487305	3.808153085224639	1.0	1.0	0.29765747774359397	0.25864977624645846	0.2078431397676468	0.12156862765550613	0.11764705926179886	0.19418413099265697	0.1711124355351969	0.250980406999588	1504.978792232411	146.7561041142002	0.0	1508.70359052712
1	20	nan	0	CAT	CAT	3202	3202	0	0	0	nan	2205	1118.0	131.0	1.0	1.596003250179323	0.8558733587386486	0.0	0.5163934426229508	0.3106158559023706	83.9888851839	90.78546139112804	14.142135623730951	4.760544512764054	4.242640687119285	42.35118387720362	43.437829712535	-37.79197926967289	298.6739999999994	0.8419243986254296	54.52157013863325	495.14903346449137	0.1882352977991104	0.039215683937072754	0.3781700540455536	0.38823530077934265	0.4117647111415863	0.21132391526602035	0.22455738479115256	0.21960784494876862	0.10980392247438431	0.10980392247438431	0.0629612024789971	0.04994488625210937	0.26274511218070984	1104.4569034345104	142.59760180973706	0.0	1104.8163265306123
1	21	nan	0	CAT	CAT	3202	3202	0	0	0	nan	2280	982.0	171.0	1.0	1.1994046346216063	0.5899143707855893	0.0	0.5578664056765353	0.39710042998276185	64.8671078000487	66.12110101926616	14.866068747318506	5.78907340435805	5.385164807134504	50.97827591616468	52.37797177512838	-24.23398642606287	268.6099999999994	0.8636363636363636	36.75686372816563	462.23138500750065	0.15294118225574493	0.047058820724487305	2.5857969487980883	0.3921568691730499	0.6941176652908325	0.1686094666429616	0.202733063599781	0.20000000298023224	0.0	0.0	0.07204871184081739	0.06674602342268515	0.24313725531101227	978.5019810284764	161.27069883651762	0.0	975.9219298245614
1	22	nan	0	CAT	CAT	3202	3202	0	0	0	nan	2865	1155.0	126.0	1.0	1.3051316045329908	0.8055038157381071	0.0	0.6098339719029374	0.3992359219283515	83.84917442261559	88.29496021857646	21.0	6.605830227501497	5.385164807134504	49.07622311950743	49.68823142196203	88.39653372156118	300.29799999999915	0.8803195575357196	48.082354351878166	462.0862872675061	0.0941176488995552	0.054901957511901855	2.915957445102609	0.7803921699523926	0.7803921699523926	0.19004883143034848	0.16128666222251523	0.14509804546833038	0.07450980693101883	0.07450980693101883	0.08528060709334255	0.08135409270646182	0.20000000298023224	1154.8373701760083	143.4139452817148	0.0	1155.3483420593368
1	23	nan	0	CAT	CAT	3202	3202	0	0	0	nan	1633	1239.0	170.0	1.0	1.4197298341475089	0.7053007594111809	0.0	0.6125281320330083	0.32169645594059143	62.634573400203166	66.70832032063167	10.63014581273465	4.261794488390171	4.0	40.31071236778771	44.40216280824945	-83.54285186200322	252.5659999999996	0.8110255773528682	91.18823677301407	731.9019704312086	0.18039216101169586	0.10196077823638916	8.810114498216876	1.0	1.0	0.41449198533188214	0.44819471551206896	0.24705882370471954	0.12156862765550613	0.11372549086809158	0.3051493339308428	0.33465733507830897	0.7843137383460999	1244.3681624716617	146.74714290530662	0.0	1244.3643600734845
1	24	nan	0	CAT	CAT	3202	3202	0	0	0	nan	1489	1274.0	135.0	1.0	1.4039028400069278	0.5678999780109377	0.0	0.4937002652519894	0.31486375357444063	56.29452410260958	57.0087712549569	13.0	4.778756623258491	4.123105625617661	49.475727886701804	46.335886172193646	35.789442742804106	243.7759999999996	0.7971092077087795	82.0549031868577	473.5411854684353	0.1725490242242813	0.0627450942993164	5.484509224428296	1.0	1.0	0.3944947268598928	0.3180263166342749	0.22745098173618317	0.10980392247438431	0.10980392247438431	0.3085580360212663	0.24307450715497358	0.3176470696926117	1278.3921393805927	140.4938511058858	0.0	1282.5366017461383
1	25	nan	0	CAT	CAT	3202	3202	0	0	0	nan	590	1440.0	167.0	1.0	2.2906780904497284	0.6980054966522872	0.0	0.35119047619047616	0.1550031343850637	47.68529639111859	49.8196748283246	8.54400374531753	2.7728194534854467	2.23606797749979	31.16611255848431	34.14707838089251	-29.097890873224188	218.70599999999973	0.5736509479824988	40.78431483358145	201.00784861296415	0.19019608199596405	0.11372548341751099	3.2237994487140393	0.9137254953384399	1.0	0.24868484654622833	0.34069126883553247	0.2862745225429535	0.0941176488995552	0.0941176488995552	0.1571099852801967	0.1908988210062793	0.4431372582912445	1445.391224589107	166.08322764407066	0.0	1448.0610169491526
1	26	nan	0	CAT	CAT	3202	3202	0	0	0	nan	944	1474.0	142.0	1.0	2.5088253059675694	0.8759171975618062	0.0	0.39382561535252397	0.17862111589486868	69.88336022560543	62.369864518050704	9.486832980505138	3.0462683017781136	2.8284271247461903	34.45386720699494	33.716028194636195	55.639465402938406	257.70599999999956	0.6243386243386242	58.152942448854446	221.55294638872147	0.14901961386203766	0.03529411554336548	3.3072451355965	1.0	1.0	0.2730185091495514	0.23469591778466256	0.18431372940540314	0.09803921729326248	0.09803921729326248	0.23659345530813247	0.1670653876118196	0.2235294133424759	1484.7864627338045	159.70277537047133	0.0	1483.094279661017
1	27	nan	0	CAT	CAT	3202	3202	0	0	0	nan	2614	1191.0	146.0	1.0	1.5085701683934771	0.462853927980353	0.0	0.5491596638655463	0.28626761795506156	74.90114891850514	79.05694150420949	13.601470508735444	4.869810121174413	4.47213595499958	61.92966247732886	66.3949675001117	53.08331902410246	338.7439999999993	0.7734872022488533	89.29411943256855	611.0039346143603	0.10980392247438431	0.05490196496248245	9.469164241249246	1.0	1.0	0.3026919302798934	0.2337428977101608	0.16078431904315948	0.0784313753247261	0.0784313753247261	0.2618777823454916	0.2123808038891426	0.239215686917305	1198.2867155097506	175.0298062870288	0.0	1199.7257077276206
1	28	nan	0	CAT	CAT	3202	3202	0	0	0	nan	433	1299.0	167.0	1.0	2.3222386967825543	0.8833326471800128	0.0	0.4009259259259259	0.17298402165309304	45.81789730742364	42.15447781671598	6.0	2.196184399398096	2.0	23.446914303768672	21.476986485750157	-17.006406494763684	177.35599999999988	0.6453055141579732	21.545098654925823	66.78431565314531	0.1225490216165781	0.02352941781282425	1.591037449652912	0.29019609093666077	0.29019609093666077	0.15066502555892183	0.15423629481095916	0.1411764770746231	0.09803921729326248	0.09803921729326248	0.04573627893805634	0.043580721761966	0.18039216101169586	1289.8173223936888	170.85566647756673	0.0	1288.8337182448038
1	29	nan	0	CAT	CAT	3202	3202	0	0	0	nan	888	1143.0	184.0	1.0	1.936529570709531	0.7515145299518482	0.0	0.34619883040935673	0.14006323580777355	55.20855803779673	60.166435825965294	8.48528137423857	3.0470140414273947	2.8284271247461903	40.77919959079696	36.42199880849063	33.90315011439743	282.2599999999996	0.56832	51.262746676802635	209.17255547642708	0.1882352977991104	0.0470588356256485	0.627550510651057	0.35686275362968445	0.364705890417099	0.23515021411377354	0.23555467959057103	0.239215686917305	0.13333334028720856	0.125490203499794	0.05562809148099392	0.05739764778785987	0.2823529541492462	1131.384802870986	176.70428769362454	0.0	1131.9707207207207
1	30	nan	0	CAT	CAT	3202	3202	0	0	0	nan	1312	1525.0	180.0	1.0	1.591467107967133	0.43751588917957385	0.0	0.4677361853832442	0.26786204278303166	54.18513830962987	55.10898293381942	8.94427190999916	3.4445252422454464	3.08113883008419	41.0	48.7238550559365	39.64796746694062	248.09399999999945	0.7431322571509489	36.11372645944357	272.76863477379084	0.16470588743686676	0.04313725233078003	1.949767248930061	0.33725491166114807	0.3490196168422699	0.18331840842357142	0.20790292284587716	0.2078431397676468	0.0	0.0	0.07683622932264925	0.05955563425797436	0.24705882370471954	1539.2395767015191	182.3446575462532	0.0	1540.4512195121952
1	31	nan	0	CAT	CAT	3202	3202	0	0	0	nan	1181	1320.0	159.0	1.0	1.495379395755794	0.6624796600916802	0.0	0.4771717171717172	0.23044042423172062	53.6448330287147	58.7962583843564	13.038404810405298	4.582173944792017	4.0	36.67151483099655	40.18426628172318	-56.299990007672164	253.77599999999953	0.6882284382284383	40.517647966742516	220.15294624119997	0.16078431904315948	0.023529410362243652	0.258215429066551	0.29411765933036804	0.29411765933036804	0.19112098097520056	0.18641231688501267	0.18431372940540314	0.11372549086809158	0.11372549086809158	0.039417909673790434	0.0334317381335845	0.21176470816135406	1321.8093125812313	165.22125439167652	0.0	1321.5512277730736
1	32	nan	0	CAT	CAT	3202	3202	0	0	0	nan	2192	1397.0	168.0	1.0	1.4059602041651322	0.8234955076987203	-1.0	0.5969498910675382	0.2808816659446382	76.9721815291626	71.06335201775947	13.92838827718412	5.755933000597198	5.385164807134504	48.656989911150355	43.66807282816181	10.488717790801353	313.15799999999933	0.7731922398589065	56.00000125169754	449.62354001402855	0.16862745583057404	0.0313725471496582	2.000820418690287	0.6274510025978088	0.6274510025978088	0.22580645666007074	0.20512022810858965	0.20000000298023224	0.12156862765550613	0.10196078568696976	0.06365095218833432	0.05767540641792047	0.23529411852359772	1379.553212270845	167.02575575089094	0.0	1377.9552919708028
1	33	nan	0	CAT	CAT	3202	3202	0	0	0	nan	1530	945.0	189.0	1.0	1.3936081265025895	0.6787854478876718	-1.0	0.42606516290726815	0.24725994449253993	59.351039919932695	62.07253821135398	13.0	4.813053910027345	4.242640687119285	47.01621326859773	43.58364383701144	83.15337751312592	278.8519999999991	0.7341650671785028	34.61960864812136	226.4862800836563	0.10588235408067703	0.03529411554336548	2.2559558856178454	0.3607843220233917	0.3607843220233917	0.15808040478594226	0.1480302484206904	0.13333334028720856	0.0	0.0	0.07004641243066588	0.053150570664425786	0.18039216101169586	935.1060532658905	184.50055408955842	0.0	937.1529411764706
1	34	nan	0	CAT	CAT	3202	3202	0	0	0	nan	248	1296.0	190.0	1.0	2.083609229714044	0.543377875913295	0.0	0.3968	0.1685581661855005	27.815779413182064	27.784887978899608	3.1622776601683795	1.600495303817856	1.4142135623730951	20.523907260333477	23.35101935373185	-25.50918781027567	135.97400000000002	0.5876777251184834	12.968627698719501	30.152941823005676	0.10588235408067703	0.011764705181121826	0.7947021132996818	0.2235294133424759	0.26274511218070984	0.11897823576806882	0.12158444283470031	0.11372549086809158	0.09803921729326248	0.09803921729326248	0.024860249094061492	0.027350268183267492	0.12941177189350128	1286.8184419904567	191.34724932513862	0.0	1286.641129032258
1	35	nan	0	CAT	CAT	3202	3202	0	0	0	nan	402	882.0	213.0	1.0	2.877958452264188	0.90308779741588	0.0	0.25140712945590993	0.11029597543366143	49.86348813458447	48.010415536631214	7.810249675906654	2.414247721848897	2.0	21.920310216782973	21.41417266383475	-49.24193042959795	214.0119999999996	0.5254901960784314	26.847059309482574	87.29019793868065	0.18039216101169586	0.0313725471496582	1.6164096824878629	0.40784314274787903	0.4274509847164154	0.1766253901939643	0.2171397958673648	0.2078431397676468	0.0	0.0	0.07706745262765102	0.07948751938120259	0.2450980395078659	884.1250280503182	208.0020216975294	0.0	884.2512437810946
1	36	nan	0	CAT	CAT	3202	3202	0	0	0	nan	746	1344.0	220.0	1.0	3.1358626878504436	0.9321241831687286	0.0	0.3487611033193081	0.14153369528012572	72.503258959797	68.11754546370561	9.055385138137417	3.050680694819188	2.23606797749979	29.58729913727829	26.256242864103783	85.8107892087065	257.3619999999996	0.5300177619893428	44.48627580702305	136.32157285511494	0.14509804546833038	0.023529410362243652	1.067136385671343	0.364705890417099	0.364705890417099	0.21183940860487166	0.18273669283527472	0.16470588743686676	0.12941177189350128	0.125490203499794	0.052951845015372576	0.047006962841199075	0.21176470816135406	1343.2468499848403	207.48806170238365	0.0	1342.8270777479893
1	37	nan	0	CAT	CAT	3202	3202	0	0	0	nan	2655	1423.0	218.0	1.0	1.440721757767826	0.6678530209189502	-1.0	0.5053292729349067	0.23774733450736077	79.08054322785223	87.11486669908874	16.401219466856727	5.525630205846825	5.0	58.68986283848344	58.85910924247633	-57.95387449609854	374.609999999999	0.7598740698340012	84.63137419521809	765.4117781668901	0.13725490868091583	0.0627450942993164	8.959778540318773	1.0	1.0	0.2695266694115226	0.2882906885750999	0.1921568661928177	0.0941176488995552	0.0941176488995552	0.23115547641541065	0.2523140558287766	0.27843138575553894	1430.2399221184417	192.17045810255271	0.0	1429.2839924670434
1	38	nan	0	CAT	CAT	3202	3202	0	0	0	nan	472	1501.0	186.0	1.0	2.0380014974732656	0.8027543293636837	0.0	0.43703703703703706	0.128216444694651	42.514486788397505	42.5440947723653	7.0	2.4984762702309276	2.0	25.467621845596593	25.351809003508375	10.362261995813133	215.08199999999962	0.5247359644246804	43.066667564213276	145.22745367139578	0.15294118225574493	0.0313725471496582	5.675011737813292	1.0	1.0	0.26916667227633295	0.3076852832021097	0.1725490242242813	0.10588235408067703	0.10588235408067703	0.23305861545962647	0.2786846771649071	0.2823529541492462	1489.2325224268081	184.09953289512032	0.0	1494.260593220339
1	39	nan	0	CAT	CAT	3202	3202	0	0	0	nan	1709	1080.0	191.0	1.0	1.2274569712190027	0.6163609736882661	0.0	0.6846955128205128	0.34826877333388573	57.38261335715171	60.60528029800704	15.0	5.536367199937133	5.0	46.31424174877578	45.18672762758105	67.48120642593244	248.32399999999953	0.8416646146269392	41.019608952105045	342.38432289659977	0.15392157435417175	0.039215683937072754	2.277102458701699	0.30588236451148987	0.6196078658103943	0.1991243153014808	0.20034190924318301	0.1882352977991104	0.11764705926179886	0.10196078568696976	0.047213820404036044	0.059941496566374645	0.23529411852359772	1088.38514218574	193.50407752160316	0.0	1087.0403744880048
1	40	nan	0	CAT	CAT	3202	3202	0	0	0	nan	3027	1051.0	177.0	1.0	1.2761915792403808	0.7150194536601628	0.0	0.6577574967405476	0.3973577302448864	81.19269519589518	79.55501241279521	15.264337522473747	6.139996773383768	5.830951894845301	56.96440836368547	56.76218316413451	-15.200626340480794	309.39999999999935	0.8543607112616427	43.11764831840992	500.90197468549013	0.10980392247438431	0.04313725233078003	3.0975776252957723	0.43529412150382996	0.43529412150382996	0.16209642224966136	0.1654780226909449	0.14901961386203766	0.08627451211214066	0.08235294371843338	0.06495412386081822	0.06563404678274849	0.20000000298023224	1026.9344398265735	179.44435135678214	0.0	1028.8523290386522
1	41	nan	0	CAT	CAT	3202	3202	0	0	0	nan	1799	1257.0	215.0	1.0	1.165790001068142	0.5091829996964542	0.0	0.6541818181818182	0.41859227092081236	55.35286535255764	55.17245689653489	14.142135623730951	5.24242904801161	5.0	45.97369130242647	47.63990181947359	72.48688219307935	232.39399999999958	0.8848991637973438	48.44705978780985	401.5019707903266	0.125490203499794	0.05098039656877518	4.995186016205698	1.0	1.0	0.24223529893904924	0.22318063968333884	0.16862745583057404	0.0941176488995552	0.0941176488995552	0.20698963175352786	0.1624009493735783	0.250980406999588	1251.82994248108	205.40545790499246	0.0	1256.0505836575876
1	42	nan	0	CAT	CAT	3202	3202	0	0	0	nan	433	921.0	211.0	1.0	3.1104964625278706	0.7890804330545268	0.0	0.2819010416666667	0.11469648430140922	49.887253666629015	47.853944456021594	7.0	2.191032042419252	2.0	30.746917376816747	30.64523561658176	8.04155834972477	217.80799999999985	0.4928856004553216	35.76470685005188	85.17255125939846	0.16078431904315948	0.0313725471496582	2.7637293194990833	0.37254902720451355	0.37254902720451355	0.21675579909122353	0.19670335163833363	0.1882352977991104	0.11764705926179886	0.11764705926179886	0.059624360778819094	0.05356203482786083	0.2235294133424759	910.9215894300913	208.21018464003072	0.0	913.6605080831408
1	43	nan	0	CAT	CAT	3202	3202	0	0	0	nan	1866	1391.0	219.0	1.0	1.3350055471936604	0.6542691356281397	0.0	0.696528555431131	0.2929049190743485	63.47318297828809	67.20119046564577	15.0	5.563224399769375	5.0	45.883861316172684	48.002343108364606	-17.341847019072166	282.94199999999967	0.763971340839304	51.9254916831851	371.04706859588623	0.11372549086809158	0.062745101749897	5.019189707201864	0.4745098054409027	0.95686274766922	0.215458471714461	0.19884623183059283	0.1725490242242813	0.0941176488995552	0.09019608050584793	0.06948724832648961	0.11368604495833468	0.24705882370471954	1377.8713338807565	213.89535703368787	0.0	1382.86602357985
1	44	nan	0	CAT	CAT	3202	3202	0	0	0	nan	928	1115.0	211.0	1.0	1.743143013491792	0.8641540889685334	0.0	0.5002695417789758	0.2643093145974042	57.30217786455599	57.271284253105414	8.06225774829855	3.46997974670273	3.1622776601683795	31.141590481510747	28.836019969282752	-23.91619500359639	210.04999999999959	0.7717255717255718	36.6392170637846	190.41177107393742	0.15294118225574493	0.039215683937072754	0.9045858669970692	0.35686275362968445	0.35686275362968445	0.22340986014502803	0.20518509814001876	0.18431372940540314	0.125490203499794	0.125490203499794	0.06825742399774032	0.060687817167553615	0.26274511218070984	1130.4756461949805	207.95071568493609	0.0	1130.8825431034484
1	45	nan	0	CAT	CAT	3202	3202	0	0	0	nan	1630	1324.0	229.0	1.0	1.7272326273013248	0.8395673596960483	0.0	0.46785304247990817	0.2250721216468739	74.32893973388671	66.75327707311455	13.0	4.511757082594676	4.0	43.94686469301101	40.379612862066125	18.914707100015512	301.6739999999994	0.6837248322147651	49.53725624084473	277.7764781937003	0.125490203499794	0.0313725471496582	1.8353383511226367	0.5529412031173706	0.5529412031173706	0.19275196980873435	0.17041501729674866	0.15294118225574493	0.10588235408067703	0.10196078568696976	0.08501022170718579	0.06063051884788137	0.20000000298023224	1307.1049510779558	222.56911324196332	0.0	1306.2901840490797
1	46	nan	0	CAT	CAT	3202	3202	0	0	0	nan	577	1176.0	197.0	1.0	1.9503190278081808	0.9181234407695248	0.0	0.45290423861852436	0.22171581907760013	49.75644550532406	48.373546489791295	7.810249675906654	2.9282804857277767	2.8284271247461903	21.3431350031973	19.718206746664222	14.840307451488911	180.8399999999999	0.7430779137153897	37.572550147771835	152.17647482454777	0.20098039507865906	0.03921569883823395	1.3631371231535618	0.8627451062202454	0.8627451062202454	0.27626875108655763	0.2637373913770325	0.239215686917305	0.13333334028720856	0.13333334028720856	0.16031722834658246	0.11158700188967045	0.2823529541492462	1183.5125627933387	197.2094575390346	0.0	1184.1403812824956
1	47	nan	0	CAT	CAT	3202	3202	0	0	0	nan	785	1522.0	204.0	1.0	1.8731692770211794	0.7517716477221342	0.0	0.3303872053872054	0.13703914810646511	51.066959165205425	53.150729063673246	7.615773105863909	3.0792873119711066	2.8284271247461903	36.47760113570223	33.674754392485774	-72.68350939474081	268.2979999999992	0.5382242029482345	39.168628595769405	160.3137301504612	0.16078431904315948	0.04313725233078003	0.2860502945600482	0.3294117748737335	0.3490196168422699	0.20615067681983898	0.20422131229358115	0.20000000298023224	0.10980392247438431	0.10980392247438431	0.053542518581965196	0.05285176721373592	0.24705882370471954	1513.5787426632494	205.8104207577087	0.0	1513.7847133757962
1	48	nan	0	CAT	CAT	3202	3202	0	0	0	nan	254	1459.0	210.0	1.0	3.6552930961190895	0.7257780259597768	0.0	0.2387218045112782	0.08540278549328827	40.0686332438202	37.21558813185679	5.656854249492381	1.8230786200228255	1.0	25.190831301316283	27.564373284204148	-1.846713542425375	193.32399999999978	0.34534330387491496	25.466667249798775	48.15294225513935	0.16470588743686676	0.023529410362243652	0.9726672760111637	0.2862745225429535	0.2862745225429535	0.1958974403830675	0.18957851281550925	0.1882352977991104	0.12156862765550613	0.12156862765550613	0.04246246228489667	0.03529686238043331	0.21568627655506134	1466.9284958172814	209.00260604611083	0.0	1466.0669291338584
1	49	nan	0	CAT	CAT	3202	3202	0	0	0	nan	293	1561.0	203.0	1.0	4.800323013240404	0.9184279799100258	0.0	0.2504273504273504	0.08023231901942714	55.625874461676986	42.638011210655684	4.242640687119285	1.6929130914656574	1.0	22.495731945035423	22.004941080152534	58.57001726451484	214.22199999999975	0.401920438957476	16.639216043055058	32.572549767792225	0.0941176488995552	0.011764705181121826	2.001228323230187	0.24705882370471954	0.24705882370471954	0.10804685742243544	0.11116911183546835	0.10196078568696976	0.08235294371843338	0.08235294371843338	0.026940735843476078	0.02450678429265171	0.12156862765550613	1565.0397302801307	213.77149046947306	0.0	1566.3105802047783
1	50	nan	0	CAT	CAT	3202	3202	0	0	0	nan	257	1172.0	209.0	1.0	4.153259528507675	0.9473606238517303	0.0	0.1946969696969697	0.10465444374265391	49.64199681309922	46.87216658103186	4.123105625617661	1.5535716423386359	1.0	18.073161739378417	15.893802104841596	57.6038492461243	175.66799999999984	0.46600181323662737	25.313726156949997	52.78823667764664	0.17352941632270813	0.03333333134651184	0.9096751262875524	0.27450981736183167	0.27450981736183167	0.1947209704380769	0.20540169913481182	0.1980392187833786	0.125490203499794	0.125490203499794	0.039045518506275474	0.03784780841251612	0.24313725531101227	1173.7633162635766	212.67409552708497	0.0	1174.4163424124513
1	51	nan	0	CAT	CAT	3202	3202	0	0	0	nan	295	1569.0	195.0	1.0	7.539145403957589	0.9647268179806986	0.0	0.15051020408163265	0.05111703134155572	72.7068834397706	56.302753041036986	4.47213595499958	1.448793460005881	1.0	18.335757415498275	19.140308591524594	59.76147230804818	269.29799999999955	0.35779260157671317	18.600000351667404	33.17647125571966	0.0941176488995552	0.011764705181121826	3.300068930483879	0.29019609093666077	0.43529412150382996	0.10219780413004068	0.11246261442616834	0.10588235408067703	0.0	0.0	0.033907417909622366	0.04706901898722631	0.11764705926179886	1576.988179637859	209.7795507877318	0.0	1578.9627118644069
1	52	nan	0	CAT	CAT	3202	3202	0	0	0	nan	619	1158.0	209.0	1.0	1.6559727355327931	0.39648276946776706	0.0	0.38711694809255787	0.18265899192270926	37.64072326294228	42.37924020083418	8.0	2.9201724769710413	2.23606797749979	33.375990723224334	34.555771010819946	-30.33152158641315	206.36199999999974	0.6731919521479063	35.56862859427929	146.79216139018536	0.20000000298023224	0.0313725620508194	0.21031614174813273	0.30588236451148987	0.43921568989753723	0.22655177448585534	0.23714404101807005	0.239215686917305	0.125490203499794	0.125490203499794	0.04781023271270819	0.04461215092639943	0.2666666805744171	1156.3986963253433	214.94937486582623	0.0	1156.292407108239
1	53	nan	0	CAT	CAT	3202	3202	0	0	0	nan	497	1498.0	239.0	1.0	1.4967863133602015	0.16222936487694706	0.0	0.44375	0.1847933038267148	30.998761932185793	37.20215047547655	8.54400374531753	3.168778609552765	2.8284271247461903	27.186833096285962	30.58812369154307	68.48514698277981	183.83999999999986	0.6020593579648698	30.458824440836906	110.90980675816536	0.1931372582912445	0.02745099365711212	0.3959722697528515	0.3176470696926117	0.33725491166114807	0.22730466000624558	0.2231585649057653	0.2235294133424759	0.14901961386203766	0.14901961386203766	0.042237694698744326	0.03720516358384732	0.250980406999588	1495.7867194693174	235.84156001001	0.0	1496.1509054325957
1	54	nan	0	CAT	CAT	3202	3202	0	0	0	nan	649	1537.0	210.0	1.0	3.5798946128638964	0.9115197498557889	0.0	0.30671077504725897	0.12412397803176393	71.07385712442448	54.405882034941776	7.0710678118654755	2.6753348690147867	2.23606797749979	27.383862706334924	29.229571622917828	48.374643798652954	256.3299999999995	0.5017394665635871	31.372549831867218	113.65098378807306	0.10588235408067703	0.05882353335618973	5.079888820633836	0.3607843220233917	0.3607843220233917	0.16425418760139904	0.1751170782558907	0.1568627506494522	0.08627451211214066	0.08627451211214066	0.06648069708208575	0.07220729763562393	0.239215686917305	1544.6297918742564	219.35057446061103	0.0	1548.342064714946
1	55	nan	0	CAT	CAT	3202	3202	0	0	0	nan	1459	1060.0	212.0	1.0	1.3813338801717898	0.6404303704363705	0.0	0.5097833682739343	0.2305738555948067	56.77940215808178	55.362442142665635	13.892443989449804	4.90041307386279	4.242640687119285	46.77896067810171	43.607502796650635	26.173474557404283	281.9859999999994	0.6955899880810489	42.64313843101263	291.4862822666764	0.16078431904315948	0.039215683937072754	1.578506202701097	0.30980393290519714	0.3529411852359772	0.1903711537098778	0.1997849775645486	0.20000000298023224	0.08627451211214066	0.08627451211214066	0.05857531523971008	0.0558326718983183	0.24313725531101227	1063.7535955221738	220.67590041511863	0.0	1062.5119945167924
1	56	nan	0	CAT	CAT	3202	3202	0	0	0	nan	1450	1446.0	240.0	1.0	1.5620926057269813	0.6792666603649818	0.0	0.43452202577165117	0.22198444847400003	61.18127741509323	70.25667228100119	14.0	4.639021185369764	3.605551275463989	41.56	44.90042238622711	10.811404809456201	286.5019999999994	0.6815511163337252	40.125491209328175	231.67843654751778	0.11764705926179886	0.035294122993946075	1.9312675815339042	0.3607843220233917	0.4313725531101227	0.1767642784551902	0.1597782321017364	0.15294118225574493	0.09803921729326248	0.09019608050584793	0.04955634527244457	0.04891044717074301	0.1921568661928177	1449.3588307619034	240.20007451319083	0.0	1450.8675862068965
1	57	nan	0	CAT	CAT	3202	3202	0	0	0	nan	898	900.0	253.0	1.0	2.6789993656951574	0.7255404296042754	0.0	0.35634920634920636	0.15426495161578466	64.4248185800947	61.5223536610881	8.48528137423857	2.918814335870809	2.8284271247461903	42.44373438135827	44.33584228347923	-42.337086452011654	270.46399999999954	0.5651353052234108	56.30980537831783	225.0352999791503	0.1411764770746231	0.10196077823638916	2.312988020007973	0.5490196347236633	0.5490196347236633	0.25949219068349233	0.2505961024266707	0.239215686917305	0.10588235408067703	0.10588235408067703	0.107889932320457	0.11259737945657132	0.34117648005485535	903.2651087684986	237.39624285269858	0.0	905.109131403118
1	58	nan	0	CAT	CAT	3202	3202	0	0	0	nan	2373	979.0	200.0	1.0	1.546992344168809	0.6182643634001737	0.0	0.5006329113924051	0.2618904280984017	75.93125681384916	79.62411694957753	14.317821063276353	5.372923440659447	5.0	59.0	59.67970615056506	60.36018047205435	337.4379999999992	0.7507118000632711	74.36470789462328	495.15687508136034	0.12156862765550613	0.07450980693101883	5.721119378143008	0.8901960849761963	0.8901960849761963	0.2733996613772915	0.2086628213575054	0.1921568661928177	0.08627451211214066	0.08627451211214066	0.14463188064017643	0.1049116782585912	0.2666666805744171	978.1958183103261	221.25389457531412	0.0	974.4753476611884
1	59	nan	0	CAT	CAT	3202	3202	0	0	0	nan	1782	1230.0	225.0	1.0	1.4505467630260558	0.7312412395449889	0.0	0.45692307692307693	0.24991922294247512	66.96521688312596	65.96969000988257	12.806248474865697	5.156552739469583	5.0	48.08326112068523	45.6782428201157	-74.1780294743402	299.335999999999	0.7060221870047543	63.650981679558754	582.4509921818972	0.18431372940540314	0.05098038911819458	3.7944846975820283	1.0	1.0	0.2779518850635753	0.3268524086318166	0.21568627655506134	0.12941177189350128	0.10588235408067703	0.21902491618455516	0.23185317448461662	0.3901960849761963	1221.2671132911416	228.14119506450575	0.0	1219.7356902356903
1	60	nan	0	CAT	CAT	3202	3202	0	0	0	nan	1039	832.0	229.0	1.0	1.8406112937799415	0.8363437706766983	0.0	0.4788018433179724	0.2358365369600789	61.15269169417694	61.29437168288782	10.770329614269007	3.740620749803988	3.0	34.0	33.52423227853494	16.372415618502252	235.2919999999994	0.7803229440480661	42.76078559458256	274.75294986367226	0.2343137264251709	0.03921569883823395	0.43736789533190573	0.4117647111415863	0.4117647111415863	0.21928607997221825	0.2644397977513689	0.2705882489681244	0.0	0.0	0.14091330745320246	0.07869710923651367	0.3137255012989044	821.490351395571	231.1742313779088	0.0	821.436958614052
1	61	nan	0	CAT	CAT	3202	3202	0	0	0	nan	929	1007.0	219.0	1.0	1.7373804905898171	0.39417187440710755	0.0	0.6111842105263158	0.22646730872595786	47.1839677362087	48.16637831516918	9.0	3.2092710554854285	2.8284271247461903	36.6542108368169	43.363799990116654	-73.68935864863913	227.0439999999997	0.6683453237410072	40.49804040044546	224.2862814590335	0.1568627506494522	0.05882352590560913	3.3695821135168607	0.3764705955982208	0.4431372582912445	0.19755141658753883	0.24142764419702206	0.26274511218070984	0.08627451211214066	0.08627451211214066	0.07823508964107304	0.0892211514980599	0.30980393290519714	1010.4781004255232	228.44057840334128	0.0	1013.5801937567277
1	62	nan	0	CAT	CAT	3202	3202	0	0	0	nan	431	756.0	237.0	1.0	2.723065468403055	0.9195836754850385	0.0	0.34983766233766234	0.16772236590412118	50.869613361352485	45.221676218380054	6.082762530298219	2.2433005067574165	2.0	19.68774482101338	19.9863767831295	-8.925297271120428	179.69999999999985	0.5539845758354754	29.784314453601837	104.30980668962002	0.20686274766921997	0.04313726723194122	0.5480313551728425	0.6901960968971252	0.6901960968971252	0.2040021537917934	0.24201811296895595	0.24313725531101227	0.0	0.0	0.15789178661819328	0.11505723827836296	0.29411765933036804	750.9062371222295	235.67961201765982	0.0	751.2412993039443
1	63	nan	0	CAT	CAT	3202	3202	0	0	0	nan	389	1140.0	233.0	1.0	2.6247734138048986	0.33313851888732776	0.0	0.27905308464849354	0.10727787911986422	37.1048499167535	40.607881008493905	5.385164807134504	2.1178811767356525	2.0	31.471138084719858	34.985342830116224	16.521480282754688	213.46399999999971	0.42888643880926136	35.47843237221241	95.70196329057217	0.20098039507865906	0.0313725471496582	1.2041983632206987	0.5764706134796143	0.9333333373069763	0.2318851789033491	0.24602047118399015	0.23137255012989044	0.12941177189350128	0.12941177189350128	0.07364846651928991	0.10182493546471572	0.26274511218070984	1144.7188575939033	239.54986886181365	0.0	1144.776349614396
1	64	nan	0	CAT	CAT	3202	3202	0	0	0	nan	676	1517.0	238.0	1.0	1.9843735154779811	0.7418149833517627	0.0	0.41094224924012157	0.1818723348445399	48.52975905836479	48.38388161361178	9.0	3.215513097530047	2.8284271247461903	32.25049363378243	32.54427969521441	24.011084788074914	216.1199999999998	0.651566265060241	29.588235966861248	127.57647366076708	0.1568627506494522	0.027450978755950928	0.04002389160782167	0.2862745225429535	0.3333333432674408	0.18041607296866616	0.18872259417273238	0.1882352977991104	0.10196078568696976	0.10196078568696976	0.03383867927322736	0.0459204976165093	0.21568627655506134	1525.451954956069	236.24028649752717	0.0	1525.4156804733727
1	65	nan	0	CAT	CAT	3202	3202	0	0	0	nan	3400	349.0	261.0	1.0	1.5672834491091734	0.8906122097137462	0.0	0.5672339005672339	0.28759393479643186	105.88798287235612	110.54863183232979	19.1049731745428	6.569043364805093	6.0	52.28097347618214	48.15399563370969	8.547583040930839	385.4379999999991	0.8154454970619979	32.57647155970335	377.09804908931255	0.08235294371843338	0.011764705181121826	3.5724513724108453	0.21960784494876862	1.0	0.09871658048394955	0.11091119090862134	0.09019608050584793	0.0	0.0	0.03811231877688967	0.09383167329927437	0.10196078568696976	351.7683236483878	252.40813231308047	0.0	354.09147058823527
1	66	nan	0	CAT	CAT	3202	3202	0	0	0	nan	924	816.0	259.0	1.0	3.5660601820172904	0.9601745255204476	0.0	0.28051001821493626	0.17283243357762856	88.11437241141935	70.178344238091	9.848857801796104	3.445538039462905	2.8284271247461903	24.363106854622544	24.61923773320811	38.52683849468588	259.1959999999993	0.6409989594172737	47.97255030274391	220.06275084614754	0.21176470816135406	0.023529425263404846	0.13545060839259285	0.35686275362968445	0.35686275362968445	0.2447579097078771	0.23816315026639343	0.23529411852359772	0.0	0.0	0.05224185736208114	0.03819036772338669	0.25882354378700256	801.214751563528	246.03432174050093	0.0	801.0811688311688
1	67	nan	0	CAT	CAT	3202	3202	0	0	0	nan	1318	1098.0	229.0	1.0	1.71266885467356	0.8117491869340346	0.0	0.5510033444816054	0.23319773563927476	65.41815074386571	62.00806399170998	10.816653826391969	3.907050220489343	3.605551275463989	36.88216530583662	38.20460651599633	26.796593764614865	266.5019999999994	0.7132034632034632	45.65098165720701	269.7058905363083	0.14901961386203766	0.05098038911819458	2.0737929942122864	0.48235294222831726	0.48235294222831726	0.21037318736040098	0.20463269388187275	0.20392157137393951	0.12156862765550613	0.12156862765550613	0.059368386728980815	0.05591609526192751	0.24705882370471954	1113.7080625377896	238.0399563722027	0.0	1111.9081942336875
1	68	nan	0	CAT	CAT	3202	3202	0	0	0	nan	1662	679.0	254.0	1.0	1.4249374064118119	0.5560831630654351	0.0	0.4565934065934066	0.24497221342967163	59.676493455915924	70.26378868236469	16.55294535724685	6.0005363653126285	5.0	48.96889634235965	49.598724355965025	-13.575519633205266	291.9859999999991	0.7286277948268304	35.082353852689266	205.20000515133142	0.0941176488995552	0.019607841968536377	3.3670448776911646	0.3019607961177826	0.3019607961177826	0.1538699730381108	0.12346570707059652	0.10588235408067703	0.0	0.0	0.071614305997747	0.044869463599686035	0.14509804546833038	687.7069525693859	254.25109891448912	0.0	684.4476534296028
1	69	nan	0	CAT	CAT	3202	3202	0	0	0	nan	2446	534.0	261.0	1.0	1.9126562559296056	0.9097211830061266	0.0	0.524442538593482	0.26640459152385254	100.66658689921151	105.01904589168576	16.1245154965971	5.517561667770886	5.0	43.0	41.798746366214075	0.5678113200040947	339.673999999999	0.8199798860207844	45.38431503623724	381.07452019304037	0.0941176488995552	0.05098039656877518	8.009643684149053	0.3450980484485626	0.5137255191802979	0.1586864162106197	0.15579497963738365	0.1411764770746231	0.0	0.0	0.07433537278666315	0.06777560785223087	0.20000000298023224	513.1483729928451	261.1769609112239	0.0	521.1467702371218
1	70	nan	0	CAT	CAT	3202	3202	0	0	0	nan	1463	855.0	230.0	1.0	1.5657607975514156	0.5941750791988244	0.0	0.5147783251231527	0.25074590741559055	59.468580053451355	61.07372593840988	11.704699910719626	4.245160650949528	4.0	45.30282721692051	47.83270407113764	8.127529911154616	270.7759999999996	0.7154034229828851	52.96470741182566	369.15687281638384	0.16862745583057404	0.08235293626785278	0.5232516834811041	0.4470588266849518	0.48627451062202454	0.24074867005375297	0.25232868955323573	0.2549019753932953	0.0	0.0	0.1129651857903866	0.09767619903913613	0.3294117748737335	863.0465395175223	236.10091890176864	0.0	863.4654818865345
1	71	nan	0	CAT	CAT	3202	3202	0	0	0	nan	732	980.0	267.0	1.0	2.9973842708332024	0.914160265904062	0.0	0.3178462874511507	0.1553565730865642	69.21419927975244	59.464274989274024	9.219544457292887	2.8335530801996387	2.23606797749979	27.70114270915545	28.05617936207094	39.0815171886163	243.3299999999994	0.5741176470588235	41.588236294686794	164.63922008872032	0.10588235408067703	0.10196079313755035	5.03037790342416	0.4941176474094391	0.4941176474094391	0.2212140228440787	0.22491696733431737	0.23529411852359772	0.08627451211214066	0.08627451211214066	0.1151072920639653	0.1051661542161305	0.32156863808631897	970.8833099387433	260.5957411755978	0.0	966.6120218579235
1	72	nan	0	CAT	CAT	3202	3202	0	0	0	nan	750	1200.0	263.0	1.0	1.9863217981122145	0.8783621966782746	0.0	0.3324468085106383	0.1787180784253442	55.545493209880284	55.31726674375732	11.313708498984761	3.6814163745506714	2.8284271247461903	22.911261315943023	26.550504714055656	48.82027271535194	229.64199999999943	0.6396588486140724	42.388236314058304	200.28235782682896	0.16862745583057404	0.05098038911819458	1.5380010143813843	1.0	1.0	0.2436105535290707	0.26704314376910526	0.20000000298023224	0.10980392247438431	0.10980392247438431	0.1785459983340844	0.18223987699389343	0.29411765933036804	1195.7646655715662	255.9221099644846	0.0	1194.62
1	73	nan	0	CAT	CAT	3202	3202	0	0	0	nan	967	1611.0	262.0	1.0	2.816106947089163	0.8796122334873874	0.0	0.31233850129198965	0.14159159486433995	75.12541124488739	77.47257579298626	8.06225774829855	2.6342078546744445	2.23606797749979	36.524735849955604	35.73651289284119	22.500972640604438	292.9539999999994	0.5370730352679811	22.984314277768135	91.3490217924118	0.08627451211214066	0.003921568393707275	1.3336004030681883	0.27450981736183167	0.27450981736183167	0.09949919600765426	0.09446641343579297	0.09019608050584793	0.0	0.0	0.031844325985169765	0.01976591513531832	0.0941176488995552	1594.5445608370994	255.8512921827518	0.0	1595.8769389865563
1	74	nan	0	CAT	CAT	3202	3202	0	0	0	nan	2850	1312.0	252.0	1.0	1.5749291888368808	0.7919124788105009	0.0	0.5663751987281399	0.2774246996536656	91.12801922978853	95.77577981932593	13.0	4.911485152433665	4.47213595499958	55.685351476835564	55.64592240592345	43.494751163380855	359.29799999999915	0.7879458114459497	173.35686500370502	1716.7059030383825	0.32549020648002625	0.2666666805744171	8.17219474703192	1.0	1.0	0.5556309775759777	0.6023529484345201	0.5176470875740051	0.11764705926179886	0.11764705926179886	0.32022746382531847	0.3089844875986095	1.0	1303.4180257555008	266.73707723199567	0.0	1298.2926315789473
1	75	nan	0	CAT	CAT	3202	3202	0	0	0	nan	1331	639.0	258.0	1.0	1.8393263618881353	0.8949846268407357	0.0	0.45504273504273507	0.20774689711400324	72.04146394813382	74.43117626371358	11.661903789690601	4.179751215931084	3.605551275463989	37.27795208842278	32.137479675939176	-15.152381340525574	283.7439999999993	0.6492682926829269	22.12549076974392	141.0156895890832	0.08627451211214066	0.011764705181121826	1.295530471924155	0.23529411852359772	0.3490196168422699	0.09619778595540834	0.10594717474762073	0.09803921729326248	0.0	0.0	0.03444006676923223	0.03200436987523818	0.11372549086809158	631.8407908753575	261.0501960325294	0.0	630.5529676934635
1	76	nan	0	CAT	CAT	3202	3202	0	0	0	nan	1208	800.0	278.0	1.0	2.508776222954907	0.9286527487963231	0.0	0.3453401943967982	0.19959284316675857	82.27284114132908	74.79304780526061	13.45362404707371	4.164729114949021	3.605551275463989	27.577164466275352	30.51912923500689	50.61521315032427	275.78199999999924	0.6982658959537572	47.47451075166464	278.537262044847	0.1921568661928177	0.03529411554336548	1.476373022870545	0.34117648005485535	0.37254902720451355	0.22288502700312038	0.23057720367950912	0.2235294133424759	0.12156862765550613	0.12156862765550613	0.04055990455756103	0.04829213894006174	0.26274511218070984	791.6598618199423	269.02568048033	0.0	790.7317880794702
1	77	nan	0	CAT	CAT	3202	3202	0	0	0	nan	805	935.0	233.0	1.0	2.3940515593803817	0.8087869498143024	0.0	0.37971698113207547	0.18028362803075382	60.346842339801704	53.48831648126533	8.06225774829855	2.711593191649452	2.23606797749979	34.247980783188254	35.490083661765745	-67.22437060962226	236.8779999999996	0.6276803118908382	35.05882456898689	140.4000038281083	0.13333334028720856	0.03529411554336548	2.75468104689376	0.3686274588108063	0.3686274588108063	0.18259804463014007	0.17440994264361281	0.16470588743686676	0.08627451211214066	0.08627451211214066	0.07690052969421135	0.05738570596641079	0.20392157137393951	928.3707614300928	248.46338190363952	0.0	930.9465838509317
1	78	nan	0	CAT	CAT	3202	3202	0	0	0	nan	374	1035.0	267.0	1.0	2.9381354439827745	0.4466638927822866	0.0	0.2968253968253968	0.09785670525801733	39.42410263730173	38.2099463490856	6.082762530298219	2.059225870575441	1.4142135623730951	32.88053426692998	35.27281682591752	80.40225181947653	219.15199999999967	0.39914621131270017	38.200001031160355	98.72157138586044	0.21568627655506134	0.0470588356256485	0.5686915880217467	0.43529412150382996	0.4588235318660736	0.24331210847872836	0.26396142081780866	0.26274511218070984	0.1411764770746231	0.1411764770746231	0.06075646113035907	0.06784724890903582	0.3117647171020508	1038.563041223122	260.8525860396937	0.0	1038.2914438502673
1	79	nan	0	CAT	CAT	3202	3202	0	0	0	nan	262	758.0	248.0	1.0	4.3073069278887255	0.7383470233645563	0.0	0.1915204678362573	0.06968573938543438	44.44245879327594	39.96248240537617	5.0	1.7668020541966591	1.0	28.939638784860545	29.972927101418623	-42.647713148591414	217.3619999999995	0.29772727272727273	35.627451971173286	65.57255092263222	0.19607843458652496	0.054901957511901855	0.20726713461621937	0.37254902720451355	0.37254902720451355	0.2440236436381732	0.2502769119184436	0.24705882370471954	0.16078431904315948	0.15294118225574493	0.05611223522457316	0.05928204021873688	0.30588236451148987	753.1973566206157	254.6704144333389	0.0	753.3053435114504
1	80	nan	0	CAT	CAT	3202	3202	0	0	0	nan	453	1181.0	269.0	1.0	4.668705972951471	0.938580646894107	0.0	0.2563667232597623	0.10781985323275745	69.31357443701633	57.97413216254298	6.082762530298219	2.223425382546224	2.0	26.175569878280054	23.91733854782131	16.016954612302765	229.77599999999967	0.45504771471622296	36.63529497385025	89.87059062719345	0.16078431904315948	0.0313725471496582	1.1008528473299253	1.0	1.0	0.21424149107514767	0.1983898247840915	0.18431372940540314	0.12156862765550613	0.12156862765550613	0.10575860830231551	0.07373039704412448	0.22745098173618317	1164.585242420628	262.14967058003725	0.0	1165.1147902869757
1	81	nan	0	CAT	CAT	3202	3202	0	0	0	nan	690	706.0	276.0	1.0	3.1605487242764556	0.9269869985422258	0.0	0.24642857142857144	0.10507284714855677	69.71365621223492	65.79513659838392	8.48528137423857	2.8615237006517424	2.23606797749979	27.508722722233852	26.14913659213855	-45.95497345966677	287.2659999999992	0.5058651026392963	47.90980537235737	133.16470951586962	0.12941177189350128	0.054901957511901855	2.79993691829631	0.38823530077934265	0.38823530077934265	0.2259896479828178	0.1929923326316951	0.1921568661928177	0.10196078568696976	0.09803921729326248	0.061809505326615506	0.06465853735731403	0.24313725531101227	710.7838443279504	266.4326647720135	0.0	709.3072463768116
1	82	nan	0	CAT	CAT	3202	3202	0	0	0	nan	387	1545.0	269.0	1.0	2.8505340060813453	0.741182603500538	0.0	0.37719298245614036	0.11828057489378968	44.004993792114846	38.58756276314948	5.0	1.9487167591925734	2.0	25.51812225832893	29.540705011428106	9.397548809850981	202.7699999999998	0.47866419294990725	31.274510592222214	82.78431569039822	0.17941176891326904	0.0313725471496582	0.8814560862170172	0.29411765933036804	0.7843137383460999	0.2044085659622367	0.21391296044030547	0.2078431397676468	0.10980392247438431	0.10980392247438431	0.04547136888703305	0.07076924018717938	0.239215686917305	1541.8723827337828	258.84542870372604	0.0	1541.0
1	83	nan	0	CAT	CAT	3202	3202	0	0	0	nan	634	1079.0	246.0	1.0	2.871725664737164	0.8653397765758764	0.0	0.2935185185185185	0.10056651749977086	60.834833867385726	54.12947441089743	6.708203932499369	2.3674684892476403	2.0	34.82958236989672	30.489546683626845	-84.79307879261002	281.4639999999996	0.455132806891601	36.69804013520479	105.91764981299639	0.125490203499794	0.039215683937072754	2.8094521131374393	0.2823529541492462	0.2980392277240753	0.17989235360394507	0.16706253913721827	0.1568627506494522	0.0941176488995552	0.0941176488995552	0.0453544745404921	0.049064998627420794	0.2078431397676468	1075.0564996959288	258.8642674601527	0.0	1075.9716088328075
1	84	nan	0	CAT	CAT	3202	3202	0	0	0	nan	2130	1338.0	253.0	1.0	1.582645490400316	0.8450383846252703	0.0	0.47333333333333333	0.28035729626797423	81.61368624280216	86.55634003352961	13.92838827718412	5.431186851677964	5.0	43.9959623815908	43.63929887417154	-33.296337090413665	308.98599999999925	0.8369351669941061	88.84313881397247	822.9686440080404	0.21176470816135406	0.1098039299249649	9.855218865602696	1.0	1.0	0.3511586514386264	0.38637025540283587	0.29019609093666077	0.10588235408067703	0.10588235408067703	0.26702438411756557	0.25214780802773573	0.47647058963775635	1346.6879209090155	260.92967580991717	0.0	1353.138028169014
1	85	nan	0	CAT	CAT	3202	3202	0	0	0	nan	462	1512.0	256.0	1.0	1.5956432655623138	0.756146045629799	0.0	0.4502923976608187	0.19211107975661101	36.27356233655059	37.12142238654117	9.219544457292887	3.0341514318142435	2.23606797749979	24.68619047159768	23.737524445956964	-85.23364104892494	173.83999999999983	0.6571834992887624	28.156863555312157	88.15686501562595	0.125490203499794	0.05882352590560913	1.5921243543917962	0.32549020648002625	0.3294117748737335	0.2149378897352073	0.19081572514204753	0.19607843458652496	0.10196078568696976	0.09803921729326248	0.061383436837082694	0.0640727192260034	0.24313725531101227	1510.9534252522017	262.46663701977815	0.0	1511.495670995671
1	86	nan	0	CAT	CAT	3202	3202	0	0	0	nan	453	1091.0	267.0	1.0	3.0250103338414553	0.7001623462393569	0.0	0.2525083612040134	0.0837746522392602	48.063488481060254	46.09772228646444	5.0990195135927845	2.024250625113521	1.4142135623730951	29.658239846926023	34.316546164005445	19.991333124012122	260.6739999999995	0.4099547511312217	40.145099237561226	88.90980638563633	0.1568627506494522	0.0313725471496582	1.9116000836768032	0.364705890417099	0.364705890417099	0.2124079324738689	0.19626888826851288	0.18431372940540314	0.12941177189350128	0.12941177189350128	0.056824574126226116	0.04883840812799722	0.2235294133424759	1098.1225300219646	263.4677135139281	0.0	1096.2119205298013
1	87	nan	0	CAT	CAT	3202	3202	0	0	0	nan	1085	999.0	268.0	1.0	1.7836810106244594	0.7230713663740855	0.0	0.49206349206349204	0.20333609558339324	57.724522423856705	54.08326913195984	9.219544457292887	3.352049537571796	2.8284271247461903	41.44719948111798	39.874560815155874	49.93117431211337	258.94799999999935	0.6630003055300949	41.66274634003639	230.9843215122819	0.15294118225574493	0.058823540806770325	2.652412583012402	0.3333333432674408	0.3450980484485626	0.1902408508677461	0.21288877558735658	0.21568627655506134	0.0941176488995552	0.0941176488995552	0.06579498245260039	0.0664017492547353	0.27450981736183167	1009.178570808015	265.995195271238	0.0	1010.8027649769585
1	88	nan	0	CAT	CAT	3202	3202	0	0	0	nan	840	1502.0	295.0	1.0	3.3899159348634043	0.9108466537512405	0.0	0.35	0.1435635887400087	78.63056447973328	61.326992425847855	9.433981132056603	2.909566764945779	2.23606797749979	36.07197248417156	32.454366461461824	72.48389140481312	271.15799999999945	0.5078597339782347	55.933334834873676	188.94510286301374	0.1882352977991104	0.03529411554336548	1.1717439069754734	0.8941176533699036	0.8941176533699036	0.25540335541038206	0.22493464626549256	0.21568627655506134	0.10588235408067703	0.10588235408067703	0.12271085864010929	0.07913354686018005	0.250980406999588	1496.208816710241	274.9629313034978	0.0	1496.4666666666667
1	89	nan	0	CAT	CAT	3202	3202	0	0	0	nan	566	1573.0	278.0	1.0	1.7473182448337792	0.6110214009906539	0.0	0.4913194444444444	0.24648057314646782	39.35373594534685	38.948684188300895	5.830951894845301	2.3185287480454657	2.0	28.6	31.152971372459017	60.173308118121604	169.87199999999996	0.7214786488209051	26.388235926628113	103.16470827907324	0.14705882966518402	0.0313725471496582	0.8837465760106527	0.4156862795352936	0.4588235318660736	0.18074134196320626	0.1822698026132036	0.18039216101169586	0.11764705926179886	0.11764705926179886	0.04486309317143464	0.04376111592813265	0.21176470816135406	1565.0162693906832	268.321587395761	0.0	1564.203180212014
1	90	nan	0	CAT	CAT	3202	3202	0	0	0	nan	514	847.0	260.0	1.0	4.861868478665653	0.8679008075698262	0.0	0.2091982091982092	0.0932922259842406	71.3791142059613	62.39390995922599	6.708203932499369	2.1977958753278224	2.0	34.60569095038916	35.456685926708786	11.271061596992306	263.1259999999993	0.4220032840722496	52.38039383292198	132.20784735679626	0.18431372940540314	0.0627450942993164	2.836405320695645	0.3960784375667572	0.5803921818733215	0.27424289964880616	0.2572137108108877	0.26274511218070984	0.13333334028720856	0.125490203499794	0.06345844774913043	0.07908107971869172	0.3176470696926117	864.0782487454738	265.4276391927586	0.0	861.295719844358
1	91	nan	0	CAT	CAT	3202	3202	0	0	0	nan	2723	424.0	261.0	1.0	1.2465633411947092	0.6909814377825736	0.0	0.669041769041769	0.4054704900692776	75.26614201103237	73.06161783043132	16.401219466856727	6.202761359478385	5.656854249492381	54.0	54.40782431290487	4.110975317840305	290.50199999999927	0.8740170117156152	41.09411884099245	512.0235434621572	0.14509804546833038	0.04313725233078003	2.1026523102556194	0.364705890417099	0.5372549295425415	0.1650366218513753	0.18803655654137247	0.18431372940540314	0.0	0.0	0.07525960641930356	0.058851943815566944	0.23137255012989044	443.85123997998346	266.98432211010874	0.0	442.0190965846493
1	92	nan	0	CAT	CAT	3202	3202	0	0	0	nan	3343	1225.0	295.0	1.0	1.5095575610587506	0.8310717288419788	0.0	0.5413765182186235	0.2993460942119704	98.9347878628145	95.70788891204319	16.76305461424021	6.1886968597830405	5.656854249492381	57.21055441728327	55.024090688504195	-69.49362475300025	374.6159999999989	0.8015825440594653	67.20392336696386	710.1294326782227	0.14509804546833038	0.047058820724487305	1.2440655529956735	0.8156862854957581	1.0	0.2181945563862463	0.21242280367281563	0.18431372940540314	0.11372549086809158	0.09803921729326248	0.10969996903674661	0.0959779069637668	0.26274511218070984	1236.2082028259608	272.9076611883163	0.0	1236.4208794495962
1	93	nan	0	CAT	CAT	3202	3202	0	0	0	nan	1654	1436.0	268.0	1.0	1.7811787601879914	0.8150713975982418	0.0	0.4030214424951267	0.17583213730401628	74.8701655033646	91.83681179135085	15.524174696260024	4.9460769469792325	4.0	42.838328302362115	43.37681832107778	26.33543018435691	343.81399999999917	0.6290169233694619	60.75686428695917	284.04314491152763	0.125490203499794	0.027450978755950928	3.9234302670862253	0.9058823585510254	0.9058823585510254	0.21544987335801125	0.17173104287274948	0.15294118225574493	0.0941176488995552	0.0941176488995552	0.11399514079485519	0.07654615180727696	0.18431372940540314	1448.4095621234603	270.99734916591734	0.0	1444.5707376058042
1	94	nan	0	CAT	CAT	3202	3202	0	0	0	nan	1218	959.0	296.0	1.0	1.3648749390684476	0.5893180852868173	0.0	0.5288753799392097	0.31857792482896885	50.588118849126325	51.62363799656123	11.40175425099138	4.033592992567942	3.605551275463989	37.72968873135194	40.87019708344275	41.908611211732264	219.1899999999996	0.7963386727688787	34.964707024395466	239.5764770656824	0.15294118225574493	0.039215683937072754	1.5840179347367325	0.3450980484485626	0.3529411852359772	0.19211377485931574	0.1966966149964552	0.1882352977991104	0.08627451211214066	0.08627451211214066	0.06996781489150243	0.05782399340639243	0.23529411852359772	956.5451777350186	285.8834217017166	0.0	954.9655172413793
1	95	nan	0	CAT	CAT	3202	3202	0	0	0	nan	278	1134.0	267.0	1.0	3.0424432707743403	0.8108430809719646	-1.0	0.2989247311827957	0.07879128176938277	40.06559239750854	40.311288741492746	6.0	1.9882134949993948	1.2071067811865475	22.68906295953298	23.448933409351824	-40.06994834929071	210.5659999999997	0.4097273397199705	32.1764717027545	59.69804120063782	0.13333334028720856	0.07058824598789215	1.5102583037083162	0.35686275362968445	0.3686274588108063	0.2314854079334856	0.21474115539797775	0.2235294133424759	0.11764705926179886	0.10980392247438431	0.07451788812943569	0.07584057145734598	0.2803921699523926	1128.326545363121	272.9094134019143	0.0	1129.6043165467627
1	96	nan	0	CAT	CAT	3202	3202	0	0	0	nan	2601	1618.0	295.0	1.0	1.2377603818523308	0.8089625428191436	0.0	0.5724031690140845	0.4673017267059461	77.97251753358952	80.15609770940699	21.587033144922902	7.363974922194552	6.082762530298219	46.907770912967315	45.8369390601955	39.3907503835666	264.46999999999923	0.9083289680460974	24.42352992296219	244.36079125851393	0.07450980693101883	0.011764705181121826	1.8226649869086702	0.43921568989753723	0.48235294222831726	0.11203454093101921	0.09394878556651823	0.08627451211214066	0.0	0.0	0.04969491256004449	0.03220940056069989	0.09803921729326248	1613.9990691898693	295.45983115583743	0.0	1615.5601691657055
1	97	nan	0	CAT	CAT	3202	3202	0	0	0	nan	2368	270.0	262.0	1.0	2.5725266250785435	0.9557276620931958	0.0	0.3288888888888889	0.20829847623276798	119.29824167072502	107.82393055347222	12.806248474865697	4.820945921251976	4.242640687119285	36.460703498811604	35.103826565185464	-34.20723557272145	377.9659999999984	0.7106842737094838	35.09804043918848	276.46275278925896	0.08235294371843338	0.019607841968536377	6.692516900653422	0.5921568870544434	0.5921568870544434	0.11738475063273739	0.1167494733062749	0.10196078568696976	0.07058823853731155	0.07058823853731155	0.052991631531619836	0.04567611546503218	0.13725490868091583	250.21748135586822	276.74565235389537	0.0	255.3902027027027
1	98	nan	0	CAT	CAT	3202	3202	0	0	0	nan	781	781.0	292.0	1.0	1.7627185917536656	0.567858002857782	0.0	0.2944947209653092	0.1402420332117816	45.70314260714646	52.773099207835045	9.899494936611665	3.5301785590486174	2.8284271247461903	33.4715525123381	37.6194693009304	53.70395583199195	264.5399999999994	0.5311118667120026	43.02353052794933	165.50588630139828	0.1764705926179886	0.027450978755950928	0.36741821463519697	0.3607843220233917	0.4627451002597809	0.22525408653376613	0.21191534737695042	0.20392157137393951	0.13725490868091583	0.13725490868091583	0.0467731298485024	0.044611104627464614	0.239215686917305	775.9321628541775	289.79530375878284	0.0	775.9231754161332
1	99	nan	0	CAT	CAT	3202	3202	0	0	0	nan	2555	841.0	311.0	1.0	1.2488801432197276	0.7705048585711135	0.0	0.5632716049382716	0.40307151404565095	75.93280579107656	81.39410298049853	18.0	6.6579308491467994	6.082762530298219	51.170783232268136	48.40216157080668	70.58186895604061	282.23399999999924	0.8747004450530639	66.03137439489365	662.901980727911	0.21176470816135406	0.03529411554336548	1.9344144096055134	0.8470588326454163	0.9647058844566345	0.2934727750884162	0.2594528300304935	0.250980406999588	0.11764705926179886	0.11764705926179886	0.11764558455116957	0.09311549303888601	0.2823529541492462	837.5055252888452	299.56281946927805	0.0	836.2003913894325
1	100	nan	0	CAT	CAT	3202	3202	0	0	0	nan	800	929.0	291.0	1.0	1.8646162709066862	0.8417966796817118	0.0	0.5012531328320802	0.2553304999771808	54.21309894426427	53.2634959423431	7.810249675906654	2.744622391998418	2.23606797749979	27.668605388380726	29.26394508403673	39.16972372611263	198.4259999999998	0.735632183908046	36.83921679854393	179.58039681613445	0.1725490242242813	0.039215683937072754	2.1774608341124466	0.4117647111415863	0.45490196347236633	0.21670127528555252	0.22447549602016806	0.2078431397676468	0.12941177189350128	0.12941177189350128	0.06837793775123939	0.06588562818668058	0.26274511218070984	915.8953551720876	278.51333171530825	0.0	917.35125
1	101	nan	0	CAT	CAT	3202	3202	0	0	0	nan	567	1521.0	294.0	1.0	1.9182932358506264	0.8088231006631336	0.0	0.4144736842105263	0.19208319769338944	45.364414897691326	46.09772228646444	9.433981132056603	3.210090140989334	2.8284271247461903	24.903905438020317	26.676636341574465	-43.01428652007313	192.59799999999981	0.6472602739726028	32.00784406065941	118.63529784977436	0.16470588743686676	0.04313726723194122	1.2325843657717082	0.29411765933036804	0.3176470696926117	0.21481774537355308	0.20923332954104826	0.21176470816135406	0.12941177189350128	0.12941177189350128	0.04491278682544657	0.04601255145642183	0.2549019753932953	1523.9645312439957	288.6342059824605	0.0	1524.3245149911816
1	102	nan	0	CAT	CAT	3202	3202	0	0	0	nan	161	717.0	283.0	1.0	6.340684701556932	0.8822650315278672	0.0	0.19166666666666668	0.058213374801994476	46.12920243158933	39.6232255123179	3.605551275463989	1.2999809638064546	1.0	19.689627115037084	21.715461761718043	-9.153214180193412	186.42599999999993	0.2849557522123894	19.15294159948826	23.701961264014244	0.10196078568696976	0.019607841968536377	2.9622263580756583	0.30588236451148987	0.30588236451148987	0.16231306440244286	0.14721715070816302	0.11764705926179886	0.09019608050584793	0.09019608050584793	0.058456893541581345	0.05607255417902737	0.20000000298023224	729.3813699807482	278.85076106742696	0.0	727.1304347826087
1	103	nan	0	CAT	CAT	3202	3202	0	0	0	nan	1752	1193.0	291.0	1.0	1.7707870456187376	0.8435522912049246	0.0	0.5519848771266541	0.21845148325774924	78.2229457787263	77.41446893184762	15.652475842498529	4.984045516782389	4.123105625617661	43.519333183571476	42.00940213361869	-0.39959884254049133	317.46399999999954	0.6874632136550912	55.58039367198944	367.9333433508873	0.16078431904315948	0.047058820724487305	1.127218729028779	0.40392157435417175	0.4470588266849518	0.21133229533075834	0.21000761606785806	0.20000000298023224	0.10196078568696976	0.10196078568696976	0.06673802881674144	0.0669417642401815	0.2549019753932953	1175.288191609072	290.8793899138211	0.0	1176.3127853881278
1	104	nan	0	CAT	CAT	3202	3202	0	0	0	nan	1980	1352.0	297.0	1.0	3.461076855991696	0.9690016191928367	0.0	0.29486224869694716	0.1941047741268122	128.03684986010217	102.9417310909429	14.7648230602334	4.996277811067501	4.242640687119285	33.42802652683229	31.632063347786854	-43.6661512275155	358.029999999999	0.7002652519893899	70.99215859919786	499.45099303126335	0.16470588743686676	0.04313725233078003	3.23787635658438	1.0	1.0	0.25628938122454104	0.25224797627841583	0.19607843458652496	0.0941176488995552	0.0941176488995552	0.16022574516937596	0.1625418105132634	0.2705882489681244	1371.8435536313455	277.35476607019723	0.0	1374.6166666666666
1	105	nan	0	CAT	CAT	3202	3202	0	0	0	nan	996	872.0	306.0	1.0	2.5460069609955545	0.9133707041904392	0.0	0.3513227513227513	0.18433750697550463	74.35482744269048	72.20110802473879	10.04987562112089	3.2744245255360735	2.8284271247461903	29.698484809834994	30.272000522877224	-55.55879439305637	260.57199999999943	0.6411329256517541	60.40392331779003	330.8000074326992	0.20000000298023224	0.05098038911819458	5.274358154861439	0.8588235378265381	1.0	0.2849241665933492	0.3321285215187743	0.239215686917305	0.13333334028720856	0.13333334028720856	0.13694851798697322	0.21994268381122395	0.3490196168422699	874.2895298743255	299.61556059276853	0.0	878.4568273092369
1	106	nan	0	CAT	CAT	3202	3202	0	0	0	nan	944	1071.0	310.0	1.0	3.020008877295726	0.9256189579663098	0.0	0.32384219554030874	0.14717040293186753	79.60340478932581	68.24954212300622	10.198039027185569	3.512875343545047	3.0	33.11050679734997	30.12644933951026	45.575835512037244	283.90999999999957	0.5412844036697249	39.3137267306447	190.58824135363102	0.1411764770746231	0.054901957511901855	2.605010836808882	0.3450980484485626	0.364705890417099	0.17951473392988448	0.20189432346782946	0.1921568661928177	0.09803921729326248	0.09803921729326248	0.05787581668002782	0.06757389925390543	0.25882354378700256	1063.3466666085553	301.81744854078147	0.0	1062.261652542373
1	107	nan	0	CAT	CAT	3202	3202	0	0	0	nan	1064	1094.0	311.0	1.0	1.4525858472069382	0.742246558137123	0.0	0.5868725868725869	0.2120900689193437	52.09472025001341	52.392747589718944	12.206555615733702	4.3048647154388275	3.802775637731995	34.93107499061545	34.9100727978609	65.68282564334348	251.0819999999997	0.6831460674157304	36.627452060580254	176.34902419894934	0.125490203499794	0.0313725471496582	1.0351491523514647	0.30588236451148987	0.30588236451148987	0.1888012992813415	0.1657415640967569	0.16470588743686676	0.0941176488995552	0.0941176488995552	0.06745979697657586	0.04872813254936578	0.1921568661928177	1094.72329829998	303.68095799124353	0.0	1094.0112781954888
1	108	nan	0	CAT	CAT	3202	3202	0	0	0	nan	3461	478.0	333.0	1.0	1.4989633388536554	0.8379628548537523	0.0	0.5751080093054171	0.34606635847198347	100.7535352211216	101.04454463255303	21.095023109728988	6.396456324919798	5.385164807134504	52.91398378231696	54.98395178033817	-79.2229341268171	354.50799999999924	0.8364954682779456	59.658825144171715	647.9372711405158	0.14901961386203766	0.03529411554336548	1.3424095317786147	0.3803921639919281	0.41960784792900085	0.19689381235700235	0.18721100004059976	0.18431372940540314	0.08627451211214066	0.08627451211214066	0.06739542077930803	0.05681453658476379	0.21960784494876862	480.9934876406442	315.2115915174694	0.0	482.2031204854088
1	109	nan	0	CAT	CAT	3202	3202	0	0	0	nan	511	1262.0	301.0	1.0	2.019705264857049	0.7994014321388279	0.0	0.42583333333333334	0.15272538088794524	43.94614158701816	39.11521443121589	6.4031242374328485	2.468259181339586	2.0	28.001428534987284	26.402721550735283	-64.89101665257951	205.04999999999973	0.5893886966551326	39.10588302463293	147.00392422825098	0.1764705926179886	0.039215683937072754	4.64384440300553	1.0	1.0	0.2506787373373906	0.2876789123840528	0.21176470816135406	0.10980392247438431	0.10980392247438431	0.21556079259494718	0.21386426797043115	0.2558823674917221	1270.8960145016647	289.42189082927433	0.0	1267.5479452054794
1	110	nan	0	CAT	CAT	3202	3202	0	0	0	nan	1176	701.0	297.0	1.0	2.631916722847669	0.9065040304447344	0.0	0.4143763213530655	0.12310789731888762	81.6984478171571	88.60022573334675	12.649110640673518	3.925479971620107	3.0	32.0	34.49285272950899	6.945528816678927	346.4699999999991	0.5238307349665923	41.71372660249472	200.9725544154644	0.11764705926179886	0.043137259781360626	1.2002310431053589	0.33725491166114807	0.4000000059604645	0.15800654016096483	0.17089502926485067	0.15294118225574493	0.08627451211214066	0.08627451211214066	0.05964007728579782	0.062367648070362484	0.21960784494876862	712.1796948636606	299.9744185478019	0.0	713.3086734693877
1	111	nan	0	CAT	CAT	3202	3202	0	0	0	nan	745	1133.0	307.0	1.0	1.35106072166024	0.6259586517768908	0.0	0.519163763066202	0.17893261041105973	39.92793799196353	46.87216658103186	11.045361017187261	4.045849866597087	3.605551275463989	33.359483012905955	31.138051880048014	-42.213311827381595	228.73799999999972	0.6520787746170679	39.35294237732887	184.886279925704	0.2235294133424759	0.02745099365711212	1.185418946514202	0.42352941632270813	0.42352941632270813	0.2370659179357161	0.24816950325597853	0.250980406999588	0.10588235408067703	0.10588235408067703	0.07572407528933857	0.05973142522790464	0.27843138575553894	1129.9718746089502	305.53883677964586	0.0	1128.8268456375838
1	112	nan	0	CAT	CAT	3202	3202	0	0	0	nan	494	1536.0	303.0	1.0	2.7117631449484776	0.845952681865738	0.0	0.30493827160493825	0.12696404828095936	51.5211061677221	49.193495504995376	6.708203932499369	2.2476531487173843	2.0	25.27794682807439	27.47404036520775	-44.75579160434088	221.1199999999996	0.5283422459893048	31.694118425250053	98.15294325351715	0.1764705926179886	0.019607841968536377	0.6293958978535198	0.3450980484485626	0.3450980484485626	0.1875391622795861	0.19869016852938695	0.20000000298023224	0.12941177189350128	0.12941177189350128	0.03835542628264031	0.03540767001914866	0.21568627655506134	1544.3476367187682	296.7609173596028	0.0	1544.3987854251013
1	113	nan	0	CAT	CAT	3202	3202	0	0	0	nan	778	1054.0	319.0	1.0	2.485558250755978	0.8619677177434218	0.0	0.37620889748549324	0.11765779264658022	62.547005289108185	52.15361924162119	8.48528137423857	2.9902803249584577	2.8284271247461903	33.76572197398041	31.709027941618075	43.072969530429965	288.2599999999993	0.5535396655994308	51.074511244893074	187.31765255331993	0.1725490242242813	0.05490197241306305	0.5067609163636855	0.9882352948188782	0.9882352948188782	0.2386659403966966	0.2407681909425706	0.21568627655506134	0.11372549086809158	0.11372549086809158	0.13971609495223644	0.10396089594246162	0.2823529541492462	1042.1425281632473	309.4736213836624	0.0	1042.4087403598971
1	114	nan	0	CAT	CAT	3202	3202	0	0	0	nan	1486	286.0	281.0	1.0	3.640350577578555	0.9754639539358287	0.0	0.26930047118521205	0.18386653979503628	114.44731305628864	102.62553288534	12.041594578792296	4.080046742684543	3.605551275463989	26.65520120046638	25.19662920360545	-35.10875003173831	318.6859999999992	0.7047664216267491	31.235294990241528	177.56471029669046	0.08627451211214066	0.0156862735748291	8.994167006248244	0.3019607961177826	0.3764705955982208	0.12594877012194164	0.11949172967475805	0.09803921729326248	0.07058823853731155	0.07058823853731155	0.05085959272538416	0.0502708601917228	0.1352941244840622	265.130502011949	295.38128047348425	0.0	272.61238223418576
1	115	nan	0	CAT	CAT	3202	3202	0	0	0	nan	1698	659.0	280.0	1.0	1.3578126766967433	0.7183913959126785	0.0	0.4962010520163647	0.3644869112171132	62.8518573845156	63.56099432828282	15.652475842498529	4.984819624358075	4.123105625617661	40.635639190417486	43.72221152950786	-39.615530022370564	241.95399999999938	0.8449863150037322	26.50980468839407	230.65883068740368	0.11764705926179886	0.019607841968536377	1.000564606607273	0.21176470816135406	0.250980406999588	0.13594771635073882	0.1358414786144898	0.13333334028720856	0.08235294371843338	0.08235294371843338	0.02818572008172467	0.028150340572505116	0.15294118225574493	649.866231472667	287.29140740076787	0.0	649.0182567726737
1	116	nan	0	CAT	CAT	3202	3202	0	0	0	nan	2442	1411.0	290.0	1.0	1.3932559611285	0.7191598609582579	0.0	0.5020559210526315	0.3105123366707433	76.3566118102986	79.30952023559341	16.0	5.871114920299272	5.0	52.53321638286972	53.05598357955026	-65.57118986271716	314.36799999999926	0.829906542056075	47.21960911899805	396.33726470917463	0.11764705926179886	0.0313725471496582	3.640947687781837	1.0	1.0	0.1809180426015251	0.1623002721986792	0.14509804546833038	0.09803921729326248	0.0941176488995552	0.11194514243199079	0.07473281983872818	0.18431372940540314	1404.6718876497112	292.29682586320354	0.0	1403.9799344799344
1	117	nan	0	CAT	CAT	3202	3202	0	0	0	nan	3805	357.0	300.0	1.0	1.2629472573307168	0.46162514231333673	0.0	0.5562865497076024	0.3955533866200801	82.64755534645123	90.9065454189081	18.973665961010276	6.985193424917403	6.4031242374328485	72.88152779581655	73.31458818818697	-85.74606077625216	347.6799999999989	0.8588195463265997	47.98431522399187	634.9764888361096	0.125490203499794	0.035294122993946075	4.228719244214252	0.3529411852359772	0.4156862795352936	0.16321195654419005	0.16687949772302488	0.1568627506494522	0.07450980693101883	0.062745101749897	0.06505089460086573	0.06165396149660029	0.20000000298023224	379.63995578431087	304.32714505167263	0.0	375.45361366622865
1	118	nan	0	CAT	CAT	3202	3202	0	0	0	nan	1280	1441.0	305.0	1.0	2.0311646669839543	0.8677532744924671	0.0	0.46142754145638065	0.2083586505102913	72.79598062643181	72.99315036357864	13.416407864998739	4.237338752016456	3.1622776601683795	35.89644837836286	36.179254838990246	4.35592626200355	277.8459999999994	0.6684073107049608	37.24705972522497	193.01961313188076	0.125490203499794	0.02352941781282425	1.9990020460034141	0.24313725531101227	0.24313725531101227	0.16265091583067673	0.15079657275928185	0.14509804546833038	0.09803921729326248	0.0941176488995552	0.03943352211527169	0.03339512505645578	0.1725490242242813	1455.6486184042838	306.83994314454645	0.0	1453.65
1	119	nan	0	CAT	CAT	3202	3202	0	0	0	nan	2018	985.0	323.0	1.0	1.4769777778208555	0.7311618349510891	0.0	0.4741541353383459	0.2786364877390334	71.89708900664289	75.66372975210778	15.556349186104045	5.382192627501302	4.73606797749979	48.978484258415314	49.048485581483334	-79.37792631849459	301.6799999999992	0.7507440476190477	40.82353047281504	414.92157934606075	0.16078431904315948	0.04313726723194122	1.7974146680969945	0.30980393290519714	0.42352941632270813	0.16662665499108179	0.2056102970000301	0.2078431397676468	0.08627451211214066	0.08627451211214066	0.060737814789141434	0.06421444297099518	0.24705882370471954	985.7159397092548	311.22202165561373	0.0	987.4623389494549
1	120	nan	0	CAT	CAT	3202	3202	0	0	0	nan	2437	582.0	282.0	1.0	1.8114052860767769	0.8918422712547865	0.0	0.4061666666666667	0.22699384293589794	96.47390374032891	95.80187889597991	16.0	4.611308177393121	4.0	46.176446595461265	43.63963345975513	45.289514210634174	367.3039999999989	0.7126772920017547	34.42745182663202	288.48628187924623	0.09019608050584793	0.00784313678741455	4.221321598536778	0.29019609093666077	0.34117648005485535	0.1125080125053334	0.11837762900256309	0.0941176488995552	0.07058823853731155	0.07058823853731155	0.04571839804201378	0.056164413346576486	0.11372549086809158	595.3528356109019	294.5956446383773	0.0	594.6003282724662
1	121	nan	0	CAT	CAT	3202	3202	0	0	0	nan	3530	550.0	290.0	1.0	1.709423409310233	0.8989676377283838	0.0	0.4941209406494961	0.3128057158504602	113.3762992941777	115.20850663036997	16.64331697709324	5.949375085711064	5.385164807134504	50.37420942912907	49.66052570059803	-56.4941778374318	376.57799999999895	0.8553428640659074	49.458824791014194	554.2549157589674	0.10980392247438431	0.03529411554336548	1.7914512364202206	0.34117648005485535	0.6666666865348816	0.15455882747191935	0.1570127240110389	0.13725490868091583	0.08627451211214066	0.08627451211214066	0.05707598391655879	0.06260983211182262	0.1921568661928177	532.4271978029457	316.3312484718281	0.0	530.7660056657223
1	122	nan	0	CAT	CAT	3202	3202	0	0	0	nan	3145	437.0	331.0	1.0	1.23823729131218	0.3467037404942867	0.0	0.7131519274376418	0.35025524537922276	72.54817632900972	80.72174428244226	19.235384061671343	6.8703458335034835	6.0	61.49390697077492	68.04835309578947	-55.354334858141385	335.9099999999996	0.8571817934041973	61.98823721706867	611.7647232338786	0.13725490868091583	0.05098038911819458	2.493138225907891	0.38823530077934265	0.6274510025978088	0.20458164098042467	0.19451978481204407	0.18431372940540314	0.11372549086809158	0.09803921729326248	0.06468731770225039	0.06673866439133701	0.239215686917305	428.7574102073201	321.52769226062696	0.0	427.50588235294117
1	123	nan	0	CAT	CAT	3202	3202	0	0	0	nan	1399	1590.0	319.0	1.0	1.9159008135856765	0.8669501044979563	0.0	0.3587179487179487	0.18772261856058478	73.87078297635885	79.07591289387686	13.341664064126334	4.46027287965393	4.0	40.130668923347066	36.81682445617559	36.137185916782116	306.0239999999993	0.6627190904784461	42.18431477248669	203.23922026902437	0.09803921729326248	0.0156862735748291	4.880746130174436	0.3294117748737335	0.729411780834198	0.17431535029953177	0.14527463922017467	0.10980392247438431	0.08627451211214066	0.08235294371843338	0.06611047986889597	0.06662816982274439	0.1882352977991104	1585.2212209181841	313.1929919288132	0.0	1589.759113652609
1	124	nan	0	CAT	CAT	3202	3202	0	0	0	nan	789	887.0	318.0	1.0	2.7682162014513785	0.8345163449251558	0.0	0.33432203389830506	0.14857207173331033	65.26869067802988	62.39390995922599	8.54400374531753	2.5526131154988736	2.0	35.35533905932738	35.961951064638626	-25.981292457858782	258.3299999999995	0.5447014152571625	68.45882538706064	214.9490257203579	0.1568627506494522	0.07058823108673096	3.625287951479198	0.9960784316062927	0.9960784316062927	0.3184131413351658	0.2724322252476019	0.21568627655506134	0.11764705926179886	0.11372549086809158	0.19403989367068017	0.16189597645835915	0.3137255012989044	902.989874473584	310.433335778415	0.0	899.6666666666666
1	125	nan	0	CAT	CAT	3202	3202	0	0	0	nan	619	1289.0	334.0	1.0	4.23542496434309	0.8982943718735888	0.0	0.24750099960015995	0.08945365601629099	74.73272467145259	60.07495318350236	6.708203932499369	2.326927385775099	2.0	34.04551311464128	32.837122238805755	-84.1975448684572	294.88399999999933	0.39654067905188983	63.26666805148125	204.00000430643559	0.18431372940540314	0.05490197241306305	3.8111727078762327	1.0	1.0	0.29702661057033447	0.32956381955805425	0.22745098173618317	0.11372549086809158	0.11372549086809158	0.25011051378977195	0.23104836666207032	0.37745098769664764	1293.160707417697	307.5054979375773	0.0	1291.9176090468497
1	126	nan	0	CAT	CAT	3202	3202	0	0	0	nan	1180	248.0	329.0	1.0	2.093273048565312	0.5749425062985477	0.0	0.39021164021164023	0.16565239672460605	61.331644406099166	63.28506932918696	11.40175425099138	3.601785319206962	3.0	51.65575226517806	50.181171949947576	13.723447832941565	299.1899999999995	0.5805658056580566	49.149020962417126	265.0392231196165	0.13725490868091583	0.06666666269302368	3.740923302548279	0.5882353186607361	0.9607843160629272	0.2030951279438724	0.2246095111183191	0.20000000298023224	0.09019608050584793	0.08627451211214066	0.10393250211539647	0.11621121900048724	0.2666666805744171	253.5738699290926	333.413760454608	0.0	256.6237288135593
1	127	nan	0	CAT	CAT	3202	3202	0	0	0	nan	861	756.0	316.0	1.0	1.5099613291594411	0.3973357515868318	0.0	0.5	0.2146094240288008	42.38600381726426	41.48493702538308	8.246211251235321	3.0671872134270814	2.8284271247461903	36.76955262170047	38.89650434270845	2.7472389493162686	224.5339999999996	0.7250526315789473	33.92941275984049	171.34510296583176	0.15294118225574493	0.039215683937072754	0.381021193532509	0.30980393290519714	0.32549020648002625	0.1916915975132231	0.19900708822976976	0.19607843458652496	0.0941176488995552	0.0941176488995552	0.058023069362649886	0.05194660301046013	0.23529411852359772	745.8322615217761	321.9464444722463	0.0	745.8199767711963
1	128	nan	0	CAT	CAT	3202	3202	0	0	0	nan	852	1319.0	309.0	1.0	1.3165446322371501	0.8000722074093329	0.0	0.49477351916376305	0.2764164994967699	45.82789812041259	51.22499389946279	13.038404810405298	4.53762646940898	3.605551275463989	26.16295090390226	27.4923261673198	-45.199453362674625	196.80799999999968	0.8037735849056604	37.77255006879568	256.93334025889635	0.19607843458652496	0.06666667759418488	2.4878470362408787	0.7882353067398071	1.0	0.2605003453020392	0.30156495335551214	0.2549019753932953	0.11372549086809158	0.11372549086809158	0.17006182863561548	0.15689135929834003	0.3529411852359772	1319.3843371028836	309.1162123346243	0.0	1317.7417840375588
1	129	nan	0	CAT	CAT	3202	3202	0	0	0	nan	2887	316.0	294.0	1.0	1.6986602833671087	0.8960148159268656	0.0	0.49930819785541336	0.304996912739924	101.99341862261355	100.42410069301094	21.0	6.548373520263949	5.656854249492381	46.30866341941115	45.287541452403445	-65.65553293979104	344.889999999999	0.8147311979681108	40.772550106048584	514.8392293080688	0.11764705926179886	0.05490196496248245	4.748445370431497	0.40392157435417175	0.40392157435417175	0.1488049273943379	0.17833017987809793	0.16862745583057404	0.07058823853731155	0.07058823853731155	0.06559823095533983	0.06995648642172735	0.22745098173618317	308.7015401674715	314.22773536006343	0.0	308.23865604433666
1	130	nan	0	CAT	CAT	3202	3202	0	0	0	nan	1782	1247.0	327.0	1.0	1.4432320686295284	0.8204429539287513	0.0	0.5042444821731749	0.295318479093025	70.19188935945978	68.62215385719105	13.038404810405298	4.955424642895891	4.47213595499958	42.42640687119285	40.13069634981967	47.181841995213446	275.3679999999993	0.8028835323271009	35.04313800483942	265.0666738450527	0.10980392247438431	0.027450986206531525	4.008739530626481	0.2862745225429535	0.2980392277240753	0.1600143287892211	0.14874673055277932	0.13333334028720856	0.0941176488995552	0.08627451211214066	0.04571341970179545	0.04655672336432818	0.1725490242242813	1258.74458510181	332.64217656267897	0.0	1260.6964085297418
1	131	nan	0	CAT	CAT	3202	3202	0	0	0	nan	2233	212.0	326.0	1.0	1.2864560111493564	0.7545796816962852	0.0	0.5638888888888889	0.36775889782137877	71.43866606013582	72.44998274671983	16.0	6.432336322170506	6.0	49.49747468305833	46.87865491665102	-50.624759032441986	276.22799999999967	0.8367997002061084	30.12156953662634	266.31765431910753	0.09803921729326248	0.0156862810254097	0.5975281050431387	0.47843137383461	0.47843137383461	0.13328128113551477	0.11926451156252017	0.11372549086809158	0.0784313753247261	0.0784313753247261	0.05869438201862334	0.033837869301104904	0.12941177189350128	202.28824485906378	330.8604202490241	0.0	201.7590685176892
1	132	nan	0	CAT	CAT	3202	3202	0	0	0	nan	455	1009.0	332.0	1.0	2.1678262420816243	0.843364809123391	0.0	0.3190743338008415	0.13774542505510298	44.150436925023655	48.46648326421054	7.615773105863909	2.671843449248575	2.0	25.82974287204567	23.723858351143377	-33.828492720586055	203.73799999999983	0.5545399146861669	25.709804587066174	57.83529555797577	0.09019608050584793	0.0156862735748291	2.522634158241848	0.33725491166114807	0.33725491166114807	0.17139869724710782	0.12711053968785882	0.10196078568696976	0.08627451211214066	0.08235294371843338	0.061824202610419335	0.051076211750286565	0.15294118225574493	1014.2844453606833	328.15168156867753	0.0	1011.9428571428572
1	133	nan	0	CAT	CAT	3202	3202	0	0	0	nan	1933	1557.0	356.0	1.0	1.9281686556541517	0.7205095987795015	0.0	0.28586217095533867	0.15872289831383912	79.96573378418455	100.96038827183659	15.0	4.956718074498048	4.123105625617661	56.45778604429202	55.45183538345696	-3.624367129489563	391.2019999999988	0.5661980082015231	58.54902108758688	370.0902062430978	0.12156862765550613	0.0627450942993164	4.705136426151236	0.3803921639919281	0.3843137323856354	0.18947903264591223	0.19145897891520838	0.1921568661928177	0.0784313753247261	0.0784313753247261	0.06004938136809946	0.0692334910964429	0.24705882370471954	1562.3807126381034	346.2003009320339	0.0	1566.9922400413864
1	134	nan	0	CAT	CAT	3202	3202	0	0	0	nan	653	1524.0	319.0	1.0	1.470620628913091	0.8624808517746578	0.0	0.5236567762630313	0.2999739515606355	44.12609513577742	44.384682042344295	9.899494936611665	3.6125092143532442	3.0	23.482023026251493	22.33176206964945	69.4957279498567	165.3939999999998	0.8022113022113022	22.09803995490074	119.14510136842728	0.1411764770746231	0.03529411554336548	1.638382333546477	0.27843138575553894	0.27843138575553894	0.17965886142195725	0.1824580419118335	0.16862745583057404	0.125490203499794	0.12156862765550613	0.04513953634040878	0.04459535529231644	0.22745098173618317	1526.4627410792652	326.83075493351606	0.0	1525.915773353752
1	135	nan	0	CAT	CAT	3202	3202	0	0	0	nan	2280	672.0	349.0	1.0	1.6233944170515555	0.8089995600655905	0.0	0.48770053475935826	0.3071776270432057	83.59881743841619	84.5931439302264	14.317821063276353	4.996043102798329	4.242640687119285	53.343588757586055	49.14015799647457	-84.42685464924303	305.4059999999992	0.7896103896103898	37.70980518311262	326.15295096486807	0.10980392247438431	0.023529410362243652	3.004054731992269	0.30980393290519714	0.33725491166114807	0.15083922073245049	0.14304953989687197	0.13333334028720856	0.09019608050584793	0.09019608050584793	0.04073011313148671	0.046372335193876395	0.1568627506494522	670.738700670485	328.8378722884853	0.0	671.2184210526316
1	136	nan	0	CAT	CAT	3202	3202	0	0	0	nan	810	1504.0	315.0	1.0	1.708537596679949	0.6980766895019288	0.0	0.44021739130434784	0.20599051165086982	48.25406740426769	50.47771785649585	10.816653826391969	3.522776505385528	2.8284271247461903	33.988233257996804	34.551022072827315	-67.15844817490769	222.2919999999996	0.646964856230032	27.68627531081438	132.25098387897015	0.13725490868091583	0.023529410362243652	0.7822146877281868	0.239215686917305	0.24705882370471954	0.15467192911069486	0.16327281960366685	0.16470588743686676	0.0941176488995552	0.0941176488995552	0.03320341417243223	0.031096531595096618	0.18627451360225677	1499.5066125226037	322.00566365183033	0.0	1499.6592592592592
1	137	nan	0	CAT	CAT	3202	3202	0	0	0	nan	1435	954.0	323.0	1.0	1.4086671572375389	0.720224907479837	0.0	0.5297157622739018	0.21338003115527693	58.91102958131804	62.80127387243033	14.317821063276353	4.650486337231851	4.0	41.5370217082575	40.86897566448008	19.748783742009852	290.7059999999996	0.7357087926172776	55.25098217278719	294.44706749916077	0.1568627506494522	0.039215683937072754	1.756021216432975	0.9647058844566345	0.9647058844566345	0.23312650705817378	0.2051895940760702	0.1882352977991104	0.11764705926179886	0.10980392247438431	0.09763184878830516	0.06840403164030408	0.24313725531101227	945.1058547438079	321.8981673942734	0.0	945.1128919860627
1	138	nan	0	CAT	CAT	3202	3202	0	0	0	nan	1769	1152.0	320.0	1.0	1.9271986269312873	0.7920746112672653	0.0	0.4426926926926927	0.2146484862186612	79.44106103425759	77.62087348130012	10.63014581273465	4.0155571280929045	3.605551275463989	50.256446230760616	48.492753042074916	-89.17548050283936	321.8139999999992	0.6939976461357397	65.35686452686787	426.25883466750383	0.1764705926179886	0.047058820724487305	2.413154155929369	1.0	1.0	0.24945368140025903	0.2409603361602622	0.2235294133424759	0.10196078568696976	0.10196078568696976	0.11219055546943832	0.12766302818555747	0.2666666805744171	1165.4520773036345	333.3461304658358	0.0	1163.44036178632
1	139	nan	0	CAT	CAT	3202	3202	0	0	0	nan	1145	573.0	308.0	1.0	1.7633036477821333	0.5908790798177548	0.0	0.4089285714285714	0.21085111399383316	55.770466014318764	59.61543424315552	10.04987562112089	3.429454302827771	3.0	42.582258406106966	44.99338860806398	58.10652274251782	261.2279999999995	0.664345807948941	38.69411863386631	207.06275103241205	0.11372549086809158	0.06666666269302368	3.5224201722636117	0.3529411852359772	0.35686275362968445	0.18692810934234932	0.18084083059599307	0.1764705926179886	0.08235294371843338	0.0784313753247261	0.06119861962889827	0.07073232082131693	0.24705882370471954	578.9506259667114	322.9904736791739	0.0	576.5301310043668
1	140	nan	0	CAT	CAT	3202	3202	0	0	0	nan	2944	814.0	334.0	1.0	1.3020230205347045	0.48137472099778394	0.0	0.5562063102210467	0.33670029023659526	74.21236144558769	78.91767862779544	17.11724276862369	6.195688143129568	5.656854249492381	64.93693487172648	65.04824091255053	38.88699173346622	331.4759999999991	0.8038225255972696	61.19608010351658	651.6706049442291	0.18431372940540314	0.0313725471496582	0.5308807179176446	0.5921568870544434	0.5921568870544434	0.22334335804203131	0.22135550439681695	0.21176470816135406	0.12941177189350128	0.125490203499794	0.06513206518408485	0.05100381823634528	0.2549019753932953	799.7842046631329	329.9200245538173	0.0	799.5798233695652
1	141	nan	0	CAT	CAT	3202	3202	0	0	0	nan	901	697.0	347.0	1.0	1.5198725770217518	0.8560532863890485	0.0	0.5990691489361702	0.26562639190865245	52.44133439755594	50.21951811795888	9.848857801796104	3.7951643704453093	3.605551275463989	28.42569260369921	27.106274454303197	-77.13843645271487	206.45799999999974	0.7740549828178694	38.7764715179801	218.36863283813	0.12156862765550613	0.06666667759418488	2.076973176003732	0.9019607901573181	1.0	0.23644189949987865	0.24236252257284127	0.1882352977991104	0.09019608050584793	0.09019608050584793	0.17085105501756173	0.17385520107946012	0.2666666805744171	700.6869298168027	337.2828460669848	0.0	699.2530521642619
1	142	nan	0	CAT	CAT	3202	3202	0	0	0	nan	1685	1357.0	324.0	1.0	1.7380777730744321	0.7748794866597248	0.0	0.47198879551820727	0.2259484339612795	72.92588559658427	71.30918594402827	13.0	4.4477955857942435	4.0	46.094162501653315	46.09710823052487	4.577034076880164	306.1259999999991	0.6883169934640523	62.32549161463976	349.20785193145275	0.1411764770746231	0.039215683937072754	2.5204793461495862	1.0	1.0	0.25232992556534317	0.207245015983058	0.18039216101169586	0.11372549086809158	0.10196078568696976	0.17820581515205713	0.13044831680573757	0.21960784494876862	1367.5630222348827	331.3640171483268	0.0	1370.0083086053412
1	143	nan	0	CAT	CAT	3202	3202	0	0	0	nan	980	1201.0	321.0	1.0	1.2668363894269448	0.749994853475023	0.0	0.5128205128205128	0.30697904687837935	46.88881943369692	53.225933528685054	13.92838827718412	4.902213545591935	4.123105625617661	30.837482362724387	31.014312495498977	-62.88632030585309	200.29199999999975	0.8003266639444669	32.890196956694126	152.67059250175953	0.11764705926179886	0.027450978755950928	1.916277790105512	0.8745098114013672	0.8745098114013672	0.21926797971129416	0.15578631887934646	0.1411764770746231	0.09803921729326248	0.08627451211214066	0.11333621888223089	0.0700879498290116	0.16862745583057404	1200.0220133013222	323.68297756037435	0.0	1201.7163265306122
1	144	nan	0	CAT	CAT	3202	3202	0	0	0	nan	531	1460.0	330.0	1.0	1.875583466114349	0.6968506889709941	0.0	0.4609375	0.19457967054972608	40.92821213932233	41.88078318274385	6.708203932499369	2.5824646527685475	2.0	28.17445651649735	29.354377917196583	57.48724256619244	185.1839999999999	0.6082474226804123	17.082353338599205	58.41568750143051	0.09803921729326248	0.003921568393707275	0.5151475487796116	0.1725490242242813	0.1725490242242813	0.11238390354341582	0.11001071092548119	0.10196078568696976	0.09019608050584793	0.09019608050584793	0.01701722954373125	0.016991355119244912	0.1147058829665184	1466.5111439554846	337.24093719784884	0.0	1466.250470809793
1	145	nan	0	CAT	CAT	3202	3202	0	0	0	nan	1559	873.0	340.0	1.0	1.4120095743836696	0.7849737810762644	0.0	0.5254465790360634	0.26822078816738065	63.59829853917352	68.11754546370561	16.1245154965971	5.357296083938485	4.242640687119285	35.497020460011306	39.400989329777815	14.870757336122956	270.2599999999995	0.7491590581451225	56.31372717022896	386.56471725553274	0.18431372940540314	0.05882352590560913	0.7246819814733511	0.4588235318660736	0.4588235318660736	0.25597148713740436	0.24795684237045076	0.24705882370471954	0.11372549086809158	0.11372549086809158	0.07162227421475945	0.07213349822559854	0.3019607961177826	877.1102724549932	341.47841214624714	0.0	877.8338678640154
1	146	nan	0	CAT	CAT	3202	3202	0	0	0	nan	787	721.0	324.0	1.0	2.805179443894107	0.631868362723764	0.0	0.3086274509803922	0.11081185194937873	59.219288085033746	53.225933528685054	6.4031242374328485	2.3797564906584032	2.0	42.023971751406094	45.89943236778735	-80.64605470698316	298.74399999999935	0.46526751404079225	50.062746316194534	180.34118105471134	0.1921568661928177	0.03529413044452667	1.6944902250998217	0.46666666865348816	0.46666666865348816	0.21957344875523918	0.22915016652441086	0.2235294133424759	0.10588235408067703	0.10196078568696976	0.06721179139470701	0.0576982945965495	0.26372550427913666	724.1916628208616	343.1854871556119	0.0	724.5019059720457
1	147	nan	0	CAT	CAT	3202	3202	0	0	0	nan	817	649.0	356.0	1.0	2.4074978580653585	0.868724520185842	0.0	0.34825234441602726	0.14610052733263373	63.3751760047806	61.61168720299745	8.94427190999916	2.8604703249005183	2.23606797749979	31.61791118483806	31.389444330432745	52.258224674693736	265.0879999999995	0.5687434737208492	33.909804828464985	125.41176795959473	0.10588235408067703	0.035294122993946075	2.7455898029897865	0.7137255072593689	0.7137255072593689	0.16870549665902979	0.15350277596033626	0.1411764770746231	0.08627451211214066	0.08627451211214066	0.08159924075345112	0.06079267549055482	0.18039216101169586	641.0189180644545	347.69912444186724	0.0	640.3243574051407
1	148	nan	0	CAT	CAT	3202	3202	0	0	0	nan	1651	1431.0	330.0	1.0	1.3883258864734271	0.7259024793620872	0.0	0.5809289232934554	0.362635986639613	62.89894393771205	61.326992425847855	13.416407864998739	4.466738197011959	4.0	40.29588838442025	43.26174505556736	60.11000618860749	239.1899999999996	0.8232361007230117	39.21960888057947	312.0196158364415	0.12941177189350128	0.043137259781360626	2.9152573109359405	1.0	1.0	0.19415647960682908	0.18898825913775985	0.16470588743686676	0.09019608050584793	0.08627451211214066	0.12656081006488934	0.11414494154468857	0.21568627655506134	1433.2390749755646	343.57678629522616	0.0	1436.0278619018777
1	149	nan	0	CAT	CAT	3202	3202	0	0	0	nan	795	757.0	365.0	1.0	1.5902529634790532	0.5615506144588132	0.0	0.4548054919908467	0.23609298006343366	43.708762673095634	45.17742799230607	8.0	2.9312708977028477	2.8284271247461903	34.293056128466255	36.16648301403792	-86.4905799630913	205.70599999999968	0.7204349796103308	35.07058897614479	168.0745136961341	0.18431372940540314	0.027450978755950928	0.9842328530139953	0.3176470696926117	0.3843137323856354	0.20875350581038565	0.21141448263664667	0.21176470816135406	0.11764705926179886	0.11764705926179886	0.03979031312560296	0.04073530405872802	0.239215686917305	758.0488345965086	354.055320955452	0.0	757.559748427673
1	150	nan	0	CAT	CAT	3202	3202	0	0	0	nan	1929	1062.0	339.0	1.0	2.961197629714316	0.9568642558012138	0.0	0.47048780487804875	0.1992663492905511	115.64066860012426	101.0	12.041594578792296	4.5891287026042304	4.0	35.32487681219858	33.5977033937574	-10.813899424001226	348.78199999999924	0.6907788719785141	60.788237139582634	360.65883376449347	0.125490203499794	0.05882352590560913	4.429243959308164	0.7098039388656616	0.7098039388656616	0.21404308851965717	0.18696673601062389	0.1882352977991104	0.08627451211214066	0.0784313753247261	0.08694822106826215	0.07209407675562998	0.24313725531101227	1037.5494629172745	345.1909903304525	0.0	1033.369621565578
1	151	nan	0	CAT	CAT	3202	3202	0	0	0	nan	2472	1300.0	364.0	1.0	1.56867374943907	0.8240905567070951	0.0	0.48413631022326675	0.32887545446863137	86.35939742110713	82.87943049997388	14.866068747318506	5.303083858929693	5.0	44.10874282880344	48.91897829676729	-42.08402459730268	307.33599999999916	0.8104918032786885	54.09411910921335	500.22354272753	0.14509804546833038	0.039215683937072754	0.8708330707745452	0.9882352948188782	0.9882352948188782	0.21130515277036466	0.20235580207424353	0.18039216101169586	0.09803921729326248	0.0941176488995552	0.15355083984117743	0.09860554082552675	0.22745098173618317	1316.5934366335732	350.10606240187064	0.0	1315.907362459547
1	152	nan	0	CAT	CAT	3202	3202	0	0	0	nan	850	949.0	348.0	1.0	2.578601447921281	0.9393597551074723	0.0	0.3960857409133271	0.14094238225855646	70.60627366971758	75.18643494673756	11.0	3.6286513666615625	3.0	25.48917263227781	24.213242660396148	-10.884327510613538	275.29199999999946	0.5821917808219178	48.980393543839455	200.90196612477303	0.1725490242242813	0.047058820724487305	1.7279814225713759	1.0	1.0	0.2366202586658911	0.23635525426443885	0.2235294133424759	0.11372549086809158	0.11372549086809158	0.11261979372552883	0.1140141730836762	0.26274511218070984	947.7725160978624	347.636677729539	0.0	946.3741176470588
1	153	nan	0	CAT	CAT	3202	3202	0	0	0	nan	493	597.0	348.0	1.0	1.952247714391293	0.6046640836358586	0.0	0.3717948717948718	0.1374227416392385	38.73197222393962	40.162171256046406	7.0	2.7054061038057426	2.23606797749979	32.44261902824377	30.84926447086572	-76.5255057460083	212.32399999999964	0.5178571428571429	31.682353794574738	97.1568653434515	0.125490203499794	0.060784317553043365	0.5490952870572294	0.6901960968971252	0.6901960968971252	0.20572957009464116	0.19707274917535803	0.1823529452085495	0.10196078568696976	0.10196078568696976	0.08246943375414376	0.08152345050705957	0.250980406999588	603.5081735630398	341.75313825447114	0.0	603.1176470588235
1	154	nan	0	CAT	CAT	3202	3202	0	0	0	nan	2498	1096.0	336.0	1.0	2.054122679838336	0.8666399672076315	0.0	0.4309868875086266	0.24162460420722265	102.14272473267094	97.63708311906906	13.0	4.763182730838266	4.47213595499958	53.29191091629915	50.96248138291784	36.987136635315245	360.43799999999885	0.7398193395527912	58.7843152731657	469.93726732581854	0.13333334028720856	0.05098038911819458	0.24036221972706873	0.32156863808631897	0.364705890417099	0.19210560546786176	0.18812540725613233	0.1882352977991104	0.0941176488995552	0.09019608050584793	0.058381849642167916	0.05992994369589934	0.23529411852359772	1124.4410185147474	347.0658828248947	0.0	1124.269415532426
1	155	nan	0	CAT	CAT	3202	3202	0	0	0	nan	1405	542.0	353.0	1.0	2.083514049362524	0.8367781360303396	0.0	0.4039677975848189	0.20077961716834794	75.65374326514905	73.97972695272672	12.041594578792296	3.7872414808002905	3.1622776601683795	37.92691572073583	41.42360944569613	11.474551612117077	296.53999999999934	0.6473162865699146	45.266667909920216	258.0156933218241	0.12941177189350128	0.047058820724487305	1.73970638218775	0.4117647111415863	0.4117647111415863	0.18782849755153616	0.18364106286250823	0.1725490242242813	0.0941176488995552	0.09019608050584793	0.06470892059775483	0.06156340372940767	0.22745098173618317	555.5613581503541	356.7544608649092	0.0	554.067615658363
1	156	nan	0	CAT	CAT	3202	3202	0	0	0	nan	853	1531.0	358.0	1.0	1.7454196119776078	0.7236869347896239	0.0	0.46765350877192985	0.2622041436724465	50.659023429025424	49.64876634922564	8.0	2.805816895942877	2.8284271247461903	32.2550813093111	34.961231222433284	29.52289390164753	202.18999999999986	0.7515418502202643	30.952942103147507	159.76863231509924	0.13725490868091583	0.0313725471496582	2.961484657021183	0.6235294342041016	0.7058823704719543	0.1864635066454669	0.18730203085005773	0.16470588743686676	0.09019608050584793	0.08627451211214066	0.10702203341490783	0.08672769997573757	0.21078431606292725	1520.3968974640104	353.7126972654776	0.0	1518.2532239155921
1	157	nan	0	CAT	CAT	3202	3202	0	0	0	nan	4245	364.0	361.0	1.0	1.3469389453891478	0.572491322807494	0.0	0.5585526315789474	0.374845314178044	93.18088202255088	94.53041838477179	20.518284528683193	6.877302603216419	6.324555320336759	77.78174593052023	76.40000955506895	0.6092945648699601	377.239999999999	0.8511278195488721	61.08235473185778	769.5764931663871	0.1411764770746231	0.0313725471496582	3.488417143927607	0.38823530077934265	0.6313725709915161	0.19767752340407047	0.18129010439726434	0.16470588743686676	0.0941176488995552	0.0941176488995552	0.05703638222659295	0.05827029138045766	0.21176470816135406	337.96793752927124	353.4301372808497	0.0	340.7851590106007
1	158	nan	0	CAT	CAT	3202	3202	0	0	0	nan	1198	1475.0	384.0	1.0	1.5381477424116314	0.5833554887138154	0.0	0.46076923076923076	0.24775691661667493	53.14282031234588	53.85164807134504	10.295630140987	3.5670585264220276	3.0	40.215764226329114	43.163499425879785	-66.38671188244076	246.50199999999936	0.7208182912154031	38.17647136747837	242.52549567073584	0.12941177189350128	0.04313725233078003	2.3275864016710988	1.0	1.0	0.18713956552685476	0.2024419830306643	0.18039216101169586	0.09019608050584793	0.09019608050584793	0.1804859670213832	0.13268020029088215	0.21960784494876862	1475.1461580680611	374.6970280161329	0.0	1474.6085141903172
1	159	nan	0	CAT	CAT	3202	3202	0	0	0	nan	282	1225.0	352.0	1.0	3.277881132596112	0.9554253723946302	0.0	0.2781065088757396	0.15696646851111373	46.52798690450695	43.56604182158393	5.0	1.8222058923740405	1.4142135623730951	15.556349186104045	13.736584037430859	-56.82025336283708	150.25399999999996	0.5993623804463337	21.31764753907919	51.054902978241444	0.1352941244840622	0.0313725471496582	2.488052336920356	0.29411765933036804	0.3490196168422699	0.18220211571862555	0.18104575524199093	0.19607843458652496	0.09803921729326248	0.09803921729326248	0.045469325698437445	0.04982876532681504	0.2078431397676468	1222.4900529845656	356.5238497554924	0.0	1223.787234042553
1	160	nan	0	CAT	CAT	3202	3202	0	0	0	nan	512	1408.0	346.0	1.0	2.9248921667561296	0.8100461410332817	0.0	0.20889432884536924	0.09997867272885248	53.24968154082877	58.52349955359813	8.0	2.5908834075618237	2.0	29.47467992628176	31.223810187660135	-58.76105575714626	253.6799999999993	0.4015686274509804	46.250981867313385	109.06274798512459	0.1764705926179886	0.0313725471496582	1.930856570581595	0.3490196168422699	0.3490196168422699	0.2486611928350182	0.21301317965844646	0.20000000298023224	0.14901961386203766	0.14901961386203766	0.04852668056472344	0.04604358138335503	0.24313725531101227	1403.9877745813428	355.00021578280615	0.0	1405.30859375
1	161	nan	0	CAT	CAT	3202	3202	0	0	0	nan	1280	1222.0	334.0	1.0	3.581245712751675	0.9615650362984348	0.0	0.2731540759709774	0.14712552765943857	104.03791948422584	86.37129152675674	10.63014581273465	3.5322007967078535	2.8284271247461903	33.5457288106478	28.56644862226033	-43.06703048357683	330.64799999999923	0.5991106950620173	51.80784445255995	227.7607896924019	0.12941177189350128	0.04313725233078003	0.6655081622126355	0.3294117748737335	0.3294117748737335	0.20158694339517488	0.17793811694718897	0.18039216101169586	0.0941176488995552	0.09019608050584793	0.054982512287898806	0.053104297118575366	0.21568627655506134	1202.9993457483233	352.59988980908867	0.0	1202.3703125
1	162	nan	0	CAT	CAT	3202	3202	0	0	0	nan	93	632.0	365.0	1.0	5.750999807714996	0.6133708229437311	0.0	0.19375	0.06928859505055286	28.993744547678435	23.769728648009426	2.23606797749979	1.08110971792328	1.0	17.49740815193491	22.899116155204414	-18.60416828640995	129.87200000000004	0.26995645863570394	20.79607902467251	23.78039287030697	0.20098039507865906	0.0470588281750679	1.3264091548017978	0.5921568870544434	0.5921568870544434	0.25055516897195795	0.2557031491430857	0.2509803995490074	0.1411764770746231	0.1411764770746231	0.07937773867076475	0.07664756402444155	0.29411765933036804	625.16160956002	365.5898746605649	0.0	624.1720430107526
1	163	nan	0	CAT	CAT	3202	3202	0	0	0	nan	569	586.0	384.0	1.0	2.090532090748974	0.7897581622510188	0.0	0.365211810012837	0.15620886194456005	46.90790627749613	41.86884283091664	8.06225774829855	2.816958406370676	2.23606797749979	32.43268891635147	28.774169439929757	-71.3057362273251	213.94799999999958	0.54113171659534	32.674510546028614	107.47059065848589	0.13333334028720856	0.047058820724487305	1.0862165671599828	0.3137255012989044	0.3137255012989044	0.20680069965840894	0.18887625774777836	0.20000000298023224	0.09803921729326248	0.09803921729326248	0.05572970874606039	0.05588120308271083	0.23529411852359772	591.3536215874053	374.78128075512114	0.0	590.298769771529
1	164	nan	0	CAT	CAT	3202	3202	0	0	0	nan	1323	1254.0	367.0	1.0	1.378047171016465	0.46080176339656936	0.0	0.4144736842105263	0.2996679982193014	50.93406768229746	56.43580423808985	12.0	4.239398518029604	3.605551275463989	44.28737667087684	45.204142456921225	-74.60672036555337	235.53999999999945	0.7610008628127696	33.43137340992689	265.23922204971313	0.13333334028720856	0.04313725233078003	3.958269336024188	0.3921568691730499	0.6117647290229797	0.18169224679308094	0.2004831610353085	0.18039216101169586	0.0941176488995552	0.09019608050584793	0.06466116131913316	0.09409460731870169	0.21960784494876862	1243.0196197408409	370.45180083294366	0.0	1244.8155706727134
1	165	nan	0	CAT	CAT	3202	3202	0	0	0	nan	666	1122.0	376.0	1.0	3.073797180132429	0.9153108855390537	0.0	0.2846153846153846	0.14867400513464185	66.92074546336517	63.60031446463138	7.0710678118654755	2.5821213300428276	2.23606797749979	25.892339585509774	26.952198995095603	37.29405724966016	237.2599999999996	0.5620253164556962	38.11764796078205	134.43137572705746	0.17058824002742767	0.027450978755950928	1.2560814147772734	0.32549020648002625	0.32549020648002625	0.20168067704117487	0.20184891250308928	0.19607843458652496	0.10588235408067703	0.10588235408067703	0.04648497489339833	0.03980652564475038	0.22745098173618317	1106.8484539183303	368.8980746674795	0.0	1106.1006006006005
1	166	nan	0	CAT	CAT	3202	3202	0	0	0	nan	2735	234.0	355.0	1.0	1.461850242032949	0.6218561642979764	0.0	0.4945750452079566	0.298172214095688	79.34713834750069	80.52328855678958	15.231546211727817	5.23325681010407	5.0	62.78888358968508	62.139241683055225	7.162229129410932	339.50799999999913	0.8155658267481736	48.309805296361446	440.3176598623395	0.08627451211214066	0.05490196496248245	6.3684183223984165	0.5764706134796143	0.615686297416687	0.16832684772251374	0.16099365991310402	0.13725490868091583	0.07450980693101883	0.07058823853731155	0.10039162453276046	0.08247886255498504	0.22745098173618317	253.06286907022331	363.20603662414305	0.0	248.93893967093237
1	167	nan	0	CAT	CAT	3202	3202	0	0	0	nan	1010	694.0	372.0	1.0	2.020199076184848	0.7909286820795607	0.0	0.3536414565826331	0.16202241219675448	61.44227931664299	67.00746227100382	12.529964086141668	3.9501807352141713	3.0	39.09276023049568	37.59704330825852	5.018314129671352	279.8839999999993	0.6006541778174249	40.498040184378624	192.28627944737673	0.14901961386203766	0.039215683937072754	0.6409242372875339	0.32156863808631897	0.3333333432674408	0.19284781040180296	0.1903824548983928	0.1882352977991104	0.10196078568696976	0.10196078568696976	0.04460657222602311	0.05133847201853498	0.2294117659330368	701.6460954953515	374.88854446694984	0.0	701.7782178217822
1	168	nan	0	CAT	CAT	3202	3202	0	0	0	nan	673	939.0	365.0	1.0	2.077527483793393	0.8685849535338859	0.0	0.38151927437641725	0.17963274998153472	53.44527310613003	50.60632371551998	6.708203932499369	2.5855753713319665	2.23606797749979	28.038909077652704	26.484286106166802	-30.064115367152336	216.97999999999968	0.6537153958232151	29.227451749145985	108.78431691229343	0.13333334028720856	0.023529410362243652	1.0252441496484919	0.29411765933036804	0.30588236451148987	0.16797386062727576	0.16164088694248652	0.15294118225574493	0.10196078568696976	0.10196078568696976	0.043075916196754736	0.04138147145572909	0.18039216101169586	928.1449891940453	371.3044700978547	0.0	927.408618127786
1	169	nan	0	CAT	CAT	3202	3202	0	0	0	nan	636	1404.0	396.0	1.0	3.0188596524497755	0.8864594098879265	0.0	0.33004670472236636	0.14819645525219027	63.412397078281145	51.0	8.06225774829855	2.6531880622626502	2.23606797749979	28.526208867392278	29.347659832451075	-52.99212749467392	232.22799999999964	0.5396690708527789	42.741177812218666	153.423533834517	0.19607843458652496	0.04313725233078003	0.5974336829236719	0.3529411852359772	0.42352941632270813	0.23745098784565927	0.2412319714379198	0.24313725531101227	0.12156862765550613	0.11372549086809158	0.052157152309168266	0.06971703181945649	0.2823529541492462	1412.0807197748902	383.11011427478144	0.0	1411.6525157232704
1	170	nan	0	CAT	CAT	3202	3202	0	0	0	nan	1355	1010.0	375.0	1.0	1.4688012076678647	0.7113129638002037	0.0	0.5163871951219512	0.2843543806092812	58.205301984330056	63.0317380372777	12.041594578792296	4.27133182814786	3.605551275463989	40.0	40.911076554190984	7.306791629354715	244.70599999999934	0.8219593569912041	35.129412814974785	174.21176954358816	0.09019608050584793	0.003921568393707275	5.902782938635664	0.3529411852359772	0.3529411852359772	0.1705311301697805	0.12856957161888424	0.0941176488995552	0.08235294371843338	0.0784313753247261	0.08708987048945092	0.07339139415710728	0.11372549086809158	1023.1261030829264	374.19883394056234	0.0	1017.7682656826569
1	171	nan	0	CAT	CAT	3202	3202	0	0	0	nan	890	1329.0	380.0	1.0	1.8179686686357786	0.8676900030593069	0.0	0.3803418803418803	0.18125779297941136	57.448800500334016	54.42425929675111	8.94427190999916	3.4725166307266804	3.1622776601683795	33.421185044161696	28.558125124732534	-36.192168705605745	248.3999999999995	0.6479796141244993	42.70588360726833	200.5764763429761	0.1764705926179886	0.050980404019355774	0.5958226692872399	0.3764705955982208	0.3803921639919281	0.234647712127848	0.22536682735165853	0.2235294133424759	0.11764705926179886	0.10980392247438431	0.06875511244112974	0.06625557074121295	0.27843138575553894	1340.138326763496	372.7973684027969	0.0	1339.8595505617977
1	172	nan	0	CAT	CAT	3202	3202	0	0	0	nan	536	1387.0	401.0	1.0	3.1760526710849066	0.9021706603354145	0.0	0.2633906633906634	0.10270609021514666	60.41926958598807	59.50630218724736	9.219544457292887	2.9476121039155014	2.23606797749979	26.49988679221102	26.06362216179245	63.46128498775634	256.0879999999994	0.4502309953800924	44.28235423564911	135.75686675310135	0.1921568661928177	0.05882352590560913	0.505781729343626	0.7843137383460999	0.7843137383460999	0.2460130790869395	0.25327773647966667	0.250980406999588	0.125490203499794	0.125490203499794	0.07817015612637615	0.07556400099926973	0.30980393290519714	1383.2111618308518	392.7935756257753	0.0	1383.7164179104477
1	173	nan	0	CAT	CAT	3202	3202	0	0	0	nan	2472	1650.0	358.0	1.0	1.332030299132674	0.8445751043576676	-1.0	0.544973544973545	0.37410797647498834	80.6376279785595	83.02409288875127	18.973665961010276	6.454202393463816	5.656854249492381	42.93250516799596	43.176378055447245	71.05002802361751	288.15799999999945	0.8676728676728676	36.64705963432789	324.4745171889663	0.09019608050584793	0.019607841968536377	4.9949927508155225	0.3960784375667572	0.47843137383461	0.1508109449972341	0.13125991795670156	0.10196078568696976	0.0	0.0	0.07676940895441968	0.05837754155975269	0.16470588743686676	1654.1390000166189	364.0132219543746	0.0	1650.8867313915857
1	174	nan	0	CAT	CAT	3202	3202	0	0	0	nan	1439	164.0	368.0	1.0	1.963377056756707	0.7902773875850502	0.0	0.4681197137280416	0.23998253240410472	72.2538479165193	69.06518659932803	10.816653826391969	3.7000818891751273	3.1622776601683795	43.1335136523794	44.27349155063519	-45.23977088183924	274.5019999999996	0.7113198220464657	31.450981341302395	204.88628063350916	0.11764705926179886	0.02156863361597061	0.8082923155102893	0.20392157137393951	0.3333333432674408	0.13383396315447826	0.14238101503371034	0.13921569287776947	0.08235294371843338	0.08235294371843338	0.028772267755688637	0.033198804108820236	0.16078431904315948	153.63449837012882	383.84199738402856	0.0	154.39332870048645
1	175	nan	0	CAT	CAT	3202	3202	0	0	0	nan	2186	885.0	408.0	1.0	1.660123830760483	0.7865365247740939	0.0	0.49068462401795737	0.28391141603374465	81.69895895324572	83.5224520712844	13.892443989449804	4.717289371593831	4.123105625617661	46.8640091959445	50.452682278995105	76.34849887077422	311.05599999999913	0.7786286731967942	42.96862867474556	388.1372658535838	0.12156862765550613	0.035294122993946075	5.715457761682798	0.3843137323856354	0.48235294222831726	0.16093119353837287	0.1775559313145397	0.14901961386203766	0.0941176488995552	0.0941176488995552	0.06379005722653526	0.07234359358364578	0.2235294133424759	879.718747157562	385.28517300336085	0.0	882.9739249771271
1	176	nan	0	CAT	CAT	3202	3202	0	0	0	nan	3460	1535.0	398.0	1.0	1.2669128743752847	0.7202808672361478	-1.0	0.7494043751353693	0.3510814937666846	86.70270518113487	85.0	22.02271554554524	7.131074137315291	6.0	56.0	60.14415312943112	-9.40679542772859	351.91599999999926	0.8512732193381719	75.94117829203606	815.4706066250801	0.1568627506494522	0.04313725233078003	4.3450189592106625	1.0	1.0	0.24418385302905485	0.23568514642343355	0.1921568661928177	0.10980392247438431	0.09803921729326248	0.15813975709962289	0.16765719143227795	0.24313725531101227	1516.7863859467718	393.0212268245286	0.0	1520.7471098265896
1	177	nan	0	CAT	CAT	3202	3202	0	0	0	nan	918	1074.0	358.0	1.0	2.420715762592234	0.8313571259881042	0.0	0.3367571533382245	0.1706682049565515	65.70206758329151	58.69412236331676	10.63014581273465	3.29325652485617	2.23606797749979	33.693339888825484	36.513171363615484	67.78857063297082	259.9859999999995	0.5650969529085873	48.917648293077946	215.3568679317832	0.1882352977991104	0.0313725620508194	1.60932934015064	0.7137255072593689	0.9882352948188782	0.23294118234799022	0.2345935380520514	0.21960784494876862	0.11372549086809158	0.11372549086809158	0.07198758516054386	0.09554227515135401	0.2549019753932953	1076.2708863907374	370.30428291261677	0.0	1076.7570806100218
1	178	nan	0	CAT	CAT	3202	3202	0	0	0	nan	1515	839.0	360.0	1.0	1.097793844176616	0.6545485330880231	0.0	0.5716981132075472	0.44112890705936464	51.88868582581491	54.42425929675111	18.027756377319946	6.489846964706919	5.656854249492381	36.062445840513924	39.22888348357727	-36.56047147477447	207.74399999999966	0.8864833235810415	35.43921671807766	339.3529502302408	0.18039216101169586	0.039215683937072754	0.08109624431602841	0.5803921818733215	0.5803921818733215	0.2242988399878333	0.2239953466866276	0.21568627655506134	0.13725490868091583	0.13725490868091583	0.0656181116848969	0.05395064158681088	0.25882354378700256	836.0091061766735	361.3335876082083	0.0	835.9663366336633
1	179	nan	0	CAT	CAT	3202	3202	0	0	0	nan	749	1187.0	388.0	1.0	2.596520021313278	0.8032101805337317	0.0	0.3519736842105263	0.1743737457806966	60.41969031465565	55.44366510251645	7.615773105863909	2.5652585338317473	2.23606797749979	31.196816813744714	35.991751687944934	-11.424547390993382	232.32999999999942	0.5746068277713848	40.57647164911032	159.65490593761206	0.18039216101169586	0.0313725471496582	0.8189253008249069	0.33725491166114807	0.33725491166114807	0.21583229600590595	0.21315741780722572	0.2235294133424759	0.0941176488995552	0.0941176488995552	0.05714812157027769	0.05065484630995424	0.24705882370471954	1202.4336804345737	390.0501081157348	0.0	1201.766355140187
1	180	nan	0	CAT	CAT	3202	3202	0	0	0	nan	3009	1611.0	360.0	1.0	1.4033618722487666	0.877587483943878	0.0	0.5808880308880309	0.4225039850191479	93.3869699403923	96.87620966986684	19.6468827043885	6.932979051025396	6.324555320336759	47.09563635551143	44.77125695797441	-36.34792704880427	299.1579999999995	0.9109900090826523	55.17647222429514	614.4000174403191	0.13725490868091583	0.05882352590560913	2.3685110814225907	0.45098039507865906	0.7058823704719543	0.2155330946261529	0.20418744348299073	0.1882352977991104	0.07450980693101883	0.07450980693101883	0.09483920299467828	0.09060154322883951	0.25882354378700256	1593.1122855015778	372.58621835460485	0.0	1595.0172814888667
1	181	nan	0	CAT	CAT	3202	3202	0	0	0	nan	907	596.0	404.0	1.0	1.546067635223219	0.6769992869733409	0.0	0.41951896392229415	0.19271952901386444	48.114003570083476	48.91829923454004	10.0	3.943184238046814	3.605551275463989	40.46181162887144	35.4111210217057	7.959121898495731	243.1899999999995	0.6149152542372881	36.737255826592445	179.87059303373098	0.1568627506494522	0.039215683937072754	0.5825491276695397	0.2980392277240753	0.3019607961177826	0.20296826423531739	0.19831377401734399	0.20000000298023224	0.11372549086809158	0.11372549086809158	0.0427835381670756	0.044889562206852585	0.23529411852359772	604.5197636904935	404.30943820849876	0.0	604.9195148842338
1	182	nan	0	CAT	CAT	3202	3202	0	0	0	nan	574	650.0	374.0	1.0	1.9997098378232507	0.8241605862703127	0.0	0.34893617021276596	0.15310951333494086	47.038332980204295	50.60632371551998	9.219544457292887	3.1229066023791656	2.8284271247461903	26.705109921653605	26.640450805080448	-30.254452830536835	217.04999999999976	0.5594541910331384	35.13725595921278	127.45882704854012	0.18039216101169586	0.03921569883823395	0.23619938134903765	0.3294117748737335	0.38823530077934265	0.22380417808415784	0.22205370565947755	0.2235294133424759	0.11764705926179886	0.11764705926179886	0.0474487739296277	0.053858143231160074	0.2549019753932953	647.3254261172451	374.5031074991691	0.0	647.5017421602787
1	183	nan	0	CAT	CAT	3202	3202	0	0	0	nan	1637	798.0	399.0	1.0	1.5876238900780184	0.27274037720944433	0.0	0.582977207977208	0.2566359211425388	58.575356068429166	59.682493245507096	8.48528137423857	3.6692381703113464	3.605551275463989	49.689700861259126	56.35462789633177	50.51157909972902	283.1199999999994	0.7380522993688007	54.11764843016863	353.5647156983614	0.16470588743686676	0.04313725233078003	2.454646412249887	1.0	1.0	0.2199904407730432	0.21598333274182124	0.20392157137393951	0.10588235408067703	0.10588235408067703	0.10392101623212731	0.08714368358542963	0.250980406999588	788.4233299149377	384.65901355256193	0.0	786.0372632864998
1	184	nan	0	CAT	CAT	3202	3202	0	0	0	nan	805	1036.0	400.0	1.0	2.723924948065226	0.7742021243557462	0.0	0.32212885154061627	0.1668084297372156	63.0932239271801	54.817880294662984	7.615773105863909	2.5619603625295078	2.23606797749979	34.6	39.934126817423454	-57.74741316860776	246.2599999999995	0.5570934256055363	46.27451114356518	166.78824014216661	0.11372549086809158	0.09215686470270157	4.421382805258869	0.3960784375667572	0.41960784792900085	0.226835838939045	0.2071903604250517	0.20588235557079315	0.09019608050584793	0.09019608050584793	0.09055267301806957	0.08931711849669523	0.29411765933036804	1052.623498227519	388.89092656170084	0.0	1048.7142857142858
1	185	nan	0	CAT	CAT	3202	3202	0	0	0	nan	1122	1662.0	414.0	1.0	1.7963814348099372	0.8568296022541543	0.0	0.34375	0.1914181146112526	63.63055271828984	71.16881339463234	12.727922061357855	3.9917469355446022	3.0	32.86796543539719	32.80789278544525	-55.64384383138332	271.39999999999935	0.656140350877193	35.60392231494188	144.41176776587963	0.09803921729326248	0.00784313678741455	5.181911721937589	0.3803921639919281	0.3803921639919281	0.15684547275304794	0.1287092404330478	0.10196078568696976	0.0	0.0	0.09018856805096609	0.0638203684088978	0.12156862765550613	1669.7130754152479	403.961710707465	0.0	1666.5623885918003
1	186	nan	0	CAT	CAT	3202	3202	0	0	0	nan	862	748.0	395.0	1.0	1.917151893955547	0.7399328185477871	0.0	0.4176356589147287	0.18727497392047304	53.80106153991296	53.23532661682466	7.810249675906654	3.2556384718068276	2.8284271247461903	36.133044143328405	36.19093973175456	-38.229448452353665	240.5019999999995	0.5975736568457538	37.23529513180256	168.65490624308586	0.14509804546833038	0.04313725233078003	2.0353396419408067	0.7490196228027344	0.7490196228027344	0.20236573441197042	0.19565534366947315	0.20000000298023224	0.10980392247438431	0.10980392247438431	0.07681412416900751	0.060336453810138094	0.23137255012989044	739.6112493345504	391.16574047199276	0.0	741.3886310904873
1	187	nan	0	CAT	CAT	3202	3202	0	0	0	nan	1989	967.0	370.0	1.0	1.5286114791239938	0.8008666401639515	0.0	0.4541095890410959	0.2858911739945424	75.41285246565712	75.64390259630977	16.278820596099706	5.154401097386063	4.47213595499958	43.830957425116225	45.160439039412005	-59.89092177014478	295.67999999999927	0.7894423496725539	45.200001142919064	365.49412740021944	0.13333334028720856	0.047058820724487305	0.28340850592888606	0.32549020648002625	0.37254902720451355	0.18991597118873557	0.18375773122182978	0.18039216101169586	0.0941176488995552	0.0941176488995552	0.0586708011726399	0.05643902022057556	0.23137255012989044	961.3732578069587	380.2542461820695	0.0	961.1699346405229
1	188	nan	0	CAT	CAT	3202	3202	0	0	0	nan	1880	206.0	369.0	1.0	1.3997608729193889	0.5632959041526585	0.0	0.6002554278416348	0.2920968368841843	63.051657903788794	67.26812023536856	14.7648230602334	5.198811172145391	5.0	50.91267032871091	52.09676283813789	-27.428222315721925	284.3939999999995	0.7544141252006419	30.886275231838226	225.77255426347256	0.09019608050584793	0.019607841968536377	0.4392832375598572	0.4313725531101227	0.4313725531101227	0.12658309521245176	0.12009178418269817	0.11372549086809158	0.07450980693101883	0.07450980693101883	0.06042555045271496	0.03976188055174314	0.12941177189350128	197.13150494814144	377.8267560365261	0.0	197.53563829787234
1	189	nan	0	CAT	CAT	3202	3202	0	0	0	nan	1667	574.0	407.0	1.0	2.0003939917452933	0.8368491406474994	0.0	0.38410138248847925	0.22103523267703043	80.74181528110223	76.94153624668537	9.486832980505138	3.766990246094861	3.1622776601683795	40.17165808840338	44.20078035240641	56.515128410065955	307.8519999999992	0.7185344827586206	43.30588335543871	250.39608500152826	0.10980392247438431	0.027450978755950928	0.24018671582499107	0.6823529601097107	0.6823529601097107	0.16916360685718246	0.15020760947902115	0.13333334028720856	0.08627451211214066	0.08235294371843338	0.09809502875945258	0.06733453956413349	0.16470588743686676	558.1704593384828	396.45155132892063	0.0	558.3803239352129
1	190	nan	0	CAT	CAT	3202	3202	0	0	0	nan	783	1448.0	379.0	1.0	1.7553142954121483	0.5545943052883988	0.0	0.3788098693759071	0.16311757444082825	45.464251090440456	52.23983154643591	8.54400374531753	3.3914241066250663	3.0	36.2922090039879	37.83175256061945	1.5264241122944655	245.60399999999964	0.5592857142857143	43.23137382417917	151.22745452076197	0.15294118225574493	0.03529411554336548	1.9922453746302295	0.4117647111415863	0.4117647111415863	0.23118381724159986	0.1931385115207688	0.19607843458652496	0.10196078568696976	0.09803921729326248	0.05756264311956849	0.0520535942140886	0.22745098173618317	1444.4132199204028	387.75551698048497	0.0	1446.01404853129
1	191	nan	0	CAT	CAT	3202	3202	0	0	0	nan	278	1375.0	409.0	1.0	4.513172227193024	0.8279169035084348	0.0	0.20381231671554254	0.07100685019805651	49.289237903254445	47.01063709417264	5.656854249492381	1.843868173412791	1.0	28.808297984901593	27.64390767561292	28.485302038645056	221.8079999999997	0.3078626799557032	39.768628776073456	72.57647308707237	0.20980392396450043	0.03529411554336548	1.4774840490008785	0.3843137323856354	0.3843137323856354	0.27053488963315275	0.26106644995349776	0.2862745225429535	0.10980392247438431	0.10980392247438431	0.06317212966135398	0.06766819182276189	0.30980393290519714	1367.4156265137703	405.14745771961765	0.0	1368.8381294964029
1	192	nan	0	CAT	CAT	3202	3202	0	0	0	nan	4592	453.0	375.0	1.0	1.2018888710106053	0.7402845673666263	0.0	0.70995670995671	0.4768949614498241	98.2471239490179	97.32933781753577	24.166091947189145	8.642824877905774	7.615773105863909	65.0	66.0509181088608	-0.1713307151898041	347.85199999999884	0.9110207320702312	43.168628580868244	667.7019780576229	0.11372549086809158	0.02352941781282425	2.568947729053055	0.2980392277240753	0.5137255191802979	0.1468320700029532	0.14540548302648582	0.13725490868091583	0.08627451211214066	0.08235294371843338	0.040149296626864416	0.04366136982246709	0.16470588743686676	431.43098952227234	376.22569066125067	0.0	432.16441637630663
1	193	nan	0	CAT	CAT	3202	3202	0	0	0	nan	1683	858.0	409.0	1.0	2.2240417195582056	0.8315454571725858	-1.0	0.365234375	0.17103211905800006	85.24716497235471	88.72992730753249	11.180339887498949	3.8238694723993536	3.1622776601683795	52.24235872301154	47.35110948324853	24.36600402372997	351.6479999999991	0.5865133298484057	58.65098212659359	334.92942157387733	0.14901961386203766	0.04313725233078003	3.8121994480273744	1.0	1.0	0.2065175426992732	0.1990073806143062	0.1882352977991104	0.10980392247438431	0.10980392247438431	0.09902010133713257	0.07034017358613345	0.23529411852359772	840.9127589316772	396.3541513470971	0.0	844.3915626856804
1	194	nan	0	CAT	CAT	3202	3202	0	0	0	nan	1583	1139.0	396.0	1.0	1.4535087242122873	0.636274897307121	0.0	0.5613475177304964	0.25357227904280233	60.56031363480397	59.90826320300064	12.529964086141668	4.1883288331029425	3.605551275463989	44.126130406091406	46.72000570385523	-14.909403296025106	280.08799999999934	0.7616069280731297	49.56470708549023	327.03138118982315	0.1568627506494522	0.04313725233078003	1.8548939401508833	0.3803921639919281	0.4156862795352936	0.21091364717229882	0.20658962804158126	0.19607843458652496	0.0941176488995552	0.0941176488995552	0.06264694883306861	0.06629441751320791	0.24313725531101227	1126.9070066571276	400.75354046267205	0.0	1125.6771951989892
1	195	nan	0	CAT	CAT	3202	3202	0	0	0	nan	920	907.0	417.0	1.0	2.283247214537033	0.8806309294902845	0.0	0.30913978494623656	0.17181368315724282	66.04323606175295	64.53681120105021	9.848857801796104	3.2587717218551107	2.8284271247461903	34.695620540665	31.29147523653042	-43.78167877755802	259.3999999999994	0.5916398713826365	39.55294220894575	158.40000451356173	0.11764705926179886	0.0313725546002388	2.1202782166147838	0.4000000059604645	0.4000000059604645	0.19678080700968034	0.1721739179495236	0.14509804546833038	0.0941176488995552	0.0941176488995552	0.06701382455687742	0.06601552594929416	0.21568627655506134	913.1156664878154	413.3892849824199	0.0	911.2010869565217
1	196	nan	0	CAT	CAT	3202	3202	0	0	0	nan	2189	512.0	384.0	1.0	1.316675103180012	0.7328808350028108	0.0	0.48763644464245937	0.2692327869631879	70.76364106854592	83.40863264674707	19.4164878389476	6.461476287337311	5.385164807134504	44.0836402932244	48.144540326938845	55.79968747201588	319.6419999999993	0.7594102341717259	47.57647183537483	371.69412764906883	0.12941177189350128	0.0313725471496582	2.047408251303679	0.6901960968971252	0.7764706015586853	0.1844049295944761	0.16980088060715798	0.1568627506494522	0.08627451211214066	0.08627451211214066	0.07632443806521011	0.05831433593842012	0.20000000298023224	512.5382667645393	390.16953635643273	0.0	512.1196893558703
1	197	nan	0	CAT	CAT	3202	3202	0	0	0	nan	1924	1638.0	409.0	1.0	3.2477892650833784	0.929721092223708	0.0	0.36633663366336633	0.16599790442907195	118.19086286040532	100.12492197250393	10.770329614269007	4.184560066342209	4.0	51.0	43.52549078600367	-11.81900063367183	381.6419999999995	0.6022851776490844	67.46666842699051	356.4705971032381	0.11372549086809158	0.062745101749897	8.242808252040621	0.6941176652908325	0.6941176652908325	0.2121593346760708	0.1852757781201861	0.1764705926179886	0.08235294371843338	0.08235294371843338	0.09781916194304406	0.07921615546715746	0.23529411852359772	1600.5568096869536	404.27437842287793	0.0	1608.6060291060292
1	198	nan	0	CAT	CAT	3202	3202	0	0	0	nan	1921	290.0	390.0	1.0	1.8350838155019027	0.8176811106256983	0.0	0.5136363636363637	0.2667158012964393	82.0193661266252	72.94518489934754	12.041594578792296	4.275853065210562	4.0	42.46157558852302	47.21620621378299	-22.273920810009216	300.8459999999995	0.749366101033743	41.2117657661438	300.4784394428134	0.10980392247438431	0.039215683937072754	3.2250944880892076	0.30588236451148987	0.3843137323856354	0.1585067914082454	0.15641771964748225	0.1411764770746231	0.0784313753247261	0.0784313753247261	0.056288938042713794	0.05827456733889077	0.1921568661928177	276.31261258268876	404.12091825310705	0.0	273.08797501301405
1	199	nan	0	CAT	CAT	3202	3202	0	0	0	nan	894	666.0	383.0	1.0	3.824441970823346	0.9568290256790208	0.0	0.27140255009107467	0.13987744503352945	89.4899504672958	77.89736837660179	9.219544457292887	3.1153314969835724	2.23606797749979	29.824676947689895	26.010376201953754	-41.040520522558765	283.3999999999995	0.5642158409592932	46.56862847507	186.2980442494154	0.16470588743686676	0.03921569883823395	1.3794776936999453	0.3176470696926117	0.3294117748737335	0.20605587820827434	0.2083870741044915	0.21176470816135406	0.11372549086809158	0.10980392247438431	0.043094688875507596	0.051409950383022644	0.24705882370471954	654.5795057777485	393.01780821023834	0.0	653.3266219239374
1	200	nan	0	CAT	CAT	3202	3202	0	0	0	nan	484	1086.0	417.0	1.0	2.1269638235398025	0.6863439034589032	0.0	0.4548872180451128	0.1896493478945987	41.41127218423578	37.8549864614954	4.47213595499958	1.9361038941228566	2.0	25.646242019635736	30.117471820497766	12.96177844973779	179.0819999999999	0.6173469387755102	25.094118304550648	79.74902150779963	0.11764705926179886	0.019607849419116974	2.957577074455349	0.3529411852359772	0.3529411852359772	0.16729412203033764	0.16477070559462734	0.13333334028720856	0.10588235408067703	0.10588235408067703	0.0643660424442035	0.06254522678909362	0.2078431397676468	1078.3792289229689	406.33443150571	0.0	1080.26652892562
1	201	nan	0	CAT	CAT	3202	3202	0	0	0	nan	970	692.0	429.0	1.0	2.3415852563346724	0.8932819933699696	0.0	0.438715513342379	0.2033272427748328	69.30768295486115	67.91170738539859	8.246211251235321	2.9597207402440295	2.8284271247461903	30.62964730645208	31.153574542349435	82.0615092986368	244.84599999999958	0.6889204545454545	55.08627609908581	265.2156934142113	0.18039216101169586	0.050980404019355774	1.743151885228449	0.7490196228027344	1.0	0.26871354194676006	0.2734182406332075	0.22745098173618317	0.125490203499794	0.125490203499794	0.13204916989475088	0.1496397946849058	0.2862745225429535	691.6094484646388	407.04660653894496	0.0	691.2876288659794
1	202	nan	0	CAT	CAT	3202	3202	0	0	0	nan	690	1220.0	431.0	1.0	2.727490654883789	0.7450271443453036	0.0	0.30276437033786746	0.13928709868355918	57.55629398115505	52.952809179494906	7.0	2.4705110390791543	2.23606797749979	37.61538461538461	38.3920135000942	-70.29232076844026	249.5019999999995	0.5445935280189423	43.431373953819275	145.18039664626122	0.1568627506494522	0.05098038911819458	3.2129761268093473	0.3333333432674408	0.34117648005485535	0.22387306161762513	0.2104063719511032	0.21960784494876862	0.09803921729326248	0.09803921729326248	0.060926960201610786	0.060717860313332664	0.25882354378700256	1219.7014937804356	414.11871635635197	0.0	1219.1420289855073
1	203	nan	0	CAT	CAT	3202	3202	0	0	0	nan	2175	1285.0	391.0	1.0	1.4707062709741163	0.4064404953367272	0.0	0.42563600782778865	0.23543930644153394	66.5621651374723	73.16419889536138	15.556349186104045	5.355596699787179	4.47213595499958	56.7310852675563	60.81633623663553	-24.677494645073722	340.71799999999905	0.703883495145631	53.101962096989155	453.38432504981756	0.14509804546833038	0.039215683937072754	2.071785365831505	1.0	1.0	0.20114379582192862	0.20845256324129544	0.1764705926179886	0.09803921729326248	0.09803921729326248	0.09361078131530996	0.1327223932991212	0.23137255012989044	1274.2177955797445	398.61144503643504	0.0	1273.087816091954
1	204	nan	0	CAT	CAT	3202	3202	0	0	0	nan	1067	1319.0	398.0	1.0	1.3526581912385967	0.8209621957469304	0.0	0.4832427536231884	0.2558000207305685	52.62761594883589	54.67174773134658	12.083045973594572	4.534022247518492	4.0	34.13662982628535	30.049450389445127	48.84137175923247	228.94799999999964	0.7529992942836979	35.72941276431084	229.50981033593416	0.1725490242242813	0.03921569883823395	0.17960520680255004	0.3450980484485626	0.3450980484485626	0.20652839748156554	0.21509822899337785	0.21568627655506134	0.10196078568696976	0.10196078568696976	0.055626249779737375	0.05144462393484819	0.2549019753932953	1321.1762153178256	401.8076377517976	0.0	1321.2586691658857
1	205	nan	0	CAT	CAT	3202	3202	0	0	0	nan	1886	195.0	442.0	1.0	1.7995234992805766	0.7306319295672727	0.0	0.45467695274831244	0.22468167284214388	76.69326450489616	72.62231062146122	12.36931687685298	4.620637610985575	4.123105625617661	55.18767537398712	52.36397874400444	-36.03488660857111	324.7819999999991	0.6770777239274816	35.45882447063923	272.3451057896018	0.10588235408067703	0.0313725546002388	2.8538596765786033	0.27450981736183167	0.29411765933036804	0.1353390246970963	0.1444035555618249	0.1411764770746231	0.07450980693101883	0.07058823853731155	0.04409641548917082	0.047397644653610634	0.1725490242242813	201.64992513679795	427.176131768293	0.0	203.80328738069989
1	206	nan	0	CAT	CAT	3202	3202	0	0	0	nan	1883	1682.0	439.0	1.0	1.2499336242025831	0.4334827316169021	0.0	0.4978847170809096	0.28750640805188743	57.466570195917996	67.11929677819934	18.0	6.33506858732669	5.656854249492381	49.37065633332587	51.78668203394928	-16.369003824619632	286.88399999999945	0.7608080808080808	40.57647164165974	294.60392840206623	0.10196078568696976	0.035294122993946075	4.279037481549914	0.3921568691730499	0.3921568691730499	0.16767137042008157	0.15645455571007236	0.12941177189350128	0.0	0.0	0.10307119654882577	0.07545386083950024	0.20392157137393951	1689.7450083101228	436.0758878181929	0.0	1685.7233138608603
1	207	nan	0	CAT	CAT	3202	3202	0	0	0	nan	1757	350.0	398.0	1.0	1.7279759625531537	0.7785822495519279	0.0	0.5719401041666666	0.23948322748116954	74.40188346497598	68.54195795277518	12.649110640673518	4.4010834414098	4.0	47.0	46.6903493711453	7.900293645987445	303.63599999999934	0.7013972055888222	46.6431385204196	286.9568703249097	0.11372549086809158	0.03921569138765335	1.9043112210135549	0.43529412150382996	0.43529412150382996	0.1787093429901134	0.16332206620655076	0.15294118225574493	0.08627451211214066	0.08627451211214066	0.06862259720185807	0.05923709130636825	0.20000000298023224	335.4022193677023	404.08843307774663	0.0	334.33693796243597
1	208	nan	0	CAT	CAT	3202	3202	0	0	0	nan	516	546.0	430.0	1.0	2.064031745402875	0.8877924522490002	0.0	0.3739130434782609	0.18136738484461268	47.304036892038546	45.89117562233506	8.54400374531753	2.877380410055117	2.23606797749979	21.760163646690366	21.771400295877775	17.815659806181085	189.08199999999977	0.6067019400352734	25.490196704864502	81.73333526402712	0.11372549086809158	0.035294122993946075	2.942712430215054	0.29019609093666077	0.29019609093666077	0.1745903883894829	0.1583979365581921	0.14901961386203766	0.09803921729326248	0.0941176488995552	0.04929595990674084	0.05032934242295846	0.1921568661928177	537.8428173787148	428.1014297983091	0.0	540.7461240310078
1	209	nan	0	CAT	CAT	3202	3202	0	0	0	nan	2184	756.0	442.0	1.0	1.4045906274090643	0.4022740387462268	0.0	0.609375	0.24522593151299382	65.12553967181111	63.51377803280167	13.0	4.263029265587792	4.0	55.0	59.62368881535187	55.36198773179934	334.5399999999994	0.7832167832167833	54.70196232199669	409.3451086729765	0.12941177189350128	0.05098038911819458	1.7220233415377282	0.3333333432674408	0.4117647111415863	0.1926125433873123	0.18742907906271816	0.18431372940540314	0.09803921729326248	0.09019608050584793	0.05784848289936082	0.062391759746689	0.23137255012989044	764.7627678596057	428.9755898787941	0.0	765.8154761904761
1	210	nan	0	CAT	CAT	3202	3202	0	0	0	nan	747	1401.0	415.0	1.0	1.5207688425102752	0.39851981168533224	0.0	0.4075286415711948	0.19014348430343972	39.63799547596054	46.2709412050371	9.486832980505138	3.4100685699905062	3.0	37.387695556232465	36.35437299856562	54.19451141383956	222.1899999999995	0.6258902387934646	39.19607962667942	181.1529468819499	0.18039216101169586	0.05490197241306305	0.45371741204778976	0.3843137323856354	0.38823530077934265	0.23900048552853306	0.2425072916759704	0.24705882370471954	0.125490203499794	0.12156862765550613	0.06535155262157911	0.0671490936961208	0.29509805142879486	1408.5522145672278	418.9215482623467	0.0	1408.1954484605087
1	211	nan	0	CAT	CAT	3202	3202	0	0	0	nan	1982	990.0	390.0	1.0	1.6739514577879422	0.5484766661251724	0.0	0.4074835526315789	0.23981952418135266	70.4402306357877	78.10889834071403	12.165525060596439	4.438350646408459	4.123105625617661	58.58498101049449	58.899716082367824	57.31666687774399	322.26599999999934	0.6928858591155392	46.79215808212757	324.20785131305456	0.0941176488995552	0.062745101749897	4.673800692603381	0.3921568691730499	0.40784314274787903	0.18066470301979756	0.16357611065239888	0.1568627506494522	0.08235294371843338	0.08235294371843338	0.06522411543586697	0.06918658657553065	0.21176470816135406	990.7092037096381	410.45652148589767	0.0	993.0166498486377
1	212	nan	0	CAT	CAT	3202	3202	0	0	0	nan	1671	717.0	448.0	1.0	1.4969854228109927	0.6746822546676408	0.0	0.5274621212121212	0.25885922556102786	64.16044959423651	65.19202405202648	14.035668847618199	4.866981038819749	4.0	46.58354453195258	47.357360060294056	-75.39945048141637	284.81399999999934	0.7279459812676977	55.73725654184818	372.4078532382846	0.18039216101169586	0.03529411554336548	1.1847591667028912	0.6705882549285889	0.686274528503418	0.23921569331265313	0.2228652622610919	0.21176470816135406	0.12941177189350128	0.10980392247438431	0.09471465220156124	0.06697312995970084	0.2549019753932953	721.5583800526507	436.56713067592204	0.0	720.6175942549372
1	213	nan	0	CAT	CAT	3202	3202	0	0	0	nan	816	1235.0	439.0	1.0	1.567945873150761	0.6274356788934846	0.0	0.4312896405919662	0.18349622075045355	45.02903742797894	46.04345773288535	9.219544457292887	3.5905305564823498	3.08113883008419	40.26091375603127	35.06268828739226	-3.4180410158397683	236.39399999999975	0.6267281105990783	36.81568719446659	152.50588600337505	0.1568627506494522	0.027450978755950928	0.8586879698924594	0.30980393290519714	0.30980393290519714	0.20682970333969994	0.186894468141391	0.18431372940540314	0.12156862765550613	0.10980392247438431	0.044967207778683835	0.038980360517906765	0.21176470816135406	1243.5465812681405	434.80089487004705	0.0	1243.4154411764705
1	214	nan	0	CAT	CAT	3202	3202	0	0	0	nan	3891	1586.0	439.0	1.0	1.5264912736790934	0.9060754101951692	0.0	0.6610601427115188	0.3621738930034854	113.09393714317375	113.84199576606166	20.248456731316587	8.271907727762963	7.810249675906654	53.0	47.85188124873527	5.011028864840877	367.4319999999992	0.859699513919576	63.22745260596275	869.3098266497254	0.1411764770746231	0.07450979948043823	7.733638938533554	0.38823530077934265	0.8156862854957581	0.20395952453536373	0.2234155298508675	0.20392157137393951	0.09019608050584793	0.09019608050584793	0.08820534489367951	0.09644203376053644	0.29411765933036804	1597.8680630280767	439.7869890143566	0.0	1605.5862246209201
1	215	nan	0	CAT	CAT	3202	3202	0	0	0	nan	2493	378.0	400.0	1.0	1.2793401480606335	0.7183927472483913	0.0	0.5770833333333333	0.37736988755683215	73.9045929030728	79.40403012442127	15.524174696260024	5.310024321265402	5.0	51.251913336866316	51.41082373775597	78.30949730883967	288.1259999999994	0.8668289290681502	38.243138156831264	418.8980492949486	0.13333334028720856	0.0313725471496582	1.2111927263053515	0.25882354378700256	0.2862745225429535	0.15868522056776457	0.1680297028860604	0.16862745583057404	0.08235294371843338	0.0784313753247261	0.044741260790581085	0.04418748823087639	0.20000000298023224	383.5052003930722	414.44336687375875	0.0	384.3622141997593
1	216	nan	0	CAT	CAT	3202	3202	0	0	0	nan	1549	1165.0	395.0	1.0	1.3117302191171718	0.6131067910588738	0.0	0.4702489374620522	0.23219033688523355	56.40679591695752	60.67124524847005	13.892443989449804	4.862379852049259	4.242640687119285	48.29153728184989	44.56137101487041	-60.03436358901383	289.53999999999934	0.7214718211457848	48.27451100200415	329.66667453199625	0.18431372940540314	0.027450978755950928	0.33354241205232493	0.3529411852359772	0.3529411852359772	0.2184367013665346	0.21282548388121125	0.2078431397676468	0.11372549086809158	0.11372549086809158	0.05172385880723598	0.04255876323915488	0.239215686917305	1164.9336703757867	406.9296139636578	0.0	1165.1233053582957
1	217	nan	0	CAT	CAT	3202	3202	0	0	0	nan	422	118.0	426.0	1.0	1.8990291209764132	0.8147334674281898	0.0	0.3761140819964349	0.17908178934558397	39.09463490153371	42.638011210655684	6.0	2.482953639474463	2.0	22.71974872767128	22.668462906195778	-59.85540411578276	172.08200000000005	0.6975206611570248	23.498039804399014	75.5686294361949	0.13725490868091583	0.03529411554336548	2.1442712896386484	0.4627451002597809	0.4627451002597809	0.1780154530636289	0.1790725816023576	0.1764705926179886	0.0	0.0	0.07720786352558932	0.06479501014981781	0.2078431397676468	115.3509081586544	420.2279190509139	0.0	115.61137440758294
1	218	nan	0	CAT	CAT	3202	3202	0	0	0	nan	2323	147.0	451.0	1.0	1.3881541444053975	0.6576124068793578	0.0	0.6562146892655367	0.2761669485289199	72.30278149287305	74.41102068914255	13.0	4.652816901403559	4.123105625617661	52.167935846639324	54.4697659057977	53.46295980476665	325.1199999999993	0.7955479452054794	46.07058923691511	373.6392246708274	0.12941177189350128	0.0313725471496582	0.5575696888216699	0.24313725531101227	0.2862745225429535	0.15941380358794155	0.16084340278554773	0.1568627506494522	0.08627451211214066	0.08627451211214066	0.04156713105992651	0.038971025538027004	0.1921568661928177	151.561399279386	434.8739898143389	0.0	151.8906586310805
1	219	nan	0	CAT	CAT	3202	3202	0	0	0	nan	548	675.0	426.0	1.0	2.723890581030445	0.8400049621386235	0.0	0.3321212121212121	0.12254920639684207	54.168123305523	51.07837115648854	6.324555320336759	2.3483020457369643	2.0	31.630824361273856	29.390470817510867	-87.26382801568076	237.04999999999973	0.509530450953045	40.03529530763626	110.8235327526927	0.14901961386203766	0.047058820724487305	1.210396736114101	0.3803921639919281	0.3921568691730499	0.2164070016628987	0.20223272400126405	0.1882352977991104	0.11372549086809158	0.10980392247438431	0.06396518823979129	0.06342269910753905	0.250980406999588	671.9993276494281	413.1474522566046	0.0	672.8175182481751
1	220	nan	0	CAT	CAT	3202	3202	0	0	0	nan	1577	804.0	438.0	1.0	2.0549541724150964	0.8064506780894338	0.0	0.4291156462585034	0.22913263507533915	78.11141961863059	76.15773105863909	10.0	3.601895519515131	3.1622776601683795	44.224419154251834	46.187389013404896	-4.6744608630415945	294.0879999999995	0.7243913642627469	48.61568772792816	301.72549844533205	0.14901961386203766	0.039215683937072754	2.410998082398478	0.3843137323856354	0.5490196347236633	0.19140034538554393	0.1913287878537299	0.1882352977991104	0.10588235408067703	0.10196078568696976	0.05986902258101407	0.05349570884281497	0.22745098173618317	819.6120613811468	426.31319207636034	0.0	821.8256182625238
1	221	nan	0	CAT	CAT	3202	3202	0	0	0	nan	524	1358.0	447.0	1.0	4.239543225545169	0.8696870394432145	0.0	0.20076628352490422	0.07676577710024403	67.39006089532906	58.9406481131655	6.708203932499369	2.1870159410701895	2.0	39.846214138890524	33.26397253164359	-77.29279470664088	292.8779999999996	0.3519140362659503	52.72941341251135	125.17255271971226	0.1882352977991104	0.05098038911819458	1.413822293668006	0.40784314274787903	0.40784314274787903	0.2475559315141378	0.23887891740403103	0.239215686917305	0.10980392247438431	0.10588235408067703	0.06210061099516452	0.06459696758989047	0.2862745225429535	1361.6154014670408	437.4445627205433	0.0	1362.2900763358778
1	222	nan	0	CAT	CAT	3202	3202	0	0	0	nan	1316	913.0	439.0	1.0	1.704944292420923	0.7025516752942639	0.0	0.3782696177062374	0.21738678512636572	61.539676522442704	71.386273190299	11.313708498984761	3.8736547835772526	3.1622776601683795	44.381185824315395	43.79364805601383	-16.90021048932732	275.8139999999993	0.6988847583643122	47.109805166721344	278.5176548063755	0.16078431904315948	0.04313725233078003	1.692695025273683	0.3764705955982208	0.3803921639919281	0.21511326560146732	0.21163955532399353	0.20392157137393951	0.10588235408067703	0.10588235408067703	0.056806266314707955	0.06252594108993437	0.250980406999588	925.3171552405951	437.5670918798716	0.0	924.4559270516718
1	223	nan	0	CAT	CAT	3202	3202	0	0	0	nan	1452	1464.0	410.0	1.0	2.369951062418655	0.9436394365795965	0.0	0.36815415821501013	0.18870533772264594	88.76084487748676	80.91971329657564	13.416407864998739	4.185906402987839	3.605551275463989	32.32993534019398	29.377642504293473	-38.53221958173044	310.9539999999992	0.7175685693106006	44.1803932338953	238.13726118952036	0.12941177189350128	0.027450978755950928	1.073731190983903	0.33725491166114807	0.37254902720451355	0.1856319043440979	0.16400637822969721	0.16078431904315948	0.09803921729326248	0.0941176488995552	0.047730359209143314	0.04461349611581819	0.1882352977991104	1448.0147879658066	424.3051132254283	0.0	1449.0571625344353
1	224	nan	0	CAT	CAT	3202	3202	0	0	0	nan	1978	487.0	409.0	1.0	2.3366373424218634	0.9556738565110217	0.0	0.515372589890568	0.22459414539500505	103.92319973108381	101.9803902718557	13.341664064126334	4.36956086065772	4.0	31.8627562609012	30.597835045251124	78.47700974495642	332.6739999999994	0.7927855711422845	48.823530577123165	359.32549879699945	0.1411764770746231	0.03529411554336548	1.0252552699729394	0.2666666805744171	0.6039215922355652	0.16952614783723322	0.1816610206253789	0.18039216101169586	0.0941176488995552	0.0941176488995552	0.04204453473175338	0.050617424102603246	0.21176470816135406	490.8570196882026	422.2838542682698	0.0	490.46461071789685
1	225	nan	0	CAT	CAT	3202	3202	0	0	0	nan	829	1070.0	447.0	1.0	2.726461631703177	0.8496834170582817	0.0	0.3489057239057239	0.12989982547775866	67.05387541449967	65.0	8.602325267042627	2.72086381900482	2.23606797749979	35.77708763999664	35.35705076001682	59.44610895113874	283.1899999999995	0.5554438860971525	41.68627551198006	152.3725524917245	0.15294118225574493	0.0313725471496582	1.6237679556038103	0.3294117748737335	0.3294117748737335	0.18527233560880024	0.18380283774635042	0.1882352977991104	0.10196078568696976	0.10196078568696976	0.044500968597259306	0.04196823800762626	0.21176470816135406	1068.5421953265652	436.9069102908239	0.0	1068.1942098914355
1	226	nan	0	CAT	CAT	3202	3202	0	0	0	nan	418	308.0	425.0	1.0	2.709472332266351	0.826980289773165	0.0	0.30622710622710625	0.14339351404715864	46.80754518987144	42.20189569201838	7.0	2.2495528070411965	2.0	23.714518303739133	26.316648900436665	40.891845644967795	191.3939999999997	0.5179677819083024	44.10980501770973	106.75686545670033	0.12941177189350128	0.06666667014360428	3.609687472620433	0.886274516582489	1.0	0.2960389598504009	0.25539919965717783	0.1882352977991104	0.09803921729326248	0.09803921729326248	0.17296939125649002	0.17415291316862963	0.33137255907058716	318.3046688469579	433.1445101456155	0.0	315.566985645933
1	227	nan	0	CAT	CAT	3202	3202	0	0	0	nan	512	626.0	428.0	1.0	1.6928795790923854	0.708429843292126	0.0	0.44912280701754387	0.17451111062892075	38.39563043009153	39.824615503479755	8.06225774829855	2.924975501596418	2.23606797749979	28.454401086237443	27.098915611933094	85.17124894519878	192.01199999999977	0.6153846153846155	27.29411843419075	82.77255114167929	0.12156862765550613	0.0313725546002388	1.4718957266894075	0.3176470696926117	0.3176470696926117	0.18954248912632465	0.16166513894859236	0.14901961386203766	0.11372549086809158	0.10196078568696976	0.05073049330771516	0.04816945813685182	0.19607843458652496	629.588619887208	434.0822476152172	0.0	628.498046875
1	228	nan	0	CAT	CAT	3202	3202	0	0	0	nan	473	1208.0	438.0	1.0	2.765777646599231	0.3086121633992645	0.0	0.28289473684210525	0.11667687705276747	41.813271450678215	43.18564576337837	6.324555320336759	2.1461089562760325	2.0	35.0	39.77228031391852	47.161669797288546	225.70599999999965	0.4572257129047849	39.458824671804905	95.03529664874077	0.13725490868091583	0.05686275660991669	2.6332345432773887	0.364705890417099	0.364705890417099	0.2362803872563168	0.20092028889797203	0.20588235557079315	0.09803921729326248	0.0941176488995552	0.06930688427887675	0.06948451562203091	0.250980406999588	1195.7694560997559	432.8952298331386	0.0	1198.3974630021141
1	229	nan	0	CAT	CAT	3202	3202	0	0	0	nan	874	273.0	455.0	1.0	1.9054798443930532	0.7948036843222844	0.0	0.42468415937803694	0.23402380714581475	55.64469915205645	54.589376255824725	7.615773105863909	2.734610797365225	2.23606797749979	34.146237234011295	33.76891090415613	-52.127302046440235	216.63599999999963	0.7226126498553123	31.439216420054436	155.11765061318874	0.14705882966518402	0.027450978755950928	0.751788547748057	0.4941176474094391	0.4941176474094391	0.17086530663073063	0.17748014944300772	0.1764705926179886	0.0941176488995552	0.0941176488995552	0.05338223770428699	0.048467402271196634	0.20392157137393951	279.4118569392479	439.14587280778915	0.0	279.1487414187643
1	230	nan	0	CAT	CAT	3202	3202	0	0	0	nan	1954	467.0	465.0	1.0	2.144023159145018	0.893482413863284	0.0	0.4636924537256763	0.21411780499964575	94.10070819315128	85.58621384311844	13.601470508735444	4.408103863860492	3.605551275463989	40.38503607610719	42.26045687402088	78.37083464249163	338.64199999999937	0.6704408989535083	44.16078542917967	268.7372618317604	0.10588235408067703	0.027450986206531525	1.7133545085261068	0.43529412150382996	0.43529412150382996	0.15071940419515245	0.1375318637828866	0.12941177189350128	0.08627451211214066	0.0784313753247261	0.045249493698480386	0.04091740616434823	0.16078431904315948	465.8117995824926	444.2086446573642	0.0	465.8577277379734
1	231	nan	0	CAT	CAT	3202	3202	0	0	0	nan	820	1331.0	431.0	1.0	2.122242119171418	0.9019263430101522	0.0	0.43157894736842106	0.20514573331976904	61.07508261565806	54.405882034941776	8.0	3.0947880176001403	2.8284271247461903	29.795548455393543	26.37771033788014	54.634256045049575	224.11999999999955	0.6788079470198676	42.235295474529266	177.60000564157963	0.1568627506494522	0.05882352590560913	0.8320286001694002	0.35686275362968445	0.3607843220233917	0.23997326974164357	0.21658537273363368	0.21568627655506134	0.10980392247438431	0.10980392247438431	0.06434528985099569	0.06403810518306266	0.2705882489681244	1339.8913177993977	445.9126479442518	0.0	1339.2158536585366
1	232	nan	0	CAT	CAT	3202	3202	0	0	0	nan	1762	1378.0	458.0	1.0	1.3082037827413544	0.5103464059752437	0.0	0.6075862068965517	0.3055610003495401	58.04519103699965	61.09828148156051	13.92838827718412	4.968116067991048	4.47213595499958	49.0	49.91706033307701	-67.15908336743806	269.1899999999997	0.821062441752097	47.560785591602325	382.30197183042765	0.16470588743686676	0.05098038911819458	0.7764505784756948	0.3686274588108063	0.7411764860153198	0.21618538905273785	0.21697047209445383	0.21176470816135406	0.10980392247438431	0.10588235408067703	0.05595903704550481	0.06433696599501734	0.26274511218070984	1388.0152840640512	448.34417924744054	0.0	1388.7582292849036
1	233	nan	0	CAT	CAT	3202	3202	0	0	0	nan	420	676.0	439.0	1.0	5.207335691464704	0.8030891699017262	0.0	0.20086083213773315	0.059260918105208234	64.06151436430646	53.14132102234569	6.708203932499369	1.999697128951413	1.0	37.69710981924986	38.17162114186309	-5.07773684445291	298.43199999999933	0.31758034026465026	47.82353091239929	88.18431664258242	0.13725490868091583	0.06666667759418488	2.2056258877692327	0.3764705955982208	0.3764705955982208	0.22665180527203455	0.20996265867281527	0.21176470816135406	0.10588235408067703	0.10588235408067703	0.07127680099686821	0.07212009494853223	0.27450981736183167	660.9283141189459	439.8027304875636	0.0	663.1023809523809
1	234	nan	0	CAT	CAT	3202	3202	0	0	0	nan	942	1284.0	452.0	1.0	1.8007994388790884	0.8530024502763546	0.0	0.47218045112781953	0.24195231933150835	58.234408458191425	58.240879114244144	8.94427190999916	3.466095301603585	3.1622776601683795	32.32993534019398	30.392940013238	-71.63524399550907	221.18999999999957	0.7643002028397566	35.14902061223984	204.01569236069918	0.16470588743686676	0.0470588356256485	1.1031975427849408	1.0	1.0	0.2104731773188014	0.21657716811114563	0.21568627655506134	0.10588235408067703	0.10588235408067703	0.11658354150476186	0.0750426722291104	0.26274511218070984	1283.7465400452775	438.43948948651115	0.0	1284.7929936305732
1	235	nan	0	CAT	CAT	3202	3202	0	0	0	nan	1592	570.0	439.0	1.0	1.5522550309587044	0.707262498957604	0.0	0.4211640211640212	0.21536458980085826	64.72147442125913	63.89053137985315	10.63014581273465	4.251178377673621	4.0	46.11699660174772	45.754912948017385	-16.626018134883097	304.78199999999936	0.6816527510169129	35.949020713567734	257.4823610559106	0.13333334028720856	0.019607841968536377	1.6243947695199452	0.27450981736183167	0.30980393290519714	0.1529745562279478	0.16173515141702927	0.14901961386203766	0.0941176488995552	0.0941176488995552	0.04174095770944929	0.04171793417144938	0.1764705926179886	588.7836059532978	433.080188290109	0.0	587.8775125628141
1	236	nan	0	CAT	CAT	3202	3202	0	0	0	nan	1452	1097.0	460.0	1.0	1.7158639376230163	0.8118325302503377	0.0	0.4852941176470588	0.26647430246592657	68.72497982612731	67.06713054842886	14.0	4.225993531375332	3.1622776601683795	38.7459529341876	40.127852642370144	-79.36260754598312	261.67399999999947	0.735376044568245	39.43137355148792	259.85490860044956	0.15294118225574493	0.023529410362243652	0.3439959241536059	0.2823529541492462	0.2823529541492462	0.1768223029214705	0.17896343567524076	0.1725490242242813	0.11372549086809158	0.11372549086809158	0.03539480308020597	0.03329697449853766	0.20392157137393951	1100.4691003846117	449.73046799561183	0.0	1100.185950413223
1	237	nan	0	CAT	CAT	3202	3202	0	0	0	nan	1631	123.0	453.0	1.0	2.1314423935063562	0.9126314114231795	0.0	0.3786858602275366	0.1862693758834895	86.98909136061519	84.87638069569178	12.0	4.299863758553629	4.0	44.381185824315395	35.55970065423574	-34.14094196204868	331.7119999999992	0.6406127258444619	43.4745108038187	271.5568692162633	0.13235294818878174	0.03529411554336548	2.8628130145561617	0.3843137323856354	0.3843137323856354	0.16467617728719205	0.16649716077024113	0.16078431904315948	0.0	0.0	0.06119025091023206	0.04760176049269892	0.20000000298023224	106.98148653456283	456.92214828940865	0.0	104.77498467198038
1	238	nan	0	CAT	CAT	3202	3202	0	0	0	nan	1152	539.0	448.0	1.0	1.5984718886233689	0.668655472174629	0.0	0.49104859335038364	0.25996324505870916	54.92047068822383	57.8013840664737	10.770329614269007	3.663892785545137	3.0	40.96808162246054	40.83734418567921	-25.20064945098881	235.97999999999965	0.7389352148813342	38.98431450128555	201.84706359356642	0.14509804546833038	0.027450978755950928	1.78387032742195	0.27843138575553894	0.27843138575553894	0.19109958088865467	0.17521446492497084	0.1725490242242813	0.10196078568696976	0.0941176488995552	0.04087804196589247	0.042250934640285634	0.20392157137393951	524.5622389614871	449.8377921837734	0.0	526.2456597222222
1	239	nan	0	CAT	CAT	3202	3202	0	0	0	nan	1300	414.0	441.0	1.0	1.7964625896907347	0.6807766390662275	0.0	0.5218787635487756	0.24723958157309864	62.164193673350326	63.245553203367585	8.94427190999916	3.392051419681615	3.0	43.588235294117645	45.53471674253254	57.43763118067931	257.0499999999996	0.6985491671144546	50.67451113462448	278.8941248804331	0.0941176488995552	0.05490196496248245	5.703885511239254	1.0	1.0	0.22622549613671644	0.21453394221571775	0.1411764770746231	0.0784313753247261	0.0784313753247261	0.17184334721325564	0.18074933085857436	0.250980406999588	429.546247100264	446.4621755562917	0.0	428.1976923076923
1	240	nan	0	CAT	CAT	3202	3202	0	0	0	nan	836	980.0	467.0	1.0	2.509581282219591	0.6964462263148314	0.0	0.31334332833583206	0.14310151849586875	59.34371107553957	60.40695324215582	8.94427190999916	2.8670294853057707	2.23606797749979	41.11877798945057	42.58558020899168	-87.20537454891206	270.9479999999994	0.5487364620938628	42.6000010445714	162.51372972875834	0.1568627506494522	0.0313725471496582	1.4384934631196218	0.9450980424880981	0.9450980424880981	0.2000000049040911	0.19439441355114634	0.18039216101169586	0.12156862765550613	0.11372549086809158	0.0848024523323855	0.06467856188485005	0.21960784494876862	982.4431119408644	453.7159093286266	0.0	983.8492822966507
1	241	nan	0	CAT	CAT	3202	3202	0	0	0	nan	1184	1024.0	437.0	1.0	2.0298023057192887	0.8285019237991748	0.0	0.41456582633053224	0.19480715886079344	68.19863156395218	67.47592163134935	9.899494936611665	3.6460587100618893	3.0	37.130408671956914	38.19029363507474	62.7923388063165	276.3619999999994	0.6575951124687588	50.44706032425165	263.6000077724457	0.16862745583057404	0.0470588356256485	2.725380660847728	0.37254902720451355	0.4000000059604645	0.22930481965568933	0.22263514169970075	0.23137255012989044	0.08627451211214066	0.08627451211214066	0.07087130971263832	0.07020357395880747	0.2705882489681244	1032.724790988456	435.74002503760863	0.0	1031.7787162162163
1	242	nan	0	CAT	CAT	3202	3202	0	0	0	nan	1261	1122.0	463.0	1.0	2.2338237842911455	0.8910268844927202	0.0	0.36049170954831333	0.21985352083003934	77.04146163573583	75.8023746329889	9.219544457292887	3.369458556720826	3.0	36.495285521762796	34.97301297148573	-58.41559241013685	268.4699999999993	0.6903914590747329	42.07058920711279	240.70588741451502	0.16862745583057404	0.023529410362243652	0.856270368796401	0.29019609093666077	0.29019609093666077	0.18698039647605685	0.19088492261262094	0.1921568661928177	0.11372549086809158	0.11372549086809158	0.03380844005897718	0.03201064984869319	0.21568627655506134	1129.2480286444572	449.586722117946	0.0	1129.1340206185566
1	243	nan	0	CAT	CAT	3202	3202	0	0	0	nan	1086	1477.0	433.0	1.0	1.349250188649996	0.6017766185676366	0.0	0.5221153846153846	0.2699413139421651	47.715081551669954	51.62363799656123	12.806248474865697	4.5358980995490095	3.605551275463989	38.68012370690195	38.10833929401568	79.16443729751397	224.84599999999955	0.7507777393708953	34.35686348378658	205.9960831478238	0.16470588743686676	0.023529410362243652	0.6353433995037885	0.3686274588108063	0.4313725531101227	0.19087146379881434	0.1896833178156757	0.1882352977991104	0.11372549086809158	0.11372549086809158	0.03601972758581843	0.03768224495878376	0.2078431397676468	1482.7664528096573	435.9802013966447	0.0	1482.3462246777165
1	244	nan	0	CAT	CAT	3202	3202	0	0	0	nan	795	365.0	451.0	1.0	2.1162827287870423	0.24335850559934635	0.0	0.3687384044526902	0.16872742568827645	46.96325865926585	48.16637831516918	7.810249675906654	2.898237348001013	2.23606797749979	39.082459770465285	45.55137446492585	-62.01581200086911	243.32999999999953	0.5528511821974964	33.87843231856823	122.36078733205795	0.10980392247438431	0.035294122993946075	2.2088477611480335	0.3607843220233917	0.3607843220233917	0.1773739911966923	0.15391294004032446	0.14901961386203766	0.09019608050584793	0.08627451211214066	0.05590751065930182	0.04893299870033133	0.18431372940540314	352.8806166323288	445.6433241471448	0.0	355.062893081761
1	245	nan	0	CAT	CAT	3202	3202	0	0	0	nan	382	1170.0	462.0	1.0	2.6710078077550605	0.748178406538696	0.0	0.37450980392156863	0.14283497976053208	42.477572270400664	38.58756276314948	5.0	1.8464134868426405	1.4142135623730951	24.682912183252483	28.1837674723782	48.51276823435738	183.32399999999976	0.528719723183391	37.23137350380421	97.9803948700428	0.1764705926179886	0.0627450942993164	2.965980935914622	0.6705882549285889	0.7529411911964417	0.25500940756030277	0.25649318028807017	0.239215686917305	0.11372549086809158	0.11372549086809158	0.10125995985055182	0.10071737147294856	0.3019607961177826	1167.1883930119236	454.0212527516207	0.0	1165.3141361256544
1	246	nan	0	CAT	CAT	3202	3202	0	0	0	nan	868	943.0	462.0	1.0	2.3954079894704563	0.7651060108193044	0.0	0.36904761904761907	0.16736135287497517	61.136235682479715	57.87054518492115	7.280109889280518	2.726842881818834	2.23606797749979	38.270585778755155	39.365887161419735	89.19083368266729	255.29199999999963	0.6106225817798101	39.45882445573807	166.25490529835224	0.16470588743686676	0.027450978755950928	0.22523616907754354	0.3176470696926117	0.3176470696926117	0.19248207051579544	0.1915379093298989	0.19607843458652496	0.11372549086809158	0.11372549086809158	0.04238692770270375	0.03703079821798827	0.21568627655506134	953.6953414448442	454.06264884827624	0.0	953.639400921659
1	247	nan	0	CAT	CAT	3202	3202	0	0	0	nan	1512	859.0	445.0	1.0	2.191581104246741	0.9267247368565037	0.0	0.4907497565725414	0.24539182674227264	85.88942929197196	79.83107164506812	13.892443989449804	4.48601773572257	3.605551275463989	31.79973275351364	32.272175824709805	-13.105158106342836	278.2599999999994	0.7577048358807318	49.090197652578354	323.39216704666615	0.16078431904315948	0.050980404019355774	3.5591812324041636	0.3803921639919281	0.42352941632270813	0.21721326394946175	0.21388370836419718	0.2078431397676468	0.10980392247438431	0.10980392247438431	0.06590274898451975	0.06189392839339048	0.26274511218070984	843.1125689337933	448.0801673604482	0.0	846.5846560846561
1	248	nan	0	CAT	CAT	3202	3202	0	0	0	nan	523	1458.0	442.0	1.0	3.8987117671253975	0.8553157139077284	0.0	0.259682224428997	0.0906284702229907	63.93419710165697	52.46903848937962	6.708203932499369	2.2684846422280724	2.0	34.73102004242244	33.12476530568321	-84.62955606652088	269.29199999999963	0.420249096022499	34.12156946212053	85.05098285526037	0.13333334028720856	0.023529410362243652	1.097339005227339	0.47843137383461	0.47843137383461	0.1777165076152111	0.16262138213242902	0.15294118225574493	0.11372549086809158	0.11372549086809158	0.05179064694848171	0.04221507838289363	0.18431372940540314	1460.6732754953136	461.635558815058	0.0	1459.9101338432122
1	249	nan	0	CAT	CAT	3202	3202	0	0	0	nan	1528	238.0	430.0	1.0	1.6075315424469712	0.7208597210466962	0.0	0.440981240981241	0.23403022647349964	64.94827891680278	62.20128616033595	10.63014581273465	4.127244532457262	3.605551275463989	48.83787394056464	45.01441763192691	-23.228705247223797	286.4379999999993	0.7031753336401289	35.541177339851856	241.20784886926413	0.11764705926179886	0.035294122993946075	1.8048996537512734	0.2549019753932953	0.3019607961177826	0.15656906317115354	0.15785853983590584	0.15294118225574493	0.09019608050584793	0.09019608050584793	0.038207412539910585	0.043374988330701116	0.1921568661928177	234.15515054922082	444.3186577395929	0.0	235.41295811518324
1	250	nan	0	CAT	CAT	3202	3202	0	0	0	nan	1666	693.0	464.0	1.0	1.5291841701044124	0.7891340514681793	0.0	0.4857142857142857	0.25339409868090496	68.57202026807772	69.46221994724903	14.866068747318506	5.050679874467756	4.242640687119285	46.15314948675951	42.11837552938306	-6.3548558935696144	287.43799999999925	0.7241903933927407	43.50196213275194	312.5960864275694	0.15294118225574493	0.0313725471496582	1.2654218012327354	0.32156863808631897	0.32156863808631897	0.19773619151250882	0.18763270493851705	0.18039216101169586	0.10588235408067703	0.10588235408067703	0.05505561028418873	0.04224168611723505	0.21960784494876862	680.4310392124399	463.7454085082217	0.0	680.0384153661464
1	251	nan	0	CAT	CAT	3202	3202	0	0	0	nan	2324	1300.0	473.0	1.0	2.0119762925150435	0.7681904460788027	0.0	0.39869617430090926	0.19424165725086334	91.77917000383069	89.02246907382428	13.0	4.778143207391013	4.123105625617661	60.20377381877711	58.7589885340258	79.40990894376223	387.7499999999989	0.6627691430201056	67.61568819731474	485.0745232999325	0.16078431904315948	0.04313725233078003	0.8708347841475524	0.7921568751335144	0.8901960849761963	0.21465297840417377	0.20872397732355097	0.20392157137393951	0.10196078568696976	0.10196078568696976	0.07460872356924712	0.06441436482713561	0.24705882370471954	1314.6101670582539	458.6347438227484	0.0	1314.5654044750431
1	252	nan	0	CAT	CAT	3202	3202	0	0	0	nan	1052	287.0	466.0	1.0	2.0163950204912866	0.43693735932361294	0.0	0.3566101694915254	0.1966683477071962	54.60634362237635	58.42088667591412	8.48528137423857	2.982394313889672	2.23606797749979	39.66659865129519	49.117965776109735	-77.56715397343879	259.26599999999934	0.6061653702103139	38.309804774820805	188.76863143593073	0.14901961386203766	0.023529410362243652	0.7851222678985884	0.32549020648002625	0.32549020648002625	0.18330050131493208	0.1794378625816832	0.1882352977991104	0.09803921729326248	0.09019608050584793	0.04265614418626904	0.038286101236933386	0.20392157137393951	300.98244555923503	461.54115422855136	0.0	300.20152091254755
1	253	nan	0	CAT	CAT	3202	3202	0	0	0	nan	237	608.0	473.0	1.0	3.444551945012983	0.7185172626826972	0.0	0.32916666666666666	0.09636306100482547	37.44608870414333	32.64965543462902	4.0	1.5015718185398326	1.0	23.0	26.044096396524445	-68.20042932152961	175.80199999999996	0.44590780809031044	16.91764757782221	31.46666769683361	0.11764705926179886	0.0156862735748291	0.8443677815889101	0.1764705926179886	0.1764705926179886	0.1281639968016834	0.13277074977566924	0.12941177189350128	0.09803921729326248	0.09803921729326248	0.020241217123093	0.019338135730200264	0.14901961386203766	603.7102442960863	466.2399053079287	0.0	603.1603375527426
1	254	nan	0	CAT	CAT	3202	3202	0	0	0	nan	948	1425.0	460.0	1.0	1.4916362345182836	0.3295171435361082	0.0	0.47023809523809523	0.2670176075373922	43.6212455624578	47.853944456021594	9.433981132056603	3.419897103493594	3.0	39.91715558935566	41.18498120129744	83.72640071310259	211.2219999999996	0.7808896210873146	27.09019684791565	154.29804356396198	0.13333334028720856	0.023529410362243652	1.5220253638915924	0.27843138575553894	0.4000000059604645	0.1584222037889804	0.16276164932907383	0.15294118225574493	0.09803921729326248	0.09803921729326248	0.03603043829221066	0.04194540675573537	0.18431372940540314	1436.1400142118666	463.60786352000514	0.0	1435.039029535865
1	255	nan	0	CAT	CAT	3202	3202	0	0	0	nan	2703	1534.0	443.0	1.0	1.1087378598966948	0.6139615819686799	0.0	0.7098214285714286	0.380070887654767	68.50445062881101	72.67048919609665	23.021728866442675	7.93655826254314	7.0	54.86121426097566	54.07302274817399	25.75894930888505	298.94799999999935	0.8744742801682304	50.66666789352894	545.8431527167559	0.15294118225574493	0.03529411554336548	2.2924102699399813	0.46666666865348816	0.5058823823928833	0.20105820592670215	0.2019397531323551	0.18039216101169586	0.09803921729326248	0.09803921729326248	0.06700435044285534	0.07218240644958569	0.239215686917305	1531.8271859032754	446.65301384280633	0.0	1529.9485756566778
1	256	nan	0	CAT	CAT	3202	3202	0	0	0	nan	827	1216.0	452.0	1.0	2.2300979282867748	0.8288056567318299	0.0	0.46408529741863075	0.19089587643136588	59.76851517952495	57.0087712549569	9.848857801796104	3.3533180852553817	2.8284271247461903	30.316953129541623	33.442670522419974	-13.245981890306863	233.32399999999973	0.6150985496467088	49.733334712684155	203.0235354527831	0.16862745583057404	0.054901957511901855	5.3146648241735415	0.5803921818733215	0.8823529481887817	0.26038395137530973	0.2454939969199312	0.2235294133424759	0.09803921729326248	0.09803921729326248	0.09549338837711789	0.11630985369490984	0.27843138575553894	1201.2039365447267	460.93117771062833	0.0	1206.025392986699
1	257	nan	0	CAT	CAT	3202	3202	0	0	0	nan	449	639.0	469.0	1.0	2.7912361686284526	0.7722611570349039	0.0	0.3773109243697479	0.15254193076571732	47.674938868906686	42.01190307520001	5.385164807134504	2.0603693808131753	2.0	30.14153604450097	30.288136880325524	38.00889558491171	192.3239999999999	0.5316755476613382	22.93333411961794	65.47843354940414	0.125490203499794	0.011764712631702423	0.25099111567816396	0.2862745225429535	0.2862745225429535	0.15087719815538117	0.1458317005554658	0.13333334028720856	0.10588235408067703	0.10588235408067703	0.03416952675170424	0.031707179535502755	0.16078431904315948	626.9193866907772	460.5638138545587	0.0	626.9844097995546
1	258	nan	0	CAT	CAT	3202	3202	0	0	0	nan	1328	995.0	479.0	1.0	1.6227156100882338	0.6469123481557844	0.0	0.5420408163265306	0.30037699164860066	58.86400931378404	55.94640292279746	10.0	3.5328006654680078	3.1622776601683795	42.989265207455254	44.88759600088659	-46.40403237362474	235.70599999999973	0.7793427230046949	38.3254911005497	249.352946780622	0.16470588743686676	0.019607841968536377	0.9857361330336134	0.7843137383460999	0.7843137383460999	0.1906740850773617	0.18776577317817922	0.1882352977991104	0.125490203499794	0.12156862765550613	0.07065933912580934	0.04240786963269962	0.2078431397676468	1008.3731225798853	469.157898816307	0.0	1008.8019578313254
1	259	nan	0	CAT	CAT	3202	3202	0	0	0	nan	1669	378.0	486.0	1.0	1.4191175742313906	0.7465743223042198	-2.0	0.5519179894179894	0.29107012093523715	64.60722561079693	62.12889826803627	10.770329614269007	4.120110031866213	3.605551275463989	41.8197527461034	42.98331787345442	-44.17863648896652	268.4319999999996	0.7989468645284825	32.658824406564236	232.11373160034418	0.10980392247438431	0.027450986206531525	0.9219997114621834	0.21568627655506134	0.2862745225429535	0.14579832324359035	0.1390735360097928	0.13333334028720856	0.0784313753247261	0.0784313753247261	0.036400019296660424	0.037634087601487606	0.16470588743686676	387.2959502645508	469.64912397778147	0.0	387.8082684242061
1	260	nan	0	CAT	CAT	3202	3202	0	0	0	nan	1138	1717.0	459.0	1.0	2.035464627264699	0.7914218813710014	-1.0	0.34443099273607747	0.16619631686142744	65.4767799854736	66.21933252457322	11.180339887498949	3.791708297020567	2.8284271247461903	39.38431958381557	40.024012338605374	52.92309837473113	293.33599999999916	0.6225382932166302	47.462746530771255	290.1568712890148	0.17843137681484222	0.07058823108673096	0.853335957546727	0.4117647111415863	0.4627451002597809	0.19776144387821357	0.2549708886546703	0.27450981736183167	0.0	0.0	0.11429505978041099	0.09609356307530735	0.3294117748737335	1726.958480880467	459.35177732376735	0.0	1726.159050966608
1	261	nan	0	CAT	CAT	3202	3202	0	0	0	nan	909	558.0	457.0	1.0	1.778358119869615	0.7611435447016834	0.0	0.42161410018552875	0.24199934852744226	53.80468151236247	49.9799959983992	10.770329614269007	3.3733907752502654	2.8284271247461903	33.506731573702766	34.8968264900864	63.98268608525695	217.25999999999965	0.6829451540195342	23.600000649690628	119.5568661019206	0.10980392247438431	0.021568626165390015	0.23016168003358978	0.20000000298023224	0.2235294133424759	0.13184357904855099	0.13152570528264093	0.12745098769664764	0.08627451211214066	0.08627451211214066	0.027459067276795805	0.028282383406249546	0.15294118225574493	563.7117787704902	466.46049136588886	0.0	563.9383938393839
1	262	nan	0	CAT	CAT	3202	3202	0	0	0	nan	1410	321.0	487.0	1.0	1.5679758719443149	0.8052290454346235	0.0	0.5431432973805855	0.25506461043542256	64.48990451079716	58.42088667591412	10.63014581273465	4.241772175719514	4.0	41.22610692136588	38.240185163474614	-3.273043587863404	263.5659999999997	0.7262425959309811	36.607844054698944	251.61569191515446	0.1568627506494522	0.023529410362243652	0.9079368086501357	0.25882354378700256	0.29411765933036804	0.16490019844458984	0.17845084532989677	0.18039216101169586	0.09019608050584793	0.09019608050584793	0.03524349626331501	0.03616419526843972	0.20392157137393951	338.58785577979614	484.0296436999834	0.0	339.0744680851064
1	263	nan	0	CAT	CAT	3202	3202	0	0	0	nan	2903	1270.0	488.0	1.0	1.3860465517878873	0.5990918373451826	0.0	0.5777114427860697	0.27306316892585325	78.9229479757396	79.75587752636166	14.422205101855956	5.115367334309177	4.47213595499958	60.5322655483321	63.192051023264774	56.02481899640956	365.50799999999896	0.7963242353586615	60.25490353256464	585.5137415006757	0.16078431904315948	0.039215683937072754	1.6570446742658005	0.3176470696926117	0.47843137383461	0.19499968780765256	0.20169264261132472	0.20000000298023224	0.10196078568696976	0.10196078568696976	0.045960716604222594	0.05145613071570411	0.239215686917305	1255.1893560992066	477.6246566796458	0.0	1256.476748191526
1	264	nan	0	CAT	CAT	3202	3202	0	0	0	nan	2640	1079.0	488.0	1.0	1.2506023058048983	0.5838520670933197	0.0	0.5633802816901409	0.34408695108573883	71.11154589328967	76.15773105863909	17.4928556845359	5.958286638213485	5.0	56.11104450167091	57.732624210259516	26.04545545329093	310.5079999999991	0.8303192325837396	51.61960919201374	514.6862863078713	0.16078431904315948	0.0313725471496582	0.650809897716748	0.364705890417099	0.47058823704719543	0.20242983996868133	0.19495692663176944	0.1921568661928177	0.10588235408067703	0.10588235408067703	0.05236294371344749	0.043387775847224766	0.2235294133424759	1065.132888788538	484.54508743018613	0.0	1065.1833333333334
1	265	nan	0	CAT	CAT	3202	3202	0	0	0	nan	1773	894.0	456.0	1.0	1.4458421721346253	0.7860607553113994	0.0	0.5292537313432836	0.2604689440549934	68.66425742301548	73.348483283569	13.92838827718412	4.61644699951223	4.0	47.02860214587737	42.44475887703597	65.65685707418366	292.46999999999935	0.7769500438212096	47.25490326434374	346.3843232020736	0.15294118225574493	0.03529411554336548	1.2126796442441192	0.35686275362968445	0.6274510025978088	0.1960784367815093	0.1953662285403686	0.18431372940540314	0.10980392247438431	0.10980392247438431	0.05535340022049649	0.059456724754480564	0.2235294133424759	900.143861532049	467.0881147675365	0.0	899.0659898477157
1	266	nan	0	CAT	CAT	3202	3202	0	0	0	nan	1410	795.0	459.0	1.0	1.840795998972448	0.7636012796553128	0.0	0.4345146379044684	0.18260274334046556	68.2380370423037	69.33974329343886	10.63014581273465	3.6393154335407596	3.1622776601683795	46.16925383845834	44.060486542448785	39.319281175392994	311.5019999999994	0.651270207852194	52.250981859862804	286.35687079280615	0.16078431904315948	0.04313725233078003	2.307071470035186	0.32549020648002625	0.32549020648002625	0.21068944298331777	0.20308997928567812	0.20392157137393951	0.09803921729326248	0.0941176488995552	0.056192123927948014	0.05473060878643312	0.24901961535215378	794.7745032044188	471.9387436074185	0.0	792.5843971631206
1	267	nan	0	CAT	CAT	3202	3202	0	0	0	nan	399	1494.0	493.0	1.0	3.7711650873845004	0.8230986309834224	0.0	0.2626728110599078	0.10191270945692284	53.804412998401695	48.83646178829912	6.0	1.9490392288374496	1.4142135623730951	28.991378028648448	30.55544246834109	-73.79870920275334	221.8079999999997	0.4724689165186501	39.423530362546444	91.83921808749437	0.18039216101169586	0.039215683937072754	2.9745565475708338	0.7607843279838562	0.7607843279838562	0.23893048704573602	0.230173478916026	0.21176470816135406	0.11372549086809158	0.11372549086809158	0.0992571446775393	0.08011334913250183	0.25882354378700256	1497.926171045928	479.3436098555605	0.0	1497.047619047619
1	268	nan	0	CAT	CAT	3202	3202	0	0	0	nan	1485	733.0	473.0	1.0	1.1357428211968774	0.34820266927788907	0.0	0.5711538461538461	0.4020831661441149	47.79058015040443	53.16013544000805	14.212670403551895	5.2231745032708	4.47213595499958	42.67521260042887	44.79981109752265	-15.365849231535138	215.43199999999962	0.8596237337192475	30.925491221249104	272.3686347678304	0.15294118225574493	0.027450978755950928	0.7276583064351608	0.29411765933036804	0.3176470696926117	0.18191465424264178	0.18341322206587904	0.1764705926179886	0.10588235408067703	0.10588235408067703	0.05229982609805928	0.042257508982680485	0.21176470816135406	739.8197943950499	473.68049358060676	0.0	740.5299663299663
1	269	nan	0	CAT	CAT	3202	3202	0	0	0	nan	1009	872.0	467.0	1.0	2.0545378036287287	0.8533825494997851	0.0	0.42754237288135594	0.17148711904286232	64.38044248047942	65.76473218982953	10.0	3.266290745414962	2.8284271247461903	34.88266044899672	33.560569640501775	-65.14381258106928	271.9159999999995	0.6267080745341614	46.00784433633089	209.21177028864622	0.16470588743686676	0.04313725233078003	2.5937060120233664	0.3803921639919281	0.3803921639919281	0.21498992680528453	0.20734565935445612	0.2078431397676468	0.10980392247438431	0.10196078568696976	0.05771308847757569	0.05821285742911824	0.2500000111758709	864.4948733521666	480.66134327086655	0.0	865.4767096134786
1	270	nan	0	CAT	CAT	3202	3202	0	0	0	nan	760	1132.0	476.0	1.0	3.353628616224448	0.8289003282570199	0.0	0.2814814814814815	0.1102438560729866	70.24663272335069	60.01666435249463	6.0	2.309694640331814	2.0	36.89092688140705	39.295708025309956	15.921975870038755	294.3299999999996	0.46611468874578355	59.878433257341385	185.62745597958565	0.19607843458652496	0.047058820724487305	1.6533570178331403	0.6274510025978088	0.6274510025978088	0.2548018436482612	0.24424665260471795	0.2235294133424759	0.12941177189350128	0.12941177189350128	0.07702445024311325	0.07323804625449916	0.29019609093666077	1153.705714600217	477.70905247676967	0.0	1152.3197368421052
1	271	nan	0	CAT	CAT	3202	3202	0	0	0	nan	1119	207.0	468.0	1.0	1.8812385645807095	0.8759278890997444	0.0	0.43372093023255814	0.20682893861587126	65.89248939090164	65.0	9.848857801796104	3.2292053158886924	2.8284271247461903	32.588235294117645	31.789307763038835	61.43980224787992	260.74399999999946	0.7308948399738733	37.53333405405283	191.4392198175192	0.13725490868091583	0.03529411554336548	1.7567260220277678	0.2549019753932953	0.30588236451148987	0.1721712571286827	0.1710806253954595	0.1725490242242813	0.0784313753247261	0.0784313753247261	0.05106264364311109	0.04690614491953959	0.2078431397676468	213.3249892322423	478.6135157691609	0.0	213.9177837354781
1	272	nan	0	CAT	CAT	3202	3202	0	0	0	nan	571	1480.0	494.0	1.0	1.8978397470163848	0.34729900346978254	0.0	0.3979094076655052	0.16827619580069408	38.32080263655135	40.11234224026316	7.615773105863909	2.7279657865133937	2.23606797749979	33.73176074811863	35.935503071154116	-1.7915642083296714	206.49599999999975	0.6330376940133038	28.784314408898354	94.40392431616783	0.14509804546833038	0.019607841968536377	0.7069344070938184	0.4745098054409027	0.4745098054409027	0.1833395822222825	0.16533086570257063	0.16078431904315948	0.11372549086809158	0.11372549086809158	0.047307233124190794	0.03381454995773895	0.18039216101169586	1475.1791218153032	487.1443526338707	0.0	1475.1646234676007
1	273	nan	0	CAT	CAT	3202	3202	0	0	0	nan	502	263.0	467.0	1.0	2.7666280756125987	0.8725654683213647	0.0	0.35154061624649857	0.14656426252967295	53.41565826867679	44.41846462902562	7.810249675906654	2.527327175935968	2.0	23.86999950288538	26.093398903659878	-31.73093340347928	207.46399999999971	0.5329087048832272	26.427451595664024	71.80000147223473	0.10196078568696976	0.027450986206531525	3.389970387438878	0.5607843399047852	0.5607843399047852	0.16114299753453673	0.14302789137895364	0.125490203499794	0.08627451211214066	0.08627451211214066	0.058436178575067124	0.05118462853761458	0.17843137681484222	250.38183407900036	473.8000436534074	0.0	253.41235059760956
1	274	nan	0	CAT	CAT	3202	3202	0	0	0	nan	752	826.0	492.0	1.0	2.1800312547418783	0.8678717126483423	-1.0	0.3821138211382114	0.13856099465839802	57.83386922500302	58.60034129593445	7.211102550927978	2.891627961633589	2.8284271247461903	38.162899119702736	28.731193961710453	56.30728346455194	261.1519999999996	0.558070500927644	45.00392287969589	179.6588285267353	0.21176470816135406	0.02745099365711212	0.6945140300843525	0.3333333432674408	0.5098039507865906	0.23318094756319116	0.23890801665789269	0.239215686917305	0.11372549086809158	0.11372549086809158	0.04944504021652739	0.047489766695148275	0.2666666805744171	826.5920372105654	484.0526270029352	0.0	826.8909574468086
1	275	nan	0	CAT	CAT	3202	3202	0	0	0	nan	1664	446.0	486.0	1.0	1.2402357444266672	0.7006428605675831	0.0	0.6156122826489087	0.38004328380064506	58.97227524738651	63.245553203367585	15.524174696260024	5.088243092357088	4.123105625617661	40.848393163238086	42.07743464337735	40.23645965802642	234.56599999999963	0.8608380755302638	37.65098140388727	293.74118326604366	0.14509804546833038	0.027450978755950928	0.7774570634242771	0.29411765933036804	0.29411765933036804	0.18456363433278075	0.17652715340507433	0.18039216101169586	0.12156862765550613	0.10588235408067703	0.03856258533082198	0.03649241173426274	0.20392157137393951	437.3109580217754	483.7564482944612	0.0	437.3473557692308
1	276	nan	0	CAT	CAT	3202	3202	0	0	0	nan	342	637.0	479.0	1.0	2.875144376085374	0.802622056361377	0.0	0.40714285714285714	0.13283387526953852	42.979377304709985	37.589892258425	5.0	1.825971315115897	1.4142135623730951	22.607770517199317	25.636679224978916	-5.752324973264104	179.87199999999993	0.49067431850789095	34.21960873901844	88.84313970804214	0.15294118225574493	0.0627450942993164	2.140263242076116	0.9725490212440491	0.9725490212440491	0.24618423553250676	0.2597752623042168	0.20392157137393951	0.11764705926179886	0.11764705926179886	0.14673094263752445	0.14502470829091677	0.34117648005485535	627.212226898531	484.7755903581442	0.0	626.3654970760234
1	277	nan	0	CAT	CAT	3202	3202	0	0	0	nan	313	1177.0	476.0	1.0	3.4230086629068386	0.7620469489015128	0.0	0.33837837837837836	0.11017858366008335	43.84479507405183	36.6742416417845	5.0	1.7998070240541637	1.4142135623730951	22.664255848156255	28.390459482472643	1.5940517198553077	188.9419999999998	0.4209818426361802	36.796079590916634	83.98823791742325	0.21176470816135406	0.04313725233078003	1.662733328317586	0.6117647290229797	0.7137255072593689	0.25731524189452193	0.2683330284901701	0.25882354378700256	0.13333334028720856	0.13333334028720856	0.07846417162322605	0.09424037627442673	0.2980392277240753	1184.91394689428	479.4984357964268	0.0	1185.3642172523962
1	278	nan	0	CAT	CAT	3202	3202	0	0	0	nan	1833	538.0	503.0	1.0	1.3934165294467886	0.6227081180379315	0.0	0.4788401253918495	0.3185975329792326	63.46143789459793	65.37583651472461	12.0	4.2854043138320455	4.123105625617661	44.07904018282942	49.6556696175649	65.0511640657372	268.8839999999993	0.8195841716968477	39.5372558683157	319.23530127108097	0.14509804546833038	0.027450978755950928	1.5862757444546947	0.3686274588108063	0.3686274588108063	0.1780957471545752	0.17416001160451772	0.1764705926179886	0.0941176488995552	0.09019608050584793	0.0414551132085437	0.0393979338649032	0.20392157137393951	533.0960997837016	488.00533133688765	0.0	534.6012002182215
1	279	nan	0	CAT	CAT	3202	3202	0	0	0	nan	1334	969.0	486.0	1.0	2.2502767294696184	0.8752908702932373	0.0	0.4582617657162487	0.18281582790049397	78.6278122678549	70.34912934784623	9.433981132056603	3.3100047484694066	3.0	38.55110411993383	38.0241606321126	3.762008469405406	302.8139999999994	0.6676676676676676	43.70196194946766	267.0588298738003	0.1568627506494522	0.03529411554336548	1.4316684849243806	0.40784314274787903	0.5882353186607361	0.17621758850591798	0.20019402539265388	0.1882352977991104	0.10980392247438431	0.10588235408067703	0.042617308298584	0.06489634817902937	0.22745098173618317	944.9083259523244	483.5594126379026	0.0	945.8943028485758
1	280	nan	0	CAT	CAT	3202	3202	0	0	0	nan	397	606.0	481.0	1.0	3.194221889559305	0.48928897654772036	0.0	0.30727554179566563	0.12870813370041634	42.82097981677294	38.600518131237564	4.242640687119285	1.7432152194990254	1.4142135623730951	30.491174528671916	37.34510664189721	4.9768118294352375	196.87799999999967	0.46216530849825377	28.64313806593418	73.41176669299603	0.14901961386203766	0.0313725471496582	0.5784604157796516	0.3176470696926117	0.3176470696926117	0.18128568396160874	0.1849162888992343	0.18039216101169586	0.09803921729326248	0.09803921729326248	0.050719878923106955	0.04614094314695783	0.21568627655506134	596.7772970494667	490.1338675007322	0.0	596.5818639798489
1	281	nan	0	CAT	CAT	3202	3202	0	0	0	nan	963	674.0	492.0	1.0	2.041522746434014	0.8047291925238564	0.0	0.41295025728987994	0.1830022116421693	60.80218221983179	58.83026432033091	10.0	3.2630443907258115	2.8284271247461903	37.94907742046202	36.094734308326736	-4.015359370820897	257.15199999999965	0.6222940226171244	40.831373520195484	153.55686650425196	0.10980392247438431	0.0313725546002388	3.810830304447902	0.6274510025978088	0.6274510025978088	0.19351361857912552	0.1594567668787663	0.1411764770746231	0.0941176488995552	0.0941176488995552	0.08970779273569943	0.06704987183335502	0.18431372940540314	657.612176579768	492.62183004828876	0.0	661.32502596054
1	282	nan	0	CAT	CAT	3202	3202	0	0	0	nan	727	1217.0	480.0	1.0	2.182804697821237	0.748556187080923	0.0	0.40099282956425814	0.16870545001545043	52.95755897245321	50.59644256269407	7.280109889280518	2.694756008274519	2.23606797749979	33.8826385486837	35.11464090294877	-74.80413318203244	232.70599999999962	0.5877122069523039	31.800000749528408	115.56470926851034	0.125490203499794	0.03529411554336548	2.055078317058797	0.2980392277240753	0.30588236451148987	0.1709677459652065	0.15896108565132097	0.14509804546833038	0.08627451211214066	0.08627451211214066	0.05838388008959558	0.05050595773384411	0.1921568661928177	1216.6724694073266	493.3662492112049	0.0	1216.8610729023383
1	283	nan	0	CAT	CAT	3202	3202	0	0	0	nan	1702	1539.0	484.0	1.0	2.1220739840117604	0.9172644305449856	0.0	0.4121065375302663	0.22807601898789095	88.98794964040549	89.37561188601732	11.40175425099138	4.1453527696125185	3.605551275463989	38.46036921299638	35.44200954395164	-37.14618368328965	306.2279999999992	0.7300021445421403	50.33725620806217	319.08236093074083	0.13333334028720856	0.05098038911819458	1.8360441893342048	1.0	1.0	0.20134902483224867	0.18747494766788533	0.18039216101169586	0.09803921729326248	0.09803921729326248	0.099675265801036	0.06926219339283968	0.23137255012989044	1521.4262100257001	498.24976031046276	0.0	1522.400117508813
1	284	nan	0	CAT	CAT	3202	3202	0	0	0	nan	706	1713.0	477.0	1.0	2.4255020977956603	0.8068532449141363	0.0	0.36002039775624683	0.150097407433376	56.824953245172516	57.0087712549569	7.211102550927978	2.4836305826039595	2.0	32.02431508645824	33.5694507234847	69.04220123476846	243.11999999999966	0.5561244584482079	34.47058906406164	128.007846519351	0.13725490868091583	0.043137259781360626	2.403866737398768	0.29411765933036804	0.29411765933036804	0.17677225161057253	0.18131423019738102	0.16470588743686676	0.10588235408067703	0.10196078568696976	0.054838611034473156	0.05375261495383718	0.23137255012989044	1718.2169291098744	487.59677714749245	0.0	1717.6643059490084
1	285	nan	0	CAT	CAT	3202	3202	0	0	0	nan	2087	183.0	469.0	1.0	1.4276656197730864	0.6544221132520426	0.0	0.5898812888637648	0.28510865618549275	69.41172848886998	66.60330322138685	13.0	5.109750103097527	5.0	50.14366999382313	52.48424990696928	-30.787327494859138	303.2919999999994	0.761123267687819	38.91372660547495	310.15687216073275	0.12941177189350128	0.019607841968536377	0.43443624638039724	0.23529411852359772	0.24313725531101227	0.1514152786205251	0.1486137384574666	0.14509804546833038	0.09019608050584793	0.09019608050584793	0.03050714710545783	0.02901192884935467	0.16470588743686676	167.97119738341368	480.6687824106415	0.0	168.3876377575467
1	286	nan	0	CAT	CAT	3202	3202	0	0	0	nan	1622	1680.0	474.0	1.0	1.2217033612377546	0.7420839567148285	0.0	0.6375786163522013	0.3492923690843789	58.96814815612695	66.06814663663572	16.55294535724685	5.845554389235688	5.0	42.71191510934264	39.52675927236558	33.321952446701225	241.5659999999996	0.8452318916102136	40.039216727018356	325.49804689735174	0.16470588743686676	0.03529411554336548	0.7004534537642916	0.3176470696926117	0.4000000059604645	0.20324475495948405	0.20067697096014286	0.20000000298023224	0.10588235408067703	0.10588235408067703	0.05202708865620937	0.047547058601914785	0.23137255012989044	1682.0433001205288	475.7605961621274	0.0	1682.4432799013564
1	287	nan	0	CAT	CAT	3202	3202	0	0	0	nan	1027	302.0	496.0	1.0	1.84300539801361	0.7914984541033924	0.0	0.44886363636363635	0.19700480871998996	59.201211363006884	52.55473337388365	10.198039027185569	3.7200733006806357	3.1622776601683795	41.76636841049677	36.18207352274282	31.58026642293967	255.94799999999967	0.6138673042438735	35.490196749567986	193.2000036239624	0.16470588743686676	0.023529410362243652	0.8587735882870097	0.239215686917305	0.25882354378700256	0.18200100897214352	0.18812074354816202	0.1921568661928177	0.10196078568696976	0.10196078568696976	0.032422329300320546	0.03400146642798729	0.21568627655506134	289.32829941029854	490.41779317558684	0.0	288.81110029211294
1	288	nan	0	CAT	CAT	3202	3202	0	0	0	nan	1400	1409.0	477.0	1.0	1.4434146068197913	0.7627418993690002	-1.0	0.4745762711864407	0.2109120616049647	60.1958429924794	59.90826320300064	11.661903789690601	4.087860589829017	3.605551275463989	41.59086438149609	38.92883340208443	21.457857914636776	288.8139999999994	0.7436918990703851	43.87058927863836	283.71765437722206	0.15294118225574493	0.039215683937072754	2.081335738143255	0.32549020648002625	1.0	0.19498039679394827	0.20265546741230148	0.1882352977991104	0.10196078568696976	0.10196078568696976	0.05102753810627968	0.0850456206466617	0.23529411852359772	1409.3600928433464	484.2590810660786	0.0	1411.4414285714286
1	289	nan	0	CAT	CAT	3202	3202	0	0	0	nan	2362	84.0	496.0	1.0	1.674364005619495	0.7765409798801105	0.0	0.5312640575798471	0.27931345656218315	84.80474348987077	78.44743462982075	12.649110640673518	4.722676675923894	4.242640687119285	51.02994017751293	53.4326489208405	-10.602056069720549	325.9859999999992	0.7631663974151855	48.352942407131195	397.2235383614898	0.12941177189350128	0.03529411554336548	0.5758624294371294	0.29019609093666077	0.4627451002597809	0.17025683946172956	0.1681725395264563	0.16862745583057404	0.09019608050584793	0.08627451211214066	0.04011059318396924	0.04537838392114087	0.20000000298023224	112.27542156860743	490.44891997295184	0.0	111.79974597798476
1	290	nan	0	CAT	CAT	3202	3202	0	0	0	nan	2074	1039.0	521.0	1.0	1.4987920075141075	0.7247787156542028	0.0	0.556629092860977	0.3117081744157498	73.19019142239709	76.02631123499285	15.556349186104045	4.918179308797015	4.123105625617661	48.05882352941176	50.4267041242041	34.836347312881784	289.15799999999933	0.7920565209089173	54.26274664700031	471.5843264609575	0.1921568661928177	0.03529411554336548	0.9939175876901685	0.3607843220233917	0.5215686559677124	0.22148059855918495	0.22737913522707692	0.22745098173618317	0.11764705926179886	0.10588235408067703	0.0594044312663473	0.05579429197638469	0.26274511218070984	1025.9608495273874	511.8988058768333	0.0	1025.0882352941176
1	291	nan	0	CAT	CAT	3202	3202	0	0	0	nan	260	1745.0	512.0	1.0	2.819450711403931	0.8554716834296581	0.0	0.3939393939393939	0.16618356247014798	38.38412726728376	32.64965543462902	4.242640687119285	1.760296480702204	1.4142135623730951	18.782971010998235	19.87720460444476	-64.23455405786284	140.21599999999998	0.5829596412556054	31.60784411430359	75.56863008439541	0.25882354378700256	0.027450978755950928	0.278132726466257	0.38823530077934265	0.38823530077934265	0.289980221232143	0.2906485772476746	0.2862745225429535	0.0	0.0	0.055321388966225835	0.044872898597214356	0.32156863808631897	1748.3283860858057	500.44665287201644	0.0	1748.2730769230768
1	292	nan	0	CAT	CAT	3202	3202	0	0	0	nan	445	750.0	503.0	1.0	2.550035849196541	0.6443848698686317	0.0	0.326007326007326	0.1204180107151367	42.700256383836965	39.66106403010388	7.615773105863909	2.466001687619355	2.0	30.295522300403057	32.65294327748126	-32.762991773190926	215.49599999999978	0.464509394572025	46.12941326200962	124.56470972299576	0.239215686917305	0.039215683937072754	0.7701196343190048	0.40784314274787903	0.40784314274787903	0.2830025353497523	0.27992069600673203	0.2823529541492462	0.13333334028720856	0.13333334028720856	0.05257437375125423	0.053090314010287895	0.3176470696926117	758.6675481878741	501.6438420722514	0.0	757.9033707865168
1	293	nan	0	CAT	CAT	3202	3202	0	0	0	nan	812	901.0	514.0	1.0	1.8898937904047128	0.8038884382315823	0.0	0.39264990328820115	0.216593945693331	53.70493362045069	50.774009099144415	9.848857801796104	3.1564358517772297	2.8284271247461903	29.897785332523323	31.942626309428313	25.926084313476647	217.04999999999973	0.63811394891945	35.6980399787426	171.02745538204908	0.1764705926179886	0.03529411554336548	0.9756241862803259	0.30588236451148987	0.3137255012989044	0.20168384168781128	0.21062494505178458	0.21568627655506134	0.10196078568696976	0.10196078568696976	0.04403860933139978	0.043571355851861684	0.24705882370471954	891.792350741302	509.2512153034957	0.0	892.5197044334975
1	294	nan	0	CAT	CAT	3202	3202	0	0	0	nan	919	1130.0	492.0	1.0	3.2177756022912845	0.947768344245584	0.0	0.30818242790073774	0.12069278040151721	82.58067044727105	74.0	10.295630140987	3.258853703762882	2.8284271247461903	28.365739993163295	26.339889744628334	25.371391392300136	309.32999999999925	0.5517862503752626	55.22353099286556	205.59608381986618	0.1921568661928177	0.0313725471496582	0.5658576077230029	0.3764705955982208	0.3764705955982208	0.23106079913332872	0.22371717499441368	0.21960784494876862	0.13333334028720856	0.12941177189350128	0.05812946527616133	0.0478812379211309	0.2549019753932953	1135.5595399922702	496.4300837697459	0.0	1135.069640914037
1	295	nan	0	CAT	CAT	3202	3202	0	0	0	nan	1600	564.0	529.0	1.0	1.3678655650450608	0.47457264484044015	0.0	0.45977011494252873	0.29439563581755684	55.9981324274563	61.40032573203501	14.866068747318506	5.092994714983857	4.242640687119285	43.06069587700325	49.290471158330554	-49.1225734257523	261.33599999999916	0.7608178792201616	37.88235391676426	266.03530123084784	0.13725490868091583	0.027450978755950928	0.7245560918690876	0.2980392277240753	0.2980392277240753	0.1838949219260401	0.1662720632692799	0.16078431904315948	0.09803921729326248	0.09803921729326248	0.04582399489497298	0.03751557379231023	0.1921568661928177	567.0631347416647	519.552455097845	0.0	566.425
1	296	nan	0	CAT	CAT	3202	3202	0	0	0	nan	262	1176.0	500.0	1.0	2.542998493219189	0.8438621781443278	0.0	0.45964912280701753	0.16099138510194036	36.31812647310525	30.528675044947494	5.0	1.9967474093432052	2.0	17.41315082867481	19.486853625580643	9.161636986712669	143.006	0.5720524017467249	21.43529450893402	52.54117737710476	0.18039216101169586	0.019607841968536377	0.26943750400946903	0.27450981736183167	0.27450981736183167	0.1984749491567965	0.20053884495078153	0.20000000298023224	0.14509804546833038	0.14509804546833038	0.02388876734173713	0.02739002893738773	0.21960784494876862	1182.965218663669	500.74063292639937	0.0	1182.6984732824428
1	297	nan	0	CAT	CAT	3202	3202	0	0	0	nan	2435	1575.0	477.0	1.0	1.442133427931847	0.7766051786408183	0.0	0.5465768799102132	0.3152041925512921	79.92041206800698	83.81527307120105	19.4164878389476	6.417248888977133	5.0	53.03987019999386	50.348869880823834	74.2817302302239	311.57199999999926	0.794194390084801	55.274511493742466	474.1568762809038	0.14509804546833038	0.047058820724487305	1.5186841895956504	0.3843137323856354	0.3843137323856354	0.2117797375239175	0.19472561654246565	0.1882352977991104	0.08627451211214066	0.08235294371843338	0.07331401231364122	0.06516687008506264	0.24313725531101227	1580.5195103600668	487.90560750717503	0.0	1582.0377823408623
1	298	nan	0	CAT	CAT	3202	3202	0	0	0	nan	878	392.0	500.0	1.0	1.7580626590911985	0.7619707505754149	0.0	0.4479591836734694	0.2219715007790732	52.60248461039806	55.731499172371095	8.0	2.8372467886476773	2.8284271247461903	33.823156008169036	34.06597072686878	15.563123675233204	222.94799999999952	0.7043722422783795	31.87058901041746	147.76863128691912	0.13333334028720856	0.03529411554336548	1.0083453709119097	0.3490196168422699	0.3490196168422699	0.17415622410064185	0.16830140237690105	0.16470588743686676	0.0784313753247261	0.0784313753247261	0.05531693524631967	0.04760336247236954	0.20392157137393951	405.83806161671	500.46384122543645	0.0	404.83371298405467
1	299	nan	0	CAT	CAT	3202	3202	0	0	0	nan	727	235.0	514.0	1.0	2.30514128938613	0.6704640215802332	0.0	0.3728205128205128	0.14055330304005606	52.43858495724675	53.75872022286245	7.615773105863909	2.7017359763745774	2.23606797749979	33.168179236717286	38.90639087625106	-62.1776158004629	254.9479999999995	0.5327958959325761	36.08235374093056	120.9764736816287	0.12156862765550613	0.035294122993946075	3.097871969512701	0.9450980424880981	0.9450980424880981	0.1822341098026796	0.16640505320719218	0.14901961386203766	0.07450980693101883	0.07450980693101883	0.11309106627920833	0.08240911445622516	0.1882352977991104	247.22704136038644	511.2687931624486	0.0	244.77716643741402
1	300	nan	0	CAT	CAT	3202	3202	0	0	0	nan	3778	478.0	527.0	1.0	1.1660192451048745	0.4802800149305295	0.0	0.6489178976296806	0.42631260124470804	79.52670455867198	86.09297300012354	16.278820596099706	6.699377323102175	6.324555320336759	67.46764505734843	69.7540828788411	30.18294234197358	333.7119999999992	0.8990956687291766	48.231373853981495	622.7608010619879	0.13725490868091583	0.023529410362243652	2.29625392728466	0.40392157435417175	0.40392157435417175	0.1686411673216136	0.1648387509428237	0.16470588743686676	0.0784313753247261	0.0784313753247261	0.046122242955043115	0.039099552224714	0.1882352977991104	492.7082315033007	509.6327170624219	0.0	490.431180518793
1	301	nan	0	CAT	CAT	3202	3202	0	0	0	nan	656	217.0	517.0	1.0	2.480753970545217	0.625999396247395	0.0	0.32	0.15021642621169926	50.74201225554085	49.01020301937138	7.0710678118654755	2.5487466553534235	2.23606797749979	38.17087000955902	39.569815700612544	-83.5330464924534	234.25999999999945	0.5210484511517077	30.98039275407791	112.76862958073616	0.125490203499794	0.04313725233078003	1.8403482344121658	0.2705882489681244	0.2823529541492462	0.17503046753716334	0.1719033987511222	0.18039216101169586	0.08627451211214066	0.08627451211214066	0.04880901237998938	0.0514163523273906	0.21568627655506134	204.5565447356915	515.889901220877	0.0	206.3871951219512
1	302	nan	0	CAT	CAT	3202	3202	0	0	0	nan	863	791.0	533.0	1.0	2.1276775221919437	0.8614047467392318	0.0	0.42407862407862407	0.17923427579106477	60.92793373649402	56.04462507680822	9.0	3.0930462066637086	2.8284271247461903	32.94774627460633	30.946464276214332	-72.63477686212092	245.9799999999996	0.5980595980595981	47.207844495773315	198.55294620990753	0.20000000298023224	0.02745099365711212	1.1511557502671963	0.3843137323856354	0.3843137323856354	0.23963372840494068	0.23007293882955682	0.23137255012989044	0.14901961386203766	0.14901961386203766	0.04542703925071162	0.03993506272859816	0.2549019753932953	795.3292054384875	519.3643814889301	0.0	795.1842410196987
1	303	nan	0	CAT	CAT	3202	3202	0	0	0	nan	556	1407.0	536.0	1.0	2.2999837269518113	0.7660496883285017	0.0	0.3943262411347518	0.14397503869266104	47.99392679680244	46.389654018972806	7.211102550927978	2.459095567456383	2.0	28.899880223334435	30.849601472794966	74.99824792852267	220.29199999999958	0.5364206464061746	37.03921666741371	117.02745416015387	0.16470588743686676	0.03921569883823395	1.6209592673303275	0.3450980484485626	0.3529411852359772	0.21286906130697536	0.21048103266214724	0.21960784494876862	0.10588235408067703	0.10588235408067703	0.055029957938190543	0.05753476890144388	0.250980406999588	1405.3312780412011	524.5461094747938	0.0	1406.6079136690648
1	304	nan	0	CAT	CAT	3202	3202	0	0	0	nan	542	630.0	524.0	1.0	2.8793574182277246	0.6708687758923877	-1.0	0.3317013463892289	0.12850366249139078	50.616309986583055	42.2965719651132	6.4031242374328485	2.121669213895616	2.0	34.833107185215844	37.53584484986343	45.49703881023067	230.22199999999958	0.4800708591674048	52.043138705193996	154.99608262628317	0.18431372940540314	0.08627450466156006	1.7411487293527528	0.8627451062202454	0.8627451062202454	0.285951311567	0.28597063215181395	0.25882354378700256	0.12156862765550613	0.12156862765550613	0.16095548982475455	0.13284178179679532	0.3607843220233917	623.9627061967709	510.85644166343417	0.0	623.2785977859778
1	305	nan	0	CAT	CAT	3202	3202	0	0	0	nan	735	1378.0	489.0	1.0	1.8090408079361762	0.8440242462257597	0.0	0.5048076923076923	0.18635018596596867	51.26460815509817	52.172789842982326	10.0	3.5500932008052075	3.0	27.0	27.493466573146584	74.7695943697882	222.62999999999977	0.6199915647406158	40.78039329499006	158.59608232975006	0.1921568661928177	0.0313725471496582	0.6914804575951756	0.46666666865348816	0.46666666865348816	0.2357248167340466	0.2157769827615647	0.2235294133424759	0.10588235408067703	0.09803921729326248	0.048115120594347804	0.05471731378174831	0.2549019753932953	1379.754957732216	493.3577221873075	0.0	1379.9863945578231
1	306	nan	0	CAT	CAT	3202	3202	0	0	0	nan	1913	1475.0	518.0	1.0	1.6747437638449008	0.7059994541435233	0.0	0.4989567031820553	0.23226849873643463	73.63435209551753	72.11102550927978	13.601470508735444	4.346265690177669	3.605551275463989	50.17625479180659	52.148759516702974	8.672119393721006	321.7119999999993	0.7030503491363469	43.011765748262405	318.3019682690501	0.10980392247438431	0.04313725233078003	2.5465811412851322	0.686274528503418	0.686274528503418	0.15755225548814067	0.1663889013429431	0.14509804546833038	0.08627451211214066	0.08627451211214066	0.07982019979581079	0.07313067332876746	0.2078431397676468	1459.9526408806535	513.970542205358	0.0	1457.4072138003137
1	307	nan	0	CAT	CAT	3202	3202	0	0	0	nan	433	166.0	517.0	1.0	1.6423743745956725	0.4705700796626224	0.0	0.4418367346938776	0.18726774604057475	31.92993000535141	36.796738985948195	7.615773105863909	2.6232574772142594	2.0	23.81261690746946	28.173776821742972	-7.483337035965036	170.45799999999988	0.6212338593974175	17.133333779871464	59.70980578660965	0.11764705926179886	0.019607841968536377	0.36865840939939803	0.21176470816135406	0.21176470816135406	0.13281654092923614	0.13789793484205462	0.13725490868091583	0.08627451211214066	0.08627451211214066	0.03189779239454706	0.026815050503262126	0.1568627506494522	170.76632075302356	519.6377906213916	0.0	171.0877598152425
1	308	nan	0	CAT	CAT	3202	3202	0	0	0	nan	945	679.0	516.0	1.0	1.7542233602020054	0.8115194309642528	0.0	0.49528301886792453	0.22358130248030195	56.0694351430759	53.71219600798314	10.816653826391969	3.6741572263093745	3.0	31.529631254723288	32.762797040817	-17.139885699624116	230.46399999999952	0.7081303859123267	32.75686351954937	162.8078474625945	0.11372549086809158	0.05882352590560913	2.0796721571856236	0.3450980484485626	0.3450980484485626	0.17802643217146397	0.17228343646835398	0.16862745583057404	0.0941176488995552	0.08235294371843338	0.05226434093804441	0.06191951961003229	0.22745098173618317	667.6845312226791	520.1342133403475	0.0	668.8243386243387
1	309	nan	0	CAT	CAT	3202	3202	0	0	0	nan	2448	707.0	489.0	1.0	1.3014443012225347	0.6651881853873134	0.0	0.5683770605990248	0.3744885979162694	72.09849471899486	72.99315036357864	13.892443989449804	5.148299476323889	5.0	53.121614627137035	53.834197733230354	59.37543267060646	286.60999999999933	0.8308162226370271	47.84313867241144	452.4784440472722	0.13725490868091583	0.03529411554336548	1.9497033150183263	0.9647058844566345	1.0	0.20445785757440788	0.18483596570558505	0.1725490242242813	0.0941176488995552	0.0941176488995552	0.11403817088850958	0.08236265242375664	0.21176470816135406	714.6689258550949	507.9784021216732	0.0	714.1013071895425
1	310	nan	0	CAT	CAT	3202	3202	0	0	0	nan	2346	1641.0	477.0	1.0	1.2845915453804748	0.30746729729179273	0.0	0.5213333333333333	0.21591866224764694	63.401004250757865	74.67261881037788	18.788294228055936	6.747798130339094	5.830951894845301	56.677563054935185	60.32977390376673	46.443996087083605	369.50799999999884	0.7397130695254612	56.239217296242714	483.77648405730724	0.1568627506494522	0.047058820724487305	1.120799603842546	0.3294117748737335	0.3764705955982208	0.1952750600563983	0.2062133350627908	0.19607843458652496	0.08627451211214066	0.08627451211214066	0.06227737902914846	0.06871199847051282	0.25882354378700256	1635.218152953888	483.69212808648655	0.0	1634.6462063086103
1	311	nan	0	CAT	CAT	3202	3202	0	0	0	nan	557	1553.0	499.0	1.0	2.237633698068543	0.8371141117291472	0.0	0.3053728070175439	0.16154885453502635	49.41463405812654	52.32590180780452	8.54400374531753	3.0047588699201095	2.23606797749979	25.986824902114353	27.031203396865273	58.80822632718002	208.1519999999998	0.6213050752928053	33.24313800781965	115.01568859815598	0.16078431904315948	0.03529411554336548	1.025176873860592	1.0	1.0	0.21586453251830942	0.20649136193564807	0.20000000298023224	0.10588235408067703	0.10588235408067703	0.1181749820663934	0.08576252425442331	0.23529411852359772	1554.8380783742164	505.238228352654	0.0	1554.9640933572712
1	312	nan	0	CAT	CAT	3202	3202	0	0	0	nan	503	975.0	502.0	1.0	1.9855065756132582	0.8754442497657889	0.0	0.4191666666666667	0.18079546732248727	45.405630093756834	45.60701700396552	7.0710678118654755	2.5717552793121943	2.23606797749979	23.261844339214715	21.94540888846804	-51.795697608495345	186.97999999999988	0.6528228423101882	24.36078491806984	83.48627662658691	0.13725490868091583	0.02549019455909729	0.9995122032412911	0.25882354378700256	0.25882354378700256	0.1691721174865961	0.1659766930946062	0.1666666716337204	0.10196078568696976	0.10196078568696976	0.03709002319975714	0.03468824138876558	0.1921568661928177	969.5777162506299	508.33078109864	0.0	970.337972166998
1	313	nan	0	CAT	CAT	3202	3202	0	0	0	nan	676	1774.0	537.0	1.0	2.71364889909335	0.8519078383926635	0.0	0.28741496598639454	0.14058640714637907	60.50918598602878	56.859475903318	8.0	2.6038657003427	2.23606797749979	27.79397065866196	31.688160683615074	57.442351945114815	245.81399999999945	0.5792630676949443	41.14117772132158	165.2274560108781	0.2078431397676468	0.047058820724487305	1.7400720646371513	0.37254902720451355	0.3960784375667572	0.2057058886066079	0.2444193136255593	0.250980406999588	0.0	0.0	0.10252843624692103	0.07731288113693749	0.2980392277240753	1764.8622220190125	525.3272256769785	0.0	1766.5724852071005
1	314	nan	0	CAT	CAT	3202	3202	0	0	0	nan	522	1196.0	518.0	1.0	2.7551399535801457	0.838278063431467	-1.0	0.38382352941176473	0.14211832478554104	53.11261730957138	45.45327270945405	5.830951894845301	2.231692349400517	2.0	27.09011220779774	28.959280818413333	-30.730205913765946	214.83999999999972	0.5745734727572922	30.360785007476807	93.76078656315804	0.14901961386203766	0.027450978755950928	1.62620229307165	0.2705882489681244	0.29019609093666077	0.17754845033612168	0.17961836506352113	0.18039216101169586	0.09803921729326248	0.09803921729326248	0.03246310316850155	0.040599387441379926	0.20392157137393951	1179.0241331803986	524.1053578172867	0.0	1180.6264367816093
1	315	nan	0	CAT	CAT	3202	3202	0	0	0	nan	96	1671.0	512.0	1.0	5.663109082491352	0.6347772384571397	0.0	0.16695652173913045	0.04987281965094118	29.474211759983344	24.20743687382041	1.4142135623730951	1.004314724608053	1.0	17.700777334574184	22.77458167290901	-26.775617469808285	155.52799999999993	0.255659121171771	18.380392640829086	18.54902009665966	0.16078431904315948	0.0313725471496582	0.40274473812316064	0.2823529541492462	0.2823529541492462	0.19347781727188512	0.1932189593402048	0.1882352977991104	0.13725490868091583	0.13725490868091583	0.03851430897595953	0.03839617322521234	0.21960784494876862	1660.1042283329007	514.8367864150902	0.0	1659.8229166666667
1	316	nan	0	CAT	CAT	3202	3202	0	0	0	nan	70	1697.0	517.0	1.0	5.405829154738281	0.5588870697742329	0.0	0.21875	0.06118437966926934	23.938375173059573	19.6468827043885	1.0	1.0	1.0	15.0	19.850748666064916	-82.18211561000818	119.90400000000004	0.2828282828282828	14.266667045652866	14.266667045652866	0.15294118225574493	0.039215683937072754	0.997041938932173	0.3333333432674408	0.3333333432674408	0.20380952922361237	0.20380952922361237	0.21568627655506134	0.11764705926179886	0.11764705926179886	0.05288812316332043	0.05288812316332043	0.24117647111415863	1689.3905992431678	515.7380429173767	0.0	1690.3857142857144
1	317	nan	0	CAT	CAT	3202	3202	0	0	0	nan	357	298.0	515.0	1.0	4.8469750021594225	0.9533563661159473	0.0	0.36428571428571427	0.10138373162822159	63.50289767109553	49.72926703662542	6.082762530298219	2.0904520118303815	2.0	19.0	19.168162075225165	-4.229414573232602	210.35599999999974	0.4465290806754221	23.93333400785923	54.513727016747	0.125490203499794	0.027450978755950928	3.2746375554455955	0.43921568989753723	0.43921568989753723	0.15955556005239488	0.1526995154530728	0.14901961386203766	0.09019608050584793	0.08235294371843338	0.046678499841729136	0.043144067631892616	0.1764705926179886	281.25559322067767	517.0110783441842	0.0	284.5266106442577
1	318	nan	0	CAT	CAT	3202	3202	0	0	0	nan	631	1000.0	530.0	1.0	2.279025509425895	0.903668678389522	0.0	0.3370726495726496	0.17703540712378105	55.603980528632185	55.54277630799526	7.615773105863909	2.6838407547025382	2.23606797749979	28.332084398600585	23.81142157036095	65.58774647120156	211.63599999999968	0.6528711846870149	27.12549102306366	109.31372873485088	0.14509804546833038	0.023529410362243652	1.7542601295877107	0.3019607961177826	0.3294117748737335	0.16340657242809434	0.17323887279691108	0.16470588743686676	0.10196078568696976	0.10196078568696976	0.044670036652923	0.04304066902589177	0.1921568661928177	994.8238206254032	520.700269044027	0.0	993.9556259904913
1	319	nan	0	CAT	CAT	3202	3202	0	0	0	nan	2290	1290.0	513.0	1.0	1.2945467383990124	0.6185641390663912	0.0	0.6647314949201741	0.32779739304481365	68.25298723164974	71.28113354878694	14.142135623730951	5.596545693665427	5.0	51.981018433388385	53.6287138257222	-26.999949281708357	296.29199999999946	0.822114521629869	50.7254915907979	419.73334550112486	0.12941177189350128	0.047058820724487305	3.15107293546942	0.48627451062202454	0.5215686559677124	0.19435054249347855	0.18328967052450867	0.16862745583057404	0.10196078568696976	0.08235294371843338	0.06606262951600042	0.06715434321544066	0.22745098173618317	1302.6566073645376	509.9230604034135	0.0	1300.017903930131
1	320	nan	0	CAT	CAT	3202	3202	0	0	0	nan	1580	1356.0	485.0	1.0	1.739147674161039	0.8574669136127135	0.0	0.5249169435215947	0.21997563149191798	74.30920927705566	74.70609078247904	12.727922061357855	4.786647134092295	4.123105625617661	42.0	38.23499414192566	-63.482386530983696	300.4319999999994	0.6896551724137931	55.83137406408787	362.73334281146526	0.1921568661928177	0.03529411554336548	0.8976226319569786	0.3490196168422699	0.37254902720451355	0.23657361891562656	0.22957806507054765	0.22745098173618317	0.125490203499794	0.125490203499794	0.047177678360757584	0.048951969764368115	0.25882354378700256	1345.7092229431996	499.6627242605001	0.0	1346.046835443038
1	321	nan	0	CAT	CAT	3202	3202	0	0	0	nan	322	1665.0	489.0	1.0	5.784801390856172	0.9147105588796465	0.0	0.1554054054054054	0.04891881090450777	63.81009534023271	59.61543424315552	5.0	1.6445934552909092	1.0	31.429268645864813	25.78627405099849	63.69950185663721	287.6039999999995	0.2880143112701252	42.80784444510937	74.63137517124414	0.20000000298023224	0.03529411554336548	0.4224231009796764	0.3137255012989044	0.3137255012989044	0.22530444444794404	0.23177445705355323	0.24705882370471954	0.11372549086809158	0.11372549086809158	0.0530980953938011	0.053301312146481	0.2705882489681244	1672.3650885031657	501.4358677650369	0.0	1671.9782608695652
1	322	nan	0	CAT	CAT	3202	3202	0	0	0	nan	1294	921.0	526.0	1.0	1.5733327589867243	0.4068144281447155	0.0	0.4976923076923077	0.2443879624416204	53.12660868826164	57.245087125446844	11.180339887498949	4.12306062167041	3.605551275463989	44.412979396269996	48.5317319479421	-4.47402431600256	257.94799999999947	0.6888474846952356	42.79215771704912	266.6588291376829	0.18039216101169586	0.027450978755950928	0.41082392214976415	0.27843138575553894	0.3294117748737335	0.19719888348870562	0.20607328372309344	0.2078431397676468	0.10588235408067703	0.10588235408067703	0.037203539140743654	0.037609062817746536	0.23137255012989044	931.547354309708	522.6158857780418	0.0	931.2457496136012
1	323	nan	0	CAT	CAT	3202	3202	0	0	0	nan	958	772.0	537.0	1.0	1.458405945380041	0.8150208935253194	0.0	0.5841463414634146	0.3207345526553892	51.592947877373554	51.088159097779204	10.0	3.7609737060419923	3.1622776601683795	33.23401871576773	29.89458273629181	37.59896875890952	193.73799999999972	0.8030176026823135	36.86666765809059	201.74902418255806	0.18039216101169586	0.027450978755950928	0.6457433043080586	0.3843137323856354	0.3843137323856354	0.22343434944297327	0.21059397096300425	0.20392157137393951	0.12941177189350128	0.12941177189350128	0.05774806583729224	0.042700505688984085	0.23529411852359772	764.8930140367314	531.1286202904629	0.0	764.3434237995824
1	324	nan	0	CAT	CAT	3202	3202	0	0	0	nan	1257	1118.0	513.0	1.0	2.0513950675044215	0.8859635353232366	0.0	0.4107843137254902	0.1953448749215664	73.44327785064017	77.6659513557904	13.0	4.684516409058688	4.0	35.191929616211155	34.0596805140227	30.24452205127847	284.3619999999996	0.6891447368421053	47.52156985551119	218.3803972452879	0.10980392247438431	0.05882352590560913	4.137143765829247	0.35686275362968445	0.42352941632270813	0.21310121011439995	0.17373142183396015	0.1725490242242813	0.09019608050584793	0.09019608050584793	0.06623447476786772	0.06454918326390802	0.2235294133424759	1127.184567334974	516.0049382921987	0.0	1123.1105807478123
1	325	nan	0	CAT	CAT	3202	3202	0	0	0	nan	305	1741.0	521.0	1.0	3.282855686768625	0.7620617718417321	0.0	0.32275132275132273	0.10233450341446639	42.38954416906297	38.07886552931954	5.0	1.7919924913081187	1.4142135623730951	25.095048672794164	27.447413348034143	-21.78995496901033	193.52799999999985	0.4259776536312849	26.247059285640717	60.81960870325565	0.16470588743686676	0.019607841968536377	1.3368399953654764	0.2705882489681244	0.2705882489681244	0.18483844567352617	0.19940855312542838	0.21568627655506134	0.10980392247438431	0.10980392247438431	0.044157621355995144	0.04357225629246396	0.23137255012989044	1733.0190211834206	523.3668192811992	0.0	1731.704918032787
1	326	nan	0	CAT	CAT	3202	3202	0	0	0	nan	1363	1250.0	523.0	1.0	1.4458937132476088	0.7272854325737279	0.0	0.48077601410934745	0.2874834592754735	58.37077798499681	62.00806399170998	13.341664064126334	4.2360067008538635	3.605551275463989	39.086699438462446	40.061915024264614	-7.69891389184998	244.08799999999948	0.7668073136427567	26.35686345398426	168.73333781957626	0.09803921729326248	0.019607841968536377	0.4126684113014815	0.572549045085907	0.572549045085907	0.1311286739004192	0.12379555232544114	0.11372549086809158	0.08627451211214066	0.08627451211214066	0.06274843798215907	0.03890813276490925	0.1411764770746231	1240.2839844506964	524.615474039825	0.0	1239.8716067498167
1	327	nan	0	CAT	CAT	3202	3202	0	0	0	nan	872	84.0	518.0	1.0	2.4062839084430427	0.5274539509265959	0.0	0.4308300395256917	0.17750042764971627	55.669984638292775	49.51767361255979	7.0710678118654755	2.442063091974418	2.23606797749979	38.830994757360436	47.29630714903258	20.59583180483227	248.46399999999954	0.5690048939641109	50.94117782264948	203.70980955660343	0.1764705926179886	0.03921569883823395	3.7725981837265867	1.0	1.0	0.23804288702172655	0.23361216692271036	0.23529411852359772	0.10196078568696976	0.0941176488995552	0.1293058982419804	0.11184323105987214	0.2666666805744171	97.81732957002501	533.2829476994344	0.0	95.5309633027523
1	328	nan	0	CAT	CAT	3202	3202	0	0	0	nan	903	819.0	506.0	1.0	1.6540634945367794	0.6879452198674604	0.0	0.5423423423423424	0.2650541771445757	49.89502961533304	45.60701700396552	7.615773105863909	3.1122473963321307	3.0	32.5119742518182	36.21194720796505	-67.21134732463646	206.90999999999983	0.7183770883054894	38.94509893655777	194.46275029331446	0.16470588743686676	0.04313726723194122	0.295294265410952	0.6392157077789307	0.6392157077789307	0.22002880755117385	0.21535188293833274	0.21176470816135406	0.10588235408067703	0.10196078568696976	0.07148414437201785	0.06441791795836833	0.250980406999588	820.9597079833247	519.0932079988384	0.0	821.1926910299003
1	329	nan	0	CAT	CAT	3202	3202	0	0	0	nan	611	1603.0	522.0	1.0	3.2683613308059365	0.8806665984380804	0.0	0.2951690821256039	0.12178650278109793	64.39823765720273	55.60575509783138	5.830951894845301	2.243772883734683	2.0	29.822995021098563	30.50780053715069	34.00617193404373	251.08799999999948	0.5022605836415948	28.796079248189926	82.42745335400105	0.09313725680112839	0.035294122993946075	2.2943005715889755	0.3176470696926117	0.3176470696926117	0.14767220127276884	0.13490581563666293	0.12941177189350128	0.08235294371843338	0.08235294371843338	0.04658042480091632	0.044096839924003234	0.16078431904315948	1618.1210810102627	521.6298587574828	0.0	1617.1669394435353
1	330	nan	0	CAT	CAT	3202	3202	0	0	0	nan	1222	440.0	519.0	1.0	3.0694330323467867	0.9038163877139515	-1.0	0.3085858585858586	0.14635793336643035	89.74064084876495	80.65977932030313	11.180339887498949	3.4009702104933734	2.8284271247461903	44.095911808264574	38.401858117606054	-31.216643851170012	323.91599999999937	0.5014361920393926	52.70980527997017	241.56079034507275	0.15882353484630585	0.03529411554336548	3.1411967828899847	0.48627451062202454	0.5137255191802979	0.19522150103692656	0.19767658784375838	0.19607843458652496	0.0784313753247261	0.0784313753247261	0.06351744617122478	0.0619945915407482	0.23137255012989044	421.358501864312	528.9314263724937	0.0	424.1039279869067
1	331	nan	0	CAT	CAT	3202	3202	0	0	0	nan	1072	586.0	542.0	1.0	2.1590917731048997	0.9091128468435344	0.0	0.3390259329538267	0.2201494545956091	70.80690792542903	64.1404708432983	10.295630140987	3.389001889470034	2.8284271247461903	30.87825186147328	29.494611479240792	-32.25990325089926	247.36799999999937	0.7360109852385857	41.07843244820833	210.09412340819836	0.14901961386203766	0.039215683937072754	0.6403659518985568	0.6039215922355652	0.6039215922355652	0.20746683054650672	0.1959833240748119	0.1882352977991104	0.10980392247438431	0.10980392247438431	0.07417923919854548	0.05776351746138868	0.23529411852359772	592.5221935768878	539.2731735734021	0.0	592.0475746268656
1	332	nan	0	CAT	CAT	3202	3202	0	0	0	nan	868	848.0	515.0	1.0	2.763123760161539	0.8762704898240439	0.0	0.37221269296740994	0.13993613407631697	70.34238338468818	57.8013840664737	7.211102550927978	2.5605948234688554	2.23606797749979	31.582660036130278	33.89233185130472	-66.51916509293935	279.1899999999995	0.5571245186136072	53.286275900900364	203.13333894312382	0.1921568661928177	0.039215683937072754	1.576718021216093	0.3843137323856354	0.42352941632270813	0.22771912778162548	0.23402458403585694	0.23137255012989044	0.11372549086809158	0.11372549086809158	0.05159859664423557	0.05641653014760403	0.2666666805744171	850.0907739601391	529.0353482304008	0.0	850.5483870967741
1	333	nan	0	CAT	CAT	3202	3202	0	0	0	nan	1278	1571.0	558.0	1.0	1.7439434809200687	0.8093175692516532	0.0	0.3779946761313221	0.16927332484062124	64.90877367069864	77.41446893184762	13.341664064126334	4.449597429594442	4.0	37.97394657599735	38.125552321504344	71.73466675851327	308.0179999999994	0.6752972258916776	45.80000098049641	251.09804578870535	0.13725490868091583	0.05098038911819458	1.8380210944657167	0.2862745225429535	0.3529411852359772	0.19163180326567533	0.19647734412261764	0.2078431397676468	0.09803921729326248	0.0941176488995552	0.04674996166489983	0.06097774855204022	0.24705882370471954	1569.2725753963678	548.9909729868479	0.0	1569.3372456964007
1	334	nan	0	CAT	CAT	3202	3202	0	0	0	nan	1060	320.0	507.0	1.0	1.7662432376855748	0.844077576963609	0.0	0.5555555555555556	0.2517762383767324	60.81239866200825	59.64059020499378	10.0	3.699207290112623	3.1622776601683795	33.48937833908628	32.60888994225151	-64.72768559507773	230.01199999999966	0.7325501036627506	29.92549092322588	172.51372971385717	0.13725490868091583	0.027450978755950928	0.8182707977855324	0.250980406999588	0.2549019753932953	0.15190604529556284	0.16274880161684638	0.16470588743686676	0.09019608050584793	0.09019608050584793	0.03854940565177404	0.03610307325049223	0.1882352977991104	317.7493123488121	519.9148689496358	0.0	317.0660377358491
1	335	nan	0	CAT	CAT	3202	3202	0	0	0	nan	1116	362.0	505.0	1.0	1.5737383957422233	0.5520306985552962	0.0	0.5670731707317073	0.25578690989666375	51.33731107670332	50.99019513592785	11.0	3.768437629693888	3.0	37.93944237272931	42.8062711390068	-70.14193252280647	234.1519999999995	0.716073147256978	39.486275389790535	206.72549530118704	0.14901961386203766	0.0313725471496582	1.6492299602835303	0.5843137502670288	0.5843137502670288	0.1954766108405472	0.18523789901540058	0.18039216101169586	0.10980392247438431	0.10980392247438431	0.06326122664107253	0.049946679903076954	0.21176470816135406	354.92652948040455	515.0644408124814	0.0	354.6173835125448
1	336	nan	0	CAT	CAT	3202	3202	0	0	0	nan	434	889.0	526.0	1.0	2.6112255539763813	0.92536263423588	0.0	0.39311594202898553	0.1580332353535261	50.220924822910256	47.265209192385896	6.0	2.22432028802342	2.0	20.832272119090504	19.037903764356752	5.584033099398991	185.7699999999998	0.6099789177793394	34.407844349741936	100.09412088990211	0.19607843458652496	0.02745099365711212	0.9002677930474202	0.32156863808631897	0.32156863808631897	0.22786651887246315	0.2306316149536915	0.24313725531101227	0.13333334028720856	0.13333334028720856	0.054755502309313066	0.04762933682330067	0.26274511218070984	882.5341247617004	525.0572794455593	0.0	883.405529953917
1	337	nan	0	CAT	CAT	3202	3202	0	0	0	nan	615	1344.0	546.0	1.0	2.114753429497717	0.449404030602227	0.0	0.3125	0.12525117155318888	42.91062264801572	48.27007354458868	8.06225774829855	2.729648026940296	2.23606797749979	35.626510857254445	38.3332871686053	68.02007285726738	248.39999999999938	0.48770816812053924	41.30196200311184	131.56863114237785	0.17549020051956177	0.03921569883823395	0.6715485690095534	0.3450980484485626	0.35686275362968445	0.23073721789447954	0.21393273356484205	0.21176470816135406	0.13333334028720856	0.11372549086809158	0.0451965706616934	0.056042009364832245	0.2549019753932953	1351.3091505024936	546.5876899608937	0.0	1350.760975609756
1	338	nan	0	CAT	CAT	3202	3202	0	0	0	nan	652	1698.0	545.0	1.0	3.4726481152445468	0.9184059315225211	0.0	0.3087121212121212	0.09637531889018862	70.54477044323578	63.63961030678928	7.211102550927978	2.3619858208875795	2.0	29.054700304014453	27.910291552803482	-78.48334935108142	291.5719999999993	0.4978999618174876	43.14509928971529	141.4980433434248	0.16078431904315948	0.050980404019355774	1.2182881669251575	0.3333333432674408	0.3607843220233917	0.205452853760549	0.21702153887028344	0.21568627655506134	0.11372549086809158	0.11372549086809158	0.0562876905272014	0.0598602304636112	0.26274511218070984	1700.027077180861	531.3603182064375	0.0	1700.8788343558283
1	339	nan	0	CAT	CAT	3202	3202	0	0	0	nan	963	381.0	512.0	1.0	2.6077615771204083	0.9133926225365487	0.0	0.44377880184331797	0.19645703853760813	73.99587384303805	71.30918594402827	8.06225774829855	2.951644143842582	2.8284271247461903	29.7999289667502	30.122221301163993	82.45701032977836	248.18999999999957	0.6810466760961811	45.81568755209446	195.35294669121504	0.11764705926179886	0.07058824598789215	3.7982098619695575	0.6627451181411743	0.729411780834198	0.22793874404027095	0.20285871930551924	0.19607843458652496	0.08235294371843338	0.0784313753247261	0.10130277660210488	0.10090881506724013	0.25882354378700256	381.7934558045514	536.0805380172823	0.0	382.3613707165109
1	340	nan	0	CAT	CAT	3202	3202	0	0	0	nan	369	1395.0	544.0	1.0	2.6976006175447194	0.6026651694986026	0.0	0.3194805194805195	0.10910913811800162	39.35871119400551	38.8329756778952	7.0	2.1432852936037707	1.4142135623730951	29.235483466679646	31.40802202514846	59.879355925303955	206.15199999999976	0.4188422247446084	36.584314838051796	82.79608073830605	0.1921568661928177	0.029411762952804565	0.969335876552323	0.3137255012989044	0.3137255012989044	0.2422802307155748	0.22437962259703537	0.23333333432674408	0.12156862765550613	0.12156862765550613	0.04009378004685309	0.043804367287790476	0.25882354378700256	1389.2519774154214	538.6597830985593	0.0	1390.108401084011
1	341	nan	0	CAT	CAT	3202	3202	0	0	0	nan	1173	144.0	517.0	1.0	1.9280792692950692	0.4930124090035233	0.0	0.46217494089834515	0.19931323481410562	57.21163191799718	54.817880294662984	9.848857801796104	3.227965976269933	2.8284271247461903	46.0	49.77539434097464	53.01622082063556	271.9479999999996	0.6359447004608295	44.462746016681194	213.94510298222303	0.15294118225574493	0.027450978755950928	1.073354371603724	0.26274511218070984	0.26274511218070984	0.19082723612309527	0.1823913921417076	0.18039216101169586	0.11372549086809158	0.11372549086809158	0.03752143681774692	0.03427880811379504	0.2078431397676468	142.12570574678324	531.6384448674539	0.0	143.0144927536232
1	342	nan	0	CAT	CAT	3202	3202	0	0	0	nan	1141	291.0	543.0	1.0	1.7714079390783724	0.7917650049178637	0.0	0.5102862254025045	0.18652621062186375	61.18211303795473	60.30754513325841	9.219544457292887	3.4831824603146484	3.0	38.7356790335303	37.37161409573928	-12.056424357299536	277.2539999999996	0.6585858585858585	41.96078549325466	195.49020164459944	0.12156862765550613	0.019607849419116974	4.771334091159204	1.0	1.0	0.188164957368855	0.17133234149395218	0.13725490868091583	0.09803921729326248	0.09019608050584793	0.14207873699728138	0.12109290874220119	0.16470588743686676	272.68457377718664	539.5721765389529	0.0	277.07624890446976
1	343	nan	0	CAT	CAT	3202	3202	0	0	0	nan	1529	963.0	559.0	1.0	1.4892759863602494	0.645951638712461	0.0	0.5137768817204301	0.23946764752129565	60.48243560825455	61.66036003787198	12.165525060596439	4.523180950653137	4.0	47.0	46.1709809159992	2.0475702322614184	283.2599999999994	0.7335092348284961	47.949020616710186	297.1294191777706	0.15294118225574493	0.04313725233078003	1.679978788513316	0.33725491166114807	0.33725491166114807	0.2075715178212562	0.19432924733667142	0.19607843458652496	0.10588235408067703	0.09803921729326248	0.045169685060793656	0.052197440766237016	0.23529411852359772	968.1856851999321	549.5939842969544	0.0	969.5500327011118
1	344	nan	0	CAT	CAT	3202	3202	0	0	0	nan	382	1646.0	541.0	1.0	3.4667196978775086	0.844529119256285	-1.0	0.2021164021164021	0.07407163957605015	51.17836557229899	51.62363799656123	6.0	2.100229563354501	1.4142135623730951	23.85210843768485	27.406507750463508	-39.30072591076329	254.57199999999946	0.3746934771947032	32.44313803315163	72.5372564792633	0.16470588743686676	0.023529410362243652	0.2070213046356859	0.30588236451148987	0.30980393290519714	0.18645481628248062	0.18988810596665787	0.1882352977991104	0.11764705926179886	0.11764705926179886	0.04149253783002457	0.03517022116610338	0.21176470816135406	1653.457317450872	538.2204681659922	0.0	1653.5287958115184
1	345	nan	0	CAT	CAT	3202	3202	0	0	0	nan	343	1535.0	516.0	1.0	3.323738370495581	0.7720225920765714	0.0	0.2614329268292683	0.08821104064616461	45.4695956382708	40.311288741492746	5.830951894845301	2.0570520757373645	1.4142135623730951	26.740342212457644	28.90025169231161	67.31172064364104	221.04999999999973	0.37363834422657954	31.266667366027832	69.721569865942	0.18039216101169586	0.019607841968536377	0.4717550792544613	0.41960784792900085	0.41960784792900085	0.20435730304593355	0.20326988299108456	0.20000000298023224	0.1411764770746231	0.1411764770746231	0.041703856218152445	0.03312674715730193	0.2235294133424759	1535.1366780908825	523.9399291719216	0.0	1534.854227405248
1	346	nan	0	CAT	CAT	3202	3202	0	0	0	nan	1220	64.0	509.0	1.0	2.067912956086683	0.8549032376795213	0.0	0.4178082191780822	0.20325244968216488	71.08357247613378	73.97972695272672	11.40175425099138	3.4924598531021394	3.0	37.634180034236365	36.877267763157654	-78.91091302228057	274.64199999999937	0.6619641888225719	31.06666747480631	163.33333790302277	0.10588235408067703	0.027450986206531525	1.6597595038102515	0.24313725531101227	0.24313725531101227	0.1412121248854832	0.1338797851664121	0.13333334028720856	0.08627451211214066	0.0784313753247261	0.03145264157318336	0.03240356594365286	0.16078431904315948	60.59930370909647	523.5989435987805	0.0	61.238524590163934
1	347	nan	0	CAT	CAT	3202	3202	0	0	0	nan	1075	1124.0	545.0	1.0	1.7584798443499663	0.7549941341947718	0.0	0.5282555282555282	0.2510251527839616	57.98490219955984	54.74486277268398	9.848857801796104	3.685383927947158	3.1622776601683795	35.58138111542222	38.02252942744085	12.231042641516543	231.97999999999945	0.7142857142857143	39.30980499833822	223.48235868662596	0.1725490242242813	0.03529411554336548	0.9135160845442283	0.3019607961177826	0.3176470696926117	0.20909470743796926	0.20789056622011717	0.21176470816135406	0.10980392247438431	0.10980392247438431	0.04551498073881389	0.04257039168090645	0.24313725531101227	1137.8590229531926	550.6455744957779	0.0	1136.9646511627907
1	348	nan	0	CAT	CAT	3202	3202	0	0	0	nan	947	1595.0	554.0	1.0	1.8614655736453773	0.9208632174411392	0.0	0.36920077972709553	0.21319619224044542	62.38148300700821	64.81512169239521	10.04987562112089	3.831811912917267	3.605551275463989	28.284271247461902	24.32165422515956	-64.26745577440222	236.25999999999945	0.7421630094043887	37.011765733361244	193.1254956126213	0.14411765336990356	0.05882352590560913	1.024843092690392	0.3921568691730499	0.3921568691730499	0.2091060210924364	0.20393399747900878	0.20392157137393951	0.0941176488995552	0.0941176488995552	0.07186459119674547	0.06870836278032501	0.25882354378700256	1596.1822040296213	552.2729099789881	0.0	1595.2935586061246
1	349	nan	0	CAT	CAT	3202	3202	0	0	0	nan	1425	1713.0	567.0	1.0	1.2992079821278026	0.7718271579469017	0.0	0.5792682926829268	0.31264552908395343	57.90727890132184	60.0	15.132745950421556	5.539168744062753	5.0	35.12561521892315	36.81932400134655	-79.97012812809885	239.32399999999976	0.781464217164793	36.415687277913094	277.92157666385174	0.1411764770746231	0.047058820724487305	1.4668341117399626	0.35686275362968445	0.4470588266849518	0.18674711424570817	0.19503268537814156	0.18431372940540314	0.0941176488995552	0.0941176488995552	0.06776309576314916	0.0638454168823075	0.23529411852359772	1715.212290096104	566.8719486714822	0.0	1716.221754385965
1	350	nan	0	CAT	CAT	3202	3202	0	0	0	nan	791	637.0	536.0	1.0	1.57128444723618	0.6163249659510941	0.0	0.4708333333333333	0.28951629307049187	44.19295972204698	43.32435804486894	7.0710678118654755	2.8670601040092207	2.8284271247461903	33.47931995821995	34.80159904656847	50.454450973094715	185.29199999999975	0.7638821825205215	28.74902032315731	155.09412167966366	0.16470588743686676	0.023529410362243652	0.16900695431024645	0.2980392277240753	0.7803921699523926	0.19039086306726696	0.19607347873535227	0.1882352977991104	0.11372549086809158	0.11372549086809158	0.041338934945968006	0.05630185002991559	0.21274510025978088	647.4088093571592	544.3290095758289	0.0	647.5777496839444
1	351	nan	0	CAT	CAT	3202	3202	0	0	0	nan	548	195.0	540.0	1.0	1.998068342709557	0.8725566593399028	0.0	0.548	0.2182517782550228	47.440715066835715	39.6232255123179	5.830951894845301	2.3323083145416104	2.0	23.3918573081927	23.175402401251	1.6686162154477837	177.6299999999999	0.6626360338573155	26.34117716550827	95.85490435361862	0.15294118225574493	0.019607841968536377	1.0928673857681361	0.24313725531101227	0.24313725531101227	0.17216455663730895	0.17491770867448653	0.16862745583057404	0.12156862765550613	0.11764705926179886	0.03043836682610773	0.029258734540575128	0.19607843458652496	181.55238709689576	539.4346438497821	0.0	180.4817518248175
1	352	nan	0	CAT	CAT	3202	3202	0	0	0	nan	868	1211.0	553.0	1.0	2.158952045547215	0.5891358764530421	0.0	0.37575757575757573	0.16149924785148423	53.700675195455055	54.3323108288245	8.0	2.735016467554111	2.23606797749979	39.53150132888246	43.3919705142632	8.438208787900702	259.8839999999994	0.5733157199471598	40.32156943529844	165.6196113228798	0.1568627506494522	0.0313725471496582	1.4757707355002017	0.2705882489681244	0.2862745225429535	0.1901960822419738	0.19080600382820254	0.1921568661928177	0.11372549086809158	0.11372549086809158	0.036695766643139845	0.03560150490573649	0.21960784494876862	1202.3354960125125	543.748324743413	0.0	1203.5195852534562
1	353	nan	0	CAT	CAT	3202	3202	0	0	0	nan	884	1325.0	544.0	1.0	2.1173028741386997	0.841271220044647	0.0	0.4642857142857143	0.22446190555572124	60.692677190877625	55.57877292636101	8.54400374531753	2.9366555371425718	2.8284271247461903	31.60715679936162	32.811268175732316	-6.092072320331031	222.46399999999957	0.6755827283148643	36.392157696187496	166.46274892240763	0.15294118225574493	0.03529411554336548	1.2388232160447095	0.32156863808631897	0.33725491166114807	0.19255109892162697	0.1883062770615471	0.1882352977991104	0.10196078568696976	0.09803921729326248	0.05127330271852529	0.047963916885826935	0.2235294133424759	1308.4762297740388	547.6703966925459	0.0	1307.3857466063348
1	354	nan	0	CAT	CAT	3202	3202	0	0	0	nan	397	41.0	562.0	1.0	2.357697749061255	0.8659773118774255	0.0	0.36725254394079554	0.15225993390990097	43.67046499920373	46.52956049652737	7.280109889280518	2.509158630776216	2.0	21.86506531161252	21.83886974173677	87.57048484294496	181.01199999999983	0.6169386169386168	19.121569126844406	72.5921586677432	0.10196078568696976	0.0313725471496582	1.854568636007255	0.8313725590705872	0.9764705896377563	0.1470889932834185	0.18285178505728766	0.12156862765550613	0.0	0.0	0.12304773221890808	0.16388334896997328	0.1725490242242813	39.112797799822495	557.279779578684	0.0	39.07052896725441
1	355	nan	0	CAT	CAT	3202	3202	0	0	0	nan	1500	1682.0	565.0	1.0	1.2744377722154454	0.6696066057667459	0.0	0.5341880341880342	0.30113499561571144	55.978700945005905	59.481089431852205	15.0	5.379011003353767	5.0	46.66676424658026	41.576274471538916	9.385289669008287	250.1899999999997	0.8136696501220504	42.301962070167065	341.2117748707533	0.16078431904315948	0.0627450942993164	1.6537278903235832	0.3764705955982208	0.40784314274787903	0.21150981035083533	0.2274745165805022	0.2235294133424759	0.10588235408067703	0.10588235408067703	0.06591161766872618	0.0740290636825784	0.2862745225429535	1676.8956084848405	561.5271063670122	0.0	1675.474
1	356	nan	0	CAT	CAT	3202	3202	0	0	0	nan	1397	1739.0	569.0	1.0	1.8739301280093208	0.8981715132756262	0.0	0.4390320553111251	0.25204310987506917	74.67105239521399	74.73285756613352	10.770329614269007	3.8301217398677236	3.1622776601683795	34.435446853496764	32.82877238495191	-66.3277213350896	263.91599999999954	0.7793584379358438	40.89411869645119	256.54510406404734	0.14509804546833038	0.039215683937072754	0.5297847461392601	0.34117648005485535	0.34117648005485535	0.18504126106991486	0.18364001722551707	0.18039216101169586	0.0941176488995552	0.0941176488995552	0.05743633728240649	0.05021431065027941	0.2235294133424759	1745.7978415873351	559.9457955559956	0.0	1746.0508231925555
1	357	nan	0	CAT	CAT	3202	3202	0	0	0	nan	397	316.0	550.0	1.0	3.939369139119081	0.8198916961804193	0.0	0.2584635416666667	0.10203386066303814	54.74221082503414	47.51841748206689	5.0	1.7102788927526995	1.4142135623730951	28.887415229138963	31.34093673214804	-9.75749743752586	221.11999999999966	0.40427698574338083	31.60000067204237	72.77255066484213	0.16078431904315948	0.023529410362243652	0.44382472429111686	0.5882353186607361	0.5882353186607361	0.18479532556749925	0.18330617295930007	0.18039216101169586	0.10588235408067703	0.10588235408067703	0.049821823979624966	0.04201579888123946	0.2078431397676468	329.98426468481546	549.3182087783151	0.0	329.551637279597
1	358	nan	0	CAT	CAT	3202	3202	0	0	0	nan	3233	1068.0	532.0	1.0	1.2826045146836804	0.6430453229686249	0.0	0.5577984817115252	0.26940165713266395	81.4848885771354	88.95504482602435	15.264337522473747	6.215714577015257	5.830951894845301	63.614861589995115	62.40341919903225	-58.25681241366625	388.33599999999916	0.8322821469944652	57.03529546409845	530.721580915153	0.11764705926179886	0.03921569138765335	1.0685037026245996	0.30980393290519714	0.32156863808631897	0.17823529832530766	0.1641576185942323	0.14901961386203766	0.0941176488995552	0.0941176488995552	0.054110721862096936	0.05234673927363794	0.2078431397676468	1080.3146363966875	541.2578805006904	0.0	1080.3485926384162
1	359	nan	0	CAT	CAT	3202	3202	0	0	0	nan	904	689.0	534.0	1.0	2.0397933157024495	0.8944138320703449	0.0	0.39389978213507626	0.19634748711492014	62.511785727363716	56.85068161420758	9.848857801796104	3.2448187250775664	2.8284271247461903	28.114274200005653	27.957790574983328	-50.6824564671032	240.53399999999957	0.6763935652824542	40.77255005389452	199.96078961342573	0.1725490242242813	0.039215683937072754	2.3150645959302407	1.0	1.0	0.214592368704708	0.22119556373166563	0.21176470816135406	0.11372549086809158	0.11372549086809158	0.121808152999821	0.09134846102907337	0.250980406999588	679.5437536852542	543.5525396970543	0.0	678.3882743362832
1	360	nan	0	CAT	CAT	3202	3202	0	0	0	nan	662	874.0	562.0	1.0	2.502638742722812	0.7971713508770198	-1.0	0.32450980392156864	0.14415917777744658	55.576957144285466	55.90169943749474	6.4031242374328485	2.4137960419904108	2.0	32.449961479175904	33.5547616179975	-41.487253252366216	240.22199999999953	0.5349494949494948	42.92549142241478	151.67843589186668	0.16470588743686676	0.05098038911819458	0.6387865556287279	0.7764706015586853	0.8392156958580017	0.22357026782507697	0.22912150436837866	0.21176470816135406	0.10980392247438431	0.10980392247438431	0.0982505832725698	0.08479786713863828	0.2705882489681244	875.8700036435797	549.7887946357517	0.0	875.7537764350453
1	361	nan	0	CAT	CAT	3202	3202	0	0	0	nan	1083	1456.0	544.0	1.0	2.0865694317424572	0.8137198786257616	0.0	0.4297619047619048	0.2206886223441529	65.53193655000561	59.413803110051795	9.433981132056603	3.145431123639677	2.8284271247461903	36.809661188502396	38.090911447826805	-12.958644361807083	248.32999999999944	0.6722532588454376	42.27843227982521	209.56471076607704	0.16078431904315948	0.0313725471496582	1.0836972647199195	0.29411765933036804	0.2980392277240753	0.2032616936530058	0.19350388805731952	0.19607843458652496	0.09803921729326248	0.09803921729326248	0.04834460816227259	0.04574603095384361	0.22745098173618317	1438.0459589164607	547.0862853049265	0.0	1437.4127423822715
1	362	nan	0	CAT	CAT	3202	3202	0	0	0	nan	2569	223.0	572.0	1.0	1.3593519149747888	0.4851468655743483	0.0	0.6030516431924883	0.298149674837382	70.91241606197063	70.34912934784623	14.7648230602334	5.1681737283533735	4.47213595499958	58.890077577749906	62.00813430501817	-89.7284470770514	329.0559999999993	0.7969598262757874	55.427452348172665	499.19608990848064	0.1568627506494522	0.027450978755950928	2.6003425219154246	0.658823549747467	0.9058823585510254	0.1972507201002586	0.19431533277870014	0.18039216101169586	0.09019608050584793	0.09019608050584793	0.07852582993306359	0.07692474291926608	0.21176470816135406	231.36244944755535	554.5855139385053	0.0	229.13779680809654
1	363	nan	0	CAT	CAT	3202	3202	0	0	0	nan	2202	1547.0	572.0	1.0	2.011811020200315	0.8918478991616173	0.0	0.4085343228200371	0.19349369255224716	96.64456141050117	94.40338976964757	14.142135623730951	4.825730984462894	4.242640687119285	47.19917828669506	43.71575748307324	46.37391680713398	378.1639999999991	0.7000476871721509	58.65490345656872	414.99216654896736	0.1411764770746231	0.04313725233078003	4.01902101170203	0.4117647111415863	0.5647059082984924	0.19682853508915676	0.18846147436374538	0.1921568661928177	0.09803921729326248	0.0941176488995552	0.055047511455485455	0.0571480317635075	0.22745098173618317	1526.4418604119128	554.437022158447	0.0	1528.4736603088102
1	364	nan	0	CAT	CAT	3202	3202	0	0	0	nan	1327	593.0	565.0	1.0	1.876058249628644	0.8601248725744947	0.0	0.44013266998341627	0.24908077674960297	70.8634951765995	66.61080993352356	13.152946437965905	4.128314752637585	3.1622776601683795	34.420234998029684	36.146301490067906	-26.72170937049484	258.74399999999946	0.7223734349482852	46.172550208866596	275.4274585470557	0.16862745583057404	0.039215683937072754	1.1295872147379253	0.43921568989753723	0.43921568989753723	0.21475604748310045	0.20755648722460868	0.2078431397676468	0.12156862765550613	0.12156862765550613	0.052887885473375223	0.04742188975466346	0.24313725531101227	604.5772702958446	558.8567929913037	0.0	603.5772418990204
1	365	nan	0	CAT	CAT	3202	3202	0	0	0	nan	1790	1606.0	579.0	1.0	1.6325628863141797	0.8648974539743294	0.0	0.4178338001867414	0.24007849590602964	77.01824409221115	71.61005515987263	15.0	4.987679004975861	4.357388321059432	43.89776387154876	38.659199571507884	-34.93684705993061	306.093999999999	0.7530500631047539	52.85882502794266	414.9529532492161	0.1921568661928177	0.03529413044452667	0.62492825172885	0.3607843220233917	0.41960784792900085	0.22303301699553865	0.2318172923179978	0.23529411852359772	0.09803921729326248	0.09803921729326248	0.059667538264698	0.05196583840369355	0.2666666805744171	1617.687836097388	570.9943201621364	0.0	1617.3474860335195
1	366	nan	0	CAT	CAT	3202	3202	0	0	0	nan	2335	454.0	548.0	1.0	1.6379901320570103	0.8742519876988384	0.0	0.5185431934266045	0.31955285019783575	88.67232303052809	82.21921916437786	16.278820596099706	5.617742509862901	5.0	44.83444957677588	43.04796646543967	-28.0554315830361	303.0239999999992	0.8060062133241286	49.23529510945082	469.1451092660427	0.12843137979507446	0.054901957511901855	6.603473018362874	0.7960784435272217	0.7960784435272217	0.19694118043780326	0.2009186763452003	0.19607843458652496	0.08627451211214066	0.08627451211214066	0.0891178194463452	0.0913593137047314	0.239215686917305	428.62540114765756	558.1477865996027	0.0	434.92291220556746
1	367	nan	0	CAT	CAT	3202	3202	0	0	0	nan	765	903.0	544.0	1.0	1.8133300546147115	0.8715882762658613	0.0	0.4722222222222222	0.25630410614459864	53.347354955743185	52.15361924162119	9.219544457292887	2.9637385385267705	2.23606797749979	25.14399748606216	26.15293215810689	-58.745017260026664	193.66799999999978	0.7608155146693187	43.40392264723778	182.54510257393122	0.1725490242242813	0.04117646813392639	0.045637619749253	0.8705882430076599	0.8705882430076599	0.2630540766499259	0.23862104911624996	0.20980392396450043	0.125490203499794	0.12156862765550613	0.1271437343527889	0.09829227177292434	0.2666666805744171	898.1273281741886	552.7139358740058	0.0	898.0928104575163
1	368	nan	0	CAT	CAT	3202	3202	0	0	0	nan	913	376.0	569.0	1.0	1.9046332489233566	0.8225894251848745	0.0	0.4366331898613104	0.18829051934898122	57.81411620663118	54.405882034941776	10.770329614269007	3.482158606342499	2.8284271247461903	37.400607346194974	32.875174417425534	41.12437040795038	246.84599999999963	0.6360153256704981	45.15294223278761	201.5451028868556	0.16862745583057404	0.0313725471496582	1.323115746894338	1.0	1.0	0.22920275245069852	0.22075038651353296	0.19607843458652496	0.11372549086809158	0.11372549086809158	0.12143874666619611	0.09805412071568541	0.239215686917305	372.6743394294355	562.8664046451921	0.0	371.38992332968235
1	369	nan	0	CAT	CAT	3202	3202	0	0	0	nan	714	705.0	541.0	1.0	2.54557814449925	0.8053486933982833	-2.0	0.3532904502721425	0.12064760060911389	58.48753531672837	53.41348144429457	7.615773105863909	2.734582504965857	2.118033988749895	34.07337922774297	34.67149194019183	-51.32445363988181	272.70599999999956	0.5185185185185185	36.58039318025112	119.93333687633276	0.14509804546833038	0.019607841968536377	0.47104068119189857	0.2705882489681244	0.2705882489681244	0.17336679232346502	0.1679738611713344	0.16078431904315948	0.10588235408067703	0.10588235408067703	0.030992522905008105	0.03093183472751327	0.18431372940540314	705.0381911420197	552.3402543694251	0.0	704.5672268907563
1	370	nan	0	CAT	CAT	3202	3202	0	0	0	nan	1598	1202.0	569.0	1.0	1.7980942502597612	0.5748228998193491	0.0	0.4030264817150063	0.18800499488803268	66.1384532422236	64.38167441127949	8.06225774829855	3.3960858502033093	3.0	53.44762202490615	54.11963108061676	-14.242461091401326	326.81999999999914	0.6459175424413904	56.08627592027187	328.6392242014408	0.16078431904315948	0.039215683937072754	1.8870359263505345	0.45098039507865906	0.47058823704719543	0.20849916698985826	0.20565658585822327	0.20000000298023224	0.10980392247438431	0.10588235408067703	0.05942519806075925	0.05760333719776605	0.24313725531101227	1176.3711919257569	573.0562151965264	0.0	1177.511889862328
1	371	nan	0	CAT	CAT	3202	3202	0	0	0	nan	1257	796.0	556.0	1.0	1.5539827605991017	0.7139156197033889	0.0	0.5160098522167488	0.29989704919871824	57.73634175334116	57.14017850864661	11.045361017187261	3.756443017879777	3.1622776601683795	38.87618548887143	40.42881897462199	1.002014802005906	229.50199999999955	0.754501800720288	30.87058884650469	214.0509846135974	0.12941177189350128	0.0313725471496582	2.249103621982389	0.25882354378700256	0.30588236451148987	0.1616261196152078	0.17028717948575767	0.1764705926179886	0.0941176488995552	0.0941176488995552	0.04584918252078329	0.04388043028665136	0.20392157137393951	806.4073613244785	554.4802777194404	0.0	808.3969769291965
1	372	nan	0	CAT	CAT	3202	3202	0	0	0	nan	1152	1759.0	578.0	1.0	2.334991174238634	0.7623449072328078	0.0	0.3380281690140845	0.1135468463422536	69.4188015598621	70.06425622241343	10.0	3.3548007934759934	3.0	45.23263647315378	44.925831962111204	-30.70752692527841	357.06199999999916	0.568327577701036	54.57255056500435	280.50196900218725	0.20000000298023224	0.04313726723194122	1.5246218155749824	0.41960784792900085	0.4431372582912445	0.19916989257300857	0.24349129253662088	0.24705882370471954	0.0	0.0	0.09134117700083909	0.0744964227256729	0.2862745225429535	1771.1530170499752	568.9771977402487	0.0	1772.390625
1	373	nan	0	CAT	CAT	3202	3202	0	0	0	nan	1828	60.0	588.0	1.0	1.583056697781655	0.5179319328494274	0.0	0.5737602008788449	0.27123538849610274	65.17123336923697	66.52818951391959	12.0	4.2325672451781555	3.605551275463989	51.774074057635715	55.748895928983224	-49.8310022803276	291.01799999999963	0.7241037829273125	49.89804080873728	325.8117741122842	0.0941176488995552	0.07450980693101883	5.781100413695711	0.6352941393852234	0.6352941393852234	0.19800809844737016	0.17823401209643555	0.16862745583057404	0.07450980693101883	0.07450980693101883	0.09571186948856586	0.0832568845596788	0.24313725531101227	77.79658654333961	573.0136010256722	0.0	72.50218818380743
1	374	nan	0	CAT	CAT	3202	3202	0	0	0	nan	1625	765.0	558.0	1.0	1.5278445372863392	0.6052841308012251	0.0	0.5026291370244355	0.2514859424758536	62.1587911794365	61.0	11.313708498984761	4.015464474002106	3.605551275463989	49.36831746404539	49.478988166699956	25.50813175623082	284.9539999999994	0.72577043322912	50.50196199864149	343.18824403733015	0.1568627506494522	0.037254899740219116	2.1231648648360513	0.5058823823928833	0.729411780834198	0.2149019659516659	0.21119276556143393	0.19411765038967133	0.09803921729326248	0.0941176488995552	0.08379475802079381	0.0940198835438764	0.23137255012989044	746.4542867589956	556.9779346950437	0.0	748.3501538461538
1	375	nan	0	CAT	CAT	3202	3202	0	0	0	nan	543	1361.0	572.0	1.0	3.0803755829565618	0.8270575912844842	0.0	0.3009977827050998	0.10967442233502997	56.862094308274216	47.885279575251516	6.324555320336759	2.2280418151380994	2.0	29.698484809834994	31.963160943469592	-33.20486064205133	249.43199999999953	0.474857892435505	41.3137266561389	113.87059151381254	0.1568627506494522	0.03921569883823395	1.3190274181446753	0.32156863808631897	0.3490196168422699	0.21744066661125735	0.20970643004385367	0.2235294133424759	0.11764705926179886	0.10588235408067703	0.05125667528870591	0.05675996848006297	0.2549019753932953	1374.5977890109364	566.3644660061881	0.0	1373.6206261510129
1	376	nan	0	CAT	CAT	3202	3202	0	0	0	nan	1572	195.0	579.0	1.0	1.4235406303162297	0.6901165125838054	0.0	0.5954545454545455	0.2976112268575939	61.10872999885567	62.20128616033595	13.601470508735444	4.4598069625374634	4.0	43.451678013025585	44.22428273338186	28.722767026097902	257.6359999999995	0.7875751503006011	35.09411854296923	250.66667211055756	0.12156862765550613	0.03529411554336548	1.4386796308172587	0.27843138575553894	0.27843138575553894	0.1573727288922387	0.1594571705537898	0.16078431904315948	0.09019608050584793	0.08627451211214066	0.038384966084245443	0.041651860215469155	0.19607843458652496	186.13010011011795	572.7171307888997	0.0	184.73282442748092
1	377	nan	0	CAT	CAT	3202	3202	0	0	0	nan	1968	548.0	556.0	1.0	1.1620333011983637	0.5030142125108177	0.0	0.5468185607113087	0.387985413177245	57.69325613349039	62.76941930590086	15.231546211727817	5.929224476323579	5.385164807134504	49.14950633122107	49.86302005921719	41.26300857149957	252.46999999999943	0.8631578947368422	54.78431521356106	471.6274636313319	0.16470588743686676	0.0470588356256485	1.9418611537840058	0.7686274647712708	0.9372549057006836	0.2766884606745508	0.23964810143868492	0.2078431397676468	0.1411764770746231	0.10980392247438431	0.12584524099851033	0.11798927193970637	0.2666666805744171	538.8393547548123	554.2162973380372	0.0	537.4690040650406
1	378	nan	0	CAT	CAT	3202	3202	0	0	0	nan	1311	940.0	567.0	1.0	1.227246104194763	0.6405539642837357	0.0	0.6063829787234043	0.3879113034130175	50.74566451622213	53.75872022286245	12.083045973594572	4.5311177795734	4.0	37.69615364994153	38.968263513644196	41.58707527259406	206.08199999999974	0.8568627450980392	41.91764837503433	285.0156947001815	0.15980392694473267	0.050980404019355774	1.3944099702950774	0.5921568870544434	0.5921568870544434	0.2368228721753352	0.21740327589640082	0.2235294133424759	0.10980392247438431	0.10588235408067703	0.07351496122604827	0.06811453525999368	0.2666666805744171	928.9283699345493	560.1860510162678	0.0	930.2532418001525
1	379	nan	0	CAT	CAT	3202	3202	0	0	0	nan	1425	1251.0	547.0	1.0	1.9008050921668118	0.7632589738277528	0.0	0.41887125220458554	0.23812288509146687	69.69401785828877	68.8839603971781	9.219544457292887	3.5003916734861305	3.1622776601683795	42.05829288023945	45.028794115806186	-53.25833747387169	274.22799999999944	0.7218844984802432	43.65490297228098	270.4235360622406	0.13725490868091583	0.04313725233078003	2.47625632422999	0.5490196347236633	0.7529411911964417	0.18980392596643905	0.18977090249981796	0.18431372940540314	0.08627451211214066	0.08627451211214066	0.07305402621103117	0.0790157475623602	0.22745098173618317	1235.6089503118105	565.2704834549112	0.0	1237.2259649122807
1	380	nan	0	CAT	CAT	3202	3202	0	0	0	nan	540	307.0	561.0	1.0	1.9584483584150083	0.8008337714074746	0.0	0.47619047619047616	0.19288363865588942	44.52167462356343	43.657759905886145	7.810249675906654	2.522965412264991	2.0	26.0	26.66343846431605	75.6239754507496	187.5659999999997	0.6455469216975493	27.60392217338085	108.80784556269646	0.1725490242242813	0.027450978755950928	0.8399560901533876	0.2666666805744171	0.5058823823928833	0.18651298765797872	0.20149601030128975	0.20000000298023224	0.11372549086809158	0.11372549086809158	0.03644484051158884	0.04261231324054847	0.22745098173618317	309.08347148146885	568.4797808724768	0.0	309.38703703703703
1	381	nan	0	CAT	CAT	3202	3202	0	0	0	nan	1955	1036.0	551.0	1.0	1.4728809536571927	0.5995150996844254	0.0	0.49707602339181284	0.22793979415737087	66.79126069273534	68.11754546370561	15.0	5.055327290281559	4.242640687119285	53.89456095584879	53.45728355225336	7.502515687000745	328.2979999999992	0.7053941908713693	55.18039354681969	417.14903105795383	0.16862745583057404	0.04313725233078003	0.8811221224419273	0.3137255012989044	0.6313725709915161	0.2028690939221312	0.21337546345675387	0.21176470816135406	0.12156862765550613	0.09803921729326248	0.04332650257584887	0.05932833982411032	0.2549019753932953	1025.5576414757145	557.7199570828786	0.0	1025.9560102301791
1	382	nan	0	CAT	CAT	3202	3202	0	0	0	nan	1448	1484.0	544.0	1.0	1.5956015453168726	0.8615146513491966	0.0	0.43018419489007725	0.24784906929561432	68.33594903643008	66.09841147864296	12.529964086141668	4.517537492098132	4.123105625617661	34.94611236218944	34.69639664224794	59.21474719155007	270.9539999999994	0.7812247100080928	42.431373566389084	294.90588968247175	0.16470588743686676	0.03529411554336548	2.2773906475610493	0.4313725531101227	0.4431372582912445	0.2090215446620152	0.20366428845474568	0.20000000298023224	0.12941177189350128	0.10588235408067703	0.051387176728390174	0.05380940655310379	0.23137255012989044	1489.9631521028016	553.5023337420425	0.0	1490.996546961326
1	383	nan	0	CAT	CAT	3202	3202	0	0	0	nan	529	1456.0	560.0	1.0	2.2143696552081047	0.818983069290241	0.0	0.4452861952861953	0.20288540311923833	47.365511718031414	43.278170016764804	5.830951894845301	2.281664077809422	2.0	24.14953415699773	27.17916814243895	-31.99862703857681	181.01199999999983	0.6443361753958587	41.60392251610756	155.7764737829566	0.1725490242242813	0.0470588356256485	3.676333912903544	1.0	1.0	0.2719210621967814	0.29447348541201623	0.21568627655506134	0.13725490868091583	0.12156862765550613	0.15520213299496724	0.20972848885517098	0.3019607961177826	1444.750497196406	572.6931500625672	0.0	1446.8412098298677
1	384	nan	0	CAT	CAT	3202	3202	0	0	0	nan	2392	486.0	559.0	1.0	1.4109670658073856	0.6816207632244599	0.0	0.5935483870967742	0.31788874352696084	74.73692964527449	73.87827826905551	17.0	5.758387763568782	5.0	51.8343944838785	54.68543250534316	67.7328697664486	307.50199999999927	0.7703703703703704	50.67058961093426	424.2588347941637	0.125490203499794	0.0470588281750679	3.880926159781284	0.45098039507865906	0.45098039507865906	0.1941401900802079	0.1773657336096002	0.16078431904315948	0.0784313753247261	0.0784313753247261	0.0900431647170053	0.06463934622847906	0.2235294133424759	497.8600835634906	571.2274878237223	0.0	494.0029264214047
1	385	nan	0	CAT	CAT	3202	3202	0	0	0	nan	1115	1347.0	574.0	1.0	2.0328141113302736	0.43912542951400485	0.0	0.35657179405180683	0.17917603932981482	56.472630108145744	58.215118311311535	7.0	2.711755037367587	2.23606797749979	45.98925705755511	50.73646596739121	-41.105902694798495	279.6419999999993	0.5796724720561477	50.33333444595337	247.96079101413488	0.19607843458652496	0.02745099365711212	1.328932901993974	0.3019607961177826	0.3137255012989044	0.2141844018976739	0.22238635965393264	0.2235294133424759	0.12941177189350128	0.12156862765550613	0.03768696057406225	0.04291691876500617	0.2549019753932953	1330.1024198038328	575.4731457056981	0.0	1329.783856502242
1	386	nan	0	CAT	CAT	3202	3202	0	0	0	nan	809	1406.0	555.0	1.0	2.1677444342335277	0.7970074401175954	0.0	0.4016881827209533	0.2119330889238593	57.17142053348481	52.15361924162119	8.0	2.768639854776474	2.23606797749979	32.51954295209528	34.529793491393725	77.03467737419217	219.01799999999955	0.6211132437619962	37.67843230813742	174.30196544528008	0.18137255311012268	0.0313725471496582	0.5012222610268697	0.32156863808631897	0.5411764979362488	0.20932462393409676	0.21545360376425227	0.21568627655506134	0.11764705926179886	0.11764705926179886	0.042129557910188783	0.045739016702367075	0.24705882370471954	1409.5204175598212	571.5818615032356	0.0	1409.7911001236093
1	387	nan	0	CAT	CAT	3202	3202	0	0	0	nan	524	105.0	573.0	1.0	2.5843510633926896	0.7365937543032108	0.0	0.35501355013550134	0.11274644449205413	48.63035573659469	47.43416490252569	6.0	2.3042087996610325	2.0	33.70588235294118	32.89043353777312	-46.07543871000425	241.6679999999998	0.4616740088105727	48.89804054796696	142.64706295728683	0.2235294133424759	0.03921569883823395	1.342023389057424	0.9647058844566345	0.9647058844566345	0.26431373269171327	0.2722272193841352	0.25882354378700256	0.12941177189350128	0.12941177189350128	0.11448439526885032	0.08067504097693423	0.3137255012989044	109.8692233370797	562.9908179232957	0.0	111.1412213740458
1	388	nan	0	CAT	CAT	3202	3202	0	0	0	nan	1668	112.0	600.0	1.0	2.155883971875993	0.9039233759661326	-1.0	0.38935574229691877	0.168286177917676	87.8784668413316	75.66372975210778	12.727922061357855	4.317107907878802	4.0	37.981990489516576	37.585131291354955	-31.225979324696695	352.92199999999895	0.6487747957992999	47.160785771906376	264.7019685730338	0.0941176488995552	0.03921569138765335	3.451493198987218	0.37254902720451355	0.37254902720451355	0.17531890621526533	0.1586942257632097	0.12941177189350128	0.08235294371843338	0.0784313753247261	0.0789529299789564	0.07868776196415865	0.21568627655506134	124.06542320978029	585.9355249321208	0.0	127.0773381294964
1	389	nan	0	CAT	CAT	3202	3202	0	0	0	nan	1465	1255.0	596.0	1.0	2.6600686905797857	0.9262525451267595	0.0	0.39961811238406986	0.18955512156486565	93.09771430688401	79.12016177940993	10.44030650891055	3.712076536487195	3.1622776601683795	33.22482759572641	35.088851194420556	-73.37995793285957	311.64199999999937	0.6529975484733673	44.69804035127163	221.04706470668316	0.10980392247438431	0.0313725546002388	2.006697280142004	0.30980393290519714	0.30980393290519714	0.17528643275008482	0.15088536840046632	0.1411764770746231	0.09019608050584793	0.09019608050584793	0.05697929324495823	0.047279524813158	0.1764705926179886	1267.0816257592905	573.0853869589537	0.0	1265.9788395904436
1	390	nan	0	CAT	CAT	3202	3202	0	0	0	nan	1089	267.0	572.0	1.0	1.4050698094952567	0.7617961047708471	0.0	0.5651271406331084	0.28191236731240626	52.368246315406914	51.884487084291386	12.041594578792296	4.027177935586	3.605551275463989	34.88266044899672	33.92503332244662	-27.5737818100758	220.3239999999996	0.7891304347826087	34.44705971330404	215.098044924438	0.15294118225574493	0.04313725233078003	0.9979591787329826	0.30588236451148987	0.3333333432674408	0.18926955886430794	0.19751886586266115	0.19607843458652496	0.09803921729326248	0.09803921729326248	0.05611771717264753	0.05537744168053494	0.23529411852359772	275.98091151202897	569.429498622376	0.0	276.96143250688704
1	391	nan	0	CAT	CAT	3202	3202	0	0	0	nan	679	868.0	573.0	1.0	2.3918064984988616	0.779386107043032	0.0	0.28893617021276596	0.12051165752937891	54.47031629812528	49.8196748283246	6.4031242374328485	2.6094420742758437	2.23606797749979	39.49869692563958	34.12804603866081	21.933524667354888	266.08799999999957	0.49256438157417476	44.61568742990494	147.58431737869978	0.1725490242242813	0.04313725233078003	0.5238367088894107	0.3686274588108063	0.3686274588108063	0.22419943432113035	0.21735540114683324	0.21568627655506134	0.10588235408067703	0.10196078568696976	0.059716152448641785	0.061955017565850125	0.25882354378700256	854.3463091494415	569.4028272078708	0.0	854.8306332842416
1	392	nan	0	CAT	CAT	3202	3202	0	0	0	nan	339	1295.0	568.0	1.0	2.7449917527642795	0.6431078826172468	0.0	0.3560924369747899	0.13061218333335037	38.65759559830962	34.785054261852174	4.47213595499958	1.904325366295457	1.4142135623730951	25.59726547895302	29.60304300346558	-75.07829071802216	180.5979999999999	0.48567335243553006	29.917647890746593	73.78431560099125	0.16862745583057404	0.03333333134651184	0.36403984426367336	0.5647059082984924	0.6274510025978088	0.2249447209830571	0.21765284838050517	0.1980392187833786	0.11372549086809158	0.11372549086809158	0.07933045101659951	0.07271391345576102	0.24313725531101227	1293.9073079991438	576.4327398574159	0.0	1293.8141592920354
1	393	nan	0	CAT	CAT	3202	3202	0	0	0	nan	739	1115.0	563.0	1.0	3.304825966724431	0.9247544481788956	0.0	0.3120777027027027	0.13347002631387186	73.63515801242717	65.80273550544841	8.06225774829855	2.9266277963210627	2.23606797749979	30.674189437673537	28.022914699695036	-19.562507053066014	263.77599999999956	0.556266465939029	41.69411865621805	163.89019967615604	0.20000000298023224	0.023529410362243652	1.6591250036020946	0.35686275362968445	0.364705890417099	0.21057635684958612	0.22177293596232212	0.22745098173618317	0.10980392247438431	0.10980392247438431	0.04821790105925253	0.04040767253930792	0.24705882370471954	1106.9428119494112	571.9137873367497	0.0	1105.423545331529
1	394	nan	0	CAT	CAT	3202	3202	0	0	0	nan	88	1789.0	571.0	1.0	6.527884631660337	0.7246357891046209	0.0	0.18803418803418803	0.051313140029184294	31.52319507627548	26.40075756488817	1.0	1.0	1.0	17.0	21.723643835307808	22.412535092846415	146.80200000000005	0.2646616541353383	18.290196746587753	18.290196746587753	0.14509804546833038	0.047058820724487305	1.924224757301209	0.34117648005485535	0.34117648005485535	0.20784314484758812	0.20784314484758812	0.1725490242242813	0.11372549086809158	0.11372549086809158	0.07583722662059059	0.07583722662059059	0.2862745225429535	1789.5057890266303	581.7883790822874	0.0	1789.0
1	395	nan	0	CAT	CAT	3202	3202	0	0	0	nan	174	326.0	574.0	1.0	5.944258620591729	0.4501591323958515	0.0	0.1875	0.04455555513375489	38.284743911382044	33.24154027718932	2.0	1.1114067604071853	1.0	27.67440753421728	34.18629890054382	-63.61443241035013	221.52799999999976	0.2431865828092243	26.329412311315536	31.06274576485157	0.1568627506494522	0.027450978755950928	0.7267133503545421	0.25882354378700256	0.25882354378700256	0.17911164837629617	0.17852152738420443	0.18039216101169586	0.11372549086809158	0.11372549086809158	0.03719810024699945	0.03518050381649177	0.2078431397676468	334.56457514516404	575.5136977616847	0.0	334.0
1	396	nan	0	CAT	CAT	3202	3202	0	0	0	nan	506	1487.0	593.0	1.0	4.058730205854453	0.9573094392343655	0.0	0.2447992259313014	0.1293172992742463	69.41201107093566	56.462376853972415	6.4031242374328485	2.321429808578203	2.0	18.640330708815497	20.06459058354116	54.22731892586824	221.7439999999995	0.6078078078078079	32.25490282475948	107.97647278755903	0.19607843458652496	0.019607841968536377	0.9108798771196421	0.29411765933036804	0.3176470696926117	0.19788283941570234	0.213392238710591	0.21960784494876862	0.11372549086809158	0.11372549086809158	0.0445568623872129	0.037093163933550756	0.239215686917305	1477.8322437632937	577.3191326833361	0.0	1478.407114624506
1	397	nan	0	CAT	CAT	3202	3202	0	0	0	nan	739	38.0	588.0	1.0	1.2730603915099998	0.5396821713623872	0.0	0.6037581699346405	0.2862591385414175	37.45245909178797	41.340053217188775	10.770329614269007	3.869142420635585	3.1622776601683795	31.94069380574065	31.530058516538052	88.49203568900205	180.11399999999998	0.7575602255253717	16.176471017301083	87.87451187521219	0.08627451211214066	0.011764705181121826	2.5907998846527276	0.8156862854957581	0.8156862854957581	0.11156186908483505	0.11891002960109905	0.09803921729326248	0.0	0.0	0.1093198387828132	0.07345928568746918	0.11764705926179886	34.35804177442171	581.990405202963	0.0	35.00947225981056
1	398	nan	0	CAT	CAT	3202	3202	0	0	0	nan	480	986.0	574.0	1.0	2.8954095879100428	0.9172418194531464	0.0	0.35714285714285715	0.1495853562216892	55.24350969689527	46.06517122512408	7.0710678118654755	2.4603960202749517	2.0	23.574758339572238	22.005192689520502	33.00627524383163	200.80799999999968	0.5717689100655152	27.08235354721546	84.62353118509054	0.14901961386203766	0.0313725471496582	2.4938390596199262	0.29411765933036804	0.29411765933036804	0.17935333474977128	0.17629902330227196	0.1764705926179886	0.10588235408067703	0.10196078568696976	0.039050951740705796	0.040088362544869596	0.2078431397676468	999.7697761262568	583.076185138505	0.0	997.6604166666667
1	399	nan	0	CAT	CAT	3202	3202	0	0	0	nan	795	900.0	598.0	1.0	1.9682147021050245	0.6422240223115221	0.0	0.3957192633150821	0.1853062082628754	50.079152430106014	48.507731342539614	7.0710678118654755	2.7487563317959998	2.23606797749979	36.6824208579532	38.386521483249716	4.138975994767558	232.18999999999957	0.6120092378752887	36.752942115068436	169.07843593508005	0.1764705926179886	0.03529411554336548	0.8173642746045366	0.32156863808631897	0.32156863808631897	0.1986645519733429	0.21267727790576108	0.21568627655506134	0.10588235408067703	0.10588235408067703	0.051698137363703114	0.046841269638792433	0.24705882370471954	903.0378059187344	586.4857010444881	0.0	902.3572327044025
1	400	nan	0	CAT	CAT	3202	3202	0	0	0	nan	311	697.0	578.0	1.0	4.134549826569357	0.7913653403062916	0.0	0.24296875	0.09443472402058686	48.8109635915295	39.319206502675	4.123105625617661	1.5910457019999045	1.4142135623730951	25.858720200439624	29.840266245375524	19.24089715943202	203.4319999999996	0.38633540372670805	31.796079121530056	65.6509817764163	0.1725490242242813	0.021568626165390015	1.7660355750523182	0.4431372582912445	0.4431372582912445	0.21057006040748383	0.2110964044257759	0.19411765038967133	0.12156862765550613	0.12156862765550613	0.07066897773003186	0.06386134708569934	0.21960784494876862	715.0341078666886	582.7725941913409	0.0	713.273311897106
1	401	nan	0	CAT	CAT	3202	3202	0	0	0	nan	309	820.0	581.0	1.0	2.5690245492254444	0.7248860729570838	0.0	0.3344155844155844	0.13565936066647183	37.04209533113277	36.71511950137164	5.0	1.7935930451913407	1.4142135623730951	21.92645048267573	25.517142620791212	43.13407459903809	169.18399999999997	0.5124378109452736	22.04705948382616	45.21568740904331	0.10980392247438431	0.02352941781282425	1.5614843429901801	0.29411765933036804	0.29411765933036804	0.16702317790777393	0.14632908546615958	0.13333334028720856	0.0941176488995552	0.0941176488995552	0.056342935355636094	0.046327929706868165	0.16470588743686676	828.9323504667059	584.4653946530075	0.0	827.3948220064725
1	402	nan	0	CAT	CAT	3202	3202	0	0	0	nan	410	1396.0	600.0	1.0	1.8758249581752546	0.7575553053531483	0.0	0.28711484593837533	0.1396899293624862	37.07541754975835	41.97618372363071	8.48528137423857	2.765560486187809	2.23606797749979	24.40680863391008	24.20175684668668	63.161647017041396	192.04999999999973	0.5604921394395078	30.788236148655415	98.13725753873587	0.21568627655506134	0.027450978755950928	0.34497134069199137	0.35686275362968445	0.35686275362968445	0.22638408932834864	0.23935916472862406	0.23529411852359772	0.11372549086809158	0.11372549086809158	0.05444792525103154	0.04434400036473501	0.2666666805744171	1393.3647152763328	596.1788610898378	0.0	1393.1439024390245
1	403	nan	0	CAT	CAT	3202	3202	0	0	0	nan	688	374.0	589.0	1.0	1.736944464469188	0.7196528663008985	0.0	0.4398976982097187	0.16273145819724816	45.30787054386424	51.0	10.0	3.2833280277919794	2.8284271247461903	32.87335680378014	31.45879656759124	-20.460979211242886	230.49599999999973	0.5766974015088013	37.07058913260698	144.96863044053316	0.1764705926179886	0.023529410362243652	0.18391326896090973	0.6549019813537598	0.6549019813537598	0.20709826331065354	0.21071021866356565	0.2078431397676468	0.12156862765550613	0.12156862765550613	0.0740393356076497	0.06017992004943248	0.22745098173618317	369.8568723351428	590.4679849835842	0.0	369.67296511627904
1	404	nan	0	CAT	CAT	3202	3202	0	0	0	nan	785	658.0	574.0	1.0	2.580486230543365	0.5854671527791914	0.0	0.3479609929078014	0.15612781229025452	55.75536424947784	51.86520991955976	7.211102550927978	2.498272653339073	2.0	38.76962653425797	45.20065794881561	38.26146894148482	251.36199999999945	0.5266689030526668	41.3372557759285	159.86666990071535	0.18039216101169586	0.027450978755950928	1.5965348028785389	0.27450981736183167	0.2862745225429535	0.19778591280348562	0.2036518087907202	0.2078431397676468	0.10588235408067703	0.10588235408067703	0.038942078669190236	0.038856929939078445	0.23137255012989044	665.4062699922995	584.660574971132	0.0	666.807643312102
1	405	nan	0	CAT	CAT	3202	3202	0	0	0	nan	1299	603.0	585.0	1.0	2.0584147584017516	0.7144513920299245	0.0	0.351461038961039	0.18277074492064654	67.54956840873966	66.2872536767062	7.615773105863909	3.0445794845697383	2.8284271247461903	46.936796705006046	47.26342504337968	-22.735335326457903	298.8519999999991	0.6302765647743813	48.92549102753401	256.69804437458515	0.1764705926179886	0.021568626165390015	0.321782218669008	0.2980392277240753	0.3137255012989044	0.20051430748989346	0.19761204339844893	0.1980392187833786	0.10980392247438431	0.10980392247438431	0.031434568708779496	0.03360826792839104	0.21960784494876862	625.314736136567	583.8700846625396	0.0	625.0238645111624
1	406	nan	0	CAT	CAT	3202	3202	0	0	0	nan	857	778.0	574.0	1.0	3.4328745042307616	0.947045691081527	0.0	0.3570833333333333	0.15373336174555335	82.31795467718075	74.16872656315464	9.899494936611665	3.2750632239250965	2.8284271247461903	27.880395263508078	26.43219898310179	81.63776816993227	264.67399999999964	0.5914423740510695	46.90196230262518	190.90980956703424	0.1764705926179886	0.04313725233078003	4.048576436461366	0.35686275362968445	0.43921568989753723	0.24052288360320606	0.2227652387013235	0.21568627655506134	0.10588235408067703	0.10588235408067703	0.04806477784858722	0.05857735920011143	0.26274511218070984	780.0657532740394	594.3023500680237	0.0	779.147024504084
1	407	nan	0	CAT	CAT	3202	3202	0	0	0	nan	669	1477.0	602.0	1.0	2.277907391605118	0.6536376943040093	0.0	0.3378787878787879	0.15818525910179218	49.6549141992989	47.92702786528704	7.0710678118654755	2.61435671128889	2.23606797749979	31.257976976995433	37.57921713777734	42.38259067774795	230.5339999999996	0.5488105004101723	43.3176484182477	153.21176820248365	0.2078431397676468	0.023529410362243652	0.940254858733	0.3607843220233917	0.3764705955982208	0.23289058289380485	0.22901609596783803	0.22745098173618317	0.12156862765550613	0.12156862765550613	0.051703569153627275	0.03940644954106734	0.250980406999588	1464.2183572615038	597.2726201423769	0.0	1464.6008968609865
1	408	nan	0	CAT	CAT	3202	3202	0	0	0	nan	808	1078.0	597.0	1.0	2.5485623252094713	0.887005505793024	-1.0	0.39705159705159704	0.1509042156119135	65.69367144014498	56.08029957123981	9.0	3.2116854952603875	2.8284271247461903	32.31940406724972	30.334633973002664	-16.474477253088455	259.3939999999995	0.6018621973929238	40.454902932047844	174.74510201066732	0.1725490242242813	0.03529413044452667	2.6238606009572045	0.45098039507865906	0.6000000238418579	0.20027179669330616	0.21626869060726153	0.2235294133424759	0.0941176488995552	0.0941176488995552	0.06753746972544722	0.06725139433116072	0.24705882370471954	1090.9281418982962	597.7023338960815	0.0	1088.3576732673268
1	409	nan	0	CAT	CAT	3202	3202	0	0	0	nan	234	341.0	603.0	1.0	3.251250334004859	0.8815189684573345	0.0	0.35944700460829493	0.09301488164948679	39.81669770346364	32.202484376209235	4.0	1.5510164957873112	1.0	17.919489616283943	18.799398404852816	24.729246520643674	177.80199999999988	0.483971044467425	25.870588921010494	48.215687431395054	0.1764705926179886	0.027450978755950928	1.1358955832626978	0.32549020648002625	0.32549020648002625	0.20054720093806586	0.20604994628801304	0.2078431397676468	0.11764705926179886	0.11764705926179886	0.05652128506738963	0.04936800966617362	0.23529411852359772	332.70386336174846	596.9367222525773	0.0	331.9017094017094
1	410	nan	0	CAT	CAT	3202	3202	0	0	0	nan	512	794.0	575.0	1.0	3.0562689982142084	0.8420786625908957	0.0	0.3386243386243386	0.13316584082146593	55.53331382737278	53.150729063673246	7.0	2.455677971136782	2.0	26.559754958741532	29.952155548986156	-88.33400769729333	219.80799999999977	0.549651100375738	33.96862827986479	103.99608083069324	0.16862745583057404	0.0313725471496582	1.874871151121272	0.2980392277240753	0.2980392277240753	0.2083964925145079	0.20311734537244774	0.2078431397676468	0.10980392247438431	0.10588235408067703	0.04692204828251104	0.04363484130577401	0.23529411852359772	798.1873750737088	587.256231473357	0.0	798.935546875
1	411	nan	0	CAT	CAT	3202	3202	0	0	0	nan	1387	868.0	622.0	1.0	1.6318633828536733	0.3645368699491299	0.0	0.4598806366047745	0.20076916718448048	55.51969995938054	61.09828148156051	9.219544457292887	3.58954633070061	3.1622776601683795	46.92923333250258	51.69933140299931	-77.18611033380202	294.6419999999993	0.6484338475923329	50.35294224321842	293.1686343997717	0.17549020051956177	0.023529410362243652	0.7384043738080805	0.7529411911964417	0.7529411911964417	0.21245967191231402	0.21136887844251745	0.19607843458652496	0.13333334028720856	0.125490203499794	0.07038780944229388	0.06338347793580609	0.22745098173618317	875.0312073949451	610.0042804851536	0.0	875.4578226387888
1	412	nan	0	CAT	CAT	3202	3202	0	0	0	nan	2278	458.0	579.0	1.0	1.3418242782999454	0.5409502763757802	0.0	0.5317460317460317	0.36283534072175283	67.45334716610354	69.3757882838098	12.649110640673518	4.999258506722637	4.73606797749979	54.407911447742556	56.731946247572345	-0.12746284713498318	280.8839999999993	0.8426114296282596	33.196079187095165	301.3921641558409	0.09019608050584793	0.0313725546002388	4.061352831172035	0.250980406999588	0.2549019753932953	0.14186358626963746	0.13230560322907853	0.12156862765550613	0.08235294371843338	0.07450980693101883	0.04957640327850253	0.04577254087058909	0.16862745583057404	444.6725522123645	593.7470561512014	0.0	448.7137840210711
1	413	nan	0	CAT	CAT	3202	3202	0	0	0	nan	1446	556.0	580.0	1.0	2.221328382800047	0.9152102145752704	0.0	0.33690587138863	0.22662200616860467	83.78999298340821	77.83315488916018	10.295630140987	3.7786537663722646	3.605551275463989	34.54155853540841	33.765419272939354	-53.54602454511617	283.1639999999993	0.6892278360343184	50.721570022404194	382.71765610575676	0.1764705926179886	0.04313726723194122	5.226958259601159	0.7450980544090271	1.0	0.22950936661721355	0.2646733444714777	0.2235294133424759	0.10196078568696976	0.10196078568696976	0.11149225072507811	0.15890955338904444	0.26274511218070984	546.7547775071278	589.6999374792241	0.0	544.3236514522822
1	414	nan	0	CAT	CAT	3202	3202	0	0	0	nan	604	748.0	587.0	1.0	2.011181822930274	0.7455398141906953	0.0	0.5412186379928315	0.21315867024996418	46.27515330783253	44.68780594300866	7.0	2.463078587273658	2.0	29.13941448748461	30.84058914721806	-36.710161477442675	188.6999999999999	0.6590289143480633	31.172549843788147	106.29019906371832	0.1411764770746231	0.03529411554336548	2.4671911245491565	0.40392157435417175	0.40392157435417175	0.1900765234377326	0.17597715076774556	0.1725490242242813	0.09803921729326248	0.0941176488995552	0.049118837704563684	0.04929501747061902	0.2078431397676468	736.4970483884184	595.2953807578847	0.0	738.5927152317881
1	415	nan	0	CAT	CAT	3202	3202	0	0	0	nan	530	264.0	590.0	1.0	5.132405043416245	0.839377961758113	0.0	0.19564414913252123	0.07512460357929807	73.05422299906543	62.96824596572466	5.0	1.8233984326011472	1.4142135623730951	39.149969414098344	39.70849084848277	8.292306011337425	297.74999999999926	0.3368287257705751	45.75686402618885	107.50588522851467	0.1568627506494522	0.039215683937072754	2.618715885635685	0.3176470696926117	0.35686275362968445	0.20704463360266448	0.20284129288398994	0.20392157137393951	0.0941176488995552	0.0941176488995552	0.05314621723025904	0.055660889926666623	0.239215686917305	282.4986139255113	591.7838695402673	0.0	279.9188679245283
1	416	nan	0	CAT	CAT	3202	3202	0	0	0	nan	892	1054.0	585.0	1.0	1.53366868461128	0.6013453952198181	0.0	0.4602683178534572	0.2437058278312045	46.100659194157124	50.80354318352215	10.63014581273465	3.745003450806267	3.0	35.89396147805694	36.83392805694629	-0.2950393578341531	214.46399999999977	0.7118914604948126	31.337255477905273	164.1686306297779	0.15294118225574493	0.027450978755950928	1.4495597706876338	0.24313725531101227	0.30588236451148987	0.1770466411181089	0.1840455500333833	0.1921568661928177	0.0941176488995552	0.0941176488995552	0.038559008881770475	0.040022222915713744	0.21176470816135406	1049.380312014485	591.032009200385	0.0	1050.736547085202
1	417	nan	0	CAT	CAT	3202	3202	0	0	0	nan	1225	1342.0	608.0	1.0	2.3554775197296056	0.6971520799565397	0.0	0.30472636815920395	0.14985395325582945	69.59905284942634	69.8927750200262	12.0	3.6391354914618472	3.0	47.48702564820205	49.897180671529284	-20.785556989860915	320.5079999999992	0.5241762943945228	60.96078600734472	290.6000073477626	0.19607843458652496	0.03529413044452667	2.28754385202982	0.4000000059604645	0.4000000059604645	0.2438431440293789	0.2372244957940919	0.23137255012989044	0.12156862765550613	0.12156862765550613	0.050154949406116214	0.050826399569237596	0.2705882489681244	1352.9541989793686	603.9971390933686	0.0	1350.671836734694
1	418	nan	0	CAT	CAT	3202	3202	0	0	0	nan	2080	1762.0	606.0	1.0	1.5923665390325108	0.8443605671883504	0.0	0.6039488966318235	0.26442841647836857	80.86242663159965	83.02409288875127	18.35755975068582	6.098573013843028	5.0	40.0	43.324095451824654	3.677474096652845	314.39999999999907	0.7726597325408618	57.78431586176157	478.09413297474384	0.1764705926179886	0.050980404019355774	0.939405597636664	0.35686275362968445	0.3843137323856354	0.23585435045616968	0.2298529485455499	0.239215686917305	0.0	0.0	0.06295981983887702	0.06741351106636602	0.27843138575553894	1771.7212707994224	605.390972304764	0.0	1771.2735576923078
1	419	nan	0	CAT	CAT	3202	3202	0	0	0	nan	896	969.0	583.0	1.0	2.406046489917305	0.8989312295616666	0.0	0.3771043771043771	0.18995396695578573	67.81090636751357	61.61168720299745	11.40175425099138	3.668122599628709	3.0	28.54538534317314	29.70726421461176	35.92618965442161	243.46399999999957	0.6329918756623102	40.31764769554138	173.91765081882477	0.16862745583057404	0.027450978755950928	0.34877469858122656	0.3529411852359772	0.3529411852359772	0.20260124470121296	0.19410452100315265	0.1921568661928177	0.10588235408067703	0.10588235408067703	0.03945384576247597	0.03937249635637466	0.2235294133424759	976.3997384184228	590.8473696871773	0.0	976.6071428571429
1	420	nan	0	CAT	CAT	3202	3202	0	0	0	nan	1232	1232.0	605.0	1.0	1.73837037077098	0.8545532890122193	0.0	0.5093013642000827	0.25579190992232964	65.48725094686301	59.22837157984339	10.770329614269007	3.824820989724041	3.605551275463989	34.76122071725078	34.01170242738245	24.214751357303367	246.0179999999996	0.7326791555159085	43.05098145455122	255.94902571290731	0.16078431904315948	0.0313725471496582	0.6918164712508357	0.6039215922355652	0.6980392336845398	0.21633659022387547	0.207750832559178	0.1921568661928177	0.10980392247438431	0.10980392247438431	0.08480804374799998	0.07220255447337794	0.2235294133424759	1217.3018216890418	596.8373603458435	0.0	1217.9935064935064
1	421	nan	0	CAT	CAT	3202	3202	0	0	0	nan	3134	1674.0	594.0	1.0	1.429940186494013	0.5794015214115928	0.0	0.4680406212664277	0.3254654292345351	82.70290781324383	93.05912099305473	14.7648230602334	5.351925378875802	5.0	63.60752469206948	67.4063644563551	-17.27606344640005	347.8579999999987	0.8074198119283782	53.81960942596197	628.9608018621802	0.1411764770746231	0.05490197241306305	2.5678235456365117	0.3686274588108063	0.5215686559677124	0.18950566699282384	0.2006894709196491	0.19607843458652496	0.10196078568696976	0.09019608050584793	0.05831511933465173	0.07027779373308718	0.250980406999588	1649.4568631930113	603.2612089448218	0.0	1652.0127632418635
1	422	nan	0	CAT	CAT	3202	3202	0	0	0	nan	532	709.0	618.0	1.0	2.880964645504415	0.7028204825727195	0.0	0.30434782608695654	0.13520736626814892	50.88751651836717	48.84669896727925	6.082762530298219	2.1453432731409805	2.0	30.375484915915013	36.19971286039258	52.88916125781997	222.3619999999996	0.48429676832043694	38.709804862737656	118.23921844363213	0.20000000298023224	0.023529410362243652	0.33350250257200204	0.29411765933036804	0.2980392277240753	0.21994207308373667	0.22225417000682732	0.21960784494876862	0.14509804546833038	0.14509804546833038	0.032158878514092826	0.030846029771008386	0.24705882370471954	703.7547345631642	607.0114755868689	0.0	703.4436090225564
1	423	nan	0	CAT	CAT	3202	3202	0	0	0	nan	451	1430.0	586.0	1.0	3.364490168521784	0.8874327547645516	0.0	0.29828042328042326	0.12989756346757766	56.425888263347005	47.50789408087881	5.656854249492381	2.222737216173446	2.0	25.15645163419375	26.00879115338884	43.865108765400414	208.87799999999973	0.4986180210060807	37.40784414112568	102.83529695868492	0.19117647409439087	0.039215683937072754	1.582990539444286	0.6117647290229797	0.6117647290229797	0.2382665231918833	0.22801617950927922	0.2235294133424759	0.1568627506494522	0.15294118225574493	0.05329299142091717	0.04798504485087018	0.26274511218070984	1436.75689294304	598.7312283970682	0.0	1435.7716186252771
1	424	nan	0	CAT	CAT	3202	3202	0	0	0	nan	1581	946.0	589.0	1.0	1.7388287828353715	0.8319423569400571	0.0	0.51364522417154	0.26667475277803626	73.09139435437774	70.178344238091	11.180339887498949	4.126975548135712	4.0	42.14429490358516	40.5556422392131	-39.42183991184812	272.9479999999995	0.7643219724437997	39.83529517799616	311.686282902956	0.15294118225574493	0.04313725233078003	0.11799154037492031	0.30980393290519714	0.3176470696926117	0.17319693555650503	0.1971450239740392	0.19607843458652496	0.0941176488995552	0.0941176488995552	0.05849280461078196	0.05409422448824529	0.239215686917305	933.2052087970764	604.4510569159592	0.0	933.2131562302341
1	425	nan	0	CAT	CAT	3202	3202	0	0	0	nan	395	640.0	607.0	1.0	1.7005512736814066	0.7690711047434321	0.0	0.4331140350877193	0.22657558270522354	34.8716363758535	37.8549864614954	5.830951894845301	2.4875989134451406	2.23606797749979	23.0	22.2886677758755	-24.105350188236965	148.01200000000006	0.7155797101449275	23.647059485316277	86.34510017186403	0.19607843458652496	0.027450978755950928	0.7988200747380584	0.3333333432674408	0.3333333432674408	0.21497326804832978	0.21859519030851654	0.21568627655506134	0.11764705926179886	0.11764705926179886	0.04473521446230878	0.03916684254424094	0.24705882370471954	646.3252793692308	603.1279407917788	0.0	645.526582278481
1	426	nan	0	CAT	CAT	3202	3202	0	0	0	nan	914	1520.0	591.0	1.0	1.8235486063556077	0.8966127203924895	0.0	0.39362618432385876	0.2655142623092458	59.53470987287176	56.302753041036986	10.0	3.584990144706544	3.1622776601683795	26.57398108278538	26.362896527202142	-33.259626395347155	207.9859999999997	0.7485667485667487	22.909804478287697	139.21176809072495	0.10588235408067703	0.0313725546002388	1.6891132360272434	0.43529412150382996	0.43921568989753723	0.1507223978834717	0.15231046837059622	0.13725490868091583	0.08627451211214066	0.08627451211214066	0.06881835752551006	0.06333593744619766	0.1725490242242813	1511.0028733458237	597.029014870118	0.0	1509.32056892779
1	427	nan	0	CAT	CAT	3202	3202	0	0	0	nan	1752	559.0	629.0	1.0	1.8626027502828202	0.8629977444841435	-1.0	0.43843843843843844	0.18620908084675677	81.27495516750412	75.76938695805846	13.45362404707371	4.444597035033266	3.605551275463989	46.494065927079276	41.060739029715926	-65.03659670006783	343.8519999999992	0.7178856791641057	55.75294239073992	373.5254984796047	0.18431372940540314	0.027450978755950928	1.1539880112196046	0.2980392277240753	0.43529412150382996	0.1991176513954997	0.21319948543356435	0.21176470816135406	0.10588235408067703	0.10588235408067703	0.036193661309988565	0.04279387978390915	0.239215686917305	567.7439972887629	612.8927233323094	0.0	568.2705479452055
1	428	nan	0	CAT	CAT	3202	3202	0	0	0	nan	841	619.0	618.0	1.0	2.019652462600337	0.9020835416480417	0.0	0.4260385005065856	0.251104415419173	60.34728728939997	60.14149981501958	8.94427190999916	2.9697016089258623	2.8284271247461903	26.38056569854677	26.043562719595975	44.14773104769357	205.15199999999982	0.765241128298453	35.937255561351776	165.79216001927853	0.1764705926179886	0.019607841968536377	0.5345784223876231	0.2705882489681244	0.29411765933036804	0.2065359515020217	0.19713693224646675	0.20000000298023224	0.1411764770746231	0.125490203499794	0.026488599159250222	0.030619690346571506	0.21960784494876862	606.4922298069627	608.5161908132866	0.0	606.2164090368609
1	429	nan	0	CAT	CAT	3202	3202	0	0	0	nan	384	1015.0	601.0	1.0	3.3618782424566036	0.6919756054087987	0.0	0.267595818815331	0.11581637539453137	46.4789889463806	40.44749683231337	5.656854249492381	1.9555735918497845	1.4142135623730951	28.607794084006915	33.554152747802085	56.518660015028196	204.11999999999964	0.43686006825938567	36.00784406065941	86.09804144501686	0.20000000298023224	0.02745099365711212	0.6628659769804341	0.33725491166114807	0.364705890417099	0.23081951320935518	0.22421364959639808	0.22745098173618317	0.125490203499794	0.125490203499794	0.041940174738577585	0.047246237357601716	0.2549019753932953	1021.204008121609	610.8838533642996	0.0	1020.8125
1	430	nan	0	CAT	CAT	3202	3202	0	0	0	nan	791	1100.0	626.0	1.0	1.5063687354996154	0.7510697972732548	0.0	0.4823170731707317	0.3004872213510474	45.963668261819684	42.95346318982906	9.055385138137417	3.35260015468528	3.0	29.179018049612683	30.346262244864217	-37.353009927299155	181.87799999999967	0.7812345679012346	27.772549629211426	165.25098410248756	0.18039216101169586	0.023529410362243652	0.9075378029705798	0.27843138575553894	0.3607843220233917	0.19837535449436733	0.2089140127717921	0.20392157137393951	0.12941177189350128	0.12941177189350128	0.03639124456484761	0.041949531249683675	0.23137255012989044	1103.4460001398736	618.0083533285001	0.0	1102.543615676359
1	431	nan	0	CAT	CAT	3202	3202	0	0	0	nan	1204	970.0	638.0	1.0	1.5720175849087645	0.6986585211507466	0.0	0.4645061728395062	0.2500435004017244	56.42832524365519	54.817880294662984	10.63014581273465	4.037643003706057	3.605551275463989	42.979568674454335	40.37194375545057	60.720143102543304	245.98599999999942	0.7036820572764465	44.89019726216793	263.98432087153196	0.18039216101169586	0.03529413044452667	1.2888212993808337	0.3294117748737335	0.34117648005485535	0.22671816799074712	0.21925608045808304	0.2235294133424759	0.1411764770746231	0.11764705926179886	0.04729925457433188	0.04830847994704885	0.250980406999588	968.7547982822296	625.8099857643758	0.0	967.5598006644518
1	432	nan	0	CAT	CAT	3202	3202	0	0	0	nan	1408	1150.0	596.0	1.0	1.575640645830398	0.5488401619313634	0.0	0.47891156462585033	0.21140811618117533	57.626130853073384	60.63827174318213	8.54400374531753	3.4599974432735676	3.1622776601683795	45.18123684049108	48.17125686156412	73.66553138084227	289.29799999999926	0.6996273291925466	52.376471787691116	295.24314369261265	0.1764705926179886	0.027450978755950928	1.1189368079982935	0.843137264251709	0.843137264251709	0.2164317016020294	0.20968973273623057	0.20392157137393951	0.125490203499794	0.11764705926179886	0.07689024703357235	0.05781072715561112	0.23137255012989044	1141.3190590221996	594.088899849357	0.0	1140.234375
1	433	nan	0	CAT	CAT	3202	3202	0	0	0	nan	543	1176.0	607.0	1.0	1.5568714739889336	0.6980895507106285	0.0	0.4219114219114219	0.2410343275007139	37.738008774824415	38.118237105091836	6.708203932499369	2.7322759920130557	2.23606797749979	26.385602134497518	27.020809031812615	87.33667071450739	168.25399999999985	0.716358839050132	26.03137321025133	106.82745398581028	0.16470588743686676	0.027450978755950928	1.3249040780005998	0.5568627715110779	0.5568627715110779	0.19572461060339347	0.19673564269946645	0.1882352977991104	0.11764705926179886	0.11764705926179886	0.05769412531815986	0.05173445099587958	0.21960784494876862	1182.0527146616569	613.1650820575347	0.0	1181.9594843462246
1	434	nan	0	CAT	CAT	3202	3202	0	0	0	nan	579	34.0	607.0	1.0	2.206600683404326	0.897701888897185	0.0	0.3784313725490196	0.19398702935650017	52.18105190248501	53.823786563191554	8.246211251235321	2.7809833257990184	2.23606797749979	23.776448474797256	22.9911466679022	-34.92584587599823	193.66799999999978	0.7009685230024213	17.815686754882336	61.054903618991375	0.08627451211214066	0.011764705181121826	1.6323648959558956	0.239215686917305	0.239215686917305	0.11204834437032915	0.105448883625201	0.0941176488995552	0.0	0.0	0.03753317420809486	0.028898947651552685	0.12156862765550613	27.128010794210756	612.2257049263983	0.0	27.96718480138169
1	435	nan	0	CAT	CAT	3202	3202	0	0	0	nan	411	369.0	610.0	1.0	2.2500574611808593	0.8518215887752789	0.0	0.48928571428571427	0.1938769707630857	42.99289024162465	37.20215047547655	6.324555320336759	2.1808310815905063	2.0	21.569068572868964	22.521052365232784	-14.835790179696113	163.21599999999992	0.6401869158878505	26.752941831946373	83.52157025039196	0.1764705926179886	0.0156862735748291	0.2641480451335776	0.6196078658103943	0.6196078658103943	0.19964881964139083	0.20321549939268116	0.20000000298023224	0.125490203499794	0.125490203499794	0.07670542276624996	0.05546025915276586	0.21568627655506134	358.66729272269964	612.1310921043637	0.0	358.74209245742094
1	436	nan	0	CAT	CAT	3202	3202	0	0	0	nan	1652	1315.0	621.0	1.0	1.9540572651504522	0.7900774935846658	0.0	0.38616175783076206	0.1862567164398908	77.21637208713923	78.39005038906404	14.035668847618199	4.627584329191101	3.605551275463989	43.64540967361887	47.33417484569777	31.586521223006013	333.8519999999991	0.6515480181423783	55.4235305711627	336.57647839188576	0.16862745583057404	0.0313725471496582	0.9730929599026975	0.3529411852359772	0.3529411852359772	0.20527233544875073	0.2037387883728122	0.20392157137393951	0.10980392247438431	0.10980392247438431	0.04783966621699951	0.044124627894588014	0.23529411852359772	1308.6509606463549	615.0304566488695	0.0	1307.6930992736077
1	437	nan	0	CAT	CAT	3202	3202	0	0	0	nan	961	1511.0	640.0	1.0	3.007718795434763	0.9417699754983462	0.0	0.2984472049689441	0.167636362531389	81.22921470741946	77.3692445355388	8.06225774829855	2.9338931082641153	2.8284271247461903	29.273414335967814	27.313957659993907	-58.64850704714893	268.3999999999994	0.67296918767507	37.686275631189346	184.25882877409458	0.13333334028720856	0.05098038911819458	0.6787493919086178	0.43529412150382996	0.45098039507865906	0.17776545109051578	0.19173655439551984	0.18039216101169586	0.08627451211214066	0.08627451211214066	0.07073139345226062	0.07263408341026575	0.239215686917305	1519.7243646964278	621.757331984712	0.0	1519.537981269511
1	438	nan	0	CAT	CAT	3202	3202	0	0	0	nan	4130	146.0	635.0	1.0	1.304862991797819	0.5915175722937589	0.0	0.5333849928968101	0.3487663177998305	91.07110090185691	93.81364506296512	18.788294228055936	6.698947895682779	6.0	72.85770176091442	73.42990982490304	-25.928908474807052	385.7559999999987	0.8223815213062526	41.11372645944357	525.4235413894057	0.09803921729326248	0.023529410362243652	3.0958334019289055	0.2666666805744171	0.32549020648002625	0.12888315504527764	0.12722119646232585	0.11372549086809158	0.0784313753247261	0.07450980693101883	0.04376314142519702	0.03784414162471077	0.15294118225574493	159.77857647787226	626.0477747176934	0.0	157.41452784503633
1	439	nan	0	CAT	CAT	3202	3202	0	0	0	nan	1095	772.0	632.0	1.0	2.4210326902788495	0.9147721662170367	0.0	0.42376160990712075	0.18686412014369236	76.10608780957955	69.92138442565336	10.770329614269007	3.355585383152581	2.8284271247461903	30.164168299164622	30.744587880124833	72.32603749151805	271.3619999999995	0.6788592684438933	45.26274624466896	222.09020145982504	0.1725490242242813	0.0313725471496582	2.1807259316065393	0.2980392277240753	0.3137255012989044	0.20667920659666192	0.20282210178979457	0.2078431397676468	0.0941176488995552	0.0941176488995552	0.049526228669416146	0.049365233742583205	0.239215686917305	765.870146426861	619.8639309264856	0.0	765.3808219178082
1	440	nan	0	CAT	CAT	3202	3202	0	0	0	nan	931	847.0	630.0	1.0	1.8411297382992389	0.5462024446049538	0.0	0.4599802371541502	0.1717691202841495	50.622578737348334	51.03920062069938	10.198039027185569	3.3259947748058942	2.8284271247461903	40.899182378943166	42.40416525402131	-64.13188687233854	260.97999999999956	0.606712284131639	47.203922510147095	224.7764750868082	0.18039216101169586	0.027450978755950928	2.5154535583187627	0.5098039507865906	1.0	0.21752959682095435	0.24143552640903138	0.2078431397676468	0.12941177189350128	0.12941177189350128	0.05995304639206456	0.13571553526830382	0.23529411852359772	842.5258906741033	626.7974109107759	0.0	841.1514500537057
1	441	nan	0	CAT	CAT	3202	3202	0	0	0	nan	806	641.0	628.0	1.0	1.7126085112901408	0.71688482761058	0.0	0.4492753623188406	0.23153724537704584	48.62158906103101	46.84015371452148	9.219544457292887	3.5211614355091587	3.0	32.4924168511091	33.89856405889958	-13.263503677068849	209.1519999999996	0.6807432432432432	31.84313777089119	172.95294497162104	0.1921568661928177	0.023529410362243652	0.6419223322020261	0.3803921639919281	0.3803921639919281	0.19535667344105023	0.21458181758265638	0.2235294133424759	0.10980392247438431	0.10980392247438431	0.042158866621814305	0.042960203508238946	0.24313725531101227	647.3260549234806	625.4070018240246	0.0	647.8759305210918
1	442	nan	0	CAT	CAT	3202	3202	0	0	0	nan	815	798.0	629.0	1.0	2.5893868463815655	0.8660517168867883	0.0	0.34651360544217685	0.14823976852720422	65.51932032634882	61.773780845922005	10.44030650891055	3.3300169577946885	2.8284271247461903	29.597374666614662	32.756673897388495	-59.23982320233281	262.84599999999955	0.5599450360700791	44.39607938379049	176.4902004674077	0.1882352977991104	0.029411762952804565	0.3351920093609563	0.3529411852359772	0.38823530077934265	0.22087601683477856	0.21655239321154318	0.2137254923582077	0.12156862765550613	0.12156862765550613	0.03941611296956674	0.04293540148458138	0.24705882370471954	804.5348294321877	621.9837351854378	0.0	804.8625766871165
1	443	nan	0	CAT	CAT	3202	3202	0	0	0	nan	648	297.0	631.0	1.0	3.4955495681656887	0.8816615750734652	-2.0	0.2543171114599686	0.10278284712875042	68.62736278180296	56.60388679233962	8.06225774829855	2.50693306072748	2.0	28.732341930982983	32.38403502813942	-48.1756644841512	281.46999999999935	0.4738574040219377	44.85098137706518	122.6274536550045	0.15294118225574493	0.03529411554336548	3.5401971135629102	0.3294117748737335	0.33725491166114807	0.20668655012472434	0.1892398976157477	0.20000000298023224	0.08627451211214066	0.08627451211214066	0.05363069333008313	0.052716442399128434	0.2235294133424759	308.3334506108923	615.0255196657605	0.0	305.712962962963
1	444	nan	0	CAT	CAT	3202	3202	0	0	0	nan	1093	1410.0	612.0	1.0	2.028097269561591	0.8798702417676386	0.0	0.416698436904308	0.2099999149749114	67.80401660388495	60.40695324215582	10.198039027185569	3.6587481123904784	3.1622776601683795	33.26274036977736	32.22141879219432	24.965738947365814	255.7439999999995	0.6618225855283076	47.18823657929897	263.4470670968294	0.20392157137393951	0.03529413044452667	1.5295859382284778	0.3137255012989044	0.32549020648002625	0.23953419583400493	0.2410311684325978	0.24313725531101227	0.1764705926179886	0.16470588743686676	0.032382355020461495	0.04004325169111469	0.27843138575553894	1425.7043273700524	617.9261972142351	0.0	1424.2021957913998
1	445	nan	0	CAT	CAT	3202	3202	0	0	0	nan	842	1805.0	627.0	1.0	2.053747123396189	0.7237562853076704	0.0	0.32826510721247565	0.16420308293499777	54.58953823202894	56.22277118748239	7.0710678118654755	2.854161928010981	2.8284271247461903	36.93554404587927	37.6698208455851	19.22827497451327	253.84599999999955	0.5843164469118669	32.16078517585993	156.52941628545523	0.14901961386203766	0.03529411554336548	2.6024537525047577	0.3333333432674408	0.3333333432674408	0.16408563865234657	0.18590191957892543	0.1764705926179886	0.0	0.0	0.0628401270913171	0.05381447438825508	0.22745098173618317	1816.0313415560038	625.6407616360423	0.0	1818.6294536817102
1	446	nan	0	CAT	CAT	3202	3202	0	0	0	nan	2240	1354.0	646.0	1.0	1.307160498080277	0.7359505204964979	0.0	0.5410628019323671	0.2949580182230031	71.43338155154778	74.24957912338628	19.1049731745428	6.258542181549299	5.0	46.26741081114677	48.362922698983915	-35.46257593866852	308.92199999999906	0.841472577009767	59.278432846069336	538.1255037635565	0.1921568661928177	0.039215683937072754	1.537124429754155	0.572549045085907	0.7647058963775635	0.2480269156739303	0.24023459989444484	0.2235294133424759	0.14901961386203766	0.1411764770746231	0.07682849825898003	0.07469068232401	0.2705882489681244	1362.6940432348174	638.8242118689759	0.0	1361.1700892857143
1	447	nan	0	CAT	CAT	3202	3202	0	0	0	nan	1491	249.0	597.0	1.0	2.1428049181205586	0.8805255622679521	0.0	0.42943548387096775	0.217654318501809	81.41660956538624	72.34638899074369	11.661903789690601	3.858463461235288	3.605551275463989	39.88014497828266	38.59136422314569	54.31919766173645	293.3999999999995	0.6899583526145302	29.823530174791813	187.87843587994576	0.09019608050584793	0.019607841968536377	3.0517735944985356	0.250980406999588	0.2666666805744171	0.12530895031425132	0.12600834063041297	0.10588235408067703	0.08235294371843338	0.0784313753247261	0.03881030607044056	0.04460293602942549	0.15294118225574493	258.5316328978705	611.4902419548621	0.0	259.0422535211268
1	448	nan	0	CAT	CAT	3202	3202	0	0	0	nan	1155	399.0	596.0	1.0	1.3094484673190139	0.8165646573646312	0.0	0.515625	0.28490865326838555	53.72498374498685	55.90169943749474	14.317821063276353	4.7573842521802465	4.123105625617661	28.937942124173627	31.01296082797806	-56.28347721748991	225.70599999999968	0.8048780487804881	35.2352951169014	219.36863330751657	0.14509804546833038	0.03529411554336548	2.129978161630417	0.9960784316062927	0.9960784316062927	0.20020054043693977	0.1899295526472005	0.1764705926179886	0.11764705926179886	0.11372549086809158	0.11634249356400816	0.06878913578053705	0.21960784494876862	395.0932443949395	599.5571783917497	0.0	394.24069264069266
1	449	nan	0	CAT	CAT	3202	3202	0	0	0	nan	476	310.0	640.0	1.0	4.510113447108007	0.9221564027886345	0.0	0.2523860021208908	0.10383151518233343	68.90082404872499	54.48853090330111	6.082762530298219	2.113184797330258	2.0	27.274799358568856	26.652025847230384	-35.81151005451626	240.0179999999995	0.44863336475023563	36.686275005340576	97.77255030721426	0.1882352977991104	0.0156862735748291	1.7100895123038877	0.25882354378700256	0.25882354378700256	0.20610266856932907	0.20540451745213079	0.21176470816135406	0.09803921729326248	0.09803921729326248	0.033443874046315124	0.030334794731137434	0.22745098173618317	326.25653771357713	627.7581020918759	0.0	325.0
1	450	nan	0	CAT	CAT	3202	3202	0	0	0	nan	212	1163.0	613.0	1.0	3.433394815355764	0.9390558204883521	0.0	0.2630272952853598	0.12888701911008318	40.72647022262743	37.20215047547655	3.605551275463989	1.5391849687901729	1.4142135623730951	14.849242404917497	14.0003226428528	-48.66055506128017	143.77	0.5158150851581509	26.76078510284424	58.60784476995468	0.2078431397676468	0.05490197241306305	0.7944692219962226	0.8274509906768799	0.8274509906768799	0.2623606382631788	0.27645209797148435	0.2705882489681244	0.14509804546833038	0.14509804546833038	0.10754179970274205	0.09641458271539968	0.3176470696926117	1155.2599531182618	620.1205085812534	0.0	1155.9858490566037
1	451	nan	0	CAT	CAT	3202	3202	0	0	0	nan	2305	1575.0	601.0	1.0	1.204667288185989	0.6301460500170972	0.0	0.6163101604278075	0.4408409389263731	66.35692141223855	68.4470598345904	17.69180601295413	6.180853334992736	5.385164807134504	52.41940816070799	51.524598660301116	86.79955773846868	256.32999999999936	0.8853466487420777	48.87843283265829	520.5137405842543	0.1568627506494522	0.06666667759418488	0.6774304483009602	0.364705890417099	0.46666666865348816	0.22628904089193652	0.2258194102317806	0.2235294133424759	0.10196078568696976	0.09803921729326248	0.06859063378938068	0.08050046384236204	0.29019609093666077	1567.5348185370053	609.7494405864064	0.0	1568.0832971800435
1	452	nan	0	CAT	CAT	3202	3202	0	0	0	nan	625	722.0	624.0	1.0	1.9672314077685977	0.7047219465523713	0.0	0.48828125	0.20887644562537286	45.62969169154256	39.824615503479755	6.708203932499369	2.4562186711991623	2.23606797749979	30.755296052779553	32.3735179082194	8.876497501134892	193.90999999999974	0.62375249500998	33.63921632617712	123.05490469187498	0.15294118225574493	0.03529411554336548	1.4867686429206124	0.47058823704719543	0.6313725709915161	0.20387403834046738	0.19688784750699997	0.18431372940540314	0.11764705926179886	0.11764705926179886	0.060605202998144383	0.06658308539888219	0.2235294133424759	733.3404823954706	625.1547850398099	0.0	732.1968
1	453	nan	0	CAT	CAT	3202	3202	0	0	0	nan	558	1014.0	639.0	1.0	2.2036082718347605	0.3508221539373465	0.0	0.3968705547652916	0.17383756800437436	40.84016162590751	39.96248240537617	6.4031242374328485	2.2978561091963794	2.0	32.38461538461539	38.24444692782727	72.41915592468878	200.83999999999986	0.5955176093916755	42.11764821410179	134.77255249023438	0.1921568661928177	0.039215683937072754	0.7145729088394692	0.4941176474094391	0.5764706134796143	0.24921685333788043	0.24152787184629818	0.23137255012989044	0.12941177189350128	0.12941177189350128	0.06527963782181924	0.07007902957850767	0.27843138575553894	1004.0787382914096	632.2090377188642	0.0	1004.4480286738351
1	454	nan	0	CAT	CAT	3202	3202	0	0	0	nan	192	408.0	616.0	1.0	3.29556419973309	0.8616577949354449	0.0	0.24242424242424243	0.09604493790968222	35.819480082063954	35.6931365951495	4.0	1.5790214108734641	1.0	19.28722351643488	18.1780189239332	-86.91746271213782	158.49599999999992	0.4192139737991266	18.67843184620142	33.27451062947512	0.14901961386203766	0.019607841968536377	0.3650431238708496	0.21568627655506134	0.21568627655506134	0.1729484430203835	0.17330474286184958	0.18039216101169586	0.11764705926179886	0.11764705926179886	0.025436733054472013	0.02631257168375458	0.19607843458652496	406.8649381298931	621.5337654563311	0.0	406.9635416666667
1	455	nan	0	CAT	CAT	3202	3202	0	0	0	nan	419	359.0	652.0	1.0	3.5481564841483433	0.602434242743164	0.0	0.2573710073710074	0.09518887251756265	48.07297920581995	46.61544808322666	5.0990195135927845	1.7964521464721408	1.4142135623730951	32.56562383243514	38.370338569883806	-71.18348477600638	235.18999999999954	0.39013035381750466	33.00784386694431	81.29411926865578	0.1764705926179886	0.0156862735748291	0.4484348561002026	0.30980393290519714	0.30980393290519714	0.18754456742581996	0.19401937772948874	0.1921568661928177	0.13725490868091583	0.13725490868091583	0.028166663042364464	0.02603424263730499	0.2078431397676468	361.3110468025379	639.8343463546165	0.0	361.24105011933176
1	456	nan	0	CAT	CAT	3202	3202	0	0	0	nan	640	701.0	629.0	1.0	2.4982149376033633	0.6929006877215558	0.0	0.3418803418803419	0.15501506760193517	51.735172862261074	47.67598976424087	7.0	2.3454695367029674	2.0	30.75986535040748	37.302768683373706	21.80180569132383	227.7759999999996	0.5470085470085471	38.090196922421455	138.4431407675147	0.1882352977991104	0.0313725620508194	1.4838455667323809	0.29411765933036804	0.3137255012989044	0.212794396214645	0.21631740744924172	0.21960784494876862	0.10196078568696976	0.10196078568696976	0.04396937022158681	0.04625291161868004	0.250980406999588	689.7436762208823	629.0683227731973	0.0	688.303125
1	457	nan	0	CAT	CAT	3202	3202	0	0	0	nan	1054	1064.0	614.0	1.0	2.8077617181436696	0.8792913555315988	0.0	0.3253086419753086	0.15118480206288698	78.29296760455743	64.35060217278468	7.615773105863909	2.755401323303925	2.23606797749979	35.11646934159692	37.289709434378	-55.45344073864169	295.9859999999993	0.551255230125523	54.470589593052864	231.90981017798185	0.1921568661928177	0.0313725471496582	2.4209645495771173	0.6313725709915161	0.6313725709915161	0.21788235837221145	0.22002828290131105	0.2235294133424759	0.10196078568696976	0.10196078568696976	0.05713422962131969	0.05027008023166085	0.2549019753932953	1043.9098026339575	636.5813112375477	0.0	1045.100569259962
1	458	nan	0	CAT	CAT	3202	3202	0	0	0	nan	606	1224.0	625.0	1.0	2.9265409008282246	0.8967406497501549	0.0	0.40973630831643004	0.14885338934208872	61.414104625049646	53.85164807134504	8.0	2.713817337292802	2.23606797749979	27.951682448899884	27.179207820898412	-13.32191664234868	226.18399999999974	0.5461919783686345	41.9764719158411	140.50588700175285	0.1764705926179886	0.0470588356256485	0.7030483930988735	0.40784314274787903	0.40784314274787903	0.23850268134000627	0.2318578993428265	0.239215686917305	0.11764705926179886	0.11372549086809158	0.06335500864482828	0.06493495723232823	0.2823529541492462	1211.4360155589252	626.2749448656222	0.0	1210.96699669967
1	459	nan	0	CAT	CAT	3202	3202	0	0	0	nan	1119	442.0	640.0	1.0	1.8560120336759003	0.8741620621478701	0.0	0.4035340786152182	0.22846960696531154	65.36819210461171	67.23094525588644	9.899494936611665	3.600921037914453	3.1622776601683795	31.998068761948463	31.7450372759954	48.298930020570786	248.08799999999943	0.7147876077930374	35.92549102008343	191.2431420609355	0.12156862765550613	0.043137259781360626	1.8233415328955052	0.2980392277240753	0.2980392277240753	0.17784896544595757	0.17090539951826228	0.16470588743686676	0.0941176488995552	0.09019608050584793	0.04776379766357963	0.05380949904738736	0.21568627655506134	433.2393011709614	629.4952734488644	0.0	434.532618409294
1	460	nan	0	CAT	CAT	3202	3202	0	0	0	nan	1369	529.0	636.0	1.0	1.8062073051493244	0.8699003607446285	0.0	0.43295382669196714	0.1910363685712399	71.10212595936058	70.83078426785913	9.848857801796104	3.69702034501317	3.605551275463989	43.82171606850468	35.0695235159253	43.39787996929115	300.0879999999993	0.6512844909609895	45.58823650330305	244.01569167524576	0.125490203499794	0.047058820724487305	3.2684398440305307	0.3176470696926117	0.3176470696926117	0.1939924957587364	0.17824374848447463	0.18039216101169586	0.08627451211214066	0.08627451211214066	0.06250188342595217	0.053060809288559926	0.21960784494876862	514.9584083261935	625.9661063625928	0.0	513.1548575602629
1	461	nan	0	CAT	CAT	3202	3202	0	0	0	nan	2082	219.0	602.0	1.0	1.393384127961735	0.6297287745184076	0.0	0.6008658008658009	0.2937648368929608	67.81205231392042	69.02897942168927	15.524174696260024	5.362818102340276	5.0	50.5617755887284	52.677424931725405	60.82559681947465	298.43199999999933	0.783148391950348	39.03921674191952	280.32549768686295	0.0941176488995552	0.035294122993946075	3.6182562923455994	0.2862745225429535	0.2862745225429535	0.15615686696767808	0.13464241003211477	0.12941177189350128	0.0784313753247261	0.0784313753247261	0.05618823886190548	0.0465840485541356	0.16078431904315948	219.9742736144261	620.1535190329232	0.0	221.24975984630163
1	462	nan	0	CAT	CAT	3202	3202	0	0	0	nan	1336	1300.0	644.0	1.0	1.8647454863826216	0.8049932713168289	0.0	0.39904420549581837	0.23760776024078825	68.4417104433383	72.94518489934754	12.041594578792296	4.086072046989473	3.1622776601683795	37.93043792003157	40.605367613284486	34.02847814383932	265.81399999999934	0.7364939360529217	51.478432804346085	286.20785065740347	0.14901961386203766	0.050980404019355774	3.2994964242708757	0.35686275362968445	0.48235294222831726	0.23084499015401833	0.214227433126799	0.2235294133424759	0.10980392247438431	0.10196078568696976	0.05546430961716438	0.06906335533072731	0.26274511218070984	1286.0277461903179	638.6675801323746	0.0	1289.0389221556886
1	463	nan	0	CAT	CAT	3202	3202	0	0	0	nan	900	1115.0	646.0	1.0	1.6529533186168457	0.4215060473382647	0.0	0.455005055611729	0.22937750180463168	45.579428126826016	46.09772228646444	9.848857801796104	3.3795515958707925	2.8284271247461903	38.56316438077694	41.33259183761321	-33.07568435970879	222.0499999999997	0.6716417910447761	39.57647134363651	209.49412298202515	0.20000000298023224	0.0313725471496582	0.5329885863329122	0.2862745225429535	0.5137255191802979	0.21392687212776493	0.23277124775780572	0.2235294133424759	0.13333334028720856	0.13333334028720856	0.030902363051063572	0.04601762565615723	0.26274511218070984	1121.125287767206	638.9057487150716	0.0	1121.15
1	464	nan	0	CAT	CAT	3202	3202	0	0	0	nan	1807	1490.0	656.0	1.0	1.6496411285879906	0.8403447409946756	0.0	0.5314705882352941	0.30586559821427667	76.51785776173392	69.81403870282824	15.652475842498529	4.798281970952676	4.123105625617661	39.31163794665367	41.47668222696619	67.68878940618377	272.46999999999946	0.7863359442993908	52.33725647628307	417.7255024239421	0.20000000298023224	0.0313725620508194	1.9168455056449365	0.3764705955982208	0.4000000059604645	0.23056060121710606	0.23117072629991262	0.23529411852359772	0.11372549086809158	0.10980392247438431	0.05129719498156571	0.052310348027969286	0.2666666805744171	1486.6276286524876	643.847249303913	0.0	1485.2307692307693
1	465	nan	0	CAT	CAT	3202	3202	0	0	0	nan	3246	102.0	637.0	1.0	1.3875408725298688	0.5903639099240404	0.0	0.5644235785080856	0.32884371134655555	83.2314516127559	84.43340571124678	16.1245154965971	6.142083456302929	5.830951894845301	61.4882692624703	67.17920050943233	74.6921891669374	352.1959999999991	0.8100823558772149	47.71764824539423	501.62746312469244	0.10588235408067703	0.035294122993946075	3.468582506342564	0.7333333492279053	0.9686274528503418	0.15696594817563891	0.15453711125221578	0.12941177189350128	0.0784313753247261	0.07450980693101883	0.10261504235994404	0.0915261196873629	0.18039216101169586	83.33018800463275	635.7686744939954	0.0	84.03203943314848
1	466	nan	0	CAT	CAT	3202	3202	0	0	0	nan	739	1175.0	641.0	1.0	1.7933003959528688	0.6830333558511317	0.0	0.43216374269005847	0.19268624854209795	46.90168536048832	46.17358552246078	8.06225774829855	2.933719014858761	2.8284271247461903	33.161551902620054	34.2563897746829	-57.25961243675117	219.53399999999965	0.6627802690582958	34.62745199352503	174.1803972646594	0.1882352977991104	0.04313726723194122	1.0738878811968842	0.34117648005485535	0.8274509906768799	0.20369089407955898	0.2356974252566433	0.2235294133424759	0.10196078568696976	0.10196078568696976	0.05397086135586342	0.07483269529434729	0.27941177785396576	1168.3352170744975	637.7649720812609	0.0	1167.2625169147498
1	467	nan	0	CAT	CAT	3202	3202	0	0	0	nan	903	28.0	663.0	1.0	3.0224025507198853	0.8349420579026804	0.0	0.3562130177514793	0.12572025015012775	72.96682770783609	64.1248781675256	8.54400374531753	2.7956929770870302	2.23606797749979	36.82666301483601	40.15640779818605	-86.82399935848261	300.43199999999945	0.5032042351629981	26.05098108202219	96.67843394726515	0.08235294371843338	0.0156862735748291	1.9787342472237008	0.2078431397676468	0.2549019753932953	0.10676631590992701	0.10706360348534347	0.0941176488995552	0.07058823853731155	0.07058823853731155	0.03450911281636457	0.03376490395660904	0.12156862765550613	27.289254824770147	648.6118930687488	0.0	25.61794019933555
1	468	nan	0	CAT	CAT	3202	3202	0	0	0	nan	211	396.0	656.0	1.0	5.767979724423129	0.5325543666259887	0.0	0.15594974131559497	0.048458778384113006	42.48879582237277	41.48493702538308	3.1622776601683795	1.247588437790805	1.0	29.842870556917326	35.96233823899625	-15.105662509281172	233.91599999999954	0.25314937012597477	28.133334010839462	38.94902050495148	0.16372549533843994	0.019607841968536377	0.7865128356497377	0.25882354378700256	0.2705882489681244	0.18034188468486834	0.18459251424147619	0.18431372940540314	0.13333334028720856	0.13333334028720856	0.02629163918507194	0.02870594152879681	0.20000000298023224	394.3459524428977	646.3255134610184	0.0	393.7962085308057
1	469	nan	0	CAT	CAT	3202	3202	0	0	0	nan	795	1086.0	637.0	1.0	2.0728561862430745	0.7576508785139707	0.0	0.3120094191522763	0.17501953375811358	54.22248041353516	57.245087125446844	8.06225774829855	2.9413030138792036	2.23606797749979	32.64659247149693	35.388847003008316	-27.6015682886112	238.91599999999954	0.6206088992974239	38.776471585035324	166.15294530242682	0.1764705926179886	0.0313725471496582	1.2834168296399522	0.30980393290519714	0.32549020648002625	0.2107416933969311	0.2089974154747507	0.21176470816135406	0.12156862765550613	0.12156862765550613	0.042457127729960506	0.04386037946150412	0.2401960790157318	1071.8733035702858	635.9358493387211	0.0	1072.9194968553459
1	470	nan	0	CAT	CAT	3202	3202	0	0	0	nan	2015	1525.0	664.0	1.0	1.5828221406395926	0.8068317028933784	0.0	0.41649441918147995	0.2563215368015831	77.50951942801471	81.30190649671138	16.278820596099706	4.920041161765049	4.123105625617661	41.85299204354646	45.79117850574569	-65.047334786008	314.303999999999	0.796128012643224	52.40000128746033	395.76079481840134	0.14509804546833038	0.047058820724487305	0.5681751040502098	0.3607843220233917	0.5215686559677124	0.20629921766716663	0.19640734234163837	0.19607843458652496	0.09803921729326248	0.09803921729326248	0.056873994990972856	0.06227815251966207	0.239215686917305	1533.5485686392672	652.1692644867339	0.0	1533.5816377171216
1	471	nan	0	CAT	CAT	3202	3202	0	0	0	nan	2877	1712.0	611.0	1.0	1.3540265533114404	0.7175157431745948	0.0	0.4865550481988838	0.32794051556190223	81.63115714477777	86.92525524840292	20.248456731316587	6.411826844799277	5.0990195135927845	51.88987960079226	56.85955293011878	-43.76727036389452	332.02999999999895	0.8071258240987516	48.752942487597466	586.8431540727615	0.14901961386203766	0.054901957511901855	1.2312700573517887	0.3490196168422699	0.4156862795352936	0.18056645365776838	0.20397746057447394	0.1921568661928177	0.09803921729326248	0.0941176488995552	0.06123429483182183	0.07139617468851779	0.26274511218070984	1702.9159343885965	619.0188378953907	0.0	1701.906847410497
1	472	nan	0	CAT	CAT	3202	3202	0	0	0	nan	1146	52.0	671.0	1.0	2.4075758965511787	0.9447121912490134	0.0	0.506631299734748	0.2253268035311445	79.56311336188351	77.64663547121665	12.165525060596439	4.242118385505755	3.1622776601683795	25.186099790192	26.088801371725094	84.38333881661671	252.8079999999996	0.7554383651944627	27.286275185644627	144.17255329340696	0.09607843309640884	0.02352941781282425	1.275085652442104	0.5607843399047852	0.5607843399047852	0.1299346437411649	0.12580502032583504	0.12156862765550613	0.0784313753247261	0.0784313753247261	0.06530059152951465	0.03921510841302397	0.14509804546833038	49.89438037625834	655.8477043331824	0.0	49.660558464223385
1	473	nan	0	CAT	CAT	3202	3202	0	0	0	nan	2470	1604.0	616.0	1.0	1.5075798816765689	0.8734234439130861	-1.0	0.5091733663162235	0.33841213293104483	87.44421877280136	82.49242389456137	14.0	5.341400905642817	5.0	41.21354894502449	42.58196660578582	55.137576113694834	302.8519999999991	0.8610772180582186	53.27843276411295	511.5058970451355	0.15294118225574493	0.0470588356256485	2.903016606808193	0.38823530077934265	0.5411764979362488	0.2131137310564518	0.20708740771058118	0.21176470816135406	0.10588235408067703	0.0941176488995552	0.056780424811421266	0.0631522239250388	0.2549019753932953	1616.2981124641137	633.5764831190575	0.0	1617.3655870445343
1	474	nan	0	CAT	CAT	3202	3202	0	0	0	nan	965	578.0	645.0	1.0	1.7857429897046253	0.8337006032097537	0.0	0.47867063492063494	0.26681086951895316	57.95725286745658	57.28001396647874	10.198039027185569	3.2750076891515243	2.8284271247461903	31.628857320248155	32.00496399262239	-19.216718901924818	213.18999999999966	0.7355182926829268	38.749020382761955	211.83922064304352	0.1882352977991104	0.029411762952804565	1.00651896615791	0.5803921818733215	0.5803921818733215	0.2201648885384202	0.21952250843838705	0.21764706075191498	0.10980392247438431	0.10980392247438431	0.06143736022713932	0.0540831756315672	0.24705882370471954	591.3546344789153	640.7673966821234	0.0	590.3481865284974
1	475	nan	0	CAT	CAT	3202	3202	0	0	0	nan	1349	322.0	670.0	1.0	1.464996943934341	0.5598947814042841	0.0	0.5188461538461538	0.25961179933069756	54.59237548743702	57.982756057296896	12.165525060596439	4.430465463476857	4.0	43.3232039443068	45.23326157439932	-14.543958477567811	255.53399999999957	0.7103738809899948	38.98823608458042	238.53333837538958	0.10980392247438431	0.054901957511901855	3.281410137963526	0.27843138575553894	0.3137255012989044	0.1830433618994386	0.17682234127160087	0.1882352977991104	0.0941176488995552	0.0941176488995552	0.05462156071837794	0.05948466562355896	0.22647058963775635	332.35078751346856	660.5222601989277	0.0	329.6893995552261
1	476	nan	0	CAT	CAT	3202	3202	0	0	0	nan	1114	1250.0	618.0	1.0	1.7513161220184454	0.6846165479722179	0.0	0.4289564882556796	0.21619336209720738	56.924173354380784	61.05735008989499	11.661903789690601	3.8734787206995582	3.0	39.528470752104745	41.49222411367952	56.738403545745	254.4639999999995	0.6828072326080293	40.305883444845676	207.99608428776264	0.14901961386203766	0.0313725471496582	1.6591867156800104	0.3294117748737335	0.3294117748737335	0.1928511169609841	0.1867110271882968	0.1764705926179886	0.0941176488995552	0.0941176488995552	0.05191395336122488	0.04872813801343159	0.21568627655506134	1251.1846566005665	631.1752861688791	0.0	1250.2594254937164
1	477	nan	0	CAT	CAT	3202	3202	0	0	0	nan	1438	461.0	650.0	1.0	1.6621221318791304	0.8466784098460453	0.0	0.5015695849319847	0.26579089698804537	68.81355789257702	67.60177512462228	10.770329614269007	4.331807259189788	4.0	41.012193308819754	36.61603429588874	-64.80507488528113	260.7439999999995	0.7399022382299975	42.835295259952545	249.51373153179884	0.125490203499794	0.043137259781360626	1.8968101773243708	0.364705890417099	0.364705890417099	0.2039775964759645	0.17351441692058334	0.16470588743686676	0.08627451211214066	0.08235294371843338	0.07717811207951712	0.05595091856348084	0.21176470816135406	471.01618837550495	637.8642535778436	0.0	470.25730180806676
1	478	nan	0	CAT	CAT	3202	3202	0	0	0	nan	731	764.0	649.0	1.0	2.278494525019047	0.8090551254122031	0.0	0.4143990929705215	0.1841859273411924	56.118174372919874	53.225933528685054	8.54400374531753	2.799044462115485	2.23606797749979	28.708357865276007	32.98248983819779	-7.470068866066437	223.32399999999973	0.6166174609869254	50.090197280049324	200.81569200754166	0.23137255012989044	0.01960785686969757	1.8566290052256302	1.0	1.0	0.2693021359142437	0.2747136689569653	0.250980406999588	0.1725490242242813	0.1725490242242813	0.13453434607163567	0.1097527587710537	0.2705882489681244	750.9568231825581	648.8709186370653	0.0	752.7838577291382
1	479	nan	0	CAT	CAT	3202	3202	0	0	0	nan	1422	872.0	644.0	1.0	1.7064010083868597	0.6280235078245108	0.0	0.4340659340659341	0.2208190386843636	61.98608837355237	62.39390995922599	11.40175425099138	4.012811849553116	3.605551275463989	48.664379611820934	48.23722483609664	83.81472197505666	284.4699999999991	0.6777883698760727	55.549021288752556	342.71765634417534	0.1764705926179886	0.04313725233078003	1.291923631378302	0.5764706134796143	0.9843137264251709	0.2513530375056677	0.24101101008732442	0.21960784494876862	0.13725490868091583	0.12941177189350128	0.0708278793984161	0.10185588271312178	0.2666666805744171	882.1985399395716	648.8134747508999	0.0	883.401547116737
1	480	nan	0	CAT	CAT	3202	3202	0	0	0	nan	939	945.0	636.0	1.0	1.8852792641915181	0.8655875916864207	0.0	0.45760233918128657	0.1754648108578201	59.998822474336265	55.08175741568164	9.219544457292887	3.6234162767435825	3.1622776601683795	36.57448868206281	30.044863179577636	3.3366181065030323	259.32399999999956	0.6017302146747839	46.827452555298805	205.1647120565176	0.1764705926179886	0.04313725233078003	1.3165920351725118	0.33725491166114807	0.33725491166114807	0.23650228563282225	0.21849277109320298	0.21960784494876862	0.14509804546833038	0.12941177189350128	0.049197310035703906	0.049149127465115613	0.25882354378700256	931.8234607884589	637.1391517264124	0.0	930.8711395101171
1	481	nan	0	CAT	CAT	3202	3202	0	0	0	nan	815	653.0	650.0	1.0	2.374508494781705	0.8671285901871382	0.0	0.4960438222763238	0.1993366004801659	62.79358950179316	55.362442142665635	8.602325267042627	3.0919622676495724	2.8284271247461903	29.837040451642274	31.276503477763185	8.958901323417992	226.66799999999978	0.63671875	41.79215805232525	171.3137305378914	0.16862745583057404	0.047058820724487305	3.400994204779714	0.3921568691730499	0.4000000059604645	0.22229871304428322	0.2102008963655109	0.2078431397676468	0.10196078568696976	0.10196078568696976	0.057501830730390634	0.05658258636035738	0.2549019753932953	670.4531762206095	653.4830491065983	0.0	667.1411042944785
1	482	nan	0	CAT	CAT	3202	3202	0	0	0	nan	1249	714.0	675.0	1.0	1.7784984141507323	0.8228290978548092	0.0	0.549010989010989	0.27512899227525534	65.33832270120095	64.28063471995279	10.04987562112089	3.5258612401088296	3.1622776601683795	34.0	37.13104364264941	-89.90065472022985	238.8459999999995	0.7474566128067026	54.16862879693508	299.1882422938943	0.1764705926179886	0.0313725471496582	1.4494132126012562	1.0	1.0	0.27357893331785393	0.2395422276172092	0.2078431397676468	0.12156862765550613	0.12156862765550613	0.14547382515741938	0.11991828423739515	0.24705882370471954	713.9484880730104	657.9553563124607	0.0	713.0064051240993
1	483	nan	0	CAT	CAT	3202	3202	0	0	0	nan	542	1251.0	677.0	1.0	2.384788255482828	0.2399571728342726	0.0	0.26778656126482214	0.13480601590833788	41.15798868734315	47.12748667179272	6.4031242374328485	2.461935286226745	2.23606797749979	37.450386907725	39.9554952792028	-69.9210292505568	224.77599999999953	0.5353086419753087	35.49019704014063	122.42353301495314	0.19607843458652496	0.0313725620508194	0.4164359227438752	0.3176470696926117	0.32549020648002625	0.21251614994096185	0.22587367714936002	0.23137255012989044	0.11764705926179886	0.11764705926179886	0.048538316861761154	0.04650151363903185	0.26274511218070984	1255.0401691608365	667.2740405700055	0.0	1255.119926199262
1	484	nan	0	CAT	CAT	3202	3202	0	0	0	nan	588	1465.0	659.0	1.0	2.323648545461038	0.9145178757371036	0.0	0.35507246376811596	0.22371530751045468	54.65831243041109	51.0	6.324555320336759	2.4868693014870145	2.23606797749979	22.230153290125806	22.111773884577328	58.47684355881756	181.73799999999977	0.7054589082183564	26.796079084277153	107.49019838124514	0.125490203499794	0.047058820724487305	0.8251884586265574	0.29019609093666077	0.29019609093666077	0.17513777179266113	0.18280645983204954	0.19607843458652496	0.0941176488995552	0.0941176488995552	0.061376796308299175	0.054936997650748186	0.23137255012989044	1460.3609995892832	649.5303173369795	0.0	1459.7874149659865
1	485	nan	0	CAT	CAT	3202	3202	0	0	0	nan	2028	1773.0	640.0	1.0	1.7143781599174084	0.7759812177431977	0.0	0.4982800982800983	0.23069565086109656	79.49601192765535	85.75546629807339	13.45362404707371	4.483507058472085	4.0	48.170231673848065	50.142587644687566	60.255345827242216	332.3679999999991	0.7291030019773502	71.61568775773048	483.5411882176995	0.1568627506494522	0.039215683937072754	6.538336508310325	1.0	1.0	0.26232852658509337	0.23843253856888535	0.1882352977991104	0.10980392247438431	0.10980392247438431	0.22731149045943505	0.17265481670292646	0.250980406999588	1788.5001013275007	658.9746233104232	0.0	1785.371794871795
1	486	nan	0	CAT	CAT	3202	3202	0	0	0	nan	734	431.0	657.0	1.0	1.9009653245014841	0.8383313030375361	0.0	0.43612596553773025	0.2006691771155542	52.31843884513986	50.24937810560445	9.486832980505138	3.1149992620938702	2.8284271247461903	31.41590387675393	28.521977737997886	-8.074615707003323	214.3939999999998	0.6639529624604251	35.46274569630623	150.3490221351385	0.1882352977991104	0.0156862735748291	0.15361160402899854	0.3176470696926117	0.3176470696926117	0.20738447775617677	0.20483518002062467	0.20000000298023224	0.14509804546833038	0.14509804546833038	0.032407064586212855	0.025879974105499148	0.21960784494876862	423.35686898486773	657.1277550248914	0.0	423.22615803814716
1	487	nan	0	CAT	CAT	3202	3202	0	0	0	nan	1761	1384.0	671.0	1.0	1.878724882733587	0.8963487749965736	0.0	0.40205479452054793	0.26389921077871337	83.81491732942729	74.46475676452586	15.652475842498529	4.89208543351852	4.242640687119285	37.25168059021797	37.159310614793384	-60.474629317209214	289.57799999999907	0.7449238578680203	50.784315049648285	405.0431475043297	0.2078431397676468	0.023529425263404846	0.1922245619578224	0.38823530077934265	0.3960784375667572	0.22273822390196615	0.2300074659309084	0.23137255012989044	0.13333334028720856	0.13333334028720856	0.04628471368394907	0.039135618830479765	0.2549019753932953	1391.4612144321834	656.1545999438856	0.0	1391.6467915956844
1	488	nan	0	CAT	CAT	3202	3202	0	0	0	nan	120	514.0	653.0	1.0	5.038903722406749	0.4443436995339233	0.0	0.17094017094017094	0.06039638847624263	29.253833295296168	27.202941017470888	2.23606797749979	1.1085159369290343	1.0	20.668382192903007	26.207233574172257	38.54292686299691	158.0119999999999	0.3204272363150868	26.650981307029724	31.831373661756516	0.250980406999588	0.027450978755950928	0.9096830464998605	0.3686274588108063	0.3686274588108063	0.25874739133038566	0.2652614471813043	0.29411765933036804	0.10196078568696976	0.10196078568696976	0.08008719015649722	0.07614274927877294	0.3176470696926117	506.6098312300466	655.7458420370951	0.0	505.90833333333336
1	489	nan	0	CAT	CAT	3202	3202	0	0	0	nan	578	1819.0	647.0	1.0	2.3840465573542944	0.8286675613249729	0.0	0.36698412698412697	0.11508596534786245	51.673730307567176	55.60575509783138	7.0	2.6383815610645374	2.23606797749979	30.231160694274987	28.923909433113817	-42.20017657231246	251.22199999999958	0.5264116575591985	45.09411896765232	155.26667174696922	0.21960784494876862	0.03921569883823395	0.9904711750890443	0.501960813999176	0.615686297416687	0.24375199441974227	0.2686274597698429	0.2705882489681244	0.13725490868091583	0.13725490868091583	0.07646635273536154	0.07796361552547569	0.30588236451148987	1827.5779304576083	648.6846917201394	0.0	1826.6384083044982
1	490	nan	0	CAT	CAT	3202	3202	0	0	0	nan	984	807.0	646.0	1.0	2.344567116842897	0.8526695772137614	0.0	0.4392857142857143	0.18608869995249955	67.87860209575823	63.071388124885914	8.0	2.8598361575567437	2.8284271247461903	33.81882123438453	35.46321396601232	3.022139994096485	257.77599999999944	0.6259541984732825	64.94509978592396	252.61177191883326	0.15294118225574493	0.06666667759418488	2.8967762205371987	1.0	1.0	0.30348177470057924	0.25671928040531833	0.21568627655506134	0.12941177189350128	0.12156862765550613	0.1660972543951661	0.14696031204190554	0.2980392277240753	829.0950539699556	651.7215598606757	0.0	826.3272357723578
1	491	nan	0	CAT	CAT	3202	3202	0	0	0	nan	1310	1416.0	682.0	1.0	2.4848290360863956	0.8956754579248599	0.0	0.35243475921442025	0.16298029927442684	83.09601516132494	79.20858539325141	11.40175425099138	3.7417120897118297	3.0	33.472880241530596	36.953487824359364	-57.21535752432652	317.8139999999991	0.615890926187118	60.83921752125025	313.6117735132575	0.2078431397676468	0.02745099365711212	0.767886195045003	0.32156863808631897	0.37254902720451355	0.23581092062500097	0.23939830039179963	0.239215686917305	0.12156862765550613	0.12156862765550613	0.03928518224730714	0.03955966252878561	0.2666666805744171	1421.4700704707461	668.3368470261516	0.0	1420.932824427481
1	492	nan	0	CAT	CAT	3202	3202	0	0	0	nan	841	1587.0	640.0	1.0	2.2893466247338488	0.8333491301724483	0.0	0.34354575163398693	0.19497892638672035	61.24143816252439	54.62600113499065	7.615773105863909	2.884111613336752	2.23606797749979	30.14153604450097	33.85102018031363	46.2446815514997	232.81399999999957	0.6241187384044526	51.51764848083258	232.99216382205486	0.21960784494876862	0.047058820724487305	1.655162127366214	0.5254902243614197	0.6549019813537598	0.27998722000452486	0.27704181191683097	0.27450981736183167	0.11764705926179886	0.11764705926179886	0.08564154083397577	0.08061773093105251	0.3176470696926117	1589.3045124492223	654.2764545701859	0.0	1590.959571938169
1	493	nan	0	CAT	CAT	3202	3202	0	0	0	nan	1360	1100.0	661.0	1.0	2.0919484331145743	0.846570287096968	0.0	0.5020302694721299	0.19439877238731676	75.06152260859666	63.25345840347388	10.63014581273465	3.939086558953844	3.605551275463989	39.5670803339575	39.95351814041476	-12.25830331790816	296.5019999999995	0.6448553816974871	48.68235381692648	270.08627935498953	0.18039216101169586	0.019607841968536377	0.4940529455018799	0.29019609093666077	0.29019609093666077	0.20116675130961356	0.19859285246690406	0.19607843458652496	0.12156862765550613	0.12156862765550613	0.03237792935247578	0.026748063485774715	0.21568627655506134	1082.3115489671277	663.2791409934881	0.0	1082.7279411764705
1	494	nan	0	CAT	CAT	3202	3202	0	0	0	nan	512	1855.0	681.0	1.0	3.4992059507161875	0.9471450233734292	0.0	0.42036124794745483	0.14641074696141612	64.26887516801845	58.249463516842795	8.0	2.404127648731304	2.0	19.576054704873993	20.61782224240154	82.51765448886431	209.62999999999985	0.5878300803673938	26.15686324238777	74.35294295847416	0.10588235408067703	0.0313725546002388	1.7630049148755043	0.30588236451148987	0.3450980484485626	0.15207478629295215	0.14522059171576984	0.12941177189350128	0.0	0.0	0.06832230179049871	0.054540098011136344	0.18431372940540314	1852.845675115777	666.4262131087813	0.0	1853.806640625
1	495	nan	0	CAT	CAT	3202	3202	0	0	0	nan	1013	250.0	662.0	1.0	1.5264948208394762	0.6667767094516487	-1.0	0.5671892497200448	0.2486719371381516	50.29611658926365	51.42956348249516	9.0	3.5905550104817703	3.1622776601683795	35.96979479632341	37.48356075545902	79.13186100974997	226.25399999999962	0.725125268432355	30.337255634367466	173.5490242317319	0.12156862765550613	0.03921569138765335	0.9316765312821906	0.33725491166114807	0.45490196347236633	0.1648763893172145	0.17132184030773137	0.1568627506494522	0.08627451211214066	0.08627451211214066	0.05458412868027365	0.06749191931827427	0.2029411792755127	258.5101796427384	658.8555643134831	0.0	259.23790720631786
1	496	nan	0	CAT	CAT	3202	3202	0	0	0	nan	619	1188.0	650.0	1.0	3.1251119347336123	0.8552377309645733	0.0	0.3257894736842105	0.11750272740216318	62.27270186448684	50.59644256269407	8.06225774829855	2.781256124106455	2.23606797749979	34.85626222636964	32.27194822332341	-15.811234592798792	257.29199999999946	0.48759354076408035	42.411766067147255	142.50588693469763	0.1764705926179886	0.0470588356256485	0.8239520246797606	0.3843137323856354	0.4000000059604645	0.22205113124160866	0.23021952655040004	0.23529411852359772	0.11764705926179886	0.11764705926179886	0.06563196537330407	0.06308401379346698	0.27843138575553894	1199.7631195239649	649.7720080247327	0.0	1200.5864297253636
1	497	nan	0	CAT	CAT	3202	3202	0	0	0	nan	566	984.0	652.0	1.0	2.5070203605929695	0.6076598393210513	0.0	0.3309941520467836	0.13767592243672258	47.05893994194879	44.181444068749045	7.280109889280518	2.4926685048866677	2.0	36.52954848732168	37.374088030388855	16.801604397008283	227.29199999999955	0.5136116152450091	38.898040011525154	125.38039472699165	0.20392157137393951	0.019607841968536377	0.27376305306946697	0.37254902720451355	0.37254902720451355	0.22101159097457473	0.22152013202648702	0.22745098173618317	0.125490203499794	0.125490203499794	0.034677786136687976	0.03213301665872476	0.24313725531101227	995.4401976789427	655.0946453152694	0.0	995.2773851590106
1	498	nan	0	CAT	CAT	3202	3202	0	0	0	nan	2645	1743.0	635.0	1.0	1.60544211558114	0.8313253797190185	0.0	0.49273472429210136	0.2662799284409042	90.77802591245799	90.24965373894794	16.64331697709324	5.100154013462982	4.242640687119285	48.873909793343465	50.453158787624155	-67.49435230412337	353.303999999999	0.756903705823437	69.1921588331461	748.6039444953203	0.2235294133424759	0.0470588356256485	2.015619458324916	0.3843137323856354	0.8980392217636108	0.23534747902430644	0.2830260659717657	0.2823529541492462	0.125490203499794	0.125490203499794	0.05741315388551664	0.0915254604966529	0.32156863808631897	1735.8163692858004	652.6101867980972	0.0	1734.514933837429
1	499	nan	0	CAT	CAT	3202	3202	0	0	0	nan	1938	189.0	660.0	1.0	1.711096099501889	0.8358280798148673	0.0	0.4785185185185185	0.26069792292131183	80.46439942010973	82.71033792700887	16.0	4.99154119913174	4.123105625617661	46.46066924437706	44.174253300610985	1.5940638162227614	305.64199999999937	0.7217877094972068	47.01960888504982	364.8745173662901	0.1568627506494522	0.0313725471496582	0.4222230602797226	0.29019609093666077	0.29019609093666077	0.18959519711713638	0.18827374477104752	0.1921568661928177	0.10196078568696976	0.10196078568696976	0.05014036894741953	0.04036704112683796	0.21960784494876862	201.18559159206774	659.4821641386276	0.0	201.05727554179566
1	500	nan	0	CAT	CAT	3202	3202	0	0	0	nan	267	486.0	661.0	1.0	2.0670650978567564	0.8482352023604525	0.0	0.37083333333333335	0.1750998549186469	33.16003321264087	30.364452901377952	4.242640687119285	1.8960370837126181	1.4142135623730951	17.67766952966369	17.562207306906682	53.05228580287892	138.42600000000002	0.6144994246260069	22.980392917990685	72.38039472699165	0.250980406999588	0.0313725471496582	0.4900944535391436	0.35686275362968445	0.3686274588108063	0.2321251809898049	0.27108762070034326	0.2823529541492462	0.09803921729326248	0.09803921729326248	0.07114867082253933	0.05936771893713823	0.30980393290519714	492.3034621256606	666.3858698959544	0.0	492.72659176029964
1	501	nan	0	CAT	CAT	3202	3202	0	0	0	nan	888	533.0	654.0	1.0	3.0887379795113232	0.937009469453481	0.0	0.3271923360353721	0.17237701910776948	78.81535830309828	68.79680225126747	8.48528137423857	3.087695635973768	2.8284271247461903	25.3846375187525	27.53051650267262	-57.478668038223866	254.43199999999956	0.6383896477354422	50.501962289214134	208.89804531633854	0.20392157137393951	0.0313725620508194	0.5642835043417046	0.3686274588108063	0.3686274588108063	0.2463510355571421	0.23524554652740826	0.23529411852359772	0.13333334028720856	0.13333334028720856	0.05158987199673508	0.04478878321031946	0.2666666805744171	522.6438829159106	669.1952542980756	0.0	523.0135135135135
1	502	nan	0	CAT	CAT	3202	3202	0	0	0	nan	1029	633.0	651.0	1.0	1.7042171714201324	0.7566337613268035	0.0	0.39214939024390244	0.16531125268858643	55.901070393768755	63.387695966961914	10.770329614269007	3.6020090838461565	2.8284271247461903	36.0627691125096	36.55029625888632	-81.20560279984447	279.67999999999927	0.6287809349220899	54.796079859137535	254.55686968564987	0.21960784494876862	0.027450978755950928	1.2019159150234116	0.49803921580314636	0.49803921580314636	0.25251649704671675	0.2473827693738094	0.24313725531101227	0.11764705926179886	0.11764705926179886	0.06071517005469567	0.04661945420875089	0.27450981736183167	624.9655225498158	651.4600382641846	0.0	625.5179786200194
1	503	nan	0	CAT	CAT	3202	3202	0	0	0	nan	621	1121.0	665.0	1.0	2.0858010121883104	0.8868374348824505	0.0	0.47188449848024316	0.20469233721660895	52.11905148990684	48.38388161361178	9.486832980505138	3.082966020785622	2.23606797749979	22.791459886914307	24.08325239254092	-18.952673956871237	195.25399999999982	0.6543730242360379	32.62745175510645	140.86667045205832	0.1921568661928177	0.03529413044452667	2.1969786821677513	0.34117648005485535	0.6117647290229797	0.21325131866082647	0.22683843873117282	0.23137255012989044	0.09803921729326248	0.0941176488995552	0.060304327910704406	0.06577077438221343	0.2666666805744171	1127.0925085640883	662.4720915475355	0.0	1129.2141706924315
1	504	nan	0	CAT	CAT	3202	3202	0	0	0	nan	1040	1660.0	658.0	1.0	1.5574815969851974	0.7715839772939737	0.0	0.4801477377654663	0.26349924063508734	54.16439171557549	56.08029957123981	12.649110640673518	4.236581549320347	3.605551275463989	32.84200908859885	34.455457802219534	9.833636435225833	222.7059999999996	0.7417974322396577	34.80392239242792	199.60784780234098	0.16470588743686676	0.023529410362243652	1.3861198217872308	0.3019607961177826	0.3019607961177826	0.1955276538900445	0.19193062288686633	0.1882352977991104	0.10588235408067703	0.10588235408067703	0.04204539574928167	0.03681580976094578	0.21568627655506134	1669.1271709357825	658.5636149516582	0.0	1667.7971153846154
1	505	nan	0	CAT	CAT	3202	3202	0	0	0	nan	1154	299.0	673.0	1.0	1.5374315637159595	0.753838747633162	0.0	0.5917948717948718	0.2642662134969807	56.14420595688507	51.85556864985669	10.44030650891055	3.9817335221890477	3.605551275463989	38.0	36.89008201521618	88.99473589538043	234.25399999999973	0.7471673680802848	27.44705940783024	149.5882384777069	0.10196078568696976	0.0156862735748291	1.4812092665160799	0.26274511218070984	0.2862745225429535	0.14147968766922803	0.12962585656647047	0.10980392247438431	0.08627451211214066	0.08627451211214066	0.04564433129672411	0.04100573024522762	0.15294118225574493	292.07618295640293	663.3812032767837	0.0	293.5424610051993
1	506	nan	0	CAT	CAT	3202	3202	0	0	0	nan	1181	359.0	674.0	1.0	1.5772826841820509	0.6046513225595858	0.0	0.5034100596760444	0.27003867995654784	53.84272117379535	50.80354318352215	9.219544457292887	3.670117884714454	3.1622776601683795	41.41610939775801	42.88520446902334	12.000913707587175	234.43199999999956	0.7133796436122017	44.38823638856411	268.7137322574854	0.18039216101169586	0.0313725471496582	1.223211607849586	0.6196078658103943	0.6784313917160034	0.22763198147981595	0.22753067930354393	0.2078431397676468	0.12941177189350128	0.12941177189350128	0.0834732347312672	0.07269124122319648	0.2549019753932953	374.02701320127437	672.8738361124856	0.0	374.2692633361558
1	507	nan	0	CAT	CAT	3202	3202	0	0	0	nan	341	1239.0	681.0	1.0	4.554338592619108	0.8892394261410946	0.0	0.21049382716049383	0.08967017849706514	57.15903459213984	47.16990566028302	5.830951894845301	1.8930519183577441	1.4142135623730951	25.923223439871702	26.146946827530588	67.4644823055972	218.6039999999996	0.39083094555873926	38.498040333390236	85.65882596373558	0.21568627655506134	0.03529411554336548	1.379560358330098	0.33725491166114807	0.3803921639919281	0.243658483122723	0.2511989031194592	0.24705882370471954	0.13333334028720856	0.13333334028720856	0.044645458928325256	0.05504058827039854	0.29019609093666077	1233.7376276039054	670.7228402507964	0.0	1233.5190615835777
1	508	nan	0	CAT	CAT	3202	3202	0	0	0	nan	1502	1469.0	682.0	1.0	1.555387889213007	0.8189712151491579	0.0	0.46996245306633294	0.24880036052875948	66.84353342648402	69.92138442565336	12.649110640673518	4.249933295959768	4.0	45.78566203790251	38.35713230131598	-10.985888358598865	275.43199999999945	0.7601214574898786	39.12549106031656	250.66667313873768	0.09803921729326248	0.043137259781360626	4.018560810481254	0.4000000059604645	0.4000000059604645	0.16937442017453058	0.16688859729609698	0.13725490868091583	0.08627451211214066	0.08627451211214066	0.08288020210923623	0.07547051749020499	0.23529411852359772	1461.275109567155	681.1186170180396	0.0	1457.5073235685752
1	509	nan	0	CAT	CAT	3202	3202	0	0	0	nan	760	1817.0	689.0	1.0	1.6809704044056433	0.8182003717012529	0.0	0.4413472706155633	0.1559550345231789	49.436008441676215	54.48853090330111	9.0	3.453469071797108	3.0	30.167684232876116	28.42240112211925	-27.88065467791313	247.46399999999963	0.6654991243432574	81.85490307211876	472.16863441467285	0.3686274588108063	0.26274508237838745	4.830515458084822	1.0	1.0	0.4497522146819712	0.6212745189666748	0.5843137502670288	0.14509804546833038	0.14509804546833038	0.32081953754422177	0.2881697742926526	1.0	1823.7028148198362	687.7934519326027	0.0	1827.2907894736843
1	510	nan	0	CAT	CAT	3202	3202	0	0	0	nan	1054	733.0	687.0	1.0	1.9805512041835125	0.8202792902817431	0.0	0.3785919540229885	0.1975264928524389	63.242784491058394	67.95586803212802	11.661903789690601	3.739079945190955	3.0	35.971964172195186	36.172544497717254	-32.87829753815688	258.9479999999995	0.6474201474201474	52.16470727324486	249.38824285566807	0.1882352977991104	0.05098038911819458	0.05409905351260055	0.4313725531101227	0.4470588266849518	0.25079186189060027	0.23661123610594692	0.239215686917305	0.11372549086809158	0.11372549086809158	0.05548436222300254	0.06884605003118825	0.29019609093666077	743.9495077712853	681.8605529257186	0.0	743.9516129032259
1	511	nan	0	CAT	CAT	3202	3202	0	0	0	nan	1119	1551.0	682.0	1.0	1.683063123066623	0.7250040576413885	0.0	0.4035340786152182	0.24096100216495134	57.00000961101902	58.69412236331676	11.40175425099138	3.9951173552595227	3.605551275463989	40.78319789777686	39.25844850399128	-39.960592800134485	241.57199999999963	0.7033312382149592	51.32157017290592	265.60392962396145	0.14901961386203766	0.07843136787414551	4.301062832094476	0.4274509847164154	0.43921568989753723	0.2618447457801323	0.23735829278280737	0.250980406999588	0.09803921729326248	0.09803921729326248	0.08076785560543512	0.08951914545822051	0.3137255012989044	1561.44484639018	672.9719765790003	0.0	1558.1099195710456
1	512	nan	0	CAT	CAT	3202	3202	0	0	0	nan	532	954.0	654.0	1.0	2.0261105727320414	0.7520303919435253	0.0	0.30158730158730157	0.13630607645376447	43.74413228540229	50.21951811795888	8.54400374531753	2.970502673195842	2.23606797749979	28.0	28.833001313269058	-47.08878885995002	221.46399999999971	0.49673202614379086	44.31764844059944	125.03137644380331	0.1764705926179886	0.05882352590560913	1.5091153290639332	0.3843137323856354	0.3843137323856354	0.27526489714658037	0.23502138429286337	0.24313725531101227	0.10588235408067703	0.10588235408067703	0.07105559489751605	0.07036437245298889	0.29019609093666077	948.5680456509918	659.3945049235987	0.0	950.0093984962406
1	513	nan	0	CAT	CAT	3202	3202	0	0	0	nan	401	1174.0	658.0	1.0	2.327552120274984	0.6328178183388194	0.0	0.35361552028218696	0.12177028359834063	38.556327844778096	42.20189569201838	7.280109889280518	2.4912589191703285	2.0	25.887329838240294	29.85419250538771	-85.30664640674433	203.42599999999976	0.4802395209580838	23.094118356704712	64.97647258639336	0.13725490868091583	0.019607841968536377	1.212657160329914	0.2980392277240753	0.2980392277240753	0.15710284596397764	0.16203609123788867	0.1568627506494522	0.10196078568696976	0.10196078568696976	0.04258004048866949	0.03787505722011184	0.1725490242242813	1170.654052745166	662.3708129708258	0.0	1169.5536159600997
1	514	nan	0	CAT	CAT	3202	3202	0	0	0	nan	913	636.0	697.0	1.0	1.6795026049893036	0.9046187014752249	0.0	0.5635802469135802	0.29819143177904994	57.455146362544006	55.65968020030299	11.180339887498949	3.9109491918195474	3.605551275463989	26.767959565607416	24.4886346985405	-73.19709475148098	196.15199999999982	0.8162717925793473	31.254902847111225	160.16078863292933	0.12941177189350128	0.039215683937072754	1.115110997906884	0.364705890417099	0.5686274766921997	0.19534314279444515	0.17542255052894778	0.16078431904315948	0.10588235408067703	0.10588235408067703	0.06205841978382026	0.059330164500635975	0.2078431397676468	637.878847217701	684.9730662742281	0.0	638.7776560788609
1	515	nan	0	CAT	CAT	3202	3202	0	0	0	nan	834	998.0	701.0	1.0	3.2932797513768777	0.9564769349117362	0.0	0.29637526652452023	0.13585841483479688	80.19509096775381	72.94518489934754	10.0	3.11163476523099	2.23606797749979	23.75066663935384	23.401564174526	63.530176548421	277.74399999999946	0.6366412213740458	48.796079859137535	187.4431423395872	0.19411765038967133	0.0313725471496582	0.5179375012708672	0.2980392277240753	0.34117648005485535	0.22695851097273273	0.22475196923211896	0.21960784494876862	0.11764705926179886	0.11764705926179886	0.04295997497663419	0.04256427052803535	0.25882354378700256	992.5706096579197	688.6273274408843	0.0	992.195443645084
1	516	nan	0	CAT	CAT	3202	3202	0	0	0	nan	617	904.0	688.0	1.0	1.749329700608676	0.5244798551647656	0.0	0.4510233918128655	0.17060266644028949	39.91972295246937	43.41658669218482	9.0	3.224023702762148	3.0	34.973603491440095	33.98856456928514	15.438459585720668	213.1839999999998	0.5583710407239819	44.717648670077324	164.07843682169914	0.23235294222831726	0.0313725471496582	0.5062906113221778	0.4117647111415863	0.4117647111415863	0.2794853041879833	0.2659293951729322	0.2666666805744171	0.1411764770746231	0.1411764770746231	0.05657758529292735	0.04981499836453974	0.29411765933036804	911.6135516386754	685.2543498782472	0.0	911.2220421393841
1	517	nan	0	CAT	CAT	3202	3202	0	0	0	nan	313	1193.0	685.0	1.0	2.8712329680485675	0.6745590964076924	0.0	0.27456140350877195	0.09261345382782186	38.4978701032816	37.8549864614954	4.242640687119285	1.7543038828730992	1.4142135623730951	25.923189709329414	28.41993044504135	80.10813301812051	206.08199999999974	0.4572680788897005	28.368628188967705	59.14117793738842	0.16078431904315948	0.027450978755950928	1.1945749023341472	0.30588236451148987	0.30588236451148987	0.18912418792645136	0.18894945027919624	0.18431372940540314	0.125490203499794	0.125490203499794	0.03848774543202924	0.037609544466580144	0.21568627655506134	1187.836085155086	676.9355480545876	0.0	1188.1789137380192
1	518	nan	0	CAT	CAT	3202	3202	0	0	0	nan	206	1201.0	688.0	1.0	5.559590349776	0.797078123993115	0.0	0.18070175438596492	0.06377965701811054	46.22478544694196	37.33630940518894	4.123105625617661	1.4444462108144305	1.0	25.741869310841402	27.914047755686823	-11.157720860471791	201.46399999999974	0.2949176807444524	29.31372658908367	46.600001499056816	0.1921568661928177	0.03529411554336548	0.9863383497666328	0.32156863808631897	0.32156863808631897	0.2204039593164186	0.22621359950998454	0.23529411852359772	0.12941177189350128	0.12941177189350128	0.05640158452508405	0.048467474057133	0.26274511218070984	1212.6061601741185	682.2411006956222	0.0	1211.6796116504854
1	519	nan	0	CAT	CAT	3202	3202	0	0	0	nan	727	858.0	660.0	1.0	1.4140725318430205	0.6275273165308097	0.0	0.43273809523809526	0.20022832421716236	40.37549871367979	47.0	9.433981132056603	3.6049809793619243	3.1622776601683795	33.17406625964279	31.436143089118975	61.15628331817821	213.60399999999976	0.655250112663362	43.188236713409424	207.1607901751995	0.20000000298023224	0.04313725233078003	2.9911522073414223	1.0	1.0	0.2841331362724304	0.28495294384484116	0.250980406999588	0.1411764770746231	0.1411764770746231	0.15584476263113664	0.16524764920734214	0.2862745225429535	859.2540226440769	663.7917881978888	0.0	860.2187070151307
1	520	nan	0	CAT	CAT	3202	3202	0	0	0	nan	1258	977.0	707.0	1.0	2.1394427162478915	0.9287480685882571	0.0	0.4659259259259259	0.23537550549452302	77.54492698863996	75.31268153505093	12.041594578792296	3.816784654172253	3.1622776601683795	28.61920375428729	28.746797128149872	73.09944702663338	259.1579999999994	0.7705972434915772	44.48235407471657	277.27843890339136	0.1882352977991104	0.0313725620508194	0.7640435656344557	0.2862745225429535	0.3490196168422699	0.20786146763886246	0.2204121135957006	0.2235294133424759	0.10196078568696976	0.10196078568696976	0.04816144435701994	0.04916610317572554	0.2549019753932953	971.4139535582204	692.5084151244553	0.0	971.295707472178
1	521	nan	0	CAT	CAT	3202	3202	0	0	0	nan	784	1672.0	686.0	1.0	2.5871381799958253	0.680626430844757	0.0	0.34782608695652173	0.1472745915492039	57.93661856529983	51.07837115648854	6.082762530298219	2.3311877718587124	2.23606797749979	39.114421011111524	42.44614221447548	21.674500860533136	258.64199999999926	0.5423728813559322	40.49411864578724	135.38823882490396	0.11372549086809158	0.039215683937072754	2.629773723830392	0.7411764860153198	0.7411764860153198	0.1956237615738514	0.17268908013380607	0.14509804546833038	0.0941176488995552	0.0941176488995552	0.09674248081350062	0.07504062886003786	0.2235294133424759	1692.4074557432948	688.2868149526458	0.0	1690.4961734693877
1	522	nan	0	CAT	CAT	3202	3202	0	0	0	nan	1575	462.0	674.0	1.0	1.652829176437276	0.8375809623620182	0.0	0.5338983050847458	0.28617069818195634	71.3858327144533	68.24954212300622	12.083045973594572	4.216456339931025	3.605551275463989	38.3804231442795	38.99902394588583	34.449875554155454	262.9859999999994	0.7908611599297012	40.71372637152672	282.1254960373044	0.14509804546833038	0.03529411554336548	0.40881872946734776	0.3137255012989044	0.3137255012989044	0.1850623925978487	0.17912729907130437	0.18431372940540314	0.09019608050584793	0.09019608050584793	0.052965587084905195	0.04475315978379915	0.21568627655506134	477.109685569314	684.007867483006	0.0	476.70920634920634
1	523	nan	0	CAT	CAT	3202	3202	0	0	0	nan	1890	556.0	656.0	1.0	1.6656411778716935	0.7990216972504197	0.0	0.4805491990846682	0.2654381496106983	76.65120182693366	68.24954212300622	13.0	4.445100252272867	4.123105625617661	43.37971876349592	46.09053575566925	-64.31184169469503	299.1259999999992	0.7436553216604366	55.87843272835016	446.7137369662523	0.16862745583057404	0.04313725233078003	3.5777671750356577	0.9764705896377563	1.0	0.22714810052174864	0.2363564745853187	0.2078431397676468	0.10588235408067703	0.10196078568696976	0.13109626858523973	0.12565482866398978	0.250980406999588	554.9912125232454	673.4654118875442	0.0	552.4486772486772
1	524	nan	0	CAT	CAT	3202	3202	0	0	0	nan	1666	1037.0	685.0	1.0	1.4388131720384147	0.7108662919485172	0.0	0.5048484848484849	0.25351756230425854	63.85384746983512	65.06919393998976	11.313708498984761	4.358789746250348	4.0	45.895449816415145	44.91014614829672	-74.65655033921608	287.3679999999993	0.7564131668558456	53.964707523584366	386.1568734943867	0.18039216101169586	0.047058820724487305	2.198183108800283	0.5803921818733215	0.9137254953384399	0.23160818679649942	0.23178683883216486	0.21960784494876862	0.12156862765550613	0.10980392247438431	0.06787163403432817	0.08512942132665938	0.2705882489681244	1027.1205138323737	679.7794962868686	0.0	1027.4477791116446
1	525	nan	0	CAT	CAT	3202	3202	0	0	0	nan	378	1151.0	703.0	1.0	4.36415316888605	0.821255422692168	0.0	0.18173076923076922	0.06691583384489852	56.26678653608454	51.478150704935004	6.4031242374328485	1.9801288839755942	1.0	29.820557822572535	32.10361801582242	81.32351271120471	266.4319999999995	0.32628398791540786	44.96470723301172	107.58039494603872	0.2078431397676468	0.07450979948043823	2.262162156616246	0.3921568691730499	0.4313725531101227	0.23665635385795644	0.28460421943396486	0.29411765933036804	0.11764705926179886	0.11764705926179886	0.07074576958014506	0.08360137191645163	0.3529411852359772	1150.1882039706231	694.7804468825035	0.0	1150.457671957672
1	526	nan	0	CAT	CAT	3202	3202	0	0	0	nan	933	790.0	655.0	1.0	2.2470970641950703	0.882020218080856	0.0	0.3992297817715019	0.19557146134940104	66.04570153063003	62.16912416947821	10.63014581273465	3.33730245502086	2.8284271247461903	30.160279956370303	31.12149809292013	57.604763809252724	244.84599999999958	0.6407967032967034	56.27058982849121	246.58824231475592	0.1764705926179886	0.07647058367729187	1.4416005137354992	0.5490196347236633	0.5490196347236633	0.27995318322632445	0.2642960796513997	0.2764706015586853	0.13333334028720856	0.12156862765550613	0.08499946156081213	0.08912726140290049	0.33725491166114807	796.8611323060281	666.2295483120303	0.0	796.6870310825295
1	527	nan	0	CAT	CAT	3202	3202	0	0	0	nan	539	952.0	697.0	1.0	1.5418809554981752	0.5345659228739807	0.0	0.5808189655172413	0.23519871495434586	35.150559618687154	34.40930106817051	7.0710678118654755	2.7546940027911746	2.23606797749979	28.0	29.706679262177175	-11.078455222764507	169.69999999999996	0.7050359712230215	33.64705975353718	130.27059184014797	0.21176470816135406	0.027450978755950928	0.322411697883354	0.38823530077934265	0.38823530077934265	0.24740485112894983	0.24168940972198139	0.239215686917305	0.1725490242242813	0.1725490242242813	0.043589617085093006	0.03681375621469731	0.2666666805744171	944.9957253132316	693.2264366880114	0.0	945.2857142857143
1	528	nan	0	CAT	CAT	3202	3202	0	0	0	nan	1563	438.0	677.0	1.0	1.7250329558898931	0.7906384002775266	0.0	0.5814732142857143	0.27217010301692196	70.60131935660334	67.53517601961218	12.083045973594572	4.184095558918041	3.605551275463989	39.81614077771061	43.22801344392232	-9.17155506026179	268.63599999999957	0.7372641509433964	46.33725602179766	314.46275286376476	0.16470588743686676	0.03529411554336548	0.8793641783571569	0.4274509847164154	0.4274509847164154	0.1980224616316139	0.20119178046306127	0.20000000298023224	0.10588235408067703	0.10588235408067703	0.05308002888941467	0.04516561228673507	0.23137255012989044	425.6729934916436	684.1808500230724	0.0	424.8374920025592
1	529	nan	0	CAT	CAT	3202	3202	0	0	0	nan	844	692.0	675.0	1.0	2.650876975414055	0.8815831293128207	0.0	0.45133689839572194	0.18490803438538933	68.20214430981733	57.245087125446844	7.615773105863909	2.9516707439821928	2.8284271247461903	29.831881879468956	32.19337619739588	-16.586050881993298	239.49599999999964	0.6331582895723931	43.6117654889822	177.5098070204258	0.18431372940540314	0.019607841968536377	1.607960989005655	0.2980392277240753	0.2980392277240753	0.21697395765662786	0.21031967656448555	0.21960784494876862	0.11372549086809158	0.11372549086809158	0.0379468215010284	0.03502733543758427	0.23529411852359772	672.8478072775346	678.0069148444439	0.0	671.2962085308056
1	530	nan	0	CAT	CAT	3202	3202	0	0	0	nan	1149	27.0	685.0	1.0	1.3129180657774537	0.5653293258491948	0.0	0.5329313543599258	0.32279409147397664	47.79621592113559	49.92995093127971	12.083045973594572	4.495355935824628	4.123105625617661	43.0	39.425439700458966	-77.01762579198689	211.49599999999975	0.815182688896772	41.752941854298115	379.5647110119462	0.125490203499794	0.047058820724487305	6.671306302716533	1.0	1.0	0.2515237461102296	0.3303435256848966	0.1568627506494522	0.0784313753247261	0.0784313753247261	0.26822335443778395	0.32961530748175183	0.35098040103912354	20.602713138501198	694.5609830893961	0.0	21.016536118363796
1	531	nan	0	CAT	CAT	3202	3202	0	0	0	nan	532	820.0	698.0	1.0	2.547094970467532	0.7297849793940678	0.0	0.34366925064599485	0.13681712426752085	48.47999301469315	46.09772228646444	7.0710678118654755	2.529044732198415	2.0	32.526911934581186	33.14464354525025	-69.93735036901562	221.04999999999953	0.48319709355131696	46.4274522960186	150.4784360229969	0.239215686917305	0.03529411554336548	0.5662556106621834	0.6392157077789307	0.6392157077789307	0.2813784987637491	0.28285420305074604	0.2705882489681244	0.14509804546833038	0.14509804546833038	0.0945024905197115	0.07612663446342133	0.30980393290519714	825.1739810290193	691.9774054336028	0.0	825.734962406015
1	532	nan	0	CAT	CAT	3202	3202	0	0	0	nan	1613	1269.0	704.0	1.0	1.3478929438970226	0.7938406000677818	0.0	0.591275659824047	0.3895090077548351	63.52718676178528	64.88451279003334	13.416407864998739	4.597505508312757	4.123105625617661	39.52323629077649	38.63252717651894	-67.76925494631865	228.11999999999966	0.8763922847052429	46.41960905492306	393.20785339176655	0.20392157137393951	0.03529411554336548	0.6632339682505675	0.4117647111415863	0.41960784792900085	0.2430346023817961	0.24377424264833636	0.239215686917305	0.16078431904315948	0.13333334028720856	0.05123865357211325	0.054280167710987405	0.27450981736183167	1271.5016256315594	690.3044740095626	0.0	1272.1425914445133
1	533	nan	0	CAT	CAT	3202	3202	0	0	0	nan	3869	139.0	676.0	1.0	1.5067570180349397	0.859063221051093	0.0	0.5239707475622969	0.3622723344146428	108.30015362831045	103.81714694596457	20.12461179749811	7.186244836149258	6.708203932499369	57.00846882035492	55.435545192185764	-17.35039952592103	366.34199999999896	0.830703166935051	52.92156980186701	611.8353086262941	0.12156862765550613	0.035294122993946075	3.3019430997899155	0.27450981736183167	0.3176470696926117	0.17523698609889737	0.15813784146453713	0.15294118225574493	0.08235294371843338	0.08235294371843338	0.04460164831405774	0.04564452102164936	0.1921568661928177	109.06419773883201	681.7017587840952	0.0	111.74411992762988
1	534	nan	0	CAT	CAT	3202	3202	0	0	0	nan	1144	585.0	676.0	1.0	2.6033236990528317	0.8682458434874298	0.0	0.3793103448275862	0.16302624638097646	77.93114881489389	70.76722405181653	9.0	3.210706706350806	2.8284271247461903	39.73915456674328	38.66430902506216	49.39730261871846	296.95399999999916	0.611764705882353	68.89411952346563	298.7176552936435	0.1921568661928177	0.039215683937072754	3.7051595926448666	1.0	1.0	0.2800573964368522	0.2611168315503877	0.239215686917305	0.11764705926179886	0.11764705926179886	0.15220851420682846	0.14255943380566738	0.27450981736183167	595.7048167456571	674.4269492735991	0.0	598.1844405594405
1	535	nan	0	CAT	CAT	3202	3202	0	0	0	nan	432	775.0	668.0	1.0	3.335517112887735	0.8739794746353922	0.0	0.2845849802371542	0.11523224696985102	54.46037283759234	47.12748667179272	6.082762530298219	2.17956838391603	2.0	28.63900592811243	26.46571723057317	-76.24457157885422	217.0499999999997	0.4662709120345386	40.87843258678913	105.22745399922132	0.21176470816135406	0.0313725471496582	1.016280730632547	0.40392157435417175	0.4156862795352936	0.24925873528529957	0.24358206944264196	0.24313725531101227	0.11372549086809158	0.11372549086809158	0.06044504580266957	0.055339014652247324	0.2705882489681244	774.5515969145418	678.2096672242388	0.0	773.7546296296297
1	536	nan	0	CAT	CAT	3202	3202	0	0	0	nan	837	1115.0	683.0	1.0	2.119420369242267	0.8850025347125298	0.0	0.4332298136645963	0.19567534447452753	60.89290180858074	56.22277118748239	9.433981132056603	3.062279354103499	2.8284271247461903	30.405591591021544	28.350895016501944	47.57779012323684	231.84599999999955	0.6755447941888618	45.58823652565479	201.75686804950237	0.21176470816135406	0.02745099365711212	0.12076974108689484	0.38823530077934265	0.501960813999176	0.24378736109975824	0.24104763207825852	0.239215686917305	0.14509804546833038	0.13725490868091583	0.05046224807966368	0.05006601842891219	0.2666666805744171	1124.0763489649958	693.6503265753355	0.0	1124.0035842293908
1	537	nan	0	CAT	CAT	3202	3202	0	0	0	nan	258	1210.0	694.0	1.0	2.2745268582078095	0.8867072039176391	0.0	0.4336134453781513	0.15065007155859572	35.11488430096017	35.17101079013795	6.082762530298219	2.111333582755319	1.4142135623730951	16.0	16.234714041028223	-12.164588367874364	146.7	0.6013986013986014	24.517647862434387	61.125492200255394	0.1725490242242813	0.050980404019355774	1.3994239627249594	0.43921568989753723	0.43921568989753723	0.23350140821366083	0.23692051240409068	0.24313725531101227	0.12941177189350128	0.12941177189350128	0.07613833715938885	0.06741204551952247	0.2862745225429535	1216.304099585207	692.652338475198	0.0	1214.906976744186
1	538	nan	0	CAT	CAT	3202	3202	0	0	0	nan	1863	1787.0	707.0	1.0	1.551034982521202	0.7974934809648839	0.0	0.4698612862547289	0.3205087503393056	73.37595228163708	65.5133574166368	10.770329614269007	4.235992794219169	4.0	39.39375740229335	44.2697344450941	38.545594692735925	270.26599999999934	0.81282722513089	82.46274626255035	764.7333454713225	0.18333333730697632	0.1352941244840622	9.475418449462309	1.0	1.0	0.37654222037694224	0.4104848875315741	0.31960785388946533	0.125490203499794	0.12156862765550613	0.28619611606942097	0.2913838330906675	0.45490196347236633	1778.6627658047746	696.7279942852647	0.0	1770.7278582930758
1	539	nan	0	CAT	CAT	3202	3202	0	0	0	nan	2234	1320.0	667.0	1.0	1.4884816956443805	0.8574199710904464	0.0	0.5475490196078432	0.36428525564370967	81.73064369627018	83.40863264674707	16.492422502470642	5.3515576002737415	5.0	45.27267812506109	42.06000538713795	-61.05304845960417	277.6039999999995	0.8242021767201624	48.73333474993706	446.2039337232709	0.15294118225574493	0.039215683937072754	0.9937032261519234	0.545098066329956	0.5607843399047852	0.2039051663177283	0.19973318429868886	0.1882352977991104	0.10196078568696976	0.10196078568696976	0.0741444735378917	0.06187283660690714	0.23529411852359772	1311.3784957466592	679.1656412627715	0.0	1310.955684870188
1	540	nan	0	CAT	CAT	3202	3202	0	0	0	nan	515	887.0	689.0	1.0	1.3930780012538344	0.44583652464693435	0.0	0.4489973844812554	0.21517344756261386	31.867940778974276	37.33630940518894	8.94427190999916	3.176259011635011	2.8284271247461903	29.20648789072802	28.525452764431705	-17.961866841057457	173.42599999999993	0.6675307841866494	29.30196188390255	121.11372947692871	0.20000000298023224	0.037254899740219116	0.3634312806020688	0.33725491166114807	0.33725491166114807	0.22714699134808178	0.23517229024646352	0.24117647111415863	0.13333334028720856	0.13333334028720856	0.05384652850192375	0.04810671404088334	0.2705882489681244	881.982061886747	687.135280422212	0.0	881.8601941747572
1	541	nan	0	CAT	CAT	3202	3202	0	0	0	nan	1067	1061.0	689.0	1.0	1.8875313997749203	0.8326020957060193	0.0	0.5256157635467981	0.27733886090212656	62.60317644187533	58.249463516842795	9.433981132056603	3.346546948580937	3.0	33.393211426022894	34.674121554032325	-2.9016316904840083	219.87799999999945	0.7640529896168993	37.91372628509998	227.41176979243755	0.1882352977991104	0.027450978755950928	1.6010232710421062	0.3019607961177826	0.5333333611488342	0.20383723809193538	0.2131319304521439	0.21568627655506134	0.11372549086809158	0.11372549086809158	0.039488734276991524	0.04767686175249782	0.24313725531101227	1078.3433868014033	692.3889636366887	0.0	1076.8950328022493
1	542	nan	0	CAT	CAT	3202	3202	0	0	0	nan	900	229.0	711.0	1.0	2.6207678827573395	0.8585806776289425	0.0	0.35266457680250785	0.16870757989205393	68.90681909690502	60.74537019394976	8.54400374531753	2.9880606363838114	2.8284271247461903	37.86871387366965	35.327043017311766	-67.6956647132303	258.9159999999996	0.570703868103995	30.81568705290556	135.21961157023907	0.12156862765550613	0.027450978755950928	1.6432085209452996	0.26274511218070984	0.2666666805744171	0.1481523416005075	0.15024401285582117	0.15294118225574493	0.08627451211214066	0.08627451211214066	0.043166235224944206	0.038055892820484646	0.18039216101169586	232.34505956471045	693.0701836398605	0.0	233.92444444444445
1	543	nan	0	CAT	CAT	3202	3202	0	0	0	nan	1307	194.0	686.0	1.0	1.5728814353648983	0.874732232659456	0.0	0.5339052287581699	0.35176147182239165	65.0617546497389	67.94115100585212	11.0	4.122872994988685	4.0	32.162907249496676	31.529353319933897	57.689972172011366	216.08199999999974	0.8601513655807832	32.29803994297981	236.90980857610703	0.16078431904315948	0.019607841968536377	0.3369236940378251	0.23529411852359772	0.26274511218070984	0.17179808480308412	0.18126228659227775	0.1882352977991104	0.10588235408067703	0.10588235408067703	0.030404745515856514	0.03265123900559303	0.20392157137393951	202.2490068369612	698.0468119224668	0.0	202.23947972456006
1	544	nan	0	CAT	CAT	3202	3202	0	0	0	nan	286	806.0	702.0	1.0	2.3421743527228207	0.6250698825618108	0.0	0.2837301587301587	0.11461120020241769	32.58082571084286	35.35533905932738	6.0	2.0287466541699777	1.4142135623730951	24.596747752497688	25.43157582736818	12.698420049399303	177.08199999999985	0.4673202614379085	35.3725500702858	85.68627731502056	0.272549033164978	0.0313725471496582	0.443489155996299	0.4431372582912445	0.4431372582912445	0.28526250056682095	0.2996023682343376	0.3019607961177826	0.15294118225574493	0.15294118225574493	0.07167425106247752	0.055601003300040336	0.3333333432674408	801.1978489860669	701.1859954139912	0.0	800.8531468531469
1	545	nan	0	CAT	CAT	3202	3202	0	0	0	nan	655	1613.0	682.0	1.0	2.615606522599901	0.8429918920638513	0.0	0.27200996677740863	0.1017634869818131	58.136538398401214	57.0087712549569	9.219544457292887	2.8534076948788925	2.23606797749979	31.907463184912583	31.27317114104563	-16.435865692510912	284.39999999999924	0.4788011695906433	53.69019751995802	170.07059226185083	0.20000000298023224	0.04313726723194122	1.1352969121634242	0.4901960790157318	0.8745098114013672	0.25566760723789533	0.2596497591783982	0.23529411852359772	0.11764705926179886	0.11764705926179886	0.07596736384378536	0.09240101735785157	0.3068627566099167	1603.1502951171422	686.4567423299557	0.0	1604.0396946564886
1	546	nan	0	CAT	CAT	3202	3202	0	0	0	nan	609	244.0	716.0	1.0	2.9596549793290188	0.8783407095163983	0.0	0.347008547008547	0.1471935882479551	61.08502072126202	51.66236541235796	6.708203932499369	2.5716166839365564	2.23606797749979	29.068883707497267	29.200786619684376	-62.8371717564319	228.01799999999966	0.5548974943052392	21.28627499192953	70.05098205804825	0.0941176488995552	0.0156862735748291	1.6259525840472469	0.20000000298023224	0.20000000298023224	0.11958581456140185	0.11502624311666379	0.10588235408067703	0.08627451211214066	0.08235294371843338	0.031381491459896	0.02724414228069632	0.13333334028720856	253.96333202015492	708.1369311475099	0.0	254.31034482758622
1	547	nan	0	CAT	CAT	3202	3202	0	0	0	nan	1833	1244.0	715.0	1.0	1.4106752739418373	0.7057835514370284	0.0	0.55078125	0.2927523599226185	66.15635811972795	63.63961030678928	13.45362404707371	4.656408395574892	4.123105625617661	44.21311749634351	46.86698599565041	-20.776442011257167	280.5019999999995	0.7773536895674302	62.93333512544632	476.7960929572582	0.22745098173618317	0.0313725620508194	0.41685593819208056	0.48627451062202454	0.48627451062202454	0.26780142606572904	0.2601178903203809	0.25882354378700256	0.1411764770746231	0.13725490868091583	0.06867491145750759	0.05284894989462855	0.29411765933036804	1231.3158007384668	715.1730422820684	0.0	1230.9154391707584
1	548	nan	0	CAT	CAT	3202	3202	0	0	0	nan	1650	1636.0	681.0	1.0	1.885895601574456	0.8251304281510533	0.0	0.528169014084507	0.23546692655910967	77.4225841417089	71.80529228406496	11.40175425099138	4.11837259097589	3.605551275463989	43.0	43.739290989761635	-78.50935242232616	296.7439999999994	0.7187976475713352	54.92157007753849	318.03138123452663	0.12156862765550613	0.05098039656877518	5.67441928085244	0.5960784554481506	0.615686297416687	0.22235453472687647	0.19274629165728888	0.16470588743686676	0.0941176488995552	0.0941176488995552	0.09557621847959726	0.08826498601778279	0.24313725531101227	1640.5369429524897	700.7627438539799	0.0	1641.081818181818
1	549	nan	0	CAT	CAT	3202	3202	0	0	0	nan	1899	582.0	728.0	1.0	1.4708226778931917	0.5385521886029897	0.0	0.45781099324975894	0.27256761438148963	64.43516459560303	67.06713054842886	13.45362404707371	4.762562949320083	4.242640687119285	50.37937753888383	54.29256421287173	19.7727996207305	295.88999999999913	0.7537209763842032	44.81176596879959	375.23138224333525	0.1568627506494522	0.039215683937072754	0.6625723031264441	0.5137255191802979	0.5176470875740051	0.1939903288692623	0.19759419812708545	0.1921568661928177	0.10588235408067703	0.10588235408067703	0.0608454853249143	0.05657000229194842	0.23137255012989044	581.4231532635873	715.7563228933317	0.0	580.8225381779885
1	550	nan	0	CAT	CAT	3202	3202	0	0	0	nan	1110	655.0	708.0	1.0	3.0966052809113767	0.9451925484592141	0.0	0.39473684210526316	0.18661039078651848	88.82739229833743	75.18643494673756	10.770329614269007	3.6492465869234927	3.0	29.395801097638856	29.003340123807362	-19.7691550826354	273.39999999999947	0.6468531468531468	47.63529488444328	225.6078472211957	0.18431372940540314	0.023529410362243652	3.2415874844860317	0.5254902243614197	0.5254902243614197	0.21652406765656038	0.20325031281188802	0.21568627655506134	0.10196078568696976	0.09803921729326248	0.05696343796454787	0.05173325928954776	0.23137255012989044	681.1910481097723	700.4087780612233	0.0	678.036936936937
1	551	nan	0	CAT	CAT	3202	3202	0	0	0	nan	406	1198.0	701.0	1.0	1.5122998718629608	0.48630134311179957	0.0	0.5286458333333334	0.20434111434462068	29.80226670783021	32.01562118716424	6.4031242374328485	2.5773973034584734	2.23606797749979	23.0	26.040957408616222	28.64950772462126	158.01199999999997	0.6490807354116707	26.031373232603073	92.94510079175234	0.16274510324001312	0.0627451092004776	1.1906690493133965	0.3921568691730499	0.3960784375667572	0.21875103556809306	0.22892881968411907	0.21568627655506134	0.125490203499794	0.11764705926179886	0.05574329002560566	0.07568237381326119	0.29019609093666077	1192.6948652090778	700.3058098750776	0.0	1191.8916256157636
1	552	nan	0	CAT	CAT	3202	3202	0	0	0	nan	239	881.0	702.0	1.0	2.337518045981765	0.820051316900999	0.0	0.33520336605890605	0.14834859038904896	32.7667394040393	30.59411708155671	4.47213595499958	1.8097024596716484	1.4142135623730951	20.485900789263358	18.752077108858305	-33.41052775453825	142.28599999999997	0.5610328638497653	22.8980400711298	54.52157059311867	0.1725490242242813	0.04313726723194122	1.0086729401440424	0.3176470696926117	0.3176470696926117	0.2244905889326451	0.22812372633104044	0.24705882370471954	0.13333334028720856	0.13333334028720856	0.05872203816376228	0.05640042894989489	0.27843138575553894	874.3375530242013	707.0550241181329	0.0	874.8242677824268
1	553	nan	0	CAT	CAT	3202	3202	0	0	0	nan	720	1558.0	704.0	1.0	1.4747051610014439	0.835148809906996	0.0	0.5128205128205128	0.20938731665065263	45.56038595193724	54.817880294662984	11.0	3.9355464851202844	3.1622776601683795	24.263579939394965	25.05930840393694	4.249039200899003	207.87199999999984	0.7171314741035857	34.94117760658264	168.24706357717514	0.1764705926179886	0.054901957511901855	1.5050631582989307	0.3960784375667572	0.4000000059604645	0.22542695230053317	0.23367647719052104	0.23529411852359772	0.10588235408067703	0.10588235408067703	0.06423493217318287	0.0727669260277182	0.2862745225429535	1556.7735356475885	704.1477286003849	0.0	1558.1347222222223
1	554	nan	0	CAT	CAT	3202	3202	0	0	0	nan	1597	294.0	723.0	1.0	1.5247669731084748	0.6815716750673908	0.0	0.5693404634581105	0.26815786514160567	63.4967258092727	64.53681120105021	11.045361017187261	4.25430428368163	4.0	43.96541607580165	46.4638154180619	-64.57993656113649	273.56599999999946	0.7450431537205506	30.552941858768463	194.08235724270344	0.10196078568696976	0.011764712631702423	1.5028007109236838	0.24705882370471954	0.29411765933036804	0.1300125185479509	0.12152934079067215	0.11372549086809158	0.08627451211214066	0.08627451211214066	0.030095499990402574	0.02705965587441718	0.136274516582489	289.4795820653825	709.3646320286543	0.0	290.70319348778963
1	555	nan	0	CAT	CAT	3202	3202	0	0	0	nan	551	1617.0	722.0	1.0	1.738375487342284	0.6212457556473621	0.0	0.38263888888888886	0.16874400722206928	38.88174206708589	39.84971769034255	8.602325267042627	2.896656457058233	2.23606797749979	32.60370399210099	30.468347144389192	-80.41924271360513	202.56599999999978	0.6149553571428571	38.70196186006069	139.72549453377724	0.21568627655506134	0.03921569883823395	0.4754243732946119	0.3686274588108063	0.3686274588108063	0.25131144064974476	0.25358528953498594	0.2549019753932953	0.14509804546833038	0.1411764770746231	0.05710756293249796	0.0494129331851041	0.29411765933036804	1614.6936570130374	716.3858265686878	0.0	1615.1633393829402
1	556	nan	0	CAT	CAT	3202	3202	0	0	0	nan	628	834.0	714.0	1.0	2.160600560812625	0.5793497955133508	0.0	0.3102766798418972	0.138372549242642	45.552901953100296	45.09988913511872	7.615773105863909	2.6880337750780714	2.23606797749979	37.40968349590058	37.129214838420374	40.33918333404736	238.81399999999937	0.4923559388475109	43.42353096604347	147.41176898777485	0.20392157137393951	0.0313725620508194	0.872800639054938	0.47843137383461	0.47843137383461	0.25100306916788134	0.23473211622257142	0.239215686917305	0.14509804546833038	0.14509804546833038	0.051414464956990855	0.045519641556584604	0.2666666805744171	844.9754988180852	717.0366053934393	0.0	844.3105095541401
1	557	nan	0	CAT	CAT	3202	3202	0	0	0	nan	2212	324.0	695.0	1.0	1.5496734246188912	0.746013095186073	0.0	0.5488833746898263	0.2831333511423173	77.67941968158429	78.81624198095213	12.649110640673518	4.677856043642934	4.123105625617661	52.91668561839445	51.729154919115516	-49.0641085020595	313.32999999999936	0.7584433396194069	36.74902045726776	281.0000072494149	0.10196078568696976	0.019607841968536377	1.4979810160581777	0.3019607961177826	0.364705890417099	0.13610748317506577	0.12703436132432863	0.11764705926179886	0.08235294371843338	0.08235294371843338	0.03898544364443874	0.032591856995326476	0.14509804546833038	330.84024837298745	707.880538772599	0.0	331.67676311030743
1	558	nan	0	CAT	CAT	3202	3202	0	0	0	nan	174	769.0	701.0	1.0	8.48368322249215	0.8148706493270418	0.0	0.12719298245614036	0.03231555519098509	53.023672525320315	46.09772228646444	2.0	1.0406383207578476	1.0	25.896286356518836	30.734792262541706	59.13806888364058	260.1199999999995	0.19387186629526462	36.90980514138937	39.2862758114934	0.16862745583057404	0.054901957511901855	0.5529646900741866	0.3450980484485626	0.3450980484485626	0.22505978744749616	0.22578319431892757	0.23529411852359772	0.11764705926179886	0.11764705926179886	0.06089684901340551	0.059687541303559646	0.2823529541492462	782.3644440324294	716.416550236611	0.0	781.9540229885057
1	559	nan	0	CAT	CAT	3202	3202	0	0	0	nan	166	1664.0	699.0	1.0	3.3106507734047415	0.8727020384376941	0.0	0.2974910394265233	0.10789801276336361	33.64655479866407	30.066592756745816	4.0	1.5152641389661665	1.0	15.886291493792458	16.42803683644783	-81.29360659695318	139.044	0.4604715672676838	19.298039741814137	33.19607926905155	0.125490203499794	0.0627450942993164	1.608764618635444	0.41960784792900085	0.41960784792900085	0.1989488633176715	0.19997638113886476	0.1882352977991104	0.09803921729326248	0.09803921729326248	0.08459230123309532	0.07770690567818309	0.24901961535215378	1661.8012994435107	706.092026009167	0.0	1663.1144578313254
1	560	nan	0	CAT	CAT	3202	3202	0	0	0	nan	1212	433.0	712.0	1.0	1.5748849848659192	0.5024442549384678	0.0	0.5372340425531915	0.21422734861551	52.70840907351506	56.0357029044876	8.246211251235321	3.2098283193319173	3.0	42.62656906489077	45.57219679864224	28.519134437473024	266.6359999999994	0.7417380660954713	50.996079847216606	279.4235381260514	0.18039216101169586	0.047058820724487305	0.8219860642606406	0.3803921639919281	0.6941176652908325	0.21981068899662332	0.23054747370136255	0.239215686917305	0.10588235408067703	0.10196078568696976	0.06994551162042113	0.07314146329696027	0.27450981736183167	420.0061190828155	720.130099828815	0.0	419.240099009901
1	561	nan	0	CAT	CAT	3202	3202	0	0	0	nan	490	1083.0	717.0	1.0	2.3993073345057643	0.9207563837660848	0.0	0.349002849002849	0.16422290817101645	50.96079935568094	43.41658669218482	7.0	2.49168538944095	2.23606797749979	22.5105269868724	19.88174582224519	-43.393538522417174	193.6359999999998	0.6086956521739131	36.14509907364845	122.68627791106701	0.21960784494876862	0.027450978755950928	0.7648985805078629	0.3529411852359772	0.37254902720451355	0.2545429512228764	0.2503801590021776	0.24705882370471954	0.16078431904315948	0.16078431904315948	0.04546673071562454	0.03986714961041542	0.2705882489681244	1092.6704809812832	710.0619147172234	0.0	1093.2877551020408
1	562	nan	0	CAT	CAT	3202	3202	0	0	0	nan	2687	1352.0	685.0	1.0	1.239837529779669	0.6740416356527034	0.0	0.5330291608807777	0.38192891679541285	74.00629287942826	74.33034373659252	17.46424919657298	5.951061914144486	5.0990195135927845	51.87059255039134	54.66795681255463	-49.657020119110975	297.3359999999993	0.8702834008097166	49.250981733202934	567.6000154614449	0.16862745583057404	0.039215683937072754	1.6247565107114659	0.3960784375667572	0.4627451002597809	0.20607105327699973	0.21123930608911234	0.2078431397676468	0.11764705926179886	0.11372549086809158	0.061864773137645886	0.055068077597583816	0.24705882370471954	1346.733753378685	696.7246956421527	0.0	1346.519910681057
1	563	nan	0	CAT	CAT	3202	3202	0	0	0	nan	418	1160.0	712.0	1.0	2.6158046096824332	0.5764386029124219	0.0	0.24925462134764462	0.08937298373123495	40.8614643397734	42.01190307520001	6.708203932499369	2.168819010776201	1.4142135623730951	31.392475474638115	33.38955590947562	12.68682511638931	242.4319999999995	0.41509433962264153	38.380393251776695	93.0862775593996	0.16470588743686676	0.050980404019355774	0.42437299165450165	0.40784314274787903	0.40784314274787903	0.21562018680773423	0.22269444392200863	0.2235294133424759	0.11372549086809158	0.11372549086809158	0.06064660602616095	0.062202143157928366	0.2705882489681244	1167.8326241713228	711.5411804345246	0.0	1167.4282296650717
1	564	nan	0	CAT	CAT	3202	3202	0	0	0	nan	746	385.0	703.0	1.0	1.399551052010935	0.5592326719804303	0.0	0.5930047694753577	0.27758721573393086	39.69939754778587	38.28837943815329	8.94427190999916	3.282032136994936	2.8284271247461903	32.214172986070444	32.91122721529798	2.573842105114157	183.76999999999987	0.7539161192521477	22.156863294541836	113.48235601186752	0.12941177189350128	0.023529410362243652	1.1976228465021195	0.250980406999588	0.250980406999588	0.14576883746409103	0.15212112065933983	0.14901961386203766	0.08235294371843338	0.08235294371843338	0.04016844833961155	0.03748847848979609	0.1764705926179886	378.18753893763414	705.2374732282259	0.0	377.6380697050938
1	565	nan	0	CAT	CAT	3202	3202	0	0	0	nan	1089	1849.0	696.0	1.0	1.8315455932653129	0.6580410516407973	0.0	0.5276162790697675	0.20616960944524157	56.89652286711176	56.0357029044876	8.0	3.2184648171484875	3.0	42.0	42.84206068073803	49.63723330142607	257.6359999999995	0.6447602131438721	65.94509921967983	362.5098098218441	0.12156862765550613	0.05098039656877518	9.588364540429637	1.0	1.0	0.2983941141161983	0.33288320461142706	0.16078431904315948	0.0	0.0	0.2640063380764507	0.30868510605767485	0.4941176474094391	1842.2173410543382	705.5314258535994	0.0	1850.6675849403123
1	566	nan	0	CAT	CAT	3202	3202	0	0	0	nan	521	1730.0	701.0	1.0	2.4680451887076043	0.7354953452089567	0.0	0.3258286429018136	0.12194753538218407	47.363788832256304	45.48626166217664	7.0	2.3922960289671527	2.0	34.688186321430386	32.090377231365984	-33.31035159761087	231.70599999999968	0.4660107334525939	62.65882506966591	182.85490642488003	0.2235294133424759	0.050980404019355774	5.092647589234319	0.9450980424880981	0.9843137264251709	0.3664258776003854	0.3509691102204991	0.2666666805744171	0.13725490868091583	0.13725490868091583	0.20534465933657003	0.21436743020554686	0.353921577334404	1716.9493652515532	709.8608560881072	0.0	1721.0441458733205
1	567	nan	0	CAT	CAT	3202	3202	0	0	0	nan	683	1125.0	730.0	1.0	1.6632186089059064	0.4983395673178063	0.0	0.3824188129899216	0.16618222255697715	40.6374845827577	46.87216658103186	8.602325267042627	3.129313569425536	2.8284271247461903	29.675253826297297	35.23196501777527	17.185423005337675	227.2599999999996	0.6178199909543193	40.968628495931625	165.04706309735775	0.18039216101169586	0.05294118821620941	1.0546057212577664	0.4588235318660736	0.48235294222831726	0.24241792009426996	0.2416501655891036	0.2294117659330368	0.12941177189350128	0.12156862765550613	0.06327174580520784	0.07825904689964544	0.29411765933036804	1123.31192529842	722.2238458490045	0.0	1122.7584187408493
1	568	nan	0	CAT	CAT	3202	3202	0	0	0	nan	1466	1470.0	705.0	1.0	1.789146441635416	0.6231889854812899	0.0	0.5330909090909091	0.24498486025703733	64.32048786749223	64.66065264130884	9.0	3.515557740861167	3.0	47.36377025399548	50.30320633325403	-24.93344853039294	274.22199999999947	0.676979912260448	51.23921702057123	300.9568715840578	0.11372549086809158	0.08627450466156006	3.0562934111855102	0.3843137323856354	0.3960784375667572	0.21086097539329726	0.20529118116238596	0.21176470816135406	0.08627451211214066	0.08627451211214066	0.08337562939934008	0.08773565807554513	0.2862745225429535	1452.5604998420904	719.1567158804293	0.0	1451.8165075034105
1	569	nan	0	CAT	CAT	3202	3202	0	0	0	nan	1068	739.0	710.0	1.0	1.509614023305043	0.4972866053651665	0.0	0.5316077650572424	0.1919896982826806	48.37897469210534	50.92150822589606	10.770329614269007	3.9324705187031554	3.605551275463989	39.471683675195514	41.97293688262381	-39.522967647835095	264.39399999999944	0.6393295420532774	51.01568779349327	247.7451056241989	0.18039216101169586	0.050980404019355774	0.5348861482425461	0.3921568691730499	0.40392157435417175	0.24645259803619937	0.2319710726818342	0.22745098173618317	0.11372549086809158	0.11372549086809158	0.07030299207956126	0.0644913501090189	0.2823529541492462	746.6870281209743	714.6880253182918	0.0	747.001872659176
1	570	nan	0	CAT	CAT	3202	3202	0	0	0	nan	1296	1758.0	737.0	1.0	1.5347866602781588	0.7289720226834002	0.0	0.46551724137931033	0.2662326227493702	58.69009456062206	60.40695324215582	11.180339887498949	4.027306082505857	3.605551275463989	39.30732213939906	40.17592217796989	62.85305410958544	247.32999999999956	0.7478361223312175	46.203922882676125	280.51373402774334	0.1411764770746231	0.0627450942993164	2.174557131367711	0.9254902005195618	0.9254902005195618	0.23573430042181695	0.2164457824288143	0.19607843458652496	0.11372549086809158	0.10980392247438431	0.12707876188037723	0.08832457506570192	0.27843138575553894	1755.819267192967	722.329535443139	0.0	1757.0300925925926
1	571	nan	0	CAT	CAT	3202	3202	0	0	0	nan	960	1810.0	710.0	1.0	1.4452367893096254	0.6743970843502846	0.0	0.5614035087719298	0.29875399459065316	47.80456332073815	47.53945729601885	11.313708498984761	4.026524245077192	3.1622776601683795	35.101829888745996	35.297400896102985	75.73714696051601	200.94799999999958	0.7698476343223738	111.20392261445522	793.6745125353336	0.8274509906768799	0.0	3.767626494068737	1.0	1.0	0.6864439667558965	0.8267442838909725	1.0	0.125490203499794	0.125490203499794	0.33020455879336047	0.3039433818908538	1.0	1812.1346381287374	712.8321038802166	0.0	1813.9729166666666
1	572	nan	0	CAT	CAT	3202	3202	0	0	0	nan	1153	142.0	708.0	1.0	2.101052477369432	0.6054591796679233	0.0	0.42141812865497075	0.19262569912153138	61.40540225091423	59.61543424315552	9.848857801796104	3.1005965102844004	2.8284271247461903	42.04857392120854	48.87110807983394	-26.667715466326957	274.2599999999994	0.6174029451137885	51.8823541328311	286.32549630105495	0.14901961386203766	0.047058820724487305	2.5486285354632408	0.8823529481887817	1.0	0.22077597503332383	0.24833087276761054	0.19607843458652496	0.0941176488995552	0.0941176488995552	0.14270831603556103	0.1875175056451134	0.23529411852359772	130.71789960801107	716.0733978572831	0.0	132.06244579358196
1	573	nan	0	CAT	CAT	3202	3202	0	0	0	nan	901	717.0	707.0	1.0	1.4166251812616213	0.6024139024493967	0.0	0.476215644820296	0.25890683428656436	44.55064121209467	46.51881339845203	12.0	4.0259161801608165	3.1622776601683795	31.887872792438912	35.55960320827935	-51.59573247174999	209.1199999999997	0.7196485623003195	42.67843237519264	234.25490836799145	0.2235294133424759	0.027450978755950928	0.937662657808803	0.5529412031173706	0.7176470756530762	0.24813042078600372	0.2599943489100904	0.24705882370471954	0.1568627506494522	0.15294118225574493	0.07097613682656566	0.07300254830958952	0.27450981736183167	714.4163890946963	712.8580564256987	0.0	713.5027746947836
1	574	nan	0	CAT	CAT	3202	3202	0	0	0	nan	1028	903.0	706.0	1.0	1.9695975664499834	0.5460136754971974	0.0	0.40408805031446543	0.1522794460586571	55.006738724398645	55.362442142665635	9.899494936611665	3.304229749353861	3.0	42.909227575493425	46.08333998614497	51.69268894740126	291.2599999999993	0.60990803915752	55.61568792164326	238.45883048325777	0.1725490242242813	0.05490197241306305	1.0911080607825163	0.3843137323856354	0.40392157435417175	0.24076055377334743	0.23196384288254646	0.22745098173618317	0.13333334028720856	0.12156862765550613	0.06607795694117198	0.0684655851939984	0.2823529541492462	912.4824773455233	713.8318614594028	0.0	911.9698443579766
1	575	nan	0	CAT	CAT	3202	3202	0	0	0	nan	1552	1048.0	703.0	1.0	1.5325735092218657	0.4743646821267213	0.0	0.4711596842744384	0.29673853637537023	58.37036362465587	60.207972893961475	9.899494936611665	3.8610048302640108	3.605551275463989	46.95742752749558	51.385090690374845	78.18392208493984	256.3679999999995	0.7596671561429269	53.38039353489876	365.49412681907415	0.18431372940540314	0.039215683937072754	2.4761383627521245	0.7254902124404907	0.7254902124404907	0.2591281239558192	0.23549879305352717	0.21960784494876862	0.11372549086809158	0.11372549086809158	0.10367821217305279	0.08626077299846761	0.25882354378700256	1050.4526560634126	722.0204718831642	0.0	1049.4690721649486
1	576	nan	0	CAT	CAT	3202	3202	0	0	0	nan	772	1197.0	736.0	1.0	1.49483490717104	0.6975134537472001	0.0	0.44883720930232557	0.20390890211763185	44.06196733684779	42.95346318982906	8.602325267042627	3.453421966396555	3.0	32.3438192164969	31.573558243480296	-52.855601173961254	218.11999999999955	0.6692674469007369	36.72156974673271	175.41176978498697	0.18039216101169586	0.0470588356256485	0.8759061492384417	0.37254902720451355	0.3803921639919281	0.2212142755827272	0.22721731837433545	0.21960784494876862	0.125490203499794	0.12156862765550613	0.0650874984759616	0.06254018828759887	0.27843138575553894	1190.996490083459	734.9531857626492	0.0	1190.1554404145077
1	577	nan	0	CAT	CAT	3202	3202	0	0	0	nan	3006	1504.0	692.0	1.0	1.3354589004397972	0.6991637671988264	0.0	0.5771889400921659	0.3475470745646604	82.14977328828779	84.52810183601665	17.72004514666935	6.501654082301234	6.0	60.84002134057245	58.73392973974582	69.28497366980007	329.67999999999904	0.8279851260157005	73.2666687592864	862.0431612953544	0.20392157137393951	0.06666667759418488	1.6664162585090752	0.4313725531101227	0.9921568632125854	0.2645006092393011	0.2867741720876096	0.27843138575553894	0.11764705926179886	0.11764705926179886	0.07675076891653694	0.11484943988402549	0.34117648005485535	1512.0734916268725	709.8626246102892	0.0	1510.6696606786427
1	578	nan	0	CAT	CAT	3202	3202	0	0	0	nan	2573	169.0	697.0	1.0	1.4517422147570667	0.7196642619776528	-1.0	0.5207447885043514	0.29262534696634174	80.02047182936602	80.09993757800315	16.1245154965971	5.0642589973002865	4.47213595499958	57.20013632560564	55.55999192528795	82.97995849381434	332.40599999999915	0.8056990762486301	46.80392283201218	413.14118833094835	0.13333334028720856	0.023529410362243652	1.6219378737809518	0.4156862795352936	0.4156862795352936	0.16957943055076877	0.16056789286084272	0.1568627506494522	0.09019608050584793	0.09019608050584793	0.053829256102756316	0.03945032163414522	0.18039216101169586	173.9569628656074	715.8654592731328	0.0	172.47532063738825
1	579	nan	0	CAT	CAT	3202	3202	0	0	0	nan	1775	1391.0	706.0	1.0	1.3120336147263576	0.725000329076814	0.0	0.6890527950310559	0.33506449541618116	63.371945224439045	63.89053137985315	15.231546211727817	5.4862278987058035	5.0	43.90829604457979	43.647333438519276	20.007387909542402	258.01199999999966	0.8155295198713531	44.368628554046154	371.89020612835884	0.16078431904315948	0.04313726723194122	2.3754454581165665	0.45098039507865906	0.45098039507865906	0.20830342044153125	0.20951560908639935	0.2235294133424759	0.09019608050584793	0.09019608050584793	0.07400472755280768	0.06844354282184106	0.25882354378700256	1400.423011192272	711.4702948454087	0.0	1402.6569014084507
1	580	nan	0	CAT	CAT	3202	3202	0	0	0	nan	877	1655.0	730.0	1.0	2.680536010159501	0.7677980993398167	0.0	0.27526679221594474	0.10950904783821666	65.0949102902925	58.215118311311535	8.06225774829855	2.7402676224961966	2.23606797749979	37.155509125930166	41.70578012476906	-52.95506098087197	317.233999999999	0.49900426742532006	45.372550047934055	169.9333370476961	0.16078431904315948	0.027450978755950928	0.07150786520825339	0.686274528503418	0.686274528503418	0.18905229186639189	0.19376663289361015	0.1921568661928177	0.09803921729326248	0.09803921729326248	0.0624141529535911	0.04586738735831209	0.21960784494876862	1668.8961299343218	725.0475388241383	0.0	1668.921322690992
1	581	nan	0	CAT	CAT	3202	3202	0	0	0	nan	2674	50.0	702.0	1.0	1.4745156166503235	0.8485008639189718	0.0	0.6403256704980843	0.3322396614575577	88.45716967306883	86.37129152675674	15.811388300841896	5.309171035860425	5.0	46.13868142659145	46.81100297097437	83.48644732563176	318.0239999999992	0.8584269662921349	73.13725648075342	635.737268961966	0.13725490868091583	0.0313725471496582	6.288178553520983	1.0	1.0	0.27188571182436216	0.23774766976887288	0.16078431904315948	0.08627451211214066	0.08627451211214066	0.24020122619346032	0.21423516069100554	0.21568627655506134	44.56163920045875	723.3962730119721	0.0	50.7565445026178
1	582	nan	0	CAT	CAT	3202	3202	0	0	0	nan	671	1565.0	720.0	1.0	2.7928769184964133	0.8065813769793148	0.0	0.2975609756097561	0.15391921040394005	59.43123860477015	55.78530272392541	6.324555320336759	2.3718317279539507	2.23606797749979	33.16867906047786	35.13117613872546	27.778467734294427	234.05599999999933	0.5490998363338789	38.584314838051796	138.9647096246481	0.16862745583057404	0.03529411554336548	0.12651896207804217	0.3450980484485626	0.3490196168422699	0.22048179907458168	0.20710090853151727	0.20000000298023224	0.12156862765550613	0.10588235408067703	0.05661381765269319	0.05074787955030629	0.24313725531101227	1581.972570205882	730.7538943103785	0.0	1582.0879284649777
1	583	nan	0	CAT	CAT	3202	3202	0	0	0	nan	1721	544.0	721.0	1.0	1.4005391711651125	0.6600336307106686	0.0	0.6313279530447542	0.33773654093151423	62.58811146310066	59.77457653551382	11.180339887498949	4.357620986793741	4.0	44.94380052331414	47.01844577876842	5.106645844405119	253.04999999999956	0.8214797136038187	37.04705972969532	314.2431457415223	0.125490203499794	0.043137259781360626	2.077551793401731	0.34117648005485535	0.7372549176216125	0.16916465629997862	0.18259334441692174	0.16470588743686676	0.10196078568696976	0.10196078568696976	0.04670675263026768	0.07342888533684691	0.21960784494876862	527.6008585672165	722.2163305707014	0.0	526.0813480534573
1	584	nan	0	CAT	CAT	3202	3202	0	0	0	nan	574	493.0	734.0	1.0	1.5292785942101188	0.833924862763653	0.0	0.5314814814814814	0.23219015030037407	41.4033527631211	39.824615503479755	7.810249675906654	3.1544298761441185	2.8284271247461903	27.333237685150678	22.849599380438093	-50.850536050673895	176.25399999999982	0.721105527638191	26.352941893041134	123.3568658605218	0.1764705926179886	0.0313725471496582	0.23532004502882972	0.35686275362968445	0.35686275362968445	0.19964349918970556	0.21490743181275573	0.2078431397676468	0.11372549086809158	0.11372549086809158	0.06274408738753853	0.05035254575937671	0.24705882370471954	486.9626461965406	737.6671223326047	0.0	487.18989547038325
1	585	nan	0	CAT	CAT	3202	3202	0	0	0	nan	476	818.0	717.0	1.0	1.828171897172452	0.6947268057849282	0.0	0.3628048780487805	0.17172201688481972	38.22750693603978	40.44749683231337	7.810249675906654	2.7795895139386237	2.23606797749979	27.457659713148843	27.496040616406805	-82.47090009037231	186.6359999999998	0.6013897662665825	37.89804044365883	124.81961180269718	0.23137255012989044	0.0313725471496582	0.8289052106873065	0.3921568691730499	0.4000000059604645	0.2766280324354659	0.26222607521575036	0.26274511218070984	0.14901961386203766	0.14901961386203766	0.0598442346088793	0.050815566230745915	0.29019609093666077	813.4331584396559	720.8747682938781	0.0	813.9873949579832
1	586	nan	0	CAT	CAT	3202	3202	0	0	0	nan	618	18.0	717.0	1.0	1.9553501409423282	0.8922815287506878	0.0	0.5197645079899075	0.23648590398288863	50.546528051558816	47.20169488482379	8.0	2.8745059525716483	2.8284271247461903	23.04757529722244	22.820717546528616	70.35998299137869	181.21599999999987	0.7046750285062714	34.501961566507816	131.0980425775051	0.11372549086809158	0.05098038911819458	4.692792426611874	1.0	1.0	0.23001307711005212	0.21213275497978173	0.14901961386203766	0.07058823853731155	0.07058823853731155	0.2473238505917842	0.17642874387957852	0.23333333432674408	21.415704467897783	724.0431349760707	0.0	19.90776699029126
1	587	nan	0	CAT	CAT	3202	3202	0	0	0	nan	785	905.0	743.0	1.0	2.6751046163051297	0.845193502344879	0.0	0.32198523379819527	0.14301151586247113	64.4453898953877	54.230987451824994	8.54400374531753	3.068107070487169	2.23606797749979	32.19937887599697	34.443510334282095	56.273224327797756	262.6359999999996	0.530584656978709	48.74117809534073	181.35686905682087	0.16470588743686676	0.050980404019355774	0.370806618570773	0.4156862795352936	0.4156862795352936	0.23321137844660636	0.2310278586711094	0.239215686917305	0.125490203499794	0.125490203499794	0.05792035898612068	0.06557932392510588	0.27843138575553894	892.6095229713648	734.4450114464564	0.0	892.4904458598726
1	588	nan	0	CAT	CAT	3202	3202	0	0	0	nan	1146	454.0	705.0	1.0	2.2040385797625253	0.8141936178739274	0.0	0.3242784380305603	0.13505843245997465	69.29614811344827	62.81719509815764	10.816653826391969	3.637038338565197	3.0	44.48066664144958	40.23288961123263	5.600072838254912	326.5399999999992	0.5237659963436929	55.70588383823633	248.44314318150282	0.18039216101169586	0.0313725471496582	0.604016694061416	0.3607843220233917	0.3607843220233917	0.22282353535294533	0.21679157345680874	0.21960784494876862	0.11372549086809158	0.11372549086809158	0.05487220726134652	0.04322302585925868	0.24705882370471954	464.8726027490085	712.3740470512004	0.0	464.39092495637
1	589	nan	0	CAT	CAT	3202	3202	0	0	0	nan	1761	963.0	731.0	1.0	1.4593502916820698	0.6459394838596138	0.0	0.5210059171597633	0.2772848657702765	64.24667081385896	68.00735254367721	15.0	4.978070594526816	4.242640687119285	51.0	49.045177289948064	-40.62748100991926	282.50199999999944	0.7405382674516402	57.01176655292511	415.6000126823783	0.18431372940540314	0.05098038911819458	0.5855696075698209	0.3686274588108063	0.4000000059604645	0.246804184211797	0.23600227863848852	0.239215686917305	0.13725490868091583	0.12156862765550613	0.05955521010784747	0.061464976719355566	0.2862745225429535	951.5976617554567	732.9304667327893	0.0	952.0039750141965
1	590	nan	0	CAT	CAT	3202	3202	0	0	0	nan	520	792.0	750.0	1.0	1.3556979518867784	0.569214025196141	0.0	0.49242424242424243	0.20414745784976435	32.749263823014545	33.24154027718932	9.219544457292887	3.3781827493570984	2.8284271247461903	28.991378028648448	26.92609725538076	-4.922984851890274	178.90999999999974	0.6632653061224489	30.360785149037838	126.41176814585924	0.21568627655506134	0.027450978755950928	0.3920621144970706	0.40392157435417175	0.40392157435417175	0.2300059480987715	0.24309955412665238	0.239215686917305	0.11764705926179886	0.11764705926179886	0.05936370366060023	0.049062714590534844	0.2666666805744171	792.4339072711363	746.9439429277081	0.0	792.0557692307692
1	591	nan	0	CAT	CAT	3202	3202	0	0	0	nan	1164	1499.0	754.0	1.0	1.5911531038584361	0.7340687206708555	0.0	0.4399092970521542	0.25507072461963237	56.78123337657055	55.362442142665635	11.180339887498949	3.8140967376609893	3.1622776601683795	35.96353579824648	38.55872682937745	33.78705970749488	239.46999999999952	0.7378763866877971	47.380393363535404	291.411772839725	0.21960784494876862	0.02745099365711212	0.6268603395405103	0.35686275362968445	0.35686275362968445	0.2429763762232585	0.25035375673515897	0.24705882370471954	0.12156862765550613	0.12156862765550613	0.04533257100363099	0.04050901165007772	0.2823529541492462	1488.0191360204194	750.5819136423706	0.0	1488.1469072164948
1	592	nan	0	CAT	CAT	3202	3202	0	0	0	nan	493	345.0	736.0	1.0	2.207254731949461	0.6781841267886423	0.0	0.40244897959183673	0.16973159768192683	42.41895516423026	36.05551275463989	6.0	2.153843175345637	2.0	27.96049606322325	31.173351909916164	-42.74883223397304	191.0499999999997	0.5862068965517242	28.835294641554356	95.65490370243788	0.1725490242242813	0.019607841968536377	0.40871184110042	0.2666666805744171	0.2705882489681244	0.19615846694934935	0.1940261738386164	0.1921568661928177	0.12156862765550613	0.12156862765550613	0.029165638347569123	0.026853562431503244	0.21470588445663452	354.7958346852552	734.2033043541333	0.0	354.45638945233264
1	593	nan	0	CAT	CAT	3202	3202	0	0	0	nan	381	876.0	749.0	1.0	2.6412873095756497	0.8730221517642597	0.0	0.3217905405405405	0.15563432069217942	45.50020547799034	37.107950630558946	6.4031242374328485	2.1900927674231037	2.0	21.8	22.189565404317836	49.98572663232737	175.39399999999983	0.6018957345971563	44.364707216620445	129.23529748618603	0.23529411852359772	0.06666667759418488	3.838813906229344	0.729411780834198	0.9843137264251709	0.33609626679257915	0.3392002558692547	0.2705882489681244	0.1568627506494522	0.1568627506494522	0.12873003601508762	0.1692184052878361	0.39901961386203766	866.6929145910001	739.3044151116102	0.0	870.0577427821522
1	594	nan	0	CAT	CAT	3202	3202	0	0	0	nan	1142	81.0	722.0	1.0	1.7731565145052728	0.6115013785218941	0.0	0.4699588477366255	0.21135886843978552	56.276722481623345	55.362442142665635	10.44030650891055	3.5278794412658594	3.0	44.0	44.528583317648625	88.42185559868497	260.5719999999994	0.6670560747663551	29.91764774173498	155.82353350520134	0.10588235408067703	0.02352941781282425	1.7176227971474687	0.30588236451148987	0.30588236451148987	0.13915184996155805	0.13644792776287332	0.12941177189350128	0.08627451211214066	0.08627451211214066	0.046701557642353626	0.03750620490117221	0.1568627506494522	84.7626525888031	732.3779538820185	0.0	85.25744308231174
1	595	nan	0	CAT	CAT	3202	3202	0	0	0	nan	782	1686.0	754.0	1.0	2.100532742192278	0.7173759783119481	0.0	0.3598711458812701	0.16226906871270821	53.04236271283468	54.70831746635972	9.899494936611665	3.415247150573375	2.8284271247461903	33.83671196973898	36.95388381031363	-69.39661246734595	246.08799999999962	0.5518701482004235	46.509805262088776	161.57255338132381	0.15294118225574493	0.03529411554336548	4.508584838057845	0.6901960968971252	0.6901960968971252	0.24739258118132326	0.20661451839043965	0.1882352977991104	0.125490203499794	0.125490203499794	0.10738616209928484	0.08218970987204169	0.23137255012989044	1692.996553479889	743.4811291211472	0.0	1691.150895140665
1	596	nan	0	CAT	CAT	3202	3202	0	0	0	nan	352	401.0	736.0	1.0	4.305469026642901	0.7194403014822761	0.0	0.26426426426426425	0.09404192887052631	51.00428063588338	39.395431207184416	3.605551275463989	1.618625773605048	1.4142135623730951	29.96331089849718	35.42524158789533	-30.453766435574643	216.87799999999956	0.3662851196670135	31.129412420094013	69.80784446746111	0.1764705926179886	0.023529410362243652	0.7947744565383112	0.29411765933036804	0.29411765933036804	0.19335038770244728	0.19831773996437815	0.20000000298023224	0.10980392247438431	0.10980392247438431	0.03821658454024682	0.036283074917510996	0.2235294133424759	388.011347700752	734.7669793370453	0.0	387.4176136363636
1	597	nan	0	CAT	CAT	3202	3202	0	0	0	nan	957	661.0	727.0	1.0	2.0597581548565453	0.7325168535523819	0.0	0.4160869565217391	0.1843194619860323	58.52925793159418	53.823786563191554	9.219544457292887	2.96936045596681	2.23606797749979	38.317949475270595	39.84372771446306	48.208820711694095	255.4319999999994	0.6116970278044104	47.66666792333126	213.66275123506784	0.1921568661928177	0.0313725620508194	2.1643081802640785	0.3764705955982208	0.3764705955982208	0.2227414388940713	0.2232630629415547	0.23137255012989044	0.10980392247438431	0.10980392247438431	0.0524042186457032	0.05210397640816521	0.25882354378700256	672.9291351560689	738.4166728235017	0.0	671.4597701149426
[truncated: 14,838 more rows]
[truncated: 7 more columns]
