# Supplementary material for: Mutationally-activated PI3’-kinase-α promotes de-differentiation of lung tumors initiated by the BRAFV600E oncoprotein kinase
Source: eLife. 2019 Aug 27;8:e43668. doi: 10.7554/eLife.43668 (PMC6711745; doi:10.7554/eLife.43668)
Supplement: Figure 3—source data 2. [file elife-43668-fig3-data2.zip]

Archive with 3 entries (2 files):
- lystumorsv3Cytoplasm.csv
- __MACOSX/
- __MACOSX/._lystumorsv3Cytoplasm.csv
