# Supplementary material for: Mutationally-activated PI3’-kinase-α promotes de-differentiation of lung tumors initiated by the BRAFV600E oncoprotein kinase
Source: eLife. 2019 Aug 27;8:e43668. doi: 10.7554/eLife.43668 (PMC6711745; doi:10.7554/eLife.43668)
Supplement: Figure 3—source data 2. [file elife-43668-fig3-data2.zip › lystumorsv3Cytoplasm.csv]

ImageNumber	ObjectNumber	Metadata_FileLocation	Metadata_Frame	Metadata_Genotype	Metadata_Genotype	Metadata_Mouse	Metadata_Mouse	Metadata_Series	Metadata_Tumor	Metadata_Tumor	Metadata_stain	AreaShape_Area	AreaShape_Center_X	AreaShape_Center_Y	AreaShape_Center_Z	AreaShape_Compactness	AreaShape_Eccentricity	AreaShape_EulerNumber	AreaShape_Extent	AreaShape_FormFactor	AreaShape_MajorAxisLength	AreaShape_MaxFeretDiameter	AreaShape_MaximumRadius	AreaShape_MeanRadius	AreaShape_MedianRadius	AreaShape_MinFeretDiameter	AreaShape_MinorAxisLength	AreaShape_Orientation	AreaShape_Perimeter	AreaShape_Solidity	Intensity_IntegratedIntensityEdge_OrigRed	Intensity_IntegratedIntensity_OrigRed	Intensity_LowerQuartileIntensity_OrigRed	Intensity_MADIntensity_OrigRed	Intensity_MassDisplacement_OrigRed	Intensity_MaxIntensityEdge_OrigRed	Intensity_MaxIntensity_OrigRed	Intensity_MeanIntensityEdge_OrigRed	Intensity_MeanIntensity_OrigRed	Intensity_MedianIntensity_OrigRed	Intensity_MinIntensityEdge_OrigRed	Intensity_MinIntensity_OrigRed	Intensity_StdIntensityEdge_OrigRed	Intensity_StdIntensity_OrigRed	Intensity_UpperQuartileIntensity_OrigRed	Location_CenterMassIntensity_X_OrigRed	Location_CenterMassIntensity_Y_OrigRed	Location_CenterMassIntensity_Z_OrigRed	Location_Center_X
1	1	nan	0	CAT	CAT	3202	3202	0	0	0	nan	34	696.0	239.0	1.0	2.5016681984544404	0.6742809098050455	0.0	0.37777777777777777	0.12609375631678985	11.916171400583105	10.0	1.0	1.0	1.0	7.056422850727971	8.79979410259399	77.84591210616752	58.21000000000002	0.53125	3.8313726522028446	3.8313726522028446	0.060784315690398216	0.0156862773001194	1.6725116480667936	0.34117648005485535	0.34117648005485535	0.1126874309471425	0.1126874309471425	0.07450980693101883	0.0470588244497776	0.0470588244497776	0.0850989922462762	0.0850989922462762	0.12156862765550613	695.0583418539076	240.22722620438887	0.0	694.9411764705883
1	2	nan	0	CAT	CAT	3202	3202	0	0	0	nan	35	788.0	239.0	1.0	4.091874055908303	0.9246353333012661	0.0	0.4666666666666667	0.10365312497674427	17.916374198633104	14.035668847618199	1.0	1.0	1.0	4.0	6.823516454040554	0.6125202309731178	65.14000000000001	0.5147058823529411	1.086274553090334	1.086274553090334	0.027450980618596077	0.003921568393707275	0.1705965933154871	0.04313725605607033	0.04313725605607033	0.031036415802580968	0.031036415802580968	0.0313725508749485	0.0235294122248888	0.0235294122248888	0.005166226472243927	0.005166226472243927	0.03529411926865578	783.8989169827062	236.9133574110536	0.0	783.7714285714286
1	3	nan	0	CAT	CAT	3202	3202	0	0	0	nan	54	713.0	239.0	1.0	4.011025188379561	0.7938456535764192	0.0	0.2887700534759358	0.08131796849787934	20.12751932006368	16.492422502470642	1.0	1.0	1.0	9.475230867899738	12.239932881299728	-2.1317178012852955	91.35000000000004	0.3711340206185567	3.113725569099188	3.113725569099188	0.04313725605607033	0.00784313678741455	1.4850623670691614	0.21176470816135406	0.21176470816135406	0.05766158461294792	0.05766158461294792	0.05098039284348488	0.0	0.0	0.040231079167151296	0.040231079167151296	0.060784315690398216	703.9055415529868	239.5037783330231	0.0	705.0
1	4	nan	0	CAT	CAT	3202	3202	0	0	0	nan	35	716.0	239.0	1.0	3.127597453663599	0.7525337048838359	0.0	0.3645833333333333	0.12132230530423337	14.01883069158464	11.180339887498949	1.0	1.0	1.0	7.0	9.232153324317471	13.032134444777366	60.21000000000002	0.48951048951048953	1.6274510212242603	1.6274510212242603	0.0313725508749485	0.013725493103265762	0.8493772718679509	0.08235294371843338	0.08235294371843338	0.04649860060640744	0.04649860060640744	0.052941177040338516	0.0235294122248888	0.0235294122248888	0.01577406455933757	0.01577406455933757	0.05882352963089943	718.9180722960955	238.3614457902892	0.0	719.6571428571428
1	5	nan	0	CAT	CAT	3202	3202	0	0	0	nan	89	747.0	238.0	1.0	2.774241880416268	0.9216989141876758	0.0	0.4494949494949495	0.1446326878691418	23.433677308640505	21.02379604162864	3.0	1.2938303666963602	1.0	7.9084225486579705	9.090065442163397	1.2215015804788312	87.93600000000004	0.5874587458745875	4.17647067271173	6.717647207900882	0.054901961237192154	0.023529410362243652	1.2759688598820047	0.125490203499794	0.125490203499794	0.0696078445451955	0.07547918211124587	0.0784313753247261	0.0	0.0	0.03334966972981355	0.030315303851594273	0.10196078568696976	744.7565674302309	238.43257442455405	0.0	743.6629213483146
1	6	nan	0	CAT	CAT	3202	3202	0	0	0	nan	18	732.0	239.0	1.0	1.67206851796	0.5940332755258018	0.0	0.5142857142857142	0.2663810179839276	6.908357572996667	6.0	1.0	1.0	1.0	4.0	5.557362403478319	-74.28521719258075	29.14	0.7058823529411765	0.9725490529090166	0.9725490529090166	0.045098040252923965	0.00784314051270485	0.2823067690996034	0.07058823853731155	0.07058823853731155	0.05403050293938981	0.05403050293938981	0.05882352963089943	0.027450980618596077	0.027450980618596077	0.013173174135396246	0.013173174135396246	0.06470588594675064	730.4959677375258	238.15322581122422	0.0	730.2222222222222
1	7	nan	0	CAT	CAT	3202	3202	0	0	0	nan	150	674.0	242.0	1.0	2.501889921937493	0.8963424324130905	0.0	0.41208791208791207	0.20420731548446944	28.304462663399473	25.317977802344327	3.1622776601683795	1.5269489636647255	1.2071067811865475	12.854388126925649	12.549135330976267	4.0980501022778135	96.07600000000005	0.5928853754940712	6.443137429654598	12.278431732207537	0.054901961237192154	0.011764708906412125	1.895029343444787	0.4117647111415863	0.4117647111415863	0.08590849906206131	0.08185621154805024	0.06666667014360428	0.03921568766236305	0.03921568766236305	0.07181554372261192	0.058646002405285835	0.08039215952157974	684.1389332300482	241.8339188711049	0.0	682.3266666666667
1	8	nan	0	CAT	CAT	3202	3202	0	0	0	nan	55	824.0	249.0	1.0	2.669622054783018	0.7474025402553466	0.0	0.4230769230769231	0.1167651784649238	16.17533961645275	13.892443989449804	2.0	1.0589571034021688	1.0	9.0	10.746434069499527	65.84178965297743	76.93600000000004	0.48672566371681414	1.8862745687365532	2.2392157539725304	0.019607843831181526	0.01568627543747425	2.0835615715285623	0.12941177189350128	0.12941177189350128	0.037725491374731066	0.04071301370859146	0.03529411926865578	0.0	0.0	0.02936613530043662	0.03056437650614559	0.0519607849419117	822.1138353588192	246.29597196819958	0.0	820.7636363636364
1	9	nan	0	CAT	CAT	3202	3202	0	0	0	nan	34	727.0	239.0	1.0	2.430050372848486	0.5300983354467821	0.0	0.34	0.12475284584195688	11.137638957209814	9.486832980505138	1.0	1.0	1.0	6.6000000000000005	9.444006962003561	-46.56583535114907	58.52200000000003	0.5112781954887218	2.215686334297061	2.215686334297061	0.04313725605607033	0.02352941408753395	0.9555993472400326	0.11372549086809158	0.11372549086809158	0.06516724512638415	0.06516724512638415	0.06666667014360428	0.0235294122248888	0.0235294122248888	0.02706959844931422	0.02706959844931422	0.0882352963089943	726.1823008641267	244.15929202244607	0.0	726.1176470588235
1	10	nan	0	CAT	CAT	3202	3202	0	0	0	nan	146	756.0	239.0	1.0	1.4312216263829438	0.8462454193448935	0.0	0.6985645933014354	0.3907533038763824	20.420705943795387	18.439088914585774	4.0	1.8325817390926988	1.7071067811865475	10.0	10.880015110984173	-7.288571771873954	68.52200000000002	0.8513119533527697	5.2196079865098	12.709804270416498	0.07058823853731155	0.0156862735748291	0.38173292975748463	0.14901961386203766	0.14901961386203766	0.09320728547338929	0.08705345390696231	0.08627451211214066	0.05098039284348488	0.05098039284348488	0.02645233479317294	0.022015108660804944	0.10000000149011612	761.0391854501825	238.99784016007763	0.0	761.3972602739726
1	11	nan	0	CAT	CAT	3202	3202	0	0	0	nan	35	807.0	239.0	1.0	2.225163514967111	0.5299796411724002	0.0	0.4375	0.16135057668173453	10.815946782160303	9.055385138137417	1.4142135623730951	1.0236693464213198	1.0	7.0	9.17203498363242	-89.54240489914224	52.21000000000001	0.56	5.552941270172596	5.949019707739353	0.1401960849761963	0.021568626165390015	0.556184691467269	0.250980406999588	0.250980406999588	0.16827094758098776	0.1699719916496958	0.19411765038967133	0.0	0.0	0.06875796950643066	0.06725359027820058	0.21568627655506134	805.4152933329389	241.998022401536	0.0	805.2857142857143
1	12	nan	0	CAT	CAT	3202	3202	0	0	0	nan	18	825.0	242.0	1.0	1.7938106201052828	0.5398196293898172	0.0	0.6	0.27411453002032365	7.022110980758635	5.385164807134504	1.0	1.0	1.0	4.0	5.911077583754634	-82.76485294996706	28.726000000000006	0.6666666666666666	0.7803921829909086	0.7803921829909086	0.02549019642174244	0.027450982481241226	1.1048590001517369	0.09803921729326248	0.09803921729326248	0.0433551212772727	0.0433551212772727	0.03529411926865578	0.0	0.0	0.02936007807894184	0.02936007807894184	0.07058823853731155	826.4170854241132	244.35678391264148	0.0	826.8333333333334
1	13	nan	0	CAT	CAT	3202	3202	0	0	0	nan	51	735.0	252.0	1.0	3.530493551167633	0.4398769592449408	0.0	0.2602040816326531	0.1035738384734095	15.991346147333346	13.92838827718412	1.0	1.0	1.0	10.261953630166738	14.361157133992773	-62.76303519658186	78.66200000000003	0.3953488372093023	3.9176471531391144	3.9176471531391144	0.05784313753247261	0.019607841968536377	0.41188003273619916	0.12156862765550613	0.12156862765550613	0.07681661084586498	0.07681661084586498	0.07450980693101883	0.04313725605607033	0.04313725605607033	0.022267540493738393	0.022267540493738393	0.09509804099798203	734.8488488396264	245.80980979434509	0.0	734.6862745098039
1	14	nan	0	CAT	CAT	3202	3202	0	0	0	nan	143	807.0	252.0	1.0	2.596082533901031	0.7488786743115122	0.0	0.3611111111111111	0.120784545374823	25.6751433421068	21.213203435596427	3.605551275463989	1.4161701602172123	1.0	15.331727093517648	17.01510038241001	67.8539410903074	121.97400000000005	0.4774624373956594	9.568627703934908	17.839216124266386	0.05882352963089943	0.0470588244497776	0.8928047239582783	0.3529411852359772	0.3843137323856354	0.11126311283645242	0.12474976310675795	0.09803921729326248	0.0	0.0	0.08137663645396392	0.08404681961954405	0.18137255311012268	803.5122004820739	248.62958890629048	0.0	802.6293706293707
1	15	nan	0	CAT	CAT	3202	3202	0	0	0	nan	59	828.0	248.0	1.0	4.688702253776398	0.9429798604389698	0.0	0.35119047619047616	0.0848955008909553	25.233919834727388	20.396078054371138	2.0	1.047939442792308	1.0	6.938595304778443	8.399104921787478	-9.002147198333223	93.45200000000003	0.4555984555984556	1.8980392701923847	2.1411765329539776	0.030392158310860395	0.011764705181121826	1.7325835448539346	0.0941176488995552	0.0941176488995552	0.034509804912588815	0.036291127677186064	0.03921568766236305	0.0	0.0	0.022600809081852406	0.022964224184237818	0.05098039284348488	833.7362637405273	246.6245421178409	0.0	835.0169491525423
1	16	nan	0	CAT	CAT	3202	3202	0	0	0	nan	57	709.0	253.0	1.0	4.438498583941337	0.7930307095252384	0.0	0.24358974358974358	0.09062376830989811	21.73385932016194	17.72004514666935	1.0	1.0	1.0	9.899494936611665	13.239868478696959	-60.390944271334774	88.90400000000004	0.3864406779661017	2.827451068907976	2.827451068907976	0.036274511367082596	0.00784313678741455	1.3862473587498656	0.0941176488995552	0.0941176488995552	0.04960440471768379	0.04960440471768379	0.04313725605607033	0.0313725508749485	0.0313725508749485	0.01748372599316205	0.01748372599316205	0.05882352963089943	714.7156726750177	245.46185856556698	0.0	713.8070175438596
1	17	nan	0	CAT	CAT	3202	3202	0	0	0	nan	65	812.0	247.0	1.0	2.086257753010388	0.6234308671696316	0.0	0.3869047619047619	0.14012161617981259	14.707671160207877	13.601470508735444	2.23606797749979	1.1623042534843775	1.0	9.70142500145332	11.499611536970091	87.21496854261594	76.35000000000002	0.5676855895196506	2.623529478907585	3.6196079440414906	0.02450980432331562	0.02352941408753395	1.4612830997254758	0.1568627506494522	0.1568627506494522	0.052470589578151705	0.05568627606217678	0.05098039284348488	0.01568627543747425	0.01568627543747425	0.037890472138671534	0.034382048773975105	0.07450980693101883	811.2795233000305	245.2502708484193	0.0	812.6923076923077
1	18	nan	0	CAT	CAT	3202	3202	0	0	0	nan	17	668.0	249.0	1.0	1.6062855171621333	0.7305033243317142	0.0	0.4857142857142857	0.2252527820095596	6.978065555911094	6.082762530298219	1.0	1.0	1.0	3.5355339059327378	4.765384745835996	17.9410686231021	30.796	0.7555555555555555	0.5372549220919609	0.5372549220919609	0.027450980618596077	0.003921568393707275	0.12496994724695816	0.03921568766236305	0.03921568766236305	0.03160323071129182	0.03160323071129182	0.0313725508749485	0.0235294122248888	0.0235294122248888	0.004750002844319529	0.004750002844319529	0.03529411926865578	667.9708029190754	246.52554743237457	0.0	668.0
1	19	nan	0	CAT	CAT	3202	3202	0	0	0	nan	46	784.0	244.0	1.0	2.6375745012262444	0.7964650638216805	0.0	0.5054945054945055	0.15891329589069414	15.115207410176493	12.36931687685298	2.23606797749979	1.1153725171601145	1.0	6.0	9.139932354769105	0.6176000633403523	60.31200000000001	0.5476190476190477	2.1254902444779873	2.725490268319845	0.0470588244497776	0.011764705181121826	0.45832327742817985	0.09019608050584793	0.09019608050584793	0.055933953802052294	0.059249788441735764	0.05882352963089943	0.03921568766236305	0.03921568766236305	0.012553025252921648	0.014097463270889636	0.06666667014360428	786.7640287658609	244.71942445452183	0.0	787.2173913043479
1	20	nan	0	CAT	CAT	3202	3202	0	0	0	nan	79	748.0	243.0	1.0	3.3476661041885234	0.9220555508626678	0.0	0.2743055555555556	0.11771449744845792	24.255470953718074	22.02271554554524	2.8284271247461903	1.1692611505267245	1.0	8.194360315705342	9.388263603595112	-49.18681665058641	91.83400000000003	0.5392491467576792	5.643137406557798	7.6705884374678135	0.062745101749897	0.027450982481241226	2.030258462179214	0.21176470816135406	0.21176470816135406	0.0881740219774656	0.09709605617047865	0.08627451211214066	0.03529411926865578	0.03529411926865578	0.04433493514106147	0.04799764855624383	0.12549019791185856	745.6094069345758	246.00562373936734	0.0	744.0379746835443
1	21	nan	0	CAT	CAT	3202	3202	0	0	0	nan	60	770.0	243.0	1.0	3.5149476694122463	0.936665735453563	0.0	0.27149321266968324	0.13857095054318128	21.93115669264897	17.804493814764857	2.0	1.078798701022631	1.0	7.007816282630053	7.680831506438942	-31.11880168965557	73.76400000000002	0.5607476635514018	2.5254902709275484	3.227451080456376	0.03921568766236305	0.0156862735748291	1.1153737947658358	0.08627451211214066	0.08627451211214066	0.05050980541855097	0.053790851340939604	0.054901961237192154	0.027450980618596077	0.027450980618596077	0.015639931979405216	0.016623808082273483	0.06666667014360428	766.0619684055332	244.70352370450698	0.0	765.3166666666667
1	22	nan	0	CAT	CAT	3202	3202	0	0	0	nan	75	692.0	250.0	1.0	4.20383261583291	0.7634036221774544	0.0	0.30364372469635625	0.09423647089193538	23.852381551299658	18.681541692269406	2.23606797749979	1.121807505521486	1.0	12.0	15.406772079872608	-8.615679947653383	100.00600000000004	0.3826530612244898	9.588235560804605	13.043137598782778	0.07352941483259201	0.07647059112787247	2.4542289348668844	0.4274509847164154	0.4274509847164154	0.1546489606581388	0.1739085013171037	0.12745098397135735	0.03921568766236305	0.03921568766236305	0.11572244498601997	0.12398359495247703	0.30490197241306305	696.5520144414161	247.92543595837995	0.0	698.84
1	23	nan	0	CAT	CAT	3202	3202	0	0	0	nan	46	847.0	257.0	1.0	3.5096653360663486	0.832477369279337	0.0	0.2987012987012987	0.10525373354710675	17.804240731028575	15.0	1.4142135623730951	1.0090046426602846	1.0	8.049844718999243	9.864600685334816	-71.50182399011847	74.10800000000002	0.4444444444444444	1.450980443507433	1.4980392679572105	0.0313725508749485	0.003921570256352425	1.329396083934544	0.05882352963089943	0.05882352963089943	0.032244009855720734	0.03256607104254806	0.0313725508749485	0.0	0.0	0.01365719451558605	0.01367961093580548	0.04117647185921669	848.4607330041679	251.73821985288254	0.0	849.195652173913
1	24	nan	0	CAT	CAT	3202	3202	0	0	0	nan	42	773.0	244.0	1.0	2.733840319110261	0.9382039321618189	0.0	0.3230769230769231	0.1737920295477109	16.232770786408697	13.416407864998739	2.0	1.0632584345117233	1.0	4.919349550499537	5.6178845764993035	-59.58846498716745	55.10800000000002	0.7304347826086957	1.8470588847994804	2.1450981087982655	0.04313725605607033	0.011764708906412125	0.5786966864292798	0.09019608050584793	0.09019608050584793	0.049920510399985955	0.051073764495196794	0.05098039284348488	0.0313725508749485	0.0313725508749485	0.013264220102235618	0.013020105961733676	0.062745101749897	771.047531990049	247.3729433259092	0.0	770.6190476190476
1	25	nan	0	CAT	CAT	3202	3202	0	0	0	nan	34	838.0	253.0	1.0	2.7572862858292684	0.744072184582826	0.0	0.3541666666666667	0.12835934156392928	12.924754093029906	11.045361017187261	1.0	1.0	1.0	7.0	8.63501828654529	-6.458598542357777	57.694000000000024	0.5528455284552846	1.0588235575705767	1.0588235575705767	0.0235294122248888	0.00784313678741455	0.8208193273682047	0.05098039284348488	0.05098039284348488	0.031141869340311077	0.031141869340311077	0.027450980618596077	0.019607843831181526	0.019607843831181526	0.010502932061203538	0.010502932061203538	0.04313725605607033	838.8703703604343	249.0037037051436	0.0	838.2941176470588
1	26	nan	0	CAT	CAT	3202	3202	0	0	0	nan	60	863.0	252.0	1.0	3.242239973788133	0.736737579682924	0.0	0.3125	0.12206873186073379	18.500838292944756	15.811388300841896	2.23606797749979	1.0982153704498694	1.0	10.24874125186632	12.509874213376813	-17.228677727132993	78.59200000000003	0.4580152671755725	2.1333333998918533	2.6549020409584045	0.0313725508749485	0.011764705181121826	1.1247689244088237	0.07450980693101883	0.08235294371843338	0.041025642305612564	0.04424836734930674	0.0470588244497776	0.0	0.0	0.01588228874016215	0.01731853521875066	0.054901961237192154	859.033973382401	252.54062036777086	0.0	858.0666666666667
1	27	nan	0	CAT	CAT	3202	3202	0	0	0	nan	45	714.0	254.0	1.0	3.318487160098097	0.9295113869320355	0.0	0.2727272727272727	0.13524590094699773	18.36462648717514	16.1245154965971	1.4142135623730951	1.0092047458305131	1.0	5.466081666101212	6.772753282953592	-35.166277422947296	64.66200000000003	0.6428571428571429	2.376470658928156	2.4196079149842262	0.04019607976078987	0.009803924709558487	0.8703465809366087	0.10980392247438431	0.10980392247438431	0.05401069679382173	0.05376906477742725	0.052941177040338516	0.0313725508749485	0.0313725508749485	0.01669785588710159	0.01658889424754403	0.062745101749897	719.1880064785105	250.61264180209704	0.0	718.3555555555556
1	28	nan	0	CAT	CAT	3202	3202	0	0	0	nan	60	795.0	254.0	1.0	4.505451108739899	0.543111851385814	0.0	0.234375	0.0770286734723339	20.145455460528368	16.97056274847714	1.4142135623730951	1.0138071187457698	1.0	14.521970956087133	16.915340345110994	-25.065344132304624	98.93600000000004	0.33994334277620397	4.49411778151989	4.662745237350464	0.07058823853731155	0.00784313678741455	0.24946502135745394	0.10980392247438431	0.10980392247438431	0.07748478933654983	0.07771242062250773	0.0784313753247261	0.04313725605607033	0.04313725605607033	0.014013407314457174	0.014057454645101114	0.08627451211214066	787.518923468197	254.27754415708088	0.0	787.4166666666666
1	29	nan	0	CAT	CAT	3202	3202	0	0	0	nan	30	881.0	251.0	1.0	1.9412715493515587	0.791450143678928	0.0	0.5	0.23888090857731073	10.47607105663408	9.219544457292887	2.0	1.074754689570643	1.0	5.0	6.4033279652467465	-6.634774295204343	39.72600000000001	0.6666666666666666	1.2392157278954983	1.4784314185380936	0.0470588244497776	0.00784314051270485	0.7209187093575297	0.07058823853731155	0.07058823853731155	0.047662143380596086	0.04928104728460312	0.05882352963089943	0.0	0.0	0.02249333654283288	0.021400015187054495	0.06666667014360428	882.6021220242898	251.44827585164236	0.0	883.2333333333333
1	30	nan	0	CAT	CAT	3202	3202	0	0	0	nan	27	671.0	253.0	1.0	2.249216261463565	0.7520400064871776	0.0	0.42857142857142855	0.17170819258717543	10.466996641876396	8.54400374531753	1.0	1.0	1.0	4.949747468305833	6.89898026079587	60.12821858176462	44.45200000000001	0.6136363636363636	1.0509804282337427	1.0509804282337427	0.03529411926865578	0.005882352590560913	0.26666864742713137	0.05098039284348488	0.05098039284348488	0.03892520104569418	0.03892520104569418	0.037254903465509415	0.027450980618596077	0.027450980618596077	0.005935458528079528	0.005935458528079528	0.04313725605607033	672.6044775959235	251.2388059601239	0.0	672.3703703703703
1	31	nan	0	CAT	CAT	3202	3202	0	0	0	nan	29	683.0	253.0	1.0	2.3227356074267558	0.9002161655264014	0.0	0.4027777777777778	0.20791456967041552	12.092411190547471	10.63014581273465	1.0	1.0	1.0	3.5355339059327378	5.265559264509389	-47.14896003882266	41.866000000000014	0.8529411764705882	0.9058823846280575	0.9058823846280575	0.027450980618596077	0.003921570256352425	0.2786541947114026	0.04313725605607033	0.04313725605607033	0.03123732360786405	0.03123732360786405	0.0313725508749485	0.0235294122248888	0.0235294122248888	0.005299775392346639	0.005299775392346639	0.03529411926865578	680.5974025799652	253.22510823671533	0.0	680.8620689655172
1	32	nan	0	CAT	CAT	3202	3202	0	0	0	nan	94	753.0	245.0	1.0	4.69755444662606	0.8545571538049235	0.0	0.25824175824175827	0.08572160834328667	29.79795101257549	25.079872407968907	2.8284271247461903	1.1466579197232376	1.0	13.0	15.475785271552956	-88.10632522720562	117.38800000000005	0.34558823529411764	6.266666818410158	8.196078639477491	0.0470588244497776	0.0313725508749485	2.605934519363326	0.22745098173618317	0.22745098173618317	0.08034188228730972	0.08719232595188821	0.07450980693101883	0.0313725508749485	0.0313725508749485	0.0459940876653098	0.049533149313382235	0.11764705926179886	751.6291866034808	249.7736841993092	0.0	752.5744680851063
1	33	nan	0	CAT	CAT	3202	3202	0	0	0	nan	27	887.0	253.0	1.0	2.680161755783154	0.825613418296911	0.0	0.45	0.14290654067743444	11.905774202365176	9.486832980505138	1.0	1.0	1.0	5.0	6.717668732150735	-3.42294554891763	48.726000000000006	0.5510204081632653	0.9098039474338293	0.9098039474338293	0.02549019642174244	0.009803920984268188	0.7700615368659826	0.062745101749897	0.062745101749897	0.03369644249754923	0.03369644249754923	0.04117647185921669	0.0	0.0	0.018860387360927384	0.018860387360927384	0.0470588244497776	891.7672413649968	252.59913793151983	0.0	891.3333333333334
1	34	nan	0	CAT	CAT	3202	3202	0	0	0	nan	29	762.0	257.0	1.0	2.575722116576388	0.7237743650168706	0.0	0.4142857142857143	0.12592382064027524	11.431867670751826	9.486832980505138	1.0	1.0	1.0	6.0	7.888408417952518	8.458432387776393	53.796000000000014	0.5087719298245614	1.0274510197341442	1.0274510197341442	0.0313725508749485	0.003921568393707275	0.28687766876946164	0.062745101749897	0.062745101749897	0.03542934550807394	0.03542934550807394	0.03529411926865578	0.0235294122248888	0.0235294122248888	0.007739872271132	0.007739872271132	0.03921568766236305	763.3282442716816	253.97328244355074	0.0	763.1379310344828
1	35	nan	0	CAT	CAT	3202	3202	0	0	0	nan	80	777.0	246.0	1.0	3.9818091544231238	0.8438325986313299	0.0	0.26666666666666666	0.08385924334402804	25.146684437059974	21.095023109728988	2.0	1.1082106781186547	1.0	11.589033587053981	13.493874548365703	-57.730681026857546	109.49000000000004	0.40302267002518893	4.047058949247003	4.843137396499515	0.03921568766236305	0.019607841968536377	1.458959588226506	0.14509804546833038	0.14509804546833038	0.05865302824995656	0.06053921745624393	0.054901961237192154	0.019607843831181526	0.019607843831181526	0.028250721493771558	0.02770085088554677	0.07450980693101883	776.2348178102104	250.18785426239833	0.0	775.525
1	36	nan	0	CAT	CAT	3202	3202	0	0	0	nan	43	730.0	257.0	1.0	3.207382480500969	0.7672194940524025	0.0	0.30714285714285716	0.10971761168194316	15.84563470183852	13.341664064126334	1.0	1.0	1.0	8.221921916437786	10.163146604035365	16.845033762989917	70.17800000000003	0.4387755102040816	3.8941177539527416	3.8941177539527416	0.06176470872014761	0.029411762952804565	1.175610601135207	0.16078431904315948	0.16078431904315948	0.09056087799890097	0.09056087799890097	0.09215686470270157	0.03529411926865578	0.03529411926865578	0.036571249615015476	0.036571249615015476	0.12156862765550613	730.2145015091203	252.43001007515144	0.0	729.0697674418604
1	37	nan	0	CAT	CAT	3202	3202	0	0	0	nan	40	830.0	251.0	1.0	2.740254192093697	0.6531334026060375	0.0	0.3076923076923077	0.15191543440400881	13.39185386974481	12.649110640673518	1.4142135623730951	1.0207106781186548	1.0	8.457816116784908	10.140885807963999	-75.2654677217012	57.52200000000002	0.5031446540880503	1.5490196570754051	1.7098039761185646	0.03529411926865578	0.00784313678741455	0.7978331526872486	0.09019608050584793	0.09803921729326248	0.04076367518619487	0.042745099402964115	0.03921568766236305	0.019607843831181526	0.019607843831181526	0.01559673854905439	0.017923757131478556	0.0470588244497776	831.3394495472611	253.58715596513173	0.0	832.05
1	38	nan	0	CAT	CAT	3202	3202	0	0	0	nan	31	841.0	253.0	1.0	2.4014080731612486	0.6535498286134537	0.0	0.3875	0.14067076380832128	11.057009329191507	9.219544457292887	1.0	1.0	1.0	6.957010852370434	8.368867839877234	-75.57610661298017	52.62400000000001	0.6262626262626263	1.368627494201064	1.368627494201064	0.03921568766236305	0.00784313678741455	0.4597150901817909	0.07058823853731155	0.07058823853731155	0.04414927400648594	0.04414927400648594	0.04313725605607033	0.0235294122248888	0.0235294122248888	0.01287094040699224	0.01287094040699224	0.054901961237192154	843.793696270747	253.75071634694322	0.0	843.4193548387096
1	39	nan	0	CAT	CAT	3202	3202	0	0	0	nan	31	739.0	257.0	1.0	2.4988479580901535	0.6545325670901027	0.0	0.3875	0.17300653750652698	11.281576264006134	9.486832980505138	1.0	1.0	1.0	6.363961030678928	8.529253061473511	-19.96129647291742	47.45200000000001	0.5535714285714286	1.8509804420173168	1.8509804420173168	0.04313725605607033	0.011764708906412125	0.8601603548427673	0.10980392247438431	0.10980392247438431	0.05970904651668764	0.05970904651668764	0.054901961237192154	0.03529411926865578	0.03529411926865578	0.02156482488053453	0.02156482488053453	0.07254902273416519	744.0826271114934	256.60169490142187	0.0	743.2258064516129
1	40	nan	0	CAT	CAT	3202	3202	0	0	0	nan	31	721.0	253.0	1.0	2.563807881376088	0.873930677913936	0.0	0.36904761904761907	0.16199665954261602	12.87717866766015	11.0	1.0	1.0	1.0	4.975196209154733	6.2589602116110274	-13.566896151202913	49.03800000000001	0.5794392523364486	1.8235294744372368	1.8235294744372368	0.053921569138765335	0.005882354453206062	0.24935111326160986	0.0784313753247261	0.0784313753247261	0.05882353143345925	0.05882353143345925	0.060784315690398216	0.03921568766236305	0.03921568766236305	0.008909206193137169	0.008909206193137169	0.06372549384832382	718.6623655843114	255.70967741803685	0.0	718.9032258064516
1	41	nan	0	CAT	CAT	3202	3202	0	0	0	nan	32	827.0	251.0	1.0	2.041536681077303	0.8394559437170742	0.0	0.5333333333333333	0.229422973429424	11.4175876392331	9.219544457292887	2.0	1.0571383476483185	1.0	5.0	6.204633951635697	83.71539499805998	41.866000000000014	0.6213592233009708	1.4156863056123257	1.5725490525364876	0.0470588244497776	0.003921568393707275	0.18560934007282642	0.062745101749897	0.062745101749897	0.04881676915904571	0.04914215789176524	0.0470588244497776	0.03921568766236305	0.03921568766236305	0.005968377928935397	0.005798783614428799	0.05098039284348488	827.3366583577952	254.18952618585604	0.0	827.34375
1	42	nan	0	CAT	CAT	3202	3202	0	0	0	nan	35	907.0	258.0	1.0	2.8696754445525525	0.9059028694571922	0.0	0.4166666666666667	0.12872981856091956	14.804325006669306	13.038404810405298	1.4142135623730951	1.0118346732106598	1.0	5.0	6.269417369126676	7.150853102158151	58.45200000000001	0.6481481481481481	0.8392157144844532	0.874509833753109	0.019607843831181526	0.00784313678741455	0.9254023264162514	0.0470588244497776	0.0470588244497776	0.024682815131895682	0.02498599525008883	0.0235294122248888	0.0	0.0	0.011072664624353992	0.011055593675442241	0.03235294297337532	909.8923766853106	257.2376681583308	0.0	910.8
1	43	nan	0	CAT	CAT	3202	3202	0	0	0	nan	28	706.0	257.0	1.0	2.1463924297804176	0.7160377196245111	0.0	0.4	0.20074510175074595	10.227004640361818	9.055385138137417	1.0	1.0	1.0	6.0	7.1390791248882675	-3.9611256698055777	41.86600000000002	0.6588235294117647	1.5764706209301949	1.5764706209301949	0.03529411926865578	0.0156862735748291	0.7460758140612711	0.12156862765550613	0.12156862765550613	0.05630252217607839	0.05630252217607839	0.05098039284348488	0.027450980618596077	0.027450980618596077	0.0274752651325343	0.0274752651325343	0.06666667014360428	703.3009950148709	255.5497512527807	0.0	703.1785714285714
1	44	nan	0	CAT	CAT	3202	3202	0	0	0	nan	25	838.0	258.0	1.0	1.9607559396996914	0.745853817542341	0.0	0.44642857142857145	0.23643248643347214	9.384865904554236	7.615773105863909	1.0	1.0	1.0	4.242640687119285	6.251349862978942	49.175923671098516	36.45200000000001	0.6756756756756757	1.2078431695699692	1.2078431695699692	0.04313725605607033	0.003921568393707275	0.29958186469448744	0.0941176488995552	0.0941176488995552	0.048313726782798765	0.048313726782798765	0.04313725605607033	0.0313725508749485	0.0313725508749485	0.014148985017521666	0.014148985017521666	0.05000000074505806	840.7922077823943	259.0194805085454	0.0	840.8
1	45	nan	0	CAT	CAT	3202	3202	0	0	0	nan	47	863.0	257.0	1.0	1.2920644395585204	0.7304901396800596	0.0	0.6103896103896104	0.37617600681292146	10.352548641290284	10.04987562112089	3.0	1.3446820854544135	1.0	6.0	7.069996091429526	-1.204823924483383	39.62400000000001	0.8103448275862069	1.4901961088180542	2.643137324601412	0.0470588244497776	0.00784313678741455	0.33463712888856123	0.08235294371843338	0.08627451211214066	0.05138607271786394	0.05623696435322153	0.05098039284348488	0.03921568766236305	0.03921568766236305	0.010670048505571239	0.012950316599129997	0.06372549384832382	861.921364989105	257.25964391291365	0.0	861.6595744680851
1	46	nan	0	CAT	CAT	3202	3202	0	0	0	nan	65	883.0	262.0	1.0	3.85760694864974	0.8970862231440443	0.0	0.31100478468899523	0.09209250661306773	23.169910174647324	19.313207915827967	2.0	1.0472471971056225	1.0	8.475677204353538	10.237752910213164	-15.85768204583347	94.17800000000003	0.4421768707482993	2.5803922303020954	2.9450981244444847	0.03529411926865578	0.00784313678741455	1.228079244425616	0.0784313753247261	0.0784313753247261	0.04373546153054399	0.045309201914530535	0.04313725605607033	0.0235294122248888	0.0235294122248888	0.01248098790672943	0.013321452934679245	0.054901961237192154	887.6058588903915	258.1291611114994	0.0	888.7846153846153
1	47	nan	0	CAT	CAT	3202	3202	0	0	0	nan	58	684.0	261.0	1.0	2.786876971527268	0.8161189620627376	0.0	0.29743589743589743	0.10729330844843736	17.634444570972512	15.231546211727817	1.4142135623730951	1.021424839433091	1.0	7.701031252562294	10.19066218100898	-51.20471339086959	82.42000000000003	0.5321100917431193	2.5019608568400145	2.6627451721578836	0.03529411926865578	0.011764705181121826	0.7805540912140586	0.09019608050584793	0.09019608050584793	0.04549019739709117	0.04590939951996351	0.04313725605607033	0.027450980618596077	0.027450980618596077	0.016781715296824748	0.01644559512115324	0.054901961237192154	685.7231222376137	257.49926362408866	0.0	685.2068965517242
1	48	nan	0	CAT	CAT	3202	3202	0	0	0	nan	45	731.0	257.0	1.0	2.5932576066175486	0.8508774906602539	-2.0	0.35714285714285715	0.10559936489790173	15.336004660164596	13.038404810405298	1.0	1.0	1.0	7.36327520755392	8.056987137082249	-7.146844902653655	73.17800000000003	0.5294117647058824	2.99607852473855	2.99607852473855	0.04019607976078987	0.021568628028035164	0.8668753346798785	0.14509804546833038	0.14509804546833038	0.06657952277196778	0.06657952277196778	0.060784315690398216	0.0313725508749485	0.0313725508749485	0.029825573664315305	0.029825573664315305	0.08921568840742111	731.3036648951465	258.6034031562217	0.0	730.4666666666667
1	49	nan	0	CAT	CAT	3202	3202	0	0	0	nan	39	775.0	258.0	1.0	2.8067203471003332	0.4416772954920358	0.0	0.32231404958677684	0.1273382550015608	12.495972894577795	10.44030650891055	1.0	1.0	1.0	8.74573066576194	11.211061849021014	-45.734400357192676	62.038000000000025	0.4482758620689655	1.7843137849122286	1.7843137849122286	0.03529411926865578	0.00784313678741455	0.9529471321679492	0.09019608050584793	0.09019608050584793	0.04575163551056997	0.04575163551056997	0.03921568766236305	0.0235294122248888	0.0235294122248888	0.018098430752999738	0.018098430752999738	0.0519607849419117	776.9494505426641	261.2835164895367	0.0	776.0769230769231
1	50	nan	0	CAT	CAT	3202	3202	0	0	0	nan	41	834.0	258.0	1.0	3.419053434518697	0.5305065605908641	0.0	0.2847222222222222	0.10140475933828669	14.478368978683152	12.806248474865697	1.0	1.0	1.0	9.191450300180579	12.273035829656	-19.342924579022398	71.28000000000003	0.3867924528301887	1.7882353458553553	1.7882353458553553	0.03529411926865578	0.00784313678741455	0.5239511753058917	0.08235294371843338	0.08235294371843338	0.043615496240374516	0.043615496240374516	0.04313725605607033	0.027450980618596077	0.027450980618596077	0.010755192907126867	0.010755192907126867	0.05000000074505806	834.4824561455498	261.81578944312116	0.0	834.5121951219512
1	51	nan	0	CAT	CAT	3202	3202	0	0	0	nan	57	692.0	255.0	1.0	3.10696936542028	0.7051558218017591	0.0	0.3048128342245989	0.10395987476275992	17.388071821730215	16.0312195418814	2.0	1.0248107642521596	1.0	9.943960626489652	12.32905357878085	7.451180648925552	83.00600000000003	0.4418604651162791	3.2862746119499207	3.4235295206308365	0.03921568766236305	0.019607841968536377	1.2153837830123375	0.10588235408067703	0.10588235408067703	0.05975044748999856	0.06006192141457608	0.05882352963089943	0.0313725508749485	0.0313725508749485	0.021840306937628704	0.021518946091389733	0.0784313753247261	693.4902634678426	258.3562428430375	0.0	694.5964912280701
1	52	nan	0	CAT	CAT	3202	3202	0	0	0	nan	52	797.0	256.0	1.0	2.775660384583097	0.46228803136132085	0.0	0.3333333333333333	0.11953671184420987	14.408765722194463	12.806248474865697	1.4142135623730951	1.0238969362907555	1.0	10.75174404457249	12.77668225462346	-49.06775814955008	73.93600000000002	0.4622222222222222	2.3176471423357725	2.4784314576536417	0.0313725508749485	0.0156862735748291	0.9303722540254257	0.08235294371843338	0.08235294371843338	0.04729892127215862	0.04766214341641618	0.0470588244497776	0.019607843831181526	0.019607843831181526	0.01793431587596479	0.017476715223624862	0.062745101749897	793.8354430286328	259.52531647173066	0.0	794.3076923076923
1	53	nan	0	CAT	CAT	3202	3202	0	0	0	nan	26	707.0	257.0	1.0	2.2096249649338304	0.7732835567082595	0.0	0.4126984126984127	0.2217828754086994	10.30012134112763	9.219544457292887	1.0	1.0	1.0	4.949747468305833	6.530898652107462	-59.62028382391805	38.382000000000005	0.6753246753246753	1.1921568848192692	1.1921568848192692	0.037254903465509415	0.003921568393707275	0.36085806474858734	0.05882352963089943	0.05882352963089943	0.0458521878776642	0.0458521878776642	0.05098039284348488	0.027450980618596077	0.027450980618596077	0.010013992229117977	0.010013992229117977	0.054901961237192154	707.2730262975853	259.56578947791917	0.0	706.9230769230769
1	54	nan	0	CAT	CAT	3202	3202	0	0	0	nan	39	815.0	257.0	1.0	3.1416456145745277	0.8519509900763754	0.0	0.325	0.1383309756411515	15.72268225276303	13.45362404707371	1.0	1.0	1.0	6.363961030678928	8.232734994372079	-40.159170776747274	59.52200000000003	0.5064935064935064	1.6862745508551598	1.6862745508551598	0.03921568766236305	0.00784313678741455	0.41366349679511355	0.054901961237192154	0.054901961237192154	0.043237808996286146	0.043237808996286146	0.04313725605607033	0.027450980618596077	0.027450980618596077	0.007508558708579315	0.007508558708579315	0.05098039284348488	816.3790697930581	260.03488371026964	0.0	816.7692307692307
1	55	nan	0	CAT	CAT	3202	3202	0	0	0	nan	38	859.0	261.0	1.0	3.127050363642064	0.7986647526571439	0.0	0.36538461538461536	0.13894488553720927	14.978990181736808	12.36931687685298	1.4142135623730951	1.0109003569045552	1.0	6.740358479519649	9.014000015134114	18.38200598840852	58.62400000000002	0.4840764331210191	1.6392157282680273	1.7058823984116316	0.037254903465509415	0.011764705181121826	0.9187568410207554	0.07450980693101883	0.07450980693101883	0.04430312779102776	0.044891642063463987	0.04313725605607033	0.019607843831181526	0.019607843831181526	0.015735610922193166	0.015934501175619082	0.05686274543404579	855.3057471273605	260.9862068977415	0.0	854.3947368421053
1	56	nan	0	CAT	CAT	3202	3202	0	0	0	nan	60	897.0	265.0	1.0	3.2651619646309893	0.9075209112219755	0.0	0.3157894736842105	0.11071886483662258	20.656128858959004	18.439088914585774	1.4142135623730951	1.0414213562373094	1.0	7.905694150420948	8.675716639377097	-11.895472618558292	82.52200000000002	0.5381165919282511	3.094117743894458	3.5568628516048193	0.04313725605607033	0.011764705181121826	0.8700846415485877	0.1764705926179886	0.1764705926179886	0.057298476738786255	0.05928104752674699	0.05098039284348488	0.019607843831181526	0.019607843831181526	0.03027695544501701	0.030003560769969996	0.062745101749897	895.5093715718032	262.72105842795736	0.0	894.9
1	57	nan	0	CAT	CAT	3202	3202	0	0	0	nan	49	906.0	260.0	1.0	3.2861899235979415	0.8883882794019361	-1.0	0.28994082840236685	0.11498597511104854	18.471243733390928	16.97056274847714	1.4142135623730951	1.0169066760152283	1.0	7.602631123499285	8.480016332963924	55.09692187856523	73.17800000000003	0.5240641711229946	3.137254983186722	3.368627540767193	0.03235294297337532	0.019607841968536377	1.5737957548007926	0.25882354378700256	0.25882354378700256	0.0667501060252494	0.06874750083198353	0.05098039284348488	0.01568627543747425	0.01568627543747425	0.05914521764151114	0.058762686056819995	0.07745098322629929	907.8672875385148	263.72060534543493	0.0	909.4081632653061
1	58	nan	0	CAT	CAT	3202	3202	0	0	0	nan	77	723.0	270.0	1.0	4.357806911929945	0.58512251136795	0.0	0.22514619883040934	0.05526659820213005	22.751181306458516	18.973665961010276	1.0	1.0	1.0	15.652475842498529	18.449954671847404	44.53599413605691	132.31800000000004	0.32696390658174096	4.349019728600979	4.349019728600979	0.04313725605607033	0.00784313678741455	0.7226898562301817	0.16470588743686676	0.16470588743686676	0.056480775696116606	0.056480775696116606	0.05098039284348488	0.0313725508749485	0.0313725508749485	0.0198986311456649	0.0198986311456649	0.06568627804517746	719.248872866667	264.31740309891046	0.0	718.5584415584416
1	59	nan	0	CAT	CAT	3202	3202	0	0	0	nan	35	918.0	259.0	1.0	2.8049018490826194	0.6760823968546569	0.0	0.35353535353535354	0.14519532079326006	12.8040472873576	11.180339887498949	1.0	1.0	1.0	7.518604376126322	9.434355280088052	-69.23733000111142	55.03800000000002	0.49645390070921985	1.168627493083477	1.168627493083477	0.027450980618596077	0.003921568393707275	0.3995440392918816	0.0470588244497776	0.0470588244497776	0.0333893569452422	0.0333893569452422	0.03529411926865578	0.019607843831181526	0.019607843831181526	0.0070383414541790295	0.0070383414541790295	0.03529411926865578	916.0805369193946	263.9026845635017	0.0	915.8571428571429
1	60	nan	0	CAT	CAT	3202	3202	0	0	0	nan	37	801.0	267.0	1.0	3.1705568564845192	0.8729963483347096	0.0	0.3162393162393162	0.12973319249371768	15.609881147440168	13.892443989449804	1.0	1.0	1.0	5.756555483488608	7.613356489967968	-30.10691934180585	59.86600000000002	0.5211267605633803	1.254902008920908	1.254902008920908	0.0313725508749485	0.003921568393707275	0.2233321819868908	0.04313725605607033	0.04313725605607033	0.03391627051137589	0.03391627051137589	0.03529411926865578	0.0235294122248888	0.0235294122248888	0.005410598722540575	0.005410598722540575	0.03921568766236305	802.6218749939978	263.35937500041746	0.0	802.7027027027027
1	61	nan	0	CAT	CAT	3202	3202	0	0	0	nan	88	828.0	267.0	1.0	5.815970025765198	0.8547610896146127	0.0	0.15384615384615385	0.056467216924017107	32.0760311813621	25.612496949731394	1.0	1.0	1.0	12.737845484273524	16.648154830429533	-54.138330062344366	139.942	0.3024054982817869	6.0235295705497265	6.0235295705497265	0.03921568766236305	0.019607845693826675	2.2905991193187756	0.20000000298023224	0.20000000298023224	0.0684491996653378	0.0684491996653378	0.054901961237192154	0.0235294122248888	0.0235294122248888	0.04145103804063471	0.04145103804063471	0.09019608050584793	819.6347656047565	271.09049478697955	0.0	819.1477272727273
1	62	nan	0	CAT	CAT	3202	3202	0	0	0	nan	48	900.0	266.0	1.0	2.203875879365627	0.509868854484543	0.0	0.43636363636363634	0.17406924643103086	12.512890799428169	10.63014581273465	2.0	1.0726100286299702	1.0	8.497058314499201	10.764241137627941	70.58126786616842	58.86600000000002	0.5581395348837209	6.164706062525511	7.325490418821573	0.09019608050584793	0.05882352590560913	1.0695247796286709	0.2823529541492462	0.2823529541492462	0.15035868445184172	0.15261438372544944	0.13725490868091583	0.04313725605607033	0.04313725605607033	0.07454558943602296	0.07412972396629723	0.21176470816135406	901.8110278293503	266.58511777578275	0.0	902.8333333333334
1	63	nan	0	CAT	CAT	3202	3202	0	0	0	nan	49	918.0	267.0	1.0	3.0653019055910304	0.8286831188815682	-3.0	0.28994082840236685	0.0956175274614872	17.135881159898226	13.892443989449804	1.0	1.0	1.0	8.497058314499201	9.591261880465838	-48.08753492590212	80.24800000000003	0.44954128440366975	2.1490196753293276	2.1490196753293276	0.03529411926865578	0.011764705181121826	0.5160732489126025	0.09803921729326248	0.09803921729326248	0.043857544394476075	0.043857544394476075	0.03921568766236305	0.0	0.0	0.023604967680459343	0.023604967680459343	0.05784313753247261	921.6733576497568	266.19343066533287	0.0	921.2244897959183
1	64	nan	0	CAT	CAT	3202	3202	0	0	0	nan	36	701.0	270.0	1.0	2.6643205186308503	0.5943936180130905	0.0	0.36363636363636365	0.163994715628258	12.25252512223626	10.198039027185569	1.0	1.0	1.0	7.7781745930520225	9.853165219842808	-9.488368367917182	52.52200000000003	0.5034965034965035	2.152941230684519	2.152941230684519	0.03921568766236305	0.019607841968536377	0.8127260735023539	0.11764705926179886	0.11764705926179886	0.05980392307456997	0.05980392307456997	0.05882352963089943	0.0313725508749485	0.0313725508749485	0.022948065294971353	0.022948065294971353	0.07058823853731155	701.9508196624583	266.41530053719134	0.0	701.8333333333334
1	65	nan	0	CAT	CAT	3202	3202	0	0	0	nan	34	715.0	270.0	1.0	2.7595243428794554	0.6670561400413387	0.0	0.3434343434343434	0.1428267021358757	12.470889112579984	10.04987562112089	1.0	1.0	1.0	7.155417527999327	9.290905342841917	13.22079562893763	54.69400000000002	0.4689655172413793	1.5098039619624615	1.5098039619624615	0.03529411926865578	0.00784313678741455	0.6053255322753708	0.0784313753247261	0.0784313753247261	0.04440599888124887	0.04440599888124887	0.0470588244497776	0.0235294122248888	0.0235294122248888	0.012926859206650529	0.012926859206650529	0.05098039284348488	712.0233766349286	265.3272727347871	0.0	712.3235294117648
1	66	nan	0	CAT	CAT	3202	3202	0	0	0	nan	66	772.0	270.0	1.0	4.47749292728633	0.8115226116275427	0.0	0.23157894736842105	0.07646604195962688	23.738074648136234	19.4164878389476	1.0	1.0	1.0	10.878957860839936	13.8706559181785	36.980716482593486	104.14600000000004	0.3567567567567568	2.3294118493795395	2.3294118493795395	0.0313725508749485	0.003921568393707275	0.3981757421744512	0.0470588244497776	0.0470588244497776	0.03529411892999302	0.03529411892999302	0.03529411926865578	0.0235294122248888	0.0235294122248888	0.00587244178019706	0.00587244178019706	0.03921568766236305	766.3653198654491	263.6851851738128	0.0	766.2878787878788
1	67	nan	0	CAT	CAT	3202	3202	0	0	0	nan	85	686.0	267.0	1.0	2.847197350318569	0.8458739574431255	0.0	0.3269230769230769	0.1266548390268218	21.962533795218757	19.924858845171276	2.23606797749979	1.1775644734511714	1.0	9.838699100999074	11.714438528089234	23.287263514596546	91.83400000000003	0.5167173252279635	3.7529412657022476	5.294117785990238	0.05098039284348488	0.011764705181121826	0.5813494662141332	0.10588235408067703	0.10588235408067703	0.05957049628098806	0.06228373865870868	0.05882352963089943	0.03921568766236305	0.03921568766236305	0.017563618842598546	0.017344965875640987	0.07450980693101883	690.0859259157347	267.1703703677069	0.0	690.5764705882353
1	68	nan	0	CAT	CAT	3202	3202	0	0	0	nan	43	736.0	260.0	1.0	3.2388351545077563	0.9433689324240879	-3.0	0.27564102564102566	0.11427626995298075	17.943388534366125	15.620499351813308	1.4142135623730951	1.0096328735435602	1.0	5.547001962252291	5.95263787547753	-43.2460423340907	68.76400000000002	0.6013986013986014	3.243137350305915	3.286274606361985	0.04313725605607033	0.019607841968536377	0.7915484299828223	0.18039216101169586	0.18039216101169586	0.07721755595966465	0.07642499084562757	0.05882352963089943	0.027450980618596077	0.027450980618596077	0.04492915451927511	0.04469974009316488	0.09313725680112839	730.8424820853492	264.2040572905512	0.0	731.6279069767442
1	69	nan	0	CAT	CAT	3202	3202	0	0	0	nan	58	842.0	267.0	1.0	4.5758161971230376	0.5258680598350595	0.0	0.2265625	0.07487520557573679	19.854878221689596	15.524174696260024	1.0	1.0	1.0	12.6	16.887887422508506	38.93044445983715	98.66200000000003	0.32132963988919666	2.2941177170723677	2.2941177170723677	0.03529411926865578	0.003921568393707275	0.22556913525074987	0.06666667014360428	0.06666667014360428	0.039553753742627026	0.039553753742627026	0.03921568766236305	0.019607843831181526	0.019607843831181526	0.011381742913296937	0.011381742913296937	0.0470588244497776	848.3213674956525	266.4803418865791	0.0	848.4827586206897
1	70	nan	0	CAT	CAT	3202	3202	0	0	0	nan	68	865.0	262.0	1.0	2.2986244691067563	0.8043753496245616	0.0	0.37362637362637363	0.13920049355161815	17.220950160813835	15.264337522473747	2.23606797749979	1.1723727845843877	1.0	9.099071570675541	10.231335873634375	-31.000263477908305	78.35000000000002	0.5573770491803278	2.6470588985830545	3.603921676054597	0.0470588244497776	0.00784313678741455	0.648217476186485	0.0784313753247261	0.08235294371843338	0.04994450752043499	0.05299884817727348	0.05098039284348488	0.027450980618596077	0.027450980618596077	0.01200037644450179	0.012787042806783395	0.062745101749897	863.5919477830588	265.09466811784074	0.0	863.0441176470588
1	71	nan	0	CAT	CAT	3202	3202	0	0	0	nan	76	933.0	267.0	1.0	5.835050901693896	0.8344805159059808	0.0	0.1919191919191919	0.05917184869202153	29.471442728950365	22.67156809750927	1.0	1.0	1.0	12.074767078498866	16.2398685761978	-63.76940508863547	127.04400000000005	0.2884250474383302	4.200000127777457	4.200000127777457	0.0313725508749485	0.02352941408753395	1.0388788031381844	0.12941177189350128	0.12941177189350128	0.055263159576019176	0.055263159576019176	0.054901961237192154	0.0	0.0	0.03000892072720509	0.03000892072720509	0.08235294371843338	928.5845004510415	274.45938375072745	0.0	927.6973684210526
1	72	nan	0	CAT	CAT	3202	3202	0	0	0	nan	24	650.0	268.0	1.0	2.3771020801901943	0.8335498255918432	0.0	0.5333333333333333	0.20290008065617568	10.636800762564375	8.54400374531753	1.0	1.0	1.0	4.0	5.876239794144265	-13.701777528771936	38.55400000000001	0.6233766233766234	0.5921568851917982	0.5921568851917982	0.0235294122248888	0.003921570256352425	0.41357621396801286	0.03921568766236305	0.03921568766236305	0.024673203549658258	0.024673203549658258	0.027450980618596077	0.0	0.0	0.010588185379785984	0.010588185379785984	0.0313725508749485	653.4304635845123	268.0993377355123	0.0	653.0416666666666
1	73	nan	0	CAT	CAT	3202	3202	0	0	0	nan	54	735.0	270.0	1.0	4.634260158358969	0.6808163411233142	0.0	0.24434389140271492	0.08193388943587862	20.42157062978779	16.492422502470642	1.0	1.0	1.0	11.766968108291042	14.957864544953326	-13.624508535007287	91.00600000000003	0.32926829268292684	3.0196079090237617	3.0196079090237617	0.03921568766236305	0.011764705181121826	0.7973706791506285	0.11764705926179886	0.11764705926179886	0.055918664981921516	0.055918664981921516	0.05098039284348488	0.0235294122248888	0.0235294122248888	0.02328834632710734	0.02328834632710734	0.062745101749897	741.029870118802	266.2090909025523	0.0	740.7037037037037
1	74	nan	0	CAT	CAT	3202	3202	0	0	0	nan	74	778.0	270.0	1.0	5.605627631540597	0.6218396145589026	0.0	0.19473684210526315	0.058437902022489746	25.629147387945917	20.518284528683193	1.0	1.0	1.0	14.648624228261912	20.07132885819031	-29.621914298967503	126.14600000000004	0.27977315689981097	4.549019746482372	4.549019746482372	0.04313725605607033	0.0156862773001194	1.1753938978000262	0.125490203499794	0.125490203499794	0.061473239817329356	0.061473239817329356	0.05882352963089943	0.0235294122248888	0.0235294122248888	0.024819836523175643	0.024819836523175643	0.0784313753247261	785.2732758845399	270.28017239551565	0.0	785.8513513513514
1	75	nan	0	CAT	CAT	3202	3202	0	0	0	nan	59	808.0	265.0	1.0	3.729301870907893	0.7438438783798674	-2.0	0.24583333333333332	0.09172840589284323	19.74016514302786	17.0	1.4142135623730951	1.0140411377075627	1.0	11.085162561529895	13.19340674546374	-43.98030617005044	89.90400000000004	0.4154929577464789	2.8823530450463295	2.9372550062835217	0.0313725508749485	0.013725491240620613	1.5964911978286596	0.09019608050584793	0.09019608050584793	0.050567597281514554	0.049783983157347826	0.04117647185921669	0.019607843831181526	0.019607843831181526	0.02136198048919907	0.021409477115517883	0.06862745434045792	804.4993324439553	270.7129505887887	0.0	804.7457627118644
1	76	nan	0	CAT	CAT	3202	3202	0	0	0	nan	45	883.0	267.0	1.0	1.6923401940127927	0.5426203171881702	0.0	0.4090909090909091	0.24504877858136348	10.738993012892134	10.44030650891055	2.0	1.1310998874802591	1.0	8.221921916437786	9.020518837539989	63.34654622696058	48.03800000000001	0.6818181818181818	2.082353014498949	2.7843138314783573	0.054901961237192154	0.00784313678741455	0.34513831724148336	0.08627451211214066	0.09019608050584793	0.05949580041425569	0.061873640699519054	0.062745101749897	0.03529411926865578	0.03529411926865578	0.012732749403553007	0.012778108116535968	0.07058823853731155	884.3309859032346	267.29999998809217	0.0	884.6444444444444
1	77	nan	0	CAT	CAT	3202	3202	0	0	0	nan	63	771.0	270.0	1.0	4.270707540732854	0.8245955758904564	0.0	0.20588235294117646	0.06493142406756848	22.837940131456556	18.384776310850235	1.0	1.0	1.0	13.130643285972257	12.919940405288635	55.7967844499281	110.42000000000003	0.34710743801652894	2.7176471427083015	2.7176471427083015	0.0313725508749485	0.009803922846913338	1.019919296818878	0.09019608050584793	0.09019608050584793	0.04313725623346511	0.04313725623346511	0.037254903465509415	0.027450980618596077	0.027450980618596077	0.01678388374523971	0.01678388374523971	0.05098039284348488	761.3852813888062	272.3059163049698	0.0	762.0
1	78	nan	0	CAT	CAT	3202	3202	0	0	0	nan	23	813.0	267.0	1.0	2.1833901108535625	0.8559678513949645	0.0	0.42592592592592593	0.2163056607006735	10.133695842338682	8.94427190999916	1.0	1.0	1.0	4.110960958218893	5.23941512293038	-67.53281543783137	36.554	0.6388888888888888	0.8392157182097435	0.8392157182097435	0.0313725508749485	0.003921568393707275	0.29423046013089643	0.06666667014360428	0.06666667014360428	0.03648763992216276	0.03648763992216276	0.03529411926865578	0.0235294122248888	0.0235294122248888	0.00928263124447592	0.00928263124447592	0.03921568766236305	810.5654205565783	268.415887843145	0.0	810.7826086956521
1	79	nan	0	CAT	CAT	3202	3202	0	0	0	nan	38	832.0	267.0	1.0	3.0404836612760535	0.39788055592620875	0.0	0.2878787878787879	0.1271615893535942	12.706659919215125	12.083045973594572	1.0	1.0	1.0	9.003567081078824	11.657562824999609	15.372951453488092	61.28000000000002	0.4393063583815029	1.9725490845739841	1.9725490845739841	0.04117647185921669	0.00784313678741455	0.6950332077151621	0.0784313753247261	0.0784313753247261	0.051909186436157474	0.051909186436157474	0.0470588244497776	0.03529411926865578	0.03529411926865578	0.013357418725012634	0.013357418725012634	0.06666667014360428	836.8727634067062	268.40755466824737	0.0	837.5526315789474
1	80	nan	0	CAT	CAT	3202	3202	0	0	0	nan	49	758.0	275.0	1.0	3.8067935018211885	0.6596653534251984	0.0	0.2692307692307692	0.0871875607733538	17.48535626326076	16.401219466856727	1.4142135623730951	1.0169066760152283	1.0	10.898433927356972	13.141284906178997	42.42203570978974	84.03800000000001	0.3726235741444867	2.4862745851278305	2.6000000797212124	0.04019607976078987	0.00784313678741455	0.32504767550658087	0.09019608050584793	0.09019608050584793	0.05289945925803895	0.05306122611675944	0.0470588244497776	0.0313725508749485	0.0313725508749485	0.016674588698197663	0.016469103132315612	0.06666667014360428	753.1191553651857	271.93815988062005	0.0	753.3877551020408
1	81	nan	0	CAT	CAT	3202	3202	0	0	0	nan	53	880.0	268.0	1.0	2.2243970848432424	0.7800509178790425	0.0	0.3925925925925926	0.14865044774530306	14.76247148344344	14.035668847618199	2.0	1.0735753761624842	1.0	7.58946638440411	9.237115230296066	86.96319734188597	66.93600000000002	0.5608465608465608	2.2039216347038746	2.7450981214642525	0.04313725605607033	0.011764708906412125	0.6620322665719519	0.08627451211214066	0.08627451211214066	0.04897603632675277	0.0517943041785708	0.05098039284348488	0.019607843831181526	0.019607843831181526	0.018293598290972997	0.01875865220522506	0.06666667014360428	879.8085714280751	270.80714285948864	0.0	879.1698113207547
1	82	nan	0	CAT	CAT	3202	3202	0	0	0	nan	30	924.0	270.0	1.0	2.3759748883816147	0.7824246029536722	0.0	0.38961038961038963	0.1622022430950771	11.518782692109397	10.44030650891055	1.0	1.0	1.0	5.656854249492381	7.173268079372371	-73.27034032180805	48.210000000000015	0.5607476635514018	1.2509804405272007	1.2509804405272007	0.03529411926865578	0.003921568393707275	0.29001053379528796	0.07450980693101883	0.07450980693101883	0.04169934801757336	0.04169934801757336	0.03921568766236305	0.0313725508749485	0.0313725508749485	0.012001253235862864	0.012001253235862864	0.04313725605607033	921.0689655193978	273.5047021864505	0.0	920.9666666666667
1	83	nan	0	CAT	CAT	3202	3202	0	0	0	nan	41	703.0	270.0	1.0	2.923844969920107	0.8565075224891725	0.0	0.3153846153846154	0.13078938368771723	15.600698805599162	12.649110640673518	1.0	1.0	1.0	6.677986644040068	8.052059509844048	24.98580873460113	62.764000000000024	0.4939759036144578	1.450980445370078	1.450980445370078	0.0313725508749485	0.003921568393707275	0.5592690797165959	0.054901961237192154	0.054901961237192154	0.03538976696024581	0.03538976696024581	0.03529411926865578	0.019607843831181526	0.019607843831181526	0.007323165856372304	0.007323165856372304	0.03921568766236305	708.6486486773414	270.99459461308703	0.0	709.170731707317
1	84	nan	0	CAT	CAT	3202	3202	0	0	0	nan	26	898.0	267.0	1.0	1.950804632526115	0.7938270189269229	0.0	0.43333333333333335	0.2413137072215598	9.7974295132934	9.219544457292887	1.0	1.0	1.0	4.949747468305833	5.958244262789616	-76.60134859977181	36.79600000000001	0.6666666666666666	2.9254902824759483	2.9254902824759483	0.062745101749897	0.0313725508749485	0.9134184688404988	0.27450981736183167	0.27450981736183167	0.1125188570183057	0.1125188570183057	0.09019608050584793	0.05098039284348488	0.05098039284348488	0.06562733012221254	0.06562733012221254	0.14509804546833038	897.9638069762823	271.0777479836193	0.0	897.1538461538462
1	85	nan	0	CAT	CAT	3202	3202	0	0	0	nan	74	936.0	271.0	1.0	4.1498818323039695	0.8619139682805513	0.0	0.24342105263157895	0.07936002970098499	24.992752620740337	19.849433241279208	1.4142135623730951	1.027987402863047	1.0	10.883134794296158	12.672688800464343	37.79672153870396	108.24800000000005	0.3978494623655914	3.4666667971760035	3.7764707263559103	0.03529411926865578	0.0156862773001194	1.003752776490932	0.12941177189350128	0.12941177189350128	0.05024154778515947	0.05103338819399879	0.05882352963089943	0.0	0.0	0.030952541769132026	0.030139337912130727	0.06862745434045792	943.5181723641537	275.3385254378705	0.0	943.8108108108108
1	86	nan	0	CAT	CAT	3202	3202	0	0	0	nan	66	670.0	268.0	1.0	5.551768652076987	0.7492376116403434	0.0	0.2357142857142857	0.0753649999440124	25.513290633482754	19.4164878389476	1.0	1.0	1.0	12.016655108639842	16.897485348159364	-16.52842834324943	104.90400000000004	0.30275229357798167	2.152941269800067	2.152941269800067	0.0313725508749485	0.003921568393707275	0.2666740477499229	0.04313725605607033	0.04313725605607033	0.032620322269697986	0.032620322269697986	0.0313725508749485	0.019607843831181526	0.019607843831181526	0.004104985550604782	0.004104985550604782	0.03529411926865578	669.7194900054739	273.9635701165474	0.0	669.530303030303
1	87	nan	0	CAT	CAT	3202	3202	0	0	0	nan	43	739.0	275.0	1.0	3.0687694397776006	0.940494122174315	0.0	0.30714285714285716	0.15164111081654866	17.42693046963718	15.811388300841896	1.4142135623730951	1.0770629883484826	1.0	5.366563145999495	5.921844475047103	-34.4740662309925	59.694000000000024	0.5972222222222222	2.7137255556881428	3.094117723405361	0.0470588244497776	0.023529410362243652	0.9125512761311717	0.11372549086809158	0.11372549086809158	0.07753501587680407	0.07195622612570607	0.07058823853731155	0.03529411926865578	0.03529411926865578	0.022655783515429653	0.02375456534328429	0.0941176488995552	741.6907477599065	273.89100127902145	0.0	740.9302325581396
1	88	nan	0	CAT	CAT	3202	3202	0	0	0	nan	47	726.0	270.0	1.0	3.10979031808684	0.7732971455499013	0.0	0.28484848484848485	0.11714334626595946	16.363258832444163	14.560219778561036	1.0	1.0	1.0	9.1706052144883	10.375022608766251	18.228714177416823	71.00600000000003	0.4845360824742268	2.886274605989456	2.886274605989456	0.05098039284348488	0.00784314051270485	0.5510228826672676	0.10980392247438431	0.10980392247438431	0.06141009799977566	0.06141009799977566	0.062745101749897	0.0235294122248888	0.0235294122248888	0.020260746495791012	0.020260746495791012	0.07058823853731155	732.6508151988587	273.4470108744895	0.0	732.2765957446809
1	89	nan	0	CAT	CAT	3202	3202	0	0	0	nan	77	862.0	270.0	1.0	5.649255671350416	0.7153500849857348	0.0	0.22916666666666666	0.055614067245562664	27.321807421681132	22.47220505424423	1.0	1.0	1.0	13.678945029420358	19.091556598009205	-12.60968804128363	131.90400000000002	0.27848101265822783	4.2235295455902815	4.2235295455902815	0.03921568766236305	0.00784313678741455	2.3368128544297737	0.12941177189350128	0.12941177189350128	0.05485103305961404	0.05485103305961404	0.04313725605607033	0.027450980618596077	0.027450980618596077	0.02498265415623462	0.02498265415623462	0.07058823853731155	861.6081708264649	276.80408542712445	0.0	859.2857142857143
1	90	nan	0	CAT	CAT	3202	3202	0	0	0	nan	28	634.0	276.0	1.0	2.112331795143283	0.8089836157733233	0.0	0.3888888888888889	0.1814315125191573	10.665501299994308	8.94427190999916	1.0	1.0	1.0	4.949747468305833	6.269514334489693	-39.23964273749815	44.03800000000001	0.6153846153846154	1.2431372851133347	1.2431372851133347	0.03921568766236305	0.003921568393707275	0.15352753716217613	0.054901961237192154	0.054901961237192154	0.044397760182619095	0.044397760182619095	0.04313725605607033	0.03529411926865578	0.03529411926865578	0.005140265604961534	0.005140265604961534	0.0470588244497776	637.1261829726922	275.69716087273093	0.0	637.2142857142857
1	91	nan	0	CAT	CAT	3202	3202	0	0	0	nan	69	938.0	270.0	1.0	4.670621765743537	0.6147387833366061	0.0	0.24210526315789474	0.06924170183478263	22.541330097560138	18.35755975068582	1.0	1.0	1.0	13.810855369143408	17.779040654918962	-77.77262976136397	111.90400000000004	0.3194444444444444	4.917647197842598	4.917647197842598	0.05882352963089943	0.0156862773001194	0.16386025473979637	0.14901961386203766	0.14901961386203766	0.07127024924409563	0.07127024924409563	0.06666667014360428	0.0313725508749485	0.0313725508749485	0.023585767275761813	0.023585767275761813	0.08921568840742111	938.0159489869145	280.04385965360154	0.0	938.1449275362319
1	92	nan	0	CAT	CAT	3202	3202	0	0	0	nan	60	874.0	270.0	1.0	4.555716591197327	0.8681261368140439	-1.0	0.2727272727272727	0.0710617779192966	23.687069370042984	19.026297590440446	1.0	1.0	1.0	9.7439119569462	11.756926270521477	84.86692099345255	103.00600000000003	0.36253776435045315	4.505882482975721	4.505882482975721	0.05098039284348488	0.02352941408753395	1.8756525114751446	0.18039216101169586	0.18039216101169586	0.07509804138292869	0.07509804138292869	0.07058823853731155	0.019607843831181526	0.019607843831181526	0.03961771184632635	0.03961771184632635	0.09803921729326248	872.839860753549	275.35683203596824	0.0	872.75
1	93	nan	0	CAT	CAT	3202	3202	0	0	0	nan	53	910.0	270.0	1.0	3.9536583862959596	0.9160874666104751	0.0	0.25980392156862747	0.09453425278268933	21.501352330216886	17.4928556845359	1.0	1.0	1.0	6.685032174373867	8.62157989962439	-27.205409802752296	83.93600000000002	0.4649122807017544	4.22352952323854	4.22352952323854	0.04313725605607033	0.01764705963432789	1.696723642708514	0.26274511218070984	0.26274511218070984	0.07968923628751962	0.07968923628751962	0.060784315690398216	0.0235294122248888	0.0235294122248888	0.0591004643814992	0.0591004643814992	0.08529412001371384	902.8040854199133	274.0779944354925	0.0	904.4905660377359
1	94	nan	0	CAT	CAT	3202	3202	0	0	0	nan	104	829.0	267.0	1.0	7.595865103402999	0.7687068417820847	0.0	0.16774193548387098	0.04584505692862988	37.799906636600646	30.59411708155671	1.0	1.0	1.0	18.5887292742438	24.17686849193708	79.39231292005837	168.83999999999992	0.2275711159737418	9.87451003305614	9.87451003305614	0.07058823853731155	0.019607841968536377	1.9145587759105767	0.26274511218070984	0.26274511218070984	0.09494721185630904	0.09494721185630904	0.09019608050584793	0.027450980618596077	0.027450980618596077	0.04465873413328426	0.04465873413328426	0.10980392247438431	828.5559968155031	279.98848293447185	0.0	829.8557692307693
1	95	nan	0	CAT	CAT	3202	3202	0	0	0	nan	54	838.0	285.0	1.0	3.585506415099555	0.8940527214504382	0.0	0.28125	0.10852111277603471	20.328102644405153	16.64331697709324	1.4142135623730951	1.0306824861017105	1.0	7.652514332541697	9.106212475699369	-59.662053768485414	79.07600000000004	0.526829268292683	3.2392157800495625	3.7764707021415234	0.04117647185921669	0.019607841968536377	2.2755247784119637	0.1921568661928177	0.1921568661928177	0.06478431560099125	0.06993464263225044	0.05882352963089943	0.0313725508749485	0.0313725508749485	0.03507768145492614	0.03924291109099895	0.09215686470270157	839.2180685389385	280.48390445235424	0.0	840.5370370370371
1	96	nan	0	CAT	CAT	3202	3202	0	0	0	nan	30	954.0	275.0	1.0	2.031330538754468	0.745578922874596	0.0	0.37037037037037035	0.17654652826221762	10.449908064477096	8.602325267042627	1.0	1.0	1.0	5.953667260282006	6.963999925478763	-40.92659353678356	46.210000000000015	0.6060606060606061	1.8470588810741901	1.8470588810741901	0.03921568766236305	0.019607841968536377	0.6461803226055223	0.09803921729326248	0.09803921729326248	0.06156862936913967	0.06156862936913967	0.07450980693101883	0.0	0.0	0.026290114050482084	0.026290114050482084	0.08235294371843338	953.6836518011124	279.4861995756156	0.0	953.5
1	97	nan	0	CAT	CAT	3202	3202	0	0	0	nan	51	803.0	276.0	1.0	4.110730564178844	0.659919383372096	0.0	0.2602040816326531	0.09892275098478108	18.532670113449253	14.422205101855956	1.0	1.0	1.0	10.4	13.924269910401943	50.06150665338153	80.49000000000004	0.3669064748201439	2.874509884044528	2.874509884044528	0.04313725605607033	0.011764708906412125	0.6488518671588887	0.10588235408067703	0.10588235408067703	0.056362938902833885	0.056362938902833885	0.054901961237192154	0.027450980618596077	0.027450980618596077	0.019320631054221254	0.019320631054221254	0.06666667014360428	798.1091405354375	276.8867667285272	0.0	798.0196078431372
1	98	nan	0	CAT	CAT	3202	3202	0	0	0	nan	54	744.0	287.0	1.0	3.956478661459666	0.6136876341707503	0.0	0.2571428571428571	0.08964069560868204	18.3656607532573	15.556349186104045	1.0	1.0	1.0	12.255892319685422	14.500587503409777	-34.672406595065354	87.00600000000003	0.36610169491525424	2.9803922325372696	2.9803922325372696	0.04313725605607033	0.00784313678741455	1.0438569856700153	0.10196078568696976	0.10196078568696976	0.055192448750690175	0.055192448750690175	0.05098039284348488	0.0313725508749485	0.0313725508749485	0.018422437488463166	0.018422437488463166	0.06666667014360428	742.0013157781125	280.1210526312895	0.0	741.3148148148148
1	99	nan	0	CAT	CAT	3202	3202	0	0	0	nan	36	754.0	276.0	1.0	3.140245948920045	0.8455274996407339	0.0	0.3956043956043956	0.13430354879296258	15.043033452541845	12.36931687685298	1.0	1.0	1.0	6.0	8.031955059965517	1.6458797795320637	58.03800000000002	0.5034965034965035	1.662745151668787	1.662745151668787	0.03529411926865578	0.00784313678741455	0.16224031150737453	0.0784313753247261	0.0784313753247261	0.04618736532413297	0.04618736532413297	0.04313725605607033	0.0313725508749485	0.0313725508749485	0.012404916047842184	0.012404916047842184	0.054901961237192154	754.1084905672742	278.50471697509766	0.0	753.9722222222222
1	100	nan	0	CAT	CAT	3202	3202	0	0	0	nan	22	805.0	278.0	1.0	2.1437652348782334	0.6869782772894216	0.0	0.4583333333333333	0.19602891717760706	8.950595749367384	7.280109889280518	1.0	1.0	1.0	4.743416490252569	6.504200592084118	5.689606957438334	37.554	0.5714285714285714	1.0784314069896936	1.0784314069896936	0.03333333507180214	0.019607843831181526	0.6679065776167863	0.0784313753247261	0.0784313753247261	0.04901960940862244	0.04901960940862244	0.0470588244497776	0.0235294122248888	0.0235294122248888	0.018346222062934035	0.018346222062934035	0.06666667014360428	807.7345454356658	278.73090908617974	0.0	808.2272727272727
1	101	nan	0	CAT	CAT	3202	3202	0	0	0	nan	54	916.0	286.0	1.0	3.9960219007995437	0.2779585525886543	0.0	0.2571428571428571	0.08713524982240976	16.95982200799004	14.317821063276353	1.0	1.0	1.0	12.521980673998822	16.29148746203788	33.840348731098274	88.24800000000003	0.3624161073825503	1.8627451658248901	1.8627451658248901	0.02941176574677229	0.003921568393707275	0.38809852286273117	0.06666667014360428	0.06666667014360428	0.034495280848609075	0.034495280848609075	0.0313725508749485	0.019607843831181526	0.019607843831181526	0.009346774964364509	0.009346774964364509	0.03529411926865578	912.9684210666624	278.2589473535629	0.0	913.1666666666666
1	102	nan	0	CAT	CAT	3202	3202	0	0	0	nan	43	648.0	276.0	1.0	3.3390411611424367	0.5614103766122958	0.0	0.3006993006993007	0.12312118203789514	14.797432997103913	12.165525060596439	1.0	1.0	1.0	9.152553237716281	12.245431380513654	-19.803240497987233	66.24800000000003	0.4215686274509804	1.6313726026564837	1.6313726026564837	0.0313725508749485	0.00784313678741455	0.5345617936640247	0.054901961237192154	0.054901961237192154	0.0379388977361973	0.0379388977361973	0.03921568766236305	0.0235294122248888	0.0235294122248888	0.0076921595976920795	0.0076921595976920795	0.04313725605607033	643.1971153972132	279.39423074875583	0.0	643.5581395348837
1	103	nan	0	CAT	CAT	3202	3202	0	0	0	nan	83	725.0	270.0	1.0	5.83283616765011	0.618003630459172	0.0	0.17291666666666666	0.06266538909460716	27.638469484951685	23.021728866442675	1.0	1.0	1.0	15.652475842498529	21.728680464063103	-16.659916944647517	129.01200000000006	0.26688102893890675	4.513725616037846	4.513725616037846	0.04215686395764351	0.011764705181121826	1.1606005210713914	0.10196078568696976	0.10196078568696976	0.05438223633780537	0.05438223633780537	0.05098039284348488	0.0313725508749485	0.0313725508749485	0.016889491588209366	0.016889491588209366	0.062745101749897	722.6907037249755	279.6689834902116	0.0	721.5301204819277
1	104	nan	0	CAT	CAT	3202	3202	0	0	0	nan	38	786.0	276.0	1.0	2.982429007705196	0.766044618754231	0.0	0.30158730158730157	0.09969095632434255	14.365235563513592	13.341664064126334	1.0	1.0	1.0	8.0	9.233792423610026	19.194393933956245	69.21000000000002	0.44970414201183434	2.3450980968773365	2.3450980968773365	0.0470588244497776	0.011764705181121826	0.6947539027295279	0.12156862765550613	0.12156862765550613	0.06171310781256149	0.06171310781256149	0.054901961237192154	0.03529411926865578	0.03529411926865578	0.021511025818184478	0.021511025818184478	0.07058823853731155	788.3294314246882	278.2307692351683	0.0	788.6052631578947
1	105	nan	0	CAT	CAT	3202	3202	0	0	0	nan	50	840.0	287.0	1.0	3.450222715878457	0.9543397937923528	-2.0	0.2564102564102564	0.13102838823545426	20.145468686291338	17.204650534085253	1.4142135623730951	1.0414213562373091	1.0	5.613171323564987	6.017919133337116	-48.69324070565085	69.24800000000003	0.6060606060606061	3.729411881417036	4.5058824978768826	0.04313725605607033	0.03529411926865578	2.2414291814189276	0.1882352977991104	0.1882352977991104	0.08287581958704525	0.09011764995753765	0.07058823853731155	0.03529411926865578	0.03529411926865578	0.04646392476540612	0.04923398011740379	0.1411764770746231	842.1357702382358	284.342906882933	0.0	843.44
1	106	nan	0	CAT	CAT	3202	3202	0	0	0	nan	20	902.0	283.0	1.0	2.0734511513692633	0.6135341393185648	0.0	0.47619047619047616	0.19691149610717912	8.14938536166241	6.708203932499369	1.0	1.0	1.0	4.85071250072666	6.435310437655109	-8.632904747507283	35.726	0.6349206349206349	1.2313725911080837	1.2313725911080837	0.05098039284348488	0.011764705181121826	0.45733194277793665	0.08627451211214066	0.08627451211214066	0.06156862955540419	0.06156862955540419	0.07058823853731155	0.027450980618596077	0.027450980618596077	0.018439715278146838	0.018439715278146838	0.0784313753247261	902.2356687858587	281.07643312443946	0.0	902.6
1	107	nan	0	CAT	CAT	3202	3202	0	0	0	nan	59	695.0	279.0	1.0	2.036217177390382	0.8619808016154605	0.0	0.3933333333333333	0.17753100189272986	15.675482374694203	14.866068747318506	2.23606797749979	1.1916463693112755	1.0	6.8	7.946543476198104	-25.942840743305563	64.62400000000002	0.659217877094972	2.556862808763981	3.6745099015533924	0.04313725605607033	0.01764705777168274	0.8403024236522989	0.10980392247438431	0.10980392247438431	0.05681917352808846	0.06227982883988801	0.052941177040338516	0.0313725508749485	0.0313725508749485	0.023231553053286218	0.02354142559590636	0.08725490421056747	692.5240127910745	279.54749200025594	0.0	691.7457627118644
1	108	nan	0	CAT	CAT	3202	3202	0	0	0	nan	22	818.0	282.0	1.0	2.121932228082061	0.8980332612714943	0.0	0.4583333333333333	0.26086981280622734	10.069534332071017	8.06225774829855	1.4142135623730951	1.0376557783975542	1.0	4.109974682633932	4.429865710273523	21.608139423072075	32.55400000000001	0.6666666666666666	1.3764706272631884	1.5411765147000551	0.05098039284348488	0.011764708906412125	0.9234657414187737	0.16078431904315948	0.16078431904315948	0.06882353136315941	0.0700534779409116	0.062745101749897	0.027450980618596077	0.027450980618596077	0.03523906501371103	0.03433629015980601	0.08039215952157974	816.1552162833789	280.9083969461866	0.0	815.2727272727273
1	109	nan	0	CAT	CAT	3202	3202	0	0	0	nan	88	896.0	267.0	1.0	6.01789767857052	0.7618767309636904	0.0	0.19555555555555557	0.056467216924017086	30.85510514331416	25.0	1.4142135623730951	1.0047069722996942	1.0	16.086305690531645	19.985531783946552	-72.5868849076548	139.94200000000004	0.27586206896551724	4.341176580637693	4.407843250781298	0.04313725605607033	0.00784313678741455	0.6390462245026307	0.09019608050584793	0.09019608050584793	0.049898581386640155	0.050089127849787474	0.0470588244497776	0.0313725508749485	0.0313725508749485	0.011307933554769483	0.011383105569536704	0.054901961237192154	890.217971539533	277.54003557405196	0.0	889.5795454545455
1	110	nan	0	CAT	CAT	3202	3202	0	0	0	nan	71	774.0	270.0	1.0	5.4549503560117625	0.7189979047653109	0.0	0.2113095238095238	0.06582835807714765	25.832115327230053	21.540659228538015	1.0	1.0	1.0	14.760133416115806	17.95363632252438	-81.6116241736347	116.42000000000003	0.2874493927125506	3.1137255895882845	3.1137255895882845	0.0313725508749485	0.00784313678741455	0.5092168454295863	0.10980392247438431	0.10980392247438431	0.04385528999420119	0.04385528999420119	0.03529411926865578	0.0235294122248888	0.0235294122248888	0.021249272670516416	0.021249272670516416	0.04803921654820442	773.0957178652009	279.53778339249476	0.0	772.6056338028169
1	111	nan	0	CAT	CAT	3202	3202	0	0	0	nan	47	701.0	280.0	1.0	2.036196727559062	0.7088275471538267	0.0	0.4351851851851852	0.19620095802039644	12.832915851446685	11.045361017187261	2.23606797749979	1.1407291825261816	1.0	7.636753236814713	9.052105506538455	10.773568589511086	54.866000000000014	0.5987261146496815	1.8431372921913862	2.6117647644132376	0.0470588244497776	0.00784313678741455	0.6558043289634832	0.10588235408067703	0.10980392247438431	0.05266106549118246	0.055569463072622075	0.05098039284348488	0.027450980618596077	0.027450980618596077	0.016959159480743523	0.017450238145945686	0.05980392266064882	702.7627627522664	280.28528529398045	0.0	703.3404255319149
1	112	nan	0	CAT	CAT	3202	3202	0	0	0	nan	42	779.0	289.0	1.0	3.401526286114702	0.5713745237621158	0.0	0.3181818181818182	0.1050953049343544	14.810469611434625	12.041594578792296	1.0	1.0	1.0	9.012168334102054	12.154795981480957	-21.098199580561072	70.86600000000001	0.41379310344827586	2.098039275035262	2.098039275035262	0.03921568766236305	0.00784313678741455	0.9305853596603144	0.09803921729326248	0.09803921729326248	0.04995331607226815	0.04995331607226815	0.04313725605607033	0.027450980618596077	0.027450980618596077	0.018944127067511626	0.018944127067511626	0.05882352963089943	782.4878504714649	283.2392523376152	0.0	783.0238095238095
1	113	nan	0	CAT	CAT	3202	3202	0	0	0	nan	40	907.0	282.0	1.0	2.899984543574652	0.9389093098707225	0.0	0.30303030303030304	0.1307381765516227	16.32480908489523	13.45362404707371	1.4142135623730951	1.0103553390593274	1.0	4.4	5.618422241269635	39.26942430584103	62.00600000000003	0.6837606837606838	2.3764706756919622	2.4156863633543253	0.03529411926865578	0.0156862735748291	0.8909465394681023	0.14509804546833038	0.14509804546833038	0.06093514553056313	0.06039215908385813	0.0470588244497776	0.027450980618596077	0.027450980618596077	0.03402379899204361	0.03376650651719277	0.08235294371843338	910.7418831155451	285.7321428636831	0.0	911.625
1	114	nan	0	CAT	CAT	3202	3202	0	0	0	nan	70	662.0	287.0	1.0	3.996930179969195	0.8950833815155942	0.0	0.3181818181818182	0.093613334331383	24.43194474509751	19.4164878389476	2.0	1.068977530353517	1.0	8.854377448471462	10.894174851537032	-12.04378920331238	96.93600000000002	0.42813455657492355	3.576470697298646	4.1450981590896845	0.03333333507180214	0.019607843831181526	1.1612716364211844	0.13333334028720856	0.13333334028720856	0.05588235464529134	0.059215687986995495	0.0470588244497776	0.0235294122248888	0.0235294122248888	0.030257450342890947	0.03133856753047047	0.0882352963089943	666.894039731448	284.597918630109	0.0	667.8
1	115	nan	0	CAT	CAT	3202	3202	0	0	0	nan	53	758.0	282.0	1.0	4.6729811183201715	0.6867363753637938	0.0	0.2548076923076923	0.07559082949623934	20.37017431118676	18.027756377319946	1.4142135623730951	1.0078153502334546	1.0	11.709412659377335	14.807213388125113	-21.845190517471764	93.86600000000001	0.3261538461538461	2.3843137994408607	2.450980469584465	0.0313725508749485	0.009803922846913338	1.1056696776810244	0.0941176488995552	0.0941176488995552	0.045852188450785786	0.0462449145204616	0.037254903465509415	0.0235294122248888	0.0235294122248888	0.01794681708919724	0.018000868389678768	0.05784313753247261	752.724800003818	284.9536000087912	0.0	751.9433962264151
1	116	nan	0	CAT	CAT	3202	3202	0	0	0	nan	79	658.0	288.0	1.0	3.87016147999929	0.5897209811697414	0.0	0.30980392156862746	0.10678314337092579	21.757321612832698	17.4928556845359	2.0	1.132725080686564	1.0	13.590154807518113	17.5713665547701	-16.47561956562908	96.42000000000003	0.3691588785046729	3.4941177517175674	4.407843269407749	0.0470588244497776	0.00784314051270485	0.7898656008968128	0.09803921729326248	0.09803921729326248	0.05375565771873181	0.0557954844228829	0.054901961237192154	0.0313725508749485	0.0313725508749485	0.014109652702854763	0.01418682768178921	0.06372549384832382	653.8665480783243	287.20818504656245	0.0	653.1012658227849
1	117	nan	0	CAT	CAT	3202	3202	0	0	0	nan	39	696.0	283.0	1.0	2.93213195895658	0.8616007757049479	0.0	0.32231404958677684	0.13865691484841175	15.292309652580222	13.45362404707371	1.4142135623730951	1.0212417211473384	1.0	6.379052256590135	7.762170661385535	-48.888701101632996	59.45200000000002	0.5454545454545454	2.5921569392085075	2.9019608721137047	0.0470588244497776	0.021568629890680313	1.3977397406045124	0.14509804546833038	0.16078431904315948	0.07005829565428398	0.07440925313112064	0.06470588594675064	0.03529411926865578	0.03529411926865578	0.03063741558839641	0.03524925689016932	0.0990196093916893	693.9797297315512	285.5581081080214	0.0	692.8717948717949
1	118	nan	0	CAT	CAT	3202	3202	0	0	0	nan	24	795.0	289.0	1.0	1.838958894158609	0.450672329396717	0.0	0.4897959183673469	0.20732884500581442	7.988905478392323	7.0710678118654755	1.0	1.0	1.0	5.4	7.131611625861392	43.01889466176596	38.14000000000001	0.6486486486486487	0.9490196332335472	0.9490196332335472	0.03529411926865578	0.003921568393707275	0.2922922936511743	0.054901961237192154	0.054901961237192154	0.039542484718064465	0.039542484718064465	0.03921568766236305	0.027450980618596077	0.027450980618596077	0.007502117885379432	0.007502117885379432	0.0470588244497776	793.214876030203	285.34297520839584	0.0	793.2916666666666
1	119	nan	0	CAT	CAT	3202	3202	0	0	0	nan	36	810.0	283.0	1.0	2.586615659186349	0.7560847801625423	0.0	0.375	0.14458710147689688	12.962442833970147	11.40175425099138	1.4142135623730951	1.0230118645762831	1.0	7.0	8.483577736558692	25.482476353046202	55.93600000000002	0.5373134328358209	1.6039216108620167	1.6431372985243797	0.027450980618596077	0.019607843831181526	1.1368112472165917	0.08627451211214066	0.08627451211214066	0.04717416502535343	0.045642702736788325	0.0470588244497776	0.019607843831181526	0.019607843831181526	0.019802615679280138	0.020254116556117835	0.05882352963089943	815.3675417718534	285.6062052550499	0.0	814.3888888888889
1	120	nan	0	CAT	CAT	3202	3202	0	0	0	nan	20	882.0	286.0	1.0	1.8771016105199005	0.418410606948969	0.0	0.47619047619047616	0.22884153463095921	7.319024238504359	6.082762530298219	1.0	1.0	1.0	5.0	6.647562193638568	61.7082906976564	33.14	0.6451612903225806	0.8352941386401653	0.8352941386401653	0.027450980618596077	0.00784313678741455	0.5202001875065159	0.07058823853731155	0.07058823853731155	0.04176470693200827	0.04176470693200827	0.0470588244497776	0.019607843831181526	0.019607843831181526	0.01431641175054115	0.01431641175054115	0.05098039284348488	880.0375586711137	283.4647887264584	0.0	879.85
1	121	nan	0	CAT	CAT	3202	3202	0	0	0	nan	28	683.0	286.0	1.0	1.8304013319703658	0.7012886266372098	0.0	0.4444444444444444	0.21214088755163174	9.38698891943906	8.06225774829855	2.0	1.0505076272276106	1.0	5.578319375835658	6.691772746655882	6.24377584514942	40.726000000000006	0.5957446808510638	1.2549019940197468	1.3764706254005432	0.04313725605607033	0.00784313678741455	0.2354257511995421	0.06666667014360428	0.06666667014360428	0.0482654613084518	0.049159665192876546	0.0470588244497776	0.03529411926865578	0.03529411926865578	0.007825714893022136	0.00835067566711109	0.054901961237192154	684.7321937283231	286.182336180077	0.0	684.9642857142857
1	122	nan	0	CAT	CAT	3202	3202	0	0	0	nan	50	867.0	290.0	1.0	3.628162523777779	0.632588216870856	0.0	0.32051282051282054	0.08326840026040891	17.05553843566427	14.866068747318506	1.0	1.0	1.0	10.786387432600122	13.209315200282282	72.91176334114904	86.86600000000001	0.3831417624521073	2.4313726238906384	2.4313726238906384	0.03921568766236305	0.011764705181121826	0.6571308868528942	0.0784313753247261	0.0784313753247261	0.04862745247781277	0.04862745247781277	0.0470588244497776	0.0313725508749485	0.0313725508749485	0.012958989841859943	0.012958989841859943	0.05882352963089943	865.7967741659544	287.22903225114993	0.0	865.36
1	123	nan	0	CAT	CAT	3202	3202	0	0	0	nan	44	873.0	290.0	1.0	3.3178794314372695	0.9105924264723944	0.0	0.2619047619047619	0.12041053137148508	17.888983420171574	15.264337522473747	1.0	1.0	1.0	6.10170215847752	7.393615161672567	-54.35381916534007	67.76400000000002	0.5116279069767442	2.6823530178517103	2.6823530178517103	0.04313725605607033	0.019607841968536377	0.7197288687108492	0.1411764770746231	0.1411764770746231	0.06096256858753887	0.06096256858753887	0.05882352963089943	0.019607843831181526	0.019607843831181526	0.028296806576164815	0.028296806576164815	0.0784313753247261	873.1944444377126	285.6257310014657	0.0	873.1136363636364
1	124	nan	0	CAT	CAT	3202	3202	0	0	0	nan	40	766.0	290.0	1.0	3.7537123471876805	0.41226861955085725	0.0	0.30303030303030304	0.10598883996373988	14.51749708456577	11.704699910719626	1.0	1.0	1.0	9.943960626489652	13.226344848612882	84.8117445269464	68.86600000000003	0.3827751196172249	2.619607899338007	2.619607899338007	0.0470588244497776	0.00784313678741455	1.1285181941686644	0.125490203499794	0.125490203499794	0.06549019748345017	0.06549019748345017	0.05098039284348488	0.03529411926865578	0.03529411926865578	0.025643581267800166	0.025643581267800166	0.09019608050584793	762.3038922207995	285.502994005334	0.0	762.725
1	125	nan	0	CAT	CAT	3202	3202	0	0	0	nan	44	809.0	290.0	1.0	3.074839710513658	0.866377014348227	0.0	0.2619047619047619	0.11041747024064374	16.678200240144218	14.317821063276353	1.0	1.0	1.0	6.363961030678928	8.328934715593318	40.305099425668736	70.76400000000002	0.4888888888888889	2.356862822547555	2.356862822547555	0.0313725508749485	0.019607841968536377	1.0761199524920486	0.11764705926179886	0.11764705926179886	0.053565064148808066	0.053565064148808066	0.054901961237192154	0.019607843831181526	0.019607843831181526	0.024997895367217724	0.024997895367217724	0.06666667014360428	808.1297836763109	287.4442595531793	0.0	807.6136363636364
1	126	nan	0	CAT	CAT	3202	3202	0	0	0	nan	20	618.0	290.0	1.0	2.0467476138137504	0.5310904497633501	0.0	0.47619047619047616	0.19242591628324782	7.8722339750483945	6.082762530298219	1.0	1.0	1.0	5.0	6.670262975528276	-5.991984686002359	36.14	0.5882352941176471	0.874509833753109	0.874509833753109	0.03529411926865578	0.00784313678741455	0.25900364122374153	0.06666667014360428	0.06666667014360428	0.04372549168765545	0.04372549168765545	0.04313725605607033	0.03529411926865578	0.03529411926865578	0.009219857510331775	0.009219857510331775	0.05098039284348488	619.8026905716318	288.4035874402021	0.0	619.75
1	127	nan	0	CAT	CAT	3202	3202	0	0	0	nan	49	850.0	283.0	1.0	3.6110063949514255	0.9523754098018916	-1.0	0.23333333333333334	0.10755988027032644	20.366306098232602	18.439088914585774	1.4142135623730951	1.0169066760152283	1.0	4.949747468305833	6.21025677288272	-45.54213132827142	75.66200000000003	0.6125	3.949019718915224	4.0705883502960205	0.05098039284348488	0.021568629890680313	0.9020773202515849	0.250980406999588	0.250980406999588	0.08402169614713242	0.08307323163869429	0.07647059112787247	0.0313725508749485	0.0313725508749485	0.046722094785928925	0.04600441879026052	0.0941176488995552	843.3448940250441	288.12235067277624	0.0	844.2448979591836
1	128	nan	0	CAT	CAT	3202	3202	0	0	0	nan	31	860.0	291.0	1.0	2.646062329692696	0.7295790277447538	0.0	0.3875	0.1555864144014505	12.008868205227296	9.486832980505138	1.4142135623730951	1.013361727818487	1.0	6.275716324421889	8.212823106272278	61.813875949558366	50.03800000000001	0.512396694214876	1.109803967177868	1.149019654840231	0.0313725508749485	0.005882352590560913	0.16630257035071572	0.0470588244497776	0.0470588244497776	0.0369934655725956	0.037065150156136484	0.037254903465509415	0.0313725508749485	0.0313725508749485	0.0051314471258779824	0.005063249817419806	0.04313725605607033	857.4778157132358	287.29010239882706	0.0	857.6129032258065
1	129	nan	0	CAT	CAT	3202	3202	0	0	0	nan	55	679.0	287.0	1.0	3.184739395669149	0.7617871207835796	0.0	0.3254437869822485	0.12584685532806245	17.791216142875236	16.278820596099706	2.0	1.077138921583987	1.0	9.803060746521975	11.525637879130615	-47.72212417611188	74.10800000000002	0.44176706827309237	2.2392157409340143	2.619607912376523	0.0313725508749485	0.0156862735748291	1.334040642250188	0.12156862765550613	0.12156862765550613	0.045698280427224784	0.04762923477048224	0.0470588244497776	0.01568627543747425	0.01568627543747425	0.02373593545134998	0.02321137651531622	0.05882352963089943	675.6676646601443	289.0628742503538	0.0	674.6363636363636
1	130	nan	0	CAT	CAT	3202	3202	0	0	0	nan	84	696.0	290.0	1.0	4.515636606010201	0.7401956015561714	0.0	0.23529411764705882	0.05917473603533979	25.835994863938662	20.615528128088304	1.0	1.0	1.0	15.271679648560475	17.37190607182553	-12.700716175215012	133.56	0.3218390804597701	4.858823684975505	4.858823684975505	0.04313725605607033	0.011764708906412125	0.7797616822790522	0.12941177189350128	0.12941177189350128	0.05784313910685125	0.05784313910685125	0.054901961237192154	0.027450980618596077	0.027450980618596077	0.019475511137233694	0.019475511137233694	0.06666667014360428	703.6497175316503	287.4406779567778	0.0	704.2380952380952
1	131	nan	0	CAT	CAT	3202	3202	0	0	0	nan	75	726.0	290.0	1.0	5.5065649863668344	0.856027974651145	0.0	0.1953125	0.0669702725831717	28.849851110036166	23.53720459187964	1.0	1.0	1.0	11.435437497937313	14.913339071557644	18.508384248233774	118.63000000000005	0.32397408207343414	3.0784314796328545	3.0784314796328545	0.03529411926865578	0.003921568393707275	0.4229565731300664	0.07058823853731155	0.07058823853731155	0.04104575306177139	0.04104575306177139	0.03921568766236305	0.0313725508749485	0.0313725508749485	0.00790390401751358	0.00790390401751358	0.04313725605607033	734.0203821697319	289.2242038295365	0.0	734.3466666666667
1	132	nan	0	CAT	CAT	3202	3202	0	0	0	nan	39	782.0	290.0	1.0	3.59626270755342	0.8045087057110879	0.0	0.3482142857142857	0.11684419553245652	16.31992088372814	13.152946437965905	1.0	1.0	1.0	7.0	9.693067807135554	6.820928360632175	64.76400000000002	0.4431818181818182	1.7098039668053389	1.7098039668053389	0.03431372717022896	0.00784313678741455	0.7302405456635133	0.0941176488995552	0.0941176488995552	0.043841127353983045	0.043841127353983045	0.04313725605607033	0.0235294122248888	0.0235294122248888	0.01496248217854967	0.01496248217854967	0.05098039284348488	787.2454128501507	290.47935779177124	0.0	787.974358974359
1	133	nan	0	CAT	CAT	3202	3202	0	0	0	nan	38	804.0	290.0	1.0	3.0578886067253044	0.6340570332785209	0.0	0.34545454545454546	0.13400842351229886	13.679203492262435	11.180339887498949	1.0	1.0	1.0	8.043152845265823	10.577940450122057	-33.07675928966636	59.69400000000002	0.4720496894409938	1.2745098490267992	1.2745098490267992	0.027450980618596077	0.003921568393707275	0.3623778572642259	0.05098039284348488	0.05098039284348488	0.033539732869126294	0.033539732869126294	0.03529411926865578	0.019607843831181526	0.019607843831181526	0.006213413315246381	0.006213413315246381	0.03529411926865578	799.7353846142155	289.483076934184	0.0	799.4473684210526
1	134	nan	0	CAT	CAT	3202	3202	0	0	0	nan	60	874.0	290.0	1.0	4.829907816685639	0.8365441608303832	0.0	0.25	0.07221814335643376	23.87731707519687	19.1049731745428	1.0	1.0	1.0	10.411610794889631	13.082370193183799	-2.116122552122295	102.17800000000004	0.3314917127071823	3.2862746100872755	3.2862746100872755	0.04313725605607033	0.0156862735748291	0.43496952231811675	0.10196078568696976	0.10196078568696976	0.05477124350145459	0.05477124350145459	0.054901961237192154	0.019607843831181526	0.019607843831181526	0.020426902547775842	0.020426902547775842	0.07058823853731155	880.9892601606031	292.3138424730877	0.0	881.2
1	135	nan	0	CAT	CAT	3202	3202	0	0	0	nan	65	960.0	295.0	1.0	3.9167724186701913	0.7437931308242418	0.0	0.29411764705882354	0.1083287186599217	21.22516018834985	16.492422502470642	1.4142135623730951	1.0509801307536115	1.0	11.030865786510141	14.18710694685705	74.55262375077315	86.83400000000003	0.4012345679012346	3.188235392794013	3.7058824691921473	0.0470588244497776	0.011764708906412125	1.106922866348947	0.09019608050584793	0.09019608050584793	0.05593395425954409	0.05701357644910996	0.05882352963089943	0.0235294122248888	0.0235294122248888	0.018503855428466887	0.018044159358001854	0.07058823853731155	957.2634920666626	286.7396825045583	0.0	957.0769230769231
1	136	nan	0	CAT	CAT	3202	3202	0	0	0	nan	80	913.0	290.0	1.0	4.731778497543565	0.903662921094026	0.0	0.2222222222222222	0.05863297235331829	28.583841167226534	23.345235059857504	1.0	1.0	1.0	11.108407685689043	12.24087187632238	16.670985917419696	130.94200000000004	0.35874439461883406	5.533333502709866	5.533333502709866	0.0470588244497776	0.0156862773001194	0.9974412244333902	0.18431372940540314	0.18431372940540314	0.06916666878387331	0.06916666878387331	0.062745101749897	0.03529411926865578	0.03529411926865578	0.03190265316863732	0.03190265316863732	0.08235294371843338	903.8632175710226	287.87384832771767	0.0	902.95
1	137	nan	0	CAT	CAT	3202	3202	0	0	0	nan	49	637.0	290.0	1.0	4.132250847501575	0.61940254091603	0.0	0.2722222222222222	0.10056791637504152	17.920818811321706	14.142135623730951	1.0	1.0	1.0	10.285912696499032	14.069160996019164	-5.0855635760725315	78.24800000000003	0.36981132075471695	1.5333333872258663	1.5333333872258663	0.027450980618596077	0.003921570256352425	0.4240408814684105	0.04313725605607033	0.04313725605607033	0.03129251810665033	0.03129251810665033	0.0313725508749485	0.0235294122248888	0.0235294122248888	0.004652882992692567	0.004652882992692567	0.03529411926865578	629.8209718402393	291.86700768523554	0.0	630.2448979591836
1	138	nan	0	CAT	CAT	3202	3202	0	0	0	nan	37	661.0	290.0	1.0	2.7823000896301924	0.807325503082628	0.0	0.37373737373737376	0.14860340985125509	14.021289976431317	11.661903789690601	1.4142135623730951	1.0223899222904376	1.0	6.363961030678928	8.274052580105268	29.477647206278313	55.93600000000003	0.5606060606060606	1.4431372843682766	1.5686274878680706	0.027450980618596077	0.011764705181121826	1.0064467356256006	0.07450980693101883	0.07450980693101883	0.041232493839093616	0.04239533750994785	0.0470588244497776	0.019607843831181526	0.019607843831181526	0.015357090423320119	0.01570845951966362	0.054901961237192154	664.5075000017515	291.9974999918957	0.0	665.5135135135135
1	139	nan	0	CAT	CAT	3202	3202	0	0	0	nan	31	807.0	290.0	1.0	2.409000791467397	0.8055357032168118	0.0	0.4025974025974026	0.16712331247315876	11.946077509474293	10.198039027185569	1.0	1.0	1.0	5.813776741499453	7.078615249115549	-13.50940731631724	48.28000000000001	0.5904761904761905	1.2470588590949774	1.2470588590949774	0.0313725508749485	0.00784313678741455	0.3807051533175088	0.05882352963089943	0.05882352963089943	0.040227705132096045	0.040227705132096045	0.03921568766236305	0.0235294122248888	0.0235294122248888	0.009395291109386668	0.009395291109386668	0.04803921654820442	804.8773584715011	293.2169811234096	0.0	804.516129032258
1	140	nan	0	CAT	CAT	3202	3202	0	0	0	nan	66	854.0	290.0	1.0	4.591903128065072	0.9153835933214574	0.0	0.21568627450980393	0.07457525346629013	25.820621461897282	21.400934559032695	1.0	1.0	1.0	7.7781745930520225	10.394937002655604	-43.71143176114271	105.45800000000006	0.46153846153846156	3.9372550062835217	3.9372550062835217	0.04117647185921669	0.0156862735748291	0.5943674133545073	0.125490203499794	0.125490203499794	0.059655378883083664	0.059655378883083664	0.054901961237192154	0.027450980618596077	0.027450980618596077	0.02437111299504121	0.02437111299504121	0.07254902273416519	846.5129481994334	293.2569721372095	0.0	846.7121212121212
1	141	nan	0	CAT	CAT	3202	3202	0	0	0	nan	53	904.0	290.0	1.0	3.912805041740726	0.871899252380383	0.0	0.3271604938271605	0.08714934538980341	20.700996216667114	17.029386365926403	1.0	1.0	1.0	8.0	10.136973556659505	7.374742292681555	87.42000000000003	0.4274193548387097	4.678431503474712	4.678431503474712	0.05098039284348488	0.029411766678094864	0.990912275173028	0.20392157137393951	0.20392157137393951	0.0882722925183908	0.0882722925183908	0.07647059112787247	0.03529411926865578	0.03529411926865578	0.04483345203838645	0.04483345203838645	0.12156862765550613	900.1081307644596	294.09555741706987	0.0	899.7547169811321
1	142	nan	0	CAT	CAT	3202	3202	0	0	0	nan	44	940.0	290.0	1.0	3.204141267654501	0.4927873602825515	0.0	0.28205128205128205	0.125984465341102	14.359132796793867	12.041594578792296	1.0	1.0	1.0	9.532306376993182	12.494596061871457	-43.748637060266866	66.24800000000003	0.42718446601941745	2.156862787902355	2.156862787902355	0.03921568766236305	0.00784313678741455	0.6206394954011326	0.0784313753247261	0.0784313753247261	0.049019608815962616	0.049019608815962616	0.05098039284348488	0.0235294122248888	0.0235294122248888	0.01310008890631907	0.01310008890631907	0.05882352963089943	945.1163636504355	289.00909089886915	0.0	945.5909090909091
1	143	nan	0	CAT	CAT	3202	3202	0	0	0	nan	33	952.0	292.0	1.0	2.9229566175648594	0.775033183629578	0.0	0.39285714285714285	0.13862591677893818	13.326524304804147	11.045361017187261	1.0	1.0	1.0	6.0	8.421304386501044	2.307489503305742	54.69400000000002	0.515625	1.3254902269691229	1.3254902269691229	0.0313725508749485	0.00784313678741455	0.3924033911013713	0.05882352963089943	0.05882352963089943	0.04016637051421584	0.04016637051421584	0.04313725605607033	0.0235294122248888	0.0235294122248888	0.009160352892015236	0.009160352892015236	0.0470588244497776	952.1124260416395	295.60059171255466	0.0	952.2727272727273
1	144	nan	0	CAT	CAT	3202	3202	0	0	0	nan	27	689.0	292.0	1.0	2.462454476430591	0.5210383193408304	0.0	0.421875	0.18736689062857262	9.974020171153175	8.48528137423857	1.0	1.0	1.0	6.363961030678928	8.513158208209358	-21.539910120658224	42.55400000000001	0.5346534653465347	0.8705882634967566	0.8705882634967566	0.0235294122248888	0.009803922846913338	0.6858814706683233	0.05098039284348488	0.05098039284348488	0.03224400975913913	0.03224400975913913	0.03333333507180214	0.01568627543747425	0.01568627543747425	0.010637521373981627	0.010637521373981627	0.04117647185921669	691.6306306367986	293.8828828936576	0.0	691.1481481481482
1	145	nan	0	CAT	CAT	3202	3202	0	0	0	nan	58	780.0	290.0	1.0	5.213177320988799	0.7502442221221294	0.0	0.23481781376518218	0.07178390154997955	23.198506340060177	18.973665961010276	1.0	1.0	1.0	11.659265051385594	15.337943075787013	-8.827029821290974	100.76400000000004	0.3109919571045576	3.203921666368842	3.203921666368842	0.02941176574677229	0.011764705181121826	3.0582589833991487	0.1921568661928177	0.1921568661928177	0.05524002873049728	0.05524002873049728	0.03529411926865578	0.01568627543747425	0.01568627543747425	0.04130527926344669	0.04130527926344669	0.06470588594675064	771.5152999090693	295.6499387884318	0.0	774.3275862068965
1	146	nan	0	CAT	CAT	3202	3202	0	0	0	nan	43	825.0	290.0	1.0	3.047432198617218	0.8827674072970249	0.0	0.3006993006993007	0.12402564362781625	16.606430218638614	13.038404810405298	1.0	1.0	1.0	5.656854249492381	7.801871726616955	-50.4158499138171	66.00600000000003	0.5733333333333334	1.709803979843855	1.709803979843855	0.027450980618596077	0.0078431386500597	0.9530984503720255	0.0941176488995552	0.0941176488995552	0.03976288325218267	0.03976288325218267	0.03529411926865578	0.019607843831181526	0.019607843831181526	0.01820973393370479	0.01820973393370479	0.0470588244497776	819.9059633039367	292.00917431215646	0.0	819.3953488372093
1	147	nan	0	CAT	CAT	3202	3202	0	0	0	nan	38	874.0	298.0	1.0	3.0689957100712077	0.9167819579777646	0.0	0.3877551020408163	0.12546066997184346	16.078348726037117	13.341664064126334	1.4142135623730951	1.0109003569045552	1.0	5.640191903285061	6.421500889266339	7.148968824946223	61.694000000000024	0.5390070921985816	1.5803922023624182	1.631372595205903	0.0313725508749485	0.00784313678741455	0.5375483977431899	0.0784313753247261	0.0784313753247261	0.042713302766551844	0.04293085776857639	0.04313725605607033	0.0235294122248888	0.0235294122248888	0.012626410503833091	0.012529247040593128	0.05098039284348488	869.1562499862631	296.1995192360636	0.0	868.7105263157895
1	148	nan	0	CAT	CAT	3202	3202	0	0	0	nan	50	623.0	292.0	1.0	4.066326734359254	0.33840729417322146	0.0	0.27472527472527475	0.10004681032258546	16.627234643488343	13.601470508735444	1.0	1.0	1.0	11.556858379756848	15.646223410800957	84.91911987294323	79.24800000000003	0.37037037037037035	1.9450981076806784	1.9450981076806784	0.03529411926865578	0.003921568393707275	0.38891402257139696	0.05098039284348488	0.05098039284348488	0.038901962153613565	0.038901962153613565	0.03921568766236305	0.027450980618596077	0.027450980618596077	0.005701264627670721	0.005701264627670721	0.04313725605607033	621.0524193881736	297.77217741892815	0.0	621.44
1	149	nan	0	CAT	CAT	3202	3202	0	0	0	nan	62	650.0	304.0	1.0	3.3888041798285182	0.9094183222573615	0.0	0.25833333333333336	0.1317357641339893	21.418602756697915	17.4928556845359	1.4142135623730951	1.0534469112739475	1.0	7.352146220938078	8.90762364042167	-47.450916820594	76.90400000000004	0.5714285714285714	2.3176471069455147	2.760784365236759	0.03921568766236305	0.00784313678741455	0.46733619259701475	0.06666667014360428	0.06666667014360428	0.04291939086936138	0.044528780084463856	0.05098039284348488	0.01568627543747425	0.01568627543747425	0.01487396894713901	0.014521881215539802	0.054901961237192154	656.2102272690933	297.4261363761639	0.0	656.6612903225806
1	150	nan	0	CAT	CAT	3202	3202	0	0	0	nan	82	715.0	308.0	1.0	5.284210260417196	0.7423409491453824	0.0	0.19523809523809524	0.06061058402963196	27.636320245967863	24.20743687382041	1.4142135623730951	1.010102769813978	1.0	15.617376188860607	18.516951529634426	-45.56463019554625	130.38800000000003	0.332657200811359	2.8980393167585135	2.956862848252058	0.027450980618596077	0.003921568393707275	1.2355885618841895	0.07450980693101883	0.07450980693101883	0.03622549145948142	0.03605930302746412	0.03529411926865578	0.019607843831181526	0.019607843831181526	0.011914790548403137	0.011819401708380922	0.03921568766236305	720.2745358133145	296.4217506736735	0.0	720.439024390244
1	151	nan	0	CAT	CAT	3202	3202	0	0	0	nan	25	675.0	297.0	1.0	2.3057782112875347	0.8935846758353504	0.0	0.4166666666666667	0.22565908103610896	11.139984106064105	9.848857801796104	1.4142135623730951	1.0165685424949238	1.0	4.110960958218893	5.000679518353318	-21.99412958752806	37.312000000000005	0.6756756756756757	0.8156863078474998	0.8470588587224483	0.0313725508749485	0.003921568393707275	0.24956724042357661	0.0470588244497776	0.0470588244497776	0.033986929493645825	0.033882354348897935	0.03529411926865578	0.0235294122248888	0.0235294122248888	0.006269060910425349	0.006163727993045703	0.03529411926865578	673.5185185034516	297.6203703757863	0.0	673.4
1	152	nan	0	CAT	CAT	3202	3202	0	0	0	nan	44	824.0	292.0	1.0	2.994293617873724	0.9247304781722806	0.0	0.28205128205128205	0.12226546254521983	17.190153964308617	13.892443989449804	1.0	1.0	1.0	4.733592351663178	6.542960624531527	-48.24264041309279	67.24800000000003	0.6875	1.576470633968711	1.576470633968711	0.0235294122248888	0.00784313678741455	1.4600550097954963	0.0784313753247261	0.0784313753247261	0.03582887804474343	0.03582887804474343	0.027450980618596077	0.019607843831181526	0.019607843831181526	0.017845799979916192	0.017845799979916192	0.05098039284348488	820.6766169145411	298.71393035234115	0.0	821.6363636363636
1	153	nan	0	CAT	CAT	3202	3202	0	0	0	nan	84	928.0	290.0	1.0	6.593791156811715	0.8299154176817476	0.0	0.19004524886877827	0.05514335107410688	32.82801332153434	25.179356624028344	1.0	1.0	1.0	12.943664919120147	18.314395266919682	-76.27106008292412	138.356	0.27228525121555913	3.435294236987829	3.435294236987829	0.0313725508749485	0.00784313678741455	1.9727255789189204	0.0784313753247261	0.0784313753247261	0.04089635996414082	0.04089635996414082	0.03529411926865578	0.0235294122248888	0.0235294122248888	0.014220573057424671	0.014220573057424671	0.0470588244497776	920.990867587819	298.0308219045984	0.0	920.7619047619048
1	154	nan	0	CAT	CAT	3202	3202	0	0	0	nan	117	930.0	287.0	1.0	5.54436387796052	0.7416623805452708	0.0	0.16137931034482758	0.04429709636009292	33.77822851256718	29.410882339705484	1.4142135623730951	1.0141611474315588	1.0	20.98442645978569	22.65753615646368	67.79732742776211	182.18399999999983	0.2785714285714286	6.40784333832562	6.560784520581365	0.03921568766236305	0.00784313678741455	0.6615082061051019	0.15294118225574493	0.15294118225574493	0.05670657821527097	0.056075081372490294	0.0470588244497776	0.027450980618596077	0.027450980618596077	0.024982792980981543	0.02478237634215155	0.06666667014360428	937.7860131505096	298.6658696940954	0.0	938.3247863247864
1	155	nan	0	CAT	CAT	3202	3202	0	0	0	nan	57	688.0	305.0	1.0	4.59626270935852	0.8294869670309897	0.0	0.2638888888888889	0.088081260575675	22.606689701803393	17.72004514666935	1.4142135623730951	1.0145338092060734	1.0	10.376965641708733	12.626425568135444	77.31129544059652	90.17800000000004	0.3486238532110092	1.6941177193075418	1.7568628210574389	0.027450980618596077	0.003921568393707275	0.17226085495736432	0.04313725605607033	0.04313725605607033	0.030802140351046215	0.030822154755393665	0.0313725508749485	0.01568627543747425	0.01568627543747425	0.005860598607707617	0.005757819680110955	0.03529411926865578	684.4955357120944	298.24776785392675	0.0	684.6666666666666
1	156	nan	0	CAT	CAT	3202	3202	0	0	0	nan	35	731.0	297.0	1.0	3.046996825816397	0.7608265850177975	0.0	0.35353535353535354	0.13649977189111542	13.8992511912327	11.180339887498949	1.0	1.0	1.0	6.363961030678928	9.019991935534215	-33.69781466551739	56.764000000000024	0.5	1.60000004991889	1.60000004991889	0.038235295563936234	0.00784313678741455	0.4719290166999365	0.07058823853731155	0.07058823853731155	0.04571428714053971	0.04571428714053971	0.04313725605607033	0.0313725508749485	0.0313725508749485	0.011285978206785993	0.011285978206785993	0.05588235333561897	734.5367646804251	299.05882352174206	0.0	734.3428571428572
1	157	nan	0	CAT	CAT	3202	3202	0	0	0	nan	29	788.0	297.0	1.0	2.454123712993266	0.7802194946812808	0.0	0.4027777777777778	0.16714204210193834	11.495793198052047	9.219544457292887	1.0	1.0	1.0	4.949747468305833	7.190685636039691	-40.555464983018396	46.69400000000001	0.5686274509803921	0.7411764953285456	0.7411764953285456	0.019607843831181526	0.00784313678741455	0.7681774465945793	0.03921568766236305	0.03921568766236305	0.02555781018374295	0.02555781018374295	0.027450980618596077	0.01568627543747425	0.01568627543747425	0.007327230636378056	0.007327230636378056	0.03431372717022896	784.7037036960713	296.89417989648024	0.0	784.1379310344828
1	158	nan	0	CAT	CAT	3202	3202	0	0	0	nan	55	790.0	297.0	1.0	4.232346069875982	0.6988312083628361	0.0	0.248868778280543	0.08376752323437275	19.860716299586905	16.278820596099706	1.0	1.0	1.0	11.570851973152857	14.206104542014058	-2.213840209537563	90.83400000000003	0.35714285714285715	2.3725490868091583	2.3725490868091583	0.03921568766236305	0.003921568393707275	0.4571704427912222	0.06666667014360428	0.06666667014360428	0.043137256123802876	0.043137256123802876	0.03921568766236305	0.0313725508749485	0.0313725508749485	0.007878706953527657	0.007878706953527657	0.0470588244497776	796.6512396388513	298.3719008518414	0.0	796.3636363636364
1	159	nan	0	CAT	CAT	3202	3202	0	0	0	nan	25	892.0	297.0	1.0	2.2486766232158883	0.6955833493428548	0.0	0.46296296296296297	0.19265231133052482	9.80032807276419	8.06225774829855	1.0	1.0	1.0	5.0	7.041000699684344	4.658053268441455	40.38200000000001	0.5681818181818182	3.22745106741786	3.22745106741786	0.09117647260427475	0.04313725605607033	0.8164443141492012	0.29411765933036804	0.29411765933036804	0.1290980426967144	0.1290980426967144	0.12156863138079643	0.05098039284348488	0.05098039284348488	0.05720567497879887	0.05720567497879887	0.16862745583057404	896.4945322049384	297.53584447353705	0.0	895.68
1	160	nan	0	CAT	CAT	3202	3202	0	0	0	nan	20	678.0	297.0	1.0	1.8967365646048369	0.7326219893942801	0.0	0.4166666666666667	0.22322933181372226	8.213842417161999	7.615773105863909	1.0	1.0	1.0	4.365641250653994	5.590634772734728	67.43227461846918	33.554	0.6153846153846154	0.6509804148226976	0.6509804148226976	0.027450980618596077	0.003921570256352425	0.17443375818771353	0.03921568766236305	0.03921568766236305	0.03254902074113488	0.03254902074113488	0.0313725508749485	0.0235294122248888	0.0235294122248888	0.00497591320569797	0.00497591320569797	0.03921568766236305	678.3132530253894	299.6385542052155	0.0	678.15
1	161	nan	0	CAT	CAT	3202	3202	0	0	0	nan	34	694.0	297.0	1.0	3.035604666141693	0.7011238120467681	0.0	0.37777777777777777	0.13605782599275693	13.274761082250773	10.816653826391969	1.0	1.0	1.0	7.3999999999999995	9.465429671394613	-42.85313334556683	56.03800000000002	0.4689655172413793	1.035294158384204	1.035294158384204	0.027450980618596077	0.003921568393707275	0.33711245106827414	0.03921568766236305	0.03921568766236305	0.030449828187770703	0.030449828187770703	0.0313725508749485	0.01568627543747425	0.01568627543747425	0.006094507821318588	0.006094507821318588	0.03529411926865578	692.5719696979443	300.5416666562466	0.0	692.2352941176471
1	162	nan	0	CAT	CAT	3202	3202	0	0	0	nan	85	815.0	291.0	1.0	5.234383175652146	0.7952467188372606	-1.0	0.16798418972332016	0.056958095192194136	28.822573190889997	27.018512172212592	1.4142135623730951	1.004873100733801	1.0	14.142135623730951	17.4747212400581	-50.512054024504685	136.942	0.3177570093457944	4.14509816467762	4.196078557521105	0.03921568766236305	0.005882352590560913	0.2318717717290645	0.10980392247438431	0.10980392247438431	0.04934640672235262	0.04936563008848359	0.045098040252923965	0.0313725508749485	0.0313725508749485	0.01489862310521032	0.014811772748548014	0.05882352963089943	810.6233644869047	299.3495326842653	0.0	810.4
1	163	nan	0	CAT	CAT	3202	3202	0	0	0	nan	52	964.0	296.0	1.0	1.6526160831206103	0.3116149894006567	0.0	0.4727272727272727	0.24453044076974145	10.794388506287387	10.04987562112089	2.23606797749979	1.1928554834827618	1.0	8.2	10.256919170856293	-33.616009245083006	51.69400000000002	0.6624203821656051	2.1686275005340576	3.4392157681286335	0.05098039284348488	0.011764705181121826	0.47444922679119045	0.10980392247438431	0.11372549086809158	0.06023965279261271	0.0661387647717045	0.05882352963089943	0.03529411926865578	0.03529411926865578	0.020148383518828233	0.021589580726614568	0.0784313753247261	965.8734321493828	297.225769668911	0.0	965.5769230769231
1	164	nan	0	CAT	CAT	3202	3202	0	0	0	nan	35	663.0	297.0	1.0	2.8503312938692225	0.6787221194038584	0.0	0.35	0.14519532079326009	12.921416481468317	10.295630140987	1.0	1.0	1.0	7.155417527999327	9.48942601992894	-38.5502611818358	55.03800000000001	0.48951048951048953	1.3490196466445923	1.3490196466445923	0.022549020126461983	0.011764707043766975	0.978016917132174	0.07058823853731155	0.07058823853731155	0.03854341847555978	0.03854341847555978	0.03921568766236305	0.01568627543747425	0.01568627543747425	0.015922195828173363	0.015922195828173363	0.05098039284348488	664.5436046417866	300.3924418754927	0.0	663.5714285714286
1	165	nan	0	CAT	CAT	3202	3202	0	0	0	nan	66	712.0	290.0	1.0	4.6935719444972985	0.854662871050363	0.0	0.2043343653250774	0.06962066240809192	24.97825677121813	20.12461179749811	1.0	1.0	1.0	10.73312629199899	12.968295651413497	-36.187119377446756	109.14600000000004	0.3687150837988827	2.4431373234838247	2.4431373234838247	0.02941176574677229	0.00784313678741455	0.7901827213997024	0.05882352963089943	0.05882352963089943	0.03701723217399734	0.03701723217399734	0.03529411926865578	0.019607843831181526	0.019607843831181526	0.0100359654644469	0.0100359654644469	0.04313725605607033	705.6356340364418	296.7672552279507	0.0	705.7727272727273
1	166	nan	0	CAT	CAT	3202	3202	0	0	0	nan	53	716.0	310.0	1.0	4.186961370491564	0.8801968798156332	0.0	0.23660714285714285	0.09216936006860464	21.536166325326263	18.439088914585774	1.4142135623730951	1.0234460507003638	1.0	8.94427190999916	10.22125268873277	-35.431776099374375	85.00600000000004	0.41732283464566927	1.7294118199497461	1.8392157461494207	0.027450980618596077	0.003921568393707275	0.5876519678449607	0.05882352963089943	0.05882352963089943	0.03458823639899492	0.034702183889611715	0.03529411926865578	0.019607843831181526	0.019607843831181526	0.009848994469902209	0.009587586605086377	0.03921568766236305	723.5373133995213	304.9040511835759	0.0	723.0566037735849
1	167	nan	0	CAT	CAT	3202	3202	0	0	0	nan	74	745.0	297.0	1.0	5.297611630200295	0.8191745377194626	0.0	0.24025974025974026	0.060335945332529076	27.451557671545846	21.587033144922902	1.4142135623730951	1.0055974805726093	1.0	12.329924047901796	15.74468473231798	10.77248423872204	124.14600000000006	0.30515463917525776	3.3098040260374546	3.356862850487232	0.03529411926865578	0.00784313678741455	1.4451095709205326	0.09019608050584793	0.09019608050584793	0.045339781178595266	0.045363011493070704	0.03921568766236305	0.019607843831181526	0.019607843831181526	0.015483327582890713	0.015379635441725045	0.052941177040338516	756.3376168144569	297.00233644505624	0.0	754.9594594594595
1	168	nan	0	CAT	CAT	3202	3202	0	0	0	nan	41	862.0	297.0	1.0	3.677962131031953	0.8281877552712039	0.0	0.2867132867132867	0.0827678610672744	17.164314151216153	15.0	1.0	1.0	1.0	7.353160240144463	9.619752721571935	26.813324508849412	78.89800000000001	0.41414141414141414	1.607843179255724	1.607843179255724	0.0313725508749485	0.00784313678741455	0.5479125687133949	0.05882352963089943	0.05882352963089943	0.039215687298920096	0.039215687298920096	0.03921568766236305	0.027450980618596077	0.027450980618596077	0.009487974456250943	0.009487974456250943	0.0470588244497776	868.6999999840131	302.6195121721333	0.0	868.6585365853658
1	169	nan	0	CAT	CAT	3202	3202	0	0	0	nan	48	932.0	290.0	1.0	3.580367973028345	0.892137595953387	0.0	0.375	0.0924731094386519	19.131309452836685	15.524174696260024	1.0	1.0	1.0	6.505382386916237	8.642832610534445	-79.02433387957527	80.76400000000002	0.4729064039408867	2.5803922321647406	2.5803922321647406	0.03529411926865578	0.0156862773001194	1.7451380055584762	0.10980392247438431	0.10980392247438431	0.053758171503432095	0.053758171503432095	0.0470588244497776	0.0235294122248888	0.0235294122248888	0.02406735770822707	0.02406735770822707	0.07450980693101883	929.4240121514473	299.0759878315893	0.0	929.7083333333334
1	170	nan	0	CAT	CAT	3202	3202	0	0	0	nan	45	977.0	304.0	1.0	2.6703451366414375	0.5895361805286301	0.0	0.375	0.1637569261475903	13.677963808518147	11.180339887498949	1.4142135623730951	1.036818983322053	1.0	8.94427190999916	11.048265447083077	-7.600618538121591	58.76400000000002	0.4972375690607735	2.333333395421505	2.6627451702952385	0.03921568766236305	0.013725489377975464	0.8883049463516285	0.11764705926179886	0.11764705926179886	0.05691057062003671	0.05917211489544975	0.052941177040338516	0.0313725508749485	0.0313725508749485	0.024530313031036956	0.024716907706624405	0.07745098322629929	973.4035345915058	302.0368188634476	0.0	972.7555555555556
1	171	nan	0	CAT	CAT	3202	3202	0	0	0	nan	26	778.0	299.0	1.0	1.9751137245202104	0.4566745141185409	0.0	0.4642857142857143	0.2287133585520777	8.62263661765487	7.280109889280518	1.0	1.0	1.0	6.0	7.670989416591656	85.58005941097032	37.796000000000014	0.6190476190476191	1.0627451371401548	1.0627451371401548	0.019607843831181526	0.0235294122248888	1.0460678838560713	0.08627451211214066	0.08627451211214066	0.04087481296692903	0.04087481296692903	0.03921568766236305	0.01568627543747425	0.01568627543747425	0.022505975218415585	0.022505975218415585	0.062745101749897	776.752767528723	303.0922509171219	0.0	777.3461538461538
1	172	nan	0	CAT	CAT	3202	3202	0	0	0	nan	81	861.0	293.0	1.0	5.6770832285432755	0.58882548969647	0.0	0.1937799043062201	0.06477458384188839	26.650832474539605	21.540659228538015	1.4142135623730951	1.0051137476836185	1.0	16.97056274847714	21.540807050513095	-69.57062025853901	125.35600000000007	0.2852112676056338	3.5803922656923532	3.615686384961009	0.03529411926865578	0.00784313678741455	1.156404920923228	0.07450980693101883	0.07450980693101883	0.044754903321154414	0.044638103518037146	0.03921568766236305	0.027450980618596077	0.027450980618596077	0.012349731327600645	0.012317642935441209	0.054901961237192154	853.3947939591715	300.64208245043477	0.0	854.5432098765432
1	173	nan	0	CAT	CAT	3202	3202	0	0	0	nan	20	654.0	304.0	1.0	2.085232123820225	0.8299556055875909	0.0	0.4444444444444444	0.22648447842280395	9.090099824089666	8.0	1.0	1.0	1.0	4.0	5.070725364674185	-14.872440648471114	33.312	0.7142857142857143	0.7607843354344368	0.7607843354344368	0.027450980618596077	0.011764707043766975	0.6778154443304165	0.062745101749897	0.062745101749897	0.03803921677172184	0.03803921677172184	0.03921568766236305	0.01568627543747425	0.01568627543747425	0.013188370210109775	0.013188370210109775	0.05098039284348488	655.9278350603553	304.11340206165374	0.0	656.5
1	174	nan	0	CAT	CAT	3202	3202	0	0	0	nan	66	891.0	297.0	1.0	5.57956803610574	0.6301102714652973	-1.0	0.22916666666666666	0.06802339664221459	24.23174875963609	20.248456731316587	1.0	1.0	1.0	14.310835055998654	18.816090153770713	-31.38379506017437	110.42000000000004	0.2888402625820569	2.9647059589624405	2.9647059589624405	0.03921568766236305	0.00784313678741455	0.9292550764538093	0.06666667014360428	0.06666667014360428	0.044919787257006676	0.044919787257006676	0.04313725605607033	0.027450980618596077	0.027450980618596077	0.009990659352836695	0.009990659352836695	0.052941177040338516	883.5952380512889	301.4206349318142	0.0	882.8939393939394
1	175	nan	0	CAT	CAT	3202	3202	0	0	0	nan	37	672.0	304.0	1.0	3.1459962047793537	0.918274209745149	-1.0	0.37755102040816324	0.11252780614720971	16.082139364797488	13.601470508735444	1.0	1.0	1.0	5.295135648730969	6.367643334720316	16.41260047942861	64.28000000000003	0.5692307692307692	1.4666667114943266	1.4666667114943266	0.0313725508749485	0.00784313678741455	0.42005059054441407	0.07058823853731155	0.07058823853731155	0.03963964085119802	0.03963964085119802	0.03921568766236305	0.0235294122248888	0.0235294122248888	0.011632673376182309	0.011632673376182309	0.0470588244497776	673.5374331599598	303.2058823496168	0.0	673.9459459459459
1	176	nan	0	CAT	CAT	3202	3202	0	0	0	nan	56	713.0	297.0	1.0	3.621804668400317	0.7209182154647188	0.0	0.25339366515837103	0.08607338556912017	18.741008658831177	16.492422502470642	1.0	1.0	1.0	11.411195582207178	12.987896608977879	-80.8540019581178	90.42000000000003	0.42424242424242425	1.6588235814124346	1.6588235814124346	0.027450980618596077	0.003921568393707275	0.32040775216802636	0.04313725605607033	0.04313725605607033	0.029621849668079188	0.029621849668079188	0.027450980618596077	0.019607843831181526	0.019607843831181526	0.005130239370689779	0.005130239370689779	0.0313725508749485	710.489361718254	305.326241125291	0.0	710.1964285714286
1	177	nan	0	CAT	CAT	3202	3202	0	0	0	nan	46	789.0	299.0	1.0	3.4114824967035196	0.8787403533095305	0.0	0.2987012987012987	0.1135480658106861	18.109882148584482	14.866068747318506	1.0	1.0	1.0	6.44980619863884	8.643848674437645	-33.36750201465117	71.35000000000002	0.48936170212765956	1.7686275038868189	1.7686275038868189	0.0313725508749485	0.011764705181121826	0.9307175222549398	0.062745101749897	0.062745101749897	0.03844842399753954	0.03844842399753954	0.03529411926865578	0.01568627543747425	0.01568627543747425	0.012736755585435258	0.012736755585435258	0.05098039284348488	784.3747228709418	304.41019952192687	0.0	784.8478260869565
1	178	nan	0	CAT	CAT	3202	3202	0	0	0	nan	63	909.0	297.0	1.0	4.467208634935718	0.7665620014049699	0.0	0.2550607287449393	0.0768606244350669	22.58003375259948	19.72308292331602	1.0	1.0	1.0	11.627553482998906	14.500227115723398	-64.43117384558897	101.49000000000004	0.3539325842696629	4.37647071480751	4.37647071480751	0.03529411926865578	0.013725489377975464	2.2783865105552716	0.3019607961177826	0.3019607961177826	0.06946778912392873	0.06946778912392873	0.045098040252923965	0.027450980618596077	0.027450980618596077	0.05481487420557221	0.05481487420557221	0.09509804099798203	906.0107527102028	302.46774192855065	0.0	908.2222222222222
1	179	nan	0	CAT	CAT	3202	3202	0	0	0	nan	55	952.0	305.0	1.0	2.0252721962640243	0.8648402949595068	0.0	0.5612244897959183	0.19945434486888958	15.127870522790566	13.601470508735444	2.8284271247461903	1.268833535526988	1.0	6.0	7.594903127334034	-2.595445261434697	58.866000000000014	0.6470588235294118	2.6862745955586433	4.356862884014845	0.04313725605607033	0.02352941408753395	1.2907695258963936	0.1568627506494522	0.1568627506494522	0.06715686488896608	0.07921568880026991	0.062745101749897	0.0313725508749485	0.0313725508749485	0.03814406056999541	0.0408117297012177	0.11568627506494522	949.9774977543988	305.76687669189624	0.0	948.8363636363637
1	180	nan	0	CAT	CAT	3202	3202	0	0	0	nan	20	776.0	307.0	1.0	1.887311786644068	0.8111118378986808	0.0	0.47619047619047616	0.2844244407146909	8.553792626468702	7.211102550927978	1.4142135623730951	1.0207106781186548	1.0	4.242640687119285	5.003037087512557	44.15907035441295	29.726000000000003	0.6896551724137931	1.2823529951274395	1.352941233664751	0.062745101749897	0.003921568393707275	0.04610996329483621	0.09019608050584793	0.09019608050584793	0.06749226290144418	0.06764706168323756	0.06666667014360428	0.05098039284348488	0.05098039284348488	0.008683461209560149	0.00849044546788262	0.07058823853731155	774.4898550748741	305.82318839627567	0.0	774.45
1	181	nan	0	CAT	CAT	3202	3202	0	0	0	nan	58	901.0	297.0	1.0	3.8052636015359163	0.5944066492369076	-1.0	0.31868131868131866	0.07947550599966431	18.5323547318378	15.811388300841896	1.0	1.0	1.0	11.766968108291042	14.903063992374134	-16.039018963026464	95.76400000000002	0.35802469135802467	5.756862927228212	5.756862927228212	0.06666667014360428	0.027450986206531525	1.1095065478271566	0.16862745583057404	0.16862745583057404	0.09925625736600366	0.09925625736600366	0.10196078568696976	0.0470588244497776	0.0470588244497776	0.031374299101224634	0.031374299101224634	0.125490203499794	897.9707084501862	303.5783378917781	0.0	896.8620689655172
1	182	nan	0	CAT	CAT	3202	3202	0	0	0	nan	42	742.0	299.0	1.0	3.3092562070977025	0.8089994528982329	0.0	0.3181818181818182	0.11161868227965563	16.29018905187628	13.601470508735444	1.0	1.0	1.0	7.211102550927978	9.57552617600873	-36.29614899628903	68.76400000000002	0.4745762711864407	2.737254995852709	2.737254995852709	0.045098040252923965	0.0156862773001194	0.4797982683210112	0.13333334028720856	0.13333334028720856	0.06517273799649306	0.06517273799649306	0.062745101749897	0.0313725508749485	0.0313725508749485	0.023714683160678575	0.023714683160678575	0.0784313753247261	736.9369627471092	303.8295128868563	0.0	737.2857142857143
1	183	nan	0	CAT	CAT	3202	3202	0	0	0	nan	84	827.0	297.0	1.0	6.074040501466539	0.7748616323221602	0.0	0.175	0.062052716664473574	30.502902419104842	24.596747752497688	1.0	1.0	1.0	13.8	19.28182658023984	-56.10579706189233	130.42600000000004	0.28426395939086296	2.6627451702952385	2.6627451702952385	0.0235294122248888	0.003921570256352425	0.1632527785497557	0.05882352963089943	0.05882352963089943	0.03169934726541951	0.03169934726541951	0.027450980618596077	0.019607843831181526	0.019607843831181526	0.00816806730018661	0.00816806730018661	0.03921568766236305	827.726067775344	304.9926362240927	0.0	827.8690476190476
1	184	nan	0	CAT	CAT	3202	3202	0	0	0	nan	33	935.0	304.0	1.0	2.3987896155634565	0.8107330970103777	0.0	0.375	0.15876180638868317	12.334202029369363	10.44030650891055	1.0	1.0	1.0	5.656854249492381	7.220638713316211	-63.455249674435805	51.10800000000002	0.6285714285714286	2.925490263849497	2.925490263849497	0.0676470622420311	0.023529410362243652	0.2799101165553396	0.1411764770746231	0.1411764770746231	0.08865122011665141	0.08865122011665141	0.08627451211214066	0.0470588244497776	0.0470588244497776	0.026190204141705795	0.026190204141705795	0.11372549086809158	932.7788203809083	305.05898123218225	0.0	932.8484848484849
1	185	nan	0	CAT	CAT	3202	3202	0	0	0	nan	55	957.0	305.0	1.0	2.256621817251442	0.8743521162620431	0.0	0.49107142857142855	0.19441525399979878	16.068203521104625	14.317821063276353	2.8284271247461903	1.2175270916155934	1.0	6.646803743153547	7.7977714761549555	12.692278951453096	59.62400000000002	0.625	2.109803978353739	3.2117648012936115	0.04215686395764351	0.0156862773001194	1.0677313137264046	0.11372549086809158	0.11372549086809158	0.05274509945884347	0.058395723659883846	0.054901961237192154	0.0313725508749485	0.0313725508749485	0.022217512051756576	0.022103847050016626	0.07450980693101883	959.137973152328	305.6556776516329	0.0	960.2
1	186	nan	0	CAT	CAT	3202	3202	0	0	0	nan	58	603.0	301.0	1.0	3.6216744863803614	0.9239565313886692	0.0	0.2761904761904762	0.12030928825092543	21.662252374664817	18.439088914585774	2.0	1.0529494450321635	1.0	6.363961030678928	8.28575711144241	-46.30833339186665	77.83400000000003	0.58	3.3529412858188152	4.047058936208487	0.05882352963089943	0.0156862773001194	1.9395839632248317	0.12941177189350128	0.12941177189350128	0.0644796401119003	0.06977687821049115	0.06666667014360428	0.0	0.0	0.03144235749421082	0.033661894632664786	0.09607843309640884	600.7315891238134	303.9215116651468	0.0	599.3103448275862
1	187	nan	0	CAT	CAT	3202	3202	0	0	0	nan	48	743.0	297.0	1.0	4.140952729845659	0.8502612494967958	0.0	0.2962962962962963	0.09800383310880223	19.972121386200367	17.11724276862369	1.0	1.0	1.0	7.178049194865025	10.512543988004365	84.21796592311664	78.45200000000001	0.41025641025641024	3.0549020506441593	3.0549020506441593	0.0470588244497776	0.019607841968536377	0.6847448568872131	0.11764705926179886	0.11764705926179886	0.06364379272175331	0.06364379272175331	0.062745101749897	0.0313725508749485	0.0313725508749485	0.021601869868803924	0.021601869868803924	0.08235294371843338	745.8947368453785	304.9127086036631	0.0	745.8541666666666
1	188	nan	0	CAT	CAT	3202	3202	0	0	0	nan	77	750.0	299.0	1.0	4.537356770357412	0.9437597158188861	0.0	0.2391304347826087	0.07113445982392144	28.36281406950392	25.553864678361276	1.4142135623730951	1.0107587938278726	1.0	10.261578825892242	9.377657345899282	61.61286154474036	116.63000000000005	0.4230769230769231	3.3490197006613016	3.43137264251709	0.03529411926865578	0.00784313678741455	0.7697146617070904	0.0941176488995552	0.0941176488995552	0.04465359600881735	0.044563281071650515	0.04313725605607033	0.0235294122248888	0.0235294122248888	0.013416019630432258	0.013435536131460162	0.05098039284348488	754.6228571414148	308.26285713576937	0.0	755.1558441558442
1	189	nan	0	CAT	CAT	3202	3202	0	0	0	nan	66	652.0	307.0	1.0	4.800660766620666	0.8900372632375154	0.0	0.2857142857142857	0.08101801879121075	25.895600194458826	20.223748416156685	2.0	1.0554068825680663	1.0	9.735684960177975	11.805487743929906	-0.8717584018496963	101.17800000000003	0.3687150837988827	2.4901961609721184	2.847058914601803	0.03333333507180214	0.00784313678741455	1.2272170706018006	0.07058823853731155	0.07058823853731155	0.041503269349535306	0.0431372562818455	0.03921568766236305	0.0235294122248888	0.0235294122248888	0.01207205676981243	0.01273481039777555	0.054901961237192154	658.0096418769748	307.7121212090483	0.0	659.1666666666666
1	190	nan	0	CAT	CAT	3202	3202	0	0	0	nan	47	934.0	314.0	1.0	3.1400494384512103	0.8720186179455071	0.0	0.2611111111111111	0.12170708032905433	17.48260397026312	14.866068747318506	1.0	1.0	1.0	7.031441990842862	8.557257473919755	35.34898002109252	69.66200000000003	0.5402298850574713	3.2901961728930473	3.2901961728930473	0.05784313753247261	0.011764708906412125	0.537753702360778	0.10196078568696976	0.10196078568696976	0.07000417389134143	0.07000417389134143	0.07058823853731155	0.03921568766236305	0.03921568766236305	0.016538761690988772	0.016538761690988772	0.08235294371843338	927.087008332185	309.24910607138446	0.0	927.3404255319149
1	191	nan	0	CAT	CAT	3202	3202	0	0	0	nan	67	606.0	302.0	1.0	3.9744782592636607	0.6797047036957287	0.0	0.22333333333333333	0.09430027706454894	21.05214928710089	19.4164878389476	2.0	1.0211076651100461	1.0	12.727922061357855	15.441453953193685	74.04436467715416	94.49000000000004	0.3641304347826087	2.8313726410269737	2.9960785284638405	0.0313725508749485	0.0078431386500597	1.542373745668477	0.10980392247438431	0.10980392247438431	0.04355957909272267	0.044717589977072245	0.03529411926865578	0.027450980618596077	0.027450980618596077	0.017833744806333676	0.018814012358400772	0.05882352963089943	607.0157068272185	306.0719895731509	0.0	607.9701492537314
1	192	nan	0	CAT	CAT	3202	3202	0	0	0	nan	48	632.0	304.0	1.0	3.61991058889384	0.5346485185196443	0.0	0.26666666666666666	0.0849184478593571	16.1283580597426	14.142135623730951	1.0	1.0	1.0	11.0	13.629664610730563	-26.1149109296614	84.28000000000002	0.4	1.5098039768636227	1.5098039768636227	0.027450980618596077	0.003921568393707275	0.3129990714268179	0.04313725605607033	0.04313725605607033	0.03145424951799214	0.03145424951799214	0.03529411926865578	0.019607843831181526	0.019607843831181526	0.0054579815426603895	0.0054579815426603895	0.03529411926865578	626.3766233946642	306.34025972478884	0.0	626.2083333333334
1	193	nan	0	CAT	CAT	3202	3202	0	0	0	nan	37	635.0	314.0	1.0	3.471983036502414	0.8357166237127448	0.0	0.37755102040816324	0.11764674930246445	15.926884705958939	13.038404810405298	1.0	1.0	1.0	6.0	8.746422785394492	-87.45734373900159	62.86600000000002	0.46835443037974683	1.278431424871087	1.278431424871087	0.0313725508749485	0.003921568393707275	0.0987331958022892	0.0470588244497776	0.0470588244497776	0.034552200672191544	0.034552200672191544	0.03529411926865578	0.027450980618596077	0.027450980618596077	0.004723323881773263	0.004723323881773263	0.038235295563936234	633.174846624216	309.67177913767637	0.0	633.081081081081
1	194	nan	0	CAT	CAT	3202	3202	0	0	0	nan	37	670.0	304.0	1.0	2.95323230200248	0.4550766243702787	0.0	0.33636363636363636	0.10452930376407756	12.526814203273858	11.180339887498949	1.0	1.0	1.0	8.403611703022243	11.154530289505168	-29.496853816744594	66.69400000000002	0.4567901234567901	1.545098079368472	1.545098079368472	0.0313725508749485	0.009803920984268188	0.40993886338543023	0.06666667014360428	0.06666667014360428	0.04175940755049925	0.04175940755049925	0.04117647185921669	0.0235294122248888	0.0235294122248888	0.01240833390597027	0.01240833390597027	0.05098039284348488	671.550761432044	309.22081216504694	0.0	671.1621621621622
1	195	nan	0	CAT	CAT	3202	3202	0	0	0	nan	34	762.0	314.0	1.0	2.785421860174463	0.7437250944192662	0.0	0.3541666666666667	0.14954120008697122	12.987659502806153	11.180339887498949	1.0	1.0	1.0	6.350433056099403	8.682063224416993	-80.85267473573994	53.45200000000001	0.5271317829457365	1.7058823890984058	1.7058823890984058	0.04313725605607033	0.003921568393707275	0.19578093731506144	0.0784313753247261	0.0784313753247261	0.05017301144407076	0.05017301144407076	0.05098039284348488	0.03529411926865578	0.03529411926865578	0.00978218655945425	0.00978218655945425	0.054901961237192154	760.7126436751739	307.93103448396346	0.0	760.5294117647059
1	196	nan	0	CAT	CAT	3202	3202	0	0	0	nan	48	847.0	304.0	1.0	3.932331342693217	0.23784654665864796	0.0	0.28402366863905326	0.10108264867328147	15.783521205054232	12.36931687685298	1.0	1.0	1.0	11.313708498984761	15.330577454343969	47.71748626341654	77.24800000000003	0.3622641509433962	2.364705938845873	2.364705938845873	0.04313725605607033	0.00784313678741455	0.40126932227640955	0.07058823853731155	0.07058823853731155	0.049264707059289016	0.049264707059289016	0.05098039284348488	0.0235294122248888	0.0235294122248888	0.010736861098369686	0.010736861098369686	0.05882352963089943	842.087893860613	306.3747926954883	0.0	842.0208333333334
1	197	nan	0	CAT	CAT	3202	3202	0	0	0	nan	29	907.0	313.0	1.0	2.9085719840115427	0.8587477673846811	0.0	0.27884615384615385	0.1349384929526426	13.124343604676483	12.041594578792296	1.0	1.0	1.0	6.147987704036888	6.72489460673671	-22.115937661763045	51.968	0.48333333333333334	1.2823529802262783	1.2823529802262783	0.03529411926865578	0.00784313678741455	0.40406423445447925	0.0784313753247261	0.0784313753247261	0.04421906828366477	0.04421906828366477	0.04313725605607033	0.027450980618596077	0.027450980618596077	0.012899786586194005	0.012899786586194005	0.05098039284348488	912.5688073419682	309.83486238421506	0.0	912.2068965517242
1	198	nan	0	CAT	CAT	3202	3202	0	0	0	nan	40	677.0	314.0	1.0	3.545581833887354	0.7560819567409933	0.0	0.3076923076923077	0.10577369977772089	15.971401458158605	13.416407864998739	1.0	1.0	1.0	8.219949365267864	10.452914072190369	-27.1100818438097	68.93600000000002	0.425531914893617	1.8313726112246513	1.8313726112246513	0.03529411926865578	0.00784313678741455	0.9369251078672595	0.0941176488995552	0.0941176488995552	0.045784315280616286	0.045784315280616286	0.03921568766236305	0.027450980618596077	0.027450980618596077	0.01819175728869922	0.01819175728869922	0.05098039284348488	680.6252676694876	309.63811561876804	0.0	681.425
1	199	nan	0	CAT	CAT	3202	3202	0	0	0	nan	70	770.0	317.0	1.0	5.106361185636911	0.7566456313542238	0.0	0.2222222222222222	0.05768253294387776	25.29851181890283	21.18962010041709	1.0	1.0	1.0	12.943664919120147	16.54080448000114	-76.13097443746238	123.49000000000004	0.3111111111111111	6.541176691651344	6.541176691651344	0.07450980693101883	0.0156862735748291	0.6441035746827726	0.16470588743686676	0.16470588743686676	0.09344538130930492	0.09344538130930492	0.08627451211214066	0.0313725508749485	0.0313725508749485	0.031927663393768686	0.031927663393768686	0.12156863138079643	768.5881295069655	309.12649881135525	0.0	768.4571428571429
1	200	nan	0	CAT	CAT	3202	3202	0	0	0	nan	77	707.0	318.0	1.0	5.10653229888157	0.7858377238567721	0.0	0.19298245614035087	0.06478052419767563	26.956315118502467	21.93171219946131	1.0	1.0	1.0	13.743291046197333	16.670668208274197	36.997361376408584	122.21600000000005	0.3037475345167653	2.686274604871869	2.686274604871869	0.0313725508749485	0.003921568393707275	0.5113129383725161	0.05098039284348488	0.05098039284348488	0.03488668318015414	0.03488668318015414	0.03529411926865578	0.0235294122248888	0.0235294122248888	0.006275287054527703	0.006275287054527703	0.03921568766236305	700.6072992692409	312.338686121402	0.0	700.7792207792207
1	201	nan	0	CAT	CAT	3202	3202	0	0	0	nan	29	730.0	308.0	1.0	2.4422730211186394	0.6333141101502329	0.0	0.4027777777777778	0.17507379455812433	10.699550265574649	8.602325267042627	1.4142135623730951	1.028566452577455	1.0	6.5484618759809905	8.280326841125783	48.63649532853786	45.62400000000001	0.5370370370370371	2.3921569250524044	2.6392157562077045	0.07058823853731155	0.021568626165390015	0.580533384935342	0.1882352977991104	0.1882352977991104	0.08859840463157054	0.0910074398692312	0.0882352963089943	0.03921568766236305	0.03921568766236305	0.03691523203378551	0.03730830498788147	0.10980392247438431	731.7355126245576	310.02228825253894	0.0	732.3103448275862
1	202	nan	0	CAT	CAT	3202	3202	0	0	0	nan	38	787.0	314.0	1.0	3.10506516939038	0.6950000085871187	0.0	0.31666666666666665	0.12215963781539617	14.146147891000206	11.180339887498949	1.0	1.0	1.0	7.155417527999327	10.171217938554163	-32.43922786125515	62.52200000000001	0.4634146341463415	2.854902043938637	2.854902043938637	0.054901961237192154	0.011764708906412125	0.8399988083640699	0.1882352977991104	0.1882352977991104	0.07512900115627992	0.07512900115627992	0.06666667014360428	0.04313725605607033	0.04313725605607033	0.03340339149518644	0.03340339149518644	0.08235294371843338	789.2733516619381	309.74725275141117	0.0	788.5526315789474
1	203	nan	0	CAT	CAT	3202	3202	0	0	0	nan	46	803.0	314.0	1.0	3.3582275049386743	0.7775802237644862	0.0	0.2948717948717949	0.10389225959585538	16.85923670229241	13.601470508735444	1.0	1.0	1.0	8.450434075571135	10.6008139597917	38.373954927429196	74.59200000000003	0.45320197044334976	3.3294118717312813	3.3294118717312813	0.052941177040338516	0.0156862735748291	0.9889819794660172	0.1725490242242813	0.1725490242242813	0.07237851895068002	0.07237851895068002	0.062745101749897	0.03529411926865578	0.03529411926865578	0.032959710026275596	0.032959710026275596	0.08235294371843338	800.4346289846195	310.4970553774188	0.0	800.0
1	204	nan	0	CAT	CAT	3202	3202	0	0	0	nan	35	810.0	314.0	1.0	2.818384135922515	0.8481812069598793	0.0	0.32407407407407407	0.15158228688161116	14.083946920593629	12.529964086141668	1.0	1.0	1.0	6.260990336999411	7.460353762910111	-31.856380743618523	53.86600000000002	0.5555555555555556	2.0156863294541836	2.0156863294541836	0.03921568766236305	0.019607841968536377	0.8131936323460577	0.10588235408067703	0.10588235408067703	0.05759103798440524	0.05759103798440524	0.05882352963089943	0.027450980618596077	0.027450980618596077	0.02227804962055065	0.02227804962055065	0.07549019902944565	811.0038910354605	309.8229572119739	0.0	811.8
1	205	nan	0	CAT	CAT	3202	3202	0	0	0	nan	50	723.0	318.0	1.0	4.2255677827844105	0.7734031372534401	0.0	0.2840909090909091	0.09081611536122308	19.65231005587146	16.15549442140351	1.0	1.0	1.0	9.6	12.457884209540605	-18.772574708759187	83.17800000000003	0.36900369003690037	2.6901961602270603	2.6901961602270603	0.03921568766236305	0.00784313678741455	0.6131614286508555	0.11372549086809158	0.11372549086809158	0.05380392320454121	0.05380392320454121	0.0470588244497776	0.0313725508749485	0.0313725508749485	0.020027509179639105	0.020027509179639105	0.06666667014360428	721.9052478108616	313.44023322422163	0.0	721.78
1	206	nan	0	CAT	CAT	3202	3202	0	0	0	nan	31	743.0	314.0	1.0	2.727051324958279	0.6952308314908535	0.0	0.4025974025974026	0.15346903089995634	11.991772620452934	10.04987562112089	1.0	1.0	1.0	6.0	8.619524757490643	-82.57069277603769	50.382000000000005	0.5299145299145299	3.4039216600358486	3.4039216600358486	0.07352941483259201	0.023529410362243652	1.2574450629703444	0.3333333432674408	0.3333333432674408	0.10980392451728543	0.10980392451728543	0.0941176488995552	0.0313725508749485	0.0313725508749485	0.06934029516600308	0.06934029516600308	0.12549019791185856	741.0011520659722	311.547235017316	0.0	740.516129032258
1	207	nan	0	CAT	CAT	3202	3202	0	0	0	nan	56	815.0	317.0	1.0	3.6190139861506316	0.7661768803192776	0.0	0.23333333333333334	0.09467213066289841	19.174037003147383	15.524174696260024	1.0	1.0	1.0	10.200634351670027	12.32180649362428	51.61032204770657	86.21600000000005	0.45161290322580644	2.3843137994408607	2.3843137994408607	0.0313725508749485	0.00784313678741455	0.813548706972817	0.11764705926179886	0.11764705926179886	0.04257703213287251	0.04257703213287251	0.03921568766236305	0.0235294122248888	0.0235294122248888	0.01766927618100082	0.01766927618100082	0.05098039284348488	817.5871710814489	315.02302632776457	0.0	818.3571428571429
1	208	nan	0	CAT	CAT	3202	3202	0	0	0	nan	42	832.0	317.0	1.0	3.179671022595888	0.8366697529141264	0.0	0.3181818181818182	0.13727508537920385	16.246612006027984	12.806248474865697	1.0	1.0	1.0	6.363961030678928	8.89839449341744	-48.714305890030694	62.00600000000003	0.5121951219512195	2.2901961375027895	2.2901961375027895	0.02941176574677229	0.023529410362243652	0.9843537873984916	0.11764705926179886	0.11764705926179886	0.05452847946435213	0.05452847946435213	0.054901961237192154	0.0235294122248888	0.0235294122248888	0.02674577102501386	0.02674577102501386	0.07254902273416519	832.8202054826064	313.53767123006634	0.0	832.2142857142857
1	209	nan	0	CAT	CAT	3202	3202	0	0	0	nan	22	1001.0	314.0	1.0	2.2735831131257456	0.5256019189678196	0.0	0.5238095238095238	0.21575632991845528	8.676587580604826	6.708203932499369	1.0	1.0	1.0	5.0	7.381438910270449	-74.80907300394612	35.79600000000001	0.5714285714285714	0.42352943029254675	0.42352943029254675	0.01568627543747425	0.003921568393707275	0.4496635708146565	0.0313725508749485	0.0313725508749485	0.019251337740570307	0.019251337740570307	0.019607843831181526	0.0117647061124444	0.0117647061124444	0.0050038036860135795	0.0050038036860135795	0.0235294122248888	998.2314814971388	313.3611111111722	0.0	998.5909090909091
1	210	nan	0	CAT	CAT	3202	3202	0	0	0	nan	32	848.0	314.0	1.0	2.397228476268286	0.7119856505703507	0.0	0.36363636363636365	0.17079787196707213	11.517921982208412	10.04987562112089	1.0	1.0	1.0	6.8	8.087815870318632	-2.746162278563719	48.52200000000002	0.5614035087719298	1.2274510189890862	1.2274510189890862	0.0313725508749485	0.003921568393707275	0.4365723841391008	0.05882352963089943	0.05882352963089943	0.03835784434340894	0.03835784434340894	0.03529411926865578	0.0235294122248888	0.0235294122248888	0.008531911495927616	0.008531911495927616	0.0470588244497776	848.1277955458706	311.82108627523587	0.0	848.46875
1	211	nan	0	CAT	CAT	3202	3202	0	0	0	nan	57	884.0	317.0	1.0	4.9909105172838375	0.5812430150848992	0.0	0.2544642857142857	0.0752066567833411	20.928147687936836	16.401219466856727	1.0	1.0	1.0	12.456821978060995	17.02986219054091	24.697284387142897	97.59200000000003	0.3131868131868132	2.333333406597376	2.333333406597376	0.0313725508749485	0.00784313678741455	0.6041201853503797	0.062745101749897	0.062745101749897	0.04093567379995396	0.04093567379995396	0.03921568766236305	0.027450980618596077	0.027450980618596077	0.010125914197953535	0.010125914197953535	0.05000000074505806	876.4840336276708	315.19495797343416	0.0	877.0350877192982
1	212	nan	0	CAT	CAT	3202	3202	0	0	0	nan	37	949.0	310.0	1.0	2.6475886363382455	0.7669649020857847	0.0	0.3557692307692308	0.1405217768237082	13.369972941422903	12.041594578792296	1.4142135623730951	1.0111949611452187	1.0	7.0	8.579365256962221	-3.3119753546014947	57.52200000000001	0.5522388059701493	1.7529412358999252	1.8196079060435295	0.03235294297337532	0.00784313678741455	1.4280341674762258	0.12941177189350128	0.12941177189350128	0.048692812108331256	0.04917859205523053	0.03921568766236305	0.0235294122248888	0.0235294122248888	0.02634522195902875	0.02614971146314272	0.05882352963089943	946.3038793155072	310.3275861995898	0.0	944.918918918919
1	213	nan	0	CAT	CAT	3202	3202	0	0	0	nan	58	598.0	318.0	1.0	4.3286262220425105	0.7030823353008658	0.0	0.21323529411764705	0.07425076433615815	20.662426747336045	17.46424919657298	1.0	1.0	1.0	12.020815280171307	14.693226288430843	-44.35471762497819	99.07600000000004	0.3504531722054381	2.094117723405361	2.094117723405361	0.0313725508749485	0.003921568393707275	0.46627142823372586	0.05882352963089943	0.05882352963089943	0.03610547798974761	0.03610547798974761	0.03529411926865578	0.027450980618596077	0.027450980618596077	0.007417762211588419	0.007417762211588419	0.03921568766236305	600.602996272361	317.75842698594033	0.0	600.8965517241379
1	214	nan	0	CAT	CAT	3202	3202	0	0	0	nan	46	752.0	318.0	1.0	3.683437987982675	0.8916135013535204	0.0	0.2875	0.09399700581324982	18.989636474935374	15.811388300841896	1.0	1.0	1.0	6.957010852370434	8.598455480429188	27.072922088510882	78.42000000000003	0.48677248677248675	2.811764797195792	2.811764797195792	0.0470588244497776	0.0156862773001194	0.6726132153932811	0.10196078568696976	0.10196078568696976	0.0611253216781694	0.0611253216781694	0.062745101749897	0.027450980618596077	0.027450980618596077	0.018313203689877704	0.018313203689877704	0.07254902273416519	750.7405857654855	315.70292886849955	0.0	751.4130434782609
1	215	nan	0	CAT	CAT	3202	3202	0	0	0	nan	28	796.0	317.0	1.0	2.4314713549786164	0.8586106179071868	0.0	0.42424242424242425	0.17534339996766918	11.801500264876925	10.04987562112089	1.0	1.0	1.0	4.949747468305833	6.049783396433204	-88.92313135958453	44.79600000000001	0.6086956521739131	2.1960784941911697	2.1960784941911697	0.0470588244497776	0.0313725508749485	0.7987254630812939	0.1568627506494522	0.1568627506494522	0.07843137479254178	0.07843137479254178	0.0784313753247261	0.0313725508749485	0.0313725508749485	0.03877908331966417	0.03877908331966417	0.09803921729326248	794.7357142869744	313.53392857691745	0.0	795.3571428571429
1	216	nan	0	CAT	CAT	3202	3202	0	0	0	nan	24	913.0	317.0	1.0	2.1234839232597684	0.18243682546648665	0.0	0.4897959183673469	0.19861172006541875	8.198728308624373	6.708203932499369	1.0	1.0	1.0	6.0	8.061133786222777	-44.99999999999963	38.96800000000001	0.5853658536585366	1.043137289583683	1.043137289583683	0.03529411926865578	0.003921568393707275	0.18377098059604696	0.0784313753247261	0.0784313753247261	0.04346405373265346	0.04346405373265346	0.03921568766236305	0.0313725508749485	0.0313725508749485	0.011259106836514337	0.011259106836514337	0.0470588244497776	911.0225563817405	314.5526315883454	0.0	911.1666666666666
1	217	nan	0	CAT	CAT	3202	3202	0	0	0	nan	78	633.0	318.0	1.0	5.2526439856826475	0.8163961126197755	0.0	0.195	0.059623850444060905	28.013584199127656	22.20360331117452	1.0	1.0	1.0	13.200000000000001	16.177629915982173	36.48220376520915	128.21600000000004	0.30708661417322836	2.3607844095677137	2.3607844095677137	0.027450980618596077	0.003921568393707275	0.2979767394726372	0.03921568766236305	0.03921568766236305	0.030266466789329663	0.030266466789329663	0.0313725508749485	0.019607843831181526	0.019607843831181526	0.005097553731401055	0.005097553731401055	0.03529411926865578	623.0797342317934	315.6162790853363	0.0	622.8333333333334
1	218	nan	0	CAT	CAT	3202	3202	0	0	0	nan	47	795.0	326.0	1.0	3.6645005126064403	0.9028061655621381	0.0	0.29375	0.10664202681420375	19.30530085946147	15.297058540778355	1.4142135623730951	1.0088130545185765	1.0	7.033533126053656	8.302200303071222	68.41381946302056	74.42000000000003	0.4845360824742268	4.02745109423995	4.0941177643835545	0.07450980693101883	0.009803920984268188	0.4604430411790535	0.16470588743686676	0.16470588743686676	0.08755328465739022	0.08710888860390541	0.08431372791528702	0.0470588244497776	0.0470588244497776	0.021557842381182718	0.02153919478870678	0.09509804099798203	791.8180076506909	319.29406128673673	0.0	791.7234042553191
1	219	nan	0	CAT	CAT	3202	3202	0	0	0	nan	41	902.0	317.0	1.0	3.622898450505893	0.6735423359041592	0.0	0.3504273504273504	0.0992819793276749	15.70776288793217	13.416407864998739	1.0	1.0	1.0	8.0	11.610371679454174	19.38022238283469	72.03800000000001	0.4079601990049751	2.7098039872944355	2.7098039872944355	0.0470588244497776	0.0156862735748291	1.0035246316220388	0.12941177189350128	0.12941177189350128	0.06609278017791306	0.06609278017791306	0.05882352963089943	0.027450980618596077	0.027450980618596077	0.0277507848524249	0.0277507848524249	0.08921568840742111	898.698986980707	311.7945007421968	0.0	898.5121951219512
1	220	nan	0	CAT	CAT	3202	3202	0	0	0	nan	22	646.0	317.0	1.0	2.1414049098191885	0.8368510198037323	0.0	0.4888888888888889	0.19602891717760706	9.696580257189092	8.54400374531753	1.0	1.0	1.0	4.0	5.308205712051047	-23.637931679918104	37.554	0.6666666666666666	0.8470588494092226	0.8470588494092226	0.0313725508749485	0.00784313678741455	0.3751645577120994	0.05882352963089943	0.05882352963089943	0.03850267497314648	0.03850267497314648	0.03529411926865578	0.027450980618596077	0.027450980618596077	0.009652039908521905	0.009652039908521905	0.04313725605607033	644.2083333123517	314.6620370543131	0.0	644.0454545454545
1	221	nan	0	CAT	CAT	3202	3202	0	0	0	nan	26	683.0	318.0	1.0	2.402310267651731	0.7076369803935048	0.0	0.32098765432098764	0.1455313088387708	10.382300392860119	9.433981132056603	1.0	1.0	1.0	5.723988552034344	7.335886194077408	49.772703838461716	47.38200000000002	0.5531914893617021	2.219607912003994	2.219607912003994	0.05686274543404579	0.0313725508749485	0.7255840177456763	0.16078431904315948	0.16078431904315948	0.08536953507707669	0.08536953507707669	0.08627451211214066	0.0313725508749485	0.0313725508749485	0.034244623740432106	0.034244623740432106	0.1196078434586525	679.7173144880772	317.2067137873593	0.0	680.0
1	222	nan	0	CAT	CAT	3202	3202	0	0	0	nan	54	691.0	318.0	1.0	3.9625039179080224	0.8343198460336995	0.0	0.25961538461538464	0.09337599147100316	20.504104411744787	18.027756377319946	1.0	1.0	1.0	9.192388155425117	11.303516741415798	-58.58886216286605	85.24800000000003	0.41064638783269963	3.890196183696389	3.890196183696389	0.03921568766236305	0.019607845693826675	2.309937151720814	0.16862745583057404	0.16862745583057404	0.07204067006845165	0.07204067006845165	0.054901961237192154	0.027450980618596077	0.027450980618596077	0.040846946834351784	0.040846946834351784	0.1039215698838234	685.9707661387479	317.3538306245519	0.0	687.1851851851852
1	223	nan	0	CAT	CAT	3202	3202	0	0	0	nan	31	731.0	318.0	1.0	2.2322591820076103	0.6345105316390941	0.0	0.3875	0.16199665954261602	10.582256559842957	9.219544457292887	1.0	1.0	1.0	6.708203932499369	8.179176532079747	54.984284990204856	49.03800000000001	0.5740740740740741	1.819607898592949	1.819607898592949	0.04215686395764351	0.0156862735748291	0.7041192886210333	0.10980392247438431	0.10980392247438431	0.05869702898686932	0.05869702898686932	0.054901961237192154	0.0313725508749485	0.0313725508749485	0.022549352483740463	0.022549352483740463	0.07156863063573837	729.6939655059106	317.26508620553756	0.0	729.0645161290323
1	224	nan	0	CAT	CAT	3202	3202	0	0	0	nan	34	732.0	318.0	1.0	2.9588712815638853	0.5159162334979823	0.0	0.37777777777777777	0.13212451911800338	12.226737476375463	9.486832980505138	1.0	1.0	1.0	7.905694150420948	10.473900619561933	-2.844352386906683	56.866000000000014	0.4563758389261745	5.568627595901489	5.568627595901489	0.09803921729326248	0.05098039656877518	1.1271111713090152	0.3764705955982208	0.3764705955982208	0.16378316458533793	0.16378316458533793	0.13333334028720856	0.06666667014360428	0.06666667014360428	0.08204511691948367	0.08204511691948367	0.21568627655506134	737.3556337924337	317.2704225361384	0.0	736.2352941176471
1	225	nan	0	CAT	CAT	3202	3202	0	0	0	nan	73	866.0	317.0	1.0	5.467262938329917	0.7915541823693355	0.0	0.1931216931216931	0.06564175797270483	27.24607458557498	23.021728866442675	1.0	1.0	1.0	12.675651113356702	16.650048678423143	-51.99875899773086	118.21600000000007	0.3093220338983051	3.1803922466933727	3.1803922466933727	0.0313725508749485	0.00784313678741455	1.4330500607387016	0.10196078568696976	0.10196078568696976	0.043567017077991405	0.043567017077991405	0.03921568766236305	0.0235294122248888	0.0235294122248888	0.01659421343289031	0.01659421343289031	0.05098039284348488	863.8471022994091	312.50554872941257	0.0	862.5890410958904
1	226	nan	0	CAT	CAT	3202	3202	0	0	0	nan	46	894.0	317.0	1.0	3.8036974421134726	0.5424506605120137	0.0	0.27380952380952384	0.09220588503421852	16.22405627487386	13.038404810405298	1.0	1.0	1.0	9.943960626489652	13.629629514403412	69.04740314350178	79.17800000000003	0.37551020408163266	2.4980392828583717	2.4980392828583717	0.04313725605607033	0.00784313678741455	0.6650887085994514	0.09019608050584793	0.09019608050584793	0.05430520180126895	0.05430520180126895	0.05098039284348488	0.03529411926865578	0.03529411926865578	0.013996052445326085	0.013996052445326085	0.062745101749897	888.6875981252952	314.46938776669754	0.0	888.695652173913
1	227	nan	0	CAT	CAT	3202	3202	0	0	0	nan	47	920.0	317.0	1.0	3.3155523365645454	0.7570317664221481	0.0	0.2781065088757396	0.11852139353009074	16.744672204725216	13.892443989449804	1.0	1.0	1.0	8.043152845265823	10.94060163700434	39.24557289517055	70.59200000000003	0.44761904761904764	3.88235304877162	3.88235304877162	0.062745101749897	0.0156862735748291	0.18207601402908977	0.1568627506494522	0.1568627506494522	0.08260325635684297	0.08260325635684297	0.0784313753247261	0.0470588244497776	0.0470588244497776	0.026602346027612547	0.026602346027612547	0.09803921729326248	925.1292929304774	316.36666665288124	0.0	925.2978723404256
1	228	nan	0	CAT	CAT	3202	3202	0	0	0	nan	70	951.0	311.0	1.0	3.7096072600184318	0.7077163591578162	-2.0	0.25735294117647056	0.0690063802543927	21.057706516286203	18.601075237738275	1.4142135623730951	1.0059173366053298	1.0	13.77997244008268	14.877199684487122	18.419107481196317	112.90400000000004	0.3794037940379404	5.152941329404712	5.2274511363357306	0.0470588244497776	0.02352941408753395	1.9050265590260458	0.18431372940540314	0.18431372940540314	0.07468030912180741	0.07467787337622472	0.06666667014360428	0.027450980618596077	0.027450980618596077	0.03455985265714961	0.03431211454904722	0.09803921729326248	947.6991747995802	317.2325581500919	0.0	946.2
1	229	nan	0	CAT	CAT	3202	3202	0	0	0	nan	25	597.0	318.0	1.0	2.456976782519506	0.5022783814335838	0.0	0.44642857142857145	0.1734878616931228	9.538009777653208	7.615773105863909	1.0	1.0	1.0	6.0	8.24757406830174	69.95730918120388	42.55400000000001	0.5555555555555556	0.8862745426595211	0.8862745426595211	0.0313725508749485	0.003921568393707275	0.23672458997259144	0.0470588244497776	0.0470588244497776	0.03545098170638084	0.03545098170638084	0.03529411926865578	0.0235294122248888	0.0235294122248888	0.005919360809626234	0.005919360809626234	0.03921568766236305	594.0221238958698	315.82743361978174	0.0	594.24
1	230	nan	0	CAT	CAT	3202	3202	0	0	0	nan	62	791.0	326.0	1.0	4.166029625604768	0.9369239646620051	0.0	0.22962962962962963	0.09449541241079035	24.26378707889164	19.849433241279208	1.4142135623730951	1.0267234556369738	1.0	6.933752452815364	8.481000062969036	53.514489608421734	90.80200000000005	0.48627450980392156	3.4666667971760035	3.6862746495753527	0.045098040252923965	0.011764705181121826	0.4277545056230623	0.11372549086809158	0.11372549086809158	0.059770117192689716	0.05945604273508633	0.062745101749897	0.027450980618596077	0.027450980618596077	0.01763293531775803	0.01721220628421929	0.07058823853731155	786.1563829887373	320.3978723668072	0.0	785.758064516129
1	231	nan	0	CAT	CAT	3202	3202	0	0	0	nan	56	955.0	309.0	1.0	2.759304963361031	0.9134822283998898	0.0	0.5	0.15201792954807922	18.442448042274506	15.132745950421556	2.23606797749979	1.1882714958368759	1.0	5.79827560572969	7.503837967153631	84.7571753158448	68.03800000000003	0.5863874345549738	3.1254902947694063	4.172549152746797	0.05882352963089943	0.0156862735748291	0.6253186312874289	0.13333334028720856	0.13333334028720856	0.07268582080859085	0.07450980629904994	0.07450980693101883	0.027450980618596077	0.027450980618596077	0.02618197574287388	0.024117306193044728	0.09019608050584793	955.3007518740504	313.008458636468	0.0	955.6071428571429
1	232	nan	0	CAT	CAT	3202	3202	0	0	0	nan	27	591.0	318.0	1.0	2.3092294117836274	0.5157397812168812	0.0	0.421875	0.18826835027628824	9.646640440881894	7.615773105863909	1.0	1.0	1.0	6.008327554319921	8.264713683981407	-26.013215748932797	42.45200000000001	0.54	0.7725490387529135	0.7725490387529135	0.01568627543747425	0.01568627543747425	1.2268493612085531	0.054901961237192154	0.054901961237192154	0.028612927361219016	0.028612927361219016	0.027450980618596077	0.0	0.0	0.01778978261271842	0.01778978261271842	0.0470588244497776	589.7309644511314	318.5532995083819	0.0	588.5185185185185
1	233	nan	0	CAT	CAT	3202	3202	0	0	0	nan	54	702.0	318.0	1.0	4.447517110820486	0.6313905047258721	0.0	0.25961538461538464	0.0840857008458142	19.59910511879392	15.524174696260024	1.0	1.0	1.0	11.484878711784042	15.198420863719653	-88.93169774647482	89.83400000000005	0.33540372670807456	2.8000000957399607	2.8000000957399607	0.03529411926865578	0.00784313678741455	1.3935891618782157	0.0941176488995552	0.0941176488995552	0.051851853624814086	0.051851853624814086	0.03921568766236305	0.027450980618596077	0.027450980618596077	0.02126165247676216	0.02126165247676216	0.07058823853731155	700.077030791795	324.022408945518	0.0	698.9629629629629
1	234	nan	0	CAT	CAT	3202	3202	0	0	0	nan	35	797.0	317.0	1.0	2.7612309634490444	0.780273729105774	0.0	0.3645833333333333	0.1502294044763323	13.378127545888587	11.180339887498949	1.0	1.0	1.0	6.5484618759809905	8.36719164427759	-72.99818164737245	54.10800000000002	0.5109489051094891	3.31372556835413	3.31372556835413	0.0784313753247261	0.021568626165390015	0.3200550525591617	0.14901961386203766	0.14901961386203766	0.09467787338154657	0.09467787338154657	0.1039215698838234	0.03529411926865578	0.03529411926865578	0.03206714178547179	0.03206714178547179	0.12156862765550613	798.6355029607977	320.4828402190025	0.0	798.4857142857143
1	235	nan	0	CAT	CAT	3202	3202	0	0	0	nan	69	814.0	317.0	1.0	5.653181743097051	0.48758947364999283	0.0	0.20175438596491227	0.06744111854740752	23.783029787824848	19.4164878389476	1.0	1.0	1.0	14.422205101855956	20.764321736046657	35.87980542149683	113.38800000000005	0.28512396694214875	6.325490351766348	6.325490351766348	0.07254902273416519	0.019607841968536377	1.0337651718308263	0.1568627506494522	0.1568627506494522	0.09167377321400504	0.09167377321400504	0.09019608050584793	0.03921568766236305	0.03921568766236305	0.028787359405389054	0.028787359405389054	0.10980392247438431	808.0421574605231	321.7656540534014	0.0	809.072463768116
1	236	nan	0	CAT	CAT	3202	3202	0	0	0	nan	24	840.0	317.0	1.0	2.155299821082581	0.6707781397066803	0.0	0.5	0.19861172006541883	9.302087166700778	7.280109889280518	1.0	1.0	1.0	5.0	6.89896798050769	-3.0928290246385917	38.968	0.5783132530120482	2.317647110670805	2.317647110670805	0.08235294371843338	0.019607841968536377	0.5718016255718275	0.14901961386203766	0.14901961386203766	0.09656862961128354	0.09656862961128354	0.10196078568696976	0.03921568766236305	0.03921568766236305	0.032942976728988244	0.032942976728988244	0.12156862765550613	836.0778341858354	317.3756345287651	0.0	836.625
1	237	nan	0	CAT	CAT	3202	3202	0	0	0	nan	64	914.0	317.0	1.0	3.3288102150612735	0.7585626524373249	-2.0	0.28444444444444444	0.07459516323695581	19.575986734664113	16.278820596099706	1.0	1.0	1.0	11.76923076923077	12.755715094272244	57.814110420043036	103.83400000000003	0.4	4.035294242203236	4.035294242203236	0.0470588244497776	0.0156862773001194	1.0335151015597672	0.13333334028720856	0.13333334028720856	0.06305147253442556	0.06305147253442556	0.06666667014360428	0.0235294122248888	0.0235294122248888	0.022943111567042335	0.022943111567042335	0.0784313753247261	919.9611273143524	316.74927114263124	0.0	919.34375
1	238	nan	0	CAT	CAT	3202	3202	0	0	0	nan	63	965.0	317.0	1.0	4.22462275725868	0.776863631700309	0.0	0.2647058823529412	0.07582905052425545	22.08587449368152	18.027756377319946	1.0	1.0	1.0	11.415534722022036	13.906787843997327	-72.79319163068342	102.17800000000004	0.36	3.243137337267399	3.243137337267399	0.03921568766236305	0.011764705181121826	0.6195707558124588	0.12156862765550613	0.12156862765550613	0.051478370432815855	0.051478370432815855	0.05098039284348488	0.019607843831181526	0.019607843831181526	0.01973184678887711	0.01973184678887711	0.05980392266064882	962.787182579911	316.0544135291117	0.0	963.3492063492064
1	239	nan	0	CAT	CAT	3202	3202	0	0	0	nan	39	678.0	318.0	1.0	3.4918236456528646	0.7593364184638698	0.0	0.3333333333333333	0.12373033726385527	15.679724497089117	13.0	1.0	1.0	1.0	7.7781745930520225	10.20276918280137	26.789224500350045	62.93600000000003	0.4431818181818182	2.4039216302335262	2.4039216302335262	0.03921568766236305	0.021568629890680313	1.1718376888355755	0.11372549086809158	0.11372549086809158	0.061639016159834005	0.061639016159834005	0.05686274543404579	0.0235294122248888	0.0235294122248888	0.02737112184138254	0.02737112184138254	0.08627451211214066	674.0619901804438	317.256117448806	0.0	672.974358974359
1	240	nan	0	CAT	CAT	3202	3202	0	0	0	nan	50	848.0	317.0	1.0	3.7939380849224102	0.522364989229196	0.0	0.2604166666666667	0.09172694391769626	16.783976814979837	15.297058540778355	1.0	1.0	1.0	11.0	14.312066363672427	86.35574417649298	82.76400000000002	0.3875968992248062	2.1921569108963013	2.1921569108963013	0.027450980618596077	0.011764705181121826	1.2651836817794135	0.12156862765550613	0.12156862765550613	0.04384313821792603	0.04384313821792603	0.03921568766236305	0.019607843831181526	0.019607843831181526	0.0221239040886387	0.0221239040886387	0.04901960864663124	849.5617173745707	321.0733452483109	0.0	850.62
1	241	nan	0	CAT	CAT	3202	3202	0	0	0	nan	47	903.0	318.0	1.0	3.4868189578268693	0.5917200968401214	0.0	0.27976190476190477	0.09766760514975968	15.968337062494923	13.601470508735444	1.4142135623730951	1.0088130545185765	1.0	10.539303728279354	12.872770974266949	10.864393458608363	77.76400000000002	0.44976076555023925	3.1019608676433563	3.172549106180668	0.046078432351350784	0.023529410362243652	0.4401096927703856	0.11372549086809158	0.11372549086809158	0.06743393190529036	0.06750104481235464	0.07058823853731155	0.0313725508749485	0.0313725508749485	0.02444399799191276	0.024186840846264202	0.08725490421056747	898.2657602146061	321.60074164291524	0.0	898.6595744680851
1	242	nan	0	CAT	CAT	3202	3202	0	0	0	nan	47	909.0	317.0	1.0	4.036324583643795	0.9034453409796229	0.0	0.3263888888888889	0.10196405602880237	20.26521450388102	17.029386365926403	1.0	1.0	1.0	6.411560504908934	8.687764248674268	-85.01483007740585	76.10800000000002	0.4585365853658537	2.180392224341631	2.180392224341631	0.03529411926865578	0.009803920984268188	0.9653863527764631	0.09019608050584793	0.09019608050584793	0.04639132392216236	0.04639132392216236	0.04117647185921669	0.0235294122248888	0.0235294122248888	0.015838212189060164	0.015838212189060164	0.05588235333561897	906.1061151136815	320.13489210999546	0.0	906.2765957446809
1	243	nan	0	CAT	CAT	3202	3202	0	0	0	nan	34	974.0	317.0	1.0	2.9954795004562147	0.6779350755115012	0.0	0.34	0.12431910811223988	13.050097330566324	11.40175425099138	1.0	1.0	1.0	7.0710678118654755	9.593410796223926	-39.76573886482221	58.62400000000002	0.4503311258278146	1.2862745393067598	1.2862745393067598	0.027450980618596077	0.011764705181121826	0.6464110346287563	0.05882352963089943	0.05882352963089943	0.037831604097257644	0.037831604097257644	0.03529411926865578	0.019607843831181526	0.019607843831181526	0.012396797025552951	0.012396797025552951	0.0470588244497776	969.5823171047506	319.1280487713666	0.0	969.7352941176471
1	244	nan	0	CAT	CAT	3202	3202	0	0	0	nan	42	665.0	318.0	1.0	2.9821553847001265	0.7435975672117299	-1.0	0.35	0.11106238476660693	14.918643677661187	12.206555615733702	1.0	1.0	1.0	7.692191581126585	9.975014580846304	-70.4452659356827	68.93600000000002	0.45901639344262296	1.6117647551000118	1.6117647551000118	0.027450980618596077	0.00784313678741455	0.5803287845357546	0.09803921729326248	0.09803921729326248	0.038375351311905045	0.038375351311905045	0.03529411926865578	0.0235294122248888	0.0235294122248888	0.014835364663699882	0.014835364663699882	0.04313725605607033	662.2773722655068	318.5401459702261	0.0	661.9047619047619
1	245	nan	0	CAT	CAT	3202	3202	0	0	0	nan	47	749.0	318.0	1.0	3.2280429604707908	0.4983130246345474	0.0	0.25824175824175827	0.10713668456355234	14.915296608837297	13.0	1.0	1.0	1.0	10.004244382279822	12.931520265182268	29.784017734011684	74.24800000000003	0.44976076555023925	3.8000001069158316	3.8000001069158316	0.03431372717022896	0.029411764815449715	2.208123284524121	0.21568627655506134	0.21568627655506134	0.08085106610459217	0.08085106610459217	0.05686274543404579	0.0235294122248888	0.0235294122248888	0.05897937048150515	0.05897937048150515	0.13137255609035492	744.0154798801947	319.6047471648413	0.0	745.8936170212766
1	246	nan	0	CAT	CAT	3202	3202	0	0	0	nan	91	985.0	314.0	1.0	1.8752561352110781	0.7893917596045548	0.0	0.4375	0.21016594165715827	17.832364413879834	17.4928556845359	3.0	1.382034881480292	1.0	9.899494936611665	10.947106090884368	-30.421988579162274	73.76400000000002	0.6275862068965518	2.7960784900933504	5.77647072635591	0.0470588244497776	0.0156862735748291	0.6388492530832122	0.10588235408067703	0.11764705926179886	0.05177923129802501	0.06347770028962539	0.05882352963089943	0.019607843831181526	0.019607843831181526	0.02039634136264187	0.024257304962939787	0.0784313753247261	983.4779361834366	316.328581124984	0.0	983.1538461538462
1	247	nan	0	CAT	CAT	3202	3202	0	0	0	nan	39	627.0	324.0	1.0	3.0706778950274987	0.8335025613458856	0.0	0.3611111111111111	0.13721296749612777	15.35986297562287	13.038404810405298	1.0	1.0	1.0	6.363961030678928	8.486563796506752	28.276697297997913	59.764000000000024	0.5234899328859061	1.4078431893140078	1.4078431893140078	0.0313725508749485	0.003921568393707275	0.21790551975067263	0.0470588244497776	0.0470588244497776	0.03609854331574379	0.03609854331574379	0.03921568766236305	0.019607843831181526	0.019607843831181526	0.0059027291516028655	0.0059027291516028655	0.03921568766236305	622.6211699225928	324.16434540787253	0.0	622.5897435897435
1	248	nan	0	CAT	CAT	3202	3202	0	0	0	nan	26	643.0	318.0	1.0	2.3569094634862897	0.38396308597103557	0.0	0.4642857142857143	0.17696726266398738	9.253526281489101	7.280109889280518	1.0	1.0	1.0	6.0	8.544229091393339	80.76544277019609	42.96800000000001	0.5416666666666666	0.8549019880592823	0.8549019880592823	0.027450980618596077	0.00784313678741455	0.46013569520783837	0.0470588244497776	0.0470588244497776	0.03288084569458778	0.03288084569458778	0.0313725508749485	0.019607843831181526	0.019607843831181526	0.007848936526445832	0.007848936526445832	0.03921568766236305	640.2706421944989	320.4587156088233	0.0	640.7307692307693
1	249	nan	0	CAT	CAT	3202	3202	0	0	0	nan	94	778.0	317.0	1.0	5.3593214089947905	0.6528234789194897	0.0	0.1865079365079365	0.04948838007962748	28.585039353204444	24.351591323771842	1.0	1.0	1.0	17.23813984589215	21.653455146682738	-71.36427903144774	154.49599999999992	0.27206946454413894	5.6823531072586775	5.6823531072586775	0.04313725605607033	0.011764705181121826	1.1470273632040042	0.1725490242242813	0.1725490242242813	0.06045056497083699	0.06045056497083699	0.054901961237192154	0.027450980618596077	0.027450980618596077	0.028955774131768884	0.028955774131768884	0.06470588594675064	775.1538992193175	319.4913733576075	0.0	775.7553191489362
1	250	nan	0	CAT	CAT	3202	3202	0	0	0	nan	58	644.0	318.0	1.0	4.003279645930152	0.7306953914810291	0.0	0.24369747899159663	0.07038004156740268	20.141078987139135	16.401219466856727	1.0	1.0	1.0	10.606601717798213	13.75038771381994	-35.53767779197437	101.76400000000002	0.3706070287539936	1.9529412295669317	1.9529412295669317	0.0235294122248888	0.0078431386500597	0.1274393785423032	0.06666667014360428	0.06666667014360428	0.033671400509774685	0.033671400509774685	0.0313725508749485	0.019607843831181526	0.019607843831181526	0.01178799796338043	0.01178799796338043	0.04313725605607033	651.7550200672482	318.4196787251689	0.0	651.8103448275862
1	251	nan	0	CAT	CAT	3202	3202	0	0	0	nan	34	668.0	318.0	1.0	2.6559342736994105	0.8139150112947846	0.0	0.3541666666666667	0.1459371357770085	13.1913402016323	11.40175425099138	1.0	1.0	1.0	6.10170215847752	7.663956984175555	73.39829117733382	54.10800000000002	0.5483870967741935	1.6549020037055016	1.6549020037055016	0.03921568766236305	0.00784313678741455	0.2750446349051404	0.06666667014360428	0.06666667014360428	0.048673588344279456	0.048673588344279456	0.05098039284348488	0.0313725508749485	0.0313725508749485	0.010160422440676995	0.010160422440676995	0.05686274543404579	667.9099526143377	322.5805687112362	0.0	668.1470588235294
1	252	nan	0	CAT	CAT	3202	3202	0	0	0	nan	37	716.0	317.0	1.0	2.510892483918607	0.8267947336056036	0.0	0.37	0.1582168644995592	13.484902414934211	11.40175425099138	1.4142135623730951	1.0335848834356562	1.0	6.933752452815364	7.5853081734040755	45.87096507362978	54.210000000000015	0.5481481481481482	2.5568628273904324	2.7137255743145943	0.054901961237192154	0.011764705181121826	0.8033270953006945	0.16078431904315948	0.16078431904315948	0.07520184786442448	0.07334393444093498	0.05882352963089943	0.03529411926865578	0.03529411926865578	0.036435109738760914	0.0354980273275067	0.07450980693101883	718.3424855647769	319.89884392744597	0.0	717.5405405405405
1	253	nan	0	CAT	CAT	3202	3202	0	0	0	nan	51	869.0	317.0	1.0	3.625036659573381	0.9488870434537452	-2.0	0.24519230769230768	0.09650979753115484	20.753317639944182	18.027756377319946	1.0	1.0	1.0	5.6	6.550076447351391	-35.912979295940694	81.49000000000004	0.6071428571428571	2.8784314468503	2.8784314468503	0.03921568766236305	0.0156862735748291	0.50262173622414	0.125490203499794	0.125490203499794	0.05643983229118235	0.05643983229118235	0.054901961237192154	0.0235294122248888	0.0235294122248888	0.022548815533209126	0.022548815533209126	0.07058823853731155	862.7752043717564	323.0272479527816	0.0	862.4705882352941
1	254	nan	0	CAT	CAT	3202	3202	0	0	0	nan	27	659.0	324.0	1.0	2.230701566152057	0.5048817641541754	0.0	0.421875	0.17689059142880917	9.452814738952773	7.810249675906654	1.0	1.0	1.0	6.363961030678928	8.159561072169204	-46.66692533076825	43.796000000000014	0.5510204081632653	1.0980392396450043	1.0980392396450043	0.027450980618596077	0.011764705181121826	0.7136708643921356	0.0784313753247261	0.0784313753247261	0.04066811998685201	0.04066811998685201	0.04313725605607033	0.019607843831181526	0.019607843831181526	0.01448360320356928	0.01448360320356928	0.05098039284348488	655.5107142797528	325.10714285011517	0.0	655.3703703703703
1	255	nan	0	CAT	CAT	3202	3202	0	0	0	nan	30	693.0	318.0	1.0	2.5498096818802503	0.6642257631873054	0.0	0.4166666666666667	0.18248413897178958	11.25718008995351	8.94427190999916	1.0	1.0	1.0	6.260990336999411	8.415102682025362	-28.279344916608537	45.45200000000002	0.5454545454545454	1.3372549526393414	1.3372549526393414	0.03529411926865578	0.003921568393707275	0.6825141062345739	0.08627451211214066	0.08627451211214066	0.04457516508797805	0.04457516508797805	0.03529411926865578	0.0313725508749485	0.0313725508749485	0.01579969915419954	0.01579969915419954	0.05098039284348488	689.7595308124494	321.6246334342548	0.0	690.4333333333333
1	256	nan	0	CAT	CAT	3202	3202	0	0	0	nan	44	833.0	319.0	1.0	2.8352667170205224	0.711161770312561	0.0	0.3055555555555556	0.11870873652769581	14.652626906635954	12.083045973594572	1.0	1.0	1.0	8.48528137423857	10.301212904568835	36.623993797741285	68.24800000000003	0.4888888888888889	4.462745223194361	4.462745223194361	0.08235294371843338	0.023529410362243652	0.5742080905290379	0.16862745583057404	0.16862745583057404	0.10142602779987184	0.10142602779987184	0.10196078568696976	0.03921568766236305	0.03921568766236305	0.03124518512071074	0.03124518512071074	0.125490203499794	834.6608084196707	322.7469244142752	0.0	835.2272727272727
1	257	nan	0	CAT	CAT	3202	3202	0	0	0	nan	31	584.0	319.0	1.0	2.3326517907222395	0.6772015285368433	0.0	0.3875	0.19352490094688002	11.009601231768768	9.219544457292887	1.0	1.0	1.0	6.008327554319921	8.100838025496994	-68.37819502588836	44.866000000000014	0.5391304347826087	1.043137276545167	1.043137276545167	0.019607843831181526	0.013725489377975464	1.2503598028239107	0.05882352963089943	0.05882352963089943	0.03364958956597313	0.03364958956597313	0.04117647185921669	0.0	0.0	0.017587902764137648	0.017587902764137648	0.05098039284348488	582.300751893031	324.98496238758156	0.0	582.6129032258065
1	258	nan	0	CAT	CAT	3202	3202	0	0	0	nan	33	593.0	321.0	1.0	2.7774906583703407	0.8784988843345999	0.0	0.3333333333333333	0.1576985756953703	13.864934557785585	12.206555615733702	1.4142135623730951	1.0251038522650362	1.0	5.656854249492381	6.623894819459003	-40.34659712910603	51.280000000000015	0.5739130434782609	1.2980392444878817	1.3921568933874369	0.03529411926865578	0.00784313678741455	0.18763209922896132	0.05882352963089943	0.05882352963089943	0.04187223369315747	0.04218657252689203	0.04313725605607033	0.019607843831181526	0.019607843831181526	0.010465334648363186	0.010399286763532006	0.05098039284348488	589.3352112763721	324.7633802769187	0.0	589.3333333333334
1	259	nan	0	CAT	CAT	3202	3202	0	0	0	nan	25	642.0	324.0	1.0	1.910088333382595	0.6734147737060064	0.0	0.44642857142857145	0.20507287973950103	8.951930497995278	7.810249675906654	1.0	1.0	1.0	5.578319375835658	6.617847702781447	-42.516890632362426	39.14	0.6756756756756757	0.8392157107591629	0.8392157107591629	0.0235294122248888	0.009803920984268188	0.5223555043130802	0.0470588244497776	0.0470588244497776	0.033568628430366516	0.033568628430366516	0.037254903465509415	0.019607843831181526	0.019607843831181526	0.00948209045664095	0.00948209045664095	0.04313725605607033	644.523364483907	324.7383177580465	0.0	644.68
1	260	nan	0	CAT	CAT	3202	3202	0	0	0	nan	32	680.0	324.0	1.0	2.8407406715657215	0.8525759198686292	0.0	0.36363636363636365	0.14295046236263043	13.564119859287675	11.661903789690601	1.0	1.0	1.0	6.008327554319921	7.0886549899524045	-30.51154849908442	53.03800000000002	0.5378151260504201	1.9764706455171108	1.9764706455171108	0.054901961237192154	0.011764708906412125	0.1651904748839933	0.08627451211214066	0.08627451211214066	0.06176470767240971	0.06176470767240971	0.05882352963089943	0.0313725508749485	0.0313725508749485	0.014771097885943016	0.014771097885943016	0.07450980693101883	675.626984111023	325.13690476108576	0.0	675.5
1	261	nan	0	CAT	CAT	3202	3202	0	0	0	nan	48	712.0	315.0	1.0	3.218348507087333	0.8307625724162868	0.0	0.32	0.10236132711170737	17.399568230609532	14.317821063276353	1.4142135623730951	1.008629449216106	1.0	8.003675626198989	9.685068389305405	73.68369259509782	76.76400000000002	0.45714285714285713	1.9176471177488565	1.9568628054112196	0.03529411926865578	0.00784313678741455	0.5156072395172944	0.05882352963089943	0.05882352963089943	0.04080100250529482	0.040767975112733744	0.03921568766236305	0.027450980618596077	0.027450980618596077	0.00839367588477212	0.008308867279762534	0.0470588244497776	712.789579120233	320.51102202453035	0.0	712.3333333333334
1	262	nan	0	CAT	CAT	3202	3202	0	0	0	nan	53	724.0	318.0	1.0	3.662282879261509	0.7708927481386044	0.0	0.30113636363636365	0.0859926176731713	18.815139299164894	15.524174696260024	1.0	1.0	1.0	8.877545314489293	11.984584607635034	-84.95273496653988	88.00600000000003	0.4	3.5215687211602926	3.5215687211602926	0.04411764815449715	0.023529410362243652	0.7855329337620804	0.13725490868091583	0.13725490868091583	0.06644469285208099	0.06644469285208099	0.05882352963089943	0.0235294122248888	0.0235294122248888	0.028589215239497492	0.028589215239497492	0.08627451211214066	725.6737193664396	326.94097995366894	0.0	726.0
1	263	nan	0	CAT	CAT	3202	3202	0	0	0	nan	34	959.0	324.0	1.0	2.7831838031242753	0.7926000153475286	0.0	0.3541666666666667	0.1567405602051135	13.332025361232514	11.045361017187261	1.0	1.0	1.0	5.883484054145521	8.129094814120686	-7.080373343063781	52.210000000000015	0.5037037037037037	3.654902070760727	3.654902070760727	0.07647059112787247	0.027450978755950928	0.6259048930732334	0.2078431397676468	0.2078431397676468	0.10749711972825668	0.10749711972825668	0.0941176488995552	0.054901961237192154	0.054901961237192154	0.041969274608651165	0.041969274608651165	0.13137255609035492	954.6695279052329	325.12982832574716	0.0	955.2647058823529
1	264	nan	0	CAT	CAT	3202	3202	0	0	0	nan	78	993.0	318.0	1.0	4.0435182236539235	0.7269636453840985	0.0	0.2708333333333333	0.07642639679718206	23.412657970125373	19.1049731745428	2.0	1.0628140376488675	1.0	14.512594000225619	16.076909119249205	-63.56392222196902	113.24800000000003	0.3466666666666667	3.462745200842619	4.078431494534016	0.027450980618596077	0.0235294122248888	1.751531752721596	0.10196078568696976	0.10196078568696976	0.05018471305569013	0.05228758326325661	0.05098039284348488	0.01568627543747425	0.01568627543747425	0.02452728940183297	0.024179609988571386	0.07450980693101883	992.2413461614714	323.94903845970634	0.0	990.5384615384615
1	265	nan	0	CAT	CAT	3202	3202	0	0	0	nan	25	634.0	324.0	1.0	2.193987778302197	0.8699173184921103	0.0	0.46296296296296297	0.2025603025474597	10.686874791791979	9.433981132056603	1.0	1.0	1.0	4.242640687119285	5.270740850834946	-57.86980439900856	39.382000000000005	0.7142857142857143	0.8235294446349144	0.8235294446349144	0.0313725508749485	0.003921568393707275	0.37830149655962164	0.0470588244497776	0.0470588244497776	0.032941177785396576	0.032941177785396576	0.0313725508749485	0.0235294122248888	0.0235294122248888	0.005763505410136171	0.005763505410136171	0.03529411926865578	631.5952380925455	324.8380952428988	0.0	631.8
1	266	nan	0	CAT	CAT	3202	3202	0	0	0	nan	43	882.0	324.0	1.0	3.5154290214015957	0.6900127717747814	0.0	0.32575757575757575	0.10225420730115892	15.961153396492218	13.601470508735444	1.0	1.0	1.0	8.791076092716098	11.552638005499576	29.732343018106615	72.69400000000002	0.41346153846153844	1.8196078911423683	1.8196078911423683	0.03529411926865578	0.00784313678741455	0.627587011738368	0.07450980693101883	0.07450980693101883	0.04231646258470624	0.04231646258470624	0.03921568766236305	0.027450980618596077	0.027450980618596077	0.011364468548105569	0.011364468548105569	0.05098039284348488	876.4202586459721	324.4827586303614	0.0	877.046511627907
1	267	nan	0	CAT	CAT	3202	3202	0	0	0	nan	42	908.0	329.0	1.0	3.424678612926872	0.6078006295172509	0.0	0.3181818181818182	0.10865966765485273	15.054710352052362	12.083045973594572	1.4142135623730951	1.0098622276755498	1.0	9.284766908852593	11.954789887797231	-80.55633685778345	69.69400000000002	0.4375	1.5372549463063478	1.5686274971812963	0.0313725508749485	0.003921568393707275	0.4826577912042372	0.05882352963089943	0.05882352963089943	0.03749402308064263	0.03734827374241182	0.03529411926865578	0.019607843831181526	0.019607843831181526	0.009915152036087413	0.009840755944261759	0.04313725605607033	912.1349999796652	325.94999997357957	0.0	912.3095238095239
1	268	nan	0	CAT	CAT	3202	3202	0	0	0	nan	28	922.0	324.0	1.0	2.197912717466839	0.7364450948716377	0.0	0.4444444444444444	0.1869600240866454	10.452104702847748	8.602325267042627	1.4142135623730951	1.0147933415133248	1.0	5.813776741499453	7.070820806489306	-64.10202799199052	43.38200000000001	0.6292134831460674	0.9176470898091793	0.9568627774715424	0.027450980618596077	0.0078431386500597	0.3390758859854472	0.05098039284348488	0.05098039284348488	0.03398692925219183	0.03417367062398365	0.03529411926865578	0.019607843831181526	0.019607843831181526	0.009664955638200102	0.009540272553720813	0.04313725605607033	919.9918032852943	326.737704917235	0.0	919.75
1	269	nan	0	CAT	CAT	3202	3202	0	0	0	nan	27	722.0	324.0	1.0	1.9836261494088288	0.5871528372644671	0.0	0.375	0.20316522189838934	9.158308999674064	8.0	1.0	1.0	1.0	5.547001962252291	7.4134321906753815	-32.383129198193515	40.866000000000014	0.6506024096385542	1.5960784740746021	1.5960784740746021	0.03921568766236305	0.01764705777168274	0.7566827929973429	0.10196078568696976	0.10196078568696976	0.0591140175583186	0.0591140175583186	0.052941177040338516	0.027450980618596077	0.027450980618596077	0.023235294224819757	0.023235294224819757	0.07941176742315292	719.5970516026745	327.9999999929979	0.0	720.1481481481482
1	270	nan	0	CAT	CAT	3202	3202	0	0	0	nan	35	763.0	324.0	1.0	2.716973891431125	0.8698607520791499	0.0	0.35	0.15695518425922053	14.034850001248293	12.041594578792296	1.0	1.0	1.0	4.949747468305833	6.923354263122111	-42.90079678490118	52.93600000000002	0.6363636363636364	0.8941176719963551	0.8941176719963551	0.019607843831181526	0.003921568393707275	0.6633075467710143	0.04313725605607033	0.04313725605607033	0.02554621919989586	0.02554621919989586	0.0235294122248888	0.01568627543747425	0.01568627543747425	0.0061736595205983446	0.0061736595205983446	0.027450980618596077	760.5964912258773	323.5482456098138	0.0	760.0857142857143
1	271	nan	0	CAT	CAT	3202	3202	0	0	0	nan	95	845.0	317.0	1.0	4.59572637918764	0.8849610186854645	-3.0	0.260989010989011	0.05436643326847257	30.265582425572415	25.495097567963924	1.0	1.0	1.0	13.0	14.09362579333202	84.31270579744259	148.18399999999997	0.336283185840708	6.427451141178608	6.427451141178608	0.05098039284348488	0.011764705181121826	0.5157793163235936	0.12941177189350128	0.12941177189350128	0.06765738043345904	0.06765738043345904	0.05882352963089943	0.0235294122248888	0.0235294122248888	0.02482806625208086	0.02482806625208086	0.0833333358168602	842.3563148200151	322.56436850904385	0.0	842.6631578947369
1	272	nan	0	CAT	CAT	3202	3202	0	0	0	nan	25	982.0	324.0	1.0	2.2084642372499395	0.4319196777347522	0.0	0.44642857142857145	0.19362924360594203	8.882694179397534	7.280109889280518	1.0	1.0	1.0	5.656854249492381	8.011409143632157	-67.21636679507101	40.280000000000015	0.5813953488372093	0.9137255121022463	0.9137255121022463	0.0235294122248888	0.00784313678741455	0.619415144714009	0.054901961237192154	0.054901961237192154	0.03654902048408985	0.03654902048408985	0.04313725605607033	0.01568627543747425	0.01568627543747425	0.012535286692448803	0.012535286692448803	0.0470588244497776	978.5321888456463	326.36909870402104	0.0	979.08
1	273	nan	0	CAT	CAT	3202	3202	0	0	0	nan	50	1011.0	322.0	1.0	2.16488406395934	0.7772887873713507	0.0	0.46296296296296297	0.19886240976024455	14.128346862249712	12.206555615733702	2.0	1.1297056274847714	1.0	7.276068751089989	8.888764302264763	-22.283211628840693	56.210000000000015	0.6060606060606061	2.4470589086413383	3.1098040342330933	0.0470588244497776	0.011764708906412125	0.42340481997452417	0.10588235408067703	0.10588235408067703	0.06117647271603346	0.06219608068466186	0.062745101749897	0.0313725508749485	0.0313725508749485	0.016610054336539185	0.016358348250359266	0.07254902273416519	1012.3001261345386	323.89659519881354	0.0	1012.3
1	274	nan	0	CAT	CAT	3202	3202	0	0	0	nan	55	750.0	324.0	1.0	4.210064601318588	0.9282112585690534	0.0	0.21484375	0.08195313113500234	22.81604734951747	21.213203435596427	1.0	1.0	1.0	7.431694860230419	8.488791885495978	-44.682078974284934	91.83400000000005	0.44534412955465585	1.435294158756733	1.435294158756733	0.0235294122248888	0.003921568393707275	0.7204696048313416	0.0470588244497776	0.0470588244497776	0.0260962574319406	0.0260962574319406	0.0235294122248888	0.019607843831181526	0.019607843831181526	0.00617651588895912	0.00617651588895912	0.028431373182684183	751.3415300906909	326.09289614460397	0.0	751.0
1	275	nan	0	CAT	CAT	3202	3202	0	0	0	nan	101	940.0	317.0	1.0	7.062481261321684	0.7806541155506892	0.0	0.15303030303030302	0.047222696228665324	36.16259513739913	29.614185789921695	1.0	1.0	1.0	16.994116628998402	22.600295532170886	65.9017978266111	163.94199999999987	0.2518703241895262	6.239215886220336	6.239215886220336	0.04313725605607033	0.0156862735748291	1.5547276895370068	0.16078431904315948	0.16078431904315948	0.06177441471505283	0.06177441471505283	0.05882352963089943	0.019607843831181526	0.019607843831181526	0.0253991240545364	0.0253991240545364	0.07450980693101883	940.6744186159817	326.3450659938598	0.0	940.1881188118812
1	276	nan	0	CAT	CAT	3202	3202	0	0	0	nan	55	1007.0	324.0	1.0	5.090900148153491	0.6974158782163529	0.0	0.24553571428571427	0.0793129144670972	21.757564958152766	17.029386365926403	1.0	1.0	1.0	10.988845115895122	15.592921275563508	-66.30082828360138	93.35000000000004	0.3142857142857143	3.7058824338018894	3.7058824338018894	0.04313725605607033	0.027450982481241226	2.449588621674401	0.125490203499794	0.125490203499794	0.0673796806145798	0.0673796806145798	0.062745101749897	0.019607843831181526	0.019607843831181526	0.03244245982304485	0.03244245982304485	0.10196078568696976	1000.3883598029788	329.49629626141456	0.0	1001.4545454545455
1	277	nan	0	CAT	CAT	3202	3202	0	0	0	nan	29	686.0	325.0	1.0	2.205774431098923	0.8238878390005259	-1.0	0.4027777777777778	0.18500954017649893	11.18845436972468	8.94427190999916	1.4142135623730951	1.0142832262887274	1.0	5.578319375835658	6.34108875415007	20.03331023789683	44.38200000000001	0.5742574257425742	0.9725490529090166	1.0117647405713797	0.027450980618596077	0.003921568393707275	0.42218673555225944	0.07450980693101883	0.07450980693101883	0.03473389474675059	0.03488843933004757	0.03529411926865578	0.0235294122248888	0.0235294122248888	0.010091811936493115	0.00994995154977483	0.03921568766236305	688.4651162943114	326.22868216748145	0.0	688.6896551724138
1	278	nan	0	CAT	CAT	3202	3202	0	0	0	nan	73	740.0	324.0	1.0	4.663179576079352	0.8361369705060729	0.0	0.24829931972789115	0.06391526405988418	25.862497684742436	20.396078054371138	1.0	1.0	1.0	12.662792089501648	14.186115527672492	-88.64310723917971	119.80200000000006	0.3208791208791209	5.043137397617102	5.043137397617102	0.03529411926865578	0.01764705777168274	3.188128721717542	0.21176470816135406	0.21176470816135406	0.0690840739399603	0.0690840739399603	0.04901960864663124	0.027450980618596077	0.027450980618596077	0.05018546059749076	0.05018546059749076	0.08627451211214066	735.9385692004239	327.6804043959778	0.0	735.5890410958904
1	279	nan	0	CAT	CAT	3202	3202	0	0	0	nan	45	597.0	326.0	1.0	3.062126304437262	0.907887847383842	-1.0	0.32142857142857145	0.11183698495898411	17.346985721655717	15.0	1.0	1.0	1.0	6.324555320336759	7.272084350270564	-25.191884566923402	71.10800000000002	0.5027932960893855	1.6941176932305098	1.6941176932305098	0.027450980618596077	0.00784313678741455	0.3433955606540384	0.062745101749897	0.062745101749897	0.037647059849566886	0.037647059849566886	0.03921568766236305	0.0235294122248888	0.0235294122248888	0.009440768962130757	0.009440768962130757	0.04313725605607033	591.3680555752621	329.32638888582716	0.0	591.7111111111111
1	280	nan	0	CAT	CAT	3202	3202	0	0	0	nan	41	742.0	324.0	1.0	3.692730866537287	0.8217511571133438	0.0	0.3416666666666667	0.11642952480010643	17.129662000216943	14.142135623730951	1.0	1.0	1.0	7.0	9.76127797038285	86.62461847593221	66.52200000000002	0.45054945054945056	1.635294172912836	1.635294172912836	0.027450980618596077	0.003921570256352425	1.4324253332217238	0.13725490868091583	0.13725490868091583	0.039885223729581365	0.039885223729581365	0.0313725508749485	0.0235294122248888	0.0235294122248888	0.023222976600066024	0.023222976600066024	0.03921568766236305	740.892086323929	329.3237410122666	0.0	740.8780487804878
1	281	nan	0	CAT	CAT	3202	3202	0	0	0	nan	45	871.0	324.0	1.0	3.419983442920248	0.7552692805833203	0.0	0.2922077922077922	0.11676259599192694	16.625760041832898	14.317821063276353	1.0	1.0	1.0	7.7781745930520225	10.896766069357305	-57.58647588542187	69.59200000000003	0.43478260869565216	4.384313866496086	4.384313866496086	0.056862746365368366	0.04117647185921669	0.8675413669391964	0.19607843458652496	0.19607843458652496	0.09742919703324636	0.09742919703324636	0.0882352963089943	0.0313725508749485	0.0313725508749485	0.047123816715221624	0.047123816715221624	0.1401960849761963	866.2495527643528	327.68336313675104	0.0	867.0222222222222
1	282	nan	0	CAT	CAT	3202	3202	0	0	0	nan	73	883.0	324.0	1.0	5.073684612536059	0.5816816302251258	0.0	0.21470588235294116	0.061730076004041734	23.868619396944933	19.313207915827967	1.0	1.0	1.0	16.0	19.415130002701286	-7.637259045149492	121.90400000000004	0.30416666666666664	5.058823661878705	5.058823661878705	0.04313725605607033	0.02352941408753395	1.5736456650357067	0.13725490868091583	0.13725490868091583	0.06929895427231103	0.06929895427231103	0.06666667014360428	0.027450980618596077	0.027450980618596077	0.02809238670910607	0.02809238670910607	0.09019608050584793	891.7263565945815	327.3186046764819	0.0	890.2602739726027
1	283	nan	0	CAT	CAT	3202	3202	0	0	0	nan	25	930.0	324.0	1.0	2.0894355747907287	0.4402030184384149	0.0	0.44642857142857145	0.17291850272407994	8.659982047565284	7.280109889280518	1.0	1.0	1.0	6.0	7.775782895309855	-60.8303755483183	42.62400000000002	0.5813953488372093	1.2039215974509716	1.2039215974509716	0.03529411926865578	0.013725489377975464	0.5802760713000843	0.07058823853731155	0.07058823853731155	0.04815686389803887	0.04815686389803887	0.052941177040338516	0.027450980618596077	0.027450980618596077	0.014053011505432752	0.014053011505432752	0.05882352963089943	929.5570032633966	327.4625407243834	0.0	929.2
1	284	nan	0	CAT	CAT	3202	3202	0	0	0	nan	33	966.0	325.0	1.0	2.6239821100857403	0.7488280350214778	0.0	0.34375	0.1157079824943969	12.456443078767258	11.045361017187261	1.0	1.0	1.0	6.708203932499369	8.255686309585425	-7.036973678108222	59.86600000000001	0.5038167938931297	1.184313751757145	1.184313751757145	0.0235294122248888	0.011764705181121826	0.6078930778403208	0.05882352963089943	0.05882352963089943	0.03588829550779227	0.03588829550779227	0.03921568766236305	0.019607843831181526	0.019607843831181526	0.011868082771104328	0.011868082771104328	0.0470588244497776	964.4834437115361	327.4900662291235	0.0	964.5757575757576
1	285	nan	0	CAT	CAT	3202	3202	0	0	0	nan	22	985.0	330.0	1.0	1.854035333880377	0.6872995462242054	0.0	0.4489795918367347	0.23060996329439962	8.332528697426278	6.708203932499369	1.0	1.0	1.0	4.242640687119285	6.052533036811324	-48.15080436761739	34.62400000000001	0.6984126984126984	0.7960784528404474	0.7960784528404474	0.027450980618596077	0.00784313678741455	0.45847410627896384	0.05882352963089943	0.05882352963089943	0.036185384220020336	0.036185384220020336	0.03921568766236305	0.019607843831181526	0.019607843831181526	0.01102434664595016	0.01102434664595016	0.0470588244497776	982.8226600928168	330.2118226581391	0.0	982.9545454545455
1	286	nan	0	CAT	CAT	3202	3202	0	0	0	nan	40	575.0	333.0	1.0	2.7551767571982473	0.9095218836392271	0.0	0.30303030303030304	0.15733843060038954	15.545147740530284	12.806248474865697	1.4142135623730951	1.031066017177982	1.0	5.2	6.461434543430635	-41.40038318081615	56.52200000000002	0.5797101449275363	1.733333371579647	1.9098039641976357	0.04313725605607033	0.00784313678741455	0.3075372148823813	0.07450980693101883	0.07450980693101883	0.046846847880531	0.04774509910494089	0.0470588244497776	0.027450980618596077	0.027450980618596077	0.010747238990882124	0.010842534784185608	0.054901961237192154	575.7166324462655	331.5195071881861	0.0	576.0
1	287	nan	0	CAT	CAT	3202	3202	0	0	0	nan	37	641.0	329.0	1.0	2.65255038415747	0.8635266158357742	0.0	0.44047619047619047	0.1592256586784025	14.194158894636127	11.40175425099138	2.0	1.0382219881722456	1.0	5.687367919007337	7.158160683691296	-15.020635292112667	54.038000000000025	0.5967741935483871	1.4941176865249872	1.6000000406056643	0.0313725508749485	0.011764705181121826	0.41993559199902564	0.06666667014360428	0.06666667014360428	0.04268907675785678	0.043243244340693626	0.04313725605607033	0.019607843831181526	0.019607843831181526	0.013315903462895422	0.01316475914380485	0.054901961237192154	644.5318627429723	329.296568642993	0.0	644.918918918919
1	288	nan	0	CAT	CAT	3202	3202	0	0	0	nan	40	928.0	324.0	1.0	2.5689392177026305	0.8547534496702587	-1.0	0.37037037037037035	0.14073124871397721	14.435226665791243	12.083045973594572	1.4142135623730951	1.0207106781186548	1.0	6.305926250944657	7.492376873678265	-68.95234437264024	59.764000000000024	0.547945205479452	1.6117647588253021	1.725490253418684	0.0313725508749485	0.011764705181121826	0.9465465734583353	0.08627451211214066	0.08627451211214066	0.04241486207435006	0.0431372563354671	0.03529411926865578	0.019607843831181526	0.019607843831181526	0.01685182841980715	0.016775882558993687	0.054901961237192154	924.9636363562173	327.6659090873811	0.0	924.7
1	289	nan	0	CAT	CAT	3202	3202	0	0	0	nan	96	1031.0	328.0	1.0	2.173359604154769	0.9360892832265979	0.0	0.45933014354066987	0.30059922642676296	21.80383380469591	19.697715603592208	3.0	1.4026200388758256	1.0	7.545937746270389	7.669771008828273	23.173634389402395	63.35000000000002	0.8	3.639215774834156	7.52941195294261	0.062745101749897	0.0156862735748291	0.24179515149116135	0.11372549086809158	0.11372549086809158	0.07135717205557168	0.07843137450981885	0.0784313753247261	0.04313725605607033	0.04313725605607033	0.018475894509818153	0.017908377499765975	0.09019608050584793	1036.2078124824181	330.0531249960001	0.0	1036.0833333333333
1	290	nan	0	CAT	CAT	3202	3202	0	0	0	nan	48	665.0	324.0	1.0	3.6159904157692426	0.5063434666835288	0.0	0.26373626373626374	0.10000781994177319	15.982975059853578	13.341664064126334	1.0	1.0	1.0	9.838699100999074	13.782629139709366	-20.739471479518645	77.66200000000003	0.3870967741935484	3.6431373432278633	3.6431373432278633	0.05098039284348488	0.0156862773001194	1.2066936432959408	0.1764705926179886	0.1764705926179886	0.07589869465058048	0.07589869465058048	0.062745101749897	0.03921568766236305	0.03921568766236305	0.03438824500436498	0.03438824500436498	0.09803921729326248	661.1840688738018	329.8740581273529	0.0	662.2291666666666
1	291	nan	0	CAT	CAT	3202	3202	0	0	0	nan	42	681.0	324.0	1.0	3.1040231269312177	0.8034830962591433	0.0	0.3333333333333333	0.1201418056812535	15.728750044529905	13.152946437965905	1.0	1.0	1.0	7.427813527082074	9.363758522324403	83.7387807972822	66.28000000000003	0.4692737430167598	2.3921569231897593	2.3921569231897593	0.03529411926865578	0.019607841968536377	0.7621888345397996	0.12156862765550613	0.12156862765550613	0.056956117218803795	0.056956117218803795	0.054901961237192154	0.0235294122248888	0.0235294122248888	0.027091660832749224	0.027091660832749224	0.07254902273416519	681.7950819713681	329.7868852289501	0.0	682.2380952380952
1	292	nan	0	CAT	CAT	3202	3202	0	0	0	nan	59	709.0	324.0	1.0	3.5352190893735234	0.5957559314367995	0.0	0.23137254901960785	0.09279048292938934	18.027686910498343	16.0312195418814	1.0	1.0	1.0	11.64870412072981	14.479216729850721	-77.19779002032155	89.38800000000005	0.38688524590163936	5.117647195234895	5.117647195234895	0.038235295563936234	0.03529411926865578	2.594889521459774	0.21176470816135406	0.21176470816135406	0.08673978297008296	0.08673978297008296	0.06666667014360428	0.027450980618596077	0.027450980618596077	0.06074017174394187	0.06074017174394187	0.12941177189350128	705.7233716535371	331.9471263991225	0.0	707.271186440678
1	293	nan	0	CAT	CAT	3202	3202	0	0	0	nan	42	752.0	331.0	1.0	3.1032598634099355	0.8326435952412874	0.0	0.3230769230769231	0.10509530493435436	16.0103999761063	13.601470508735444	1.0	1.0	1.0	7.211102550927978	8.866706994682136	-33.044953849949536	70.86600000000003	0.4772727272727273	1.2156863082200289	1.2156863082200289	0.0235294122248888	0.003921570256352425	0.511160589841537	0.0470588244497776	0.0470588244497776	0.028944912100476877	0.028944912100476877	0.027450980618596077	0.01568627543747425	0.01568627543747425	0.008071030307421548	0.008071030307421548	0.037254903465509415	750.312903247509	335.0290322601255	0.0	749.952380952381
1	294	nan	0	CAT	CAT	3202	3202	0	0	0	nan	98	826.0	319.0	1.0	6.512738480148199	0.6614657305049856	0.0	0.15705128205128205	0.05191905970172874	32.27801784601773	26.076809620810597	1.0	1.0	1.0	19.0	24.207719060408117	41.55238583522758	154.01199999999986	0.2419753086419753	4.443137411028147	4.443137411028147	0.0313725508749485	0.011764705181121826	0.9928480668571449	0.0941176488995552	0.0941176488995552	0.045338136847225985	0.045338136847225985	0.04313725605607033	0.027450980618596077	0.027450980618596077	0.015485574502081009	0.015485574502081009	0.054901961237192154	827.7749337939422	329.82436013177704	0.0	828.1938775510204
1	295	nan	0	CAT	CAT	3202	3202	0	0	0	nan	23	862.0	330.0	1.0	2.373429742072604	0.7153765353942738	0.0	0.4791666666666667	0.1870197283191665	9.748907997978188	8.602325267042627	1.0	1.0	1.0	5.0	6.811943777679585	36.03202584174999	39.312	0.575	1.8862745724618435	1.8862745724618435	0.057843140326440334	0.023529410362243652	0.8938183249652648	0.20000000298023224	0.20000000298023224	0.08201193793312363	0.08201193793312363	0.0784313753247261	0.0235294122248888	0.0235294122248888	0.043789734976057475	0.043789734976057475	0.10294117778539658	859.7629937484568	330.37422036515864	0.0	858.8695652173913
1	296	nan	0	CAT	CAT	3202	3202	0	0	0	nan	35	874.0	330.0	1.0	3.02091153171312	0.6823100768240895	0.0	0.35	0.11899477597431408	13.320398063618573	10.63014581273465	1.0	1.0	1.0	7.602631123499285	9.738048794796915	42.515523334784355	60.79600000000001	0.45454545454545453	1.6509804390370846	1.6509804390370846	0.03921568766236305	0.00784313678741455	0.5080910108721546	0.0784313753247261	0.0784313753247261	0.04717086968677384	0.04717086968677384	0.0470588244497776	0.0313725508749485	0.0313725508749485	0.011801463398634015	0.011801463398634015	0.0519607849419117	877.7980997666991	333.0475059205233	0.0	877.8571428571429
1	297	nan	0	CAT	CAT	3202	3202	0	0	0	nan	16	904.0	330.0	1.0	1.6490293469770643	0.7010011575025678	0.0	0.5333333333333333	0.299776368066029	6.7647333587956116	5.656854249492381	1.0	1.0	1.0	3.478505426185217	4.8243381507822	-67.44304601985344	25.898000000000003	0.6808510638297872	0.5803921744227409	0.5803921744227409	0.0313725508749485	0.003921568393707275	0.3405172423768037	0.05882352963089943	0.05882352963089943	0.03627451090142131	0.03627451090142131	0.03529411926865578	0.0235294122248888	0.0235294122248888	0.008490445166770949	0.008490445166770949	0.03921568766236305	902.1283783828887	331.54729729625643	0.0	902.375
1	298	nan	0	CAT	CAT	3202	3202	0	0	0	nan	18	585.0	331.0	1.0	1.5912662377750773	0.5701486977736568	0.0	0.6	0.31667548253711547	6.685828730425559	5.385164807134504	1.0	1.0	1.0	4.0	5.492685870566027	-78.25856482372508	26.726000000000006	0.7058823529411765	0.8901960998773575	0.8901960998773575	0.04313725605607033	0.00784313678741455	0.26281239496241826	0.07058823853731155	0.07058823853731155	0.049455338882075414	0.049455338882075414	0.05098039284348488	0.0313725508749485	0.0313725508749485	0.010468857378287257	0.010468857378287257	0.05882352963089943	583.4933920542984	331.5947136651997	0.0	583.2777777777778
1	299	nan	0	CAT	CAT	3202	3202	0	0	0	nan	23	679.0	331.0	1.0	2.1048954805674356	0.6665523879446271	0.0	0.4791666666666667	0.2264482205232558	8.98626997021127	7.615773105863909	1.0	1.0	1.0	5.0	6.6988885533982145	23.738799434222887	35.72600000000001	0.6052631578947368	2.0470588728785515	2.0470588728785515	0.06372549291700125	0.02549019455909729	0.3329588762536949	0.13725490868091583	0.13725490868091583	0.08900255969037181	0.08900255969037181	0.10000000149011612	0.04313725605607033	0.04313725605607033	0.02996489976691688	0.02996489976691688	0.11764705926179886	675.8620689661448	330.85057470877393	0.0	675.7826086956521
1	300	nan	0	CAT	CAT	3202	3202	0	0	0	nan	38	686.0	334.0	1.0	2.61864274657184	0.9115496866107757	-1.0	0.3247863247863248	0.13400842351229886	14.800182837680774	12.806248474865697	1.4142135623730951	1.0109003569045552	1.0	4.989644448669457	6.085686330494938	-24.816931111029326	59.69400000000002	0.5801526717557252	1.2156863305717707	1.2549020182341337	0.0313725508749485	0.003921568393707275	0.27309405269880255	0.05098039284348488	0.05098039284348488	0.032856387312750555	0.03302373732195089	0.0313725508749485	0.019607843831181526	0.019607843831181526	0.005343746842098243	0.00537032487874621	0.03529411926865578	690.0062500260586	331.6812499905469	0.0	690.2105263157895
1	301	nan	0	CAT	CAT	3202	3202	0	0	0	nan	36	718.0	331.0	1.0	2.8372373982265855	0.7059710103974391	0.0	0.36363636363636365	0.12550468320354427	13.236230417414971	10.816653826391969	1.0	1.0	1.0	7.488452649040593	9.374437501197468	71.22363392268872	60.03800000000001	0.47058823529411764	2.074509870260954	2.074509870260954	0.04313725605607033	0.0156862735748291	0.4291883395892704	0.10196078568696976	0.10196078568696976	0.057625274173915386	0.057625274173915386	0.05882352963089943	0.0313725508749485	0.0313725508749485	0.018711984811188895	0.018711984811188895	0.07450980693101883	716.2495274107001	332.67296785074683	0.0	715.8333333333334
1	302	nan	0	CAT	CAT	3202	3202	0	0	0	nan	49	899.0	332.0	1.0	3.2046920716930725	0.4968651093834622	0.0	0.2916666666666667	0.0922625857536557	15.166164284824267	13.341664064126334	1.4142135623730951	1.0084533380076142	1.0	10.398938937914904	13.161618746530584	-6.771444929539378	81.69400000000002	0.4083333333333333	3.027451055124402	3.1215687040239573	0.04313725605607033	0.019607841968536377	0.7610506218797863	0.12156862765550613	0.12156862765550613	0.06307189698175837	0.06370548375559096	0.05882352963089943	0.027450980618596077	0.027450980618596077	0.026571260379256126	0.0266625544519166	0.08627451211214066	895.354271349652	334.37060303282425	0.0	895.8367346938776
1	303	nan	0	CAT	CAT	3202	3202	0	0	0	nan	35	973.0	330.0	1.0	2.994826237609842	0.631574787525875	0.0	0.32407407407407407	0.12007466010279123	12.98461454304309	11.0	1.0	1.0	1.0	7.58946638440411	10.067165909759625	88.38036015645231	60.52200000000002	0.4697986577181208	1.1529412120580673	1.1529412120580673	0.0235294122248888	0.009803920984268188	0.7018008287596147	0.05098039284348488	0.05098039284348488	0.03294117748737335	0.03294117748737335	0.03333333507180214	0.01568627543747425	0.01568627543747425	0.010405097555590095	0.010405097555590095	0.04313725605607033	971.2040816303452	332.8435373968102	0.0	970.5142857142857
1	304	nan	0	CAT	CAT	3202	3202	0	0	0	nan	32	650.0	331.0	1.0	2.721090170110642	0.37212561162679114	0.0	0.35555555555555557	0.14712574822943458	10.985076542560725	9.219544457292887	1.0	1.0	1.0	8.0	10.196154481642804	-68.73651582404383	52.28000000000001	0.5	2.141176540404558	2.141176540404558	0.027450980618596077	0.035294121131300926	1.5205910317676063	0.14901961386203766	0.14901961386203766	0.06691176688764244	0.06691176688764244	0.062745101749897	0.019607843831181526	0.019607843831181526	0.04300266038993558	0.04300266038993558	0.10980392247438431	653.23992674651	331.8205128231449	0.0	651.78125
1	305	nan	0	CAT	CAT	3202	3202	0	0	0	nan	99	765.0	324.0	1.0	5.801439401095353	0.8337128901925388	0.0	0.1683673469387755	0.04928903699346379	33.50756916887997	28.460498941515414	1.0	1.0	1.0	15.0	18.502818308710864	-29.936993612795945	158.87199999999999	0.2886297376093295	3.831372670829296	3.831372670829296	0.0313725508749485	0.00784313678741455	0.9241309361042143	0.12156862765550613	0.12156862765550613	0.03870073404878077	0.03870073404878077	0.03529411926865578	0.01568627543747425	0.01568627543747425	0.015453275357679364	0.015453275357679364	0.04313725605607033	759.661207810852	335.6376663075561	0.0	760.2424242424242
1	306	nan	0	CAT	CAT	3202	3202	0	0	0	nan	40	856.0	330.0	1.0	3.345305302221006	0.5624017195345619	0.0	0.30303030303030304	0.12203867886756511	14.293581602153937	11.180339887498949	1.0	1.0	1.0	8.48528137423857	11.818850057659208	-59.081461533070666	64.17800000000003	0.425531914893617	2.1686274986714125	2.1686274986714125	0.0470588244497776	0.00784313678741455	0.28936156736019125	0.09803921729326248	0.09803921729326248	0.05421568746678531	0.05421568746678531	0.054901961237192154	0.027450980618596077	0.027450980618596077	0.014981406297759257	0.014981406297759257	0.05882352963089943	851.3037974830754	333.1229656705702	0.0	851.55
1	307	nan	0	CAT	CAT	3202	3202	0	0	0	nan	65	926.0	344.0	1.0	4.500922759181465	0.6578216977777379	0.0	0.22807017543859648	0.07060275264504617	21.854218294892778	18.973665961010276	1.0	1.0	1.0	13.48982616033526	16.46002233134015	9.968502425239153	107.56000000000004	0.3299492385786802	2.8039216566830873	2.8039216566830873	0.0313725508749485	0.009803920984268188	1.209456287425453	0.09803921729326248	0.09803921729326248	0.043137256256662884	0.043137256256662884	0.037254903465509415	0.0235294122248888	0.0235294122248888	0.017685562546452892	0.017685562546452892	0.053921569138765335	930.2363636241525	337.73286714920704	0.0	931.4307692307692
1	308	nan	0	CAT	CAT	3202	3202	0	0	0	nan	48	598.0	339.0	1.0	3.5083276901009715	0.7499637842941282	0.0	0.2909090909090909	0.09153230662790951	17.33804761959712	14.560219778561036	1.4142135623730951	1.008629449216106	1.0	9.609690621771017	11.468752498524012	1.6981098344116226	81.17800000000003	0.41025641025641024	2.0078432131558657	2.0470589008182287	0.0313725508749485	0.003921568393707275	1.322575476218505	0.10196078568696976	0.10196078568696976	0.04272006836501842	0.0426470604337131	0.03529411926865578	0.0235294122248888	0.0235294122248888	0.01941893258746215	0.0192221048696949	0.0470588244497776	591.7203065470105	335.5632183942037	0.0	593.0
1	309	nan	0	CAT	CAT	3202	3202	0	0	0	nan	17	645.0	337.0	1.0	1.4195676146894645	0.5751862979697879	0.0	0.5666666666666667	0.28638599618916033	6.155985698557677	5.0990195135927845	1.0	1.0	1.0	3.5777087639996634	5.035734480436077	-21.050711600359175	27.312000000000005	0.723404255319149	0.5294117797166109	0.5294117797166109	0.0235294122248888	0.005882353521883488	0.35939156068936395	0.0470588244497776	0.0470588244497776	0.031141869395094758	0.031141869395094758	0.02941176574677229	0.0235294122248888	0.0235294122248888	0.008123099232263713	0.008123099232263713	0.038235295563936234	644.999999989445	335.088888888107	0.0	645.2941176470588
1	310	nan	0	CAT	CAT	3202	3202	0	0	0	nan	61	677.0	341.0	1.0	3.3712802930235903	0.5216424524322052	0.0	0.3112244897959184	0.08927633632817912	17.46738893581819	14.7648230602334	1.0	1.0	1.0	12.586500705120546	14.902550904024134	29.5064064729054	92.66200000000005	0.391025641025641	4.533333458006382	4.533333458006382	0.05098039284348488	0.021568626165390015	0.5895994466057304	0.15294118225574493	0.15294118225574493	0.07431694193453085	0.07431694193453085	0.06470588594675064	0.03529411926865578	0.03529411926865578	0.030800198224888702	0.030800198224888702	0.09803921729326248	674.1660899846224	335.4515570927147	0.0	673.8524590163935
1	311	nan	0	CAT	CAT	3202	3202	0	0	0	nan	63	786.0	326.0	1.0	4.260304541627997	0.6129604462936307	0.0	0.23161764705882354	0.08400916487838495	20.566464579343457	16.55294535724685	1.0	1.0	1.0	12.20340431695504	16.249843242783523	-52.42357248482229	97.07600000000004	0.34710743801652894	6.043137416243553	6.043137416243553	0.05098039284348488	0.03529411554336548	1.7923017452205283	0.23137255012989044	0.23137255012989044	0.09592281613085005	0.09592281613085005	0.08235294371843338	0.04313725605607033	0.04313725605607033	0.04892465470566946	0.04892465470566946	0.13725490868091583	783.3562621625682	335.25373134912604	0.0	783.7619047619048
1	312	nan	0	CAT	CAT	3202	3202	0	0	0	nan	43	872.0	330.0	1.0	3.0456936085967428	0.8679280652958234	0.0	0.33076923076923076	0.12210901381474577	16.428707036790307	14.422205101855956	1.4142135623730951	1.0096328735435602	1.0	6.559297999321455	8.159973131583211	-47.964057781570595	66.52200000000002	0.5408805031446541	4.019607953727245	4.105882465839386	0.062745101749897	0.027450978755950928	0.838434891049696	0.1882352977991104	0.1882352977991104	0.09570495127922013	0.09548563874045084	0.09803921729326248	0.03921568766236305	0.03921568766236305	0.03748818422836626	0.037076963057818366	0.12156862765550613	868.3925501553474	334.97325692052453	0.0	869.0
1	313	nan	0	CAT	CAT	3202	3202	0	0	0	nan	36	639.0	332.0	1.0	3.411741610341385	0.839938946343558	0.0	0.3673469387755102	0.11446710742942487	15.618142874113662	13.0	1.0	1.0	1.0	6.0	8.475667934721944	-1.1256981913414108	62.86600000000002	0.4585987261146497	1.2352941557765007	1.2352941557765007	0.027450980618596077	0.00784313678741455	0.5109841524422686	0.05098039284348488	0.05098039284348488	0.034313726549347244	0.034313726549347244	0.03529411926865578	0.01568627543747425	0.01568627543747425	0.009928403779382856	0.009928403779382856	0.04313725605607033	636.4222222367981	334.54285714651905	0.0	636.5833333333334
1	314	nan	0	CAT	CAT	3202	3202	0	0	0	nan	23	668.0	337.0	1.0	1.9768252943111255	0.7489874360205476	0.0	0.4791666666666667	0.2004944052753598	9.057153860407631	7.280109889280518	1.4142135623730951	1.0180092853205693	1.0	5.0	6.001127035263615	3.2706731885329825	37.968	0.6216216216216216	1.4470588695257902	1.5333333816379309	0.05000000074505806	0.01764705777168274	0.5679016401797286	0.10980392247438431	0.10980392247438431	0.06577540316026319	0.06666666876686655	0.07254902273416519	0.027450980618596077	0.027450980618596077	0.023288482127634902	0.023157042419145006	0.08725490421056747	666.447570326932	335.6777493656779	0.0	665.9130434782609
1	315	nan	0	CAT	CAT	3202	3202	0	0	0	nan	42	816.0	330.0	1.0	3.28381408972169	0.570425300644439	0.0	0.35	0.1137792062502206	14.549047583382647	11.661903789690601	1.0	1.0	1.0	8.731282501307987	11.949852738744166	-18.61416594098464	68.10800000000002	0.42424242424242425	4.062745191156864	4.062745191156864	0.07254902273416519	0.019607841968536377	0.9909479941944728	0.239215686917305	0.239215686917305	0.09673202836087771	0.09673202836087771	0.0941176488995552	0.0313725508749485	0.0313725508749485	0.04312593619645331	0.04312593619645331	0.11176470667123795	810.2992278029593	332.3774131356957	0.0	810.9285714285714
1	316	nan	0	CAT	CAT	3202	3202	0	0	0	nan	63	966.0	343.0	1.0	4.010180258802509	0.9075413342961562	0.0	0.21875	0.07436630491225377	23.441869770099487	19.72308292331602	1.0	1.0	1.0	8.47998304005088	9.844712516799543	39.064797703043055	103.17800000000003	0.4186046511627907	2.309803981333971	2.309803981333971	0.027450980618596077	0.011764705181121826	0.5733846879085563	0.07450980693101883	0.07450980693101883	0.036663555259269384	0.036663555259269384	0.03529411926865578	0.019607843831181526	0.019607843831181526	0.012905736517839328	0.012905736517839328	0.0470588244497776	961.3904923862273	334.9202037580934	0.0	961.936507936508
1	317	nan	0	CAT	CAT	3202	3202	0	0	0	nan	56	1012.0	344.0	1.0	4.045988370351853	0.7903842857090577	0.0	0.25339366515837103	0.09086012433391685	20.542474361799588	16.492422502470642	1.0	1.0	1.0	10.969588767554491	12.584553198515502	-88.25779598933852	88.00600000000003	0.3902439024390244	3.400000097230077	3.400000097230077	0.04313725605607033	0.0156862735748291	1.3733648723007645	0.125490203499794	0.125490203499794	0.060714287450537086	0.060714287450537086	0.054901961237192154	0.027450980618596077	0.027450980618596077	0.02167013456061746	0.02167013456061746	0.07450980693101883	1009.2156862669905	336.6251441755099	0.0	1009.5892857142857
1	318	nan	0	CAT	CAT	3202	3202	0	0	0	nan	66	735.0	344.0	1.0	5.684733630403213	0.5345518199732131	0.0	0.21568627450980393	0.06466848959761558	23.651245566284143	18.867962264113206	1.0	1.0	1.0	15.239550598328822	19.98851198241455	38.12293292270224	113.24800000000005	0.2755741127348643	4.882353087887168	4.882353087887168	0.03921568766236305	0.0313725508749485	1.3490334850927115	0.19607843458652496	0.19607843458652496	0.07397504678616922	0.07397504678616922	0.07058823853731155	0.027450980618596077	0.027450980618596077	0.03977548470531572	0.03977548470531572	0.10196078568696976	725.0144578445263	341.0417670805518	0.0	726.3484848484849
1	319	nan	0	CAT	CAT	3202	3202	0	0	0	nan	43	862.0	344.0	1.0	3.504681374002296	0.35117688373271155	0.0	0.2986111111111111	0.11648823497046394	14.362202952195787	12.206555615733702	1.0	1.0	1.0	10.4	13.447461823227911	5.520937520813095	68.10800000000002	0.4056603773584906	3.505882466211915	3.505882466211915	0.05098039284348488	0.021568626165390015	1.4806988002988002	0.25882354378700256	0.25882354378700256	0.08153215037702127	0.08153215037702127	0.06862745434045792	0.027450980618596077	0.027450980618596077	0.054513369801227646	0.054513369801227646	0.10196078568696976	860.4709172272957	338.09619685491685	0.0	859.1395348837209
1	320	nan	0	CAT	CAT	3202	3202	0	0	0	nan	71	911.0	344.0	1.0	5.150965184337465	0.7113603491515064	0.0	0.21515151515151515	0.06347341011756323	25.013243964025772	21.213203435596427	1.0	1.0	1.0	14.0	17.579994990741707	-13.202423438492039	118.56000000000006	0.3053763440860215	3.627451080828905	3.627451080828905	0.04313725605607033	0.00784313678741455	0.5032971448843243	0.07058823853731155	0.07058823853731155	0.05109086029336486	0.05109086029336486	0.05098039284348488	0.0313725508749485	0.0313725508749485	0.009872104236013481	0.009872104236013481	0.05882352963089943	911.2702702497586	336.4421621810751	0.0	910.7887323943662
1	321	nan	0	CAT	CAT	3202	3202	0	0	0	nan	23	991.0	340.0	1.0	2.0842389989131926	0.5570813998283335	0.0	0.46938775510204084	0.182498313598986	8.581448218669106	7.211102550927978	1.0	1.0	1.0	4.949747468305833	7.126531416481016	-55.957433163595816	39.79600000000001	0.5974025974025974	1.2235294468700886	1.2235294468700886	0.04313725605607033	0.011764705181121826	0.3320305064057016	0.07450980693101883	0.07450980693101883	0.05319693247261255	0.05319693247261255	0.054901961237192154	0.03529411926865578	0.03529411926865578	0.011783224865060393	0.011783224865060393	0.06372549384832382	991.7660256525506	336.93589742937866	0.0	991.4347826086956
1	322	nan	0	CAT	CAT	3202	3202	0	0	0	nan	54	575.0	337.0	1.0	3.1456227920088904	0.7084209421779244	0.0	0.32727272727272727	0.11619556636440183	17.057661361116942	14.560219778561036	1.4142135623730951	1.0306824861017108	1.0	9.70725343394151	12.039129767634591	-16.763101709425122	76.42000000000002	0.4462809917355372	2.1647059451788664	2.3607843797653913	0.027450980618596077	0.011764705181121826	0.41636711141997645	0.08627451211214066	0.08627451211214066	0.04329411890357733	0.043718229254914656	0.0470588244497776	0.01568627543747425	0.01568627543747425	0.01721850054506781	0.01666188049074774	0.054901961237192154	578.1495017008991	337.3953488246771	0.0	578.4074074074074
1	323	nan	0	CAT	CAT	3202	3202	0	0	0	nan	28	653.0	341.0	1.0	2.8130077076786155	0.6038753054562045	0.0	0.4	0.14882179207275192	11.15138390252437	9.0	1.0	1.0	1.0	6.0	8.888531713708662	0.0	48.62400000000001	0.4827586206896552	1.1215686537325382	1.1215686537325382	0.0313725508749485	0.00784313678741455	0.3379330366959189	0.054901961237192154	0.054901961237192154	0.040056023347590654	0.040056023347590654	0.04313725605607033	0.0235294122248888	0.0235294122248888	0.010126738081710444	0.010126738081710444	0.05098039284348488	649.6608391541265	339.2972027990958	0.0	649.5
1	324	nan	0	CAT	CAT	3202	3202	0	0	0	nan	65	683.0	344.0	1.0	5.069972863724649	0.6098579640878861	0.0	0.22491349480968859	0.0667845180768327	22.751320983849354	18.867962264113206	1.0	1.0	1.0	13.597793938724031	18.030666094294297	-34.29115008369563	110.59200000000004	0.3155339805825243	2.396078512072563	2.396078512072563	0.0313725508749485	0.003921568393707275	0.43246250687494914	0.07450980693101883	0.07450980693101883	0.036862746339577895	0.036862746339577895	0.03529411926865578	0.0235294122248888	0.0235294122248888	0.009094710042212458	0.009094710042212458	0.04313725605607033	689.3355155488553	340.07528643123266	0.0	688.9076923076923
1	325	nan	0	CAT	CAT	3202	3202	0	0	0	nan	27	709.0	343.0	1.0	2.0500236774225127	0.6956735592912415	0.0	0.42857142857142855	0.22947520203985242	9.725759790219996	8.54400374531753	1.0	1.0	1.0	4.949747468305833	6.986577911479734	-63.479184093315546	38.45200000000001	0.6136363636363636	2.5176471285521984	2.5176471285521984	0.05098039284348488	0.037254903465509415	0.9653527664986766	0.19607843458652496	0.19607843458652496	0.09324618994637772	0.09324618994637772	0.08431372791528702	0.03921568766236305	0.03921568766236305	0.04703864814033659	0.04703864814033659	0.1411764770746231	710.1526479706297	339.24454828745024	0.0	710.925925925926
1	326	nan	0	CAT	CAT	3202	3202	0	0	0	nan	67	789.0	344.0	1.0	6.458313040411683	0.8189631860877947	0.0	0.21474358974358973	0.06106614641131804	28.831408254979248	23.08679276123039	1.0	1.0	1.0	11.542431406435874	16.54479001266618	-87.67334541527359	117.42000000000004	0.2785862785862786	5.023529551923275	5.023529551923275	0.04313725605607033	0.019607845693826675	0.5015901633799577	0.2235294133424759	0.2235294133424759	0.07497805301378023	0.07497805301378023	0.062745101749897	0.0313725508749485	0.0313725508749485	0.04170348537987366	0.04170348537987366	0.08725490421056747	795.8477751570771	337.7681498898438	0.0	795.4626865671642
1	327	nan	0	CAT	CAT	3202	3202	0	0	0	nan	49	954.0	343.0	1.0	3.6010728428843857	0.5024850920226346	0.0	0.2692307692307692	0.09839321113449534	16.096474688668426	13.152946437965905	1.0	1.0	1.0	10.387979224062327	13.916784625614858	-79.69188076909298	79.10800000000002	0.3951612903225806	2.019607897847891	2.019607897847891	0.03529411926865578	0.003921568393707275	0.4805188991945248	0.054901961237192154	0.054901961237192154	0.04121648771118144	0.04121648771118144	0.03921568766236305	0.027450980618596077	0.027450980618596077	0.007645466002019541	0.007645466002019541	0.0470588244497776	951.555339799183	336.4582524658504	0.0	951.6938775510204
1	328	nan	0	CAT	CAT	3202	3202	0	0	0	nan	65	569.0	342.0	1.0	2.006684085287599	0.3942792711261566	0.0	0.4513888888888889	0.16504220494306732	13.48433519973062	13.45362404707371	2.23606797749979	1.1750492861727804	1.0	10.285912696499032	12.391978275016864	-26.506573614832732	70.35000000000002	0.5777777777777777	2.32549025118351	3.5764706805348396	0.04313725605607033	0.0156862735748291	0.9215105575541704	0.10588235408067703	0.10588235408067703	0.048447713566323124	0.05502262585438215	0.054901961237192154	0.0	0.0	0.02197317612871081	0.023387903241734433	0.07058823853731155	567.7291666762582	338.68201753716687	0.0	566.8307692307692
1	329	nan	0	CAT	CAT	3202	3202	0	0	0	nan	22	788.0	344.0	1.0	2.0635141828706813	0.5933178187914225	0.0	0.5238095238095238	0.22083494048128757	8.458588676037214	6.4031242374328485	1.0	1.0	1.0	5.0	6.808895756929923	-75.78547558345696	35.382000000000005	0.6027397260273972	3.3647059723734856	3.3647059723734856	0.10000000149011612	0.035294122993946075	0.6491852066739583	0.3490196168422699	0.3490196168422699	0.15294118056243117	0.15294118056243117	0.12156862765550613	0.05882352963089943	0.05882352963089943	0.08213195361471513	0.08213195361471513	0.2235294133424759	786.2389277326873	341.5641025740671	0.0	786.7272727272727
1	330	nan	0	CAT	CAT	3202	3202	0	0	0	nan	25	828.0	341.0	1.0	2.4971891684854546	0.8795851633503744	0.0	0.5	0.18044147363497	11.471546530665766	9.848857801796104	1.0	1.0	1.0	4.0	5.45749033897468	17.492447076650652	41.726000000000006	0.684931506849315	1.043137289583683	1.043137289583683	0.0313725508749485	0.00784313678741455	0.7623406093230837	0.07058823853731155	0.07058823853731155	0.04172549158334732	0.04172549158334732	0.03921568766236305	0.027450980618596077	0.027450980618596077	0.01288186097065941	0.01288186097065941	0.05000000074505806	822.2142857176019	339.1616541328277	0.0	822.96
1	331	nan	0	CAT	CAT	3202	3202	0	0	0	nan	69	1020.0	332.0	1.0	4.317740204150197	0.9248318112879726	-1.0	0.28512396694214875	0.08498936988676231	25.79436306175352	21.587033144922902	2.0	1.0529978876738026	1.0	8.799883874482637	9.81156408486374	-74.73934082112577	101.00600000000003	0.44660194174757284	4.101960897445679	4.529411897063255	0.05098039284348488	0.011764708906412125	1.30482926057073	0.12156862765550613	0.12156862765550613	0.0651104904356457	0.06564365068207616	0.06666667014360428	0.03529411926865578	0.03529411926865578	0.02092133072014249	0.020313005602927665	0.07450980693101883	1016.4450216622422	337.49004326378633	0.0	1016.536231884058
1	332	nan	0	CAT	CAT	3202	3202	0	0	0	nan	77	1022.0	334.0	1.0	4.120150392282131	0.4719859879350567	0.0	0.23839009287925697	0.07038655385766522	21.367916503325073	19.697715603592208	1.4142135623730951	1.0268969845696814	1.0	15.145187761423333	18.83808446275844	-27.50075290731568	117.24800000000003	0.3532110091743119	3.882353076711297	4.333333479240537	0.03921568766236305	0.017647061496973038	1.603544524704682	0.10980392247438431	0.11372549086809158	0.05392157050987913	0.056277058171955024	0.05686274543404579	0.0235294122248888	0.0235294122248888	0.020665898249152406	0.02215460941988537	0.07450980693101883	1021.4877828149513	342.68597285632853	0.0	1023.0909090909091
1	333	nan	0	CAT	CAT	3202	3202	0	0	0	nan	81	799.0	326.0	1.0	4.6478742526445425	0.8756761526329213	0.0	0.226890756302521	0.055192815758511794	27.926541778088257	23.853720883753127	1.4142135623730951	1.0051137476836185	1.0	13.620731416642952	13.485694226093095	60.119829854888245	135.80200000000002	0.3707093821510298	9.32549043186009	9.400000238791108	0.054901961237192154	0.04313725605607033	1.0902894555287186	0.29411765933036804	0.29411765933036804	0.11656863039825112	0.11604938566408775	0.09019608050584793	0.027450980618596077	0.027450980618596077	0.07523377852177351	0.07491203238349574	0.17941176891326904	805.2903629559579	337.48518980968163	0.0	805.2716049382716
1	334	nan	0	CAT	CAT	3202	3202	0	0	0	nan	29	875.0	341.0	1.0	2.33922352655667	0.8015898191286915	0.0	0.4142857142857143	0.165917458082638	11.364453052986583	9.486832980505138	1.0	1.0	1.0	4.919349550499537	6.794515205327354	-23.630373748204057	46.866000000000014	0.6170212765957447	2.1607843786478043	2.1607843786478043	0.04803921654820442	0.021568626165390015	0.651097623648127	0.1764705926179886	0.1764705926179886	0.07450980616026912	0.07450980616026912	0.07254902273416519	0.03921568766236305	0.03921568766236305	0.032907031172007425	0.032907031172007425	0.08921568840742111	873.1179673318919	338.60798548505517	0.0	873.7586206896551
1	335	nan	0	CAT	CAT	3202	3202	0	0	0	nan	27	1028.0	343.0	1.0	2.359027557793891	0.5848425442094757	0.0	0.42857142857142855	0.19583305654848188	9.969847048177778	8.06225774829855	1.0	1.0	1.0	6.0	8.087009943411514	74.70310887623891	41.62400000000002	0.5567010309278351	0.7333333548158407	0.7333333548158407	0.0235294122248888	0.0	0.40501289337428226	0.03921568766236305	0.03921568766236305	0.027160494622808916	0.027160494622808916	0.0235294122248888	0.019607843831181526	0.019607843831181526	0.005740326611339108	0.005740326611339108	0.03235294297337532	1028.6417112236984	339.2566845072592	0.0	1028.6296296296296
1	336	nan	0	CAT	CAT	3202	3202	0	0	0	nan	32	591.0	344.0	1.0	2.558296458996278	0.6671072796358704	0.0	0.35555555555555557	0.14520853038278325	11.656349481988004	9.433981132056603	1.4142135623730951	1.0129441738241591	1.0	6.870727512550919	8.68353347988021	-16.92339664058983	52.62400000000001	0.5203252032520326	1.4823529794812202	1.5372549407184124	0.04313725605607033	0.00784313678741455	0.337546605638306	0.06666667014360428	0.06666667014360428	0.0478178380477813	0.04803921689745039	0.0470588244497776	0.03529411926865578	0.03529411926865578	0.008932525690122655	0.00887782877042914	0.054901961237192154	592.5076530569404	341.98214284654074	0.0	592.71875
1	337	nan	0	CAT	CAT	3202	3202	0	0	0	nan	40	613.0	344.0	1.0	2.024658290468197	0.8799453906519428	0.0	0.40404040404040403	0.20412035690983923	13.053166564656477	11.180339887498949	2.23606797749979	1.1326783947341315	1.0	5.2	6.20123109783105	-35.35950807339096	49.62400000000002	0.7079646017699115	1.6431372929364443	2.337254958227277	0.03921568766236305	0.019607845693826675	1.1178740313134516	0.11764705926179886	0.11764705926179886	0.051348040404263884	0.05843137395568192	0.054901961237192154	0.0235294122248888	0.0235294122248888	0.023166303330784146	0.0258764107914267	0.0784313753247261	613.8523490048468	342.7986577062791	0.0	614.725
1	338	nan	0	CAT	CAT	3202	3202	0	0	0	nan	48	661.0	344.0	1.0	3.801033950070854	0.811748796363833	0.0	0.3	0.10171897410950913	18.678672745217867	15.297058540778355	1.0	1.0	1.0	9.0	10.90847108508742	84.89826900702118	77.00600000000003	0.41201716738197425	2.95294126868248	2.95294126868248	0.03921568766236305	0.011764705181121826	1.7231025996716942	0.1411764770746231	0.1411764770746231	0.06151960976421833	0.06151960976421833	0.05098039284348488	0.0235294122248888	0.0235294122248888	0.032831247917758724	0.032831247917758724	0.07058823853731155	657.4860557844668	338.7928286309067	0.0	658.0
1	339	nan	0	CAT	CAT	3202	3202	0	0	0	nan	28	668.0	344.0	1.0	2.767784344042757	0.2583852979661385	0.0	0.4375	0.1703185297070037	10.174871670042263	8.06225774829855	1.0	1.0	1.0	7.0	9.829352809277024	-54.70116391910897	45.45200000000001	0.49122807017543857	1.67058826982975	1.67058826982975	0.0470588244497776	0.011764705181121826	0.6539220319982687	0.10980392247438431	0.10980392247438431	0.05966386677963393	0.05966386677963393	0.054901961237192154	0.027450980618596077	0.027450980618596077	0.022946973250276146	0.022946973250276146	0.08235294371843338	666.0187793356406	341.41784036768786	0.0	665.3928571428571
1	340	nan	0	CAT	CAT	3202	3202	0	0	0	nan	36	819.0	344.0	1.0	2.7611485843857824	0.8454678404217402	0.0	0.34615384615384615	0.12114799330474404	14.11233286774067	12.041594578792296	1.0	1.0	1.0	6.573840933228048	7.536357456992301	-86.65061789876248	61.108000000000025	0.5142857142857142	2.4862745720893145	2.4862745720893145	0.0470588244497776	0.0156862773001194	0.4951961623288771	0.16862745583057404	0.16862745583057404	0.0690631825580365	0.0690631825580365	0.05882352963089943	0.027450980618596077	0.027450980618596077	0.0311165733364536	0.0311165733364536	0.08627451211214066	816.0977917958219	341.6971608692119	0.0	816.3611111111111
1	341	nan	0	CAT	CAT	3202	3202	0	0	0	nan	31	963.0	344.0	1.0	2.5583242514883153	0.7378227012883531	0.0	0.4025974025974026	0.13884952811056192	11.85875935493107	10.04987562112089	1.0	1.0	1.0	6.0	8.004598100661353	-1.5906094363955272	52.96800000000001	0.5166666666666667	1.1686274893581867	1.1686274893581867	0.03431372717022896	0.003921568393707275	0.3024275955939338	0.054901961237192154	0.054901961237192154	0.03769766094703828	0.03769766094703828	0.03921568766236305	0.027450980618596077	0.027450980618596077	0.006877812582684517	0.006877812582684517	0.04019607976078987	960.577181197731	341.493288584849	0.0	960.3870967741935
1	342	nan	0	CAT	CAT	3202	3202	0	0	0	nan	79	1005.0	354.0	1.0	5.822586517717919	0.8118984971405575	0.0	0.1880952380952381	0.0642676667940901	29.595026666368206	24.08318915758459	1.0	1.0	1.0	12.020815280171307	17.277535767928438	46.12019201766306	124.28600000000006	0.3044315992292871	4.274509953334928	4.274509953334928	0.0313725508749485	0.019607841968536377	2.048057410001927	0.125490203499794	0.125490203499794	0.05410772092829022	0.05410772092829022	0.054901961237192154	0.0235294122248888	0.0235294122248888	0.022151951710293445	0.022151951710293445	0.06666667014360428	1002.5614678891071	342.1550458690998	0.0	1002.8860759493671
1	343	nan	0	CAT	CAT	3202	3202	0	0	0	nan	32	622.0	344.0	1.0	2.374218764450001	0.7962780321075841	0.0	0.4444444444444444	0.15088863791585835	11.982999583664286	10.63014581273465	1.0	1.0	1.0	6.090776713655636	7.248885750309778	-46.1069956943554	51.62400000000002	0.6153846153846154	1.3686274904757738	1.3686274904757738	0.03529411926865578	0.00784313678741455	0.31265325268860705	0.08627451211214066	0.08627451211214066	0.04276960907736793	0.04276960907736793	0.03921568766236305	0.019607843831181526	0.019607843831181526	0.015294098306510105	0.015294098306510105	0.0470588244497776	622.690544392349	340.18911175697997	0.0	622.46875
1	344	nan	0	CAT	CAT	3202	3202	0	0	0	nan	36	646.0	344.0	1.0	3.1057703093744773	0.7609596925267668	0.0	0.375	0.12622688999388745	14.230092841466544	11.704699910719626	1.0	1.0	1.0	7.0	9.232472242049903	-81.19014057496932	59.86600000000002	0.4645161290322581	1.2313725855201483	1.2313725855201483	0.0235294122248888	0.00784313678741455	0.5222743616722942	0.05882352963089943	0.05882352963089943	0.034204794042226344	0.034204794042226344	0.03529411926865578	0.019607843831181526	0.019607843831181526	0.010441618433776162	0.010441618433776162	0.04313725605607033	642.9999999984874	344.528662442783	0.0	642.5277777777778
1	345	nan	0	CAT	CAT	3202	3202	0	0	0	nan	59	705.0	344.0	1.0	4.664288940462338	0.5052882567550433	0.0	0.23137254901960785	0.07257144693864434	20.092843893349826	16.492422502470642	1.0	1.0	1.0	13.316317971733941	17.33913215385425	-80.34376256904626	101.07600000000005	0.3390804597701149	6.007843282073736	6.007843282073736	0.06176470872014761	0.027450982481241226	1.406851206852503	0.27450981736183167	0.27450981736183167	0.10182785223853791	0.10182785223853791	0.08627451211214066	0.0313725508749485	0.0313725508749485	0.055515568029209615	0.055515568029209615	0.1225490216165781	701.7800260995513	339.26174934518986	0.0	700.5254237288135
1	346	nan	0	CAT	CAT	3202	3202	0	0	0	nan	24	718.0	344.0	1.0	2.1580268980388224	0.4156286640738095	0.0	0.4897959183673469	0.21384972783011671	8.573846919247263	7.211102550927978	1.0	1.0	1.0	5.656854249492381	7.798208660679731	-36.021917423686546	37.55400000000001	0.5925925925925926	1.6705882735550404	1.6705882735550404	0.04313725605607033	0.027450978755950928	0.7334140551270932	0.11764705926179886	0.11764705926179886	0.06960784473146002	0.06960784473146002	0.07450980693101883	0.0313725508749485	0.0313725508749485	0.026938493508402644	0.026938493508402644	0.0941176488995552	715.0281690318297	342.62206572320304	0.0	715.4166666666666
1	347	nan	0	CAT	CAT	3202	3202	0	0	0	nan	50	783.0	344.0	1.0	3.3073179492519604	0.8648554245244179	0.0	0.2777777777777778	0.10235330408207217	18.407540130730627	14.560219778561036	1.0	1.0	1.0	7.207353602116795	9.24097189151487	59.79305916228776	78.35000000000002	0.47619047619047616	3.4313726350665092	3.4313726350665092	0.05098039284348488	0.011764705181121826	0.5803995750440251	0.18039216101169586	0.18039216101169586	0.06862745270133018	0.06862745270133018	0.05882352963089943	0.03529411926865578	0.03529411926865578	0.027408931942666033	0.027408931942666033	0.0784313753247261	777.3211428625178	339.80228572668574	0.0	776.94
1	348	nan	0	CAT	CAT	3202	3202	0	0	0	nan	60	913.0	344.0	1.0	4.080434347058409	0.38310850836918564	0.0	0.22058823529411764	0.0764372728062242	18.394242446796937	16.0312195418814	1.0	1.0	1.0	13.0	16.99082328930275	-15.35475455701632	99.31800000000004	0.35398230088495575	3.152941282838583	3.152941282838583	0.03529411926865578	0.0156862735748291	0.9789807071349625	0.0941176488995552	0.0941176488995552	0.05254902138064305	0.05254902138064305	0.0470588244497776	0.027450980618596077	0.027450980618596077	0.017902294247610726	0.017902294247610726	0.06666667014360428	919.0758706497273	342.65920399714054	0.0	919.5166666666667
1	349	nan	0	CAT	CAT	3202	3202	0	0	0	nan	52	976.0	349.0	1.0	4.1866601801815175	0.5575935897165919	0.0	0.2857142857142857	0.09146894662401994	18.174344716308095	15.0	1.4142135623730951	1.0079656454302517	1.0	11.570851973152857	15.086779475447246	63.87765819840262	84.52200000000002	0.35494880546075086	2.631372630596161	2.698039300739765	0.04313725605607033	0.011764705181121826	0.600325201286126	0.09803921729326248	0.09803921729326248	0.05159554177639531	0.05188537116807241	0.05098039284348488	0.0313725508749485	0.0313725508749485	0.015205483938287233	0.015200148459527647	0.062745101749897	978.927325593541	344.07558138155747	0.0	978.8461538461538
1	350	nan	0	CAT	CAT	3202	3202	0	0	0	nan	28	990.0	344.0	1.0	2.3032430834035234	0.7802668377007025	0.0	0.4	0.17214677113824034	10.948729510877525	9.055385138137417	1.0	1.0	1.0	5.753964555687505	6.84784750714144	87.58004087101764	45.210000000000015	0.5773195876288659	1.4705882854759693	1.4705882854759693	0.03921568766236305	0.00784313678741455	0.7156234731816133	0.08235294371843338	0.08235294371843338	0.05252101019557033	0.05252101019557033	0.0470588244497776	0.0313725508749485	0.0313725508749485	0.01624831018763494	0.01624831018763494	0.06666667014360428	987.5893333312932	342.7493333416287	0.0	987.6428571428571
1	351	nan	0	CAT	CAT	3202	3202	0	0	0	nan	21	573.0	344.0	1.0	1.8874658810683091	0.8716763498948195	0.0	0.65625	0.26622531606596744	9.11296469300804	7.280109889280518	1.4142135623730951	1.0197244553510998	1.0	3.0	4.4660997238292826	-9.059781198175497	31.484	0.7368421052631579	0.9019608087837696	0.9568627700209618	0.028431373182684183	0.011764708906412125	0.608454930132	0.07058823853731155	0.07058823853731155	0.04509804043918848	0.04556489381052199	0.05098039284348488	0.019607843831181526	0.019607843831181526	0.016521863017691985	0.016258300475001708	0.05784313753247261	574.9713114720272	343.7786885240796	0.0	575.5238095238095
1	352	nan	0	CAT	CAT	3202	3202	0	0	0	nan	31	773.0	344.0	1.0	2.6106296442640042	0.641064799991916	0.0	0.3875	0.17426758874173573	11.465431300909104	9.219544457292887	1.0	1.0	1.0	6.957010852370434	8.799566687046877	4.541635845224242	47.280000000000015	0.512396694214876	1.2313725892454386	1.2313725892454386	0.03529411926865578	0.003921568393707275	0.37586377192002973	0.054901961237192154	0.054901961237192154	0.03972169642727221	0.03972169642727221	0.03921568766236305	0.027450980618596077	0.027450980618596077	0.006662716516699672	0.006662716516699672	0.04313725605607033	770.0127388266126	341.9171974462557	0.0	769.6451612903226
1	353	nan	0	CAT	CAT	3202	3202	0	0	0	nan	50	863.0	344.0	1.0	3.3479324590775703	0.6490620579241276	0.0	0.2777777777777778	0.10787626638270804	16.496890607144447	14.142135623730951	1.0	1.0	1.0	9.899494936611665	12.54976971731179	-74.38050480503959	76.31800000000004	0.4219409282700422	4.627451095730066	4.627451095730066	0.05882352963089943	0.019607845693826675	0.4339280958546677	0.1882352977991104	0.1882352977991104	0.09254902191460132	0.09254902191460132	0.07450980693101883	0.04313725605607033	0.04313725605607033	0.04206145260855743	0.04206145260855743	0.1196078434586525	867.1101694830179	346.2762711952893	0.0	866.76
1	354	nan	0	CAT	CAT	3202	3202	0	0	0	nan	40	567.0	344.0	1.0	2.7169867715030476	0.7877488794086227	0.0	0.3418803418803419	0.13801150965525363	14.240006777940987	12.041594578792296	1.0	1.0	1.0	7.273238618387272	8.771794508313745	7.117285405562207	60.35000000000002	0.5031446540880503	1.7647059448063374	1.7647059448063374	0.0313725508749485	0.011764705181121826	0.37806076917209236	0.0941176488995552	0.0941176488995552	0.044117648620158434	0.044117648620158434	0.03921568766236305	0.027450980618596077	0.027450980618596077	0.016724238084895454	0.016724238084895454	0.054901961237192154	561.1822222270775	344.573333341144	0.0	560.95
1	355	nan	0	CAT	CAT	3202	3202	0	0	0	nan	68	640.0	339.0	1.0	4.188643665336677	0.6292656689843074	0.0	0.23529411764705882	0.07525413238551959	21.316615838826944	19.4164878389476	1.4142135623730951	1.0182741277517542	1.0	14.849242404917497	16.56706644744706	65.0747628044151	106.56000000000004	0.3434343434343434	2.643137337639928	2.7411765549331903	0.0235294122248888	0.0156862735748291	1.6299041671597116	0.09803921729326248	0.09803921729326248	0.04066365134830658	0.04031141992548809	0.03529411926865578	0.01568627543747425	0.01568627543747425	0.021791735479369148	0.02171852742323589	0.054901961237192154	634.1258941557165	343.50500717198923	0.0	635.75
1	356	nan	0	CAT	CAT	3202	3202	0	0	0	nan	44	972.0	339.0	1.0	3.1031636112222043	0.7227256738097805	0.0	0.3384615384615385	0.11835469830063818	15.409832454797176	12.36931687685298	1.4142135623730951	1.0094139445993884	1.0	8.682431421244592	10.650274689556255	-88.23104724635172	68.35000000000002	0.4782608695652174	2.360784374177456	2.411764767020941	0.0470588244497776	0.00784313678741455	0.10896152800596093	0.07450980693101883	0.07450980693101883	0.054901962190173396	0.05481283561411229	0.054901961237192154	0.03529411926865578	0.03529411926865578	0.009148155808761781	0.00906246710621197	0.062745101749897	971.2016260362022	344.1430894480862	0.0	971.25
1	357	nan	0	CAT	CAT	3202	3202	0	0	0	nan	55	587.0	348.0	1.0	2.315006817911998	0.41118239508152643	0.0	0.38461538461538464	0.1380218378008047	13.373270324028148	13.038404810405298	2.23606797749979	1.144680315077057	1.0	9.76480165448082	12.190445902578327	-50.80668691157691	70.76400000000002	0.5263157894736842	2.239215752109885	2.9803922530263662	0.04313725605607033	0.009803924709558487	0.6504328132392081	0.09803921729326248	0.09803921729326248	0.05089126709340648	0.05418895005502484	0.05686274543404579	0.019607843831181526	0.019607843831181526	0.019491431174247655	0.01890491854831171	0.06666667014360428	585.5500000019687	345.3486842078661	0.0	585.0545454545454
1	358	nan	0	CAT	CAT	3202	3202	0	0	0	nan	52	879.0	339.0	1.0	3.9875401178181233	0.9253653613877578	0.0	0.25	0.10359849400895674	21.54740743605587	19.209372712298546	1.4142135623730951	1.0238969362907555	1.0	6.708203932499369	8.168114518591654	-55.15968508037979	79.42000000000003	0.49056603773584906	4.400000121444464	4.784313853830099	0.05098039284348488	0.027450978755950928	1.700189747498863	0.24313725531101227	0.24313725531101227	0.08979592084580539	0.09200603565057883	0.07450980693101883	0.03529411926865578	0.03529411926865578	0.050322002348270195	0.05227196533368428	0.11764705926179886	873.874590171659	346.9090163795042	0.0	875.0
1	359	nan	0	CAT	CAT	3202	3202	0	0	0	nan	27	618.0	344.0	1.0	1.9663883296360438	0.41402183764339295	0.0	0.48214285714285715	0.1867519829420064	8.676368523982465	7.615773105863909	1.0	1.0	1.0	6.0	7.897811502402375	-67.15319019060644	42.62400000000001	0.5934065934065934	3.8705883473157883	3.8705883473157883	0.11862745136022568	0.037254899740219116	0.6122158247161942	0.2666666805744171	0.2666666805744171	0.14335512397465883	0.14335512397465883	0.14313726127147675	0.03921568766236305	0.03921568766236305	0.05938088365695517	0.05938088365695517	0.19411765038967133	616.3302938106209	348.3110435667323	0.0	616.4074074074074
1	360	nan	0	CAT	CAT	3202	3202	0	0	0	nan	61	679.0	354.0	1.0	4.568839396028699	0.681764562675678	0.0	0.22592592592592592	0.08221388758760224	21.554254384638817	17.26267650163207	1.0	1.0	1.0	13.108608485966624	15.768481474092779	11.079533225121365	96.56000000000004	0.33242506811989103	2.074509881436825	2.074509881436825	0.028431373182684183	0.003921568393707275	0.29453672384817725	0.06666667014360428	0.06666667014360428	0.03400835871207909	0.03400835871207909	0.03529411926865578	0.019607843831181526	0.019607843831181526	0.007505470670844976	0.007505470670844976	0.038235295563936234	676.4253308263802	346.94517959661994	0.0	676.639344262295
1	361	nan	0	CAT	CAT	3202	3202	0	0	0	nan	78	860.0	344.0	1.0	5.9475318261652665	0.8451901638072032	0.0	0.18352941176470589	0.05671924293395704	30.350224231898444	24.73863375370596	1.0	1.0	1.0	12.643850394152075	16.22115391100959	22.668973246231946	131.45800000000006	0.3029126213592233	4.050980502739549	4.050980502739549	0.03921568766236305	0.00784313678741455	1.2583862673277413	0.10588235408067703	0.10588235408067703	0.051935647471019857	0.051935647471019857	0.04313725605607033	0.027450980618596077	0.027450980618596077	0.01905904621685229	0.01905904621685229	0.05882352963089943	849.5498547808687	343.9835430697269	0.0	848.3589743589744
1	362	nan	0	CAT	CAT	3202	3202	0	0	0	nan	29	935.0	344.0	1.0	2.313976400388989	0.7208581458688904	0.0	0.4027777777777778	0.1567955016585746	10.825731602461744	8.602325267042627	1.0	1.0	1.0	5.813776741499453	7.503126542631965	-32.21648804491083	48.21000000000001	0.5471698113207547	0.8117647338658571	0.8117647338658571	0.0235294122248888	0.003921568393707275	0.17925520624151392	0.03529411926865578	0.03529411926865578	0.027991887374684728	0.027991887374684728	0.027450980618596077	0.0235294122248888	0.0235294122248888	0.0035262764109618575	0.0035262764109618575	0.0313725508749485	931.1835748367167	345.4734299507486	0.0	931.3448275862069
1	363	nan	0	CAT	CAT	3202	3202	0	0	0	nan	21	651.0	344.0	1.0	1.8861089681415888	0.7622834308066114	0.0	0.5	0.22414914792772658	8.520261835244128	7.211102550927978	1.0	1.0	1.0	4.437601569801833	5.514682925003897	-48.08775880395319	34.31200000000001	0.6666666666666666	0.9254902191460133	0.9254902191460133	0.03921568766236305	0.003921568393707275	0.08536634535762466	0.054901961237192154	0.054901961237192154	0.04407096281647682	0.04407096281647682	0.04313725605607033	0.03529411926865578	0.03529411926865578	0.005261998866044954	0.005261998866044954	0.0470588244497776	648.1144067860911	345.6101694882507	0.0	648.1904761904761
1	364	nan	0	CAT	CAT	3202	3202	0	0	0	nan	43	785.0	345.0	1.0	3.5370823698384295	0.7670623611717509	0.0	0.3412698412698413	0.10971761168194316	16.63318010520607	13.92838827718412	1.4142135623730951	1.0096328735435602	1.0	8.0	10.671391737893419	-81.4571616061107	70.17800000000003	0.43434343434343436	2.6117647886276245	2.7019608691334724	0.05000000074505806	0.009803922846913338	0.48947572603871	0.1764705926179886	0.1764705926179886	0.06218487591970535	0.06283629928217378	0.060784315690398216	0.03921568766236305	0.03921568766236305	0.023082774111399588	0.023200134210598255	0.06666667014360428	782.5631349669693	349.76923078885125	0.0	782.3488372093024
1	365	nan	0	CAT	CAT	3202	3202	0	0	0	nan	68	887.0	354.0	1.0	4.7571501213884115	0.7949269154638153	0.0	0.24285714285714285	0.06865967850575506	24.58827981681503	19.235384061671343	1.0	1.0	1.0	11.59655121145938	14.917837211031884	-81.01879148742624	111.56000000000004	0.3192488262910798	3.8235295340418816	3.8235295340418816	0.03921568766236305	0.011764705181121826	0.7710768005738274	0.10196078568696976	0.10196078568696976	0.05622837550061591	0.05622837550061591	0.0470588244497776	0.0313725508749485	0.0313725508749485	0.020361639034789422	0.020361639034789422	0.07450980693101883	885.0430769240032	345.72102563929485	0.0	884.3823529411765
1	366	nan	0	CAT	CAT	3202	3202	0	0	0	nan	74	993.0	342.0	1.0	4.380060414730182	0.7725927540922901	0.0	0.19576719576719576	0.07375481220700962	24.303947526220888	20.8806130178211	1.4142135623730951	1.0167924417178282	1.0	12.675651113356702	15.43062272412408	40.971369381528554	112.28600000000006	0.38046272493573263	3.223529512062669	3.415686381980777	0.0313725508749485	0.00784313678741455	1.5530360681215711	0.13333334028720856	0.13333334028720856	0.04540182411355872	0.04615792408082131	0.03921568766236305	0.027450980618596077	0.027450980618596077	0.02042126120282555	0.020464054728427022	0.05098039284348488	992.5476463990324	349.02755454505024	0.0	994.0135135135135
1	367	nan	0	CAT	CAT	3202	3202	0	0	0	nan	67	1051.0	347.0	1.0	4.706367201892012	0.7807170004640062	0.0	0.22039473684210525	0.07966756418918142	24.081702632088803	19.313207915827967	1.4142135623730951	1.0061822919757177	1.0	10.975909449120566	15.048289006375114	34.06346757991084	102.80200000000005	0.3526315789473684	3.035294195637107	3.0862745884805918	0.03529411926865578	0.00784313678741455	1.1478032798749185	0.09803921729326248	0.09803921729326248	0.04598930599450162	0.04606379982806853	0.0470588244497776	0.0	0.0	0.017358108238674713	0.017238709465335737	0.05098039284348488	1056.8449809589029	346.7776366262598	0.0	1057.9850746268658
1	368	nan	0	CAT	CAT	3202	3202	0	0	0	nan	28	662.0	346.0	1.0	2.6990906271275286	0.769852295794751	0.0	0.35	0.14092367546307794	11.775248856759054	10.295630140987	1.0	1.0	1.0	5.692099788303083	7.515223995552889	-22.995448867996743	49.96800000000001	0.49557522123893805	1.007843168452382	1.007843168452382	0.0313725508749485	0.00784313678741455	0.31886980352800137	0.0470588244497776	0.0470588244497776	0.03599439887329936	0.03599439887329936	0.03529411926865578	0.0235294122248888	0.0235294122248888	0.00671539076026423	0.00671539076026423	0.04313725605607033	663.2529182853633	348.2957198453	0.0	663.3214285714286
1	369	nan	0	CAT	CAT	3202	3202	0	0	0	nan	52	711.0	345.0	1.0	3.5651249585898515	0.7287827323038237	0.0	0.28888888888888886	0.10533135732467902	17.991501280017125	15.652475842498529	1.4142135623730951	1.0238969362907555	1.0	10.606601717798213	12.319590728838325	59.08177360723131	78.76400000000002	0.42448979591836733	4.505882479250431	4.937255047261715	0.05882352963089943	0.027450982481241226	1.2946411681974597	0.20392157137393951	0.20392157137393951	0.09195678529082513	0.09494721244734067	0.08235294371843338	0.04313725605607033	0.04313725605607033	0.04006335880143535	0.04072754461330509	0.125490203499794	714.8371723538946	348.30738679510984	0.0	715.1730769230769
1	370	nan	0	CAT	CAT	3202	3202	0	0	0	nan	114	602.0	349.0	1.0	1.7560885957089376	0.8847011789876101	0.0	0.4935064935064935	0.21124552046195302	20.527485124423553	20.396078054371138	4.123105625617661	1.5809951220749356	1.0	8.94495361206257	9.569063364798145	-12.475836353761405	82.35000000000002	0.6909090909090909	3.6980392932891846	6.8941178023815155	0.05098039284348488	0.003921568393707275	0.6677644750597851	0.15294118225574493	0.15294118225574493	0.061633988221486406	0.06047471756475013	0.054901961237192154	0.04313725605607033	0.04313725605607033	0.023736471694699113	0.018208733991897586	0.06470588594675064	604.65870307755	349.1973833804885	0.0	604.0
1	371	nan	0	CAT	CAT	3202	3202	0	0	0	nan	55	784.0	358.0	1.0	3.5372397812872682	0.8201131031184575	-3.0	0.2619047619047619	0.09915249145329438	19.38300760825913	15.811388300841896	1.4142135623730951	1.0075311556795108	1.0	9.899494936611665	11.090985036980108	-57.24801459508403	83.49000000000004	0.43478260869565216	3.0000000931322575	3.0627451948821545	0.04313725605607033	0.00784314051270485	0.5070588176101845	0.0941176488995552	0.0941176488995552	0.05555555728022699	0.055686276270584624	0.054901961237192154	0.0313725508749485	0.0313725508749485	0.013346783512559149	0.013259732457720306	0.062745101749897	787.9628681102381	352.2330345802124	0.0	788.4545454545455
1	372	nan	0	CAT	CAT	3202	3202	0	0	0	nan	55	821.0	344.0	1.0	4.120787666285241	0.7779891483812146	0.0	0.25462962962962965	0.08758185063842217	20.402146533901917	17.11724276862369	1.0	1.0	1.0	10.464798134699016	12.818213970270227	-5.26590393504604	88.83400000000003	0.3806228373702422	1.9372549746185541	1.9372549746185541	0.0313725508749485	0.003921568393707275	0.13401279452422618	0.0470588244497776	0.0470588244497776	0.03522281772033735	0.03522281772033735	0.03529411926865578	0.0235294122248888	0.0235294122248888	0.006143503607545356	0.006143503607545356	0.03921568766236305	828.8380566958883	344.78744939220064	0.0	828.7818181818182
1	373	nan	0	CAT	CAT	3202	3202	0	0	0	nan	46	897.0	344.0	1.0	4.180678232303423	0.7034469527805952	0.0	0.32857142857142857	0.10116167782111128	18.10055180734168	13.92838827718412	1.0	1.0	1.0	9.0	12.864926731781319	-79.78444591079008	75.59200000000003	0.37551020408163266	1.827451042830944	1.827451042830944	0.02549019642174244	0.011764707043766975	0.9080408368906238	0.0784313753247261	0.0784313753247261	0.039727196583281395	0.039727196583281395	0.03529411926865578	0.019607843831181526	0.019607843831181526	0.017776521235174113	0.017776521235174113	0.052941177040338516	891.3690986951627	346.00214589604485	0.0	892.2173913043479
1	374	nan	0	CAT	CAT	3202	3202	0	0	0	nan	100	952.0	357.0	1.0	7.157942932015742	0.8678254115257112	0.0	0.18518518518518517	0.04580700110586846	38.25264208602192	32.64965543462902	1.0	1.0	1.0	15.605293939525524	19.0065617190926	17.22216581568237	165.62999999999997	0.26143790849673204	3.2039216738194227	3.2039216738194227	0.027450980618596077	0.003921570256352425	0.9414420519888776	0.05882352963089943	0.05882352963089943	0.03203921673819423	0.03203921673819423	0.0313725508749485	0.019607843831181526	0.019607843831181526	0.007745569804080315	0.007745569804080315	0.03529411926865578	958.2594859379152	348.5348837057877	0.0	957.53
1	375	nan	0	CAT	CAT	3202	3202	0	0	0	nan	32	555.0	345.0	1.0	2.42426488765477	0.7790724006040065	0.0	0.36363636363636365	0.15604439418210944	11.989522088971206	10.198039027185569	1.0	1.0	1.0	5.466081666101212	7.516638603970476	-29.266156235399865	50.76400000000002	0.6274509803921569	1.1764706168323755	1.1764706168323755	0.027450980618596077	0.0078431386500597	0.6221207192533676	0.054901961237192154	0.054901961237192154	0.036764706776011735	0.036764706776011735	0.03529411926865578	0.019607843831181526	0.019607843831181526	0.010773167204749988	0.010773167204749988	0.0470588244497776	553.4433333214643	348.27666667194944	0.0	553.1875
1	376	nan	0	CAT	CAT	3202	3202	0	0	0	nan	70	620.0	348.0	1.0	4.021843101303787	0.842537270474143	-2.0	0.21875	0.07241334564487951	23.62733585737415	20.12461179749811	1.4142135623730951	1.0118346732106598	1.0	12.34280468881392	12.72658208997363	35.88802583804445	110.21600000000005	0.39325842696629215	4.890196232125163	5.1176472175866365	0.03921568766236305	0.023529410362243652	2.143911482576932	0.18431372940540314	0.19607843458652496	0.07191465047242887	0.07310924596552337	0.054901961237192154	0.027450980618596077	0.027450980618596077	0.04168473340858215	0.04393475178249897	0.09803921729326248	626.5172413888488	346.8574712667298	0.0	628.4428571428572
1	377	nan	0	CAT	CAT	3202	3202	0	0	0	nan	50	705.0	357.0	1.0	4.041344789577909	0.48341521684648375	0.0	0.25510204081632654	0.08976837908978054	17.126271884389606	13.892443989449804	1.0	1.0	1.0	11.313708498984761	14.992187452670388	-45.0	83.66200000000003	0.36231884057971014	3.0784314554184675	3.0784314554184675	0.0470588244497776	0.011764705181121826	1.2122302601043269	0.13725490868091583	0.13725490868091583	0.06156862910836935	0.06156862910836935	0.05882352963089943	0.027450980618596077	0.027450980618596077	0.022842927464160622	0.022842927464160622	0.07254902273416519	705.726114641916	349.0292993611273	0.0	705.0
1	378	nan	0	CAT	CAT	3202	3202	0	0	0	nan	30	752.0	344.0	1.0	2.5591181045575513	0.6117591094553427	0.0	0.4166666666666667	0.1451228954077435	11.043252652095015	9.219544457292887	1.0	1.0	1.0	7.0	8.73570002175139	69.26888234186579	50.96800000000002	0.5309734513274337	2.7921569421887398	2.7921569421887398	0.08235294371843338	0.011764705181121826	0.1453154647845798	0.14901961386203766	0.14901961386203766	0.09307189807295799	0.09307189807295799	0.08627451211214066	0.06666667014360428	0.06666667014360428	0.019289795947380204	0.019289795947380204	0.10000000149011612	753.3820224596175	347.735955060752	0.0	753.4333333333333
1	379	nan	0	CAT	CAT	3202	3202	0	0	0	nan	46	761.0	354.0	1.0	3.8780607760687498	0.8211434245591498	0.0	0.2787878787878788	0.08969184713562965	18.577249990024367	15.0	1.0	1.0	1.0	7.7583929102913265	10.602443234717889	68.07951205409665	80.28000000000003	0.39655172413793105	5.09019623324275	5.09019623324275	0.07450980693101883	0.023529410362243652	1.0738967248520999	0.27450981736183167	0.27450981736183167	0.11065643985310326	0.11065643985310326	0.09803921729326248	0.0313725508749485	0.0313725508749485	0.05666345678889057	0.05666345678889057	0.12745098769664764	760.3505392984507	348.79044684771634	0.0	759.6739130434783
1	380	nan	0	CAT	CAT	3202	3202	0	0	0	nan	27	837.0	347.0	1.0	2.3105062873223523	0.8764289215569444	0.0	0.375	0.17225026154363698	11.441721774441811	9.433981132056603	1.4142135623730951	1.0306824861017108	1.0	4.919349550499537	5.509546596895383	-52.784284569651625	44.382000000000005	0.6067415730337079	1.0274510122835636	1.1215686611831188	0.03529411926865578	0.003921568393707275	0.3278989271133841	0.05098039284348488	0.05098039284348488	0.041098040491342545	0.04153958004381922	0.04313725605607033	0.0313725508749485	0.0313725508749485	0.005333333015441894	0.005364178420319237	0.0470588244497776	836.0384615217263	347.1748251990048	0.0	835.8518518518518
1	381	nan	0	CAT	CAT	3202	3202	0	0	0	nan	50	800.0	354.0	1.0	4.238083887916316	0.8677491551637672	0.0	0.26737967914438504	0.09044168813046628	20.863981972157667	17.0	1.0	1.0	1.0	8.221921916437786	10.369449493777736	-20.28279052810951	83.35000000000002	0.38910505836575876	6.039215806871653	6.039215806871653	0.07058823853731155	0.03921568766236305	2.5397913015022184	0.2549019753932953	0.2549019753932953	0.12078431613743305	0.12078431613743305	0.09019608050584793	0.03529411926865578	0.03529411926865578	0.06928203288726593	0.06928203288726593	0.18627451360225677	806.5493506290771	347.97922079691233	0.0	804.38
1	382	nan	0	CAT	CAT	3202	3202	0	0	0	nan	40	827.0	354.0	1.0	3.1861639993625976	0.8339709179630056	0.0	0.3305785123966942	0.13206386312825633	15.84650891111405	12.806248474865697	1.0	1.0	1.0	7.0710678118654755	8.744236694535232	39.61277531414223	61.69400000000002	0.5	1.7607843652367592	1.7607843652367592	0.0313725508749485	0.00784313678741455	0.7872005964445565	0.08627451211214066	0.08627451211214066	0.04401960913091898	0.04401960913091898	0.0470588244497776	0.0235294122248888	0.0235294122248888	0.014368349255011355	0.014368349255011355	0.0470588244497776	821.3385300515434	349.9910913105914	0.0	822.125
1	383	nan	0	CAT	CAT	3202	3202	0	0	0	nan	37	862.0	357.0	1.0	2.8490355977987636	0.4191997092681833	0.0	0.33636363636363636	0.14052177682370817	12.199427347028172	10.198039027185569	1.0	1.0	1.0	8.2	11.075787486483245	60.24840071099032	57.52200000000002	0.45962732919254656	1.4352941680699587	1.4352941680699587	0.03529411926865578	0.003921568393707275	0.08835550788769646	0.054901961237192154	0.054901961237192154	0.038791734272161045	0.038791734272161045	0.03921568766236305	0.027450980618596077	0.027450980618596077	0.007049618801575419	0.007049618801575419	0.04313725605607033	860.5191256793016	352.1721311494025	0.0	860.4324324324324
1	384	nan	0	CAT	CAT	3202	3202	0	0	0	nan	74	947.0	357.0	1.0	4.9467385320714445	0.5259343033683818	0.0	0.21637426900584794	0.06090960519523389	23.300838720805746	19.72308292331602	1.0	1.0	1.0	15.112193036696507	19.81795041325992	42.026753153938245	123.56000000000004	0.29365079365079366	4.176470687612891	4.176470687612891	0.027450980618596077	0.0078431386500597	2.8200628398534424	0.23137255012989044	0.23137255012989044	0.05643879307584988	0.05643879307584988	0.03529411926865578	0.0235294122248888	0.0235294122248888	0.04632809147463756	0.04632809147463756	0.05686274543404579	938.5267605845627	353.48075116572556	0.0	940.2432432432432
1	385	nan	0	CAT	CAT	3202	3202	0	0	0	nan	34	1023.0	354.0	1.0	2.8073228470227143	0.6857905198585097	0.0	0.38636363636363635	0.14193260792964846	12.681096107198606	10.198039027185569	1.0	1.0	1.0	6.957010852370434	9.229288878165177	4.225052014976523	54.86600000000002	0.5	1.3607843536883593	1.3607843536883593	0.0313725508749485	0.00784313678741455	0.4373534905800808	0.062745101749897	0.062745101749897	0.040023069226128215	0.040023069226128215	0.03921568766236305	0.0235294122248888	0.0235294122248888	0.009548194845287506	0.009548194845287506	0.0470588244497776	1019.4610951036416	350.8789625481608	0.0	1019.3235294117648
1	386	nan	0	CAT	CAT	3202	3202	0	0	0	nan	58	1045.0	345.0	1.0	2.1553123817306084	0.7521626881613226	0.0	0.37662337662337664	0.1874843156876472	14.970574052149699	13.152946437965905	2.23606797749979	1.1676094715816958	1.0	7.808688094430304	9.865270838068549	-62.11130819714149	62.35000000000002	0.5888324873096447	3.6352942250669003	4.61176485195756	0.06470588594675064	0.011764705181121826	0.3606479538232868	0.14901961386203766	0.14901961386203766	0.08078431611259779	0.07951318710271654	0.08235294371843338	0.03921568766236305	0.03921568766236305	0.023036226424136125	0.02076112284702298	0.09019608050584793	1044.6556122432144	348.6641156421832	0.0	1044.4137931034484
1	387	nan	0	CAT	CAT	3202	3202	0	0	0	nan	20	1028.0	354.0	1.0	2.0043361129902886	0.41224172918195845	0.0	0.5555555555555556	0.2346680732633699	7.5491130668489	5.830951894845301	1.0	1.0	1.0	5.0	6.8778044632461945	-59.9908196844246	32.726000000000006	0.6153846153846154	0.6980392392724752	0.6980392392724752	0.0313725508749485	0.00784313678741455	0.22515968304489023	0.04313725605607033	0.04313725605607033	0.03490196196362376	0.03490196196362376	0.03529411926865578	0.0235294122248888	0.0235294122248888	0.0060625982452004465	0.0060625982452004465	0.04313725605607033	1026.4494382136404	351.43258425594615	0.0	1026.6
1	388	nan	0	CAT	CAT	3202	3202	0	0	0	nan	55	1041.0	344.0	1.0	3.3310417841290363	0.7478753360506315	0.0	0.3333333333333333	0.10882315243252336	18.059939384943895	16.401219466856727	1.4142135623730951	1.0225934670385326	1.0	10.0	11.988895689824076	-35.480581341450076	79.69400000000002	0.4365079365079365	2.6745098903775215	2.8901961743831635	0.03921568766236305	0.011764705181121826	0.9249741084447337	0.08627451211214066	0.08627451211214066	0.05143288250726003	0.052549021352421156	0.0470588244497776	0.03529411926865578	0.03529411926865578	0.014422177890038312	0.014854978607466117	0.06666667014360428	1036.7476254987284	346.92808682716327	0.0	1036.0
1	389	nan	0	CAT	CAT	3202	3202	0	0	0	nan	58	562.0	358.0	1.0	3.9903662561428486	0.8775054522867701	0.0	0.26244343891402716	0.09574737955653004	21.949258981701217	19.4164878389476	1.0	1.0	1.0	9.192388155425117	10.526132815288866	-46.93327579424317	87.24800000000003	0.4566929133858268	2.6431373320519924	2.6431373320519924	0.0313725508749485	0.011764705181121826	0.8316321786861114	0.10980392247438431	0.10980392247438431	0.04557133331124125	0.04557133331124125	0.04313725605607033	0.0235294122248888	0.0235294122248888	0.020073280703567207	0.020073280703567207	0.054901961237192154	564.4050445195219	351.5192878194305	0.0	564.8103448275862
1	390	nan	0	CAT	CAT	3202	3202	0	0	0	nan	38	584.0	350.0	1.0	2.7009727187955987	0.8295107322746211	0.0	0.35185185185185186	0.16310621057430363	14.192166399605686	11.704699910719626	2.0	1.0590168601873498	1.0	6.260990336999411	7.926194002310795	-65.85418493029077	54.10800000000002	0.6031746031746031	1.494117684662342	1.7019608244299889	0.03921568766236305	0.003921568393707275	0.4015737186063985	0.0784313753247261	0.0784313753247261	0.04394463778418653	0.0447884427481576	0.0470588244497776	0.0235294122248888	0.0235294122248888	0.011483742993089284	0.011187476115541502	0.05098039284348488	581.9147465399257	353.25345621981626	0.0	581.578947368421
1	391	nan	0	CAT	CAT	3202	3202	0	0	0	nan	26	698.0	354.0	1.0	2.464155457577884	0.5261419038102203	0.0	0.4642857142857143	0.19014820631489593	9.807982315951072	7.615773105863909	1.0	1.0	1.0	6.0	8.34067665832771	-72.43057695983212	41.45200000000001	0.5306122448979592	0.8745098374783993	0.8745098374783993	0.0313725508749485	0.003921568393707275	0.29587007813060373	0.0470588244497776	0.0470588244497776	0.0336349937491692	0.0336349937491692	0.03529411926865578	0.0235294122248888	0.0235294122248888	0.005347541075894433	0.005347541075894433	0.037254903465509415	696.071748874024	351.34080717983545	0.0	695.9615384615385
1	392	nan	0	CAT	CAT	3202	3202	0	0	0	nan	76	738.0	358.0	1.0	6.665578829072832	0.6051045269506876	0.0	0.19	0.05907694822116897	28.133124170701972	21.633307652783937	1.0	1.0	1.0	16.42996714009858	22.39807530338132	-47.13634022553431	127.14600000000004	0.24635332252836303	5.26274524256587	5.26274524256587	0.03529411926865578	0.023529410362243652	3.5162242402323334	0.19607843458652496	0.19607843458652496	0.06924664792849829	0.06924664792849829	0.054901961237192154	0.0235294122248888	0.0235294122248888	0.04345298127217738	0.04345298127217738	0.09803921729326248	739.7444113231488	352.0461996766791	0.0	740.6842105263158
1	393	nan	0	CAT	CAT	3202	3202	0	0	0	nan	72	763.0	343.0	1.0	5.278998136373085	0.7619992857191398	-1.0	0.21052631578947367	0.0635521767276383	26.158549142319334	21.93171219946131	1.4142135623730951	1.0057529661440707	1.0	12.99504267098106	16.939697351064524	46.40196986730078	119.31800000000004	0.3031578947368421	4.4274511113762856	4.458823662251234	0.04313725605607033	0.0156862773001194	1.3269433291271457	0.1568627506494522	0.1568627506494522	0.062358466357412476	0.06192810642015603	0.05882352963089943	0.027450980618596077	0.027450980618596077	0.024759829770656216	0.024853259050470894	0.0784313753247261	770.8452066755367	351.27616535404786	0.0	770.2638888888889
1	394	nan	0	CAT	CAT	3202	3202	0	0	0	nan	34	835.0	359.0	1.0	2.5656126856026136	0.8223400003964108	0.0	0.3434343434343434	0.13809067367051775	13.034089861752166	10.63014581273465	1.4142135623730951	1.0121827518345028	1.0	6.260990336999411	7.416350443813526	54.222955163212866	55.62400000000002	0.5619834710743802	1.8470588847994804	1.9294118285179138	0.04117647185921669	0.0156862735748291	0.8630405902604993	0.0941176488995552	0.0941176488995552	0.05597148135756001	0.05674740672111511	0.054901961237192154	0.03529411926865578	0.03529411926865578	0.017545034137301217	0.017850558456854616	0.07058823853731155	832.1971544783731	356.2337398408361	0.0	831.7941176470588
1	395	nan	0	CAT	CAT	3202	3202	0	0	0	nan	53	839.0	357.0	1.0	3.372342303750695	0.8584982738008687	0.0	0.2676767676767677	0.09399148852915777	19.04976201881315	17.11724276862369	1.0	1.0	1.0	9.149436874581475	9.769031378087078	-78.25900144789136	84.17800000000003	0.4189723320158103	3.3882353976368904	3.3882353976368904	0.04313725605607033	0.019607841968536377	0.9156303796644534	0.13725490868091583	0.13725490868091583	0.06392896976673378	0.06392896976673378	0.062745101749897	0.03529411926865578	0.03529411926865578	0.023548949227619735	0.023548949227619735	0.0784313753247261	838.815972219023	353.96296296410316	0.0	838.3584905660377
1	396	nan	0	CAT	CAT	3202	3202	0	0	0	nan	37	1046.0	355.0	1.0	2.393299060602985	0.6436206422220817	0.0	0.33636363636363636	0.1540627051685406	12.000755284670031	10.44030650891055	1.4142135623730951	1.0111949611452187	1.0	7.765802747153208	9.184714132361528	-21.13684450304686	54.936000000000014	0.5103448275862069	3.219607912003994	3.3529412522912025	0.07058823853731155	0.019607841968536377	0.4914890681568229	0.14901961386203766	0.14901961386203766	0.08943355311122206	0.09062003384570817	0.0941176488995552	0.0470588244497776	0.0470588244497776	0.024539319251512377	0.02523056912415262	0.10980392247438431	1049.4923976636658	352.65964913190203	0.0	1049.8918918918919
1	397	nan	0	CAT	CAT	3202	3202	0	0	0	nan	33	558.0	358.0	1.0	3.6793096698190495	0.9415340219748742	0.0	0.3142857142857143	0.15213054372849252	16.735659111688946	14.317821063276353	1.4142135623730951	1.012551926132518	1.0	4.85071250072666	5.638543473800757	72.67179009147992	52.210000000000015	0.616822429906542	1.384313764050603	1.4431372936815023	0.028431373182684183	0.013725489377975464	1.1268764188499294	0.09019608050584793	0.09019608050584793	0.04325980512658134	0.04373143314186371	0.04117647185921669	0.019607843831181526	0.019607843831181526	0.01889601021663692	0.018797794599350985	0.053921569138765335	558.2635869608322	356.88315216982	0.0	557.6969696969697
1	398	nan	0	CAT	CAT	3202	3202	0	0	0	nan	41	569.0	358.0	1.0	3.132065907538516	0.9316631027410588	0.0	0.2662337662337662	0.10841804227216385	17.068102280109564	15.811388300841896	1.0	1.0	1.0	4.949747468305833	6.20124024736996	-51.67650436386121	68.93600000000004	0.6165413533834586	2.070588283240795	2.070588283240795	0.0470588244497776	0.003921568393707275	0.5712311411443559	0.08235294371843338	0.08235294371843338	0.05050215324977549	0.05050215324977549	0.05098039284348488	0.019607843831181526	0.019607843831181526	0.012616840059791417	0.012616840059791417	0.054901961237192154	565.8087121055582	357.72159090874334	0.0	566.1219512195122
1	399	nan	0	CAT	CAT	3202	3202	0	0	0	nan	46	578.0	358.0	1.0	4.223863189261824	0.7563315676602497	0.0	0.26136363636363635	0.07808850041401041	18.677748067518507	16.55294535724685	1.0	1.0	1.0	9.383624126462275	12.218767509560164	86.25309193122607	86.03800000000003	0.3382352941176471	2.270588295534253	2.270588295534253	0.04313725605607033	0.00784313678741455	0.373617983597345	0.07058823853731155	0.07058823853731155	0.04936061512030985	0.04936061512030985	0.05098039284348488	0.019607843831181526	0.019607843831181526	0.012840188441732259	0.012840188441732259	0.05882352963089943	575.1571675363749	352.98963733284285	0.0	575.4130434782609
1	400	nan	0	CAT	CAT	3202	3202	0	0	0	nan	49	683.0	358.0	1.0	3.9248211903596992	0.6923977098298157	0.0	0.28994082840236685	0.10182367345400473	18.008884396737784	15.620499351813308	1.0	1.0	1.0	9.899494936611665	12.993699147505769	-49.34597882895014	77.76400000000004	0.3858267716535433	1.6666667312383652	1.6666667312383652	0.0313725508749485	0.003921568393707275	0.4803047554315321	0.05098039284348488	0.05098039284348488	0.03401360675996663	0.03401360675996663	0.03529411926865578	0.019607843831181526	0.019607843831181526	0.006879029822550826	0.006879029822550826	0.03921568766236305	687.3247058884168	353.49882352170437	0.0	687.795918367347
1	401	nan	0	CAT	CAT	3202	3202	0	0	0	nan	45	751.0	362.0	1.0	3.321934724052655	0.6291005653527726	0.0	0.2922077922077922	0.1090649000089155	15.470900781739923	13.152946437965905	1.4142135623730951	1.0092047458305131	1.0	8.94427190999916	12.025901262179131	-67.59818999523438	72.00600000000004	0.4326923076923077	3.8470589369535446	3.929411880671978	0.06372549384832382	0.0156862735748291	0.5601101608444745	0.1882352977991104	0.1882352977991104	0.08743315765803511	0.08732026401493284	0.08235294371843338	0.054901961237192154	0.054901961237192154	0.032827019719344756	0.03246886265352279	0.09607843309640884	751.8502993965254	356.4500998038981	0.0	751.4222222222222
1	402	nan	0	CAT	CAT	3202	3202	0	0	0	nan	25	847.0	354.0	1.0	2.4014836898864957	0.7501360815957654	0.0	0.46296296296296297	0.20688720840147795	10.397513758406069	8.94427190999916	1.0	1.0	1.0	5.0	6.875704224330516	-28.302981259667234	38.968	0.5813953488372093	1.9372549466788769	1.9372549466788769	0.056862746365368366	0.013725489377975464	0.4825660009096765	0.11764705926179886	0.11764705926179886	0.07749019786715508	0.07749019786715508	0.08431372791528702	0.03529411926865578	0.03529411926865578	0.024883395846565414	0.024883395846565414	0.0941176488995552	844.2955465727258	352.02834008247424	0.0	844.68
1	403	nan	0	CAT	CAT	3202	3202	0	0	0	nan	46	982.0	357.0	1.0	3.991929631187773	0.8235816936329552	0.0	0.34074074074074073	0.09533930129887888	18.874859453281083	15.231546211727817	1.0	1.0	1.0	8.0	10.705776254548162	-14.937913535503435	77.86600000000003	0.42592592592592593	2.2313726246356964	2.2313726246356964	0.03529411926865578	0.003921568393707275	1.5833267213866962	0.1411764770746231	0.1411764770746231	0.04850810053555862	0.04850810053555862	0.03921568766236305	0.027450980618596077	0.027450980618596077	0.02754045518964101	0.02754045518964101	0.045098040252923965	981.6713532302894	352.6115993174645	0.0	980.3913043478261
1	404	nan	0	CAT	CAT	3202	3202	0	0	0	nan	52	556.0	358.0	1.0	3.8142931515293266	0.8812090236140793	0.0	0.26666666666666666	0.09405935565568495	20.3815658602408	16.97056274847714	1.0	1.0	1.0	8.356290217967334	9.634913038933869	36.256125064532725	83.35000000000002	0.4406779661016949	1.8196079041808844	1.8196079041808844	0.027450980618596077	0.003921570256352425	0.8881904990652677	0.08235294371843338	0.08235294371843338	0.03499245969578624	0.03499245969578624	0.0313725508749485	0.019607843831181526	0.019607843831181526	0.01065245481983724	0.01065245481983724	0.03921568766236305	552.5021551317787	357.94612068034303	0.0	551.8653846153846
1	405	nan	0	CAT	CAT	3202	3202	0	0	0	nan	29	583.0	360.0	1.0	2.3546809507409656	0.9148096033014745	0.0	0.4027777777777778	0.19897637028451143	12.311064099890574	10.63014581273465	1.4142135623730951	1.028566452577455	1.0	4.024922359499621	4.972258642612328	-57.04094030697697	42.79600000000001	0.6823529411764706	1.223529439419508	1.3058823831379414	0.04313725605607033	0.0019607841968536377	0.018293829074242953	0.054901961237192154	0.054901961237192154	0.04531590516368548	0.045030427004756596	0.045098040252923965	0.03529411926865578	0.03529411926865578	0.004569972922249555	0.004561765189472302	0.0470588244497776	584.9819819806199	356.6816816823413	0.0	584.9655172413793
1	406	nan	0	CAT	CAT	3202	3202	0	0	0	nan	65	637.0	358.0	1.0	4.664325615672598	0.9267226131307938	0.0	0.26859504132231404	0.07259203166852327	26.05961361210576	21.37755832643195	1.0	1.0	1.0	8.219949365267864	9.791800493377774	14.39088627922628	106.07600000000004	0.4140127388535032	5.023529548197985	5.023529548197985	0.03921568766236305	0.029411764815449715	1.915061894258973	0.20000000298023224	0.20000000298023224	0.07728506997227669	0.07728506997227669	0.06470588408410549	0.027450980618596077	0.027450980618596077	0.043395488123606864	0.043395488123606864	0.10980392247438431	625.6104605895953	354.61982825248367	0.0	627.5230769230769
1	407	nan	0	CAT	CAT	3202	3202	0	0	0	nan	32	716.0	358.0	1.0	2.8083353274216374	0.5712728628903517	0.0	0.36363636363636365	0.1435018827512874	11.767425214051487	10.04987562112089	1.0	1.0	1.0	7.0	9.658234345440492	5.705670413722669	52.936000000000014	0.5039370078740157	2.1372549533843994	2.1372549533843994	0.054901961237192154	0.011764705181121826	0.38730326882529476	0.12941177189350128	0.12941177189350128	0.06678921729326248	0.06678921729326248	0.05882352963089943	0.03529411926865578	0.03529411926865578	0.02191092931417681	0.02191092931417681	0.07450980693101883	711.1614678868572	357.24220183900087	0.0	710.96875
1	408	nan	0	CAT	CAT	3202	3202	0	0	0	nan	65	815.0	358.0	1.0	5.25803943896367	0.7567303091051446	0.0	0.20123839009287925	0.06690788064607894	24.7412182415709	19.209372712298546	1.0	1.0	1.0	12.862393885688162	16.17400708460344	-36.3257561966572	110.49000000000004	0.3002309468822171	7.188235502690077	7.188235502690077	0.06666667014360428	0.021568626165390015	2.189941123305773	0.2862745225429535	0.2862745225429535	0.11058823850292426	0.11058823850292426	0.0882352963089943	0.05098039284348488	0.05098039284348488	0.06182278538676303	0.06182278538676303	0.14215686917304993	810.989088917934	353.53900711076733	0.0	809.6769230769231
1	409	nan	0	CAT	CAT	3202	3202	0	0	0	nan	81	649.0	358.0	1.0	5.751922322618526	0.8457906419955118	0.0	0.18409090909090908	0.05519281575851174	30.42726749790845	24.08318915758459	1.0	1.0	1.0	12.727922061357855	16.23340175671419	-40.964876124194745	135.80200000000008	0.29724770642201837	2.780392251908779	2.780392251908779	0.027450980618596077	0.003921570256352425	1.1128959235965756	0.05882352963089943	0.05882352963089943	0.03432583027047875	0.03432583027047875	0.0313725508749485	0.019607843831181526	0.019607843831181526	0.0092129996942876	0.0092129996942876	0.03921568766236305	648.3314527031879	351.9943583085303	0.0	648.0617283950618
1	410	nan	0	CAT	CAT	3202	3202	0	0	0	nan	70	721.0	367.0	1.0	5.214952213336509	0.8264643149404686	0.0	0.20588235294117646	0.07059046692193155	26.614286290915967	21.095023109728988	1.0	1.0	1.0	11.044295839402134	14.983553308513141	-54.78986089247023	111.63000000000005	0.3341288782816229	3.64313736371696	3.64313736371696	0.037254903465509415	0.011764705181121826	1.380968182278247	0.13725490868091583	0.13725490868091583	0.052044819481670855	0.052044819481670855	0.0470588244497776	0.0235294122248888	0.0235294122248888	0.02353801415702086	0.02353801415702086	0.062745101749897	723.087190553903	355.9138859095885	0.0	722.9285714285714
1	411	nan	0	CAT	CAT	3202	3202	0	0	0	nan	48	767.0	358.0	1.0	3.8758013099544666	0.9184820913760319	-2.0	0.23529411764705882	0.07831019111869078	20.30438061557817	18.027756377319946	1.0	1.0	1.0	6.640783086353597	8.02962263164219	-23.64086785668163	87.76400000000002	0.44651162790697674	7.584313869476318	7.584313869476318	0.10980392247438431	0.0470588281750679	0.3036213041078303	0.2666666805744171	0.2666666805744171	0.1580065389474233	0.1580065389474233	0.16078431904315948	0.09019608050584793	0.09019608050584793	0.05093611974891496	0.05093611974891496	0.20392157137393951	758.997931745871	358.11065149569873	0.0	759.2916666666666
1	412	nan	0	CAT	CAT	3202	3202	0	0	0	nan	43	1061.0	357.0	1.0	2.5328095525564494	0.4866487731867736	0.0	0.32575757575757575	0.13464340350365422	12.611342125085272	11.0	2.0	1.0521544345841696	1.0	8.450434075571135	11.017239691726802	-43.851000996195346	63.35000000000002	0.5180722891566265	2.603921640664339	2.8627451807260513	0.054901961237192154	0.011764705181121826	0.2532415140044975	0.10980392247438431	0.10980392247438431	0.06676722155549587	0.06657546931921049	0.06666667014360428	0.04313725605607033	0.04313725605607033	0.01582361200710423	0.015187896713310221	0.0784313753247261	1057.4410959021297	357.0438356086555	0.0	1057.5348837209303
1	413	nan	0	CAT	CAT	3202	3202	0	0	0	nan	26	1071.0	357.0	1.0	2.2139148046974944	0.7442685491473768	0.0	0.4642857142857143	0.20991581676299423	10.152382569649225	8.06225774829855	1.0	1.0	1.0	4.949747468305833	6.780578076763217	36.648088524334895	39.45200000000001	0.5909090909090909	0.9411765113472939	0.9411765113472939	0.0313725508749485	0.003921568393707275	0.10026365424984542	0.0470588244497776	0.0470588244497776	0.03619909659028053	0.03619909659028053	0.03529411926865578	0.0313725508749485	0.0313725508749485	0.004255425381248536	0.004255425381248536	0.03921568766236305	1074.3375000088067	357.12916666129024	0.0	1074.423076923077
1	414	nan	0	CAT	CAT	3202	3202	0	0	0	nan	29	619.0	358.0	1.0	2.462367672558221	0.6563386557640002	0.0	0.4027777777777778	0.16939824974349474	10.844035212481408	9.433981132056603	1.0	1.0	1.0	6.260990336999411	8.181460353553106	-52.45874304511039	46.38200000000001	0.5420560747663551	3.3411765452474356	3.3411765452474356	0.04803921654820442	0.062745101749897	1.0129221267810455	0.21960784494876862	0.21960784494876862	0.11521298431887708	0.11521298431887708	0.12156862765550613	0.027450980618596077	0.027450980618596077	0.06298478480969481	0.06298478480969481	0.1774509847164154	616.5176056393285	357.2570422631181	0.0	615.5862068965517
1	415	nan	0	CAT	CAT	3202	3202	0	0	0	nan	59	669.0	358.0	1.0	4.3541358447505685	0.7755040016943171	0.0	0.23412698412698413	0.07449277764020651	21.683976428003948	18.867962264113206	1.0	1.0	1.0	11.294185260108636	13.690019168878667	-32.96824136430018	99.76400000000002	0.3586626139817629	1.7098039779812098	1.7098039779812098	0.027450980618596077	0.003921568393707275	0.39018757205099386	0.03921568766236305	0.03921568766236305	0.028979728440359488	0.028979728440359488	0.027450980618596077	0.019607843831181526	0.019607843831181526	0.004392878327885192	0.004392878327885192	0.0313725508749485	665.8371559936332	355.7568807292226	0.0	665.457627118644
1	416	nan	0	CAT	CAT	3202	3202	0	0	0	nan	50	884.0	357.0	1.0	3.9736371847077447	0.7961877550781025	0.0	0.2604166666666667	0.09656992547211452	19.308149001020983	16.15549442140351	1.0	1.0	1.0	8.94427190999916	11.682388471289237	25.95358136190234	80.66200000000005	0.411522633744856	2.6000000797212124	2.6000000797212124	0.03529411926865578	0.0156862773001194	0.45834459766678093	0.13333334028720856	0.13333334028720856	0.05200000159442425	0.05200000159442425	0.0470588244497776	0.019607843831181526	0.019607843831181526	0.02475016346145987	0.02475016346145987	0.06666667014360428	877.6726998522079	355.5641025704951	0.0	877.72
1	417	nan	0	CAT	CAT	3202	3202	0	0	0	nan	39	589.0	362.0	1.0	2.414809060049567	0.7896423852484753	0.0	0.39	0.15839812568088804	13.277950826045592	11.40175425099138	1.4142135623730951	1.010620860573669	1.0	6.50986776965388	8.14691721465599	-53.87631989917601	55.62400000000001	0.5652173913043478	1.9803922027349472	2.031372595578432	0.04313725605607033	0.00784313678741455	0.31317243956827606	0.08627451211214066	0.08627451211214066	0.05211558428249861	0.05208647680970339	0.05098039284348488	0.03529411926865578	0.03529411926865578	0.012299766196579904	0.012142378700438258	0.05588235333561897	588.2683397571984	359.6235521381134	0.0	588.4358974358975
1	418	nan	0	CAT	CAT	3202	3202	0	0	0	nan	33	699.0	358.0	1.0	2.53271620780264	0.8794548185976863	-1.0	0.36666666666666664	0.16291723464998603	13.254061203029917	11.313708498984761	1.0	1.0	1.0	5.153734142324001	6.308699540042237	-39.04957930002789	50.45200000000002	0.6285714285714286	0.9450980667024851	0.9450980667024851	0.027450980618596077	0.0	0.1781804400382591	0.03529411926865578	0.03529411926865578	0.02863933535462076	0.02863933535462076	0.027450980618596077	0.0235294122248888	0.0235294122248888	0.002973261676476008	0.002973261676476008	0.0313725508749485	696.6597510576662	357.8049792309911	0.0	696.5151515151515
1	419	nan	0	CAT	CAT	3202	3202	0	0	0	nan	33	846.0	357.0	1.0	3.051987720792689	0.7968813640134095	0.0	0.3055555555555556	0.11760185241076518	13.784753976289167	13.038404810405298	1.0	1.0	1.0	6.260990336999411	8.327863677550956	-66.88108399855079	59.38200000000002	0.4748201438848921	2.9490196891129017	2.9490196891129017	0.04019607976078987	0.0470588244497776	1.317823443819852	0.1725490242242813	0.1725490242242813	0.08936423300342126	0.08936423300342126	0.09803921729326248	0.0313725508749485	0.0313725508749485	0.04469981200081039	0.04469981200081039	0.1274509858340025	842.0851063995619	360.5132978793923	0.0	842.9090909090909
1	420	nan	0	CAT	CAT	3202	3202	0	0	0	nan	56	855.0	357.0	1.0	4.148492276061296	0.809367788317485	0.0	0.25	0.09281132004619337	21.032659145164736	17.029386365926403	1.0	1.0	1.0	8.902681166859953	12.35252536030009	-62.97824793508818	87.07600000000004	0.3957597173144876	3.9725491497665644	3.9725491497665644	0.05098039284348488	0.0156862773001194	0.9022663761313839	0.16078431904315948	0.16078431904315948	0.07093837767440293	0.07093837767440293	0.06666667014360428	0.027450980618596077	0.027450980618596077	0.03278739720397137	0.03278739720397137	0.08235294371843338	849.4086870599039	358.93385982701267	0.0	849.9285714285714
1	421	nan	0	CAT	CAT	3202	3202	0	0	0	nan	45	896.0	357.0	1.0	3.920983436796423	0.34660623584280764	0.0	0.28846153846153844	0.10803023153423491	15.519327186354325	12.36931687685298	1.0	1.0	1.0	11.0	14.55729532126217	47.77735180337422	72.35000000000004	0.379746835443038	2.5333334114402533	2.5333334114402533	0.03921568766236305	0.019607841968536377	0.9320604427180349	0.10196078568696976	0.10196078568696976	0.05629629803200563	0.05629629803200563	0.054901961237192154	0.0235294122248888	0.0235294122248888	0.021338132149839414	0.021338132149839414	0.07745098322629929	890.1222910113476	358.91331269839714	0.0	891.0444444444445
1	422	nan	0	CAT	CAT	3202	3202	0	0	0	nan	93	915.0	357.0	1.0	5.907541036989908	0.8010023472666582	0.0	0.17032967032967034	0.050393306333908566	32.12393274803494	27.313000567495326	1.0	1.0	1.0	14.271247607945593	19.231352323189896	51.11266811003734	152.28599999999994	0.2796992481203007	4.023529537022114	4.023529537022114	0.0313725508749485	0.009803920984268188	1.5401354029833065	0.08627451211214066	0.08627451211214066	0.04326375846260337	0.04326375846260337	0.04117647185921669	0.019607843831181526	0.019607843831181526	0.014946189113890536	0.014946189113890536	0.05098039284348488	907.5789473871822	351.5682261206853	0.0	906.6881720430108
1	423	nan	0	CAT	CAT	3202	3202	0	0	0	nan	63	980.0	365.0	1.0	3.6828627072569087	0.8863403795306113	0.0	0.23333333333333334	0.0843076541051484	22.116553369272914	19.235384061671343	1.4142135623730951	1.0197244553510996	1.0	8.880594771953602	10.240722058737534	-29.987274126291858	96.90400000000004	0.4421052631578947	1.9960785061120987	2.117647137492895	0.030392158310860395	0.003921568393707275	0.11353522198056172	0.0470588244497776	0.0470588244497776	0.03326797510186831	0.03361344662687135	0.03529411926865578	0.01568627543747425	0.01568627543747425	0.008334038375769468	0.008317855460431222	0.03921568766236305	986.3203703701586	359.0925925933093	0.0	986.4285714285714
1	424	nan	0	CAT	CAT	3202	3202	0	0	0	nan	78	679.0	370.0	1.0	5.648778911266157	0.46933273302856165	0.0	0.18660287081339713	0.054386212836956195	25.146080846991573	21.213203435596427	1.0	1.0	1.0	17.269666450465824	22.204527412217	-18.953842682741517	134.24800000000002	0.2639593908629442	2.607843240723014	2.607843240723014	0.0313725508749485	0.003921568393707275	0.5078422328176437	0.0470588244497776	0.0470588244497776	0.033433887701577104	0.033433887701577104	0.03529411926865578	0.0235294122248888	0.0235294122248888	0.004933507972612756	0.004933507972612756	0.03529411926865578	675.8075188146736	361.72781954375324	0.0	675.3205128205128
1	425	nan	0	CAT	CAT	3202	3202	0	0	0	nan	25	689.0	358.0	1.0	2.25591485268976	0.5924696843248507	0.0	0.5102040816326531	0.17632714203319158	9.413093900845093	7.810249675906654	1.0	1.0	1.0	5.656854249492381	7.583120168308838	-46.37669846305263	42.210000000000015	0.5952380952380952	0.7411764971911907	0.7411764971911907	0.027450980618596077	0.003921568393707275	0.09416563347217284	0.03529411926865578	0.03529411926865578	0.02964705988764763	0.02964705988764763	0.0313725508749485	0.0235294122248888	0.0235294122248888	0.0035215604899898278	0.0035215604899898278	0.0313725508749485	689.2116402065077	361.0952380886562	0.0	689.28
1	426	nan	0	CAT	CAT	3202	3202	0	0	0	nan	23	949.0	357.0	1.0	1.6504528841740729	0.7950407802093252	0.0	0.4791666666666667	0.2647952573557952	8.496849522836177	7.280109889280518	1.4142135623730951	1.0360185706411387	1.0	4.438772657244646	5.153814895753025	18.695516343414358	33.038000000000004	0.7796610169491526	0.5803921744227409	0.6431372743099928	0.0235294122248888	0.003921568393707275	0.27854576066958453	0.04313725605607033	0.04313725605607033	0.027637722591559093	0.02796249018739099	0.027450980618596077	0.019607843831181526	0.019607843831181526	0.005476332178790065	0.005461421528690643	0.0313725508749485	951.5487804703924	358.40853658923334	0.0	951.8260869565217
1	427	nan	0	CAT	CAT	3202	3202	0	0	0	nan	38	959.0	366.0	1.0	2.8725030364467674	0.6721366453328902	0.0	0.34545454545454546	0.13667872892946764	13.472336934964778	11.180339887498949	1.0	1.0	1.0	7.273238618387272	9.975283727121765	-63.71610604905998	59.10800000000002	0.49032258064516127	1.1254902388900518	1.1254902388900518	0.027450980618596077	0.003921570256352425	0.3094900898193806	0.04313725605607033	0.04313725605607033	0.029618164181317155	0.029618164181317155	0.0313725508749485	0.019607843831181526	0.019607843831181526	0.00566844465060977	0.00566844465060977	0.03333333507180214	958.634146349052	360.8013937360307	0.0	958.3947368421053
1	428	nan	0	CAT	CAT	3202	3202	0	0	0	nan	28	969.0	357.0	1.0	2.5070344435853684	0.777927418371436	0.0	0.3888888888888889	0.1814315125191573	11.403157141708856	10.0	1.0	1.0	1.0	5.656854249492381	7.1652210579598625	-38.8660265051802	44.03800000000001	0.5833333333333334	0.7568627707660198	0.7568627707660198	0.0235294122248888	0.003921570256352425	0.34867921973211696	0.03921568766236305	0.03921568766236305	0.027030813241643564	0.027030813241643564	0.027450980618596077	0.019607843831181526	0.019607843831181526	0.005867328158797131	0.005867328158797131	0.0313725508749485	965.1658031056077	358.8911916978711	0.0	965.4642857142857
1	429	nan	0	CAT	CAT	3202	3202	0	0	0	nan	74	1025.0	363.0	1.0	5.460356958670852	0.8793898550663414	0.0	0.22023809523809523	0.06372257757734051	29.00410952868659	24.041630560342615	1.4142135623730951	1.0055974805726093	1.0	11.570851973152857	13.80892577634986	14.962017498634463	120.80200000000005	0.3288888888888889	2.8078432381153107	2.8470589257776737	0.0313725508749485	0.00784313678741455	1.2486553487679828	0.0784313753247261	0.0784313753247261	0.038463606001579595	0.03847376926726586	0.03529411926865578	0.0235294122248888	0.0235294122248888	0.013407663894039435	0.013317046540305143	0.04313725605607033	1013.4008264799605	358.75895318714305	0.0	1014.581081081081
1	430	nan	0	CAT	CAT	3202	3202	0	0	0	nan	61	1024.0	355.0	1.0	4.915910637152044	0.7323297280578563	0.0	0.25416666666666665	0.07416899603302529	22.892822576684193	19.026297590440446	1.4142135623730951	1.0067903862684113	1.0	11.0	15.58887202008654	-9.828680799422745	101.66200000000005	0.3407821229050279	2.619607914239168	2.654902033507824	0.03529411926865578	0.00784313678741455	0.6375488620992664	0.06666667014360428	0.06666667014360428	0.043660131903986134	0.04352298415586597	0.04313725605607033	0.0235294122248888	0.0235294122248888	0.010137253016162978	0.01010978807519215	0.05098039284348488	1032.3751846384441	358.6883308593172	0.0	1031.7868852459017
1	431	nan	0	CAT	CAT	3202	3202	0	0	0	nan	35	1048.0	357.0	1.0	3.0194460657522617	0.7940992043989692	0.0	0.3977272727272727	0.13357541929323005	14.094964127024081	12.206555615733702	1.0	1.0	1.0	6.740358479519649	8.566752383187257	23.233313958849998	57.382000000000005	0.5035971223021583	2.509803980588913	2.509803980588913	0.053921569138765335	0.0156862773001194	0.6780191083896736	0.11372549086809158	0.11372549086809158	0.07170868515968323	0.07170868515968323	0.07058823853731155	0.04313725605607033	0.04313725605607033	0.020443190577146757	0.020443190577146757	0.08431372791528702	1047.7234375066607	359.0984375081451	0.0	1048.4
1	432	nan	0	CAT	CAT	3202	3202	0	0	0	nan	72	606.0	365.0	1.0	3.0013165284270897	0.8974950525200274	0.0	0.2823529411764706	0.11792706095253944	21.524307924857894	18.867962264113206	2.0	1.0934433619633035	1.0	8.194360315705342	9.492747655346284	-55.37496931921816	87.59200000000003	0.5294117647058824	3.6431373432278633	4.384313836693764	0.0470588244497776	0.011764708906412125	0.8426011562385219	0.11764705926179886	0.11764705926179886	0.06071895572046439	0.06089324773185783	0.054901961237192154	0.027450980618596077	0.027450980618596077	0.024158175167932	0.022365667931590515	0.0784313753247261	608.6565295126162	358.4642218234785	0.0	608.2361111111111
1	433	nan	0	CAT	CAT	3202	3202	0	0	0	nan	47	655.0	366.0	1.0	3.532933857262166	0.8023919876134713	0.0	0.26704545454545453	0.10150474703409665	17.725227261919045	15.620499351813308	1.0	1.0	1.0	8.629109946080098	10.5783689735804	-64.39570072645724	76.28000000000002	0.4253393665158371	1.3098039608448744	1.3098039608448744	0.0235294122248888	0.003921568393707275	0.2701714835380955	0.03529411926865578	0.03529411926865578	0.02786816937967818	0.02786816937967818	0.027450980618596077	0.019607843831181526	0.019607843831181526	0.0038993151220104464	0.0038993151220104464	0.0313725508749485	654.9461077679282	358.8982036431747	0.0	654.8723404255319
1	434	nan	0	CAT	CAT	3202	3202	0	0	0	nan	47	924.0	353.0	1.0	4.149372657325077	0.7309396948617255	0.0	0.27976190476190477	0.09621210583714784	18.470043647161948	14.422205101855956	1.0	1.0	1.0	9.391485505499118	12.604734597217677	61.49224818764066	78.35000000000002	0.373015873015873	1.7803922072052956	1.7803922072052956	0.0235294122248888	0.003921570256352425	1.4452879395969598	0.09803921729326248	0.09803921729326248	0.03788068525968714	0.03788068525968714	0.027450980618596077	0.01568627543747425	0.01568627543747425	0.022437122516474544	0.022437122516474544	0.04803921654820442	929.7356828216876	355.12555067800685	0.0	928.2978723404256
1	435	nan	0	CAT	CAT	3202	3202	0	0	0	nan	23	941.0	358.0	1.0	2.1079939528155727	0.7799242117646814	0.0	0.4791666666666667	0.17724012642408288	9.50614624015752	8.06225774829855	1.4142135623730951	1.0180092853205693	1.0	4.919349550499537	5.949649468347326	-24.95082480806578	40.382000000000005	0.6301369863013698	1.6509804278612137	1.7019608207046986	0.054901961237192154	0.021568626165390015	0.24668497066257272	0.10980392247438431	0.10980392247438431	0.07504456490278244	0.0739982965523782	0.07647059112787247	0.04313725605607033	0.04313725605607033	0.020352884953102526	0.020501521858047673	0.09803921729326248	937.8525345588329	359.1935483911214	0.0	938.0
1	436	nan	0	CAT	CAT	3202	3202	0	0	0	nan	21	977.0	359.0	1.0	2.1194979915375263	0.8312200859800418	0.0	0.4666666666666667	0.206757070912538	9.394551542016476	8.246211251235321	1.4142135623730951	1.0197244553510998	1.0	3.922322702763681	5.222839810034925	76.59452284982567	35.726000000000006	0.6461538461538462	0.6627451255917549	0.6862745378166437	0.0313725508749485	0.003921568393707275	0.13629366935015844	0.04313725605607033	0.04313725605607033	0.033137256279587746	0.03267973989603065	0.0313725508749485	0.0235294122248888	0.0235294122248888	0.004718121584576565	0.005038557744560456	0.03529411926865578	978.0742857176823	360.9657142837291	0.0	977.952380952381
1	437	nan	0	CAT	CAT	3202	3202	0	0	0	nan	27	704.0	358.0	1.0	2.3188059783240624	0.7633049347950098	0.0	0.42857142857142855	0.18317637732823144	10.689580296322752	8.54400374531753	1.0	1.0	1.0	5.335783750799325	6.905879038937733	-18.63254354954192	43.03800000000001	0.574468085106383	0.9960784707218409	0.9960784707218409	0.0313725508749485	0.003921568393707275	0.3185008855794481	0.05098039284348488	0.05098039284348488	0.036891795211920035	0.036891795211920035	0.03529411926865578	0.027450980618596077	0.027450980618596077	0.007019924713482891	0.007019924713482891	0.04411764815449715	702.3543306772841	359.8425196875572	0.0	702.0370370370371
1	438	nan	0	CAT	CAT	3202	3202	0	0	0	nan	59	820.0	367.0	1.0	4.292949595843141	0.5250647113349929	0.0	0.23137254901960785	0.0830405424896774	19.39408426444066	16.492422502470642	1.0	1.0	1.0	13.076020070532003	16.50557407932185	-27.369960795052656	94.49000000000005	0.33810888252148996	3.603921663016081	3.603921663016081	0.0470588244497776	0.011764705181121826	0.62712731110328	0.12941177189350128	0.12941177189350128	0.06108341801722171	0.06108341801722171	0.054901961237192154	0.03529411926865578	0.03529411926865578	0.0205008154262055	0.0205008154262055	0.07156863063573837	821.0511425511612	360.15342764521426	0.0	821.6440677966102
1	439	nan	0	CAT	CAT	3202	3202	0	0	0	nan	35	872.0	357.0	1.0	2.4909990402667908	0.918803696120553	-2.0	0.35	0.1502294044763323	13.939462665019823	11.40175425099138	1.0	1.0	1.0	4.242640687119285	5.502112123571355	50.51202016237957	54.10800000000002	0.7291666666666666	1.4627451412379742	1.4627451412379742	0.027450980618596077	0.0078431386500597	1.4474743576177578	0.0941176488995552	0.0941176488995552	0.04179271832108498	0.04179271832108498	0.0313725508749485	0.019607843831181526	0.019607843831181526	0.021416686879320728	0.021416686879320728	0.05588235333561897	869.5120643459084	357.0750670327181	0.0	870.4571428571429
1	440	nan	0	CAT	CAT	3202	3202	0	0	0	nan	29	971.0	357.0	1.0	2.248024723869329	0.8232514087869133	0.0	0.4027777777777778	0.1732312058519025	11.289571320949175	9.433981132056603	1.0	1.0	1.0	4.949747468305833	6.40882939806639	-37.01509810502999	45.86600000000002	0.6170212765957447	0.8313725721091032	0.8313725721091032	0.0235294122248888	0.003921568393707275	0.03784122633321801	0.0470588244497776	0.0470588244497776	0.02866801972790011	0.02866801972790011	0.027450980618596077	0.019607843831181526	0.019607843831181526	0.006839307216999573	0.006839307216999573	0.03431372717022896	971.0424528376815	360.38679243247594	0.0	971.0689655172414
1	441	nan	0	CAT	CAT	3202	3202	0	0	0	nan	33	576.0	369.0	1.0	2.707205423278758	0.6789180126418219	0.0	0.375	0.16449146219768718	12.234534837576136	10.44030650891055	1.0	1.0	1.0	7.0	8.982767880307044	-81.31714147211295	50.21000000000002	0.55	2.682353001087904	2.682353001087904	0.06078431475907564	0.01764705777168274	0.5744048543460034	0.12941177189350128	0.12941177189350128	0.08128342427539104	0.08128342427539104	0.08039215952157974	0.05098039284348488	0.05098039284348488	0.020846726294554477	0.020846726294554477	0.09803921729326248	576.2178362714031	363.69444444726065	0.0	576.030303030303
1	442	nan	0	CAT	CAT	3202	3202	0	0	0	nan	37	739.0	358.0	1.0	3.2702879876509314	0.7905895997804929	0.0	0.3854166666666667	0.13231077038590647	15.043807961946662	12.083045973594572	1.0	1.0	1.0	7.0	9.212021293108169	-20.063259220339784	59.28000000000002	0.4805194805194805	3.5568628404289484	3.5568628404289484	0.052941177040338516	0.043137259781360626	0.8965723844609935	0.20392157137393951	0.20392157137393951	0.09613142811970131	0.09613142811970131	0.0941176488995552	0.0235294122248888	0.0235294122248888	0.051403582009617026	0.051403582009617026	0.14313726127147675	740.8015435552687	360.2403528174058	0.0	741.027027027027
1	443	nan	0	CAT	CAT	3202	3202	0	0	0	nan	22	876.0	366.0	1.0	1.8209907830537377	0.7046908641958295	0.0	0.39285714285714285	0.17762107572253355	8.324928532055218	7.280109889280518	1.0	1.0	1.0	4.242640687119285	5.906657271515673	-33.480869068999304	39.45200000000001	0.7096774193548387	0.7960784547030926	0.7960784547030926	0.02941176574677229	0.00784313678741455	0.33750980411513415	0.054901961237192154	0.054901961237192154	0.03618538430468603	0.03618538430468603	0.03529411926865578	0.0235294122248888	0.0235294122248888	0.008921564252791394	0.008921564252791394	0.04313725605607033	876.6748768364216	363.1625615806193	0.0	876.4090909090909
1	444	nan	0	CAT	CAT	3202	3202	0	0	0	nan	20	986.0	363.0	1.0	1.7522233025397074	0.757522095320979	0.0	0.47619047619047616	0.23123557855266674	8.000636318233278	6.708203932499369	1.4142135623730951	1.0207106781186548	1.0	4.242640687119285	5.222891589516201	-27.220177888030857	32.96800000000001	0.7017543859649122	0.45882354862987995	0.48627452924847603	0.019607843831181526	0.003921570256352425	0.3627921107594194	0.0313725508749485	0.0313725508749485	0.024148607822625262	0.0243137264624238	0.027450980618596077	0.01568627543747425	0.01568627543747425	0.0060033190588491825	0.005895410662133235	0.0313725508749485	987.2983870747182	361.9516129042143	0.0	987.5
1	445	nan	0	CAT	CAT	3202	3202	0	0	0	nan	33	1043.0	357.0	1.0	2.745669979796539	0.7667333671474834	0.0	0.36666666666666664	0.1474176643114627	12.860972067629817	11.313708498984761	1.0	1.0	1.0	6.2	8.25630277306383	-39.72007397311632	53.03800000000001	0.515625	1.537254936993122	1.537254936993122	0.04313725605607033	0.003921568393707275	0.2611730856441096	0.07450980693101883	0.07450980693101883	0.046583482939185517	0.046583482939185517	0.0470588244497776	0.03529411926865578	0.03529411926865578	0.007463015292199203	0.007463015292199203	0.05098039284348488	1040.1020408030724	361.30102040274784	0.0	1039.8484848484848
1	446	nan	0	CAT	CAT	3202	3202	0	0	0	nan	46	617.0	366.0	1.0	3.6828570244361503	0.9138878141743957	0.0	0.2787878787878788	0.10313318639066293	19.311323153146095	16.64331697709324	1.4142135623730951	1.0090046426602846	1.0	6.825988400741597	7.839756549480654	-32.21802201883071	74.86600000000003	0.5348837209302325	5.074509918689728	5.168627567589283	0.07450980693101883	0.03529411554336548	1.5179456900590114	0.2078431397676468	0.2078431397676468	0.11276688708199395	0.11236146886063658	0.10196078568696976	0.03921568766236305	0.03921568766236305	0.0507563751203233	0.050275256692918185	0.14901961386203766	622.877845210607	360.88467375541677	0.0	621.6086956521739
1	447	nan	0	CAT	CAT	3202	3202	0	0	0	nan	52	725.0	369.0	1.0	3.897945026920766	0.8227758859287547	0.0	0.24761904761904763	0.09335911425337173	19.814850242652295	15.811388300841896	1.0	1.0	1.0	8.48528137423857	11.262085980325457	-38.9325542962719	83.66200000000005	0.4297520661157025	3.2039216570556164	3.2039216570556164	0.04313725605607033	0.011764708906412125	1.467813053711849	0.19607843458652496	0.19607843458652496	0.061613878020300314	0.061613878020300314	0.054901961237192154	0.0235294122248888	0.0235294122248888	0.03124348103147034	0.03124348103147034	0.07058823853731155	730.5422276753558	361.81150549299986	0.0	729.3269230769231
1	448	nan	0	CAT	CAT	3202	3202	0	0	0	nan	33	783.0	367.0	1.0	2.858615904844207	0.609426826830628	0.0	0.375	0.1474176643114627	12.219221563021915	10.44030650891055	1.0	1.0	1.0	7.0	9.68791595995303	78.98894837534175	53.03800000000001	0.4852941176470588	2.8509804904460907	2.8509804904460907	0.062745101749897	0.009803920984268188	0.6483830762677653	0.18431372940540314	0.18431372940540314	0.08639334819533608	0.08639334819533608	0.07254902273416519	0.05098039284348488	0.05098039284348488	0.03438432467908087	0.03438432467908087	0.09313725680112839	780.386519958269	362.24346630701046	0.0	780.8181818181819
1	449	nan	0	CAT	CAT	3202	3202	0	0	0	nan	77	897.0	354.0	1.0	4.709584804111912	0.5448368651810263	-1.0	0.21388888888888888	0.05930634566957902	23.329534594757313	21.2602916254693	1.4142135623730951	1.0107587938278726	1.0	16.526885097757614	19.56279605288591	33.405477172663154	127.73200000000004	0.3130081300813008	4.25490209646523	4.317647198215127	0.03921568766236305	0.013725489377975464	1.5528157036773418	0.13333334028720856	0.13333334028720856	0.05673202795286973	0.05607334023656009	0.04901960864663124	0.0235294122248888	0.0235294122248888	0.024547335843884986	0.024559938734821624	0.06666667014360428	901.0299727630943	362.52497727877955	0.0	901.4805194805194
1	450	nan	0	CAT	CAT	3202	3202	0	0	0	nan	29	614.0	367.0	1.0	1.9940077197740793	0.49972273658156735	0.0	0.5178571428571429	0.21712925201269667	9.250674530452779	8.06225774829855	1.4142135623730951	1.0142832262887274	1.0	6.0	8.012799428663072	-29.350900927977435	40.96800000000001	0.6170212765957447	1.6823529861867428	1.7450980879366398	0.04313725605607033	0.0156862735748291	0.7222677408001562	0.125490203499794	0.125490203499794	0.0600840352209551	0.0601757961357462	0.054901961237192154	0.03529411926865578	0.03529411926865578	0.025307546498419518	0.024872121609048132	0.07058823853731155	613.5842696587479	365.1280898913726	0.0	612.8620689655172
1	451	nan	0	CAT	CAT	3202	3202	0	0	0	nan	26	622.0	365.0	1.0	2.641468834475987	0.9601560407273627	0.0	0.325	0.28316740335607277	12.817237382098252	11.40175425099138	1.4142135623730951	1.0318625817210074	1.0	3.4358227615493333	3.581962164342144	-41.18034136491591	33.96800000000001	0.8125	1.5098039656877518	1.6745098568499088	0.037254903465509415	0.0156862735748291	1.007808016720682	0.13333334028720856	0.13333334028720856	0.06290849857032299	0.06440422526345803	0.05098039284348488	0.0313725508749485	0.0313725508749485	0.03200904940467952	0.03380769939676257	0.0941176488995552	620.7962529348613	365.71428571142536	0.0	621.5769230769231
1	452	nan	0	CAT	CAT	3202	3202	0	0	0	nan	73	777.0	359.0	1.0	4.5424960053992915	0.7132912359341811	0.0	0.2260061919504644	0.06344201971505543	23.845109022598333	20.615528128088304	1.4142135623730951	1.0056741583886726	1.0	13.14079517857695	16.712268075021974	69.68374869133656	120.24800000000003	0.3004115226337449	5.96078447625041	6.1058825217187405	0.05882352963089943	0.01764705777168274	0.2476799412003894	0.18039216101169586	0.18039216101169586	0.08278867328125569	0.08364222632491425	0.06862745434045792	0.0470588244497776	0.0470588244497776	0.035694627540899665	0.0361816075368666	0.10980392247438431	775.1419396218163	366.4393063212738	0.0	775.1506849315068
1	453	nan	0	CAT	CAT	3202	3202	0	0	0	nan	33	974.0	369.0	1.0	2.48900648448698	0.4884031136158078	0.0	0.36666666666666664	0.16291723464998603	10.970660173206587	9.848857801796104	1.0	1.0	1.0	7.211102550927978	9.573196951415428	-52.689545312689646	50.45200000000002	0.5116279069767442	1.329411804676056	1.329411804676056	0.027450980618596077	0.003921570256352425	0.8888385289210882	0.07450980693101883	0.07450980693101883	0.040285206202304726	0.040285206202304726	0.0313725508749485	0.0235294122248888	0.0235294122248888	0.015424818943356173	0.015424818943356173	0.054901961237192154	973.6548672567611	366.00294986205057	0.0	974.060606060606
1	454	nan	0	CAT	CAT	3202	3202	0	0	0	nan	29	539.0	362.0	1.0	2.002251679339036	0.9161425079443107	0.0	0.3625	0.2832969987495696	11.373153560431366	9.486832980505138	1.4142135623730951	1.0856993577323646	1.0	4.093146241443879	4.558959568135677	-55.247254068513236	35.86600000000001	0.9508196721311475	0.8549019955098629	1.058823574334383	0.03529411926865578	0.003921568393707275	0.12467448424043903	0.0470588244497776	0.0470588244497776	0.03716965197868969	0.03651115773566838	0.03529411926865578	0.0313725508749485	0.0313725508749485	0.003812562394236577	0.0037279372361046365	0.03921568766236305	536.7037037057886	365.43333332078464	0.0	536.7241379310345
1	455	nan	0	CAT	CAT	3202	3202	0	0	0	nan	41	547.0	367.0	1.0	3.4075666402367726	0.8907076624490877	-1.0	0.3416666666666667	0.0942500997233193	17.242528823719965	14.560219778561036	1.0	1.0	1.0	6.294596986266253	7.8380496499104275	-17.306672809124183	73.93600000000002	0.49696969696969695	1.3254902437329292	1.3254902437329292	0.027450980618596077	0.00784313678741455	0.5217856395360678	0.05098039284348488	0.05098039284348488	0.03232903033494949	0.03232903033494949	0.03529411926865578	0.01568627543747425	0.01568627543747425	0.009597266917820693	0.009597266917820693	0.03921568766236305	544.7248520748142	363.92011834801804	0.0	544.9512195121952
1	456	nan	0	CAT	CAT	3202	3202	0	0	0	nan	45	574.0	370.0	1.0	3.2590511575215384	0.8380094538739647	-1.0	0.2922077922077922	0.11292695820065839	17.034696712417322	13.601470508735444	1.4142135623730951	1.0092047458305131	1.0	7.8541755388134415	9.295079550512702	61.04894922658492	70.76400000000002	0.4838709677419355	3.2392157837748528	3.3098040223121643	0.062745101749897	0.011764705181121826	0.4285815846828605	0.11372549086809158	0.11372549086809158	0.07361854054033756	0.07355120049582588	0.07450980693101883	0.05098039284348488	0.05098039284348488	0.015208031352408752	0.01504473643257562	0.08235294371843338	570.4218009447787	364.8518957423052	0.0	570.2888888888889
1	457	nan	0	CAT	CAT	3202	3202	0	0	0	nan	39	693.0	370.0	1.0	2.6751652610146435	0.8077291573513715	0.0	0.325	0.14394372932302335	14.118035537416416	11.40175425099138	1.0	1.0	1.0	6.599750073368524	8.323340604839819	-28.046608381117945	58.35000000000002	0.5379310344827586	1.196078471839428	1.196078471839428	0.027450980618596077	0.003921570256352425	0.20560245898131782	0.05098039284348488	0.05098039284348488	0.030668678765113536	0.030668678765113536	0.0313725508749485	0.0235294122248888	0.0235294122248888	0.005882138454723729	0.005882138454723729	0.03529411926865578	693.6557377074965	365.73442623252066	0.0	693.7179487179487
1	458	nan	0	CAT	CAT	3202	3202	0	0	0	nan	44	744.0	370.0	1.0	3.5362094993989897	0.8124456903745169	0.0	0.32592592592592595	0.11980159372756922	17.265085080559242	14.035668847618199	1.0	1.0	1.0	8.0	10.066181290209526	-89.80949916396185	67.93600000000002	0.4583333333333333	2.933333421126008	2.933333421126008	0.054901961237192154	0.0156862735748291	0.5987708096680462	0.11764705926179886	0.11764705926179886	0.06666666866195473	0.06666666866195473	0.06666667014360428	0.027450980618596077	0.027450980618596077	0.025026636539086707	0.025026636539086707	0.08235294371843338	747.0280748669715	367.6229946626665	0.0	746.4318181818181
1	459	nan	0	CAT	CAT	3202	3202	0	0	0	nan	73	785.0	367.0	1.0	5.626451545479635	0.6008639673898999	0.0	0.20221606648199447	0.06480799681677249	25.302938283596987	21.633307652783937	1.4142135623730951	1.0056741583886726	1.0	15.556349186104045	20.225936482308732	-36.43135940815054	118.97400000000005	0.2802303262955854	5.082353103905916	5.156862910836935	0.0470588244497776	0.019607841968536377	1.2192039872011977	0.1764705926179886	0.1764705926179886	0.07058823755424884	0.07064195768269774	0.06666667014360428	0.03529411926865578	0.03529411926865578	0.02933177316703566	0.029133744045040568	0.08235294371843338	793.111787059098	362.4380228146787	0.0	793.082191780822
1	460	nan	0	CAT	CAT	3202	3202	0	0	0	nan	62	838.0	363.0	1.0	3.9058735691982673	0.77942561150047	0.0	0.24603174603174602	0.08116707107616952	21.10232728042357	17.11724276862369	1.4142135623730951	1.013361727818487	1.0	10.307468284648001	13.22049800105229	-32.618959738747094	97.97400000000005	0.3803680981595092	4.949019752442837	5.101960934698582	0.05882352963089943	0.019607841968536377	0.9536378666321015	0.18431372940540314	0.18431372940540314	0.08248366254071395	0.08228969249513841	0.07450980693101883	0.03921568766236305	0.03921568766236305	0.03458226817308818	0.03408201952340537	0.09803921729326248	830.6318216697327	366.06533436477883	0.0	831.1129032258065
1	461	nan	0	CAT	CAT	3202	3202	0	0	0	nan	51	856.0	370.0	1.0	3.997714603930293	0.8491284079358805	0.0	0.265625	0.08547212450301252	20.210973803575833	16.64331697709324	1.0	1.0	1.0	8.373983252050243	10.675162903698558	-62.378719634988194	86.59200000000004	0.3968871595330739	2.4274510499089956	2.4274510499089956	0.03921568766236305	0.003921568393707275	0.6306926250908564	0.08627451211214066	0.08627451211214066	0.04759707940998031	0.04759707940998031	0.04313725605607033	0.027450980618596077	0.027450980618596077	0.013540681922008023	0.013540681922008023	0.0519607849419117	856.4087237541167	362.8917609034937	0.0	856.6078431372549
1	462	nan	0	CAT	CAT	3202	3202	0	0	0	nan	48	868.0	370.0	1.0	3.3722579128051873	0.865735560629851	0.0	0.26666666666666666	0.1044131857522436	18.224091723968314	14.866068747318506	1.0	1.0	1.0	6.88998622004134	9.121188658644543	58.95013424541267	76.00600000000003	0.4873096446700508	1.6000000555068254	1.6000000555068254	0.027450980618596077	0.003921570256352425	0.28475710972920687	0.054901961237192154	0.054901961237192154	0.03333333448972553	0.03333333448972553	0.0313725508749485	0.0235294122248888	0.0235294122248888	0.006453731501016367	0.006453731501016367	0.03921568766236305	867.1813725237678	362.7328431088958	0.0	867.4583333333334
1	463	nan	0	CAT	CAT	3202	3202	0	0	0	nan	61	636.0	360.0	1.0	4.29285436859213	0.9305493333133797	0.0	0.25416666666666665	0.08292342993620926	24.302358147311825	21.470910553583888	1.4142135623730951	1.0067903862684113	1.0	7.426139036107966	8.898710504640492	-33.1308479513849	96.14600000000004	0.488	5.011764820665121	5.04313737154007	0.04313725605607033	0.0313725508749485	1.1922711865161142	0.23529411852359772	0.23529411852359772	0.08352941367775202	0.08267438314000114	0.07058823853731155	0.0313725508749485	0.0313725508749485	0.04831281380326716	0.04837073720487543	0.11176470667123795	627.0699844591002	365.1804043404012	0.0	628.2459016393443
1	464	nan	0	CAT	CAT	3202	3202	0	0	0	nan	51	706.0	362.0	1.0	3.944001234725827	0.8759503975403273	0.0	0.22666666666666666	0.09610367954012793	20.447413782605746	17.029386365926403	1.4142135623730951	1.0243655036690056	1.0	7.7781745930520225	9.86385659143141	-49.26978882526418	81.66200000000003	0.46153846153846156	1.7960784882307053	1.9529412351548672	0.027450980618596077	0.009803920984268188	0.8779973722076613	0.07058823853731155	0.07058823853731155	0.03741830183813969	0.03829296539519347	0.037254903465509415	0.019607843831181526	0.019607843831181526	0.011515841465858434	0.01171560308810796	0.0470588244497776	701.887550197532	367.0080321497305	0.0	701.0980392156863
1	465	nan	0	CAT	CAT	3202	3202	0	0	0	nan	21	864.0	367.0	1.0	1.948526962770735	0.4370737460323046	0.0	0.5	0.23341588304087435	7.670353105717835	6.082762530298219	1.0	1.0	1.0	4.949747468305833	6.898912501178361	-68.9509552344418	33.62400000000001	0.6086956521739131	0.9294117949903011	0.9294117949903011	0.03529411926865578	0.00784313678741455	0.3327676708364157	0.07450980693101883	0.07450980693101883	0.04425770452334767	0.04425770452334767	0.04313725605607033	0.0313725508749485	0.0313725508749485	0.011101299051008304	0.011101299051008304	0.05000000074505806	862.7088607462513	365.1814346104874	0.0	862.3809523809524
1	466	nan	0	CAT	CAT	3202	3202	0	0	0	nan	75	929.0	370.0	1.0	5.70789499876968	0.8553573684404145	0.0	0.1918158567774936	0.06547821777031589	29.35719957739287	23.323807579381203	1.0	1.0	1.0	11.581581391283997	15.20815636830464	61.86423106180128	119.97400000000005	0.3105590062111801	3.2000001054257154	3.2000001054257154	0.027450980618596077	0.0078431386500597	1.430012961529168	0.08627451211214066	0.08627451211214066	0.04266666807234287	0.04266666807234287	0.0313725508749485	0.019607843831181526	0.019607843831181526	0.020561988593715365	0.020561988593715365	0.062745101749897	935.9889705985693	371.1960784120613	0.0	934.6133333333333
1	467	nan	0	CAT	CAT	3202	3202	0	0	0	nan	67	948.0	370.0	1.0	4.558460205436888	0.5579528209126875	0.0	0.22039473684210525	0.07212459014267328	21.509883499144276	18.681541692269406	1.0	1.0	1.0	14.142135623730951	17.850464466668985	-66.87747036732353	108.04400000000005	0.3308641975308642	4.337255010381341	4.337255010381341	0.03921568766236305	0.02549019828438759	1.9156005000192395	0.12156862765550613	0.12156862765550613	0.06473514940867674	0.06473514940867674	0.06470588594675064	0.019607843831181526	0.019607843831181526	0.02820872462909835	0.02820872462909835	0.09019608050584793	942.4086799381846	367.2585894963186	0.0	943.8656716417911
1	468	nan	0	CAT	CAT	3202	3202	0	0	0	nan	27	951.0	368.0	1.0	2.065346183887207	0.5371207213706526	0.0	0.421875	0.19583305654848193	9.188321274682503	7.615773105863909	1.4142135623730951	1.0153412430508555	1.0	6.260990336999411	7.75039845333717	-49.013618755215916	41.62400000000001	0.6352941176470588	0.8156863022595644	0.8470588531345129	0.026470588520169258	0.00784313678741455	0.30007001457727717	0.04313725605607033	0.04313725605607033	0.03137255008690632	0.03137255011609307	0.0313725508749485	0.019607843831181526	0.019607843831181526	0.007048761430120571	0.006916997261624442	0.03921568766236305	953.1481481495326	366.01388889637144	0.0	952.9629629629629
1	469	nan	0	CAT	CAT	3202	3202	0	0	0	nan	47	972.0	370.0	1.0	3.6168121389121946	0.6670909461364138	0.0	0.25824175824175827	0.09604041898310309	16.74958048526127	13.038404810405298	1.0	1.0	1.0	8.91792642741046	12.478040294349364	61.0545656055644	78.42000000000003	0.3949579831932773	2.776470685377717	2.776470685377717	0.03529411926865578	0.011764705181121826	1.6502647000146846	0.14509804546833038	0.14509804546833038	0.05907384436973866	0.05907384436973866	0.04313725605607033	0.027450980618596077	0.027450980618596077	0.03325991927407799	0.03325991927407799	0.07058823853731155	967.3276836029363	369.4336158023435	0.0	965.8936170212766
1	470	nan	0	CAT	CAT	3202	3202	0	0	0	nan	67	1023.0	365.0	1.0	4.4996316599541695	0.5662045106282954	0.0	0.22039473684210525	0.0781399671013216	21.430210822347753	18.24828759089466	1.4142135623730951	1.0123645839514357	1.0	14.166148922021781	17.664168328570454	-0.20664511720193932	103.80200000000005	0.37119113573407203	4.109804052859545	4.176470723003149	0.03921568766236305	0.017647061496973038	1.9602000588358903	0.15294118225574493	0.15294118225574493	0.0632277546593776	0.06233538392542014	0.052941177040338516	0.0313725508749485	0.0313725508749485	0.02905877897992271	0.02907235171939652	0.0833333358168602	1012.5859155104856	368.01408451020814	0.0	1014.3731343283582
1	471	nan	0	CAT	CAT	3202	3202	0	0	0	nan	21	1055.0	366.0	1.0	1.9485269627707347	0.6040257938897359	0.0	0.5	0.20204721209741014	8.067207599218307	6.324555320336759	1.0	1.0	1.0	5.0	6.429280227063363	1.6780470696479657	36.14000000000001	0.6461538461538462	1.2941176891326904	1.2941176891326904	0.054901961237192154	0.00784314051270485	0.3254435524056752	0.08627451211214066	0.08627451211214066	0.06162465186346145	0.06162465186346145	0.062745101749897	0.04313725605607033	0.04313725605607033	0.012231203666416663	0.012231203666416663	0.06960784643888474	1053.2151515269975	364.85454543627924	0.0	1052.904761904762
1	472	nan	0	CAT	CAT	3202	3202	0	0	0	nan	56	1063.0	359.0	1.0	3.283774336413289	0.7159584604590521	0.0	0.25	0.10054058458055419	17.8074697734449	15.524174696260024	1.4142135623730951	1.0073966707566624	1.0	9.051957304057657	12.432158258683414	-59.014634654557895	83.66200000000003	0.45714285714285713	3.0392157677561045	3.125490279868245	0.04313725605607033	0.011764708906412125	0.506523371848271	0.0941176488995552	0.0941176488995552	0.05525846850465645	0.05581232642621866	0.054901961237192154	0.0235294122248888	0.0235294122248888	0.01809141903291296	0.018393654682272498	0.06666667014360428	1062.292346289448	363.8143036386008	0.0	1062.517857142857
1	473	nan	0	CAT	CAT	3202	3202	0	0	0	nan	54	1080.0	369.0	1.0	4.646589987779782	0.7863375637977125	0.0	0.3068181818181818	0.07968717890399749	21.562061172092594	17.204650534085253	1.0	1.0	1.0	8.94495361206257	13.32097849554046	76.98340914501028	92.28000000000003	0.3564356435643564	1.8588236030191183	1.8588236030191183	0.0313725508749485	0.003921568393707275	0.16402249534094973	0.0470588244497776	0.0470588244497776	0.03442265931516886	0.03442265931516886	0.03529411926865578	0.0235294122248888	0.0235294122248888	0.0049871562171113605	0.0049871562171113605	0.037254903465509415	1075.7531645614079	368.90717296891535	0.0	1075.9074074074074
1	474	nan	0	CAT	CAT	3202	3202	0	0	0	nan	44	1079.0	360.0	1.0	3.264845877766831	0.8479979640947403	-1.0	0.29333333333333333	0.11752103515513161	16.9705489142075	14.142135623730951	1.4142135623730951	1.0094139445993884	1.0	7.830944989077967	8.9943821653398	77.10644024516517	68.59200000000003	0.4835164835164835	1.4352941680699587	1.478431424126029	0.0313725508749485	0.003921568393707275	0.6476301836155889	0.054901961237192154	0.054901961237192154	0.03337893414116183	0.033600714184682474	0.03529411926865578	0.0	0.0	0.012975320164747046	0.012909206352600329	0.04313725605607033	1081.5676392502733	365.8779840573538	0.0	1082.1363636363637
1	475	nan	0	CAT	CAT	3202	3202	0	0	0	nan	104	598.0	362.0	1.0	1.4488933801774497	0.8107367977418046	0.0	0.5909090909090909	0.31225916563385436	16.974857842105976	15.811388300841896	4.0	1.6135423374066775	1.4142135623730951	9.413574486632834	9.937265689608743	67.57864007365446	64.69400000000002	0.7819548872180451	3.1019608601927757	7.305882558226585	0.054901961237192154	0.011764708906412125	0.07252902938906024	0.10196078568696976	0.10196078568696976	0.06599916723814417	0.0702488707521787	0.06666667014360428	0.04313725605607033	0.04313725605607033	0.016406478260378776	0.016233940791053086	0.08627451211214066	599.3574879163377	364.4562533560913	0.0	599.3461538461538
1	476	nan	0	CAT	CAT	3202	3202	0	0	0	nan	40	878.0	370.0	1.0	3.018579666247669	0.8907879407617043	0.0	0.30303030303030304	0.11958156201018312	16.03842740523553	13.038404810405298	1.0	1.0	1.0	5.269651864139677	7.288169973070617	-36.35826490292191	64.83400000000002	0.5594405594405595	3.0274510495364666	3.0274510495364666	0.054901961237192154	0.023529410362243652	0.6813914182278714	0.11372549086809158	0.11372549086809158	0.07568627623841166	0.07568627623841166	0.0784313753247261	0.027450980618596077	0.027450980618596077	0.02736962734653357	0.02736962734653357	0.09803921729326248	882.3834196679679	364.5492228074049	0.0	881.95
1	477	nan	0	CAT	CAT	3202	3202	0	0	0	nan	91	922.0	350.0	1.0	7.0087060205619105	0.8614094394747278	0.0	0.14677419354838708	0.04687898217304709	35.955405790218045	31.38470965295043	1.4142135623730951	1.0045517973887153	1.0	14.422859214612348	18.262152965083818	72.01411782681441	156.184	0.2770167427701674	3.7411765810102224	3.772549131885171	0.027450980618596077	0.011764705181121826	1.5164391895552676	0.07450980693101883	0.07450980693101883	0.04156862867789136	0.04145658386687001	0.03529411926865578	0.019607843831181526	0.019607843831181526	0.015442551524556775	0.015394209475053506	0.054901961237192154	920.3752599024539	365.25259875323053	0.0	921.3846153846154
1	478	nan	0	CAT	CAT	3202	3202	0	0	0	nan	46	655.0	370.0	1.0	3.76851687179609	0.7233847575854067	0.0	0.27218934911242604	0.09007741560248982	17.35515356022087	14.422205101855956	1.0	1.0	1.0	9.3227567330403	11.982781443979592	48.94903692873226	80.10800000000003	0.40707964601769914	1.560784364119172	1.560784364119172	0.027450980618596077	0.003921570256352425	0.30384592045562064	0.05882352963089943	0.05882352963089943	0.03393009487215592	0.03393009487215592	0.0313725508749485	0.0235294122248888	0.0235294122248888	0.008020892455445456	0.008020892455445456	0.03529411926865578	649.5402010138617	368.3844220859681	0.0	649.4782608695652
1	479	nan	0	CAT	CAT	3202	3202	0	0	0	nan	39	803.0	370.0	1.0	3.073008178355909	0.9058530472181433	0.0	0.3	0.1337974784002531	16.16038523144088	13.601470508735444	1.0	1.0	1.0	5.366563145999495	6.84541131981623	-60.741268246544536	60.52200000000002	0.5454545454545454	2.7411765344440937	2.7411765344440937	0.05000000074505806	0.019607845693826675	0.8829477016498031	0.12156862765550613	0.12156862765550613	0.07028657780625881	0.07028657780625881	0.06666667014360428	0.03529411926865578	0.03529411926865578	0.024792391898042807	0.024792391898042807	0.09215686470270157	801.3018598127421	368.8226037057663	0.0	802.0
1	480	nan	0	CAT	CAT	3202	3202	0	0	0	nan	26	900.0	370.0	1.0	2.3240206919648654	0.8848997617647104	0.0	0.4727272727272727	0.18488391131295887	11.330730093286661	10.04987562112089	1.0	1.0	1.0	4.0	5.277644530544623	-9.889473872006382	42.03800000000001	0.6341463414634146	2.752941243350506	2.752941243350506	0.08039215952157974	0.023529410362243652	1.0777791290432623	0.2235294133424759	0.2235294133424759	0.10588235551348099	0.10588235551348099	0.0941176488995552	0.03921568766236305	0.03921568766236305	0.04641337207138004	0.04641337207138004	0.12745098769664764	898.1196581217978	368.41880341073045	0.0	899.1538461538462
1	481	nan	0	CAT	CAT	3202	3202	0	0	0	nan	45	584.0	370.0	1.0	3.4224656889675265	0.6417007977769399	0.0	0.26785714285714285	0.10701021694307328	15.780536138409468	13.341664064126334	1.0	1.0	1.0	9.033697598862402	12.102962267946564	-66.02319369324306	72.69400000000002	0.40358744394618834	4.462745189666748	4.462745189666748	0.08627451211214066	0.011764705181121826	0.18295832866868791	0.1411764770746231	0.1411764770746231	0.09917211532592773	0.09917211532592773	0.10196078568696976	0.07058823853731155	0.07058823853731155	0.016255935594412747	0.016255935594412747	0.10980392247438431	581.492091374009	368.0210896259024	0.0	581.4444444444445
1	482	nan	0	CAT	CAT	3202	3202	0	0	0	nan	74	592.0	364.0	1.0	3.484837064446587	0.768775975743159	0.0	0.2642857142857143	0.10710625022265861	21.645144705084924	19.72308292331602	2.23606797749979	1.104342558807275	1.0	12.225090191433324	13.842463489580554	-74.03189535611196	93.17800000000003	0.4010840108401084	6.054902099072933	7.000000163912773	0.07058823853731155	0.023529410362243652	1.1201450844006995	0.19607843458652496	0.19607843458652496	0.0961095571281418	0.09459459680963207	0.0941176488995552	0.04313725605607033	0.04313725605607033	0.033719215240530426	0.03263843037253785	0.11372549086809158	590.3854341783912	368.8739495855071	0.0	591.1486486486486
1	483	nan	0	CAT	CAT	3202	3202	0	0	0	nan	54	670.0	370.0	1.0	4.27310389270281	0.6920307241933422	0.0	0.24107142857142858	0.07775420726806012	19.71283725803586	15.524174696260024	1.0	1.0	1.0	10.285912696499032	14.230067325362453	28.271934976686364	93.42000000000003	0.3540983606557377	1.7843137830495834	1.7843137830495834	0.027450980618596077	0.003921570256352425	0.34246863627485497	0.05098039284348488	0.05098039284348488	0.03304284783425154	0.03304284783425154	0.0313725508749485	0.0235294122248888	0.0235294122248888	0.005971336568585313	0.005971336568585313	0.03529411926865578	662.3846153795565	369.3318681326987	0.0	662.6296296296297
1	484	nan	0	CAT	CAT	3202	3202	0	0	0	nan	34	743.0	373.0	1.0	3.0843623375921787	0.8175346924484714	0.0	0.34	0.1485834261059927	14.238163781423438	12.727922061357855	1.4142135623730951	1.0121827518345028	1.0	6.685032174373867	8.199464514601903	50.017939418982806	53.62400000000001	0.4892086330935252	2.4705883096903563	2.541176548227668	0.0470588244497776	0.019607845693826675	0.8155890687611279	0.1725490242242813	0.1725490242242813	0.07486631241485928	0.07474048671257846	0.06666667014360428	0.0235294122248888	0.0235294122248888	0.04048295528844822	0.039889723981801344	0.09215686470270157	739.290123452623	369.74382716526503	0.0	740.0882352941177
1	485	nan	0	CAT	CAT	3202	3202	0	0	0	nan	25	849.0	370.0	1.0	2.6580387123492533	0.7813847512382803	0.0	0.46296296296296297	0.1617572562242162	11.119153790994021	9.433981132056603	1.0	1.0	1.0	5.0	6.938903184039956	19.76018522917187	44.07000000000001	0.5681818181818182	1.5294117964804173	1.5294117964804173	0.04803921654820442	0.00784314051270485	0.5425934352951572	0.11372549086809158	0.11372549086809158	0.06117647185921669	0.06117647185921669	0.054901961237192154	0.03529411926865578	0.03529411926865578	0.02221145465149339	0.02221145465149339	0.07745098322629929	847.3589743471703	367.6025641004094	0.0	847.68
1	486	nan	0	CAT	CAT	3202	3202	0	0	0	nan	38	876.0	370.0	1.0	3.2942294449309193	0.4019047002867304	0.0	0.34545454545454546	0.12889733471999693	13.233777898575743	10.44030650891055	1.0	1.0	1.0	8.97381812634432	12.117925614504045	-83.0937408860829	60.866000000000014	0.4393063583815029	1.521568674594164	1.521568674594164	0.03333333507180214	0.00784313678741455	0.34401207363690817	0.09019608050584793	0.09019608050584793	0.040041280910372734	0.040041280910372734	0.03529411926865578	0.019607843831181526	0.019607843831181526	0.013135110602379324	0.013135110602379324	0.0470588244497776	873.32989690916	371.49226804805835	0.0	873.0
1	487	nan	0	CAT	CAT	3202	3202	0	0	0	nan	40	726.0	370.0	1.0	3.346483399466103	0.5541481305307768	0.0	0.30303030303030304	0.12230533424422745	14.25714777771574	11.704699910719626	1.0	1.0	1.0	9.340518348510853	11.867907489640832	9.4051311890582	64.10800000000003	0.4166666666666667	2.4000000692903996	2.4000000692903996	0.03921568766236305	0.011764708906412125	0.9745528310719106	0.19607843458652496	0.19607843458652496	0.060000001732259986	0.060000001732259986	0.05098039284348488	0.0235294122248888	0.0235294122248888	0.035044872466169816	0.035044872466169816	0.06666667014360428	732.7598039226415	370.02450980640964	0.0	731.825
1	488	nan	0	CAT	CAT	3202	3202	0	0	0	nan	81	770.0	370.0	1.0	6.2935067177842745	0.5326495968700297	0.0	0.17532467532467533	0.053095629587614816	27.535442971256156	21.470910553583888	1.0	1.0	1.0	17.891983593863397	23.304233117165186	55.36617388987608	138.45800000000003	0.24545454545454545	8.203921772539616	8.203921772539616	0.05882352963089943	0.0313725508749485	1.5106205319773822	0.2666666805744171	0.2666666805744171	0.1012829848461681	0.1012829848461681	0.09019608050584793	0.0313725508749485	0.0313725508749485	0.05913350310140792	0.05913350310140792	0.12156862765550613	760.7103250513792	368.2323135858743	0.0	761.7037037037037
1	489	nan	0	CAT	CAT	3202	3202	0	0	0	nan	34	913.0	367.0	1.0	2.610373826606336	0.6324736476652267	0.0	0.37777777777777777	0.13489026365539158	11.960778320865007	9.486832980505138	1.4142135623730951	1.0121827518345028	1.0	7.353910524340094	9.26460212858177	-21.95397034483977	56.280000000000015	0.5037037037037037	1.678431410342455	1.733333371579647	0.04313725605607033	0.003921568393707275	0.19715738555464757	0.08235294371843338	0.08235294371843338	0.0508615578891653	0.05098039328175433	0.05098039284348488	0.03529411926865578	0.03529411926865578	0.01107020626628724	0.010927538229811146	0.054901961237192154	909.3642533725134	369.69683259104994	0.0	909.3529411764706
1	490	nan	0	CAT	CAT	3202	3202	0	0	0	nan	82	982.0	370.0	1.0	5.66883553879375	0.6449205632946267	-2.0	0.19523809523809524	0.057705310151207743	27.37350793476536	22.67156809750927	1.0	1.0	1.0	16.807223406044486	20.920192775199208	-45.32141870253868	133.63	0.28771929824561404	4.066666796803474	4.066666796803474	0.03529411926865578	0.00784313678741455	1.8395768729895388	0.10196078568696976	0.10196078568696976	0.04959349752199359	0.04959349752199359	0.04313725605607033	0.027450980618596077	0.027450980618596077	0.01959226535778232	0.01959226535778232	0.060784315690398216	991.5699131956211	369.38379940090664	0.0	990.5487804878048
1	491	nan	0	CAT	CAT	3202	3202	0	0	0	nan	52	998.0	370.0	1.0	4.31799183711285	0.7649090107627774	0.0	0.26262626262626265	0.08229620625863035	20.162505238361963	17.0	1.0	1.0	1.0	9.758073580374356	12.98744272014963	86.5238320813109	89.10800000000002	0.3649122807017544	4.603921700268984	4.603921700268984	0.05882352963089943	0.02352941408753395	1.4430158488774556	0.20392157137393951	0.20392157137393951	0.08853695577440354	0.08853695577440354	0.0784313753247261	0.03529411926865578	0.03529411926865578	0.042218001143661164	0.042218001143661164	0.10980392247438431	1002.9846677988824	366.65076660912536	0.0	1001.75
1	492	nan	0	CAT	CAT	3202	3202	0	0	0	nan	48	1071.0	369.0	1.0	3.74694692377207	0.6747000079149607	0.0	0.24615384615384617	0.09912771242304635	17.282367092406037	14.866068747318506	1.0	1.0	1.0	9.645980708057875	12.755978049315658	-61.96328518249354	78.00600000000004	0.3983402489626556	1.9921569172292948	1.9921569172292948	0.0313725508749485	0.011764705181121826	0.40029985080220837	0.0784313753247261	0.0784313753247261	0.04150326910894364	0.04150326910894364	0.03921568766236305	0.019607843831181526	0.019607843831181526	0.013627882381050454	0.013627882381050454	0.05098039284348488	1066.7185039175406	370.27755908895256	0.0	1066.8125
1	493	nan	0	CAT	CAT	3202	3202	0	0	0	nan	38	546.0	370.0	1.0	2.679102030763975	0.5053639085455058	0.0	0.34545454545454546	0.12448217064852857	12.261074579548144	10.44030650891055	1.0	1.0	1.0	8.901904427650546	10.580158764886333	-11.957661129984958	61.93600000000003	0.475	1.156862784177065	1.156862784177065	0.021568628028035164	0.00784313678741455	0.8320574773533039	0.054901961237192154	0.054901961237192154	0.030443757478343814	0.030443757478343814	0.0313725508749485	0.01568627543747425	0.01568627543747425	0.009581975492439838	0.009581975492439838	0.03921568766236305	540.776271176742	371.28135592041974	0.0	541.4473684210526
1	494	nan	0	CAT	CAT	3202	3202	0	0	0	nan	62	556.0	370.0	1.0	5.00795135861465	0.8271558274978238	0.0	0.2152777777777778	0.07169123963451911	24.564602429978507	19.849433241279208	1.0	1.0	1.0	10.346039848199917	13.80463423613529	-57.36144808632357	104.24800000000003	0.34444444444444444	1.9137255623936653	1.9137255623936653	0.027450980618596077	0.003921570256352425	0.6011590195617522	0.0470588244497776	0.0470588244497776	0.030866541328930085	0.030866541328930085	0.0313725508749485	0.01568627543747425	0.01568627543747425	0.008318422602244207	0.008318422602244207	0.03529411926865578	551.0922131194052	371.11475411249756	0.0	550.5483870967741
1	495	nan	0	CAT	CAT	3202	3202	0	0	0	nan	63	567.0	370.0	1.0	5.682299032796822	0.6454522119805695	0.0	0.22105263157894736	0.06180539455324757	24.040142098063505	18.867962264113206	1.0	1.0	1.0	13.461335266971524	18.361876303942765	80.60787877669983	113.17800000000004	0.27391304347826084	3.427451066672802	3.427451066672802	0.04313725605607033	0.00784313678741455	0.18701982467168496	0.10196078568696976	0.10196078568696976	0.05440398518528257	0.05440398518528257	0.05098039284348488	0.03921568766236305	0.03921568766236305	0.014480452340859654	0.014480452340859654	0.05980392266064882	562.613272310305	372.34897025147745	0.0	562.4761904761905
1	496	nan	0	CAT	CAT	3202	3202	0	0	0	nan	20	571.0	370.0	1.0	1.7388715337619505	0.5195696819979942	0.0	0.5555555555555556	0.22981134782792834	7.238612143846383	5.830951894845301	1.0	1.0	1.0	4.919349550499537	6.184873482946136	43.69129331836777	33.07000000000001	0.6451612903225806	0.9450980611145496	0.9450980611145496	0.03921568766236305	0.00784313678741455	0.15192984169993398	0.07058823853731155	0.07058823853731155	0.04725490305572748	0.04725490305572748	0.0470588244497776	0.03529411926865578	0.03529411926865578	0.008544611203072157	0.008544611203072157	0.05098039284348488	570.3278008263918	371.31950207583367	0.0	570.25
1	497	nan	0	CAT	CAT	3202	3202	0	0	0	nan	19	680.0	370.0	1.0	1.8485884166625461	0.7000393917914723	0.0	0.5428571428571428	0.22868400243809278	7.7849616097868655	6.324555320336759	1.0	1.0	1.0	4.0	5.559274008503253	-14.015936620534353	32.312000000000005	0.6909090909090909	0.7215686552226543	0.7215686552226543	0.03529411926865578	0.0019607841968536377	0.14722258226347926	0.0470588244497776	0.0470588244497776	0.037977297643297596	0.037977297643297596	0.037254903465509415	0.0313725508749485	0.0313725508749485	0.004229907184806496	0.004229907184806496	0.04313725605607033	682.016304361715	370.77717390908725	0.0	682.1578947368421
1	498	nan	0	CAT	CAT	3202	3202	0	0	0	nan	43	785.0	370.0	1.0	3.3177039199820597	0.7464999656115978	0.0	0.33076923076923076	0.10563285526499652	15.938237788124491	13.038404810405298	1.0	1.0	1.0	8.049844718999243	10.605071574000874	-63.81404348004973	71.52200000000002	0.4321608040201005	3.050980493426323	3.050980493426323	0.054901961237192154	0.00784314051270485	0.7802870105800265	0.1882352977991104	0.1882352977991104	0.07095303473084472	0.07095303473084472	0.062745101749897	0.03529411926865578	0.03529411926865578	0.031061085526539287	0.031061085526539287	0.08039215952157974	786.9074550116733	374.3470437147724	0.0	786.6046511627907
1	499	nan	0	CAT	CAT	3202	3202	0	0	0	nan	30	792.0	370.0	1.0	2.4827890386036677	0.5570411433698743	0.0	0.4166666666666667	0.12943700966827523	10.671281301699219	9.219544457292887	1.0	1.0	1.0	6.904757466825006	8.86233795557851	-20.54255499168651	53.96800000000002	0.49586776859504134	3.4784314669668674	3.4784314669668674	0.09607843309640884	0.023529410362243652	0.48115204959979435	0.1882352977991104	0.1882352977991104	0.11594771556556224	0.11594771556556224	0.11764705926179886	0.03921568766236305	0.03921568766236305	0.04073757317896552	0.04073757317896552	0.14509804546833038	794.6572717042535	372.32243516819494	0.0	794.3333333333334
1	500	nan	0	CAT	CAT	3202	3202	0	0	0	nan	39	836.0	370.0	1.0	2.737447379064874	0.8960280120897539	0.0	0.32231404958677684	0.12373033726385527	15.146526834700415	12.806248474865697	1.0	1.0	1.0	5.813776741499453	6.725020415769789	-52.59011115095469	62.93600000000003	0.5342465753424658	2.788235366344452	2.788235366344452	0.054901961237192154	0.0156862773001194	0.18309971116829404	0.125490203499794	0.125490203499794	0.07149321452165261	0.07149321452165261	0.07058823853731155	0.03921568766236305	0.03921568766236305	0.02058809793159272	0.02058809793159272	0.09019608050584793	835.2250351585344	369.1744022434551	0.0	835.0769230769231
1	501	nan	0	CAT	CAT	3202	3202	0	0	0	nan	20	840.0	370.0	1.0	1.7907078125461813	0.8550766334915165	0.0	0.5	0.2620677276811129	8.570418412582596	7.280109889280518	1.0	1.0	1.0	3.5355339059327378	4.443776003849348	-63.71073226257009	30.968000000000007	0.7692307692307693	1.5333333760499954	1.5333333760499954	0.062745101749897	0.0156862735748291	0.2224828800449999	0.10196078568696976	0.10196078568696976	0.07666666880249977	0.07666666880249977	0.0784313753247261	0.054901961237192154	0.054901961237192154	0.015904124491080748	0.015904124491080748	0.0941176488995552	838.4757033245037	370.5907928333632	0.0	838.4
1	502	nan	0	CAT	CAT	3202	3202	0	0	0	nan	93	950.0	370.0	1.0	6.457544427870467	0.8072384895756737	-1.0	0.1617391304347826	0.053821669433233625	33.70544931510042	27.202941017470888	1.0	1.0	1.0	14.577379737113251	19.89381225114547	-36.70222306379776	147.35600000000002	0.2743362831858407	4.729411888867617	4.729411888867617	0.036274511367082596	0.00784313678741455	0.5871952988512967	0.11764705926179886	0.11764705926179886	0.050853891278146414	0.050853891278146414	0.04313725605607033	0.0235294122248888	0.0235294122248888	0.021467392271327494	0.021467392271327494	0.05784313753247261	951.2628524474535	377.76948589485517	0.0	951.8494623655914
1	503	nan	0	CAT	CAT	3202	3202	0	0	0	nan	38	1035.0	369.0	1.0	3.39224676930302	0.38237717065767	0.0	0.34545454545454546	0.1068028329835222	13.372190379059049	10.816653826391969	1.0	1.0	1.0	9.0	12.355988566923225	43.84350724744885	66.86600000000003	0.4175824175824176	1.3882353231310844	1.3882353231310844	0.027450980618596077	0.0078431386500597	0.8322004590323647	0.05882352963089943	0.05882352963089943	0.03653250850344959	0.03653250850344959	0.03529411926865578	0.0235294122248888	0.0235294122248888	0.010572754311371307	0.010572754311371307	0.0470588244497776	1030.4435028267235	369.9152542320349	0.0	1031.157894736842
1	504	nan	0	CAT	CAT	3202	3202	0	0	0	nan	72	648.0	374.0	1.0	4.843154003817288	0.6827922884605917	0.0	0.2	0.06865046009936841	24.108206635789333	20.615528128088304	1.4142135623730951	1.0115059322881415	1.0	13.191797808174773	17.613758204031683	39.102976395274084	114.80200000000005	0.3137254901960784	3.670588344335556	3.7803922668099403	0.03529411926865578	0.00784313678741455	2.0057171027419205	0.15294118225574493	0.15294118225574493	0.0524369763476508	0.05250544815013806	0.03921568766236305	0.0235294122248888	0.0235294122248888	0.03061531182988276	0.03018982238086793	0.05882352963089943	639.8983402417192	372.18568462196606	0.0	640.1388888888889
1	505	nan	0	CAT	CAT	3202	3202	0	0	0	nan	58	709.0	370.0	1.0	3.7569591509599904	0.9277172922340072	-3.0	0.27884615384615385	0.08533082199340516	22.12790928290988	18.439088914585774	1.0	1.0	1.0	6.769230769230769	8.259985034760602	-64.45999405399121	92.42000000000004	0.4715447154471545	4.349019732326269	4.349019732326269	0.04313725605607033	0.027450982481241226	0.638279011445214	0.14901961386203766	0.14901961386203766	0.07498309883321154	0.07498309883321154	0.07058823853731155	0.0313725508749485	0.0313725508749485	0.033962387228297294	0.033962387228297294	0.1039215698838234	707.9585211853553	367.55725882220054	0.0	707.4827586206897
1	506	nan	0	CAT	CAT	3202	3202	0	0	0	nan	59	710.0	370.0	1.0	3.880615464455965	0.803359484121734	0.0	0.27314814814814814	0.08148438453562754	20.806213041476525	17.11724276862369	1.0	1.0	1.0	10.75174404457249	12.389982632358768	-83.37379857002684	95.38800000000005	0.37579617834394907	3.2745099049061537	3.2745099049061537	0.03529411926865578	0.0156862735748291	0.7401083899398783	0.1411764770746231	0.1411764770746231	0.05550016787976532	0.05550016787976532	0.0470588244497776	0.019607843831181526	0.019607843831181526	0.02791530248531388	0.02791530248531388	0.07058823853731155	712.2562874196037	370.7904191720996	0.0	712.9661016949152
1	507	nan	0	CAT	CAT	3202	3202	0	0	0	nan	63	805.0	370.0	1.0	4.84679246217722	0.8160293998032306	0.0	0.23161764705882354	0.0728475499512049	24.194037032722445	20.518284528683193	1.0	1.0	1.0	10.725254686155548	13.984404942294239	-54.30460675053847	104.24800000000003	0.34054054054054056	4.258823681622744	4.258823681622744	0.054901961237192154	0.011764705181121826	0.6548945621996589	0.12941177189350128	0.12941177189350128	0.06760037589877371	0.06760037589877371	0.06666667014360428	0.0313725508749485	0.0313725508749485	0.01977166980945407	0.01977166980945407	0.0784313753247261	808.3646408737035	371.37845304195304	0.0	807.968253968254
1	508	nan	0	CAT	CAT	3202	3202	0	0	0	nan	49	867.0	370.0	1.0	3.832428474897425	0.4691289374121886	0.0	0.2692307692307692	0.09480299921555997	16.450517763294304	13.892443989449804	1.0	1.0	1.0	10.75174404457249	14.52794056623397	-11.38102502846256	80.59200000000004	0.3712121212121212	2.9725491013377905	2.9725491013377905	0.0470588244497776	0.011764705181121826	0.7896637554209568	0.12941177189350128	0.12941177189350128	0.060664267374240625	0.060664267374240625	0.054901961237192154	0.027450980618596077	0.027450980618596077	0.023477361559814405	0.023477361559814405	0.06960784643888474	862.6728232205498	373.27836412568683	0.0	862.4897959183673
1	509	nan	0	CAT	CAT	3202	3202	0	0	0	nan	43	892.0	370.0	1.0	3.542140086261629	0.8189192488469439	0.0	0.31851851851851853	0.12035134096829074	17.150773581409126	14.142135623730951	1.0	1.0	1.0	7.4524131352509935	9.842979185149828	-79.66803384248146	67.00600000000003	0.44559585492227977	3.737254999577999	3.737254999577999	0.05784313753247261	0.02352941408753395	0.6526669199234443	0.1764705926179886	0.1764705926179886	0.08691290696693021	0.08691290696693021	0.08235294371843338	0.03529411926865578	0.03529411926865578	0.03565133437383275	0.03565133437383275	0.10882353037595749	888.7261280193339	371.11647430265845	0.0	888.7674418604652
1	510	nan	0	CAT	CAT	3202	3202	0	0	0	nan	53	611.0	369.0	1.0	2.7469653826561857	0.6808366099230048	0.0	0.3706293706293706	0.12543995071440373	15.601932277274036	13.416407864998739	1.4142135623730951	1.0390767511672732	1.0	8.854377448471462	11.427406394376417	5.751025347427265	72.86600000000001	0.4930232558139535	2.976470660418272	3.262745175510645	0.05098039284348488	0.003921568393707275	0.6910262766713396	0.1725490242242813	0.1725490242242813	0.06200980542538067	0.06156122972661594	0.054901961237192154	0.04313725605607033	0.04313725605607033	0.022721087179040082	0.021688831669721065	0.062745101749897	612.329326934448	373.2704326937445	0.0	611.8490566037735
1	511	nan	0	CAT	CAT	3202	3202	0	0	0	nan	26	720.0	369.0	1.0	2.370851442718196	0.8199383274103194	0.0	0.48148148148148145	0.1923880013558188	10.958520328519516	8.94427190999916	1.4142135623730951	1.0159312908605036	1.0	5.0	6.2732254140739725	-72.95810883656725	41.21000000000001	0.6046511627906976	0.9254902265965939	0.9529412072151899	0.027450980618596077	0.00784313678741455	0.36002647117926206	0.062745101749897	0.062745101749897	0.037019609063863756	0.03665158489289192	0.0313725508749485	0.0235294122248888	0.0235294122248888	0.012355369015982474	0.012254380302883493	0.04313725605607033	719.0370370434076	372.4115226233041	0.0	718.6923076923077
1	512	nan	0	CAT	CAT	3202	3202	0	0	0	nan	35	755.0	370.0	1.0	3.1196839374749623	0.6898232677143395	0.0	0.35	0.1360105343861799	13.580289318364658	11.40175425099138	1.0	1.0	1.0	7.427813527082074	9.831828025594376	35.04937331204845	56.86600000000002	0.45161290322580644	3.6039216853678226	3.6039216853678226	0.07647059112787247	0.019607849419116974	0.4766076061602216	0.15294118225574493	0.15294118225574493	0.10296919101050922	0.10296919101050922	0.11372549086809158	0.03921568766236305	0.03921568766236305	0.03414040902475217	0.03414040902475217	0.12941177189350128	752.966267690535	373.49183895251923	0.0	753.2571428571429
1	513	nan	0	CAT	CAT	3202	3202	0	0	0	nan	40	819.0	379.0	1.0	3.314969298159781	0.8973575737177678	0.0	0.27972027972027974	0.11586366866337235	16.883821546980005	13.601470508735444	1.4142135623730951	1.0207106781186546	1.0	6.260990336999411	7.450901130293963	-63.56360914318955	65.86600000000001	0.47058823529411764	3.2862746082246304	3.4156863763928413	0.05098039284348488	0.027450982481241226	1.0325546819724796	0.1725490242242813	0.1725490242242813	0.08648091074275344	0.08539215940982103	0.0784313753247261	0.0313725508749485	0.0313725508749485	0.03726790794970161	0.03684488105994123	0.11764705926179886	822.2204362789645	373.482204361121	0.0	821.375
1	514	nan	0	CAT	CAT	3202	3202	0	0	0	nan	30	844.0	370.0	1.0	2.658718227204694	0.885606053814001	0.0	0.45454545454545453	0.17089406644958413	13.007731826342015	10.04987562112089	1.0	1.0	1.0	4.85071250072666	6.041274613652985	-81.96478340507447	46.96800000000001	0.5769230769230769	1.7294118367135525	1.7294118367135525	0.0470588244497776	0.011764705181121826	0.30887192969504346	0.08627451211214066	0.08627451211214066	0.05764706122378508	0.05764706122378508	0.062745101749897	0.03529411926865578	0.03529411926865578	0.013777679332824217	0.013777679332824217	0.06666667014360428	841.587301577386	371.3015873055194	0.0	841.8666666666667
1	515	nan	0	CAT	CAT	3202	3202	0	0	0	nan	35	849.0	371.0	1.0	2.621132417590999	0.8837708111423089	-1.0	0.35353535353535354	0.13519148254345698	13.923546293738921	12.206555615733702	1.0	1.0	1.0	5.656854249492381	6.515106183072017	-43.196970577327924	57.03800000000002	0.6363636363636364	2.047058869153261	2.047058869153261	0.04901960864663124	0.00784314051270485	0.5580336174597381	0.11764705926179886	0.11764705926179886	0.058487396261521746	0.058487396261521746	0.054901961237192154	0.03529411926865578	0.03529411926865578	0.019716704677611527	0.019716704677611527	0.062745101749897	846.1340996204351	375.23180075276036	0.0	846.3428571428572
1	516	nan	0	CAT	CAT	3202	3202	0	0	0	nan	46	879.0	370.0	1.0	3.404510934145212	0.7410076628837097	-1.0	0.32857142857142857	0.09157101495463582	16.646910405045592	13.341664064126334	1.0	1.0	1.0	8.629109946080098	11.17834323840594	76.91328785915793	79.45200000000001	0.43601895734597157	2.541176550090313	2.541176550090313	0.03529411926865578	0.0156862735748291	0.11606532237694249	0.14901961386203766	0.14901961386203766	0.0552429684802242	0.0552429684802242	0.0470588244497776	0.0235294122248888	0.0235294122248888	0.028453572243264422	0.028453572243264422	0.06666667014360428	882.6249999952356	373.9398148085573	0.0	882.7173913043479
1	517	nan	0	CAT	CAT	3202	3202	0	0	0	nan	20	1008.0	371.0	1.0	1.9069467407290048	0.7885087485489007	0.0	0.5714285714285714	0.22648447842280386	8.484692990950856	6.708203932499369	1.0	1.0	1.0	4.0	5.218285910193781	-17.876943627218367	33.312000000000005	0.7547169811320755	2.239215739071369	2.239215739071369	0.07450980693101883	0.03529411554336548	0.5996337862851298	0.20392157137393951	0.20392157137393951	0.11196078695356845	0.11196078695356845	0.10980392247438431	0.062745101749897	0.062745101749897	0.04217236396821236	0.04217236396821236	0.125490203499794	1006.6147110220693	372.86690018953027	0.0	1006.2
1	518	nan	0	CAT	CAT	3202	3202	0	0	0	nan	59	1026.0	366.0	1.0	3.423064695126202	0.655524870293087	0.0	0.28095238095238095	0.09103045285122711	18.15824821185179	17.029386365926403	1.4142135623730951	1.0280822754151249	1.0	11.93117518002609	13.712629410831042	-45.71265369870596	90.24800000000003	0.4290909090909091	2.6549020372331142	2.898039299994707	0.03529411926865578	0.011764705181121826	0.7079085874328507	0.08627451211214066	0.08627451211214066	0.048270946131511165	0.04911931016940182	0.0470588244497776	0.027450980618596077	0.027450980618596077	0.015286761831894417	0.01567556898340571	0.05882352963089943	1021.7239512836537	373.09336941884925	0.0	1022.0677966101695
1	519	nan	0	CAT	CAT	3202	3202	0	0	0	nan	88	1059.0	369.0	1.0	6.357738386974281	0.7216781850352046	0.0	0.20705882352941177	0.05033874213122502	31.06611548371481	25.632011235952593	1.0	1.0	1.0	16.0	21.504857277037566	4.712988737038191	148.21599999999995	0.2521489971346705	4.77647072635591	4.77647072635591	0.03529411926865578	0.0156862735748291	1.8923018281519814	0.12156862765550613	0.12156862765550613	0.05427807643586262	0.05427807643586262	0.0470588244497776	0.0235294122248888	0.0235294122248888	0.02454639978004458	0.02454639978004458	0.07058823853731155	1049.2216748552744	371.10509031165327	0.0	1047.3295454545455
1	520	nan	0	CAT	CAT	3202	3202	0	0	0	nan	46	1088.0	369.0	1.0	3.6387683464053735	0.682157467600776	0.0	0.27380952380952384	0.0908560488038847	16.731054825488645	13.92838827718412	1.0	1.0	1.0	9.391485505499118	12.233835947524643	58.394256261321544	79.76400000000002	0.4144144144144144	1.8784314263612032	1.8784314263612032	0.0313725508749485	0.011764705181121826	0.9686530658931712	0.08235294371843338	0.08235294371843338	0.04083546579046094	0.04083546579046094	0.04313725605607033	0.0	0.0	0.019787347552637138	0.019787347552637138	0.05098039284348488	1086.5762004142823	375.83089769566595	0.0	1087.108695652174
1	521	nan	0	CAT	CAT	3202	3202	0	0	0	nan	39	628.0	371.0	1.0	3.449878545741485	0.8249279399886399	0.0	0.3	0.09873879394864861	16.186274236521566	13.038404810405298	1.4142135623730951	1.010620860573669	1.0	8.691982616052151	9.14909580474534	-22.71088913836959	70.45200000000001	0.4431818181818182	2.0588235910981894	2.1254902612417936	0.046078432351350784	0.00784314051270485	0.3953695573606142	0.08235294371843338	0.08235294371843338	0.05417956818679446	0.05449975028825112	0.054901961237192154	0.027450980618596077	0.027450980618596077	0.014020283605126043	0.01397940514372559	0.06372549384832382	622.8062730749589	373.29889299612813	0.0	622.5384615384615
1	522	nan	0	CAT	CAT	3202	3202	0	0	0	nan	29	722.0	370.0	1.0	2.5607799398649016	0.7243067911455684	0.0	0.4027777777777778	0.17066164398681044	11.401946613246992	9.433981132056603	1.0	1.0	1.0	6.0	7.861389361041523	52.73884282044216	46.21000000000001	0.5576923076923077	1.4470588602125645	1.4470588602125645	0.04313725605607033	0.003921568393707275	0.2415567288788943	0.07450980693101883	0.07450980693101883	0.049898581386640155	0.049898581386640155	0.0470588244497776	0.03529411926865578	0.03529411926865578	0.010395744064273649	0.010395744064273649	0.054901961237192154	723.7967479564286	372.7669376634326	0.0	724.0344827586207
1	523	nan	0	CAT	CAT	3202	3202	0	0	0	nan	65	907.0	376.0	1.0	3.7622009123058633	0.8953589228980757	0.0	0.34210526315789475	0.09975209929585312	22.853572326490216	18.24828759089466	1.4142135623730951	1.0318625817210072	1.0	9.0	10.177730073294642	2.403484341107538	90.49000000000004	0.4140127388535032	6.458823703229427	6.882353127002716	0.08235294371843338	0.021568626165390015	0.8905007676127972	0.19607843458652496	0.19607843458652496	0.10764706172049046	0.10588235580004178	0.1039215698838234	0.04313725605607033	0.04313725605607033	0.032118781149875	0.03156801935822838	0.12450980953872204	898.2535612527115	373.65413105269073	0.0	899.1384615384616
1	524	nan	0	CAT	CAT	3202	3202	0	0	0	nan	53	535.0	370.0	1.0	3.8532975873782407	0.896971024299207	0.0	0.2548076923076923	0.09970145148717255	20.91979375969459	17.0	1.0	1.0	1.0	6.933752452815364	9.248417745794136	-35.91958455158111	81.73200000000003	0.4930232558139535	1.7137255482375622	1.7137255482375622	0.027450980618596077	0.00784313678741455	0.6744543953512346	0.05098039284348488	0.05098039284348488	0.0323344443063691	0.0323344443063691	0.03529411926865578	0.0	0.0	0.012790537425545973	0.012790537425545973	0.03921568766236305	528.9679633995044	374.63157893398244	0.0	528.4150943396227
1	525	nan	0	CAT	CAT	3202	3202	0	0	0	nan	42	815.0	366.0	1.0	3.5222915365928316	0.8781843657640523	0.0	0.35	0.10996219399102351	17.579745297273274	14.317821063276353	1.4142135623730951	1.0098622276755498	1.0	6.294596986266253	8.408784149800862	-89.45358026019899	69.28000000000002	0.4540540540540541	3.7176471650600433	3.792156971991062	0.06862745434045792	0.0156862735748291	0.39577217696102124	0.19607843458652496	0.19607843458652496	0.09067432109902544	0.0902894517140729	0.0784313753247261	0.04313725605607033	0.04313725605607033	0.03705370131846491	0.03669277803892493	0.11372549086809158	816.1975180984097	371.29162357390527	0.0	816.547619047619
1	526	nan	0	CAT	CAT	3202	3202	0	0	0	nan	32	672.0	370.0	1.0	2.397611971465257	0.7517563005144465	0.0	0.36363636363636365	0.156475634529766	11.74955989903764	10.44030650891055	1.0	1.0	1.0	5.656854249492381	7.74814181584882	-28.84575953961207	50.694000000000024	0.5663716814159292	1.3960784822702408	1.3960784822702408	0.03529411926865578	0.00784313678741455	0.3221301934310677	0.0784313753247261	0.0784313753247261	0.043627452570945024	0.043627452570945024	0.03921568766236305	0.0313725508749485	0.0313725508749485	0.011713532791112037	0.011713532791112037	0.05098039284348488	671.8848314770743	373.8764044742341	0.0	671.8125
1	527	nan	0	CAT	CAT	3202	3202	0	0	0	nan	31	575.0	371.0	1.0	2.2263537344361617	0.7680815761662506	0.0	0.3522727272727273	0.176065336995491	11.24685670415629	10.0	1.0	1.0	1.0	6.077701994871214	7.201947258425622	-79.18043701349222	47.03800000000001	0.5849056603773585	1.2352941576391459	1.2352941576391459	0.0235294122248888	0.0078431386500597	1.1214676694172319	0.0941176488995552	0.0941176488995552	0.039848198633520834	0.039848198633520834	0.0313725508749485	0.019607843831181526	0.019607843831181526	0.019239985216512174	0.019239985216512174	0.054901961237192154	576.250793647328	374.33968252502524	0.0	575.7741935483871
1	528	nan	0	CAT	CAT	3202	3202	0	0	0	nan	53	603.0	373.0	1.0	2.4898594167155887	0.8045226603704848	0.0	0.3680555555555556	0.14577905795058282	15.833651757055064	14.212670403551895	2.0	1.0423139752286659	1.0	7.6	9.403953410596522	-39.998346147169244	67.59200000000003	0.5408163265306123	4.0117648132145405	4.352941293269396	0.06666667014360428	0.0156862735748291	0.3833759259843935	0.1411764770746231	0.1411764770746231	0.08187275129009267	0.08213096779753577	0.08235294371843338	0.04313725605607033	0.04313725605607033	0.020224518779166725	0.01987118888336267	0.09803921729326248	599.1432432488338	376.226126131399	0.0	599.4528301886793
1	529	nan	0	CAT	CAT	3202	3202	0	0	0	nan	40	733.0	376.0	1.0	3.2078606236264546	0.8833665098187093	-1.0	0.30303030303030304	0.09893147252515778	16.441128577294762	13.038404810405298	1.0	1.0	1.0	6.077701994871214	7.705674918957427	-59.38534640127373	71.28000000000002	0.5	1.6588235795497894	1.6588235795497894	0.03529411926865578	0.003921568393707275	0.352447695772129	0.054901961237192154	0.054901961237192154	0.041470589488744734	0.041470589488744734	0.03921568766236305	0.0313725508749485	0.0313725508749485	0.005874995048481274	0.005874995048481274	0.0470588244497776	728.5673758759809	379.692671424652	0.0	728.45
1	530	nan	0	CAT	CAT	3202	3202	0	0	0	nan	50	996.0	376.0	1.0	3.6109717287773377	0.6513365162291865	0.0	0.3246753246753247	0.09421929366679209	17.144666006470203	13.416407864998739	1.0	1.0	1.0	10.0	13.009183930385015	-79.55586856736348	81.66200000000003	0.38022813688212925	3.0156863629817963	3.0156863629817963	0.04117647185921669	0.011764708906412125	1.3067923217469055	0.11372549086809158	0.11372549086809158	0.06031372725963593	0.06031372725963593	0.05098039284348488	0.03529411926865578	0.03529411926865578	0.02176226830969568	0.02176226830969568	0.07450980693101883	998.300390127377	379.2756827074684	0.0	998.22
1	531	nan	0	CAT	CAT	3202	3202	0	0	0	nan	42	840.0	376.0	1.0	3.5317899270798767	0.746390323689178	0.0	0.3	0.10297461200653545	16.249015789915166	13.152946437965905	1.0	1.0	1.0	8.94427190999916	10.813857161991269	6.404565328096187	71.59200000000003	0.4057971014492754	2.9647059570997953	2.9647059570997953	0.05098039284348488	0.019607841968536377	0.7878469396850636	0.12941177189350128	0.12941177189350128	0.07058823707380465	0.07058823707380465	0.07058823853731155	0.027450980618596077	0.027450980618596077	0.025544007453140973	0.025544007453140973	0.09019608050584793	835.3346560776329	378.4246031775426	0.0	834.6428571428571
1	532	nan	0	CAT	CAT	3202	3202	0	0	0	nan	51	857.0	376.0	1.0	3.5708496275011465	0.7304044310477131	0.0	0.2897727272727273	0.08977789531145325	17.84728934768516	15.033296378372908	1.0	1.0	1.0	10.0	12.189964725247913	-14.92370426238906	84.49000000000004	0.4214876033057851	3.266666755080223	3.266666755080223	0.05098039284348488	0.00784313678741455	0.5586945246835948	0.16078431904315948	0.16078431904315948	0.0640522893152985	0.0640522893152985	0.05882352963089943	0.04313725605607033	0.04313725605607033	0.02067334467282802	0.02067334467282802	0.0676470622420311	851.7166866923823	378.3277310959636	0.0	852.0784313725491
1	533	nan	0	CAT	CAT	3202	3202	0	0	0	nan	50	979.0	370.0	1.0	3.550251025968751	0.827837024190612	0.0	0.2564102564102564	0.09382364667917073	18.60913907793305	14.866068747318506	1.0	1.0	1.0	7.525766947068779	10.439144208340872	-35.46883401899837	81.83400000000003	0.44052863436123346	3.647058926522732	3.647058926522732	0.052941177040338516	0.019607841968536377	0.6831505266232284	0.13333334028720856	0.13333334028720856	0.07294117853045463	0.07294117853045463	0.07058823853731155	0.0313725508749485	0.0313725508749485	0.02443990093138029	0.02443990093138029	0.09019608050584793	973.6688172058145	373.9473118172636	0.0	974.34
1	534	nan	0	CAT	CAT	3202	3202	0	0	0	nan	37	1011.0	376.0	1.0	2.941324107236342	0.8310150799941758	-1.0	0.30578512396694213	0.11648763849352936	14.624522280381417	11.661903789690601	1.0	1.0	1.0	6.363961030678928	8.1348888663481	-41.47924598809654	63.17800000000003	0.5103448275862069	2.1882353611290455	2.1882353611290455	0.0470588244497776	0.009803924709558487	0.7452422144657994	0.11372549086809158	0.11372549086809158	0.05914149624673096	0.05914149624673096	0.05686274543404579	0.03529411926865578	0.03529411926865578	0.016993207442623122	0.016993207442623122	0.07058823853731155	1006.5860214848467	378.21684587218994	0.0	1006.2702702702703
1	535	nan	0	CAT	CAT	3202	3202	0	0	0	nan	58	1021.0	376.0	1.0	4.085397211909217	0.7899213110626425	0.0	0.26244343891402716	0.09650689091440863	20.999559427439834	17.08800749063506	1.0	1.0	1.0	10.576763424049055	12.877102478748032	-23.98341203924632	86.90400000000004	0.3706070287539936	2.7921569254249334	2.7921569254249334	0.03921568766236305	0.00784313678741455	0.6884402452251176	0.09019608050584793	0.09019608050584793	0.04814063664525747	0.04814063664525747	0.0470588244497776	0.027450980618596077	0.027450980618596077	0.013264610641781766	0.013264610641781766	0.054901961237192154	1014.4157303636727	381.06601122987155	0.0	1015.1034482758621
1	536	nan	0	CAT	CAT	3202	3202	0	0	0	nan	46	1037.0	376.0	1.0	3.846882399071878	0.5826292409449131	0.0	0.2948717948717949	0.0937529603892903	16.535734672864997	13.416407864998739	1.0	1.0	1.0	10.200000000000001	13.439221055253256	34.20171100469455	78.52200000000002	0.3724696356275304	1.6745098512619734	1.6745098512619734	0.027450980618596077	0.00784313678741455	0.5644763749333361	0.05882352963089943	0.05882352963089943	0.036402388070912464	0.036402388070912464	0.03529411926865578	0.0235294122248888	0.0235294122248888	0.009559197734376749	0.009559197734376749	0.04117647185921669	1033.5362998076685	379.5667447487295	0.0	1034.0652173913043
1	537	nan	0	CAT	CAT	3202	3202	0	0	0	nan	50	607.0	376.0	1.0	3.191053888327909	0.8712653574234269	0.0	0.35714285714285715	0.09791023435053245	18.16367587328029	15.264337522473747	1.0	1.0	1.0	7.58946638440411	8.914954849450114	20.674945971405982	80.10800000000002	0.4807692307692308	5.0470589734613895	5.0470589734613895	0.06666667014360428	0.03529411554336548	1.1442149042736083	0.19607843458652496	0.19607843458652496	0.10094117946922779	0.10094117946922779	0.09803921729326248	0.0313725508749485	0.0313725508749485	0.04671646806118714	0.04671646806118714	0.1411764770746231	613.1375291296749	380.04351204922136	0.0	612.0
1	538	nan	0	CAT	CAT	3202	3202	0	0	0	nan	42	620.0	383.0	1.0	3.166695542734124	0.876376361545652	0.0	0.3181818181818182	0.13051312438333562	16.653296088393336	14.212670403551895	1.4142135623730951	1.0098622276755498	1.0	6.363961030678928	8.020675406493634	-42.46701936842048	63.592000000000034	0.5121951219512195	2.168627507984638	2.2352941781282425	0.045098040252923965	0.00784314051270485	0.46875107073603917	0.0941176488995552	0.0941176488995552	0.05289335385328386	0.05322128995543435	0.054901961237192154	0.0313725508749485	0.0313725508749485	0.013024296165745262	0.013038506514232032	0.060784315690398216	623.88771929631	379.3456140201353	0.0	624.1428571428571
1	539	nan	0	CAT	CAT	3202	3202	0	0	0	nan	45	656.0	371.0	1.0	3.2194731233232288	0.6692024479843179	0.0	0.26785714285714285	0.10210406822636528	15.48511537677735	13.038404810405298	1.0	1.0	1.0	8.320502943378436	11.506681589033295	-70.16536563483615	74.42000000000003	0.42857142857142855	1.8000000566244125	1.8000000566244125	0.0313725508749485	0.003921568393707275	0.8385742634842771	0.08235294371843338	0.08235294371843338	0.040000001258320275	0.040000001258320275	0.03529411926865578	0.027450980618596077	0.027450980618596077	0.012982702422373617	0.012982702422373617	0.04313725605607033	654.7864923848571	377.63834419949427	0.0	655.4
1	540	nan	0	CAT	CAT	3202	3202	0	0	0	nan	38	721.0	376.0	1.0	3.028116989509481	0.6630600557245039	0.0	0.2923076923076923	0.1199015029384057	13.775864191487564	12.649110640673518	1.0	1.0	1.0	8.48528137423857	10.312146371373636	-81.9423948146558	63.10800000000002	0.4523809523809524	1.4352941680699587	1.4352941680699587	0.03333333507180214	0.003921568393707275	0.15806621389213643	0.07058823853731155	0.07058823853731155	0.037770899159735756	0.037770899159735756	0.03529411926865578	0.0235294122248888	0.0235294122248888	0.009872661490693973	0.009872661490693973	0.04117647185921669	717.6885245898235	381.80054645919626	0.0	717.8421052631579
1	541	nan	0	CAT	CAT	3202	3202	0	0	0	nan	20	726.0	377.0	1.0	2.26822989589183	0.6909293324201911	0.0	0.5714285714285714	0.19317351175749842	8.79600841155927	7.211102550927978	1.0	1.0	1.0	4.0	6.358830666770519	-73.01623662044881	36.07000000000001	0.625	0.784313753247261	0.784313753247261	0.03529411926865578	0.003921568393707275	0.15116215021867208	0.05098039284348488	0.05098039284348488	0.03921568766236305	0.03921568766236305	0.03921568766236305	0.0313725508749485	0.0313725508749485	0.005545935208154502	0.005545935208154502	0.04313725605607033	723.7150000080745	379.6750000118744	0.0	723.8
1	542	nan	0	CAT	CAT	3202	3202	0	0	0	nan	86	916.0	370.0	1.0	6.329465388122366	0.49470187261068244	0.0	0.17768595041322313	0.053433226147070204	28.132489516125965	22.47220505424423	1.0	1.0	1.0	19.413355670217822	24.44889860284665	34.66378600591427	142.216	0.24963715529753266	4.627451103180647	4.627451103180647	0.045098040252923965	0.00784313678741455	0.1167835990537971	0.09019608050584793	0.09019608050584793	0.053807570967216826	0.053807570967216826	0.05098039284348488	0.0313725508749485	0.0313725508749485	0.012133617054084401	0.012133617054084401	0.060784315690398216	918.0661016908314	379.5491525071448	0.0	918.0930232558139
1	543	nan	0	CAT	CAT	3202	3202	0	0	0	nan	27	590.0	377.0	1.0	2.3705194376424137	0.5584700215350165	0.0	0.42857142857142855	0.16855394598599227	9.904307448375592	8.06225774829855	1.0	1.0	1.0	6.0	8.215867707426025	-89.42133346593523	44.866000000000014	0.5454545454545454	2.243137314915657	2.243137314915657	0.07450980693101883	0.013725489377975464	0.3136701692582024	0.14509804546833038	0.14509804546833038	0.083079159811691	0.083079159811691	0.08431372791528702	0.03529411926865578	0.03529411926865578	0.02367510086307615	0.02367510086307615	0.09803921729326248	591.1311188780993	380.5034965048553	0.0	590.925925925926
1	544	nan	0	CAT	CAT	3202	3202	0	0	0	nan	74	630.0	370.0	1.0	4.813081450191081	0.8947647631195376	0.0	0.20108695652173914	0.061319833118034774	27.54474977405907	22.360679774997898	1.0	1.0	1.0	10.28991510855053	12.299772331167931	-61.742476305617565	123.14600000000004	0.36185819070904646	4.9725491516292095	4.9725491516292095	0.03921568766236305	0.003921568393707275	1.7541602540267427	0.3803921639919281	0.3803921639919281	0.06719661015715148	0.06719661015715148	0.04313725605607033	0.03529411926865578	0.03529411926865578	0.0556513496510977	0.0556513496510977	0.07647059112787247	631.0733438452583	380.9179810721298	0.0	629.3243243243244
1	545	nan	0	CAT	CAT	3202	3202	0	0	0	nan	38	647.0	376.0	1.0	2.9865512316273892	0.7386968382215893	0.0	0.3247863247863248	0.11181556865437021	14.170740788109848	12.165525060596439	1.0	1.0	1.0	7.74707953872363	9.551615211900135	-16.737044592151754	65.35000000000002	0.4840764331210191	5.5647060461342335	5.5647060461342335	0.062745101749897	0.0627450980246067	1.6050977826837503	0.3490196168422699	0.3490196168422699	0.14643963279300615	0.14643963279300615	0.11764705926179886	0.04313725605607033	0.04313725605607033	0.09155116578564809	0.09155116578564809	0.22156862914562225	641.8794926024495	378.6300211350933	0.0	643.4473684210526
1	546	nan	0	CAT	CAT	3202	3202	0	0	0	nan	48	870.0	376.0	1.0	3.389643028401228	0.7839968264980063	0.0	0.2909090909090909	0.10413350402941514	17.361595416517623	14.560219778561036	1.0	1.0	1.0	9.674709297958259	10.777467853499157	-12.603195490208437	76.10800000000003	0.4266666666666667	2.784313812851906	2.784313812851906	0.0313725508749485	0.00784313678741455	2.0216421455897744	0.14901961386203766	0.14901961386203766	0.058006537767748036	0.058006537767748036	0.03921568766236305	0.027450980618596077	0.027450980618596077	0.03508432937341893	0.03508432937341893	0.08627451211214066	871.3859155381241	381.29436618980174	0.0	873.1041666666666
1	547	nan	0	CAT	CAT	3202	3202	0	0	0	nan	33	1023.0	382.0	1.0	2.791128092044825	0.5888080312160376	0.0	0.375	0.15560390785072895	11.984908102110124	10.198039027185569	1.0	1.0	1.0	7.0	9.687076587332918	-17.409822026392792	51.62400000000002	0.4925373134328358	1.7647059336304665	1.7647059336304665	0.04411764815449715	0.003921568393707275	0.3618456634984337	0.08627451211214066	0.08627451211214066	0.05347593738274141	0.05347593738274141	0.0470588244497776	0.03921568766236305	0.03921568766236305	0.01193453183775006	0.01193453183775006	0.062745101749897	1025.5066666681867	382.5955555386394	0.0	1025.3939393939395
1	548	nan	0	CAT	CAT	3202	3202	0	0	0	nan	36	1062.0	376.0	1.0	2.8989164721010767	0.6239123542996843	0.0	0.36363636363636365	0.14841468358301366	12.917752398325774	10.295630140987	1.0	1.0	1.0	7.761140001162655	10.095150142656625	-14.79790751783991	55.210000000000015	0.48	1.5529412236064672	1.5529412236064672	0.0313725508749485	0.011764705181121826	0.6521265832763233	0.06666667014360428	0.06666667014360428	0.043137256211290755	0.043137256211290755	0.04313725605607033	0.027450980618596077	0.027450980618596077	0.011581728969590248	0.011581728969590248	0.05098039284348488	1061.090909093526	379.0479797672762	0.0	1061.638888888889
1	549	nan	0	CAT	CAT	3202	3202	0	0	0	nan	19	530.0	382.0	1.0	1.7221735497153552	0.6789653123052796	0.0	0.5428571428571428	0.2702032186789563	7.446724374235561	6.082762530298219	1.0	1.0	1.0	4.0	5.46716424965495	-81.13148594435341	29.726000000000006	0.6785714285714286	0.7254902198910713	0.7254902198910713	0.03529411926865578	0.003921568393707275	0.2197307321930477	0.0470588244497776	0.0470588244497776	0.0381836957837406	0.0381836957837406	0.03921568766236305	0.027450980618596077	0.027450980618596077	0.005667504767337433	0.005667504767337433	0.04313725605607033	527.8864864841411	381.908108114034	0.0	527.7894736842105
1	550	nan	0	CAT	CAT	3202	3202	0	0	0	nan	30	543.0	377.0	1.0	2.5498096818802494	0.8423216134080898	0.0	0.4166666666666667	0.14184250233577028	12.368417422186667	10.63014581273465	1.0	1.0	1.0	5.6594533097027915	6.666270636700703	43.65546261173613	51.554	0.5660377358490566	1.0666667055338621	1.0666667055338621	0.0313725508749485	0.003921568393707275	0.1597482781416231	0.054901961237192154	0.054901961237192154	0.03555555685112874	0.03555555685112874	0.03529411926865578	0.0235294122248888	0.0235294122248888	0.0064781760886530445	0.0064781760886530445	0.03921568766236305	544.4338235279095	381.0220588249033	0.0	544.5666666666667
1	551	nan	0	CAT	CAT	3202	3202	0	0	0	nan	30	570.0	376.0	1.0	2.656856542669232	0.8568668435472225	0.0	0.4166666666666667	0.13793038896509482	12.745010492577574	11.0	1.0	1.0	1.0	5.0	6.570534536829926	87.7318606601322	52.28000000000002	0.5660377358490566	1.0470588579773903	1.0470588579773903	0.02941176574677229	0.003921568393707275	0.38850576929465297	0.05882352963089943	0.05882352963089943	0.034901961932579675	0.034901961932579675	0.03529411926865578	0.0235294122248888	0.0235294122248888	0.00837111772502792	0.00837111772502792	0.03921568766236305	571.3857677812609	379.9438201943374	0.0	571.5666666666667
1	552	nan	0	CAT	CAT	3202	3202	0	0	0	nan	37	589.0	376.0	1.0	3.065863977498877	0.8791598753728105	0.0	0.3425925925925926	0.13231077038590652	15.41893655637677	12.206555615733702	1.0	1.0	1.0	5.375872022286245	7.34753847711858	-64.79932175822879	59.280000000000015	0.524822695035461	3.4901961721479893	3.4901961721479893	0.06470588594675064	0.029411762952804565	0.6921759716541332	0.1725490242242813	0.1725490242242813	0.09432962627426998	0.09432962627426998	0.09215686470270157	0.03529411926865578	0.03529411926865578	0.038724491877384616	0.038724491877384616	0.12156862765550613	584.4011235960489	380.4359550526443	0.0	584.8378378378378
1	553	nan	0	CAT	CAT	3202	3202	0	0	0	nan	63	664.0	376.0	1.0	3.6929641701558316	0.916712695393854	-1.0	0.3	0.08259419824559407	22.661124163658435	20.223748416156685	1.0	1.0	1.0	8.48528137423857	9.054184995629157	-84.0768898980554	97.90400000000004	0.4632352941176471	2.4235294945538044	2.4235294945538044	0.0313725508749485	0.003921568393707275	0.35800500614455777	0.07450980693101883	0.07450980693101883	0.03846872213577467	0.03846872213577467	0.03529411926865578	0.0235294122248888	0.0235294122248888	0.00972849030710122	0.00972849030710122	0.04313725605607033	661.529126197027	384.4870550204693	0.0	661.1904761904761
1	554	nan	0	CAT	CAT	3202	3202	0	0	0	nan	60	781.0	376.0	1.0	4.952168130787839	0.6526789843170744	0.0	0.2222222222222222	0.07330167555065822	21.97626570524341	17.46424919657298	1.0	1.0	1.0	12.279438724331637	16.64997864349386	-23.3109402101137	101.42000000000004	0.31746031746031744	5.384313877671957	5.384313877671957	0.0470588244497776	0.0313725508749485	1.8145945531070082	0.18431372940540314	0.18431372940540314	0.08973856462786595	0.08973856462786595	0.07450980693101883	0.03529411926865578	0.03529411926865578	0.044304423326637546	0.044304423326637546	0.12941177189350128	774.0080116553775	379.1544063964471	0.0	773.65
1	555	nan	0	CAT	CAT	3202	3202	0	0	0	nan	42	791.0	376.0	1.0	3.3281681810138704	0.7649812996539911	0.0	0.3230769230769231	0.1079089771925632	15.932403724792907	13.416407864998739	1.0	1.0	1.0	8.049844718999243	10.261304306773221	22.673561342190307	69.93600000000002	0.46153846153846156	5.160784438252449	5.160784438252449	0.10000000149011612	0.027450986206531525	0.6521990773765381	0.21568627655506134	0.21568627655506134	0.12287581995839164	0.12287581995839164	0.11764705926179886	0.0470588244497776	0.0470588244497776	0.04519063935119312	0.04519063935119312	0.15882353484630585	795.7689969697233	378.5645896580796	0.0	795.952380952381
1	556	nan	0	CAT	CAT	3202	3202	0	0	0	nan	62	828.0	391.0	1.0	3.9724943996136726	0.8866565715402032	0.0	0.25833333333333336	0.07079742418982982	22.788498257976247	19.1049731745428	1.4142135623730951	1.0066808639092435	1.0	9.363291775690445	10.53805122764515	70.84263926285307	104.90400000000004	0.3803680981595092	5.396078577265143	5.592157011851668	0.05882352963089943	0.02352941408753395	0.7840030611748842	0.18039216101169586	0.19607843458652496	0.08846030454533022	0.09019608083631724	0.0784313753247261	0.027450980618596077	0.027450980618596077	0.03813043348450365	0.04017794860120034	0.11764705926179886	828.096072921656	383.0252454366196	0.0	828.1290322580645
1	557	nan	0	CAT	CAT	3202	3202	0	0	0	nan	33	556.0	376.0	1.0	2.6491589107155593	0.8687016136713398	0.0	0.36666666666666664	0.1474176643114627	13.450668559554813	11.40175425099138	1.0	1.0	1.0	5.547001962252291	6.66259701492559	-41.44824669087544	53.03800000000001	0.6	1.2784314099699259	1.2784314099699259	0.0313725508749485	0.00784313678741455	0.26539507450550875	0.05882352963089943	0.05882352963089943	0.03874034575666442	0.03874034575666442	0.03921568766236305	0.027450980618596077	0.027450980618596077	0.008729348708468435	0.008729348708468435	0.04313725605607033	553.3190184115225	380.7423312733626	0.0	553.1818181818181
1	558	nan	0	CAT	CAT	3202	3202	0	0	0	nan	27	652.0	382.0	1.0	2.2038871798388393	0.8164718771662435	0.0	0.45	0.20984831288786432	10.746022613335851	9.219544457292887	1.0	1.0	1.0	5.0	6.2045944587756585	-74.89308008085192	40.210000000000015	0.6352941176470588	2.847058903425932	2.847058903425932	0.0784313753247261	0.027450986206531525	0.15786155186343417	0.16470588743686676	0.16470588743686676	0.1054466260528123	0.1054466260528123	0.10980392247438431	0.054901961237192154	0.054901961237192154	0.02994830649972417	0.02994830649972417	0.12843137979507446	649.0275482121851	382.2878787966614	0.0	649.1851851851852
1	559	nan	0	CAT	CAT	3202	3202	0	0	0	nan	59	679.0	373.0	1.0	4.1073717029069	0.721901294889491	0.0	0.26222222222222225	0.08172409975707544	20.48509142959316	16.64331697709324	1.4142135623730951	1.0070205688537812	1.0	12.331327740175283	14.175602164023628	-36.35748682869947	95.24800000000003	0.3480825958702065	3.9450981579720974	3.9882354140281677	0.0470588244497776	0.013725489377975464	1.0182398370966004	0.16862745583057404	0.16862745583057404	0.06801893375813961	0.06759721040725708	0.05686274543404579	0.0313725508749485	0.0313725508749485	0.031199249806249916	0.031100005349663055	0.0784313753247261	674.0727630294631	379.33333332679484	0.0	673.3559322033898
1	560	nan	0	CAT	CAT	3202	3202	0	0	0	nan	35	708.0	377.0	1.0	2.9285871761790525	0.6686797915234284	0.0	0.35	0.13801276050878541	13.039048654558659	10.816653826391969	1.0	1.0	1.0	7.496340570653091	9.695191062078832	-38.909159156673496	56.45200000000001	0.4827586206896552	3.6941177509725094	3.6941177509725094	0.06470588501542807	0.03333333507180214	1.1676710341607173	0.2078431397676468	0.2078431397676468	0.1055462214563574	0.1055462214563574	0.08431372791528702	0.04313725605607033	0.04313725605607033	0.0532968367578385	0.0532968367578385	0.15392157435417175	706.3004246343627	379.95859872873854	0.0	706.8285714285714
1	561	nan	0	CAT	CAT	3202	3202	0	0	0	nan	61	735.0	376.0	1.0	5.160670879137418	0.5492682572380694	0.0	0.22426470588235295	0.07874806103655077	21.774391432537005	17.4928556845359	1.0	1.0	1.0	12.649110640673518	18.19568498271291	-61.3316086564272	98.66200000000003	0.30808080808080807	3.1450981311500072	3.1450981311500072	0.04313725605607033	0.00784313678741455	0.6075154277887217	0.08627451211214066	0.08627451211214066	0.0515589857565575	0.0515589857565575	0.05098039284348488	0.0313725508749485	0.0313725508749485	0.012275139126005936	0.012275139126005936	0.05882352963089943	739.1783042354065	381.1857855196552	0.0	738.5737704918033
1	562	nan	0	CAT	CAT	3202	3202	0	0	0	nan	32	752.0	378.0	1.0	2.6070003490116473	0.720062736298046	0.0	0.4	0.1742569092134139	12.05333137697329	9.848857801796104	1.4142135623730951	1.0129441738241591	1.0	6.575959492214292	8.363914736098753	22.21302425716555	48.038000000000025	0.5333333333333333	3.0352941937744617	3.145098116248846	0.08235294371843338	0.011764705181121826	0.43941323840752716	0.1411764770746231	0.1411764770746231	0.09791271592820844	0.09828431613277644	0.10588235408067703	0.0470588244497776	0.0470588244497776	0.025772945391100092	0.025451281989107493	0.10980392247438431	755.2206982192212	379.87406482836	0.0	755.25
1	563	nan	0	CAT	CAT	3202	3202	0	0	0	nan	82	905.0	377.0	1.0	5.215699737378572	0.8334133328587886	0.0	0.20098039215686275	0.06415804754805228	28.92479228259509	23.345235059857504	1.4142135623730951	1.020205539627956	1.0	13.719886811400707	15.985291534758383	-25.34205955676912	126.73200000000004	0.3020257826887661	6.776470759883523	7.192157046869397	0.045098040252923965	0.03921568766236305	2.1192473175375	0.21176470816135406	0.21176470816135406	0.08687783025491697	0.08770923227889509	0.09019608050584793	0.0235294122248888	0.0235294122248888	0.04416740235152359	0.04341250574242688	0.11764705926179886	897.2093784016657	380.35059978621024	0.0	895.6341463414634
1	564	nan	0	CAT	CAT	3202	3202	0	0	0	nan	28	1043.0	382.0	1.0	2.273475806073591	0.8006480984068881	0.0	0.4444444444444444	0.17862990086006791	11.006155332749882	8.94427190999916	1.0	1.0	1.0	5.12095088152918	6.594171720658245	16.35350715253016	44.38200000000001	0.5894736842105263	1.905882403254509	1.905882403254509	0.04313725605607033	0.023529410362243652	0.24815973700756427	0.12156862765550613	0.12156862765550613	0.06806722868766103	0.06806722868766103	0.07058823853731155	0.0313725508749485	0.0313725508749485	0.024450107479528815	0.024450107479528815	0.08627451211214066	1045.518518505198	381.2860082312651	0.0	1045.392857142857
1	565	nan	0	CAT	CAT	3202	3202	0	0	0	nan	45	584.0	376.0	1.0	3.456665523396731	0.89936346608506	0.0	0.26785714285714285	0.10032753143040606	18.304686893445844	14.7648230602334	1.0	1.0	1.0	6.077701994871214	8.00284084300021	-57.58915620257004	75.07600000000004	0.5325443786982249	2.58823536708951	2.58823536708951	0.0313725508749485	0.02549019642174244	1.1096721659612043	0.1411764770746231	0.1411764770746231	0.057516341490878	0.057516341490878	0.052941177040338516	0.019607843831181526	0.019607843831181526	0.028591317126876972	0.028591317126876972	0.0784313753247261	579.7636363635186	379.71515150489745	0.0	578.7111111111111
1	566	nan	0	CAT	CAT	3202	3202	0	0	0	nan	91	686.0	370.0	1.0	5.602722502607438	0.6854922637139685	0.0	0.19782608695652174	0.051765248210073785	29.16378417611248	24.839484696748443	1.0	1.0	1.0	17.488897577078394	21.23356537908628	27.592810970341823	148.62999999999997	0.2668621700879765	5.827451162040234	5.827451162040234	0.03921568766236305	0.0156862735748291	1.9199303648603332	0.18039216101169586	0.18039216101169586	0.06403792485758499	0.06403792485758499	0.05098039284348488	0.027450980618596077	0.027450980618596077	0.034600452597108075	0.034600452597108075	0.0784313753247261	694.0430686239512	379.1177658051744	0.0	692.3956043956044
1	567	nan	0	CAT	CAT	3202	3202	0	0	0	nan	54	813.0	376.0	1.0	3.4332789094672167	0.8689122432767765	0.0	0.28125	0.08552285897729033	19.538596214356232	15.811388300841896	1.0	1.0	1.0	8.538149682454625	9.670944215120333	26.9712142946236	89.07600000000002	0.44081632653061226	4.588235445320606	4.588235445320606	0.05686274543404579	0.0313725508749485	0.4227390327434269	0.16862745583057404	0.16862745583057404	0.08496732306149271	0.08496732306149271	0.0784313753247261	0.027450980618596077	0.027450980618596077	0.0401131880655386	0.0401131880655386	0.11372549086809158	816.035042743572	381.6965811978719	0.0	816.0925925925926
1	568	nan	0	CAT	CAT	3202	3202	0	0	0	nan	44	858.0	382.0	1.0	3.776372574156888	0.8521440097148553	0.0	0.3076923076923077	0.10114644848356215	18.29330076877822	15.620499351813308	1.0	1.0	1.0	7.29810215617507	9.573018820477056	-56.005834141922094	73.93600000000004	0.4731182795698925	4.8745099529623985	4.8745099529623985	0.08235294371843338	0.027450978755950928	0.6275002181500403	0.18039216101169586	0.18039216101169586	0.11078431711278179	0.11078431711278179	0.09803921729326248	0.0470588244497776	0.0470588244497776	0.038804665295961896	0.038804665295961896	0.1411764770746231	861.1962992788774	383.06275140681066	0.0	861.5681818181819
1	569	nan	0	CAT	CAT	3202	3202	0	0	0	nan	34	972.0	382.0	1.0	3.4301421518459274	0.8014769004342189	0.0	0.3541666666666667	0.12046667065370507	14.865020681585728	12.083045973594572	1.0	1.0	1.0	6.821910402406465	8.889664898364598	81.04568428876112	59.55400000000001	0.4503311258278146	2.7490196749567986	2.7490196749567986	0.062745101749897	0.011764705181121826	0.6471973184121629	0.11764705926179886	0.11764705926179886	0.08085351985167055	0.08085351985167055	0.08627451211214066	0.04313725605607033	0.04313725605607033	0.018903489825813333	0.018903489825813333	0.09215686470270157	969.3994293882647	384.8987160958153	0.0	969.5294117647059
1	570	nan	0	CAT	CAT	3202	3202	0	0	0	nan	44	560.0	390.0	1.0	3.483766026993322	0.8178695380929093	0.0	0.2603550295857988	0.08850965666483632	17.194073822660737	15.620499351813308	1.4142135623730951	1.0094139445993884	1.0	7.864626436982789	9.893533705881593	-41.64403030770316	79.03800000000001	0.43564356435643564	2.9254902862012386	3.019607935100794	0.05098039284348488	0.019607841968536377	0.7010392094352923	0.10196078568696976	0.10196078568696976	0.06803465781863345	0.06862745307047259	0.07058823853731155	0.0313725508749485	0.0313725508749485	0.020852150539804132	0.02097714361256243	0.09019608050584793	562.4181818236998	385.58831169824697	0.0	563.1136363636364
1	571	nan	0	CAT	CAT	3202	3202	0	0	0	nan	25	808.0	381.0	1.0	2.107129024615746	0.8295951322792158	-1.0	0.390625	0.15417954625042832	10.19997847443257	8.602325267042627	1.4142135623730951	1.0165685424949238	1.0	4.919349550499537	5.695315029643821	39.47854223888797	45.14000000000001	0.6329113924050633	2.1568628195673227	2.2823530230671167	0.045098040252923965	0.03921569138765335	0.638278722977807	0.1568627506494522	0.1568627506494522	0.08986928414863844	0.09129412092268467	0.10196078568696976	0.027450980618596077	0.027450980618596077	0.04422161742984079	0.04388682292181718	0.12941177189350128	810.9793814485322	382.8762886585486	0.0	810.68
1	572	nan	0	CAT	CAT	3202	3202	0	0	0	nan	38	834.0	387.0	1.0	2.825555486221816	0.9531968771087911	-2.0	0.31666666666666665	0.14730570094663084	15.901405752321052	13.601470508735444	1.4142135623730951	1.0109003569045552	1.0	4.068667356033675	4.807795051027793	-36.477606978138674	56.93600000000003	0.7524752475247525	4.701960921287537	4.8196079805493355	0.09607843309640884	0.027450978755950928	0.43391215401715916	0.18431372940540314	0.18431372940540314	0.12708002489966316	0.12683178896182462	0.12941177189350128	0.08627451211214066	0.08627451211214066	0.02906825823194737	0.028722947819737096	0.1509803980588913	838.5386493227529	383.5581773679009	0.0	838.2105263157895
1	573	nan	0	CAT	CAT	3202	3202	0	0	0	nan	46	846.0	391.0	1.0	3.8026646180307644	0.6463320812996353	0.0	0.32167832167832167	0.09101572748901952	16.84246623537727	13.601470508735444	1.0	1.0	1.0	9.054838430910902	12.851749126526288	-7.381751021738196	79.69400000000002	0.37551020408163266	4.486274626106024	4.486274626106024	0.08235294371843338	0.0156862735748291	0.24904054003754916	0.15294118225574493	0.15294118225574493	0.09752770926317443	0.09752770926317443	0.0941176488995552	0.05098039284348488	0.05098039284348488	0.02336699754928428	0.02336699754928428	0.10980392247438431	851.0961538595197	386.02972026057085	0.0	851.0652173913044
1	574	nan	0	CAT	CAT	3202	3202	0	0	0	nan	59	979.0	376.0	1.0	4.521296676765671	0.7722822556652426	0.0	0.24789915966386555	0.08304054248967742	22.054975261875324	17.69180601295413	1.0	1.0	1.0	10.49902415449747	14.011074949464614	-52.52092355893013	94.49000000000004	0.34911242603550297	3.286274606361985	3.286274606361985	0.03529411926865578	0.0156862773001194	1.1674295651275117	0.10196078568696976	0.10196078568696976	0.05569956959935568	0.05569956959935568	0.05882352963089943	0.0235294122248888	0.0235294122248888	0.020923363699587805	0.020923363699587805	0.07450980693101883	978.1252983159385	381.1157517915784	0.0	979.271186440678
1	575	nan	0	CAT	CAT	3202	3202	0	0	0	nan	62	1056.0	377.0	1.0	4.4247884109340925	0.863208988342371	-2.0	0.20261437908496732	0.07600263460845838	23.649514979380008	20.615528128088304	1.0	1.0	1.0	10.49902415449747	11.939380810598543	44.52685303252809	101.24800000000003	0.3768996960486322	3.701960887759924	3.701960887759924	0.05098039284348488	0.00784314051270485	0.2490625780087256	0.10588235408067703	0.10588235408067703	0.059709046576772964	0.059709046576772964	0.05882352963089943	0.0313725508749485	0.0313725508749485	0.015227630630073622	0.015227630630073622	0.06862745434045792	1057.1906779504145	385.8495762622171	0.0	1057.0483870967741
1	576	nan	0	CAT	CAT	3202	3202	0	0	0	nan	45	605.0	378.0	1.0	2.6346283740722316	0.568099425246473	0.0	0.3125	0.09700727273987027	13.486089304144285	11.40175425099138	1.4142135623730951	1.0184094916610265	1.0	9.474729115034302	11.098511082255593	55.92799117493708	76.35000000000002	0.46632124352331605	4.372549142688513	4.552941303700209	0.06666667014360428	0.0313725471496582	1.091470602334018	0.21176470816135406	0.21176470816135406	0.10168718936484913	0.10117647341556019	0.09019608050584793	0.0313725508749485	0.0313725508749485	0.05204882339636662	0.05093411746978534	0.13333334028720856	602.9672696037696	383.8751076579206	0.0	603.1555555555556
1	577	nan	0	CAT	CAT	3202	3202	0	0	0	nan	43	638.0	382.0	1.0	3.4240740185075147	0.8184842262853605	0.0	0.30714285714285716	0.09930918122261324	16.859905125194334	13.601470508735444	1.0	1.0	1.0	7.818165471528866	9.686504424058393	22.959434008967698	73.76400000000002	0.44329896907216493	4.9490197747945786	4.9490197747945786	0.07450980693101883	0.023529410362243652	1.036539143221949	0.37254902720451355	0.37254902720451355	0.11509348313475765	0.11509348313475765	0.0941176488995552	0.05882352963089943	0.05882352963089943	0.06545058715569596	0.06545058715569596	0.12941177189350128	639.7583201305226	384.3882725695423	0.0	640.3255813953489
1	578	nan	0	CAT	CAT	3202	3202	0	0	0	nan	19	667.0	382.0	1.0	1.652553767918351	0.6889765972594089	0.0	0.5428571428571428	0.2557568747544597	7.329417249337154	6.082762530298219	1.0	1.0	1.0	4.0	5.3122413268405575	87.885518280055	30.55400000000001	0.7037037037037037	0.9490196332335472	0.9490196332335472	0.04313725605607033	0.003921568393707275	0.296596906010705	0.07058823853731155	0.07058823853731155	0.049948401749134064	0.049948401749134064	0.0470588244497776	0.03921568766236305	0.03921568766236305	0.009422260386586537	0.009422260386586537	0.05588235333561897	665.9214876022352	384.08264462096207	0.0	665.8421052631579
1	579	nan	0	CAT	CAT	3202	3202	0	0	0	nan	55	794.0	391.0	1.0	4.559090588449793	0.7764429729622344	0.0	0.24553571428571427	0.07832644712272606	21.435585650616424	17.4928556845359	1.0	1.0	1.0	10.59335537411031	13.508438550259855	31.681252792168873	93.93600000000002	0.3448275862068966	4.58039228245616	4.58039228245616	0.062745101749897	0.013725489377975464	0.7740362492996208	0.2235294133424759	0.2235294133424759	0.08327985968102108	0.08327985968102108	0.07647059112787247	0.04313725605607033	0.04313725605607033	0.03247582064069313	0.03247582064069313	0.0941176488995552	793.9126712022507	385.4297945140512	0.0	793.1454545454545
1	580	nan	0	CAT	CAT	3202	3202	0	0	0	nan	53	874.0	391.0	1.0	3.9445423507340487	0.8432867820439631	0.0	0.29444444444444445	0.09437677258740133	20.386158023299586	16.401219466856727	1.0	1.0	1.0	8.170594879790283	10.956823227740996	-29.51982796982629	84.00600000000003	0.4108527131782946	3.121568715199828	3.121568715199828	0.0313725508749485	0.003921568393707275	3.0764256652429682	0.23529411852359772	0.23529411852359772	0.05889752292829865	0.05889752292829865	0.03529411926865578	0.027450980618596077	0.027450980618596077	0.051529475076674935	0.051529475076674935	0.05882352963089943	875.5402010590806	386.8580401752682	0.0	878.2264150943396
1	581	nan	0	CAT	CAT	3202	3202	0	0	0	nan	35	902.0	382.0	1.0	3.3822954376607544	0.5566107824169272	0.0	0.35	0.11994778578035348	13.424477664594876	11.40175425099138	1.0	1.0	1.0	8.713146327183937	11.152698910219359	-51.72800168106735	60.554	0.42168674698795183	3.7411765679717064	3.7411765679717064	0.054901961237192154	0.0470588244497776	0.46375616231771705	0.23137255012989044	0.23137255012989044	0.1068907590849059	0.1068907590849059	0.10196078568696976	0.03921568766236305	0.03921568766236305	0.05323060616392467	0.05323060616392467	0.15294118225574493	904.4245282904262	383.99161425349604	0.0	904.8857142857142
1	582	nan	0	CAT	CAT	3202	3202	0	0	0	nan	70	955.0	386.0	1.0	4.502021341703494	0.9170176155466903	-1.0	0.21671826625386997	0.07662244023046944	26.361582799781676	23.430749027719962	1.4142135623730951	1.0118346732106598	1.0	9.76480165448082	10.514230394909859	-32.37036387999587	107.14600000000004	0.41916167664670656	3.6627452094107866	3.733333447948098	0.03529411926865578	0.0156862735748291	1.8358293805047308	0.10196078568696976	0.10196078568696976	0.05386390013839392	0.05333333497068712	0.05098039284348488	0.027450980618596077	0.027450980618596077	0.019638012361770207	0.01960111971026437	0.06862745434045792	960.6775209831422	383.71638657125294	0.0	958.9571428571429
1	583	nan	0	CAT	CAT	3202	3202	0	0	0	nan	27	614.0	382.0	1.0	2.615679541077556	0.7443274811726064	0.0	0.42857142857142855	0.16474277047638536	11.233950246561571	8.94427190999916	1.0	1.0	1.0	5.692099788303083	7.502198183894512	-19.79862027805067	45.38200000000001	0.5346534653465347	3.0000000819563866	3.0000000819563866	0.09313725680112839	0.027450978755950928	0.46643939011358304	0.1725490242242813	0.1725490242242813	0.11111111414653284	0.11111111414653284	0.11764705926179886	0.03921568766236305	0.03921568766236305	0.040290289371675427	0.040290289371675427	0.1460784375667572	612.5032679748139	385.3934640466469	0.0	612.0370370370371
1	584	nan	0	CAT	CAT	3202	3202	0	0	0	nan	44	716.0	390.0	1.0	3.76582487154928	0.7510543521476011	0.0	0.29333333333333333	0.09956198273310292	17.20898089004205	14.317821063276353	1.4142135623730951	1.0094139445993884	1.0	8.656823554826905	11.362064091866806	-1.528255815848793	74.52200000000002	0.4131455399061033	2.058823587372899	2.1019608434289694	0.03921568766236305	0.003921568393707275	0.6918650201887984	0.09803921729326248	0.09803921729326248	0.04787961831099765	0.047771837350658396	0.04313725605607033	0.027450980618596077	0.027450980618596077	0.015213066481381725	0.015055795251917631	0.0470588244497776	710.5298507511822	386.2126865768622	0.0	710.2954545454545
1	585	nan	0	CAT	CAT	3202	3202	0	0	0	nan	29	761.0	382.0	1.0	2.3768365920717884	0.9382719233173148	0.0	0.35802469135802467	0.2551033614619329	12.60346580488584	10.0	1.4142135623730951	1.0571329051549097	1.0	3.5355339059327378	4.359520383325322	-47.253496041803196	37.79600000000001	0.7945205479452054	2.4862745851278305	2.89411773532629	0.08235294371843338	0.013725489377975464	0.2566355397841274	0.16078431904315948	0.16078431904315948	0.09945098340511321	0.09979716328711345	0.09607843309640884	0.05882352963089943	0.05882352963089943	0.030272479165365906	0.029066465862580017	0.12450980953872204	759.3550135426042	384.2046070572401	0.0	759.448275862069
1	586	nan	0	CAT	CAT	3202	3202	0	0	0	nan	27	826.0	391.0	1.0	2.2594312657733635	0.7928042987211419	0.0	0.38571428571428573	0.18464931842621932	10.727739010059702	9.486832980505138	1.0	1.0	1.0	4.949747468305833	6.538302535478816	63.79176084555418	42.866000000000014	0.6585365853658537	2.2784314416348934	2.2784314416348934	0.05784313753247261	0.019607845693826675	0.9526990557991476	0.16078431904315948	0.16078431904315948	0.08438634969018123	0.08438634969018123	0.0784313753247261	0.0470588244497776	0.0470588244497776	0.03286865599772259	0.03286865599772259	0.10000000149011612	825.1187607646206	388.71772807228604	0.0	824.8148148148148
1	587	nan	0	CAT	CAT	3202	3202	0	0	0	nan	36	871.0	391.0	1.0	3.0554035547258764	0.7025336280594822	0.0	0.375	0.1359098910676899	13.70958004576606	11.704699910719626	1.0	1.0	1.0	7.0	9.756430142564351	-16.17458336630339	57.69400000000001	0.5255474452554745	4.874509923160076	4.874509923160076	0.09803921729326248	0.035294122993946075	0.8244164637476591	0.23137255012989044	0.23137255012989044	0.13540305342111322	0.13540305342111322	0.13725490868091583	0.062745101749897	0.062745101749897	0.04505052116534172	0.04505052116534172	0.16862745583057404	866.959774734275	388.50281577188696	0.0	866.1666666666666
1	588	nan	0	CAT	CAT	3202	3202	0	0	0	nan	67	1068.0	399.0	1.0	5.191786265399235	0.9287206212314254	0.0	0.2537878787878788	0.08213187933494696	27.95046312870077	23.53720459187964	1.4142135623730951	1.0061822919757177	1.0	9.296001716961998	10.363480230742372	-88.46001299531675	101.24800000000003	0.3732590529247911	2.8000000789761543	2.831372629851103	0.0313725508749485	0.00784313678741455	0.39309667879155513	0.06666667014360428	0.06666667014360428	0.04242424362085082	0.04225929298285228	0.04313725605607033	0.0235294122248888	0.0235294122248888	0.010440622465814436	0.010448703670249982	0.05098039284348488	1066.756232706496	387.9819944541846	0.0	1067.134328358209
1	589	nan	0	CAT	CAT	3202	3202	0	0	0	nan	24	589.0	391.0	1.0	2.17711643673251	0.6917865643596414	0.0	0.5	0.19616766430591273	9.435829566465946	7.280109889280518	1.0	1.0	1.0	5.0	6.813631734604572	-80.93712042113991	39.21000000000001	0.5783132530120482	1.5882353521883488	1.5882353521883488	0.05098039284348488	0.019607841968536377	0.4560849162170769	0.09019608050584793	0.09019608050584793	0.06617647300784786	0.06617647300784786	0.07058823853731155	0.0313725508749485	0.0313725508749485	0.018919706284109643	0.018919706284109643	0.08235294371843338	587.7604938173555	387.89382716366754	0.0	587.625
1	590	nan	0	CAT	CAT	3202	3202	0	0	0	nan	43	659.0	394.0	1.0	3.168343231859382	0.7363257592257534	0.0	0.3006993006993007	0.11707883023376084	15.497191528568386	12.806248474865697	1.0	1.0	1.0	7.353160240144463	10.485821409417145	19.82166764438242	67.93600000000002	0.44329896907216493	2.1333334017544985	2.1333334017544985	0.03529411926865578	0.00784313678741455	1.3057028996160502	0.13333334028720856	0.13333334028720856	0.04961240469196508	0.04961240469196508	0.04313725605607033	0.0235294122248888	0.0235294122248888	0.0216762850642062	0.0216762850642062	0.05882352963089943	653.1966911785202	387.9558823648438	0.0	654.4418604651163
1	591	nan	0	CAT	CAT	3202	3202	0	0	0	nan	43	697.0	394.0	1.0	3.474651182739534	0.6223597416187218	0.0	0.2986111111111111	0.1168379308952569	15.426476786255265	12.206555615733702	1.0	1.0	1.0	8.48528137423857	12.074786860122126	-42.72335371870874	68.00600000000003	0.41148325358851673	2.27450986020267	2.27450986020267	0.03921568766236305	0.009803920984268188	0.9069615627001403	0.11372549086809158	0.11372549086809158	0.05289557814424814	0.05289557814424814	0.04901960864663124	0.027450980618596077	0.027450980618596077	0.021082225925150088	0.021082225925150088	0.05882352963089943	697.2086206663258	389.36034481356995	0.0	696.3023255813954
1	592	nan	0	CAT	CAT	3202	3202	0	0	0	nan	36	1088.0	390.0	1.0	3.090687217073292	0.7829292166060206	0.0	0.32727272727272727	0.12280635579020668	14.36781365165293	11.661903789690601	1.0	1.0	1.0	7.0710678118654755	8.938371979352098	-38.48377711467563	60.694000000000024	0.4768211920529801	1.8078431710600853	1.8078431710600853	0.04313725605607033	0.00784313678741455	0.5877864890695139	0.08627451211214066	0.08627451211214066	0.050217865862780146	0.050217865862780146	0.05098039284348488	0.0	0.0	0.013131219902917756	0.013131219902917756	0.05882352963089943	1089.8329718196946	385.4859002015388	0.0	1090.4166666666667
1	593	nan	0	CAT	CAT	3202	3202	0	0	0	nan	55	514.0	389.0	1.0	1.5538869580718933	0.8709398571652425	0.0	0.49107142857142855	0.366060620709826	13.321153230441372	13.341664064126334	2.8284271247461903	1.3075424483359326	1.0	5.813776741499453	6.5458765127489835	-24.537680710509292	43.45200000000001	0.8148148148148148	2.4352941773831844	3.964705988764763	0.053921569138765335	0.013725491240620613	0.7724628117915593	0.1882352977991104	0.1882352977991104	0.06764706048286623	0.0720855634320866	0.060784315690398216	0.0	0.0	0.04025183561968174	0.037026156256043816	0.0784313753247261	514.516320467729	388.75667654882983	0.0	515.2727272727273
1	594	nan	0	CAT	CAT	3202	3202	0	0	0	nan	52	558.0	382.0	1.0	4.03991191159952	0.7772714891144569	0.0	0.27807486631016043	0.09659675012478902	19.638574719977917	17.08800749063506	1.4142135623730951	1.0079656454302517	1.0	10.0	12.35591065243796	-68.59755878840372	82.24800000000003	0.3895131086142322	3.600000102072954	3.6588236317038536	0.05098039284348488	0.0156862735748291	0.0900038839864014	0.13333334028720856	0.13333334028720856	0.07058823729554813	0.0703619929173818	0.06666667014360428	0.04313725605607033	0.04313725605607033	0.022826882714961996	0.02266399293783276	0.0784313753247261	554.4212218647226	388.50803858959597	0.0	554.3461538461538
1	595	nan	0	CAT	CAT	3202	3202	0	0	0	nan	54	600.0	394.0	1.0	4.721726132761614	0.496168082422054	0.0	0.24107142857142858	0.08088882728492243	19.293984181648007	15.811388300841896	1.0	1.0	1.0	11.675647935638567	16.751548120235427	-84.40560003587416	91.59200000000003	0.32432432432432434	6.364706080406904	6.364706080406904	0.0882352963089943	0.02352941781282425	0.7507695614274961	0.21960784494876862	0.21960784494876862	0.11786492741494267	0.11786492741494267	0.12156862765550613	0.05882352963089943	0.05882352963089943	0.0357225412956406	0.0357225412956406	0.14313726127147675	596.2821934813284	389.79235983168496	0.0	595.6666666666666
1	596	nan	0	CAT	CAT	3202	3202	0	0	0	nan	61	682.0	376.0	1.0	4.2749167258861265	0.8764331546106597	0.0	0.26406926406926406	0.07467349568907435	23.273771379078752	20.024984394500787	1.0	1.0	1.0	9.922778767136677	11.206868926794836	-87.44263720421972	101.31800000000004	0.3885350318471338	5.6549021154642105	5.6549021154642105	0.06372549384832382	0.023529410362243652	0.8766973688817977	0.1725490242242813	0.1725490242242813	0.09270331336826575	0.09270331336826575	0.0941176488995552	0.03529411926865578	0.03529411926865578	0.03415079409911447	0.03415079409911447	0.11764705926179886	680.7233009751718	384.7766990274633	0.0	681.2786885245902
1	597	nan	0	CAT	CAT	3202	3202	0	0	0	nan	28	723.0	386.0	1.0	2.2585921674086245	0.8261165826349578	0.0	0.4375	0.17534339996766918	11.140782988279472	9.219544457292887	1.4142135623730951	1.0295866830266498	1.0	5.269651864139677	6.277822731231737	-43.464776264510014	44.79600000000001	0.6086956521739131	1.1450980678200722	1.2392157167196274	0.03921568766236305	0.003921568393707275	0.213152021709504	0.054901961237192154	0.054901961237192154	0.044042233377695084	0.04425770416855812	0.04313725605607033	0.0313725508749485	0.0313725508749485	0.006731798574446243	0.006616812945112915	0.05098039284348488	720.4810126538138	388.67088605855923	0.0	720.4285714285714
1	598	nan	0	CAT	CAT	3202	3202	0	0	0	nan	88	748.0	376.0	1.0	7.5300085795809455	0.8201306429925858	0.0	0.17849898580121704	0.047771783799692616	35.67755937049392	28.284271247461902	1.0	1.0	1.0	15.210005335143112	20.41385422986473	-85.08569352244066	152.146	0.23945578231292516	6.282353114336729	6.282353114336729	0.05098039284348488	0.019607841968536377	1.2246099068260377	0.14509804546833038	0.14509804546833038	0.07139037629928101	0.07139037629928101	0.06666667014360428	0.03921568766236305	0.03921568766236305	0.026241227368600274	0.026241227368600274	0.09019608050584793	748.3514357109061	389.3227215811382	0.0	748.0568181818181
1	599	nan	0	CAT	CAT	3202	3202	0	0	0	nan	24	762.0	384.0	1.0	1.7394205852558073	0.8026789643061555	-1.0	0.42857142857142855	0.23222006583235152	8.944818228735837	7.615773105863909	1.0	1.0	1.0	4.1159660434202126	5.334790979212332	-58.352143652604376	36.03800000000001	0.7164179104477612	2.070588305592537	2.070588305592537	0.05098039284348488	0.0313725508749485	0.6047927212581176	0.16470588743686676	0.16470588743686676	0.08627451273302238	0.08627451273302238	0.08235294371843338	0.04313725605607033	0.04313725605607033	0.03739224990269767	0.03739224990269767	0.125490203499794	761.1628787942303	386.44318180370686	0.0	761.25
1	600	nan	0	CAT	CAT	3202	3202	0	0	0	nan	47	783.0	381.0	1.0	3.8167644062799426	0.9679145876969224	-2.0	0.24102564102564103	0.12553383300661788	20.78853836467245	17.029386365926403	1.4142135623730951	1.0264391635557295	1.0	4.242640687119285	5.223732028713453	-42.64462834098833	68.59200000000003	0.6666666666666666	2.3960785027593374	2.572549095377326	0.03529411926865578	0.013725493103265762	0.5353794896617695	0.11764705926179886	0.11764705926179886	0.05445632960816676	0.05473508713568779	0.052941177040338516	0.027450980618596077	0.027450980618596077	0.021368638892332387	0.020844717617754638	0.06666667014360428	778.4268292520017	385.90701221281586	0.0	778.0851063829788
1	601	nan	0	CAT	CAT	3202	3202	0	0	0	nan	59	988.0	377.0	1.0	4.403207216374333	0.8129408939358839	0.0	0.24583333333333332	0.0786752496480113	22.283099170086338	17.804493814764857	1.0	1.0	1.0	9.91075561816943	12.976478246690693	-51.262313867394695	97.07600000000004	0.3575757575757576	2.5803922470659018	2.5803922470659018	0.03431372717022896	0.00784313678741455	0.838816070999785	0.0784313753247261	0.0784313753247261	0.0437354618146763	0.0437354618146763	0.03921568766236305	0.0235294122248888	0.0235294122248888	0.014418955109848723	0.014418955109848723	0.0519607849419117	985.3784194416463	385.96656535848047	0.0	985.9152542372881
1	602	nan	0	CAT	CAT	3202	3202	0	0	0	nan	39	569.0	394.0	1.0	3.0441974026592025	0.412236459615791	0.0	0.32231404958677684	0.11296707694678804	12.920115474869487	10.63014581273465	1.0	1.0	1.0	9.065797220613476	11.771218638554025	-28.509501227272267	65.86600000000001	0.45614035087719296	2.3803922291845083	2.3803922291845083	0.04313725605607033	0.01764705963432789	0.8363358322531221	0.11372549086809158	0.11372549086809158	0.06103569818421816	0.06103569818421816	0.060784315690398216	0.027450980618596077	0.027450980618596077	0.021785461398921322	0.021785461398921322	0.0784313753247261	569.1400329433704	389.82042832798084	0.0	568.3846153846154
1	603	nan	0	CAT	CAT	3202	3202	0	0	0	nan	30	586.0	392.0	1.0	2.4039001564135245	0.8195277247077531	0.0	0.375	0.18444296907668606	11.840933308836082	10.0	1.4142135623730951	1.0276142374915398	1.0	5.656854249492381	6.785322914805771	31.158206366655246	45.210000000000015	0.5882352941176471	3.3568628318607807	3.6431373469531536	0.09215686470270157	0.0313725471496582	0.054712984273219877	0.21176470816135406	0.21176470816135406	0.11988795828074217	0.12143791156510512	0.12156862765550613	0.054901961237192154	0.054901961237192154	0.04247555458134032	0.04213309461345809	0.15490196645259857	583.0021528482567	390.1883745967133	0.0	583.0333333333333
1	604	nan	0	CAT	CAT	3202	3202	0	0	0	nan	42	681.0	396.0	1.0	3.2118977046055	0.8752236408836263	0.0	0.3181818181818182	0.11435606673995245	16.757261359154093	14.212670403551895	1.4142135623730951	1.0098622276755498	1.0	7.0710678118654755	8.105797176264057	-37.93370048026279	67.93600000000002	0.5562913907284768	2.9607843942940235	3.043137338012457	0.05098039284348488	0.019607845693826675	0.9504522662218625	0.14509804546833038	0.14509804546833038	0.07221425351936643	0.0724556509050585	0.06666667014360428	0.0313725508749485	0.0313725508749485	0.027389090448659708	0.027105173853960426	0.09215686470270157	685.3015463777851	392.78479382089614	0.0	686.0952380952381
1	605	nan	0	CAT	CAT	3202	3202	0	0	0	nan	48	785.0	394.0	1.0	3.5122478632255656	0.7079039333746591	0.0	0.25	0.09765498548858702	16.989748032267276	15.524174696260024	1.0	1.0	1.0	10.213243599737853	12.000007344126283	-78.01651770227885	78.59200000000004	0.3983402489626556	2.662745166569948	2.662745166569948	0.04313725605607033	0.011764705181121826	0.8908881879465737	0.13333334028720856	0.13333334028720856	0.05547385763687392	0.05547385763687392	0.05098039284348488	0.027450980618596077	0.027450980618596077	0.022499086872565698	0.022499086872565698	0.062745101749897	784.3092783423087	389.7938144344969	0.0	784.0
1	606	nan	0	CAT	CAT	3202	3202	0	0	0	nan	45	843.0	394.0	1.0	3.2877348896234504	0.5392234642939769	0.0	0.28846153846153844	0.11292695820065839	14.911746975878446	13.038404810405298	1.0	1.0	1.0	9.532306376993182	12.558117469268952	-21.20480082274552	70.76400000000002	0.44776119402985076	4.039215823635459	4.039215823635459	0.07549019902944565	0.027450982481241226	0.905936468893109	0.15294118225574493	0.15294118225574493	0.08976035163634354	0.08976035163634354	0.08627451211214066	0.027450980618596077	0.027450980618596077	0.0347744102808034	0.0347744102808034	0.12450980953872204	839.7883495025574	388.0650485477451	0.0	840.4
1	607	nan	0	CAT	CAT	3202	3202	0	0	0	nan	25	948.0	393.0	1.0	2.0982822997032375	0.6498224666300804	0.0	0.5208333333333334	0.18193832906716945	9.28440044177942	7.810249675906654	1.4142135623730951	1.0165685424949238	1.0	5.0	7.056943004695184	-77.02589449380307	41.55400000000001	0.6410256410256411	0.7647059075534344	0.8078431636095047	0.027450980618596077	0.003921570256352425	0.2761757593360494	0.0470588244497776	0.0470588244497776	0.03186274614805976	0.03231372654438019	0.0313725508749485	0.019607843831181526	0.019607843831181526	0.006727186187745411	0.006951692763146019	0.03529411926865578	947.1941747670417	390.78640774749255	0.0	946.96
1	608	nan	0	CAT	CAT	3202	3202	0	0	0	nan	37	576.0	394.0	1.0	3.1402901947872452	0.8772872576382571	0.0	0.3162393162393162	0.1272302090422799	15.582832784833004	13.892443989449804	1.0	1.0	1.0	6.008327554319921	7.479225154795981	-59.313263050734285	60.45200000000002	0.5138888888888888	3.4745098911225796	3.4745098911225796	0.07450980693101883	0.021568626165390015	0.3568662400594068	0.1882352977991104	0.1882352977991104	0.09390567273304269	0.09390567273304269	0.0882352963089943	0.05098039284348488	0.05098039284348488	0.029641511685789053	0.029641511685789053	0.11764705926179886	575.3577878176046	390.46275395617386	0.0	575.5945945945946
1	609	nan	0	CAT	CAT	3202	3202	0	0	0	nan	68	815.0	387.0	1.0	4.247412645556294	0.6745835059937603	0.0	0.2236842105263158	0.0627855845094696	21.87115495921013	18.973665961010276	1.4142135623730951	1.0060913759172514	1.0	13.380906122107302	16.14525479207619	56.78089507611268	116.66200000000005	0.3425692695214106	6.219608014449477	6.337255073711276	0.062745101749897	0.027450978755950928	1.0880806728305978	0.27450981736183167	0.27450981736183167	0.09282997036491757	0.09319492755457759	0.09019608050584793	0.027450980618596077	0.027450980618596077	0.049360306593430006	0.04908700286453018	0.11764705926179886	808.5396039550517	388.81250002213585	0.0	808.0
1	610	nan	0	CAT	CAT	3202	3202	0	0	0	nan	34	955.0	394.0	1.0	2.538116556128901	0.7829403613790598	0.0	0.37777777777777777	0.1662553616878764	12.66672786551802	10.295630140987	1.0	1.0	1.0	6.0	7.879930484269469	-35.827337893507774	50.69400000000002	0.544	1.2862745579332113	1.2862745579332113	0.03333333507180214	0.003921568393707275	0.20129436873025475	0.05098039284348488	0.05098039284348488	0.03783160464509445	0.03783160464509445	0.03529411926865578	0.027450980618596077	0.027450980618596077	0.005854014761113418	0.005854014761113418	0.04313725605607033	955.4725609688594	391.103658523632	0.0	955.4117647058823
1	611	nan	0	CAT	CAT	3202	3202	0	0	0	nan	41	1019.0	394.0	1.0	3.4606246900151922	0.777524851671228	0.0	0.3253968253968254	0.1146440770777898	16.161577815697672	13.92838827718412	1.0	1.0	1.0	8.0	10.163243965189636	-20.42754661226317	67.03800000000001	0.4385026737967914	2.658823622390628	2.658823622390628	0.05098039284348488	0.013725491240620613	0.576741555358696	0.16470588743686676	0.16470588743686676	0.06484935664367385	0.06484935664367385	0.060784315690398216	0.027450980618596077	0.027450980618596077	0.02979155615633559	0.02979155615633559	0.07450980693101883	1017.5929203532507	389.216814166809	0.0	1017.0975609756098
1	612	nan	0	CAT	CAT	3202	3202	0	0	0	nan	39	1099.0	394.0	1.0	2.828328428872862	0.6571444373180447	0.0	0.325	0.11797817510932493	13.456345305995177	12.529964086141668	1.4142135623730951	1.010620860573669	1.0	8.432993810941912	10.142917775039795	17.093785293358774	64.45200000000001	0.47560975609756095	1.8901961334049702	1.9490196630358696	0.03921568766236305	0.009803924709558487	0.6586388560219001	0.08235294371843338	0.08235294371843338	0.04974200351065711	0.04997486315476589	0.052941177040338516	0.0	0.0	0.019360781860667135	0.01916478783487366	0.062745101749897	1095.8933601531396	392.0784708084935	0.0	1096.2307692307693
1	613	nan	0	CAT	CAT	3202	3202	0	0	0	nan	34	606.0	394.0	1.0	2.7230759852049937	0.8816185948019452	0.0	0.37362637362637363	0.14631547013691043	13.965383721961128	12.165525060596439	1.0	1.0	1.0	6.0	6.591138182636569	-4.93672931149761	54.03800000000002	0.544	3.6901961658149958	3.6901961658149958	0.05686274729669094	0.0470588244497776	1.3219690343536894	0.2549019753932953	0.2549019753932953	0.10853518134749987	0.10853518134749987	0.09019608050584793	0.027450980618596077	0.027450980618596077	0.06740698086367042	0.06740698086367042	0.16274510324001312	606.3347502721186	389.8756641933523	0.0	607.5
1	614	nan	0	CAT	CAT	3202	3202	0	0	0	nan	32	675.0	391.0	1.0	2.5347115043825363	0.6151140739324664	0.0	0.36363636363636365	0.14849733127815665	11.362362252724164	10.198039027185569	1.0	1.0	1.0	7.0	8.958519583599703	18.996419746953134	52.03800000000002	0.5333333333333333	1.3450980763882399	1.3450980763882399	0.027450980618596077	0.011764707043766975	0.7762411910363155	0.08627451211214066	0.08627451211214066	0.042034314887132496	0.042034314887132496	0.03921568766236305	0.019607843831181526	0.019607843831181526	0.015352903338975987	0.015352903338975987	0.05098039284348488	672.8658892148345	388.46647230405483	0.0	672.1875
1	615	nan	0	CAT	CAT	3202	3202	0	0	0	nan	38	900.0	394.0	1.0	3.4920961931960917	0.8480531895412224	0.0	0.36538461538461536	0.10949786133110641	16.31572231074539	12.649110640673518	1.0	1.0	1.0	6.44980619863884	8.645882569518008	-16.63939844214008	66.03800000000003	0.4691358024691358	3.333333432674408	3.333333432674408	0.04313725605607033	0.023529410362243652	0.7941055838775485	0.29411765933036804	0.29411765933036804	0.08771930085985284	0.08771930085985284	0.05882352963089943	0.0313725508749485	0.0313725508749485	0.06308872260516708	0.06308872260516708	0.10980392247438431	904.4799999827892	390.4047058785794	0.0	904.6315789473684
1	616	nan	0	CAT	CAT	3202	3202	0	0	0	nan	89	1071.0	376.0	1.0	6.190163337346826	0.5766129275814111	0.0	0.2036613272311213	0.05403153539477639	29.036538442751564	24.08318915758459	1.4142135623730951	1.0046540849704841	1.0	18.0	23.723358917695254	-72.25181767543494	143.872	0.25834542815674894	4.631372701376677	4.662745252251625	0.03921568766236305	0.009803920984268188	1.559495324935672	0.0941176488995552	0.0941176488995552	0.05262923524291678	0.05239039609271489	0.045098040252923965	0.0313725508749485	0.0313725508749485	0.017743070526983557	0.017784801696681063	0.06568627804517746	1077.6240538272323	386.3229604506401	0.0	1076.5168539325844
1	617	nan	0	CAT	CAT	3202	3202	0	0	0	nan	35	621.0	394.0	1.0	3.311659978347391	0.6474925898254006	0.0	0.35353535353535354	0.12618700567511845	13.736264179294436	10.770329614269007	1.0	1.0	1.0	8.0	10.4680188272604	-88.42429415749747	59.03800000000002	0.43209876543209874	2.611764770001173	2.611764770001173	0.05882352963089943	0.011764708906412125	0.6427534327280696	0.11764705926179886	0.11764705926179886	0.07462185057146209	0.07462185057146209	0.07058823853731155	0.04313725605607033	0.04313725605607033	0.02052714878566752	0.02052714878566752	0.09117647260427475	618.1531531673653	389.60510512692656	0.0	618.4571428571429
1	618	nan	0	CAT	CAT	3202	3202	0	0	0	nan	29	700.0	394.0	1.0	2.358802930523444	0.7709423898827272	0.0	0.37662337662337664	0.14219847765453505	11.21485982971382	10.770329614269007	1.4142135623730951	1.0142832262887274	1.0	6.0	7.142799000846985	-17.414337651445848	50.62400000000001	0.5979381443298969	1.0745098404586315	1.10588239133358	0.0313725508749485	0.00784313678741455	0.2078460763022564	0.05098039284348488	0.05098039284348488	0.03837535144495113	0.0381338755632269	0.03921568766236305	0.027450980618596077	0.027450980618596077	0.00674017315591918	0.006745078321139068	0.04313725605607033	702.3439716391853	392.648936173008	0.0	702.551724137931
1	619	nan	0	CAT	CAT	3202	3202	0	0	0	nan	34	761.0	394.0	1.0	2.729950017573422	0.7417918926389491	0.0	0.3434343434343434	0.12158287008434653	12.846070137812807	11.40175425099138	1.0	1.0	1.0	6.363961030678928	8.614961846948054	-54.48779489071565	59.280000000000015	0.5666666666666667	2.2274510264396667	2.2274510264396667	0.0470588244497776	0.0156862735748291	0.56578955153971	0.11372549086809158	0.11372549086809158	0.06551326548351961	0.06551326548351961	0.05882352963089943	0.04313725605607033	0.04313725605607033	0.0226384450959055	0.0226384450959055	0.08235294371843338	757.5035211298228	393.33274648561013	0.0	758.0588235294117
1	620	nan	0	CAT	CAT	3202	3202	0	0	0	nan	67	768.0	394.0	1.0	4.010870065453604	0.8882328999557617	-2.0	0.23508771929824562	0.06815488533633687	23.825996989400203	19.697715603592208	1.0	1.0	1.0	10.29962095325949	10.94550627031461	-63.715873044451676	111.14600000000004	0.42138364779874216	4.345098156481981	4.345098156481981	0.05098039284348488	0.011764705181121826	0.2786574225226207	0.15294118225574493	0.15294118225574493	0.06485221129077584	0.06485221129077584	0.05882352963089943	0.03921568766236305	0.03921568766236305	0.021083793428810556	0.021083793428810556	0.07058823853731155	764.0722021632422	391.5631769048399	0.0	764.2089552238806
1	621	nan	0	CAT	CAT	3202	3202	0	0	0	nan	27	898.0	394.0	1.0	2.827640880505856	0.721614514871001	0.0	0.5	0.14050873501544325	11.544103379599193	8.94427190999916	1.0	1.0	1.0	5.0	7.991926090561665	5.051453317365621	49.140000000000015	0.5242718446601942	1.6117647551000118	1.6117647551000118	0.0470588244497776	0.0156862735748291	0.24007462881211583	0.08627451211214066	0.08627451211214066	0.05969499092963007	0.05969499092963007	0.05882352963089943	0.03529411926865578	0.03529411926865578	0.01566204925590492	0.01566204925590492	0.07450980693101883	894.145985406791	391.20437955748866	0.0	894.1481481481482
[truncated: 79,203 more rows]
[truncated: 7 more columns]
