# Supplementary material for: Mutationally-activated PI3’-kinase-α promotes de-differentiation of lung tumors initiated by the BRAFV600E oncoprotein kinase
Source: eLife. 2019 Aug 27;8:e43668. doi: 10.7554/eLife.43668 (PMC6711745; doi:10.7554/eLife.43668)
Supplement: Figure 3—source data 3. [file elife-43668-fig3-data3.zip › spctumorsv1Cytoplasm.csv]

ImageNumber	ObjectNumber	Metadata_FileLocation	Metadata_Frame	Metadata_Genotype	Metadata_Genotype	Metadata_Mouse	Metadata_Mouse	Metadata_Series	Metadata_Tumor	Metadata_Tumor	Metadata_stain	AreaShape_Area	AreaShape_Center_X	AreaShape_Center_Y	AreaShape_Center_Z	AreaShape_Compactness	AreaShape_Eccentricity	AreaShape_EulerNumber	AreaShape_Extent	AreaShape_FormFactor	AreaShape_MajorAxisLength	AreaShape_MaxFeretDiameter	AreaShape_MaximumRadius	AreaShape_MeanRadius	AreaShape_MedianRadius	AreaShape_MinFeretDiameter	AreaShape_MinorAxisLength	AreaShape_Orientation	AreaShape_Perimeter	AreaShape_Solidity	Intensity_IntegratedIntensityEdge_OrigRed	Intensity_IntegratedIntensity_OrigRed	Intensity_LowerQuartileIntensity_OrigRed	Intensity_MADIntensity_OrigRed	Intensity_MassDisplacement_OrigRed	Intensity_MaxIntensityEdge_OrigRed	Intensity_MaxIntensity_OrigRed	Intensity_MeanIntensityEdge_OrigRed	Intensity_MeanIntensity_OrigRed	Intensity_MedianIntensity_OrigRed	Intensity_MinIntensityEdge_OrigRed	Intensity_MinIntensity_OrigRed	Intensity_StdIntensityEdge_OrigRed	Intensity_StdIntensity_OrigRed	Intensity_UpperQuartileIntensity_OrigRed	Location_CenterMassIntensity_X_OrigRed	Location_CenterMassIntensity_Y_OrigRed	Location_CenterMassIntensity_Z_OrigRed	Location_Center_X
1	1	nan	0	CAT	CAT	3311	3311	0	0	0	nan	2018	651.0	291.0	1.0	2.354102818949729	0.9313566157956477	0.0	0.5468834688346883	0.20904704243511146	103.20589288041396	89.56003573022959	13.0	4.474601614449439	4.0	39.24036499402651	37.57812221868618	6.806116255160806	348.2919999999991	0.7559468065180746	37.41176575422287	284.60000897198915	0.11764705926179886	0.019607849419116974	1.9981156576642058	0.32156863808631897	0.32549020648002625	0.12990196442438495	0.14103072793458332	0.13725490868091583	0.0	0.0	0.040738084380783295	0.0384901721588436	0.1568627506494522	669.4835545084115	294.0190842314219	0.0	671.4167492566897
1	2	nan	0	CAT	CAT	3311	3311	0	0	0	nan	1386	994.0	295.0	1.0	1.6746921349869908	0.8999774961956569	0.0	0.667308618199326	0.3270501812711371	70.41394671588895	66.18912297349165	11.0	4.644958398087311	4.242640687119285	30.0	30.695999331502282	3.070919722822288	230.76999999999964	0.8592684438933664	24.52941243350506	217.2470649704337	0.12941177189350128	0.023529410362243652	1.1356654793909433	0.2980392277240753	0.32156863808631897	0.1284262431073563	0.15674391412008204	0.15294118225574493	0.0	0.0	0.06269242453170396	0.04448421325006348	0.18039216101169586	981.3552474788577	291.37757680035986	0.0	980.2301587301587
1	3	nan	0	CAT	CAT	3311	3311	0	0	0	nan	414	723.0	289.0	1.0	1.6546348299712574	0.7289217529286169	0.0	0.5328185328185329	0.19762937675911318	34.486251476375514	39.395431207184416	8.06225774829855	2.9087502300309254	2.23606797749979	20.0	23.609184949246462	2.2869660204780473	162.2479999999999	0.6529968454258676	17.75294165313244	61.32941364496946	0.125490203499794	0.019607841968536377	0.5082146021725754	0.2980392277240753	0.2980392277240753	0.1420235332250595	0.14813868030185862	0.14509804546833038	0.08235294371843338	0.08235294371843338	0.040141493697224695	0.034390088175840924	0.16274510324001312	727.6336082625843	289.21005180597604	0.0	727.4830917874397
1	4	nan	0	CAT	CAT	3311	3311	0	0	0	nan	202	771.0	296.0	1.0	4.310302558789033	0.6451712830517402	0.0	0.2337962962962963	0.06220236491712337	37.42813385718124	35.6931365951495	4.123105625617661	1.4037709918946153	1.0	22.707664978603322	28.596515313284403	-19.875004119967898	202.0119999999997	0.35594713656387666	17.113725923001766	26.690196841955185	0.10588235408067703	0.019607849419116974	0.8041439117531921	0.239215686917305	0.3176470696926117	0.11884531890973449	0.1321296873364118	0.125490203499794	0.0	0.0	0.03449308300376081	0.04381057283560204	0.1509803980588913	774.0456949497758	289.54848665392	0.0	774.5544554455446
1	5	nan	0	CAT	CAT	3311	3311	0	0	0	nan	438	825.0	287.0	1.0	3.099220094639476	0.7534243003405429	0.0	0.36228287841191065	0.10696573933263843	49.11278375742767	42.04759208325728	4.242640687119285	1.80639434773764	1.4142135623730951	29.375389990907422	32.293357366245694	-3.408040407574819	226.83999999999975	0.47198275862068967	23.847059465944767	62.098040997982025	0.11372549086809158	0.02352941781282425	1.4851691972879584	0.2823529541492462	0.33725491166114807	0.13322379589913277	0.14177634931046124	0.13333334028720856	0.0	0.0	0.04800851166670866	0.04665672488101117	0.16470588743686676	832.9210609355663	291.3169561194481	0.0	834.216894977169
1	6	nan	0	CAT	CAT	3311	3311	0	0	0	nan	824	937.0	289.0	1.0	2.090762091493816	0.8640020485652316	0.0	0.516614420062696	0.1932825663797913	59.125430360626794	56.61271941887264	11.180339887498949	3.4661747164420893	3.0	28.0	29.76896193981341	2.6773703588332114	231.45799999999957	0.6685598377281947	20.541176982223988	119.07059138268232	0.10196078568696976	0.035294122993946075	0.33014703626988195	0.3176470696926117	0.3921568691730499	0.10811145780117888	0.14450314488189603	0.13333334028720856	0.0	0.0	0.06300296140848673	0.06297668821239294	0.18039216101169586	927.2023515635453	289.5553469895867	0.0	926.9016990291262
1	7	nan	0	CAT	CAT	3311	3311	0	0	0	nan	625	865.0	295.0	1.0	2.318316343155968	0.8164452016681195	0.0	0.5032206119162641	0.1581625221217509	52.584214854131346	45.27692569068709	5.830951894845301	2.2207429440272803	2.0	25.596459319402125	30.363331075114324	2.341237253859241	222.83999999999963	0.6094588005850804	23.51372615247965	75.36078628152609	0.09803921729326248	0.019607841968536377	1.9973473751768434	0.23137255012989044	0.23529411852359772	0.123108513887328	0.12057725805044174	0.11372549086809158	0.0	0.0	0.03193413637640747	0.030045690437298354	0.13725490868091583	872.7247228281074	290.7682780618901	0.0	874.664
1	8	nan	0	CAT	CAT	3311	3311	0	0	0	nan	271	757.0	281.0	1.0	4.7082308415208445	0.5625013541084829	-1.0	0.20437405731523378	0.0695219801931257	43.923649742545884	38.27531841800928	3.605551275463989	1.4728192661160742	1.0	28.97760667403965	36.31591387690665	33.40137690705762	221.32399999999978	0.35149156939040205	22.196079038083553	41.031373642385006	0.12156862765550613	0.027450978755950928	1.1561015707525002	0.4000000059604645	0.4000000059604645	0.140481512899263	0.1514072828132288	0.14901961386203766	0.0	0.0	0.045954867004812903	0.0449674815186214	0.1764705926179886	753.191914389208	295.740036351228	0.0	754.3284132841328
1	9	nan	0	CAT	CAT	3311	3311	0	0	0	nan	303	813.0	284.0	1.0	2.4179108119238175	0.8006616288194982	0.0	0.36200716845878134	0.12392474425152264	37.07111206143455	39.698866482558415	5.0	1.8973932370117799	1.4142135623730951	22.360679774997898	22.209926528602317	54.9007504931041	175.28599999999977	0.5301837270341208	17.905882813036442	40.19215803593397	0.11372549086809158	0.019607841968536377	0.5221124766136934	0.24313725531101227	0.24313725531101227	0.13166090303703265	0.13264738625720782	0.12941177189350128	0.0784313753247261	0.0784313753247261	0.03541129008532598	0.03132375879936062	0.14901961386203766	811.4448238885807	289.67635868545585	0.0	811.0792079207921
1	10	nan	0	CAT	CAT	3311	3311	0	0	0	nan	1041	512.0	295.0	1.0	1.8019532337024424	0.7765838293651065	0.0	0.4063231850117096	0.1737370245596539	58.44121203436469	62.93647591023825	10.198039027185569	3.577431388445252	3.0	38.20942810406358	36.81877785207805	-23.16314130636864	274.3999999999991	0.6064666472473056	31.40392242372036	168.1058866083622	0.11764705926179886	0.0313725546002388	0.6877848352961323	0.3764705955982208	0.4901960790157318	0.14274510192600162	0.16148500154501652	0.14509804546833038	0.0	0.0	0.060086735269777994	0.06682666333442648	0.1882352977991104	505.5157347105752	296.3962955194817	0.0	506.04322766570607
1	11	nan	0	CAT	CAT	3311	3311	0	0	0	nan	768	1023.0	288.0	1.0	2.568770158350231	0.8382895371097301	0.0	0.35180943655519925	0.16351004107528994	62.187315712505594	58.855755878248644	9.848857801796104	2.939231028698844	2.23606797749979	36.0	33.90609924634696	-2.8342806024208396	242.9479999999994	0.5776607747273411	28.290196869522333	123.46666999533772	0.13333334028720856	0.027450978755950928	1.261029412576291	0.27450981736183167	0.3529411852359772	0.13936057571193267	0.160763893223096	0.1568627506494522	0.0	0.0	0.05359801215696172	0.04741532965060536	0.1882352977991104	1034.2239549919009	289.3843856846461	0.0	1035.4596354166667
1	12	nan	0	CAT	CAT	3311	3311	0	0	0	nan	344	440.0	297.0	1.0	3.3999807170305854	0.8640614755273454	0.0	0.2710795902285264	0.09613726283873782	48.738522958815985	46.52956049652737	6.4031242374328485	2.0139680151408808	1.4142135623730951	25.370388325242185	24.534304714617836	-6.638855751042702	212.0499999999996	0.40710059171597635	20.443137884140015	44.45490323007107	0.10196078568696976	0.02352941781282425	1.1949356656030041	0.24705882370471954	0.250980406999588	0.13361528028849684	0.12922936985485775	0.125490203499794	0.0	0.0	0.04177742013995477	0.037770484774483234	0.14901961386203766	448.70739244310977	295.6722829929711	0.0	447.5348837209302
1	13	nan	0	CAT	CAT	3311	3311	0	0	0	nan	1177	549.0	290.0	1.0	1.443646259217967	0.5133072537361844	0.0	0.5702519379844961	0.2996993989086184	49.89396215430855	53.075418038862395	12.0	4.060520219643458	3.605551275463989	42.0	42.81924317558445	28.950201384193498	222.15199999999953	0.7823197075440347	24.77647114545107	143.89019937068224	0.10588235408067703	0.011764705181121826	1.3862831735662253	0.47843137383461	0.47843137383461	0.12971974421702132	0.122251656219781	0.11372549086809158	0.08627451211214066	0.08627451211214066	0.04840977659995672	0.028983290799722713	0.12941177189350128	556.8061703442669	294.33197970498566	0.0	555.4681393372982
1	14	nan	0	CAT	CAT	3311	3311	0	0	0	nan	593	785.0	321.0	1.0	1.7126702514599441	0.6686897842965226	0.0	0.41180555555555554	0.1658344603107123	40.81486064834323	49.33558553417604	9.848857801796104	3.3862181376304674	3.0	27.753304051402655	30.347542987482864	88.97355194661554	211.9799999999998	0.5726702076291647	20.992157503962517	87.94902265071869	0.13333334028720856	0.0156862735748291	0.7802716448953395	0.2078431397676468	0.3607843220233917	0.13202614782366362	0.1483120112153772	0.14509804546833038	0.0784313753247261	0.0784313753247261	0.033044213668719624	0.03676631233647921	0.16078431904315948	784.1638649828817	316.93797657331834	0.0	784.0337268128162
1	15	nan	0	CAT	CAT	3311	3311	0	0	0	nan	1770	610.0	295.0	1.0	1.1849009990432828	0.4484361405242253	0.0	0.6704545454545454	0.33393942817322025	54.45088306980001	60.74537019394976	16.55294535724685	5.955934754176012	5.0	46.88250898322636	48.66900915635379	33.46700401740672	258.08199999999954	0.8076659822039699	28.149020351469517	243.91765404492617	0.10980392247438431	0.023529410362243652	0.9544395430523969	0.25882354378700256	0.29411765933036804	0.12737113281207926	0.13780658420617298	0.13333334028720856	0.0	0.0	0.03627052647411495	0.0356726716363984	0.15490196645259857	604.2442804249879	297.855769369772	0.0	603.6632768361582
1	16	nan	0	CAT	CAT	3311	3311	0	0	0	nan	425	804.0	319.0	1.0	1.3473346124237884	0.6481800620035238	0.0	0.5533854166666666	0.2597605407611432	30.410304760678507	31.25699921617557	7.615773105863909	3.1668739329685542	2.8284271247461903	22.85555666765164	23.157054857297982	-53.46973593641027	143.388	0.743006993006993	13.050980769097805	55.16470745205879	0.10588235408067703	0.023529410362243652	1.1584369340834937	0.2235294133424759	0.23137255012989044	0.12429505494378862	0.12979931165190303	0.125490203499794	0.0784313753247261	0.0784313753247261	0.037148598864032954	0.03111186469068868	0.15294118225574493	806.6264306281223	316.17281584332056	0.0	807.435294117647
1	17	nan	0	CAT	CAT	3311	3311	0	0	0	nan	543	898.0	317.0	1.0	1.7758866417303372	0.7191460823738621	0.0	0.4641025641025641	0.25164671884686735	40.701002206571715	38.118237105091836	5.830951894845301	2.474743436653961	2.23606797749979	28.039996064734833	28.281454245889798	10.29668166787175	164.6679999999999	0.702457956015524	17.443137757480145	63.68235468119383	0.09019608050584793	0.019607841968536377	0.8305960043134047	0.29019609093666077	0.29019609093666077	0.13214498301121322	0.11727873790275106	0.10588235408067703	0.07450980693101883	0.07058823853731155	0.04567672268632669	0.03569832879955245	0.13725490868091583	904.0267257814012	310.04476879003505	0.0	903.4364640883978
1	18	nan	0	CAT	CAT	3311	3311	0	0	0	nan	510	1053.0	330.0	1.0	3.957308556164218	0.9438462048998064	0.0	0.30357142857142855	0.12263442234502574	68.01427468484563	61.68468205316454	8.0	2.4765024426011313	2.0	23.07571287284889	22.470905742330665	-73.85484622543306	228.60399999999967	0.5354330708661418	26.60000067949295	75.51372744143009	0.11372549086809158	0.0156862810254097	3.920885102781848	0.3490196168422699	0.3490196168422699	0.1528735671235227	0.14806613223809822	0.125490203499794	0.09019608050584793	0.09019608050584793	0.0595752071173839	0.051868134324840956	0.16470588743686676	1056.4797985211842	314.4980265555402	0.0	1055.0156862745098
1	19	nan	0	CAT	CAT	3311	3311	0	0	0	nan	627	825.0	317.0	1.0	2.59997975575541	0.68712253320798	0.0	0.37657657657657656	0.14413142185303018	52.10210880217563	47.01063709417264	6.324555320336759	2.3457971341269124	2.0	35.240431325396685	37.85434690466417	-11.98818546576483	233.80799999999957	0.5370449678800857	30.02353034168482	115.31372881680727	0.13725490868091583	0.03529411554336548	1.3017263657581748	0.41960784792900085	0.41960784792900085	0.16317136055263487	0.1839134430890068	0.16862745583057404	0.08627451211214066	0.08627451211214066	0.05836123260952033	0.061823110569762973	0.21568627655506134	840.4842373942431	316.63686445538474	0.0	840.7767145135566
1	20	nan	0	CAT	CAT	3311	3311	0	0	0	nan	1159	419.0	308.0	1.0	1.6765754264958668	0.7774525027985985	0.0	0.4665861513687601	0.21119840108873988	59.50737188917729	60.207972893961475	12.165525060596439	4.031098686790361	3.1622776601683795	35.341697075743916	37.426664984241455	38.802652314526064	262.60399999999953	0.6557284299858557	26.231373205780983	137.17647359520197	0.10196078568696976	0.011764705181121826	1.4840692777718614	0.23529411852359772	0.2705882489681244	0.12491130097990945	0.1183576131106143	0.10980392247438431	0.07058823853731155	0.07058823853731155	0.03576654930681573	0.02797928275492036	0.12941177189350128	428.4878502560976	315.09837050868884	0.0	427.01553062985334
1	21	nan	0	CAT	CAT	3311	3311	0	0	0	nan	1006	765.0	332.0	1.0	1.8827898590369339	0.8352311084100813	0.0	0.36502177068214803	0.2007941859728531	60.81637553929819	62.80127387243033	12.041594578792296	3.8337558977310757	3.0	31.81980515339464	33.4428688119654	40.694705647933986	250.91599999999937	0.674941294867494	29.964706793427467	153.7372594177723	0.12941177189350128	0.023529410362243652	0.516702283471125	0.26274511218070984	0.26274511218070984	0.15525754815247392	0.15282033739341183	0.14901961386203766	0.10588235408067703	0.09019608050584793	0.02869097230366876	0.03231586862977819	0.1725490242242813	756.5122822087822	326.2407723785249	0.0	757.0159045725646
1	22	nan	0	CAT	CAT	3311	3311	0	0	0	nan	1012	1079.0	293.0	1.0	2.0354275732041454	0.8384956539557541	0.0	0.4972972972972973	0.2196186293697988	63.55029782436786	56.64803615307419	9.486832980505138	3.3884081605412764	3.0	32.4466507653501	34.629083754145334	-81.72428609431223	240.63599999999957	0.6764705882352942	25.72549093142152	131.12157249823213	0.09019608050584793	0.0313725546002388	1.9277421344145609	0.3294117748737335	0.3294117748737335	0.13192559452011035	0.12956677124331237	0.125490203499794	0.05882352963089943	0.05882352963089943	0.05832662536161629	0.047732529573022986	0.1568627506494522	1077.199425772167	309.7110898561049	0.0	1078.9970355731225
1	23	nan	0	CAT	CAT	3311	3311	0	0	0	nan	431	492.0	323.0	1.0	3.46037560474867	0.7671081578356962	0.0	0.27734877734877733	0.11129108297129428	51.85159401672789	42.44997055358225	6.082762530298219	1.9929158985785949	2.0	33.084657994221345	33.26371997311498	-4.810469010964015	220.60399999999967	0.4058380414312618	24.89803998172283	60.749021373689175	0.12156862765550613	0.0156862810254097	1.4210036179359902	0.2235294133424759	0.2235294133424759	0.14309218380300479	0.14094900550739947	0.13333334028720856	0.10196078568696976	0.10196078568696976	0.026603149434234648	0.026263616810047016	0.15294118225574493	476.4747272586321	324.3745400711175	0.0	477.8955916473318
1	24	nan	0	CAT	CAT	3311	3311	0	0	0	nan	2063	718.0	350.0	1.0	1.656860052133008	0.7535519812772833	-1.0	0.45967023172905525	0.22950258052129338	77.87415474277356	74.51845409024533	11.313708498984761	4.192300577610273	4.0	49.12664443892287	51.19356024586573	53.65967335685616	336.09399999999914	0.7555392785204176	40.43137365579605	320.81569577753544	0.125490203499794	0.023529410362243652	2.119305916478749	0.3019607961177826	0.35686275362968445	0.14543659588415847	0.1555093047879474	0.14509804546833038	0.09019608050584793	0.09019608050584793	0.037612842279587236	0.042992827681929933	0.1725490242242813	725.709001564384	335.2200518126838	0.0	723.7062530295686
1	25	nan	0	CAT	CAT	3311	3311	0	0	0	nan	961	530.0	307.0	1.0	2.1910832854889466	0.845509650857935	-2.0	0.3681992337164751	0.17364947185643081	64.54564674809643	58.249463516842795	11.180339887498949	3.3319855996494008	2.8284271247461903	32.99323940072945	34.46480252548691	53.35061767385073	263.7119999999994	0.6184041184041184	24.93333400785923	118.7372580692172	0.10196078568696976	0.0156862810254097	0.5192841927522766	0.2862745225429535	0.29019609093666077	0.12222222552872171	0.1235559397182281	0.11764705926179886	0.08235294371843338	0.08235294371843338	0.03844723382578668	0.03226679756282371	0.13725490868091583	538.6914591483439	316.2625668442236	0.0	538.4557752341311
1	26	nan	0	CAT	CAT	3311	3311	0	0	0	nan	851	867.0	341.0	1.0	2.246665853071334	0.7240718233953961	0.0	0.3958139534883721	0.19181116142193416	57.40354612953151	49.658836071740545	7.211102550927978	2.7476464706205506	2.8284271247461903	37.625789028271555	39.592636674320616	-67.64069455568588	236.11999999999944	0.5850807837744929	30.482353784143925	138.01569011807442	0.125490203499794	0.027450986206531525	2.222578655463566	0.5058823823928833	0.5372549295425415	0.16043344096917855	0.16218059943369498	0.14901961386203766	0.09019608050584793	0.09019608050584793	0.06865691942647155	0.058924534963906414	0.18039216101169586	873.2708700447163	328.264391641025	0.0	874.3231492361928
1	27	nan	0	CAT	CAT	3311	3311	0	0	0	nan	487	597.0	330.0	1.0	2.85398825871754	0.9083590478124768	0.0	0.36020710059171596	0.12319821667188616	54.863637861466806	51.03920062069938	5.385164807134504	2.042650572136271	2.0	23.10993218331117	22.943487962580974	8.784361965057249	222.8779999999997	0.529923830250272	18.623529843986034	55.698040530085564	0.10196078568696976	0.011764705181121826	0.36285921812639854	0.2666666805744171	0.2666666805744171	0.11355810880479289	0.11436969308025784	0.10980392247438431	0.08235294371843338	0.08235294371843338	0.02374503074990296	0.019860561172206977	0.125490203499794	584.2115045922311	326.61634864183003	0.0	583.8809034907598
1	28	nan	0	CAT	CAT	3311	3311	0	0	0	nan	1192	1012.0	307.0	1.0	2.016236295163125	0.882061124566303	0.0	0.4110344827586207	0.23417121550638145	70.70739448938265	67.4166151627327	10.295630140987	3.5080824625422786	3.0	34.83669875448156	33.31272712492369	51.95187882425796	252.91599999999957	0.711217183770883	29.525491058826447	158.61961214244366	0.10588235408067703	0.019607849419116974	1.7320444270952566	0.29411765933036804	0.3137255012989044	0.13993123724562298	0.13307014441480172	0.125490203499794	0.08235294371843338	0.0784313753247261	0.04201315341105785	0.04029035430834723	0.14901961386203766	1023.2564032982906	318.97512860051785	0.0	1023.2038590604027
1	29	nan	0	CAT	CAT	3311	3311	0	0	0	nan	570	942.0	308.0	1.0	2.0399221016025364	0.7689989896162231	0.0	0.3877551020408163	0.1673099457058786	45.84327184163684	48.662100242385755	8.54400374531753	2.8193369990754213	2.23606797749979	27.947827841910737	29.305311218877808	89.6483043532854	206.90999999999968	0.6462585034013606	24.34902025014162	92.15294344723225	0.12156862765550613	0.039215683937072754	0.37219595972338243	0.3176470696926117	0.32156863808631897	0.1466808448803712	0.1616718306091794	0.16470588743686676	0.06666667014360428	0.06666667014360428	0.05180059369488873	0.05327021510809891	0.20000000298023224	939.5661517509014	313.97267971004135	0.0	939.7947368421053
1	30	nan	0	CAT	CAT	3311	3311	0	0	0	nan	1676	396.0	316.0	1.0	1.413473432017015	0.791394018522063	-2.0	0.5253918495297806	0.32384873684482646	66.21402881758256	64.20280367709809	11.180339887498949	4.103701553287743	4.0	40.565995612088706	40.47705919422434	-45.5459613316276	255.01799999999943	0.8315554452989332	19.97254952043295	168.52549447119236	0.08235294371843338	0.011764705181121826	0.8224674066810275	0.21176470816135406	0.25882354378700256	0.09332967065622873	0.10055220433842026	0.0941176488995552	0.0	0.0	0.033301907767963594	0.027805643760779968	0.10980392247438431	383.55275278372636	328.5159864467407	0.0	384.3729116945107
1	31	nan	0	CAT	CAT	3311	3311	0	0	0	nan	811	960.0	309.0	1.0	2.0786850776893644	0.8347566045773618	0.0	0.45434173669467787	0.20147129923845822	57.364321479157866	50.48762224545735	8.94427190999916	3.0391672965225878	2.23606797749979	28.76848658808676	31.585891993725095	-76.63914773507152	224.90999999999974	0.6601546601546602	30.941177241504192	129.60000344365835	0.12941177189350128	0.02549019455909729	0.9812806010442837	0.25882354378700256	0.27450981736183167	0.16031698052592847	0.15980271694655776	0.15490196645259857	0.07450980693101883	0.07450980693101883	0.041100939590237785	0.03931762803160274	0.18431372940540314	960.966019135653	321.1979242417294	0.0	961.098643649815
1	32	nan	0	CAT	CAT	3311	3311	0	0	0	nan	905	520.0	353.0	1.0	2.4234732981896183	0.8660888779544637	0.0	0.33407161314138056	0.1702308068435516	66.79320367859074	62.00806399170998	8.94427190999916	2.9847775612643654	2.8284271247461903	31.11551235590225	33.38925748525641	68.75586944353914	258.46999999999946	0.5913100294021563	20.25098080933094	94.01176641136408	0.0941176488995552	0.00784313678741455	0.7545039929744685	0.16862745583057404	0.19607843458652496	0.10227768085520676	0.10388040487443545	0.10196078568696976	0.0784313753247261	0.0784313753247261	0.015322346472205995	0.014994014791873091	0.10980392247438431	514.667751226854	336.66199469008376	0.0	515.1381215469613
1	33	nan	0	CAT	CAT	3311	3311	0	0	0	nan	502	921.0	321.0	1.0	2.1690306169188673	0.7545392446827954	0.0	0.35985663082437275	0.12425065204944317	44.0234525062317	48.75448697299562	5.385164807134504	2.024244478966854	2.0	27.608115721491664	28.89060757795286	31.756745453028486	225.32399999999976	0.5813549507817024	27.882353827357292	86.72549270093441	0.1352941244840622	0.0313725471496582	1.5000960525573155	0.2823529541492462	0.3176470696926117	0.15236258922053164	0.17275994561939126	0.16470588743686676	0.10196078568696976	0.10196078568696976	0.03678416703073298	0.045260793235428025	0.20000000298023224	917.1169342245236	327.7087949870191	0.0	917.9501992031873
1	34	nan	0	CAT	CAT	3311	3311	0	0	0	nan	1041	993.0	318.0	1.0	1.5742205778672038	0.35147816385265557	-1.0	0.4928977272727273	0.21468831395650573	47.138434663917984	51.86520991955976	11.40175425099138	3.641575904244963	3.0	38.583154275077526	44.13081775290348	-59.70346794115573	246.84599999999946	0.6609523809523808	31.447059720754623	165.5372597500682	0.11078431457281113	0.03921569138765335	2.185974394132569	0.42352941632270813	0.42352941632270813	0.1572352986037731	0.15901754058604053	0.14509804546833038	0.08235294371843338	0.0784313753247261	0.05438495792203276	0.06095801743879625	0.1921568661928177	988.6894010955907	325.22318300469186	0.0	990.6397694524495
1	35	nan	0	CAT	CAT	3311	3311	0	0	0	nan	1305	696.0	353.0	1.0	1.723583686868212	0.864226272463167	0.0	0.5769230769230769	0.22672693407056407	67.55265799022496	62.80127387243033	10.63014581273465	3.94816005358842	3.605551275463989	34.07489736062291	33.98596646871331	76.64779091916745	268.9419999999997	0.7567410843722818	27.380392856895924	175.62745604664087	0.11372549086809158	0.0156862810254097	0.3694967771823635	0.21176470816135406	0.29411765933036804	0.125024624917333	0.13458042608937998	0.12941177189350128	0.08627451211214066	0.08627451211214066	0.022508852098926405	0.0281403575747716	0.14901961386203766	687.6697554911774	340.5633358912171	0.0	688.0291187739464
1	36	nan	0	CAT	CAT	3311	3311	0	0	0	nan	327	1087.0	334.0	1.0	2.2165582263623187	0.845909401510993	0.0	0.346031746031746	0.1792077205966818	37.92629024152798	35.4400902933387	5.0	1.987258395925086	2.0	20.092088491496465	20.2271002133316	29.65294835279351	151.42600000000002	0.6368062317429406	12.933333687484264	38.160785257816315	0.09803921729326248	0.0156862735748291	0.7770795815654614	0.21960784494876862	0.21960784494876862	0.11445428042021473	0.11669964910647192	0.10980392247438431	0.0	0.0	0.03446319388208991	0.02712604264852843	0.13333334028720856	1095.3312095749793	337.2130305635723	0.0	1095.4587155963302
1	37	nan	0	CAT	CAT	3311	3311	0	0	0	nan	1176	640.0	313.0	1.0	2.8660117595921806	0.9029062862846456	0.0	0.3202614379084967	0.1485270948815614	85.01516330840414	83.52843827104634	11.313708498984761	4.1663590319833625	3.605551275463989	38.887266710262914	36.54270147905597	55.87725458420886	315.43199999999933	0.5594671741198858	34.50196158885956	190.4117695838213	0.12156862765550613	0.0313725546002388	3.0113678632738146	0.2549019753932953	0.43921568989753723	0.14375817328691481	0.1619147700542698	0.15294118225574493	0.07450980693101883	0.07450980693101883	0.04087344485419608	0.0542134759377433	0.1921568661928177	646.74871796442	320.66291832434257	0.0	649.5527210884354
1	38	nan	0	CAT	CAT	3311	3311	0	0	0	nan	486	853.0	347.0	1.0	1.855798909906437	0.7659184393714994	0.0	0.4204152249134948	0.1927292245795404	40.32085931708032	40.80441152620633	7.0710678118654755	2.533250043499589	2.23606797749979	27.096776452516398	25.92380237472384	49.83277439369936	178.01199999999983	0.6607749830047587	19.074510358273983	72.18823745846748	0.125490203499794	0.019607849419116974	0.835458868507546	0.23529411852359772	0.26274511218070984	0.14129266932054801	0.14853546802153803	0.1411764770746231	0.09019608050584793	0.09019608050584793	0.029835021540818057	0.0310157803465128	0.16862745583057404	847.0343872055197	342.7751521044938	0.0	846.201646090535
1	39	nan	0	CAT	CAT	3311	3311	0	0	0	nan	832	875.0	353.0	1.0	2.224962656345112	0.520934223459611	-1.0	0.32653061224489793	0.14387443422346013	52.19197729916192	52.81098370604357	6.324555320336759	2.3883550296321543	2.23606797749979	38.82303958175949	44.550905965633284	-30.322616793134934	269.57199999999943	0.5500826446280992	30.00392235070467	113.28627752512693	0.10588235408067703	0.02352941781282425	1.1624055894807965	0.30980393290519714	0.3137255012989044	0.13890704791992903	0.13616139125616217	0.12941177189350128	0.08235294371843338	0.0784313753247261	0.04090642094559929	0.037025298794416586	0.1568627506494522	890.4542370126386	348.50380779345716	0.0	891.4266826923077
1	40	nan	0	CAT	CAT	3311	3311	0	0	0	nan	693	413.0	334.0	1.0	1.9398465638145512	0.7976075993377755	0.0	0.42	0.22017581413310686	50.08684938849842	52.92447448959697	8.06225774829855	2.723193841191917	2.23606797749979	29.642023231965858	30.211219948596757	64.3274999254589	198.87799999999967	0.6824224519940915	15.952941507101059	65.81960916519165	0.08627451211214066	0.00784313678741455	0.510336205836007	0.13725490868091583	0.13725490868091583	0.09668449398243066	0.09497779100316256	0.0941176488995552	0.07058823853731155	0.07058823853731155	0.014395202092250831	0.011826470688459434	0.10196078568696976	418.9447688100091	344.78604621873205	0.0	418.5122655122655
1	41	nan	0	CAT	CAT	3311	3311	0	0	0	nan	498	816.0	330.0	1.0	2.67223309482829	0.895099001970547	0.0	0.3735933983495874	0.16455706548818358	53.14947129315055	43.41658669218482	7.810249675906654	2.5242878893657075	2.0	22.554604600374738	23.69761885893957	74.75947257092898	195.01199999999977	0.5720850086157382	22.145098693668842	77.75294312089682	0.12156862765550613	0.0313725471496582	2.4197964510530223	0.2980392277240753	0.32549020648002625	0.14473920714816238	0.15613040787328678	0.1568627506494522	0.08627451211214066	0.08627451211214066	0.04233490100459061	0.04041692555248528	0.18431372940540314	819.4669390249112	337.1930700320781	0.0	820.4096385542168
1	42	nan	0	CAT	CAT	3311	3311	0	0	0	nan	734	466.0	366.0	1.0	2.9774054203250935	0.9348408365841249	0.0	0.36517412935323385	0.148010148274769	70.23831395189823	66.37017402418047	8.0	2.716299932138091	2.23606797749979	28.494633923539855	24.939310957490775	80.82580925494162	249.63599999999963	0.5646153846153846	27.384314641356468	99.88235619664192	0.11764705926179886	0.0156862810254097	0.45884421465036007	0.2078431397676468	0.23137255012989044	0.13293356622017702	0.136079504355098	0.13725490868091583	0.07450980693101883	0.07450980693101883	0.028919492385029305	0.027281037160443354	0.15294118225574493	463.4442481258791	361.5319591614941	0.0	463.8188010899183
1	43	nan	0	CAT	CAT	3311	3311	0	0	0	nan	1670	486.0	377.0	1.0	1.4622881232719451	0.6673722864616649	0.0	0.5352564102564102	0.25714903775952197	63.19455644097231	69.46221994724903	13.92838827718412	4.817524772357993	4.0	45.06280100259278	47.06251961376002	-80.03413111393733	285.6739999999994	0.7221621621621623	28.0313732996583	201.5568672567606	0.09803921729326248	0.011764705181121826	1.9360131702312662	0.16862745583057404	0.2862745225429535	0.11827583670741898	0.12069273488428778	0.10980392247438431	0.09019608050584793	0.08235294371843338	0.018019399536726922	0.032890328191377036	0.12941177189350128	490.9333034552522	368.6295309537035	0.0	491.9916167664671
1	44	nan	0	CAT	CAT	3311	3311	0	0	0	nan	739	634.0	333.0	1.0	2.201113094503058	0.8397194406417198	0.0	0.39183457051961823	0.15521267825520618	56.53059527664542	55.44366510251645	9.219544457292887	3.021089209565323	2.23606797749979	32.7704749845066	30.69727198687782	54.83356156544979	244.60399999999953	0.5872069924513309	30.584314540028572	121.81568963825703	0.13725490868091583	0.027450978755950928	0.2754853217929029	0.2549019753932953	0.3450980484485626	0.15765110587643594	0.1648385516079256	0.1568627506494522	0.0941176488995552	0.0941176488995552	0.03529542033564112	0.039782618502883366	0.1882352977991104	637.5445063222168	339.56710555344927	0.0	637.4235453315291
1	45	nan	0	CAT	CAT	3311	3311	0	0	0	nan	760	533.0	365.0	1.0	2.665771316817429	0.8227897712855198	-1.0	0.29827315541601257	0.12210101341217137	62.40263137123442	59.90826320300064	7.211102550927978	2.3652615193771678	2.0	31.340561086725447	35.466275858298644	-39.174745969489265	279.6739999999994	0.5248618784530387	26.00000060349703	90.54902149736881	0.10196078568696976	0.011764705181121826	1.5717881146487567	0.3490196168422699	0.3490196168422699	0.12093023536510246	0.11914344933864317	0.10980392247438431	0.08627451211214066	0.08627451211214066	0.036123708939523554	0.031058589876918303	0.125490203499794	546.5550888521502	357.7106105914301	0.0	545.3842105263158
1	46	nan	0	CAT	CAT	3311	3311	0	0	0	nan	223	572.0	337.0	1.0	4.0063652346758865	0.48956708051091974	0.0	0.2654761904761905	0.07916345638445517	35.961359815178724	34.828149534535996	3.0	1.3933214722731502	1.0	27.0	31.357070051027986	81.46804733012064	188.14599999999982	0.362012987012987	17.988235749304295	33.04705961793661	0.10980392247438431	0.03333333879709244	1.739145265214087	0.2666666805744171	0.27843138575553894	0.13627451325230527	0.14819309245711484	0.14705882966518402	0.08627451211214066	0.08627451211214066	0.03579682708450852	0.04130468308741823	0.1764705926179886	580.8034887857981	350.6333214881407	0.0	580.6457399103139
1	47	nan	0	CAT	CAT	3311	3311	0	0	0	nan	474	937.0	361.0	1.0	2.1143554759318306	0.7847037271662793	0.0	0.4744744744744745	0.15995234354743257	42.94188854402188	39.0	5.656854249492381	2.0769585122670216	2.0	24.378411160144733	26.618431529809897	3.774475384571883	192.97399999999985	0.5899191039203485	21.32549075037241	59.619609363377094	0.10980392247438431	0.011764705181121826	0.7322801136277123	0.1921568661928177	0.1921568661928177	0.12846681174923139	0.12577976658940315	0.12156862765550613	0.0941176488995552	0.0941176488995552	0.02416720108548348	0.020518615724314276	0.13725490868091583	929.8950865097636	354.17983287829077	0.0	929.5295358649789
1	48	nan	0	CAT	CAT	3311	3311	0	0	0	nan	786	1033.0	355.0	1.0	1.5833910564123501	0.8699896574655116	0.0	0.4720720720720721	0.315957440414355	50.4794708546645	46.22769732530488	10.770329614269007	3.5051037208725986	3.0	22.892116498323798	24.88991120998555	29.01369068174853	176.80799999999985	0.804503582395087	15.823529906570911	86.99608094245195	0.09019608050584793	0.0156862810254097	1.7249208438327261	0.1764705926179886	0.18431372940540314	0.10912779245910974	0.11068203682245796	0.10980392247438431	0.07450980693101883	0.07450980693101883	0.022844877496765642	0.02266907962893607	0.125490203499794	1024.8608906956354	351.23683733296934	0.0	1026.2150127226464
1	49	nan	0	CAT	CAT	3311	3311	0	0	0	nan	1359	782.0	349.0	1.0	1.4677821410334275	0.6047830119214226	0.0	0.5163373860182371	0.25320096364730876	55.71609043390159	56.515484603779164	12.041594578792296	4.138569270170774	3.1622776601683795	41.86011810483287	44.37175392501099	17.637259153275295	259.7059999999996	0.767146486028789	35.54509907215834	225.7254967391491	0.13725490868091583	0.023529410362243652	0.8376866113449871	0.33725491166114807	0.35686275362968445	0.16011305888359612	0.16609675992579034	0.1568627506494522	0.10196078568696976	0.09803921729326248	0.0380569817976425	0.040669505507551995	0.1882352977991104	792.2362578197077	348.77404448703	0.0	792.2568064753495
1	50	nan	0	CAT	CAT	3311	3311	0	0	0	nan	558	952.0	370.0	1.0	1.6395242204408944	0.7820430721222306	0.0	0.493368700265252	0.23841637094267548	40.971243631785654	40.85339643163099	9.219544457292887	2.9873301351313737	2.23606797749979	23.717082451262844	25.534278091668053	-68.97017841502607	171.49599999999978	0.7153846153846152	17.9647064357996	72.0000020712614	0.11372549086809158	0.011764705181121826	1.0342443435020283	0.2235294133424759	0.2235294133424759	0.13406497340148954	0.12903226177645413	0.125490203499794	0.10196078568696976	0.09803921729326248	0.021570852237343743	0.01980001150748571	0.13725490868091583	954.1811547102033	362.4372548565934	0.0	953.5035842293906
1	51	nan	0	CAT	CAT	3311	3311	0	0	0	nan	1124	1056.0	357.0	1.0	1.3878200870459936	0.5496841324511964	0.0	0.6265328874024526	0.2767612376835045	48.351145708972766	49.658836071740545	11.40175425099138	3.9124179961059844	3.1622776601683795	36.937763648762285	40.3912215427827	-10.855148309659638	225.90999999999977	0.7846422338568936	25.772549740970135	159.8588278964162	0.11372549086809158	0.02352941781282425	2.457566723789258	0.2823529541492462	0.30980393290519714	0.13931107968091966	0.14222315649147346	0.13333334028720856	0.07058823853731155	0.07058823853731155	0.04152415020154957	0.04567816489173925	0.16470588743686676	1068.2577028719345	354.89031989231546	0.0	1066.0987544483985
1	52	nan	0	CAT	CAT	3311	3311	0	0	0	nan	1543	444.0	381.0	1.0	1.4883557196167152	0.8764497839264728	0.0	0.5957528957528958	0.3168909399970844	68.8436952551688	73.824115301167	15.811388300841896	5.63402610391759	5.0	32.879797461071455	33.147776462017276	79.07908339817045	247.36199999999963	0.8153236459709379	26.941177293658257	216.0862808227539	0.11372549086809158	0.019607849419116974	0.6241172052424742	0.30588236451148987	0.4745098054409027	0.13078241404688473	0.1400429558151354	0.13333334028720856	0.07450980693101883	0.07450980693101883	0.03817663697403861	0.040800465573624795	0.1568627506494522	444.8910929030666	378.8684439912062	0.0	444.6850291639663
1	53	nan	0	CAT	CAT	3311	3311	0	0	0	nan	938	1098.0	378.0	1.0	1.8712409173693227	0.4534852720845687	-1.0	0.4263636363636364	0.1532985411905645	49.884787657094975	54.405882034941776	7.280109889280518	2.6786092378742645	2.23606797749979	39.958875918948	44.46050392096535	3.1996759672758666	277.2919999999994	0.6213978138456442	32.160785369575024	138.7490244358778	0.12941177189350128	0.0156862735748291	0.3142123795292885	0.32549020648002625	0.3450980484485626	0.14105607618234658	0.14792006869496568	0.14509804546833038	0.0	0.0	0.039623597791748434	0.033730541354865765	0.16078431904315948	1107.222350956738	367.9891749865619	0.0	1107.5117270788912
1	54	nan	0	CAT	CAT	3311	3311	0	0	0	nan	954	614.0	337.0	1.0	2.142040932328771	0.8230946603644624	0.0	0.40423728813559323	0.16962817061392751	62.68327393156634	59.90826320300064	11.180339887498949	3.3464480226165625	2.8284271247461903	34.02593194820415	35.59809451903378	-70.83956059974793	265.84599999999955	0.6070633153038498	32.54902043938637	136.49019996076822	0.11764705926179886	0.023529410362243652	1.7383058934043019	0.24313725531101227	0.2705882489681244	0.14862566410678707	0.14307148842847822	0.13725490868091583	0.09803921729326248	0.08627451211214066	0.03571813834507992	0.033118824528346504	0.16470588743686676	610.6536991511066	348.9470765270643	0.0	611.3825995807127
1	55	nan	0	CAT	CAT	3311	3311	0	0	0	nan	781	973.0	385.0	1.0	1.7886442543220782	0.7286651173404785	0.0	0.382843137254902	0.17359006438076452	49.19438227586568	50.039984012787215	10.816653826391969	3.675225902162092	3.0	30.96577111734374	33.691764845123345	-67.86888283288059	237.77599999999944	0.5843621399176954	23.40392228215933	114.55294460058212	0.125490203499794	0.023529410362243652	0.9461163485715193	0.22745098173618317	0.2980392277240753	0.13606931559394958	0.14667470499434332	0.14509804546833038	0.08627451211214066	0.08627451211214066	0.025436260825911057	0.03087583438224103	0.16862745583057404	973.8659066822761	378.1805484244214	0.0	972.9295774647887
1	56	nan	0	CAT	CAT	3311	3311	0	0	0	nan	975	1023.0	375.0	1.0	1.9103971035499958	0.7732336023315876	0.0	0.45454545454545453	0.2051319935244415	58.127823513836354	56.32051136131489	10.44030650891055	3.5023097872258444	3.0	37.65456469059517	36.860089780379866	-1.99814058807501	244.39399999999966	0.6572295247724975	27.05882427841425	146.1176513582468	0.125490203499794	0.019607841968536377	0.8336478136851004	0.3137255012989044	0.3137255012989044	0.13462101631051865	0.14986425780333004	0.14901961386203766	0.08235294371843338	0.08235294371843338	0.0343997607691958	0.034529628166459284	0.16862745583057404	1012.633011238017	374.9519323732648	0.0	1011.8707692307693
1	57	nan	0	CAT	CAT	3311	3311	0	0	0	nan	896	418.0	377.0	1.0	2.6908176336659686	0.9211543973914758	0.0	0.2962962962962963	0.17577381323994307	72.95157397265552	67.42403132415029	9.899494936611665	3.1138541148394623	2.8284271247461903	28.85175088988127	28.392559167205025	41.608413704395176	253.09399999999937	0.6399999999999999	23.835294753313065	119.04706225544214	0.08627451211214066	0.027450978755950928	1.8051947336728702	0.4000000059604645	0.43529412150382996	0.12160864670057686	0.1328650248386631	0.10980392247438431	0.07058823853731155	0.06666667014360428	0.058854188047581336	0.0658022196730925	0.15294118225574493	407.45808212900255	369.20354447396204	0.0	406.75669642857144
1	58	nan	0	CAT	CAT	3311	3311	0	0	0	nan	554	857.0	361.0	1.0	2.7800880083516963	0.7680636424320372	0.0	0.3101903695408735	0.14097611068926919	52.71774907321725	47.53945729601885	6.708203932499369	2.2739396022937575	2.0	34.08569193817926	33.759050378185684	-0.4028747377898531	222.22199999999967	0.5439371624938635	25.388235978782177	89.0862770229578	0.12941177189350128	0.027450978755950928	1.7274872843632925	0.26274511218070984	0.30588236451148987	0.1442513407885351	0.16080555419306464	0.15294118225574493	0.08627451211214066	0.08627451211214066	0.03788033538644569	0.04179424696362855	0.18431372940540314	849.3496500191432	366.46361755138827	0.0	847.6353790613719
1	59	nan	0	CAT	CAT	3311	3311	0	0	0	nan	504	657.0	367.0	1.0	3.2637448037495	0.8721913867359362	0.0	0.36	0.13141254298405605	58.10656090503353	49.64876634922564	5.656854249492381	1.9514322921885598	1.4142135623730951	26.90673547261175	28.423683254573888	-9.846042183387059	219.5339999999996	0.5080645161290323	35.02353025227785	98.35294356942177	0.16470588743686676	0.027450978755950928	1.1562274110437927	0.3764705955982208	0.3764705955982208	0.19350016713965665	0.19514472930440827	0.1921568661928177	0.11764705926179886	0.11764705926179886	0.041879784971229274	0.04382060332910673	0.21960784494876862	638.4791866568877	371.7241228068412	0.0	639.5198412698413
1	60	nan	0	CAT	CAT	3311	3311	0	0	0	nan	757	368.0	361.0	1.0	1.9927107254835648	0.705558738026719	0.0	0.3758689175769613	0.13827244878742173	50.549908760089906	52.952809179494906	8.48528137423857	3.2473211633704753	2.8284271247461903	34.34471950595188	35.822265769527334	76.05033731171694	262.2919999999997	0.5218890037917958	19.333333782851696	77.40000192075968	0.08627451211214066	0.011764705181121826	0.5506841649344476	0.15294118225574493	0.1764705926179886	0.10229277133783966	0.10224570927445135	0.09803921729326248	0.0	0.0	0.01982994036122009	0.02069462423966561	0.11372549086809158	359.9512083983986	362.2055529898729	0.0	360.4583883751651
1	61	nan	0	CAT	CAT	3311	3311	0	0	0	nan	813	935.0	378.0	1.0	1.8184198853698417	0.7911177512140639	0.0	0.5184948979591837	0.21700063259284938	52.322291002159666	48.507731342539614	8.602325267042627	2.819771109927661	2.23606797749979	31.0	32.003655594044794	8.331371787213701	216.97999999999973	0.6981537140403606	22.20000049471855	101.26666937023401	0.11372549086809158	0.011764705181121826	0.1944656984440248	0.20000000298023224	0.239215686917305	0.12131147811321613	0.12455924891787701	0.12156862765550613	0.0941176488995552	0.0941176488995552	0.017497524162476043	0.018575524601807895	0.13333334028720856	923.0673817937777	376.0722611601926	0.0	922.8806888068881
1	62	nan	0	CAT	CAT	3311	3311	0	0	0	nan	1121	775.0	372.0	1.0	1.577888551444168	0.6909342108994002	0.0	0.5605	0.26819265931199743	54.36122522933611	53.41348144429457	11.0	3.914234144854205	3.0	38.57978745405423	39.29868872495769	4.099643155815941	229.18399999999968	0.7543741588156123	32.537255838513374	180.65490747243166	0.13333334028720856	0.019607841968536377	0.41976043024208054	0.29019609093666077	0.46666666865348816	0.1610755239530365	0.16115513601465803	0.15294118225574493	0.09803921729326248	0.09803921729326248	0.0404370914752312	0.04016687288703248	0.1764705926179886	781.0434367457885	379.1461566683585	0.0	781.4603033006244
1	63	nan	0	CAT	CAT	3311	3311	0	0	0	nan	698	869.0	364.0	1.0	2.383867519196579	0.6111937045344277	0.0	0.43734335839599	0.18613054903060186	51.01807431804302	45.45327270945405	6.082762530298219	2.307064089968315	2.0	34.725028239108696	40.3798391278259	19.986756591956535	217.08199999999974	0.5942954448701574	29.3294125944376	112.8509835600853	0.125490203499794	0.027450978755950928	2.1611392437111796	0.30980393290519714	0.3960784375667572	0.15436532944440842	0.16167762687691303	0.15294118225574493	0.0941176488995552	0.0941176488995552	0.03792930707310796	0.051244370725912876	0.18039216101169586	875.1248914062089	376.61997427469845	0.0	877.285100286533
1	64	nan	0	CAT	CAT	3311	3311	0	0	0	nan	310	589.0	370.0	1.0	3.0931835907582075	0.4167144765365029	0.0	0.30303030303030304	0.11700843624426864	36.5725762726569	33.83784863137726	3.605551275463989	1.51069106798799	1.4142135623730951	26.78326709396027	33.24584066097752	-37.52154233077853	182.46399999999971	0.44927536231884063	23.003922328352928	49.43529563397169	0.1411764770746231	0.0156862735748291	0.6336861436842259	0.2823529541492462	0.2823529541492462	0.15648926753981585	0.15946869559345705	0.15294118225574493	0.10980392247438431	0.10588235408067703	0.03209236127330613	0.03306556906847197	0.1764705926179886	579.2045851428323	371.77939078018926	0.0	578.758064516129
1	65	nan	0	CAT	CAT	3311	3311	0	0	0	nan	673	405.0	388.0	1.0	3.966104043332354	0.9239250618116167	0.0	0.24384057971014492	0.10667090924985609	76.92346111946416	68.46897107449476	6.708203932499369	2.308242842117796	2.0	35.72013397922828	29.428877476535433	20.02218816448013	281.5719999999995	0.48312993539124194	23.03529468178749	77.56078626215458	0.09803921729326248	0.0156862735748291	1.4486214748002075	0.3294117748737335	0.3294117748737335	0.10917201270989332	0.11524633917110635	0.10980392247438431	0.07058823853731155	0.07058823853731155	0.033896823343407545	0.027099435637731064	0.125490203499794	397.0052078702854	384.9392254090322	0.0	395.62407132243686
1	66	nan	0	CAT	CAT	3311	3311	0	0	0	nan	1501	699.0	404.0	1.0	1.3235125451436431	0.6774447676592567	0.0	0.609172077922078	0.30385179120940015	57.25831978710674	56.859475903318	10.295630140987	4.110348483196309	4.0	41.39713851129178	42.11771097496103	77.24038194897788	249.15199999999953	0.8378453809656712	34.24705982208252	238.15687046945095	0.13725490868091583	0.019607841968536377	0.26808590389459575	0.30588236451148987	0.3450980484485626	0.15928865033526754	0.1586654699996342	0.15294118225574493	0.09803921729326248	0.09803921729326248	0.0360577331333935	0.03209013494418874	0.1725490242242813	696.8166968542834	385.9804050992103	0.0	696.8354430379746
1	67	nan	0	CAT	CAT	3311	3311	0	0	0	nan	1929	753.0	368.0	1.0	1.2076180788352615	0.615395088372346	0.0	0.7570643642072213	0.3873958521625763	60.44177486474497	67.88225099390856	12.0	4.724497534725104	4.47213595499958	43.2713465959347	47.64134358094978	-22.1737523111586	250.14599999999984	0.8842539537015814	38.729412883520126	332.6235388442874	0.1411764770746231	0.023529410362243652	1.6417790216077872	0.3176470696926117	0.48627451062202454	0.1683887516674788	0.1724331461090137	0.16078431904315948	0.0941176488995552	0.0941176488995552	0.04693444040251035	0.05373612241230554	0.1882352977991104	740.7246725110508	377.46263219315205	0.0	739.2623120787973
1	68	nan	0	CAT	CAT	3311	3311	0	0	0	nan	436	556.0	400.0	1.0	2.3443287997393547	0.43474119236256914	0.0	0.33641975308641975	0.1632649004991787	37.915753333114466	36.40054944640259	4.242640687119285	1.9307730401505396	1.4142135623730951	27.65596606550553	34.1452378237266	72.2407130092396	183.1899999999997	0.5240384615384616	16.631372921168804	47.45490279793739	0.09803921729326248	0.00784313678741455	0.48670991013662296	0.239215686917305	0.239215686917305	0.11313859130046805	0.1088415201787555	0.10588235408067703	0.09019608050584793	0.09019608050584793	0.019777068736964356	0.014848492000390776	0.11372549086809158	554.7329146747827	387.1313114619246	0.0	554.309633027523
1	69	nan	0	CAT	CAT	3311	3311	0	0	0	nan	506	845.0	392.0	1.0	2.947438409524329	0.8928124516747401	0.0	0.28205128205128205	0.12725451545493266	56.16359770004658	47.4236228055175	8.0	2.7124079221759314	2.23606797749979	26.718764029699944	25.297690834902838	34.957792912762706	223.5339999999996	0.5423365487674169	24.043137833476067	89.82745339721441	0.13137255609035492	0.03529411554336548	1.3358831542911767	0.3764705955982208	0.686274528503418	0.1502696114592254	0.17752461145694548	0.16078431904315948	0.08627451211214066	0.08627451211214066	0.0534765460040189	0.0722612652477024	0.2078431397676468	839.3665415153247	388.84445123061016	0.0	838.2134387351779
1	70	nan	0	CAT	CAT	3311	3311	0	0	0	nan	237	594.0	401.0	1.0	3.9086741563178498	0.8352591530093161	0.0	0.24036511156186613	0.10960566423396424	42.56613371856858	33.24154027718932	3.605551275463989	1.5320483887604623	1.0	22.5889414088532	23.405264404008737	-70.72036959868569	164.8399999999999	0.4075666380051591	19.71372613310814	36.36862865835428	0.13333334028720856	0.0156862735748291	0.5578842581109974	0.30980393290519714	0.30980393290519714	0.16158791912383721	0.15345412936014466	0.14509804546833038	0.10588235408067703	0.10588235408067703	0.03573050234635014	0.032553022271138814	0.16862745583057404	593.2336640087756	388.29609659961795	0.0	593.0759493670886
1	71	nan	0	CAT	CAT	3311	3311	0	0	0	nan	282	622.0	388.0	1.0	2.403701869518485	0.5863508082546435	0.0	0.3740053050397878	0.15654110792583623	32.30653080879928	31.76476034853718	4.123105625617661	1.846887769398365	1.4142135623730951	21.18444764249963	26.170139132747963	-23.748239710865615	150.45799999999997	0.5340909090909091	19.90980450809002	47.47843271493912	0.13725490868091583	0.027450978755950928	1.3519395418852813	0.33725491166114807	0.33725491166114807	0.17619296024858425	0.16836323657779828	0.16078431904315948	0.0941176488995552	0.09019608050584793	0.045690432346635265	0.04579475553448947	0.1921568661928177	612.0095812317426	386.09184771755656	0.0	613.1914893617021
1	72	nan	0	CAT	CAT	3311	3311	0	0	0	nan	494	666.0	375.0	1.0	2.1734256241852563	0.8637938827307833	0.0	0.48148148148148145	0.2101486244134852	46.69336718546879	39.92492955535426	6.0	2.2449644631063954	2.0	22.360679774997898	23.526235535608116	67.26435570787261	171.87199999999996	0.6693766937669376	26.913726203143597	92.65882579982281	0.1568627506494522	0.027450978755950928	0.44909751466029746	0.29411765933036804	0.364705890417099	0.18434059043249038	0.18756847327899354	0.18431372940540314	0.12156862765550613	0.11764705926179886	0.03919015162701822	0.03996105034991321	0.21176470816135406	669.048163192157	387.4382512325509	0.0	669.1133603238867
1	73	nan	0	CAT	CAT	3311	3311	0	0	0	nan	343	815.0	382.0	1.0	2.7925812301057453	0.84581295737553	0.0	0.35	0.14810035966495166	43.57931356676604	36.40054944640259	4.47213595499958	1.8299130150456397	1.4142135623730951	20.96965897017423	23.24867303478211	68.52070432215008	170.59799999999996	0.5351014040561622	21.301961451768875	53.77255082130432	0.13333334028720856	0.0156862735748291	0.6832339134021493	0.2862745225429535	0.2862745225429535	0.15779230705013983	0.15677128519330705	0.14901961386203766	0.08235294371843338	0.08235294371843338	0.04394233300439071	0.03517247127314927	0.1725490242242813	818.7645857337004	396.13951279601804	0.0	818.4985422740525
1	74	nan	0	CAT	CAT	3311	3311	0	0	0	nan	1824	1050.0	381.0	1.0	1.5476654967346932	0.6427204357222479	0.0	0.5641818744200433	0.2916725402043602	67.24207475190937	62.48199740725323	12.806248474865697	4.240583704551832	4.0	48.826499229691116	51.51420751319426	24.75896202676603	280.32999999999936	0.764299182903834	35.956863805651665	274.3764787390828	0.12156862765550613	0.02352941781282425	0.5617698694112204	0.37254902720451355	0.4627451002597809	0.15171672491836147	0.15042570106309364	0.1411764770746231	0.07058823853731155	0.07058823853731155	0.049262340313547266	0.04617526345010463	0.16862745583057404	1064.747034256384	390.74710572682875	0.0	1064.2066885964912
1	75	nan	0	CAT	CAT	3311	3311	0	0	0	nan	527	640.0	408.0	1.0	2.4848525916820905	0.3933723156380283	0.0	0.35704607046070463	0.1476167911123352	42.50312667122931	43.08131845707603	5.830951894845301	2.143609127438611	2.0	32.79262260876637	39.076493090544325	-50.88653621389176	211.80799999999962	0.5192118226600986	27.050981111824512	85.18823756277561	0.12941177189350128	0.023529410362243652	1.0968529125533613	0.32156863808631897	0.32156863808631897	0.16295771754111152	0.16164750960678484	0.16078431904315948	0.0941176488995552	0.0941176488995552	0.042510984434560646	0.042576688366951235	0.18039216101169586	644.2604612829134	397.09989413967395	0.0	643.3055028462998
1	76	nan	0	CAT	CAT	3311	3311	0	0	0	nan	685	903.0	419.0	1.0	2.2229773477816854	0.8845926004947077	-1.0	0.5066568047337278	0.1954897000940147	56.40839033459608	51.478150704935004	8.0	2.583787509352139	2.23606797749979	25.0	26.30687585176646	-83.88770388343174	209.83999999999975	0.6836327345309381	23.596079029142857	88.3176494538784	0.10980392247438431	0.011764712631702423	0.5583860941009229	0.3686274588108063	0.3686274588108063	0.13256224173675762	0.12893087511515094	0.12156862765550613	0.09019608050584793	0.09019608050584793	0.03478385558370331	0.027599712759161933	0.1411764770746231	904.9356156858491	409.02775190533987	0.0	904.5372262773723
1	77	nan	0	CAT	CAT	3311	3311	0	0	0	nan	1841	517.0	391.0	1.0	1.9135199339625015	0.8691836328668227	0.0	0.4600199900049975	0.24476457382098085	84.80276814985278	80.15609770940699	11.180339887498949	4.015056112825604	3.605551275463989	40.63497106388099	41.934073854638974	54.65927282963757	307.43799999999925	0.7401005025125628	29.447059594094753	215.68627976626158	0.10196078568696976	0.0156862735748291	1.2689490420081895	0.22745098173618317	0.239215686917305	0.11413588989959207	0.11715713186651905	0.11372549086809158	0.07450980693101883	0.07450980693101883	0.023534700024573234	0.024753845369700118	0.12941177189350128	531.4356544626164	401.6735817805128	0.0	532.3536121673004
1	78	nan	0	CAT	CAT	3311	3311	0	0	0	nan	1331	783.0	418.0	1.0	1.276936441841835	0.5736453620139599	0.0	0.6655	0.3308573342386077	50.869940674360606	50.96076922496363	12.041594578792296	4.589549855781179	4.0	38.92221556680479	41.66776057766484	9.032166991831962	224.83999999999978	0.8178187403993855	29.356863595545292	199.23529939353466	0.11372549086809158	0.0313725471496582	1.54752609785732	0.3333333432674408	0.33725491166114807	0.1505480184386938	0.14968842929641973	0.14509804546833038	0.08235294371843338	0.08235294371843338	0.04652824840553523	0.04477916212085186	0.1764705926179886	789.2827477768699	411.36858574812	0.0	789.1945905334335
1	79	nan	0	CAT	CAT	3311	3311	0	0	0	nan	735	360.0	426.0	1.0	2.2620655334320774	0.7181611589509633	0.0	0.3624260355029586	0.13082612564484833	53.383914100161675	58.66856057549052	8.0	2.906305849160798	2.23606797749979	37.265418980045574	37.14862842770253	69.37609515037742	265.7059999999995	0.5070714039323904	22.75686315447092	80.56862875074148	0.10196078568696976	0.00784313678741455	0.12408559613482777	0.16078431904315948	0.16078431904315948	0.11100908855839474	0.10961718197379794	0.10980392247438431	0.08235294371843338	0.0784313753247261	0.013943447988674005	0.012170610427417327	0.11764705926179886	357.57882697527265	415.28323191502454	0.0	357.6326530612245
1	80	nan	0	CAT	CAT	3311	3311	0	0	0	nan	732	631.0	423.0	1.0	1.7944721685052896	0.7610723743918986	0.0	0.4057649667405765	0.19896253661900828	48.510209563183764	47.20169488482379	7.810249675906654	2.6936755054351242	2.23606797749979	29.204493473169332	31.466970762414157	37.13854041770553	215.01799999999957	0.6951566951566952	21.643137842416763	93.69804161041975	0.10588235408067703	0.019607841968536377	1.0531285538729633	0.2078431397676468	0.23529411852359772	0.12882820144295692	0.12800278908527288	0.12156862765550613	0.08235294371843338	0.08235294371843338	0.02818688239713626	0.02935725165389757	0.14509804546833038	621.4455279582983	413.06566775947283	0.0	622.266393442623
1	81	nan	0	CAT	CAT	3311	3311	0	0	0	nan	1574	412.0	408.0	1.0	2.0661711523622337	0.8700700589983456	0.0	0.47267267267267266	0.21521697632340853	81.53515113869969	77.47257579298626	11.704699910719626	3.865076248757422	3.1622776601683795	41.30301957656851	40.190965534913005	-15.23268380012154	303.15799999999933	0.7293790546802595	27.101961351931095	170.19608194381	0.0941176488995552	0.011764705181121826	1.204565421117727	0.23529411852359772	0.23529411852359772	0.10797594164115974	0.10812965815998093	0.10588235408067703	0.07058823853731155	0.07058823853731155	0.023871254160403383	0.01831316327138443	0.11764705926179886	396.73587561071395	412.3517281251452	0.0	397.83418043202033
1	82	nan	0	CAT	CAT	3311	3311	0	0	0	nan	1270	1134.0	397.0	1.0	1.7995185316492814	0.8325355825482074	-1.0	0.49224806201550386	0.2326427516179737	66.67771472801302	61.68468205316454	9.899494936611665	3.6641547905365806	3.1622776601683795	32.8896757240136	36.93755851788197	-19.220447192297534	261.91599999999937	0.7341040462427746	31.47843226790428	188.00784845650196	0.11764705926179886	0.019607841968536377	1.0917405770403439	0.41960784792900085	0.41960784792900085	0.14778606698546612	0.14803767595000156	0.13333334028720856	0.0	0.0	0.05047149423813857	0.0466045679158576	0.16470588743686676	1115.2793583951695	397.37916649843356	0.0	1116.368503937008
1	83	nan	0	CAT	CAT	3311	3311	0	0	0	nan	657	568.0	417.0	1.0	1.7580092080971907	0.5997364584958317	0.0	0.410625	0.2031313450764557	42.34314200235659	41.677331968349414	9.0	2.869946085509294	2.23606797749979	31.48638289312235	33.88288011211707	-25.244397865225377	201.60399999999976	0.6579869804707061	19.298039630055428	74.34509948641062	0.09803921729326248	0.00784313678741455	0.795297473685966	0.1882352977991104	0.1882352977991104	0.11767097335399651	0.11315844670686548	0.10588235408067703	0.08235294371843338	0.08235294371843338	0.0257245502177699	0.020423117458923473	0.11764705926179886	573.5475788479025	410.67807781081547	0.0	573.4779299847793
1	84	nan	0	CAT	CAT	3311	3311	0	0	0	nan	606	917.0	422.0	1.0	4.038918917782033	0.9412233060109387	0.0	0.2578723404255319	0.11640266021693059	74.72284472322642	63.89053137985315	6.324555320336759	2.304835911918181	2.0	27.088045689688613	25.240254113557334	-51.37372615008895	255.77599999999958	0.48460615753698527	28.78431459516287	95.01568900793791	0.13333334028720856	0.023529410362243652	2.125317223331851	0.2666666805744171	0.2823529541492462	0.1461132720566643	0.1567915660196995	0.15294118225574493	0.09019608050584793	0.09019608050584793	0.03255677446731859	0.03593569808418963	0.18039216101169586	929.1965413407627	408.3363324866656	0.0	930.6567656765676
1	85	nan	0	CAT	CAT	3311	3311	0	0	0	nan	1228	988.0	399.0	1.0	1.8539224754004695	0.7673970594031395	0.0	0.4840362633031139	0.25596757431484024	64.04697060727482	60.440052945046304	9.899494936611665	3.470139527869201	3.0	39.0525879297067	41.06513520794821	-16.420162348452624	245.53399999999948	0.7071695940109416	28.61960869282484	175.91765212267637	0.10980392247438431	0.027450978755950928	1.4507951533168244	0.250980406999588	0.2823529541492462	0.13499815421143793	0.14325541703801006	0.1411764770746231	0.08235294371843338	0.0784313753247261	0.03408734944264068	0.03788009392620587	0.16470588743686676	1003.8191444803211	400.10368036503735	0.0	1004.3941368078176
1	86	nan	0	CAT	CAT	3311	3311	0	0	0	nan	1457	884.0	430.0	1.0	1.6913322194488276	0.7386275360075436	0.0	0.5420386904761905	0.2489556996754954	65.63040080593962	63.13477647065839	13.0	4.074948282022908	3.605551275463989	43.71148725045922	44.242356336950046	58.01828367382751	271.1899999999994	0.7060818996850012	38.35686378926039	238.04314406961203	0.12941177189350128	0.027450978755950928	0.9254024074006921	0.4941176474094391	0.5686274766921997	0.16462173300111754	0.16337895955361154	0.15294118225574493	0.10196078568696976	0.09803921729326248	0.05834012367591342	0.055729921024872627	0.18039216101169586	876.650895348866	417.71328313620705	0.0	876.786547700755
1	87	nan	0	CAT	CAT	3311	3311	0	0	0	nan	500	957.0	399.0	1.0	1.8591801564664572	0.8637993942063275	0.0	0.3885003885003885	0.18611522379796425	43.45561050484344	41.23105625617661	9.219544457292887	2.9936005747381365	2.23606797749979	19.927960144119567	21.8944963027328	-64.14354392407003	183.73799999999986	0.6784260515603799	18.352941751480103	67.62745298445225	0.11372549086809158	0.019607849419116974	1.0996503675509557	0.22745098173618317	0.22745098173618317	0.1359477166776304	0.1352549059689045	0.12941177189350128	0.08627451211214066	0.08627451211214066	0.028983078557087056	0.027822114131439885	0.15294118225574493	954.7636996368949	405.705247903202	0.0	954.862
1	88	nan	0	CAT	CAT	3311	3311	0	0	0	nan	624	817.0	425.0	1.0	2.506609893209661	0.9339762636489445	0.0	0.37933130699088147	0.20258997435250597	59.396490597031296	54.08326913195984	8.06225774829855	2.7218934118180167	2.23606797749979	22.135076887545278	21.22444801891702	-30.95910988580357	196.73799999999974	0.6933333333333334	24.00000061094761	101.64314015209675	0.125490203499794	0.0313725546002388	1.1156141269944175	0.3019607961177826	0.4000000059604645	0.15189873804397222	0.16288964767964223	0.14901961386203766	0.09019608050584793	0.09019608050584793	0.05003888145522729	0.0528282036391902	0.1921568661928177	826.8696709342025	417.4045680548007	0.0	827.3525641025641
1	89	nan	0	CAT	CAT	3311	3311	0	0	0	nan	638	973.0	411.0	1.0	1.9132436945829026	0.8853062734806101	0.0	0.41134751773049644	0.24255183471667102	50.54222249590839	47.80167361086848	8.94427190999916	2.982216780129597	2.23606797749979	22.395377674343216	23.502557475361	-66.38741640196355	181.80799999999982	0.7073170731707317	20.84705939143896	87.40392430871725	0.11764705926179886	0.019607841968536377	0.3936250096904864	0.2549019753932953	0.2549019753932953	0.14181673055400654	0.13699674656538754	0.13725490868091583	0.08627451211214066	0.08235294371843338	0.03668517149762363	0.02860901239514377	0.15294118225574493	968.9330133039158	418.09736176711544	0.0	968.6567398119122
1	90	nan	0	CAT	CAT	3311	3311	0	0	0	nan	704	1144.0	411.0	1.0	1.6485403797962142	0.8418961582332707	0.0	0.48318462594371997	0.27896034674716746	47.835470839865586	46.2709412050371	7.810249675906654	3.1155005037377452	2.914213562373095	25.985540732059942	25.813912615258825	76.01235615725965	178.08199999999988	0.7753303964757711	16.886275067925453	97.80000319331884	0.11764705926179886	0.02352941781282425	0.9377499898736061	0.239215686917305	0.3137255012989044	0.11726579908281565	0.1389204590814188	0.13725490868091583	0.0	0.0	0.046920912675125895	0.04246251936744634	0.16470588743686676	1147.185853464056	423.1309996745714	0.0	1147.330965909091
1	91	nan	0	CAT	CAT	3311	3311	0	0	0	nan	896	1036.0	405.0	1.0	2.459613232498896	0.7688246194157218	0.0	0.35555555555555557	0.16724131358587482	63.065355706697694	60.63827174318213	8.94427190999916	2.7363559935837745	2.23606797749979	35.32987404449668	40.32775327570965	-76.23657534734464	259.4699999999996	0.5660138976626659	35.45882460474968	146.72157295793295	0.13333334028720856	0.023529410362243652	0.9238910039450692	0.4000000059604645	0.4000000059604645	0.16647335495187643	0.16375175553340732	0.1568627506494522	0.0941176488995552	0.0941176488995552	0.05526682385898903	0.04915474509618229	0.18039216101169586	1034.8800716260387	420.5872935490999	0.0	1035.385044642857
1	92	nan	0	CAT	CAT	3311	3311	0	0	0	nan	813	578.0	431.0	1.0	3.491895116909983	0.931383509355134	0.0	0.36937755565651975	0.14803364265310373	79.81011845167195	70.11419257183242	7.615773105863909	2.6538826217479476	2.23606797749979	29.231363489665824	29.05403571924452	-0.6709900286929138	262.7059999999998	0.5927816259569814	22.423529885709286	82.93725645542145	0.09019608050584793	0.00784313678741455	0.3651508836561482	0.14509804546833038	0.14901961386203766	0.10677871374147278	0.10201384557862417	0.09803921729326248	0.08235294371843338	0.0784313753247261	0.014913330567198013	0.013282569060151198	0.10980392247438431	596.3744385136141	429.03896165968325	0.0	596.009840098401
1	93	nan	0	CAT	CAT	3311	3311	0	0	0	nan	680	1130.0	440.0	1.0	1.8719655693295156	0.7553682519523203	0.0	0.37652270210409744	0.17921099451964662	47.611427597242844	48.877397639399746	9.219544457292887	3.1006678306457447	2.8284271247461903	33.73353256793891	31.199794440538646	73.80795697666002	218.3619999999995	0.6093189964157706	30.478432312607765	128.10196465998888	0.1411764770746231	0.039215683937072754	1.1382513939967762	0.3529411852359772	0.3843137323856354	0.17416247035775867	0.18838524214704247	0.18039216101169586	0.10588235408067703	0.10588235408067703	0.052880246006470115	0.055290070959841446	0.21960784494876862	1127.032847615547	431.83429251669224	0.0	1127.5647058823529
1	94	nan	0	CAT	CAT	3311	3311	0	0	0	nan	822	685.0	417.0	1.0	2.5608122699892384	0.8846056112029553	0.0	0.4353813559322034	0.17941031669066626	66.30222770161507	58.855755878248644	8.94427190999916	2.91608908917393	2.23606797749979	31.0	30.91937496808594	-4.417817854348635	239.9479999999996	0.5905172413793104	37.89804011583328	170.9607887417078	0.16470588743686676	0.03529411554336548	0.9926392631288679	0.37254902720451355	0.47843137383461	0.19738562560329834	0.20798149481959585	0.19607843458652496	0.12156862765550613	0.12156862765550613	0.04928414532149113	0.05950183546783327	0.239215686917305	669.3985319321522	416.5300149088385	0.0	668.5097323600974
1	95	nan	0	CAT	CAT	3311	3311	0	0	0	nan	2459	761.0	432.0	1.0	1.526045147368212	0.531720708460536	0.0	0.509742951907131	0.25211521576997287	74.51130301471629	74.0	13.152946437965905	4.572061209973219	4.123105625617661	62.272678491345516	63.105095232318014	21.966311971002078	350.09399999999897	0.7479847908745247	46.19607963413	370.3294212445617	0.10980392247438431	0.0313725471496582	2.9012281622001046	0.3490196168422699	0.45098039507865906	0.1555423556704714	0.15060163531702386	0.13725490868091583	0.08627451211214066	0.08627451211214066	0.04979934815442922	0.05191103020816086	0.1764705926179886	739.5320011595568	423.4803354415066	0.0	742.097600650671
1	96	nan	0	CAT	CAT	3311	3311	0	0	0	nan	533	352.0	441.0	1.0	2.338440883046636	0.8427983370508728	0.0	0.30952380952380953	0.10730331288831539	49.59753941545245	50.99019513592785	8.48528137423857	2.8891617308608795	2.23606797749979	31.497072463492408	26.694857384573385	46.157024956681944	249.83999999999966	0.4819168173598553	19.772549472749233	62.37255044281483	0.10588235408067703	0.011764705181121826	0.26810635238669966	0.21568627655506134	0.21568627655506134	0.11108173861095075	0.11702167062441807	0.11372549086809158	0.0784313753247261	0.0784313753247261	0.025225465613614134	0.020263792879669534	0.125490203499794	347.70537562123815	435.9968562980731	0.0	347.4390243902439
1	97	nan	0	CAT	CAT	3311	3311	0	0	0	nan	1362	862.0	444.0	1.0	1.7002875779345263	0.639214671977423	0.0	0.37645107794361526	0.214140338916294	60.82708921387762	66.75327707311455	9.219544457292887	3.5197486488161327	3.1622776601683795	44.56688116249245	46.77775605444269	-12.281397640810457	282.7119999999993	0.6665035478345974	31.352942012250423	194.1843198016286	0.11764705926179886	0.019607849419116974	1.804526104291184	0.3490196168422699	0.3490196168422699	0.13811868727863622	0.14257292202762745	0.13725490868091583	0.08235294371843338	0.08235294371843338	0.04808488719131557	0.0393737712815212	0.1568627506494522	849.1853505052178	440.880505692785	0.0	847.3898678414097
1	98	nan	0	CAT	CAT	3311	3311	0	0	0	nan	366	955.0	443.0	1.0	3.611679794208508	0.9123477151557184	0.0	0.30808080808080807	0.13396076265967133	53.67298480746334	45.5411901469428	4.47213595499958	1.8468202401578904	1.4142135623730951	19.492324090235723	21.974590913295636	22.548468853613674	185.29199999999975	0.5438335809806835	22.44313782453537	62.20000156015158	0.1411764770746231	0.027450978755950928	0.9826482059001231	0.3019607961177826	0.3019607961177826	0.1591711902449317	0.16994535945396605	0.16862745583057404	0.08235294371843338	0.08235294371843338	0.049876413670924886	0.04149269790585967	0.20000000298023224	940.7147720593068	433.03600028364	0.0	940.3852459016393
1	99	nan	0	CAT	CAT	3311	3311	0	0	0	nan	3029	477.0	414.0	1.0	1.2443211896674806	0.4412449353715744	0.0	0.503156146179402	0.2707317910147823	72.83155674690428	88.32326986700618	21.0	6.823889002274815	5.656854249492381	62.660741243227285	65.35807108209534	37.21143597819869	374.9599999999988	0.7873667793085521	45.058824829757214	423.1372668519616	0.10588235408067703	0.027450978755950928	2.6590278785479984	0.4470588266849518	0.5568627715110779	0.146771416383574	0.139695367068987	0.13333334028720856	0.07058823853731155	0.07058823853731155	0.05683646652965532	0.04897902666909794	0.16078431904315948	489.5567840768025	420.14179795434126	0.0	487.07527236711786
1	100	nan	0	CAT	CAT	3311	3311	0	0	0	nan	482	1015.0	449.0	1.0	2.4977035287488647	0.796469866590566	0.0	0.4057239057239057	0.15737282177264839	47.373336829240415	46.09772228646444	5.0990195135927845	1.9822610416972766	2.0	27.163990004069294	28.64562506265065	53.44323966482324	196.18399999999983	0.5559400230680508	28.97647139430046	83.26666899770498	0.14509804546833038	0.023529410362243652	0.7850056173450367	0.3450980484485626	0.3450980484485626	0.17776976315521756	0.17275242530644186	0.16470588743686676	0.10588235408067703	0.10588235408067703	0.05232395917276893	0.04231722729262918	0.19607843458652496	1004.671172220264	437.71751522822046	0.0	1004.9419087136929
1	101	nan	0	CAT	CAT	3311	3311	0	0	0	nan	1008	1070.0	456.0	1.0	1.9978029553462715	0.7229409666508443	0.0	0.4970414201183432	0.1893618318407008	58.87754216469683	53.31041174104736	8.94427190999916	2.881700952728097	2.23606797749979	37.10342168068786	40.67907117984426	-88.28982628325492	258.6359999999995	0.6501128668171557	29.298040188848972	127.5803957208991	0.10588235408067703	0.019607841968536377	2.074706744202041	0.20392157137393951	0.21176470816135406	0.12906625633854174	0.12656785289771735	0.12156862765550613	0.0784313753247261	0.0784313753247261	0.025155090495897245	0.024790144396354817	0.14509804546833038	1066.9723358162614	438.55577402577364	0.0	1066.5059523809523
1	102	nan	0	CAT	CAT	3311	3311	0	0	0	nan	1190	1091.0	459.0	1.0	1.9582919957620928	0.6485114453780009	0.0	0.3645833333333333	0.1865008211207743	61.24862634983582	67.06713054842886	11.704699910719626	3.8855129304903566	3.1622776601683795	45.9643468312633	46.62275471420944	89.32448638553802	283.16399999999925	0.6037544393708777	30.772549964487553	161.81569143384695	0.11372549086809158	0.019607841968536377	0.9740750627503071	0.2666666805744171	0.2666666805744171	0.1367668887310558	0.13597957263348484	0.13725490868091583	0.08235294371843338	0.07450980693101883	0.03303908736842376	0.029309130264119968	0.1568627506494522	1095.3154884086186	449.20616531628565	0.0	1095.7084033613446
1	103	nan	0	CAT	CAT	3311	3311	0	0	0	nan	409	980.0	428.0	1.0	1.869890671343571	0.7284250908669154	0.0	0.4455337690631808	0.17919752078759782	36.42370056952572	35.84689665786984	5.656854249492381	2.0978109654715795	2.0	24.596747752497688	24.954804369832956	-61.17482762980838	169.35599999999994	0.644602048857368	21.133333951234818	62.06274685263634	0.11764705926179886	0.019607849419116974	1.8096126510729054	0.3607843220233917	0.3607843220233917	0.15889724775364525	0.15174265734140913	0.13333334028720856	0.09019608050584793	0.09019608050584793	0.060875512284694615	0.04898989505059007	0.1725490242242813	980.2893339919883	432.9683432568057	0.0	979.0464547677261
1	104	nan	0	CAT	CAT	3311	3311	0	0	0	nan	1874	425.0	429.0	1.0	2.0017652653138027	0.8913365694304113	0.0	0.38911960132890366	0.24876021115582972	88.90926682055472	89.88882021697692	13.0	4.190457267615971	3.605551275463989	40.34370019013296	40.30631964913393	-25.326405054386036	307.67999999999915	0.7579373104145601	28.411765418946743	203.01176930963993	0.09803921729326248	0.011764705181121826	1.8626609727131043	0.1882352977991104	0.2705882489681244	0.11141868791743821	0.1083307200158164	0.10588235408067703	0.07058823853731155	0.07058823853731155	0.02035154855711052	0.02065100003827679	0.11764705926179886	413.96548055786354	434.44554549885254	0.0	415.7027748132337
1	105	nan	0	CAT	CAT	3311	3311	0	0	0	nan	1166	659.0	461.0	1.0	1.5076491613614917	0.824210806894724	0.0	0.4694041867954911	0.2370174895055113	58.18698094350114	60.90155991434045	10.770329614269007	4.316374315809424	4.0	43.56573163591968	32.95030376606125	53.054335272402824	248.6359999999995	0.7168767291730711	25.60784388333559	143.0039251819253	0.10196078568696976	0.0156862810254097	0.565254142020373	0.250980406999588	0.250980406999588	0.13477812570176625	0.12264487579924982	0.11764705926179886	0.09019608050584793	0.08235294371843338	0.027235200141813787	0.026167481558321402	0.13725490868091583	652.7321614648134	451.64067896120736	0.0	652.1689536878216
1	106	nan	0	CAT	CAT	3311	3311	0	0	0	nan	1029	681.0	468.0	1.0	3.2353695213867124	0.9557964361749723	-2.0	0.36232394366197185	0.16422433941257805	88.22756936501938	75.39230729988306	11.40175425099138	3.7344131528208364	3.0	27.487317052644457	25.941481959796995	-69.35345911220278	280.6039999999995	0.6143283582089553	35.431373469531536	187.97647555917501	0.14509804546833038	0.03333333134651184	1.4860820109537733	0.3450980484485626	0.4588235318660736	0.16479708590479783	0.1826787906308795	0.17450980842113495	0.08235294371843338	0.08235294371843338	0.05436575235725849	0.0533714743214227	0.21176470816135406	686.095130792628	452.45197564238794	0.0	685.2701652089407
1	107	nan	0	CAT	CAT	3311	3311	0	0	0	nan	913	909.0	445.0	1.0	1.7950789165404208	0.8533949031448478	0.0	0.44580078125	0.19875483215330864	57.25687056951032	63.198101237299845	12.083045973594572	4.0652690136695835	3.1622776601683795	28.87204569517779	29.84599929060183	9.964415939648616	240.2599999999996	0.6885369532428357	24.956863522529602	134.98431761562824	0.12156862765550613	0.019607849419116974	0.3006242149783506	0.239215686917305	0.29411765933036804	0.13864924179183113	0.1478470072460331	0.1411764770746231	0.08627451211214066	0.08627451211214066	0.032114384123240074	0.03335483313820676	0.16862745583057404	915.3087650201546	446.6110513962516	0.0	915.0700985761226
1	108	nan	0	CAT	CAT	3311	3311	0	0	0	nan	1076	586.0	459.0	1.0	2.0262717879105887	0.844376338514012	0.0	0.4455486542443064	0.20552324189330076	65.62881800012696	68.46897107449476	12.041594578792296	4.196779384255916	3.1622776601683795	33.97052448513996	35.16067210130612	-12.061270909058113	256.49599999999947	0.6803667404362945	25.937255516648293	138.21961168199778	0.10588235408067703	0.019607841968536377	1.3004495566373389	0.21960784494876862	0.250980406999588	0.12469834383003987	0.12845688818029533	0.125490203499794	0.08235294371843338	0.0784313753247261	0.029325565230787002	0.030625212195905676	0.14509804546833038	592.4334676465791	451.73806956201076	0.0	591.1477695167287
1	109	nan	0	CAT	CAT	3311	3311	0	0	0	nan	737	1151.0	449.0	1.0	1.9662044609208733	0.8099511597864276	0.0	0.38953488372093026	0.19936355723215932	52.38000210729694	48.877397639399746	8.06225774829855	2.802832978305029	2.23606797749979	28.17445651649735	30.72073141095222	56.74885676325692	215.53399999999968	0.6609865470852017	23.06666724383831	111.34510134905577	0.12156862765550613	0.023529410362243652	1.6325266730358041	0.3137255012989044	0.38823530077934265	0.13256705312550754	0.15107883493766047	0.1411764770746231	0.0	0.0	0.05588431642570666	0.05294423935751863	0.16470588743686676	1159.1276370755565	454.9215651661312	0.0	1159.2496607869741
1	110	nan	0	CAT	CAT	3311	3311	0	0	0	nan	1089	497.0	463.0	1.0	2.6807934778437144	0.893544940875257	0.0	0.3336397058823529	0.16655516038411633	78.57534157940628	71.5122367151245	10.770329614269007	3.324380581687419	2.8284271247461903	35.715349737844534	35.27826668062183	-31.652389855145923	286.64199999999937	0.6249641319942612	33.24313811212778	144.09020014107227	0.09019608050584793	0.0313725471496582	3.221176822327388	0.30980393290519714	0.3921568691730499	0.14206469278687087	0.13231423337104892	0.12156862765550613	0.07450980693101883	0.07450980693101883	0.048482051481025364	0.049523361357991166	0.1568627506494522	514.266826293053	456.8733091852642	0.0	511.9072543617998
1	111	nan	0	CAT	CAT	3311	3311	0	0	0	nan	1236	701.0	473.0	1.0	1.684927523112272	0.6563080565268955	-1.0	0.48853754940711464	0.20109498214983854	58.09384633826201	57.0087712549569	8.94427190999916	3.5096938269512123	3.0	41.66664840182248	43.83140224894941	-74.28443360435253	277.91599999999954	0.7036720751494449	34.49411848932505	203.22745621949434	0.11372549086809158	0.035294122993946075	3.1835300751499913	0.3529411852359772	0.5333333611488342	0.15608198411459298	0.16442350826819932	0.13725490868091583	0.08235294371843338	0.08235294371843338	0.06279899841794688	0.07061172894576569	0.20392157137393951	709.341624371551	456.77270711024954	0.0	711.0299352750809
1	112	nan	0	CAT	CAT	3311	3311	0	0	0	nan	381	1049.0	459.0	1.0	2.1649165096265315	0.8533844377664148	0.0	0.4557416267942584	0.1983712719963289	40.65212925262676	37.656340767525464	5.0	1.9749919995708063	2.0	20.732891546481707	21.19122627679001	7.385709237235298	155.356	0.6608846487424109	16.529412269592285	48.462746396660805	0.10980392247438431	0.011764712631702423	0.746898230512858	0.21568627655506134	0.21568627655506134	0.13015285251647468	0.1271988094400546	0.12156862765550613	0.0941176488995552	0.0941176488995552	0.02200139897891372	0.023195681187527	0.13725490868091583	1037.1019582316344	454.7358795654835	0.0	1037.5800524934384
1	113	nan	0	CAT	CAT	3311	3311	0	0	0	nan	307	985.0	466.0	1.0	2.2666599003689964	0.5564964492545743	0.0	0.36678614097968937	0.1612009556460915	32.399878445792744	30.14962686336267	5.0	1.8389751934214147	1.4142135623730951	24.266303863273315	26.91943860633482	-52.2343280083993	154.69999999999993	0.5448092280390417	15.886274948716164	39.823530562222004	0.11372549086809158	0.0156862735748291	0.2576027807219892	0.1921568661928177	0.20392157137393951	0.13021536843209972	0.12971834059355702	0.125490203499794	0.09019608050584793	0.09019608050584793	0.02218339453992278	0.021024538076170298	0.14509804546833038	987.3989167587603	458.10477597063897	0.0	987.5635179153095
1	114	nan	0	CAT	CAT	3311	3311	0	0	0	nan	322	345.0	454.0	1.0	2.3358863608298486	0.797039465141433	0.0	0.31414634146341464	0.11874402144821125	37.48083095692884	41.23105625617661	5.830951894845301	2.0793808678248302	1.4142135623730951	22.101462508857328	22.635694165684132	-8.727386436510391	184.59799999999973	0.5111111111111111	15.850980758666992	41.40000098198652	0.10196078568696976	0.0156862810254097	0.71833695091041	0.25882354378700256	0.2666666805744171	0.11403583279616542	0.12857143162107615	0.11764705926179886	0.0784313753247261	0.0784313753247261	0.030760229859070624	0.03823285299850782	0.1411764770746231	341.7778724839931	455.79492280722764	0.0	341.0652173913044
1	115	nan	0	CAT	CAT	3311	3311	0	0	0	nan	2201	786.0	444.0	1.0	1.4586595631629666	0.5958604909437109	0.0	0.5915076592313894	0.3201720741607368	70.42651302990213	68.81860213634101	12.041594578792296	4.541171069943422	4.242640687119285	53.665631459994955	56.558684847267706	56.813762719734534	293.91599999999937	0.797752808988764	37.31764808297157	336.1254992559552	0.11372549086809158	0.027450978755950928	2.937554583265752	0.3764705955982208	0.42352941632270813	0.14808590509115704	0.15271490197908005	0.13725490868091583	0.08627451211214066	0.08235294371843338	0.0517795801974262	0.05447829363624182	0.1725490242242813	801.2660654591782	462.0320142187421	0.0	800.8868696047251
1	116	nan	0	CAT	CAT	3311	3311	0	0	0	nan	552	972.0	474.0	1.0	1.9339059772562306	0.7832987423492167	0.0	0.4717948717948718	0.22781273066898594	44.280270237075015	39.56008088970496	6.4031242374328485	2.388252408864062	2.0	26.563132345414388	27.52662904220675	64.1585504568769	174.4959999999998	0.6785494775660725	19.392157547175884	74.59215949475765	0.12156862765550613	0.0156862735748291	0.9002757190766552	0.20392157137393951	0.20392157137393951	0.13466776074427697	0.13513072372238705	0.13725490868091583	0.08235294371843338	0.08235294371843338	0.024738209944166336	0.022567880465560654	0.14901961386203766	964.935965503995	462.88691444212924	0.0	965.5670289855072
1	117	nan	0	CAT	CAT	3311	3311	0	0	0	nan	914	630.0	460.0	1.0	1.6975052099898629	0.8608136507696769	0.0	0.4835978835978836	0.2849262514332266	55.992865342181915	53.600373133029585	9.219544457292887	3.4785254948746873	3.0	27.32810302417117	28.495905106960056	-26.321938279144057	200.77599999999967	0.7838765008576329	22.941177010536194	133.64314038306475	0.11372549086809158	0.02352941781282425	2.201582331654001	0.29411765933036804	0.29411765933036804	0.14161220376874195	0.14621787788081483	0.13333334028720856	0.09019608050584793	0.09019608050584793	0.03993292428265678	0.04173413886928453	0.16862745583057404	619.2817864652937	464.0659056658526	0.0	617.4015317286652
1	118	nan	0	CAT	CAT	3311	3311	0	0	0	nan	1727	451.0	445.0	1.0	1.1916791971540655	0.574606808584009	0.0	0.5242865816636308	0.36693517549390914	55.98559834908445	60.29925372672534	16.1245154965971	5.630556287024018	5.0	45.780281747616975	45.82027104636601	74.15687882391086	243.19599999999946	0.8596316575410652	22.298039808869362	181.36471047252417	0.08627451211214066	0.0156862735748291	0.7467814905418921	0.1921568661928177	0.25882354378700256	0.11553388502004851	0.10501720351622708	0.09803921729326248	0.0784313753247261	0.07058823853731155	0.02457295039953433	0.025013993093713754	0.11764705926179886	451.8203813866222	451.89320621692724	0.0	452.1667631731326
1	119	nan	0	CAT	CAT	3311	3311	0	0	0	nan	274	320.0	484.0	1.0	2.47381455074312	0.8178149600150834	0.0	0.30444444444444446	0.13062422925024614	36.03137208517102	35.805027579936315	5.0990195135927845	1.9248488368437071	1.4142135623730951	20.12461179749811	20.73537973782421	-48.347023604032444	162.35599999999988	0.5164938737040528	14.145098373293877	34.07843228429556	0.10588235408067703	0.0156862735748291	0.5727341021677786	0.18431372940540314	0.1921568661928177	0.11690163944870972	0.12437384045363342	0.12156862765550613	0.0	0.0	0.02608258881124746	0.02399683263126373	0.13725490868091583	323.76777907797145	479.218181804587	0.0	323.1970802919708
1	120	nan	0	CAT	CAT	3311	3311	0	0	0	nan	381	1015.0	460.0	1.0	2.3750487155871802	0.5859838866766257	0.0	0.3628571428571429	0.15918656994438038	37.3061202595605	36.40054944640259	5.0	1.9194790044011771	1.4142135623730951	27.980376819993822	30.229996243037167	73.03327897444579	173.4259999999999	0.5392781316348195	17.956863224506378	50.48235443234444	0.11372549086809158	0.011764712631702423	1.0649411153115829	0.30980393290519714	0.30980393290519714	0.13107199433946262	0.13249961793266257	0.125490203499794	0.08627451211214066	0.08627451211214066	0.03692683030718554	0.029514876974666225	0.1411764770746231	1008.2816747850288	465.01716769716546	0.0	1008.6141732283464
1	121	nan	0	CAT	CAT	3311	3311	0	0	0	nan	1352	555.0	448.0	1.0	1.6975870276952008	0.767598596293884	0.0	0.43112244897959184	0.24188901535080604	64.31355972237942	62.64982043070834	12.041594578792296	4.187569554132209	3.1622776601683795	40.24059992536072	41.22054653065058	-47.89606076698889	265.0239999999993	0.728448275862069	28.63921646773815	170.62353409826756	0.09803921729326248	0.023529410362243652	0.9584608995366913	0.27450981736183167	0.27450981736183167	0.13320565798947978	0.12620083883007954	0.12156862765550613	0.07058823853731155	0.07058823853731155	0.04086173597149043	0.032383182506493885	0.14901961386203766	550.2810223285157	461.16063343712824	0.0	551.2255917159763
1	122	nan	0	CAT	CAT	3311	3311	0	0	0	nan	1463	373.0	455.0	1.0	1.6874712733392565	0.7239263996062353	0.0	0.48427672955974843	0.15630844586334397	65.21017189322934	62.42595614005443	9.899494936611665	3.2079959590707827	2.8284271247461903	46.03067516667845	44.98701159468897	52.61290207763072	342.95399999999916	0.7048903878583473	35.12156946212053	189.43922014534473	0.10588235408067703	0.0156862735748291	2.6763759038329695	0.30980393290519714	0.3333333432674408	0.12543417665043047	0.12948682169880024	0.11764705926179886	0.09019608050584793	0.08627451211214066	0.03172244054073429	0.03622195374424283	0.13725490868091583	386.1716935762993	472.8776368524748	0.0	385.4812030075188
1	123	nan	0	CAT	CAT	3311	3311	0	0	0	nan	282	924.0	463.0	1.0	4.385466081843568	0.634762973868905	0.0	0.22380952380952382	0.08906968661738464	44.40023099808289	37.57658845611187	3.605551275463989	1.4667408577393668	1.0	30.518160006554726	34.3083652473459	1.9868881648475187	199.4639999999995	0.36200256739409487	24.035294868052006	48.784315161406994	0.14509804546833038	0.023529410362243652	1.2128769770973844	0.30980393290519714	0.30980393290519714	0.1635054072656599	0.17299402539506026	0.16470588743686676	0.10196078568696976	0.10196078568696976	0.03684614592077238	0.03849736310844552	0.1921568661928177	938.0422025071941	469.2381832745714	0.0	936.8404255319149
1	124	nan	0	CAT	CAT	3311	3311	0	0	0	nan	392	418.0	465.0	1.0	3.408411980228774	0.7791618191178789	0.0	0.2792022792022792	0.12363955996163747	49.410274966741156	38.91015291668744	5.0	1.8534978457863789	1.4142135623730951	28.71316676972336	30.971488362859677	-69.79120596515708	199.6039999999997	0.43774427694025686	19.65098102390766	52.925491973757744	0.12156862765550613	0.011764712631702423	0.8441229153407899	0.2549019753932953	0.2549019753932953	0.12843778446998472	0.1350140101371371	0.13333334028720856	0.09019608050584793	0.09019608050584793	0.02527300872399066	0.024445294392669792	0.14901961386203766	420.59899225508417	476.98332839416634	0.0	421.3494897959184
1	125	nan	0	CAT	CAT	3311	3311	0	0	0	nan	397	1023.0	482.0	1.0	2.1837778739967932	0.6367911712875787	0.0	0.4268817204301075	0.1728847836380705	37.22232124954062	34.20526275297414	5.0	2.0429571880137978	2.0	26.385602134497518	28.699761535611938	-41.76174441551737	169.8719999999998	0.5842531272994849	15.243137538433075	46.941177546978	0.10588235408067703	0.00784313678741455	0.7892224735151354	0.16078431904315948	0.16862745583057404	0.11375475774950056	0.1182397419319345	0.11372549086809158	0.08627451211214066	0.08627451211214066	0.015468909966867356	0.017659877606076617	0.12941177189350128	1030.3683374559162	476.00058486765045	0.0	1030.9143576826195
1	126	nan	0	CAT	CAT	3311	3311	0	0	0	nan	525	357.0	462.0	1.0	2.328170183799738	0.8910517258393142	0.0	0.3771551724137931	0.17176934546801637	50.78924271876584	47.265209192385896	7.615773105863909	2.565045859433477	2.23606797749979	20.42674445839977	23.053327450640953	73.69906330176171	195.9799999999997	0.6183745583038869	16.631372898817062	60.909805193543434	0.09803921729326248	0.011764705181121826	1.0897589924731288	0.250980406999588	0.250980406999588	0.11161995234105411	0.11601867655913035	0.10980392247438431	0.07450980693101883	0.07450980693101883	0.03475787992589785	0.027906310534155106	0.12156862765550613	360.09245428255974	473.42647443644546	0.0	359.4819047619048
1	127	nan	0	CAT	CAT	3311	3311	0	0	0	nan	1191	766.0	455.0	1.0	1.800189424659717	0.5617021724277019	0.0	0.4324618736383442	0.21748319625147075	56.89197944385612	55.71355310873648	9.899494936611665	3.5749102222717877	3.1622776601683795	47.64705882352941	47.06898255702181	24.26823472705626	262.3299999999995	0.6788258763180395	31.054902881383896	199.87451539188623	0.13333334028720856	0.027450978755950928	1.4276827239516279	0.3921568691730499	0.3960784375667572	0.14858805206403777	0.16782075179839315	0.1568627506494522	0.09019608050584793	0.08627451211214066	0.04347323740007527	0.05403509695731885	0.1921568661928177	763.0388871566043	466.90566631949395	0.0	761.6196473551637
1	128	nan	0	CAT	CAT	3311	3311	0	0	0	nan	1557	1108.0	475.0	1.0	1.8941719677992541	0.7754978345279373	0.0	0.43859154929577465	0.23096456967911844	73.20615096498271	70.11419257183242	10.198039027185569	3.7066474164167036	3.1622776601683795	45.6731527368901	46.21872000110259	3.7191945179045516	291.0559999999995	0.7148760330578512	38.05490314215422	224.32549698650837	0.11764705926179886	0.019607849419116974	1.416213989927329	0.3333333432674408	0.45490196347236633	0.156604539679647	0.14407546370360202	0.13333334028720856	0.08235294371843338	0.08235294371843338	0.04810751492993731	0.045153076291228916	0.16078431904315948	1128.612520340911	472.6232715335232	0.0	1127.2877328195248
1	129	nan	0	CAT	CAT	3311	3311	0	0	0	nan	333	331.0	488.0	1.0	2.9522215755948564	0.7440393859662998	0.0	0.29210526315789476	0.12197447537718291	41.60826184135944	37.33630940518894	4.242640687119285	1.7835003404372876	1.4142135623730951	25.38239655836051	27.799967595970855	83.31225859553054	185.22199999999984	0.4805194805194805	13.745098397135735	34.486275397241116	0.09019608050584793	0.011764705181121826	1.5438572935406683	0.18039216101169586	0.18039216101169586	0.10334660448974237	0.10356238858030364	0.09803921729326248	0.07058823853731155	0.07058823853731155	0.024531210209736466	0.02128759491494226	0.11764705926179886	339.03434161132816	486.60950642535727	0.0	339.4054054054054
1	130	nan	0	CAT	CAT	3311	3311	0	0	0	nan	1637	877.0	462.0	1.0	1.631067804520306	0.684464397654475	0.0	0.4954600484261501	0.27569614590444796	66.57081197797565	64.66065264130884	12.0	4.014781277712587	3.605551275463989	43.062218585029356	48.533203283933005	-27.103654378623588	273.1579999999993	0.751089699472356	38.74902068823576	288.8705961704254	0.13725490868091583	0.0313725471496582	1.5008924795475527	0.4117647111415863	0.46666666865348816	0.1677446783040509	0.17646340633501859	0.16470588743686676	0.0941176488995552	0.09019608050584793	0.06310919392289835	0.05770615870940137	0.20000000298023224	864.4529200538874	469.7697048797746	0.0	864.1343921808186
1	131	nan	0	CAT	CAT	3311	3311	0	0	0	nan	1882	917.0	507.0	1.0	1.6304332903849659	0.859525431706841	0.0	0.5227777777777778	0.24921268209238118	78.6282548155307	79.60527620704548	12.36931687685298	4.514762982407121	4.0	41.61314761050952	40.18634891540154	63.75942662895974	308.05599999999924	0.7838400666389005	38.890197061002254	288.3764781281352	0.11764705926179886	0.027450986206531525	2.698256608148736	0.3764705955982208	0.4588235318660736	0.15251057670981277	0.15322873439327056	0.1411764770746231	0.0941176488995552	0.0941176488995552	0.05179599450828497	0.04723784774473689	0.1764705926179886	910.6580586588968	489.38741568231393	0.0	908.4394261424017
1	132	nan	0	CAT	CAT	3311	3311	0	0	0	nan	875	979.0	491.0	1.0	2.165977973335738	0.7556855905640278	0.0	0.3799392097264438	0.1846605779564889	58.08052977133564	57.0087712549569	7.0	2.747663683832222	2.23606797749979	33.94112549695428	38.038946668462806	-48.63220675927612	244.0179999999995	0.6245538900785155	30.388236172497272	138.02745493501425	0.11764705926179886	0.0313725546002388	2.562165565723875	0.4156862795352936	0.4156862795352936	0.14751570957522947	0.1577456627828734	0.14901961386203766	0.08627451211214066	0.08235294371843338	0.05359371506829878	0.0548338363367467	0.18431372940540314	984.532261305991	494.6215302092815	0.0	985.7577142857143
1	133	nan	0	CAT	CAT	3311	3311	0	0	0	nan	1685	948.0	518.0	1.0	1.403648373905975	0.7644235399484131	0.0	0.5506535947712419	0.31168863733243685	65.17322105540454	67.11929677819934	15.0	5.01575595590996	4.242640687119285	38.747167125982365	42.01811380580873	-69.71463859775098	260.64199999999937	0.7916373032652102	38.760785423219204	283.3490283116698	0.12941177189350128	0.027450978755950928	1.0654895653412657	0.4000000059604645	0.4000000059604645	0.1811251655290617	0.16815966071909189	0.15294118225574493	0.08235294371843338	0.0784313753247261	0.062491772446050226	0.05346881774007523	0.19607843458652496	950.6514241421179	506.520773994585	0.0	951.1709198813056
1	134	nan	0	CAT	CAT	3311	3311	0	0	0	nan	255	459.0	482.0	1.0	3.336215989325447	0.8658042202943091	0.0	0.3373015873015873	0.1222944023946889	41.6340960655431	36.05551275463989	4.0	1.569816927334841	1.4142135623730951	19.751697226730666	20.832989957306545	-88.38472610016957	161.87199999999993	0.5146316851664985	16.105882830917835	33.98431479930878	0.11764705926179886	0.011764712631702423	0.8266333194943172	0.27450981736183167	0.27450981736183167	0.13201543304031013	0.13327182274238736	0.12941177189350128	0.08627451211214066	0.08627451211214066	0.030370575294437152	0.025765746009395678	0.1411764770746231	454.4607661999211	490.48142162342435	0.0	454.4470588235294
1	135	nan	0	CAT	CAT	3311	3311	0	0	0	nan	590	1163.0	491.0	1.0	2.045579591266952	0.5921095658675368	0.0	0.398110661268556	0.1800756428899129	43.161958570624336	43.840620433565945	7.0710678118654755	2.503336089894935	2.0	32.38461538461539	34.78238673539703	43.45277039193864	202.90999999999974	0.6233491811938722	22.388235963881016	90.57255195826292	0.12941177189350128	0.019607841968536377	0.3736572781798371	0.3176470696926117	0.3450980484485626	0.1340612931968923	0.15351279992925917	0.14509804546833038	0.0	0.0	0.062085033143999935	0.04742063933612775	0.1764705926179886	1172.4011949502683	489.02909595092376	0.0	1172.1474576271187
1	136	nan	0	CAT	CAT	3311	3311	0	0	0	nan	551	436.0	517.0	1.0	2.163654170895262	0.8687809843240459	-1.0	0.44150641025641024	0.1299749764326731	49.36671831745129	47.853944456021594	5.830951894845301	2.2914752252719195	2.0	22.897336089597847	24.446227506250466	84.7759879081744	230.80799999999977	0.61188228761799	25.031373277306557	89.14117908477783	0.13333334028720856	0.023529410362243652	1.0501646571670034	0.29411765933036804	0.30980393290519714	0.14062569256913796	0.1617807242917928	0.1568627506494522	0.08627451211214066	0.08627451211214066	0.04217670159062256	0.04100825649061968	0.18039216101169586	437.36848357612797	504.76908187305537	0.0	437.50453720508165
1	137	nan	0	CAT	CAT	3311	3311	0	0	0	nan	1907	657.0	492.0	1.0	1.4027849739232117	0.6149474419598046	0.0	0.5175033921302578	0.32083936639611904	64.75199258098026	66.48308055437865	15.0	5.0507115715349045	4.123105625617661	49.17508189363067	51.061355567399445	11.383596239163632	273.2979999999995	0.7719085205424003	34.2039225474	314.3137347251177	0.13725490868091583	0.019607841968536377	1.1623418929491627	0.2666666805744171	0.46666666865348816	0.15001720415526315	0.16482104600163486	0.1568627506494522	0.08235294371843338	0.08235294371843338	0.034008665646529206	0.0451846480449349	0.18039216101169586	645.3185776970515	491.3725390390195	0.0	644.1709491347666
1	138	nan	0	CAT	CAT	3311	3311	0	0	0	nan	540	734.0	481.0	1.0	4.356081649586833	0.9455399381056019	0.0	0.24150268336314848	0.11062232640064544	73.52452042626271	58.0	6.4031242374328485	2.400639571655565	2.0	22.685091540653413	23.932680385094255	28.651341953057454	247.67399999999952	0.47161572052401746	26.164706602692604	76.87059018015862	0.11372549086809158	0.019607849419116974	2.346417128094116	0.2705882489681244	0.27843138575553894	0.1437621241906187	0.1423529447780715	0.13333334028720856	0.0941176488995552	0.0941176488995552	0.0342995692121514	0.036040444279371725	0.16078431904315948	749.7518110873194	492.3706254783031	0.0	747.9
1	139	nan	0	CAT	CAT	3311	3311	0	0	0	nan	1160	1069.0	477.0	1.0	1.7968530966977079	0.8403480292889498	0.0	0.44224170796797563	0.2434962119074281	64.00310483345532	61.18823416311342	12.083045973594572	3.8033096248185476	3.0	33.913567182054194	34.692705103046364	-21.396926182515877	244.67399999999952	0.7125307125307125	21.356863252818584	120.41568921506405	0.08627451211214066	0.0156862735748291	0.7838478261247858	0.1882352977991104	0.1882352977991104	0.1052062229202886	0.1038066286336759	0.10196078568696976	0.07058823853731155	0.07058823853731155	0.021875907167457243	0.02072829984247204	0.11372549086809158	1060.0239693279436	481.03536768107676	0.0	1059.3870689655173
1	140	nan	0	CAT	CAT	3311	3311	0	0	0	nan	767	480.0	476.0	1.0	1.3544760095268755	0.5103189355610853	0.0	0.5013071895424837	0.2613223800512852	39.00114272320445	44.721359549995796	10.295630140987	3.7932224241757493	3.1622776601683795	31.46810098036335	33.540406427272494	-82.1154408494446	192.04999999999973	0.7144853283651605	18.050980873405933	90.14902202785015	0.09803921729326248	0.0156862810254097	1.2579655268039804	0.2235294133424759	0.2235294133424759	0.11954291969143002	0.11753457891505886	0.11372549086809158	0.0784313753247261	0.0784313753247261	0.03097677466936912	0.024296357175785016	0.13333334028720856	477.78723678082446	481.0555942498381	0.0	478.8344198174707
1	141	nan	0	CAT	CAT	3311	3311	0	0	0	nan	855	566.0	482.0	1.0	2.144785800936417	0.5134688178727785	0.0	0.38705296514259846	0.14964938597559455	51.83129140914433	53.009433122794285	8.54400374531753	2.6724075613376144	2.23606797749979	42.93250516799596	44.476858897843734	-19.439057353267966	267.9479999999995	0.5808423913043478	28.89019689708948	113.39608154445887	0.10980392247438431	0.019607849419116974	0.4581431318099541	0.24313725531101227	0.2666666805744171	0.12897409329057805	0.13262699595843142	0.125490203499794	0.07058823853731155	0.07058823853731155	0.030261092155980995	0.03735772173441099	0.14901961386203766	560.4263383461202	490.70210267575754	0.0	559.9684210526316
1	142	nan	0	CAT	CAT	3311	3311	0	0	0	nan	1214	586.0	483.0	1.0	1.819282234086303	0.7418751524249486	0.0	0.4351254480286738	0.2122627571889371	62.24143611502427	61.29437168288782	10.63014581273465	3.5457181052273246	3.0	40.23417463629967	41.73525035320943	89.55419587270019	268.08799999999945	0.6782122905027933	29.945098869502544	168.44314200431108	0.10588235408067703	0.02352941781282425	2.6472124114158606	0.3137255012989044	0.3490196168422699	0.1336834770959935	0.13875052883386416	0.12941177189350128	0.0784313753247261	0.0784313753247261	0.04402434622440471	0.04441320532898455	0.1568627506494522	590.650036074661	495.20967098667705	0.0	590.7240527182867
1	143	nan	0	CAT	CAT	3311	3311	0	0	0	nan	1149	1104.0	497.0	1.0	2.06921794466273	0.8595809763493228	0.0	0.4118279569892473	0.1795573553757368	69.22809437363111	63.655321851358195	11.313708498984761	3.6426691851892556	3.0	34.50724929354855	35.375525410846805	15.349742635041874	283.5719999999994	0.6476888387824127	37.1058834195137	176.79216162860394	0.11764705926179886	0.0313725471496582	2.420716321389275	0.37254902720451355	0.37254902720451355	0.16346204149565507	0.15386611107798429	0.14509804546833038	0.09803921729326248	0.08627451211214066	0.05242190706037606	0.04610155872761221	0.18039216101169586	1118.0914999403685	499.0537686853682	0.0	1115.8189730200174
1	144	nan	0	CAT	CAT	3311	3311	0	0	0	nan	746	501.0	486.0	1.0	2.0648505519016753	0.8123767717915328	0.0	0.4231423709585933	0.2162198014753473	54.08032930875798	51.40038910358559	8.0	2.5678789744697075	2.23606797749979	28.6	31.536019336553817	37.48152864036982	208.22199999999967	0.652668416447944	19.192157320678234	77.92941349744797	0.09019608050584793	0.011764705181121826	1.685185866897033	0.20000000298023224	0.20000000298023224	0.10966947040387562	0.10446302077405893	0.10196078568696976	0.07450980693101883	0.07058823853731155	0.025641515683878093	0.02012372927169921	0.11764705926179886	514.3546698893248	495.70632044671623	0.0	513.3297587131367
1	145	nan	0	CAT	CAT	3311	3311	0	0	0	nan	944	830.0	484.0	1.0	2.2742926030043145	0.850235900282202	0.0	0.36168582375478925	0.20125602412755658	65.37846303579391	58.05170109479997	8.0	3.0303890023504643	2.8284271247461903	29.51884961121511	34.415344276462754	58.16238382592057	242.78199999999944	0.6505858028945555	31.298040084540844	161.847063370049	0.1411764770746231	0.027450978755950928	1.2233590410269366	0.32156863808631897	0.4274509847164154	0.16826903271258517	0.17144816034962818	0.16470588743686676	0.09803921729326248	0.09803921729326248	0.044393051608069285	0.04448860189456978	0.19607843458652496	834.423856943785	497.99362752280257	0.0	834.8156779661017
1	146	nan	0	CAT	CAT	3311	3311	0	0	0	nan	968	352.0	525.0	1.0	1.9967047351354952	0.8576837339568179	0.0	0.3734567901234568	0.22061612283789653	62.3493742828182	58.137767414994535	8.94427190999916	2.9991571569420485	2.8284271247461903	33.37347833691478	32.058652125233984	-48.27948067081579	234.81399999999948	0.7065693430656935	20.305882826447487	95.02353189140558	0.08235294371843338	0.00784313678741455	0.38597674651511205	0.23137255012989044	0.23137255012989044	0.10743853347326712	0.09816480567293966	0.09019608050584793	0.062745101749897	0.062745101749897	0.02834958393177435	0.025172852538046374	0.10588235408067703	358.97631132949545	513.1568239603132	0.0	358.67148760330576
1	147	nan	0	CAT	CAT	3311	3311	0	0	0	nan	1228	1020.0	524.0	1.0	2.357032016670987	0.7471059761711455	0.0	0.3407325194228635	0.16433232221900096	71.42904439859566	69.6419413859206	10.04987562112089	3.024736037808322	2.8284271247461903	48.61689922258238	47.479238838269744	-11.214015730974246	306.4379999999993	0.5842055185537584	39.243138417601585	191.15686821192503	0.12941177189350128	0.023529410362243652	0.7906211794131952	0.3137255012989044	0.3137255012989044	0.15450054495118734	0.15566520212697477	0.15294118225574493	0.08627451211214066	0.08235294371843338	0.038277206049005905	0.03681454127729632	0.1764705926179886	1008.7032721299876	514.1781515808096	0.0	1009.46335504886
1	148	nan	0	CAT	CAT	3311	3311	0	0	0	nan	641	314.0	496.0	1.0	2.5456171585663667	0.6028883555498854	0.0	0.42143326758711375	0.15948317397437703	50.3672126464042	45.48626166217664	6.0	2.2317765595084316	2.0	34.83105393509814	40.18424984210525	-47.78834202354006	224.7379999999997	0.5452998723947257	21.80784361064434	69.48627602308989	0.09019608050584793	0.011764705181121826	0.5451735065466291	0.33725491166114807	0.33725491166114807	0.11299400834530747	0.10840292671308875	0.10196078568696976	0.05882352963089943	0.05882352963089943	0.04685118435434043	0.033309191531499846	0.11764705926179886	320.13437550303865	507.8286021137862	0.0	319.8923556942278
1	149	nan	0	CAT	CAT	3311	3311	0	0	0	nan	1828	687.0	498.0	1.0	1.5544029595735342	0.45453028822867575	0.0	0.5172608941709111	0.25120164656129146	63.45998689816941	62.289646009589745	15.0	4.562378513518681	4.0	54.08726682346255	56.525795497955876	-3.859277587574932	302.39999999999924	0.7370967741935484	47.349020920693874	306.2941261678934	0.11764705926179886	0.039215683937072754	3.734122625073421	0.41960784792900085	0.43921568989753723	0.18352333690191425	0.16755696179862878	0.14901961386203766	0.0941176488995552	0.08235294371843338	0.06185603016041961	0.0646494187557092	0.2078431397676468	700.9994110577209	504.5128096948936	0.0	700.5782275711159
1	150	nan	0	CAT	CAT	3311	3311	0	0	0	nan	967	416.0	529.0	1.0	1.8912818176571538	0.717933799381384	0.0	0.4578598484848485	0.2345722089607407	55.977910228223756	49.92995093127971	8.94427190999916	3.044640287366441	2.8284271247461903	35.80788739928676	38.96686059341333	59.654788990736236	227.6039999999995	0.6826685492410872	26.674510702490807	130.65882794559002	0.11764705926179886	0.0156862735748291	0.9815850829069149	0.2666666805744171	0.2666666805744171	0.14113497726185611	0.1351177124566598	0.13333334028720856	0.08235294371843338	0.0784313753247261	0.03235818105294339	0.026341962757102894	0.14901961386203766	413.1727895028906	514.302629167313	0.0	413.0641158221303
1	151	nan	0	CAT	CAT	3311	3311	0	0	0	nan	188	475.0	524.0	1.0	5.0054844938190275	0.9432740721817572	0.0	0.27976190476190477	0.09757974804985738	46.456252213571695	35.510561809129406	4.242640687119285	1.5897243003396573	1.0	15.20526224699857	15.424177092901845	-65.16381457031177	155.5979999999999	0.43720930232558136	14.333333805203438	25.368628352880478	0.12156862765550613	0.011764712631702423	0.603508984555372	0.23137255012989044	0.23137255012989044	0.13149847527709577	0.13493951251532169	0.13333334028720856	0.08627451211214066	0.08627451211214066	0.02860410048973383	0.02566683012735276	0.14509804546833038	479.7602411435458	513.1938476175382	0.0	479.75
1	152	nan	0	CAT	CAT	3311	3311	0	0	0	nan	795	1039.0	523.0	1.0	3.2225032401899867	0.9452056405233377	0.0	0.2905701754385965	0.1623175491844706	76.70358992883558	73.10950690573696	7.810249675906654	2.837362016756955	2.23606797749979	26.27867590536954	25.041848162716832	-37.40749473452883	248.08799999999945	0.6375300721732157	21.898039758205414	96.32941444218159	0.10196078568696976	0.019607841968536377	0.718626295081982	0.23529411852359772	0.23529411852359772	0.11172469264390517	0.12116907477003973	0.11764705926179886	0.0784313753247261	0.0784313753247261	0.029658800249548808	0.02600037780791878	0.13725490868091583	1051.4934863567964	510.6553900624531	0.0	1051.8364779874214
1	153	nan	0	CAT	CAT	3311	3311	0	0	0	nan	268	456.0	514.0	1.0	1.845836685432983	0.6318675109390057	0.0	0.397037037037037	0.18261326695408847	28.0878182971483	27.85677655436824	5.0	2.0014713553794197	2.0	20.556280201867867	21.770205502417934	44.04240480062732	135.802	0.5890109890109891	13.019608229398727	37.11764808744192	0.11764705926179886	0.011764712631702423	0.24184925913927688	0.20392157137393951	0.2705882489681244	0.13019608229398727	0.13849868689344	0.12941177189350128	0.09019608050584793	0.09019608050584793	0.02409133084660071	0.02880362623244654	0.15294118225574493	462.2517697045535	513.9426307502603	0.0	462.10074626865674
1	154	nan	0	CAT	CAT	3311	3311	0	0	0	nan	961	751.0	529.0	1.0	1.757808078626811	0.4999796442461993	0.0	0.4172818063395571	0.169069521510094	49.556141107634645	50.774009099144415	9.433981132056603	3.310505807465084	2.8284271247461903	37.27433315847192	42.91745950052071	8.133449962676915	267.25999999999954	0.6293385723641126	36.97255004197359	197.31373105943203	0.1568627506494522	0.03529411554336548	0.3464530592240313	0.3607843220233917	0.4901960790157318	0.1719653490324353	0.20532126020752553	0.18431372940540314	0.09019608050584793	0.09019608050584793	0.046546257335999125	0.06884749652432713	0.239215686917305	744.6118453841058	522.1747987821655	0.0	744.894901144641
1	155	nan	0	CAT	CAT	3311	3311	0	0	0	nan	987	1187.0	530.0	1.0	1.9616140895073106	0.9012506169374805	0.0	0.38078703703703703	0.2232470562930488	64.38136739221734	67.00746227100382	10.0	3.3558033063470063	3.0	31.0620820483185	27.896330258872887	46.008819750644506	235.70599999999973	0.7105831533477321	28.654902815818787	148.13725946843624	0.12941177189350128	0.019607841968536377	0.9320764343943548	0.25882354378700256	0.27450981736183167	0.14545635947116137	0.15008840878261018	0.14509804546833038	0.0	0.0	0.037794860535027584	0.03225309532592165	0.16862745583057404	1179.603044336704	519.4905625256697	0.0	1180.2056737588653
1	156	nan	0	CAT	CAT	3311	3311	0	0	0	nan	1087	892.0	514.0	1.0	1.7871665018897356	0.7407797189017727	0.0	0.4358460304731355	0.2061172533650316	58.34788092568381	57.42821606144492	10.198039027185569	3.4781002267339165	3.0	39.5053007811473	39.19507373013515	2.9567153660807763	257.4319999999996	0.6716095149830088	24.04313787072897	132.62353264540434	0.10980392247438431	0.011764705181121826	0.8798919294418452	0.16078431904315948	0.21176470816135406	0.1196176013469103	0.12200876968298467	0.11764705926179886	0.08235294371843338	0.08235294371843338	0.017647058006341896	0.018636135733137906	0.13333334028720856	881.0572755525594	509.5681717804527	0.0	880.2382704691812
1	157	nan	0	CAT	CAT	3311	3311	0	0	0	nan	991	501.0	537.0	1.0	1.65286008656109	0.47358337901875175	0.0	0.3895440251572327	0.18034009377351432	48.44552692311349	53.150729063673246	8.54400374531753	3.16171284476278	2.8284271247461903	39.86378256525033	42.66834890015629	-75.35028817940871	262.7819999999993	0.6432976306394028	30.4980401173234	155.42745577543974	0.12941177189350128	0.019607841968536377	0.7121717595534651	0.2980392277240753	0.3294117748737335	0.14877092740157755	0.1568390068369725	0.14901961386203766	0.09803921729326248	0.09803921729326248	0.03345792260750353	0.038464131922085455	0.1764705926179886	501.73028207356145	524.486400567432	0.0	502.1271442986882
1	158	nan	0	CAT	CAT	3311	3311	0	0	0	nan	748	807.0	499.0	1.0	3.0250955476184	0.8269661246102766	0.0	0.31244778613199664	0.13265633343410507	66.11434908708662	56.22277118748239	7.615773105863909	2.599796951174233	2.23606797749979	38.13706858163065	37.17290837843179	70.36837527863533	266.18999999999954	0.5265751495952129	37.588236413896084	134.43921992182732	0.13725490868091583	0.027450978755950928	2.765865897929614	0.3843137323856354	0.4274509847164154	0.17899160197093372	0.179731577435598	0.16078431904315948	0.09803921729326248	0.09803921729326248	0.05773040755207761	0.05927733506917235	0.2078431397676468	812.2678081982684	515.9461525338002	0.0	813.4558823529412
1	159	nan	0	CAT	CAT	3311	3311	0	0	0	nan	1830	787.0	548.0	1.0	2.0052932311979457	0.8617927502408669	0.0	0.5072062084257206	0.24221679962602996	86.10937293525068	81.61494961096282	14.035668847618199	4.50810596998031	4.0	43.0	43.679887030424354	-89.76884336654106	308.1259999999993	0.7109557109557109	41.93333454430103	291.9764786437154	0.125490203499794	0.027450986206531525	2.4898901724609597	0.4000000059604645	0.43921568989753723	0.16706507786574118	0.1595499883298991	0.14901961386203766	0.0941176488995552	0.08627451211214066	0.050465306750566555	0.04676348547189572	0.18431372940540314	784.6043194718991	527.9298627021058	0.0	783.9808743169399
1	160	nan	0	CAT	CAT	3311	3311	0	0	0	nan	1189	572.0	533.0	1.0	2.0175194096800144	0.8406858791529525	0.0	0.43079710144927535	0.18504269452353164	68.6686767717805	64.03124237432849	11.661903789690601	3.596054103120579	2.8284271247461903	38.41076148604899	37.18567375203701	27.110195214678402	284.15799999999945	0.6433982683982684	29.745099015533924	141.79608234018087	0.10196078568696976	0.0156862735748291	1.1709468061011263	0.21568627655506134	0.21568627655506134	0.12876666240490875	0.11925658733404615	0.11764705926179886	0.08627451211214066	0.08235294371843338	0.022368660938106126	0.020533476088396285	0.12941177189350128	558.3063775077377	527.7516178664359	0.0	559.4735071488645
1	161	nan	0	CAT	CAT	3311	3311	0	0	0	nan	473	386.0	508.0	1.0	2.067995177183368	0.8614132784560767	0.0	0.391232423490488	0.20588899086545157	44.50063934061427	41.036569057366385	6.0	2.4215425067859546	2.23606797749979	23.23048588498645	22.602082972421876	-35.86612369930935	169.90999999999994	0.7128862094951017	16.270588666200638	63.509805612266064	0.0941176488995552	0.027450986206531525	0.5490004071427643	0.3529411852359772	0.43921568989753723	0.12711397395469248	0.13427020214009738	0.12156862765550613	0.06666667014360428	0.06666667014360428	0.047537718034190955	0.05545232239842692	0.1558823585510254	380.0942883737089	516.1015128057205	0.0	379.7293868921776
1	162	nan	0	CAT	CAT	3311	3311	0	0	0	nan	652	1083.0	506.0	1.0	1.818578035013464	0.8423556001709953	0.0	0.365266106442577	0.18679763763253474	48.36405904638539	50.48762224545735	9.848857801796104	3.078548897976981	2.23606797749979	26.385602134497518	26.064460848774218	-71.3811370336031	209.43199999999965	0.6742502585315409	22.521569274365902	95.40392471849918	0.125490203499794	0.0156862735748291	0.8717674040994785	0.24313725531101227	0.27843138575553894	0.1356721040624452	0.14632503791180856	0.14509804546833038	0.08235294371843338	0.08235294371843338	0.02946912804906924	0.027189459240567697	0.16078431904315948	1080.8385810594434	509.83590924160063	0.0	1080.2131901840492
1	163	nan	0	CAT	CAT	3311	3311	0	0	0	nan	1511	1159.0	546.0	1.0	1.4033019258259813	0.6224407278689724	-1.0	0.5358156028368795	0.19365827897972984	57.825747192891995	60.207972893961475	10.63014581273465	3.887732001290771	3.1622776601683795	44.431117036079854	45.25830065747333	-86.08981113543977	313.1259999999993	0.7754683089556069	42.0039227232337	249.25098768621683	0.13725490868091583	0.023529410362243652	0.9273325524908064	0.29411765933036804	0.3490196168422699	0.15971073278796083	0.16495763579498135	0.1568627506494522	0.09019608050584793	0.09019608050584793	0.041125699415967755	0.03912042164951046	0.18529412150382996	1153.0517943745954	534.3439324469359	0.0	1152.7180675049635
1	164	nan	0	CAT	CAT	3311	3311	0	0	0	nan	1893	599.0	542.0	1.0	1.627515967392309	0.8176896035228376	0.0	0.4916883116883117	0.27146049244366516	76.6842984370248	73.7360156233031	14.142135623730951	4.567120308984623	4.0	42.64566037703354	44.14403506181743	-25.6012301598409	296.02399999999915	0.7782117163412128	38.72549112141132	280.92941930890083	0.10980392247438431	0.0313725546002388	4.742815727771917	0.3960784375667572	0.46666666865348816	0.158063229066985	0.1484043419487062	0.13333334028720856	0.0784313753247261	0.07058823853731155	0.06418908938211952	0.054875054490480045	0.1764705926179886	619.1886315651946	531.0058768524044	0.0	615.2514527205494
1	165	nan	0	CAT	CAT	3311	3311	0	0	0	nan	263	1095.0	514.0	1.0	3.4550473705118616	0.9358080740886854	0.0	0.36426592797783935	0.13214452951330105	45.3679264552221	38.07886552931954	4.47213595499958	1.73085332215985	1.4142135623730951	17.306646122227146	15.992644432374979	-72.7230963625283	158.14599999999996	0.5607675906183369	15.309804365038872	36.478432558476925	0.12156862765550613	0.0156862810254097	0.56743090942443	0.22745098173618317	0.250980406999588	0.130853028761016	0.13870126448090087	0.13725490868091583	0.09019608050584793	0.09019608050584793	0.028600502658509226	0.02679802541782739	0.15294118225574493	1091.3504622422706	522.2647817742211	0.0	1091.532319391635
1	166	nan	0	CAT	CAT	3311	3311	0	0	0	nan	569	1126.0	545.0	1.0	2.530646109599199	0.8698510514000949	-1.0	0.3512345679012346	0.11738258381038985	54.28379366567718	56.22277118748239	6.4031242374328485	2.3089342382363216	2.0	27.973700094833863	26.778979915096127	54.373228488791064	246.80799999999954	0.5179790623577606	28.066667459905148	99.30196357518435	0.13725490868091583	0.0313725471496582	1.5204987954395965	0.29019609093666077	0.3490196168422699	0.1517117159994873	0.17452014688081607	0.16470588743686676	0.08627451211214066	0.08627451211214066	0.039276917108119744	0.04747118489118521	0.20392157137393951	1121.5995576798414	534.4193586464056	0.0	1120.6432337434094
1	167	nan	0	CAT	CAT	3311	3311	0	0	0	nan	715	401.0	536.0	1.0	2.4560307073387873	0.9391536321646669	0.0	0.4824561403508772	0.21815844719591282	63.20025942581514	56.00892785976178	7.211102550927978	2.9559876720367986	2.8284271247461903	24.236093647576904	21.70912399956802	-5.177538490078595	202.9419999999999	0.7016683022571149	21.690196692943573	96.61961042135954	0.10980392247438431	0.02156863361597061	0.2805056606902341	0.21568627655506134	0.3294117748737335	0.12988141732301542	0.13513232226763572	0.12745098769664764	0.09019608050584793	0.08627451211214066	0.026837962374420852	0.0339549832232082	0.15294118225574493	383.9110723304231	535.6624320033817	0.0	383.6559440559441
1	168	nan	0	CAT	CAT	3311	3311	0	0	0	nan	924	851.0	533.0	1.0	1.9947947721567287	0.5950422703058164	0.0	0.4368794326241135	0.1521408436917173	53.371698506426135	55.0	7.0	2.6214724254202397	2.23606797749979	38.30476490368591	42.89453547233828	-48.501900747628405	276.2599999999994	0.5986394557823131	27.098039865493774	111.34117928147316	0.10196078568696976	0.0156862735748291	1.6338369313093066	0.21176470816135406	0.21176470816135406	0.12261556500223428	0.1204991117764861	0.11372549086809158	0.07450980693101883	0.07450980693101883	0.027726226946488138	0.024690287829686592	0.13725490868091583	860.3410116346298	544.8183995928165	0.0	858.737012987013
1	169	nan	0	CAT	CAT	3311	3311	0	0	0	nan	1262	669.0	520.0	1.0	1.8301448852845867	0.8330570121322861	0.0	0.3694379391100703	0.2532010569480525	67.05226486026255	64.25729530566937	11.661903789690601	3.5339099394889444	3.0	34.34018955661909	37.09245079074203	44.42346145332102	250.26599999999937	0.7158252977878616	30.72549107670784	193.1451040431857	0.13333334028720856	0.019607841968536377	0.565490028285458	0.34117648005485535	0.34117648005485535	0.15756662090619405	0.1530468336316844	0.14901961386203766	0.08627451211214066	0.08627451211214066	0.046058343173474216	0.03406515642211158	0.1725490242242813	681.4103995391515	530.9461341206049	0.0	680.8486529318542
1	170	nan	0	CAT	CAT	3311	3311	0	0	0	nan	2479	970.0	542.0	1.0	1.3283555790995065	0.7852882217564744	0.0	0.5962000962000962	0.39042869659980356	77.77464187061429	76.79192665899195	16.278820596099706	5.753934532758084	5.0990195135927845	47.8518547184955	48.152642403163526	12.545421780630448	282.46999999999935	0.8631615598885793	35.85098137706518	375.6078538671136	0.125490203499794	0.023529410362243652	0.5861937495211357	0.27843138575553894	0.3803921639919281	0.1519109380384118	0.1515158748959716	0.14901961386203766	0.08235294371843338	0.08235294371843338	0.037584652750834294	0.03988183138624648	0.1725490242242813	988.8017330759051	546.4689183318633	0.0	989.1355385235983
1	171	nan	0	CAT	CAT	3311	3311	0	0	0	nan	1083	1042.0	543.0	1.0	1.526857403959984	0.753644635192503	0.0	0.4688311688311688	0.25783980516100813	54.200554625759075	54.00925846556311	11.180339887498949	3.912660249171348	3.605551275463989	38.46036921299638	35.6250545661777	8.631643026554707	229.74399999999952	0.7132038195587751	22.580392822623253	146.490201279521	0.12156862765550613	0.0156862735748291	1.1935656793928564	0.2078431397676468	0.21960784494876862	0.1254466267923514	0.1352633437484035	0.13333334028720856	0.08235294371843338	0.08235294371843338	0.02593376198976478	0.024550904089133654	0.14901961386203766	1052.2341855393092	545.8576362259444	0.0	1051.3324099722993
1	172	nan	0	CAT	CAT	3311	3311	0	0	0	nan	1566	336.0	549.0	1.0	1.6631253337010337	0.7977898338676238	0.0	0.4973007303906002	0.26453991568992075	69.67955303315514	66.12110101926616	13.601470508735444	4.412348226757497	3.605551275463989	42.18346961699344	42.012285613767546	6.6481399707937765	272.74399999999946	0.758537176071688	27.38039279729128	174.66667079925537	0.09019608050584793	0.011764705181121826	1.1086433848096366	0.42352941632270813	0.45490196347236633	0.11852983894931289	0.11153682681944788	0.10196078568696976	0.0	0.0	0.05236241329290817	0.03950736951861686	0.11764705926179886	324.437673975162	541.9392680524651	0.0	324.0044699872286
1	173	nan	0	CAT	CAT	3311	3311	0	0	0	nan	731	436.0	532.0	1.0	2.3628436950404317	0.5480567010477894	0.0	0.33106884057971014	0.15913448226075425	50.846267611462466	47.67598976424087	7.280109889280518	2.5766610491909763	2.23606797749979	37.219631600142364	42.52991222653977	57.63392127651247	240.2599999999996	0.5449124114796869	26.203922249376774	100.50980680435896	0.11764705926179886	0.0156862735748291	0.7507818663042617	0.2705882489681244	0.2705882489681244	0.14164282296960418	0.13749631573783716	0.12941177189350128	0.09019608050584793	0.08627451211214066	0.03392796638186995	0.028518938706270314	0.15294118225574493	449.4117440791933	534.9880608968035	0.0	448.66484268125856
1	174	nan	0	CAT	CAT	3311	3311	0	0	0	nan	477	488.0	545.0	1.0	2.702926311808588	0.7039357582259173	0.0	0.29831144465290804	0.13466218813711162	46.70594470515311	44.721359549995796	6.082762530298219	2.326709381412213	2.0	30.80987302573753	33.173534624215776	-54.60490628998543	210.97999999999968	0.5118025751072961	26.090196833014488	77.02353206276894	0.12941177189350128	0.0156862735748291	0.9416585997758943	0.545098066329956	0.5764706134796143	0.16832385053557733	0.16147490998484054	0.1411764770746231	0.09803921729326248	0.09803921729326248	0.06547589504794589	0.06126612591742256	0.16764706373214722	479.3097601971454	545.9120716796647	0.0	478.68972746331235
1	175	nan	0	CAT	CAT	3311	3311	0	0	0	nan	954	812.0	553.0	1.0	1.6515762314035283	0.8793028227427235	0.0	0.5156756756756756	0.3070387219579373	57.158945426718546	58.60034129593445	10.295630140987	3.381189772275398	3.0	27.333237685150678	27.222696871406452	-28.051925362091993	197.59799999999984	0.7907169498549523	19.51764764636755	107.06666933000088	0.0941176488995552	0.011764705181121826	0.8090837719648546	0.2078431397676468	0.2078431397676468	0.11281877252235578	0.11222921313417283	0.10588235408067703	0.0784313753247261	0.07450980693101883	0.023606267442898024	0.021994406957447723	0.125490203499794	820.6877517785431	548.610138435828	0.0	820.9109014675053
1	176	nan	0	CAT	CAT	3311	3311	0	0	0	nan	1018	524.0	534.0	1.0	2.0078600569744336	0.7464835813702103	0.0	0.3847316704459562	0.17248349089427298	60.023361919591565	53.600373133029585	7.810249675906654	3.138477129191881	2.8284271247461903	39.47855420699209	39.93977517083765	-50.224560668857684	272.33599999999933	0.6084877465630603	29.44705968350172	144.49020048230886	0.12156862765550613	0.0156862810254097	0.724823386464727	0.24705882370471954	0.27450981736183167	0.13955952456635887	0.14193536393154113	0.13333334028720856	0.09803921729326248	0.0941176488995552	0.028869490152843878	0.03135108496056232	0.1568627506494522	524.724114541746	546.1852897287465	0.0	524.62278978389
1	177	nan	0	CAT	CAT	3311	3311	0	0	0	nan	731	1125.0	563.0	1.0	3.1650060578093866	0.919847571941478	0.0	0.2786885245901639	0.10915653674442512	71.39146269563794	61.18823416311342	9.219544457292887	2.9424318615288105	2.23606797749979	26.33822284153657	28.005155984230186	28.401252248328497	290.093999999999	0.5217701641684511	31.15686370432377	107.80000383406878	0.12941177189350128	0.011764705181121826	0.7422199257365533	0.26274511218070984	0.26274511218070984	0.1462763554193604	0.14746922549120214	0.13725490868091583	0.09019608050584793	0.09019608050584793	0.03186664493615835	0.02752129916689132	0.16078431904315948	1113.964131084069	557.6744880022518	0.0	1113.2243502051983
1	178	nan	0	CAT	CAT	3311	3311	0	0	0	nan	494	426.0	544.0	1.0	2.157728421479073	0.9167907826778906	0.0	0.37652439024390244	0.22911632970995688	48.377198914959365	45.65084884205331	7.810249675906654	2.604920190088404	2.23606797749979	17.67766952966369	19.32029678001072	37.14559928497445	164.6039999999999	0.7422990232907588	14.945098340511322	57.91764824837446	0.10588235408067703	0.00784313678741455	0.535500109882712	0.16470588743686676	0.1921568661928177	0.1167585807852447	0.1172422029319321	0.11372549086809158	0.09019608050584793	0.09019608050584793	0.01714435871089957	0.017482439487038065	0.125490203499794	432.5416074000552	549.5050443467385	0.0	433.0344129554656
1	179	nan	0	CAT	CAT	3311	3311	0	0	0	nan	1422	703.0	566.0	1.0	1.6208471891853202	0.7455942711969429	0.0	0.517090909090909	0.29933387679120493	63.70225131437634	62.26556030423239	10.770329614269007	3.7278354267556564	3.605551275463989	37.11731123797634	42.45119092281171	-41.29342126175284	244.3299999999995	0.77052289352479	26.560784995555878	186.2784368544817	0.10980392247438431	0.019607841968536377	0.22095456366138394	0.27450981736183167	0.2823529541492462	0.13148903463146475	0.13099749427178742	0.12941177189350128	0.09019608050584793	0.08627451211214066	0.03409414509818613	0.026401169591547067	0.14509804546833038	717.8331824823283	555.6477968735678	0.0	718.0534458509142
1	180	nan	0	CAT	CAT	3311	3311	0	0	0	nan	2052	935.0	548.0	1.0	1.384640330156133	0.7798090435044861	0.0	0.5480769230769231	0.27516094153622833	72.0287831984869	73.76313442364011	16.401219466856727	5.9192672672448445	5.0	49.96398703066039	45.09127564269021	24.127266088269884	306.1259999999994	0.7513731233980228	39.60392268002033	295.3725570216775	0.11372549086809158	0.02352941781282425	1.7835715587392593	0.3137255012989044	0.3490196168422699	0.160339767935305	0.14394374123863427	0.13333334028720856	0.08627451211214066	0.08627451211214066	0.04831538504720836	0.04195013361869174	0.16470588743686676	921.733151898738	544.3682421988242	0.0	921.4415204678363
1	181	nan	0	CAT	CAT	3311	3311	0	0	0	nan	619	404.0	551.0	1.0	1.89140561194455	0.7300781864820663	0.0	0.4498546511627907	0.21211974652076454	45.07743106392937	46.32493928760188	8.0	2.7688796748561386	2.23606797749979	30.484123211202927	30.804276620023874	27.33408188072458	191.4959999999997	0.6750272628135223	22.317647695541382	88.35686554759741	0.12156862765550613	0.019607849419116974	0.5480821529240848	0.24313725531101227	0.250980406999588	0.13948529809713364	0.14274130136930113	0.1411764770746231	0.09019608050584793	0.08627451211214066	0.03425098514895179	0.029358369123974014	0.16470588743686676	396.48395542567044	554.7065376709309	0.0	396.7592891760905
1	182	nan	0	CAT	CAT	3311	3311	0	0	0	nan	672	567.0	555.0	1.0	3.652396060800169	0.9627108392278817	0.0	0.2710770471964502	0.11354568647133643	76.23592627060279	71.69379331573968	7.810249675906654	2.5965871913045038	2.0	21.019038988498025	20.624296636395133	-26.682785478659685	272.7119999999993	0.5835866261398177	28.87451060861349	98.29804224520922	0.125490203499794	0.019607841968536377	1.3400325032912719	0.25882354378700256	0.27450981736183167	0.13749766956482615	0.14627684857918039	0.1411764770746231	0.09019608050584793	0.09019608050584793	0.03513835930524635	0.03460635549165146	0.16078431904315948	554.1851512457097	560.136838721362	0.0	555.3363095238095
1	183	nan	0	CAT	CAT	3311	3311	0	0	0	nan	912	362.0	557.0	1.0	1.268655595859705	0.7231692624696664	0.0	0.492972972972973	0.29744008894789964	44.659807779487956	49.8196748283246	13.341664064126334	4.545509796622816	4.0	29.848875768031608	30.845227231108247	34.98222054627706	196.2919999999998	0.7975513773502403	21.50588297098875	140.45490568876266	0.125490203499794	0.027450978755950928	0.9039209453035056	0.2705882489681244	0.3294117748737335	0.13611318336068828	0.15400757202715204	0.15294118225574493	0.08627451211214066	0.08235294371843338	0.03835314554846228	0.040318715870256504	0.18039216101169586	364.2706890954581	561.6326781596007	0.0	364.6622807017544
1	184	nan	0	CAT	CAT	3311	3311	0	0	0	nan	766	1070.0	564.0	1.0	3.691174271523626	0.9404433136964807	0.0	0.2805860805860806	0.1151755983800051	80.25087330142154	66.21933252457322	7.211102550927978	2.7243650047249086	2.23606797749979	28.621670111997307	27.281328195545388	22.808144307453293	289.09399999999926	0.5237606837606837	33.99215789884329	121.96470978111029	0.13333334028720856	0.019607841968536377	1.1506511740414602	0.3019607961177826	0.3137255012989044	0.1611002744021009	0.1592228587220761	0.14901961386203766	0.10196078568696976	0.10196078568696976	0.03996645064204041	0.037533029653901616	0.17450980842113495	1088.610623449731	570.2930452227647	0.0	1088.1553524804178
1	185	nan	0	CAT	CAT	3311	3311	0	0	0	nan	529	418.0	556.0	1.0	2.4039417270413	0.8011850944695494	0.0	0.36736111111111114	0.17773769508143603	48.82049766697381	46.010868281309364	7.0	2.4237133866787923	2.0	28.040780962763247	29.214996927595802	29.94175074091501	193.3939999999999	0.5816382627817482	23.921569153666496	85.19608067721128	0.12156862765550613	0.027450986206531525	1.102589175316179	0.43529412150382996	0.47843137383461	0.15334339201068267	0.16105119220644856	0.14509804546833038	0.09019608050584793	0.09019608050584793	0.060556312411124226	0.05417047881894569	0.1882352977991104	423.002301482132	564.2685845741161	0.0	423.29678638941397
1	186	nan	0	CAT	CAT	3311	3311	0	0	0	nan	2024	619.0	564.0	1.0	2.148746367415408	0.8590702940484489	-1.0	0.36666666666666664	0.15240755042273046	93.55780149083337	91.35097153287424	10.816653826391969	3.581541400004496	3.0	53.42967087424112	47.88827421872043	-11.678810913193484	408.51399999999893	0.6418265419375299	54.141177751123905	332.7686356753111	0.11372549086809158	0.043137259781360626	4.529926809039453	0.3529411852359772	0.45490196347236633	0.1592387580915409	0.16441138126250548	0.14901961386203766	0.0784313753247261	0.0784313753247261	0.05743977710437973	0.06310846074295262	0.20392157137393951	649.6731757394507	553.6116951020871	0.0	645.6887351778656
1	187	nan	0	CAT	CAT	3311	3311	0	0	0	nan	513	500.0	553.0	1.0	2.5360508347522592	0.6447243406310135	0.0	0.32926829268292684	0.12007502044349408	45.719750752744346	46.861498055439924	7.280109889280518	2.541553688082281	2.0	29.47166053375798	34.94887022078372	-36.65221317647342	231.7059999999997	0.45803571428571427	28.32156939059496	93.49804189801216	0.14509804546833038	0.0313725471496582	0.5560012125517104	0.4000000059604645	0.4000000059604645	0.1706118637987648	0.1822573916140588	0.1725490242242813	0.08627451211214066	0.08627451211214066	0.056398140321303705	0.05186445839270669	0.21176470816135406	496.624528145128	562.5062494391448	0.0	496.0877192982456
1	188	nan	0	CAT	CAT	3311	3311	0	0	0	nan	2516	1211.0	587.0	1.0	1.2545278265912696	0.7851468513118902	0.0	0.6240079365079365	0.4509862146022222	76.1406388053301	75.16648189186454	15.033296378372908	5.73338785022487	5.385164807134504	46.018845096832266	47.15463109633329	51.47710604386687	264.77599999999956	0.8974496165507402	24.843137934803963	289.5843210220337	0.0941176488995552	0.0156862735748291	2.888174356504376	0.26274511218070984	0.26274511218070984	0.10992538909205293	0.11509710692449669	0.10588235408067703	0.0	0.0	0.03952574318915342	0.03395604057364964	0.13333334028720856	1196.0256215785082	568.261470150479	0.0	1197.546104928458
1	189	nan	0	CAT	CAT	3311	3311	0	0	0	nan	1014	816.0	574.0	1.0	1.7565648995948484	0.9068420413518986	0.0	0.6475095785440613	0.32195476689334473	62.02000816035716	57.55866572463264	11.0	3.5938100009869633	3.0	24.967321107553193	26.139613389654706	-4.331110479923671	198.9419999999999	0.816425120772947	22.811765298247337	139.5647095143795	0.10980392247438431	0.023529410362243652	0.8544854505371706	0.2549019753932953	0.2705882489681244	0.1296123028309508	0.13763778058617307	0.12941177189350128	0.08235294371843338	0.08235294371843338	0.037112191325453174	0.033882049592891116	0.16078431904315948	822.6263170676286	573.8273062022332	0.0	822.4013806706114
1	190	nan	0	CAT	CAT	3311	3311	0	0	0	nan	1085	321.0	569.0	1.0	1.8368787482567512	0.6480387805740542	0.0	0.4383838383838384	0.21338698533237352	56.63907249759108	57.697486947006624	9.899494936611665	3.085235749761204	2.8284271247461903	42.084508816819294	43.13673329030523	-6.070854146097994	252.77599999999947	0.6888888888888889	19.333333909511566	100.00000286102295	0.0784313753247261	0.00784313678741455	1.5396409011890393	0.16078431904315948	0.20392157137393951	0.0899224833000538	0.09216590125439904	0.08627451211214066	0.06666667014360428	0.06666667014360428	0.018517719734096848	0.019702399859296563	0.09803921729326248	309.3493725222976	569.4057255134137	0.0	307.8294930875576
1	191	nan	0	CAT	CAT	3311	3311	0	0	0	nan	599	876.0	562.0	1.0	2.0181593592567335	0.8485990133243781	-1.0	0.36703431372549017	0.13084939726080536	49.03382769159262	50.80354318352215	6.082762530298219	2.1925838167946323	2.0	25.252641316339965	25.940689044158162	70.90746330015531	239.84599999999952	0.6348701642819289	28.835294976830482	94.65882655233145	0.12941177189350128	0.019607841968536377	2.1303710651713743	0.2980392277240753	0.32549020648002625	0.15419943837877265	0.15802809107233964	0.14509804546833038	0.08627451211214066	0.08627451211214066	0.042903797510854075	0.04056189068111145	0.1764705926179886	883.7199436347696	565.813944792537	0.0	883.2003338898163
1	192	nan	0	CAT	CAT	3311	3311	0	0	0	nan	2421	778.0	579.0	1.0	1.3892493379123936	0.5695778145403521	0.0	0.5363314133805938	0.31688088768635597	71.41942052550488	73.33484846919642	15.652475842498529	5.0958663831147595	4.47213595499958	55.20055780528841	58.70229384437039	25.68459505112046	309.8519999999994	0.8019211659489898	39.3176481872797	378.9921671450138	0.125490203499794	0.0313725471496582	1.3745448130216773	0.3333333432674408	0.33725491166114807	0.15298695792715836	0.15654364607394208	0.1568627506494522	0.08627451211214066	0.0784313753247261	0.04000350514745562	0.043751211552953695	0.18431372940540314	761.2513994411232	574.2986248246768	0.0	762.2416356877324
1	193	nan	0	CAT	CAT	3311	3311	0	0	0	nan	364	546.0	596.0	1.0	2.81513373704886	0.8005765383284889	0.0	0.284375	0.11780354761086213	43.81979496421593	42.15447781671598	5.656854249492381	2.169354321572316	2.0	23.983535586105297	26.2581581635933	-62.11621005587042	197.04999999999973	0.5155807365439093	20.352941744029522	57.32157026976347	0.11764705926179886	0.019607849419116974	1.5289056533626613	0.3490196168422699	0.45098039507865906	0.14333057566217974	0.1574768414004491	0.13333334028720856	0.08235294371843338	0.08235294371843338	0.05015061602660334	0.06104062832172705	0.1764705926179886	546.7502907596188	586.6274201174983	0.0	548.1208791208791
1	194	nan	0	CAT	CAT	3311	3311	0	0	0	nan	1459	931.0	579.0	1.0	1.4793403650339703	0.8205621834147478	0.0	0.5894949494949495	0.27161898154593955	64.31650717587284	65.94694837519019	12.165525060596439	4.290650325623593	4.0	39.335745638741265	36.76056670935028	-31.36771116780291	259.8079999999995	0.8009881965413123	37.25882460922003	238.0274579450488	0.13333334028720856	0.023529410362243652	1.504068520617204	0.32156863808631897	0.3333333432674408	0.1678325432847749	0.16314424807748376	0.15294118225574493	0.0941176488995552	0.0941176488995552	0.04558569838955314	0.04172003774958689	0.18431372940540314	919.490617307762	583.4189334366062	0.0	919.4537354352296
1	195	nan	0	CAT	CAT	3311	3311	0	0	0	nan	1086	682.0	579.0	1.0	2.676438564801559	0.8900265243777784	0.0	0.40827067669172934	0.1648265377492343	78.1998393194357	69.26037828369117	9.433981132056603	3.072534049200384	2.23606797749979	34.21381882407249	35.651990786560525	-11.918303882831738	287.7439999999994	0.5771990433165026	41.243138298392296	186.49020075798035	0.12156862765550613	0.04313725233078003	1.9450731536947787	0.33725491166114807	0.5254902243614197	0.17042619131567063	0.17172210014546993	0.16470588743686676	0.09019608050584793	0.09019608050584793	0.05426400340573792	0.05778041256962639	0.20392157137393951	665.4925454849605	582.8409841248894	0.0	663.9650092081031
1	196	nan	0	CAT	CAT	3311	3311	0	0	0	nan	417	453.0	570.0	1.0	2.458494706387397	0.7270586988016804	0.0	0.38292011019283745	0.1487871645994407	42.12563045067258	36.235341863986875	5.0	2.1056289561805577	2.0	27.034653377128336	28.92241754618	47.583233805576974	187.6679999999998	0.5447419986936642	17.972549453377724	53.560785576701164	0.10588235408067703	0.0156862735748291	1.4798683067388512	0.2235294133424759	0.3529411852359772	0.12394861691984638	0.12844313087937928	0.11372549086809158	0.08627451211214066	0.08627451211214066	0.02795555541492309	0.038400115656266325	0.1411764770746231	456.752745602384	578.7026650874245	0.0	458.2326139088729
1	197	nan	0	CAT	CAT	3311	3311	0	0	0	nan	1099	885.0	601.0	1.0	1.9812693610724106	0.8856461477852343	0.0	0.44030448717948717	0.2002649204456644	67.48227748135439	60.876925020897694	10.0	3.2342770845289412	2.8284271247461903	29.826409905566173	31.336120603120126	51.331933517102605	262.6039999999996	0.7187704381948986	36.78823637217283	188.86275060474873	0.14509804546833038	0.023529410362243652	0.46257430557906076	0.3294117748737335	0.3333333432674408	0.16798281448480745	0.17184963658302888	0.16470588743686676	0.10980392247438431	0.10980392247438431	0.041281501956874904	0.039041710225071614	0.1921568661928177	874.3571843777814	589.075311451756	0.0	873.8980891719746
1	198	nan	0	CAT	CAT	3311	3311	0	0	0	nan	490	283.0	570.0	1.0	2.616737995737597	0.8234115961318726	-1.0	0.30434782608695654	0.10932579014943969	49.6857754374766	51.61395160225576	5.656854249492381	2.0662251905927653	2.0	28.398202734540018	28.193923624158543	-57.84123004772171	237.32399999999961	0.5023065094823168	15.305882841348648	39.274511121213436	0.07450980693101883	0.003921568393707275	0.2059168397124613	0.13333334028720856	0.13333334028720856	0.08184964086282699	0.08015206351268048	0.0784313753247261	0.06666667014360428	0.062745101749897	0.009523815297045398	0.008154413444469504	0.08627451211214066	277.8362456376998	577.8891662269905	0.0	277.88775510204084
1	199	nan	0	CAT	CAT	3311	3311	0	0	0	nan	913	584.0	568.0	1.0	1.5115962761002382	0.7723735379629251	0.0	0.35115384615384615	0.19250967951243678	50.02664448054595	59.682493245507096	14.142135623730951	4.660748804850963	4.0	28.284271247461902	31.775352454727624	-46.45353086657926	244.12599999999955	0.7085758634070625	22.635294675827026	119.8431406840682	0.10588235408067703	0.02352941781282425	1.9106481771905763	0.2666666805744171	0.2666666805744171	0.13237014430308203	0.1312630237503485	0.12941177189350128	0.07450980693101883	0.07450980693101883	0.04072067414235932	0.03378089883674643	0.15294118225574493	580.7057591441209	571.409685848808	0.0	582.2453450164294
1	200	nan	0	CAT	CAT	3311	3311	0	0	0	nan	490	1104.0	592.0	1.0	1.6787349444296946	0.7938264176423709	0.0	0.4596622889305816	0.2000866082231061	39.11803720185563	43.08131845707603	8.0	2.7338363235404404	2.23606797749979	22.528877814273613	23.78941550135281	17.62117024989744	175.42599999999987	0.6666666666666666	23.57254971563816	77.58823796361685	0.13333334028720856	0.019607841968536377	1.0237356626350849	0.29019609093666077	0.29019609093666077	0.1746114793750975	0.15834334278289153	0.14901961386203766	0.11372549086809158	0.11372549086809158	0.04207398842685191	0.034350076270798446	0.1725490242242813	1096.0755118036686	589.0076320859166	0.0	1096.8142857142857
1	201	nan	0	CAT	CAT	3311	3311	0	0	0	nan	458	379.0	582.0	1.0	3.236524677883941	0.7380877466998351	0.0	0.3490853658536585	0.12537688184519283	50.912383063444544	42.720018726587654	4.47213595499958	1.8391848554948447	1.4142135623730951	28.7111128310973	34.3508258755061	0.12870689982965589	214.25399999999973	0.4550422255340288	32.403922505676746	83.76078659296036	0.15294118225574493	0.027450978755950928	0.9079131225327514	0.32549020648002625	0.3529411852359772	0.18102750003171367	0.1828838135217475	0.1764705926179886	0.11764705926179886	0.11764705926179886	0.04309670810990279	0.04362031255982002	0.20588235557079315	394.3220657073498	584.4200571174468	0.0	395.1026200873362
1	202	nan	0	CAT	CAT	3311	3311	0	0	0	nan	500	510.0	578.0	1.0	2.860184969166571	0.6813739023794685	0.0	0.3465003465003465	0.12059882441495091	48.681556875642464	42.485291572496	5.0990195135927845	2.130109464006397	2.0	33.5930775400502	35.631760636821696	12.689839857563577	228.2539999999997	0.46061722708429287	27.31764794141054	80.55294385552406	0.13725490868091583	0.0156862735748291	0.6795223503594532	0.3490196168422699	0.3490196168422699	0.16164288722728132	0.1611058877110481	0.15294118225574493	0.0941176488995552	0.0941176488995552	0.045233682694247615	0.037636288395560206	0.1725490242242813	520.0341755292017	585.9444038835766	0.0	519.516
1	203	nan	0	CAT	CAT	3311	3311	0	0	0	nan	1495	1159.0	568.0	1.0	1.8437171642383317	0.7537866577220442	0.0	0.4513888888888889	0.21118400881067	69.95065931096177	68.46897107449476	10.198039027185569	3.9118270969294144	3.605551275463989	45.935005378263796	45.96592296949079	-17.99968963273409	298.2599999999994	0.6585903083700441	41.98823647201061	270.62745828926563	0.15294118225574493	0.023529410362243652	0.9269074142057033	0.32549020648002625	0.32549020648002625	0.1735051093884736	0.18102171123027802	0.1725490242242813	0.10588235408067703	0.10588235408067703	0.04387968875200124	0.03953070082974175	0.20392157137393951	1146.8394725675225	578.507752518348	0.0	1147.5939799331104
1	204	nan	0	CAT	CAT	3311	3311	0	0	0	nan	382	439.0	580.0	1.0	2.980175013413199	0.3342384325218292	0.0	0.373046875	0.13946149009055003	39.18197791714727	37.20215047547655	4.47213595499958	1.68814603489533	1.4142135623730951	30.472114999309127	36.92856562277919	17.098907713511633	185.52799999999974	0.4983692106979778	30.709804743528366	72.2823548167944	0.15294118225574493	0.0313725471496582	1.150205111437676	0.5372549295425415	0.5372549295425415	0.1919362796470523	0.18922082412773403	0.1764705926179886	0.10196078568696976	0.10196078568696976	0.06621422002332288	0.056738845086836395	0.21176470816135406	428.42366534977725	586.011610253916	0.0	428.0994764397906
1	205	nan	0	CAT	CAT	3311	3311	0	0	0	nan	623	484.0	613.0	1.0	1.955632612142506	0.5368258013438785	0.0	0.41040843214756256	0.12503941368614668	42.56836300178648	48.104053883222775	7.0	2.5106013916696117	2.23606797749979	32.0	35.91463444623407	-89.46141505077574	250.22199999999953	0.5469710272168569	24.721569314599037	81.96078681945801	0.10980392247438431	0.0156862810254097	1.4656651084563257	0.2823529541492462	0.3019607961177826	0.13583279843186283	0.13155824529608026	0.125490203499794	0.08627451211214066	0.08627451211214066	0.043666870778825244	0.031885445569992274	0.14509804546833038	485.741435448196	601.4256937823325	0.0	484.92134831460675
1	206	nan	0	CAT	CAT	3311	3311	0	0	0	nan	1838	1030.0	564.0	1.0	1.5788563941149834	0.6697006904959735	0.0	0.5080154781647319	0.23603858784120615	68.94830870753597	66.48308055437865	12.041594578792296	4.330897083380343	4.0	51.56307023136823	51.20315993839988	-87.05680633103164	312.8139999999995	0.7289311917509419	38.89804035425186	274.18040017038584	0.12156862765550613	0.02352941781282425	2.168678561348418	0.23529411852359772	0.3294117748737335	0.1496078475163533	0.1491732318663688	0.14509804546833038	0.08235294371843338	0.08235294371843338	0.0339836745136903	0.041857423225488306	0.1725490242242813	1030.9773013706424	583.3792407656479	0.0	1030.4156692056583
1	207	nan	0	CAT	CAT	3311	3311	0	0	0	nan	935	807.0	596.0	1.0	1.5990228531651032	0.8762434375405188	0.0	0.6538461538461539	0.2608012736872522	55.56096643772199	56.32051136131489	13.0	4.350317798818475	3.605551275463989	25.0	26.773090329529055	-11.598144713944377	212.2539999999997	0.775290215588723	26.258824162185192	141.46667060256004	0.11764705926179886	0.023529410362243652	1.376872788972407	0.3529411852359772	0.42352941632270813	0.152667582338286	0.15130125198134764	0.13725490868091583	0.09803921729326248	0.09803921729326248	0.049840965522143274	0.04772646825554616	0.16470588743686676	816.169568131564	595.2696679040381	0.0	815.1422459893048
1	208	nan	0	CAT	CAT	3311	3311	0	0	0	nan	1787	960.0	573.0	1.0	1.2243536714699745	0.60481513061831	0.0	0.5619496855345912	0.38425808036185255	58.34776397755146	60.63827174318213	14.866068747318506	5.387964027885681	5.0	45.16857314549575	46.46616997932477	-66.697752393375	241.74399999999952	0.8455169150697897	31.717647962272167	291.6862829849124	0.13333334028720856	0.027450978755950928	1.3288950636783665	0.3490196168422699	0.3803921639919281	0.16019014122359682	0.16322679517902206	0.16078431904315948	0.0784313753247261	0.07450980693101883	0.04599160890426842	0.04715489944429048	0.18431372940540314	964.0129335933418	581.8223984897604	0.0	963.029099048685
1	209	nan	0	CAT	CAT	3311	3311	0	0	0	nan	289	465.0	599.0	1.0	3.3082037697871014	0.8159887626646458	0.0	0.3211111111111111	0.12132638387293143	42.72354760741572	36.40054944640259	4.123105625617661	1.6328493795197003	1.4142135623730951	23.67328723058728	24.697105614468004	5.007273929437003	173.01199999999992	0.4861227922624054	23.411765329539776	50.54509938508272	0.125490203499794	0.04117647558450699	2.137905808264214	0.3960784375667572	0.42352941632270813	0.16965047340246214	0.1748965376646461	0.16274510324001312	0.09019608050584793	0.09019608050584793	0.060617349562929766	0.06244050670591368	0.21176470816135406	449.44045308809405	598.7565365813492	0.0	451.51557093425606
1	210	nan	0	CAT	CAT	3311	3311	0	0	0	nan	1373	610.0	585.0	1.0	1.7031703124653923	0.8208569932807127	0.0	0.48533050547896783	0.2703958081140594	66.95366731397246	68.0294054067798	10.0	3.7618208973079166	3.1622776601683795	39.51992077333954	38.23950121072833	-83.35978070723657	252.6039999999995	0.7728679988741908	24.321569308638573	157.60000431537628	0.0941176488995552	0.0156862735748291	2.610693553320225	0.19607843458652496	0.21960784494876862	0.11418577140205903	0.11478514516779044	0.10588235408067703	0.0784313753247261	0.0784313753247261	0.02659746306604867	0.025577382760940237	0.13333334028720856	611.9190056320182	605.1649996057017	0.0	612.4136926438456
1	211	nan	0	CAT	CAT	3311	3311	0	0	0	nan	531	1061.0	576.0	1.0	3.7187864810665094	0.7546739495839764	0.0	0.28095238095238095	0.11314685220478606	59.25141926828534	47.885279575251516	5.830951894845301	2.0372160882035617	2.0	34.13488143562378	38.874857076848805	58.624367080970494	242.84599999999958	0.44268445185493954	30.28235387057066	83.16470853984356	0.13333334028720856	0.019607841968536377	1.0820905759264636	0.26274511218070984	0.29019609093666077	0.16107635037537585	0.1566190367981988	0.14901961386203766	0.10196078568696976	0.10196078568696976	0.03228866397129194	0.033313430022706134	0.1725490242242813	1066.8279813582585	593.9908048934639	0.0	1067.3540489642185
1	212	nan	0	CAT	CAT	3311	3311	0	0	0	nan	233	861.0	604.0	1.0	2.601034307735611	0.8240680833796095	0.0	0.34672619047619047	0.14097868002335237	34.20814698595483	31.400636936215164	4.242640687119285	1.711657719536863	1.4142135623730951	19.091883092036785	19.378599570424456	54.70609717092422	144.114	0.5206703910614525	17.925490707159042	42.65882462263107	0.14901961386203766	0.0313725471496582	0.9608370477056031	0.26274511218070984	0.30980393290519714	0.16597676580702816	0.18308508421730074	0.18039216101169586	0.11372549086809158	0.11372549086809158	0.036744307591773856	0.040120940158883935	0.2078431397676468	856.5546055850518	599.3099834225778	0.0	855.8540772532189
1	213	nan	0	CAT	CAT	3311	3311	0	0	0	nan	850	355.0	581.0	1.0	2.238040731552975	0.8296893738746516	0.0	0.42204568023833167	0.1816913528367114	60.73385959612111	60.21627686929839	9.848857801796104	3.009661746081975	2.23606797749979	29.409182239565926	33.90318011132366	63.380713885889406	242.4639999999997	0.6238532110091743	34.729412741959095	139.74902346730232	0.1411764770746231	0.023529410362243652	0.4442195452295623	0.3294117748737335	0.3294117748737335	0.1677749407824111	0.16441061584388508	0.16470588743686676	0.10588235408067703	0.0941176488995552	0.035762749847673275	0.03539884033385418	0.18431372940540314	360.05511281947366	590.3293860197476	0.0	360.26235294117646
1	214	nan	0	CAT	CAT	3311	3311	0	0	0	nan	810	590.0	597.0	1.0	3.101016019959756	0.864910107601184	-1.0	0.2900107411385607	0.12305663612624618	71.41360496654808	68.59300255857006	8.06225774829855	3.0313098722179643	2.8284271247461903	37.21519297592442	35.844401734362634	-24.208089509357887	287.60399999999953	0.49662783568362967	27.066667430102825	116.14118000119925	0.12156862765550613	0.019607849419116974	1.2889003491439432	0.239215686917305	0.25882354378700256	0.12950558578996568	0.14338417284098673	0.1411764770746231	0.0784313753247261	0.0784313753247261	0.03400712068497794	0.03414056412941504	0.16078431904315948	581.2882901002068	600.6173690105094	0.0	581.8333333333334
1	215	nan	0	CAT	CAT	3311	3311	0	0	0	nan	1481	700.0	589.0	1.0	1.7976747830293798	0.796223520314255	0.0	0.5259232954545454	0.21599718788744637	70.38424870941205	65.7875368135941	11.313708498984761	4.1291391264306805	4.0	41.717122412592985	42.58265112356055	-7.383174607373576	293.5339999999996	0.7060786650774732	37.72549120336771	248.34510451555252	0.125490203499794	0.03529411554336548	0.8778521380463328	0.34117648005485535	0.40784314274787903	0.16260987587658496	0.16768744396728733	0.1568627506494522	0.09803921729326248	0.0941176488995552	0.04850967125445421	0.05146963280251305	0.19607843458652496	709.1616031213199	595.6305267850192	0.0	709.8089128966915
1	216	nan	0	CAT	CAT	3311	3311	0	0	0	nan	600	997.0	584.0	1.0	2.309494569952628	0.9368248330788335	0.0	0.3508771929824561	0.21058035690890062	56.04503527053228	48.91829923454004	8.94427190999916	3.05972376023595	2.23606797749979	19.056985746199306	19.60448861871305	-53.67587469022948	189.22199999999984	0.6968641114982579	24.50588308274746	93.21568883955479	0.125490203499794	0.027450978755950928	1.1575399784070108	0.3176470696926117	0.3176470696926117	0.165580291099645	0.15535948139925798	0.15294118225574493	0.08627451211214066	0.08627451211214066	0.04392218733832623	0.04091164020879096	0.18039216101169586	989.3902818581169	593.8515355387666	0.0	990.3283333333334
1	217	nan	0	CAT	CAT	3311	3311	0	0	0	nan	697	257.0	639.0	1.0	3.1522469847459096	0.9154352042897634	0.0	0.31088314005352363	0.1285272593681935	69.33127330136523	67.95586803212802	7.0	2.533179159972354	2.0	30.14777304871395	27.903437655500706	-80.37736162769195	261.0499999999996	0.4629691132514115	17.654902458190918	58.37255083024502	0.07450980693101883	0.00784313678741455	0.721096515697524	0.20000000298023224	0.2078431397676468	0.08570340999121805	0.08374827952689386	0.0784313753247261	0.0	0.0	0.024158156581622774	0.019046604580177123	0.09019608050584793	256.41370503568635	624.7222707328092	0.0	256.2496413199426
1	218	nan	0	CAT	CAT	3311	3311	0	0	0	nan	1390	334.0	584.0	1.0	2.5558442855185826	0.8993887887599818	0.0	0.45723684210526316	0.20343986772495934	87.0473752918103	78.16009211867653	10.63014581273465	3.7396065780585057	3.0	36.630251362247854	38.05272866231307	-85.58825842732013	293.01799999999946	0.6590801327643433	36.09019707143307	200.5529472157359	0.12156862765550613	0.019607849419116974	1.7743772131045716	0.29411765933036804	0.3176470696926117	0.14097733231028542	0.14428269583865894	0.1411764770746231	0.09019608050584793	0.09019608050584793	0.0343367756237394	0.030098057287224866	0.16078431904315948	334.76615631604943	607.2897870693433	0.0	334.3201438848921
1	219	nan	0	CAT	CAT	3311	3311	0	0	0	nan	523	819.0	616.0	1.0	1.9509029221436673	0.8178771250165212	0.0	0.32046568627450983	0.12485431922185783	44.183136325390976	50.039984012787215	7.0710678118654755	2.686343759259244	2.23606797749979	27.296450994420653	25.422663671010916	-0.8320914151708153	229.43199999999948	0.5397316821465429	26.08627527207136	88.34510074555874	0.13333334028720856	0.023529410362243652	1.802029975588901	0.3137255012989044	0.3450980484485626	0.1580986380125537	0.16891988670278918	0.14901961386203766	0.0941176488995552	0.0941176488995552	0.05006594585238726	0.05040879241321185	0.20000000298023224	824.5610795737612	615.3935547145628	0.0	826.2600382409178
1	220	nan	0	CAT	CAT	3311	3311	0	0	0	nan	592	313.0	620.0	1.0	2.6723453776254926	0.7444912012792608	0.0	0.37	0.16464326517207514	52.76536059333102	49.64876634922564	5.830951894845301	2.1414981397088204	2.0	29.91135937725368	35.227857599609266	-89.4359291073024	212.5659999999996	0.591704147926037	22.603922247886658	74.33725716918707	0.10980392247438431	0.0156862810254097	0.9122756229397502	0.250980406999588	0.250980406999588	0.12557734582159255	0.12556969116416736	0.125490203499794	0.07450980693101883	0.07450980693101883	0.028659832164183652	0.025022076165473882	0.1411764770746231	310.3013294346887	602.7473622594157	0.0	309.4037162162162
1	221	nan	0	CAT	CAT	3311	3311	0	0	0	nan	950	1187.0	604.0	1.0	1.6738742764638308	0.5650578660485664	0.0	0.3743104806934594	0.19756965501340268	49.06523561988171	53.03772242470448	10.295630140987	3.605926922722182	3.0	39.05725474088292	40.481335255049764	-37.40030206731493	245.81399999999937	0.6524725274725275	27.419608637690544	138.19216047227383	0.10196078568696976	0.039215683937072754	2.932342998243191	0.2549019753932953	0.3333333432674408	0.14821410074427321	0.1454654320760777	0.1411764770746231	0.08627451211214066	0.06666667014360428	0.03978828946309187	0.04839965766773931	0.1764705926179886	1175.8837651429483	611.1980760013338	0.0	1178.501052631579
1	222	nan	0	CAT	CAT	3311	3311	0	0	0	nan	814	1006.0	598.0	1.0	1.4799143176929634	0.7247817566585936	0.0	0.4583333333333333	0.286092407456319	45.60371683929084	47.67598976424087	7.810249675906654	3.2580785773705467	3.0	31.77183210122597	31.419981473218023	-72.53006423302718	189.08799999999968	0.7853352629040039	21.078431874513626	134.2823564261198	0.13333334028720856	0.027450978755950928	0.7231476838356906	0.250980406999588	0.3176470696926117	0.14843966108812412	0.16496603983552802	0.16470588743686676	0.08235294371843338	0.08235294371843338	0.04189661672280567	0.0435384125242545	0.1921568661928177	1004.4709129337095	612.1980900675817	0.0	1004.7039312039312
1	223	nan	0	CAT	CAT	3311	3311	0	0	0	nan	633	1123.0	607.0	1.0	1.4624464360503442	0.6209795021546154	0.0	0.47593984962406016	0.2351813533891975	38.22219748141771	41.14608122288197	8.0	3.098233575850458	2.8284271247461903	31.81980515339464	29.959582875063244	70.71070471282073	183.90999999999968	0.740784084259801	21.450980961322784	97.31372851133347	0.13725490868091583	0.0156862735748291	0.8169066308628102	0.24705882370471954	0.3137255012989044	0.14396631517666297	0.15373416826434988	0.14901961386203766	0.08235294371843338	0.08235294371843338	0.04163679161449562	0.03595465092775092	0.16862745583057404	1128.3211766649704	613.4290953269224	0.0	1128.4423380726698
1	224	nan	0	CAT	CAT	3311	3311	0	0	0	nan	1531	275.0	633.0	1.0	1.5861881746135202	0.48396945637573807	-1.0	0.4799373040752351	0.1847007675734714	59.13191666827597	60.60528029800704	12.0	4.130434532168469	3.605551275463989	50.59583593401127	51.74544681304967	42.77011055383792	322.74399999999935	0.7048802946593001	28.560785114765167	164.92549469321966	0.08627451211214066	0.019607841968536377	1.3560348715963217	0.21176470816135406	0.23137255012989044	0.10777654760288742	0.10772403311118202	0.10588235408067703	0.062745101749897	0.062745101749897	0.028256429896017846	0.02693015451736695	0.125490203499794	290.5036379734671	628.8076850113544	0.0	289.2227302416721
1	225	nan	0	CAT	CAT	3311	3311	0	0	0	nan	596	426.0	625.0	1.0	2.3154865903102357	0.7440295772899502	0.0	0.40134680134680134	0.13835116177273135	49.277272320246816	45.221676218380054	5.830951894845301	2.218100003967172	2.0	28.61920375428729	32.924445978506256	-83.90903281373542	232.66799999999972	0.5521074571560908	28.99607940763235	101.31372880935669	0.13333334028720856	0.023529410362243652	1.1575335758145444	0.3019607961177826	0.37254902720451355	0.15673556436558028	0.16998947786804813	0.15294118225574493	0.10196078568696976	0.10196078568696976	0.036398896824703694	0.04856802366808601	0.1921568661928177	421.56980838705346	619.2027869385423	0.0	420.8691275167785
1	226	nan	0	CAT	CAT	3311	3311	0	0	0	nan	362	540.0	606.0	1.0	2.535484749093196	0.878204206346187	-1.0	0.35912698412698413	0.1182314329726355	43.61882322674213	41.19465984809196	6.4031242374328485	2.102525379574756	1.4142135623730951	20.701745437304155	20.862266747627718	-1.2302347399119677	196.1519999999997	0.5691823899371069	20.360784865915775	57.91372714191675	0.12941177189350128	0.027450978755950928	1.1585847323931258	0.2823529541492462	0.30588236451148987	0.14238311095045997	0.15998267166275346	0.15294118225574493	0.0941176488995552	0.0941176488995552	0.037583562861182744	0.04074625231057034	0.18039216101169586	531.4536836513964	606.8114842861293	0.0	530.3204419889503
1	227	nan	0	CAT	CAT	3311	3311	0	0	0	nan	816	773.0	607.0	1.0	1.9072124991797776	0.8932162977056497	-1.0	0.47580174927113705	0.2310483536484566	57.386968616586934	56.60388679233962	8.48528137423857	3.1983158857343397	3.0	28.012482398468034	25.802743708809132	-19.660787633106025	210.66799999999978	0.7527675276752768	28.333334028720856	138.38039602339268	0.14509804546833038	0.023529410362243652	0.8703496396697681	0.27450981736183167	0.2862745225429535	0.1637764972758431	0.1695838186561185	0.16470588743686676	0.09803921729326248	0.09803921729326248	0.038378556434563574	0.03657034900015868	0.1882352977991104	763.9597585506312	608.158216891879	0.0	764.7647058823529
1	228	nan	0	CAT	CAT	3311	3311	0	0	0	nan	424	392.0	624.0	1.0	2.401644347072508	0.4186065350863536	0.0	0.4274193548387097	0.1262597430257774	37.70180877298113	34.9857113690718	5.0	1.9070853504921457	2.0	29.53806421499318	34.239564906469056	63.87422087549124	205.42599999999973	0.512696493349456	22.674510464072227	56.63137400895357	0.10588235408067703	0.02352941781282425	1.559723887184749	0.250980406999588	0.250980406999588	0.14171569040045143	0.13356456134187164	0.125490203499794	0.08235294371843338	0.0784313753247261	0.03655295291136202	0.03664904871931209	0.1568627506494522	393.89702931249616	613.3123052098276	0.0	393.10849056603774
1	229	nan	0	CAT	CAT	3311	3311	0	0	0	nan	830	676.0	619.0	1.0	1.6785123510849482	0.40934401634377626	0.0	0.5190744215134458	0.22188980577008563	43.98956012682513	43.382023926967726	8.94427190999916	3.3210926632452433	2.8284271247461903	38.0	40.13519997639726	47.06134558647485	216.8079999999996	0.6584688615628719	27.050981260836124	122.9647093936801	0.12156862765550613	0.02352941781282425	1.4412055125842829	0.26274511218070984	0.26274511218070984	0.14781956973134494	0.14815025228154227	0.1411764770746231	0.08235294371843338	0.0784313753247261	0.03827749908369678	0.03951204147723193	0.1764705926179886	670.2517539913486	611.7327146322046	0.0	669.810843373494
1	230	nan	0	CAT	CAT	3311	3311	0	0	0	nan	1183	906.0	618.0	1.0	1.7528480802762652	0.8841832109175725	0.0	0.4455743879472693	0.2653954708353944	65.78705736737183	58.215118311311535	10.63014581273465	4.080109958932596	3.605551275463989	30.05992352774314	30.731784985736503	-19.294628994333525	236.67399999999955	0.7515883100381194	27.592157617211342	182.26275081187487	0.12941177189350128	0.0156862735748291	1.559058814844381	0.25882354378700256	0.37254902720451355	0.14995737835440948	0.15406825935069726	0.14509804546833038	0.09019608050584793	0.09019608050584793	0.035987643219103777	0.03603357355508888	0.16862745583057404	920.349635305816	614.1884372786758	0.0	921.8233305156382
1	231	nan	0	CAT	CAT	3311	3311	0	0	0	nan	667	1107.0	608.0	1.0	1.5060624766585147	0.6005327834025217	0.0	0.48864468864468863	0.25727674598207073	39.507362754782676	39.44616584663204	8.48528137423857	3.1962608500036094	2.8284271247461903	31.966930027523997	31.59009259633895	12.658440289968047	180.49599999999975	0.7203023758099352	21.654902696609497	101.42745471000671	0.13725490868091583	0.011764705181121826	0.5135536851547516	0.2705882489681244	0.2705882489681244	0.15038126872645485	0.15206514949026495	0.14901961386203766	0.09019608050584793	0.09019608050584793	0.03729020108303677	0.026529545803645582	0.16078431904315948	1102.0181333586388	612.4554979434541	0.0	1102.400299850075
1	232	nan	0	CAT	CAT	3311	3311	0	0	0	nan	709	438.0	624.0	1.0	3.0611438369156527	0.8622954185488677	0.0	0.31595365418894833	0.1259327080064888	66.27090786736834	54.48853090330111	5.656854249492381	2.3274709639336812	2.0	33.10889804893089	33.55995751571133	-32.29555699840361	265.9859999999993	0.5139543312794491	29.109804771840572	94.40784575790167	0.10588235408067703	0.019607849419116974	1.482417326841877	0.30980393290519714	0.30980393290519714	0.14062707619246653	0.1331563409843465	0.125490203499794	0.08235294371843338	0.08235294371843338	0.04677771117923293	0.03783646159640386	0.15196079015731812	447.4611614106318	620.6350419296689	0.0	448.04936530324403
1	233	nan	0	CAT	CAT	3311	3311	0	0	0	nan	729	1153.0	637.0	1.0	1.1927777184637396	0.3904176667793547	0.0	0.47960526315789476	0.2984824268169446	34.631060823866044	39.6232255123179	12.0	4.2679572363856675	3.605551275463989	31.7531462233582	31.882665278801273	-8.06378333578251	175.18999999999974	0.7570093457943925	18.149020187556744	110.18039602041245	0.12941177189350128	0.0156862735748291	0.31696790683586007	0.27450981736183167	0.3137255012989044	0.13749257717846017	0.15113908919123792	0.14509804546833038	0.08235294371843338	0.08235294371843338	0.03626048079493303	0.033949994272319824	0.16470588743686676	1152.3548903880364	634.8258827127283	0.0	1152.3539094650205
1	234	nan	0	CAT	CAT	3311	3311	0	0	0	nan	560	493.0	625.0	1.0	1.7507878543020265	0.6462735688361395	0.0	0.42911877394636017	0.17085525439052732	39.72864893787913	44.01136216933077	7.810249675906654	2.796490655276728	2.23606797749979	27.41458796019964	30.317162749021364	-2.9744892174465476	202.94799999999972	0.6005361930294906	20.08627500385046	73.76078646630049	0.11764705926179886	0.0156862735748291	0.08853662036507652	0.2235294133424759	0.250980406999588	0.12958887099258362	0.13171569011839374	0.12941177189350128	0.0941176488995552	0.0941176488995552	0.027709426735814342	0.023539747314735387	0.14509804546833038	501.2106438265574	623.223403664837	0.0	501.14285714285717
1	235	nan	0	CAT	CAT	3311	3311	0	0	0	nan	348	740.0	616.0	1.0	6.084421140152669	0.860519570071978	0.0	0.1895424836601307	0.06639784018920525	65.37910121827379	51.19570294468082	4.0	1.6265289119949007	1.0	29.74371354715516	33.305250608322815	-15.945760147749588	256.6359999999994	0.31507469443186964	28.87451046705246	57.039216943085194	0.12156862765550613	0.039215683937072754	3.1520298759793177	0.29411765933036804	0.29411765933036804	0.15523930358630356	0.1639057958134632	0.16470588743686676	0.09803921729326248	0.09803921729326248	0.042855658932992195	0.04326844861643898	0.19607843458652496	726.6766586291359	622.9653489203744	0.0	723.6408045977012
1	236	nan	0	CAT	CAT	3311	3311	0	0	0	nan	986	619.0	640.0	1.0	2.119360499027915	0.9371721485489358	0.0	0.405761316872428	0.2500465409385716	68.81850674759568	65.43699259593154	11.313708498984761	3.9390993236112926	3.0	22.61191345589723	24.008523776278636	-52.26269649924792	222.60399999999964	0.7840954274353876	23.227451473474503	131.7490233182907	0.11764705926179886	0.0156862735748291	1.305733093365891	0.250980406999588	0.26274511218070984	0.1304913004127781	0.1336196991057715	0.125490203499794	0.08627451211214066	0.08627451211214066	0.03395861575257211	0.02562574948062276	0.14901961386203766	622.2417846864423	634.5153590295632	0.0	623.2241379310345
1	237	nan	0	CAT	CAT	3311	3311	0	0	0	nan	768	358.0	634.0	1.0	1.339020959394488	0.6978992548495954	0.0	0.5898617511520737	0.2973670936448854	41.60764389012805	41.97618372363071	7.810249675906654	3.0488586127714403	2.8284271247461903	29.443994386984095	29.799225789971814	-3.5424870691162442	180.1519999999998	0.8037676609105181	19.61960845440626	106.72941469401121	0.10980392247438431	0.019607849419116974	0.7226811469012943	0.21960784494876862	0.48627451062202454	0.13167522452621652	0.13897059204949377	0.12941177189350128	0.08235294371843338	0.08235294371843338	0.025084306463661103	0.043644202052971	0.15294118225574493	367.4235743502738	631.3826425423845	0.0	368.13671875
1	238	nan	0	CAT	CAT	3311	3311	0	0	0	nan	1337	588.0	641.0	1.0	1.3967996332107138	0.6136887585643235	0.0	0.6063492063492063	0.2562664253272069	54.093663326646336	59.20304046246274	14.560219778561036	4.796332783461339	4.0	40.110193046243204	42.70954586090424	29.811622954936887	256.04999999999956	0.7452619843924192	30.741177283227444	197.37255434691906	0.11372549086809158	0.0313725471496582	0.9787762488183955	0.2666666805744171	0.34117648005485535	0.14995696235720704	0.14762345126919899	0.14509804546833038	0.08627451211214066	0.08235294371843338	0.037557769489479524	0.04300205893513262	0.1725490242242813	582.0402741728891	637.1645539250393	0.0	582.4771877337322
1	239	nan	0	CAT	CAT	3311	3311	0	0	0	nan	425	547.0	617.0	1.0	2.9276357091751035	0.7269865425848157	0.0	0.34807534807534807	0.12796643576703529	46.39569136670581	39.81205847478876	5.0	1.8165953222292364	1.4142135623730951	28.844410203711913	31.857680680291114	-50.07823870431974	204.29199999999975	0.4735376044568245	30.12941250950098	80.40392358601093	0.15294118225574493	0.0313725471496582	1.554207143445746	0.4117647111415863	0.4117647111415863	0.1826025000575817	0.18918570255531983	0.18431372940540314	0.08627451211214066	0.08627451211214066	0.05622427920172836	0.053563531555715596	0.21470588445663452	542.5802077762966	627.0358484149511	0.0	541.1835294117647
1	240	nan	0	CAT	CAT	3311	3311	0	0	0	nan	972	878.0	620.0	1.0	2.125331227400465	0.8551893577619445	-1.0	0.447926267281106	0.16120923528947392	64.34669852444271	63.06346010171025	9.486832980505138	3.060353529357311	2.23606797749979	32.93143292678591	33.35190393346542	-14.735327850715368	275.2599999999994	0.6560917988525143	36.380393259227276	164.07451447844505	0.13725490868091583	0.023529410362243652	1.1493123990102927	0.27450981736183167	0.3176470696926117	0.1574908799100748	0.16880094082144553	0.16078431904315948	0.08627451211214066	0.08627451211214066	0.03673784091429234	0.0392344621070561	0.1921568661928177	865.5171968198125	624.5181768049006	0.0	864.4423868312757
1	241	nan	0	CAT	CAT	3311	3311	0	0	0	nan	443	639.0	643.0	1.0	2.559414241937812	0.8781599401081078	0.0	0.2796717171717172	0.14810050119986348	48.4655912940333	50.32891812864648	6.082762530298219	2.2029404417263456	2.0	26.16295090390226	23.184346242927635	-21.61946508365199	193.8779999999998	0.5475896168108776	18.329412326216698	56.521570198237896	0.11372549086809158	0.011764712631702423	0.709752097717479	0.1921568661928177	0.2078431397676468	0.1255439200425801	0.1275881945784151	0.12156862765550613	0.09019608050584793	0.09019608050584793	0.01974695018471978	0.02190834270068024	0.1411764770746231	646.0346908894131	640.8810101951568	0.0	646.7178329571107
1	242	nan	0	CAT	CAT	3311	3311	0	0	0	nan	338	1032.0	620.0	1.0	1.9251853527844434	0.5170392761544053	0.0	0.3634408602150538	0.16432988100729523	30.9492330798161	31.89043743820395	5.830951894845301	2.2302495316812543	2.0	23.10234015863694	26.49135734800395	11.252534081440691	160.76999999999992	0.5540983606557377	20.71764762699604	58.90196242928505	0.14509804546833038	0.023529410362243652	1.0385938632775111	0.3843137323856354	0.3843137323856354	0.17122022832228131	0.1742661610333877	0.16470588743686676	0.09019608050584793	0.09019608050584793	0.061004362750239294	0.04757576450492284	0.1921568661928177	1038.1449401102136	622.0870172913785	0.0	1039.1183431952663
1	243	nan	0	CAT	CAT	3311	3311	0	0	0	nan	809	765.0	657.0	1.0	3.904705814257732	0.9363532490970696	0.0	0.24785539215686275	0.1179279365610352	84.52827346415836	72.2357252334328	7.615773105863909	2.806336249854929	2.23606797749979	34.99530301164304	29.6744317918958	-60.77658124271922	293.6099999999994	0.49799938442597724	34.59215785562992	122.47843513637781	0.12941177189350128	0.019607841968536377	1.0746267348091385	0.32156863808631897	0.32156863808631897	0.15582053088121586	0.1513948518373026	0.14509804546833038	0.09803921729326248	0.09019608050584793	0.04343438126428838	0.03496625962441542	0.16862745583057404	770.4663485997991	636.8403561056139	0.0	771.3349814585908
1	244	nan	0	CAT	CAT	3311	3311	0	0	0	nan	433	1082.0	645.0	1.0	3.472444184350113	0.7484629693937038	-1.0	0.23254564983888293	0.08259124313183745	51.54878869238868	48.507731342539614	6.324555320336759	1.8924026336662527	1.4142135623730951	33.54003495755674	34.185949667439964	79.43174894594229	256.67399999999947	0.4297766749379653	30.698040045797825	76.41961016505957	0.13725490868091583	0.0313725471496582	1.3239133891101507	0.35686275362968445	0.3960784375667572	0.1632874470521161	0.17648870707865952	0.16470588743686676	0.09019608050584793	0.09019608050584793	0.057715476343667256	0.05815221633471682	0.2029411792755127	1084.5652999375295	634.6114332658966	0.0	1083.3856812933025
1	245	nan	0	CAT	CAT	3311	3311	0	0	0	nan	887	935.0	652.0	1.0	1.745544581031164	0.6307603822713063	0.0	0.4380246913580247	0.21451709726632764	49.58873994468388	48.010415536631214	9.433981132056603	3.3929197375203763	3.0	36.643245402506565	38.479754746897115	-16.983587813607596	227.94799999999958	0.6750380517503806	27.764706663787365	148.4470632225275	0.1411764770746231	0.019607841968536377	0.7609585008782055	0.3137255012989044	0.40784314274787903	0.15598149811116496	0.16735858311446167	0.16078431904315948	0.10196078568696976	0.10196078568696976	0.037232297689666065	0.03726011106996242	0.18431372940540314	933.217150100714	644.1146510010894	0.0	932.7677564825253
1	246	nan	0	CAT	CAT	3311	3311	0	0	0	nan	1310	989.0	636.0	1.0	1.7798394124115517	0.44104927720348996	0.0	0.5248397435897436	0.23029356195691167	57.30210457951422	55.54277630799526	9.219544457292887	3.3108052673798407	3.0	44.254901790856316	51.42765833285221	20.885164965663076	267.3619999999995	0.675954592363261	38.23529513925314	228.8745160549879	0.14509804546833038	0.023529410362243652	0.3246520860096683	0.2980392277240753	0.364705890417099	0.1662404136489267	0.17471337103434192	0.16862745583057404	0.08235294371843338	0.08235294371843338	0.04152194081407205	0.04147934222334991	0.19607843458652496	972.6366533655987	636.5600123615764	0.0	972.312213740458
1	247	nan	0	CAT	CAT	3311	3311	0	0	0	nan	537	476.0	628.0	1.0	2.6031955069845014	0.8370875773934713	-1.0	0.38085106382978723	0.14424581996360186	52.32523399987374	50.15974481593781	7.615773105863909	2.387375288646013	2.0	27.577164466275352	28.625508513881044	-23.86173954914442	216.29199999999977	0.5504869297796002	18.13725534081459	58.75294242799282	0.0941176488995552	0.011764705181121826	0.6140725608472097	0.239215686917305	0.239215686917305	0.11059302037082068	0.10940957621600153	0.10588235408067703	0.07450980693101883	0.07450980693101883	0.023653348642783224	0.022482886026285405	0.11764705926179886	465.76391670481087	634.3456147267157	0.0	466.02048417132215
1	248	nan	0	CAT	CAT	3311	3311	0	0	0	nan	618	1067.0	654.0	1.0	3.832699232992438	0.9357137645132346	0.0	0.3378895571350465	0.09764380222520522	73.17120886767233	60.440052945046304	8.06225774829855	2.656758386382451	2.0	28.861739379323623	25.81188946507502	74.65413349217559	282.0179999999994	0.45760829322473157	29.29804003983736	88.79608132690191	0.125490203499794	0.0156862810254097	0.2450921571932636	0.2666666805744171	0.2666666805744171	0.13951447638017792	0.14368297949336878	0.13725490868091583	0.08627451211214066	0.08627451211214066	0.031908680007530194	0.02645879162603711	0.16078431904315948	1063.4926908840494	640.6064125947502	0.0	1063.2491909385112
1	249	nan	0	CAT	CAT	3311	3311	0	0	0	nan	455	792.0	627.0	1.0	4.516895471015208	0.968653058535284	-1.0	0.30847457627118646	0.10862655187996259	70.14511558871031	62.03224967708329	6.0	2.190461929259733	2.0	20.48380352611672	17.425273953011796	-68.90071620912668	229.42599999999962	0.568039950062422	25.705883152782917	68.89019836485386	0.12941177189350128	0.0156862735748291	1.7317156792374675	0.2705882489681244	0.27450981736183167	0.14945280902780766	0.1514070293733052	0.14509804546833038	0.10588235408067703	0.10588235408067703	0.033592380832510205	0.03144162016206047	0.16470588743686676	788.088689001761	634.1998634627771	0.0	787.5252747252747
1	250	nan	0	CAT	CAT	3311	3311	0	0	0	nan	699	805.0	623.0	1.0	1.892338814752651	0.8866179489652548	0.0	0.41312056737588654	0.1919088208233015	52.659027316155324	53.85164807134504	8.0	3.097061886201538	2.8284271247461903	32.0	24.35493463148823	45.25414935765379	213.9419999999999	0.640990371389271	23.925490990281105	112.72157207876444	0.13333334028720856	0.019607841968536377	1.6175637310244677	0.32549020648002625	0.32549020648002625	0.15536033110572145	0.1612611903844985	0.15294118225574493	0.10588235408067703	0.09803921729326248	0.03585051702904504	0.038493351910306	0.18039216101169586	812.8274770571601	628.9559908000126	0.0	813.8912732474964
1	251	nan	0	CAT	CAT	3311	3311	0	0	0	nan	681	1006.0	641.0	1.0	1.623850890801718	0.7140754015221129	0.0	0.36910569105691055	0.2025018772812472	43.471691917021836	44.40720662234904	8.54400374531753	3.2355256883376287	2.8284271247461903	30.2	30.43317507657193	-42.88010132029686	205.57199999999963	0.6270718232044199	25.09019672125578	121.25882685184479	0.14509804546833038	0.027450978755950928	0.4684913664721447	0.3529411852359772	0.35686275362968445	0.15879871342566948	0.17805995132429484	0.16862745583057404	0.09803921729326248	0.09803921729326248	0.04630770481948721	0.04522702002769167	0.20392157137393951	1014.4585879847341	636.4318100956262	0.0	1014.0558002936857
1	252	nan	0	CAT	CAT	3311	3311	0	0	0	nan	611	743.0	653.0	1.0	2.088163963994242	0.563676660129731	0.0	0.3921694480102696	0.15062446772943963	43.93984961016111	40.70626487409524	7.0	2.528323982717491	2.0	34.08498428701638	36.294119559568955	-3.2756922169070357	225.7759999999996	0.5633932687874597	31.454902857542038	108.85882666707039	0.14901961386203766	0.019607841968536377	1.7221006445524	0.3137255012989044	0.3764705955982208	0.17974230204309735	0.17816501909504157	0.16862745583057404	0.10196078568696976	0.10196078568696976	0.05249815362330263	0.044510761769702464	0.19607843458652496	737.0140855016771	647.1469433612862	0.0	735.7757774140753
1	253	nan	0	CAT	CAT	3311	3311	0	0	0	nan	1485	1206.0	616.0	1.0	2.4384965729397625	0.9530890605691594	0.0	0.35181236673773986	0.23680768683107797	91.79264539280523	79.32212806020776	12.041594578792296	4.296014385661208	4.0	27.74323981505442	27.784716823078803	-47.60560976095859	280.71799999999905	0.7750521920668058	25.149020344018936	189.43137781322002	0.08627451211214066	0.03529411554336548	6.1958747387699	0.32549020648002625	0.3803921639919281	0.11751878665429409	0.12756321738263976	0.11764705926179886	0.05882352963089943	0.05882352963089943	0.04664990392678261	0.051502125991934884	0.16078431904315948	1185.8234551770606	636.4022564701598	0.0	1190.5030303030303
1	254	nan	0	CAT	CAT	3311	3311	0	0	0	nan	447	503.0	641.0	1.0	1.7614536766936328	0.6068178216208913	0.0	0.4816810344827586	0.22371187970652345	35.07022010183448	33.61547262794322	5.0990195135927845	2.1307470984060353	2.0	26.339723269195716	27.875246964640294	22.91501145885605	158.45799999999997	0.6602658788774003	18.066667199134827	63.80392363667488	0.125490203499794	0.0156862810254097	0.2594464994290767	0.23529411852359772	0.23529411852359772	0.13686869090253656	0.1427380841983778	0.13725490868091583	0.09803921729326248	0.09803921729326248	0.02658799705569497	0.02527016848276743	0.1568627506494522	513.1902888409053	646.046158568998	0.0	512.9664429530201
1	255	nan	0	CAT	CAT	3311	3311	0	0	0	nan	901	690.0	630.0	1.0	1.686491336036698	0.6617590244306911	0.0	0.46205128205128204	0.19014763513005306	49.75266215768914	49.64876634922564	8.94427190999916	2.993537835460735	2.8284271247461903	36.66326665684905	37.30039715408911	86.33445277872617	244.01799999999955	0.7094488188976378	31.835294984281063	151.5294157937169	0.13333334028720856	0.0313725471496582	0.12921786221993048	0.3294117748737335	0.35686275362968445	0.15917647492140533	0.16817915182432508	0.16078431904315948	0.08627451211214066	0.08627451211214066	0.04791250332697044	0.050019867134722965	0.19607843458652496	691.849689474994	644.0650880064152	0.0	691.8823529411765
1	256	nan	0	CAT	CAT	3311	3311	0	0	0	nan	460	392.0	635.0	1.0	2.361374361173166	0.7089502664743211	-1.0	0.3656597774244833	0.16699687603245575	42.9804959026295	38.948684188300895	5.656854249492381	2.0945961670072464	2.0	25.08728546279752	30.312359089696766	50.46730185846968	186.04999999999978	0.5753595997498436	21.011765390634537	61.38039372116327	0.10980392247438431	0.0156862735748291	0.7810232515749311	0.32549020648002625	0.32549020648002625	0.14101855966868818	0.13343563852426799	0.12156862765550613	0.08627451211214066	0.08627451211214066	0.04061684260337629	0.03662896357410217	0.14509804546833038	399.7605418195888	643.4125990613808	0.0	399.6521739130435
1	257	nan	0	CAT	CAT	3311	3311	0	0	0	nan	288	875.0	641.0	1.0	3.161925263820438	0.597172133277021	0.0	0.3716129032258065	0.13247386657761112	37.57431149192752	31.953090617340916	3.0	1.4522443307768704	1.4142135623730951	22.859325897493235	30.138847893824845	-88.35548950826232	165.28599999999986	0.46339501206757844	28.611765317618847	58.349020801484585	0.1764705926179886	0.023529410362243652	0.949203589674662	0.3803921639919281	0.3803921639919281	0.20008227494838354	0.20260076667182148	0.20392157137393951	0.11372549086809158	0.11372549086809158	0.04336841154871162	0.0436322434124419	0.2235294133424759	869.9374957777659	652.5474830476154	0.0	869.9548611111111
1	258	nan	0	CAT	CAT	3311	3311	0	0	0	nan	433	675.0	664.0	1.0	2.237506476246698	0.847831021445176	0.0	0.3798245614035088	0.22217299893057682	43.88617749933472	39.21734310225516	5.385164807134504	2.0935246079642265	2.0	22.961193205986113	23.271369660380838	69.41736061847111	156.49599999999992	0.6818897637795276	20.90588290989399	74.30588432401419	0.12941177189350128	0.03529411554336548	1.6749535635122779	0.3294117748737335	0.40784314274787903	0.1646132512590078	0.17160712315014823	0.16470588743686676	0.08627451211214066	0.08627451211214066	0.05316392567445579	0.05890016749946371	0.19607843458652496	671.7236119892492	654.295915143262	0.0	670.5981524249422
1	259	nan	0	CAT	CAT	3311	3311	0	0	0	nan	1938	1134.0	653.0	1.0	1.6032771329847826	0.6847168522735254	0.0	0.425	0.23880947559653953	71.81292422330512	75.95393340703298	11.045361017187261	4.190034161114121	3.605551275463989	47.694548027048384	52.33791897628356	-23.770581452985414	319.341999999999	0.7342299677969311	36.901961870491505	282.8431461378932	0.125490203499794	0.019607841968536377	1.1844054761119076	0.3019607961177826	0.32549020648002625	0.14643635662893453	0.14594589583998618	0.14509804546833038	0.09019608050584793	0.08235294371843338	0.03842865105743879	0.03431884693168574	0.16470588743686676	1115.138925451052	654.56160829765	0.0	1115.236326109391
1	260	nan	0	CAT	CAT	3311	3311	0	0	0	nan	1170	1221.0	643.0	1.0	2.123336864335781	0.9141223945255824	0.0	0.29969262295081966	0.18381268963389577	73.64014156035172	72.069410986909	9.219544457292887	3.533487996779042	3.1622776601683795	27.569351131519785	29.8565367774637	-47.13544481999819	282.81999999999914	0.6830122591943958	21.737255454063416	141.16470942646265	0.0941176488995552	0.019607849419116974	1.3718199607622343	0.2549019753932953	0.3176470696926117	0.10253422383992176	0.12065359780039543	0.10980392247438431	0.05882352963089943	0.05882352963089943	0.03652086346834815	0.04670687182422313	0.13333334028720856	1208.8779065252718	652.1961273902112	0.0	1209.6589743589743
1	261	nan	0	CAT	CAT	3311	3311	0	0	0	nan	572	830.0	660.0	1.0	1.9908570362611946	0.5183863747488012	0.0	0.4546899841017488	0.19887385571798133	40.926018016374854	40.22437072223753	5.830951894845301	2.244900137365469	2.0	31.400206575323242	34.9977417838174	-17.976065134161406	190.11399999999986	0.624795193883124	25.89803998172283	90.79215965420008	0.13725490868091583	0.019607841968536377	0.3892412287955519	0.24313725531101227	0.24705882370471954	0.1560122890465231	0.15872755184300713	0.1568627506494522	0.10588235408067703	0.10588235408067703	0.030085506975539883	0.02687924714006362	0.1725490242242813	840.2508206223159	652.1116534115214	0.0	839.8618881118881
1	262	nan	0	CAT	CAT	3311	3311	0	0	0	nan	665	1054.0	666.0	1.0	1.8446694970318047	0.7349844094757229	0.0	0.32439024390243903	0.16233933732406217	46.25229325399743	50.00999900019995	9.219544457292887	3.18290034885686	2.23606797749979	31.021055468067832	31.362940249790714	12.475638802985888	226.88399999999947	0.5609447490510333	23.058824233710766	92.78823875635862	0.125490203499794	0.011764705181121826	0.15724651348012122	0.250980406999588	0.250980406999588	0.13807679181862734	0.1395311860997874	0.13725490868091583	0.0941176488995552	0.0941176488995552	0.02938343969208247	0.02117240071419219	0.15294118225574493	1045.8283674183688	665.5392418220158	0.0	1045.7804511278196
1	263	nan	0	CAT	CAT	3311	3311	0	0	0	nan	446	432.0	648.0	1.0	2.90185378262792	0.6650990555372535	0.0	0.31857142857142856	0.09506458120789782	45.98977948199722	43.18564576337837	4.242640687119285	1.7935122532124093	1.4142135623730951	31.5646055626286	34.343104437574716	49.19298510922286	242.80799999999962	0.4534824605998984	22.45490252971649	56.47843283414841	0.10980392247438431	0.011764712631702423	0.5755384399169216	0.239215686917305	0.27450981736183167	0.12137785151198104	0.1266332574756691	0.12156862765550613	0.09019608050584793	0.09019608050584793	0.023113373495631116	0.026064461550814863	0.13725490868091583	427.18643240803976	655.197680841893	0.0	427.47982062780267
1	264	nan	0	CAT	CAT	3311	3311	0	0	0	nan	868	487.0	639.0	1.0	1.6464721332648242	0.7543957625142679	0.0	0.496	0.20511428941621523	50.415685374450426	49.040799340956916	7.0	2.807553413259011	2.8284271247461903	32.49107728427581	33.093857169789516	83.14594806663249	230.60399999999964	0.7233333333333334	24.352941907942295	125.00784699618816	0.12156862765550613	0.019607841968536377	0.7277914660801947	0.2235294133424759	0.2549019753932953	0.1323529451518603	0.14401825690805087	0.1411764770746231	0.08235294371843338	0.08235294371843338	0.028003364243801517	0.03043262926345567	0.16078431904315948	488.5382878119377	655.4724095484274	0.0	488.9447004608295
1	265	nan	0	CAT	CAT	3311	3311	0	0	0	nan	399	817.0	662.0	1.0	2.6818965587120416	0.86607523556324	0.0	0.3771266540642722	0.12442956246189875	46.688722577318	45.89117562233506	7.0710678118654755	2.53807773450125	2.0	21.80159729630035	23.340331066429805	-0.33751480012825064	200.7379999999998	0.5057034220532319	20.03921639919281	60.815688386559486	0.13333334028720856	0.0156862735748291	0.5133064673545225	0.250980406999588	0.29019609093666077	0.14013438041393572	0.1524202716455125	0.1411764770746231	0.10588235408067703	0.10588235408067703	0.02401774523173634	0.030470064918308032	0.16470588743686676	810.7234330791725	660.7389734296353	0.0	810.4561403508771
1	266	nan	0	CAT	CAT	3311	3311	0	0	0	nan	678	893.0	632.0	1.0	1.7390445093665399	0.7004210616029142	0.0	0.41544117647058826	0.1986074260697208	44.596533571578355	50.635955604688654	8.246211251235321	2.986414433622655	2.8284271247461903	29.963577642366264	31.829878393820074	85.39965104247851	207.11999999999966	0.663080684596577	29.600000776350498	122.45882671326399	0.1568627506494522	0.019607841968536377	0.6471255617131018	0.3176470696926117	0.3686274588108063	0.17724551363084132	0.18061773851513863	0.1764705926179886	0.09803921729326248	0.09803921729326248	0.038862421366212895	0.036258680587710305	0.20000000298023224	893.9161302691425	640.57703266127	0.0	894.2610619469026
1	267	nan	0	CAT	CAT	3311	3311	0	0	0	nan	442	379.0	650.0	1.0	2.9468464727318215	0.8905696372989634	0.0	0.29864864864864865	0.14106157027655167	52.407045406913774	42.720018726587654	7.0	2.1418849875457258	2.0	20.603776263837542	23.837183217731408	48.120089372684795	198.43199999999968	0.5443349753694581	23.30588298290968	58.37647199630737	0.10588235408067703	0.0156862735748291	1.4233346950891965	0.364705890417099	0.364705890417099	0.14844511454082598	0.13207346605499407	0.11764705926179886	0.09019608050584793	0.08627451211214066	0.04503542234599187	0.0382256281115494	0.14509804546833038	388.29390034745745	660.5970710860406	0.0	387.02488687782807
1	268	nan	0	CAT	CAT	3311	3311	0	0	0	nan	698	469.0	684.0	1.0	2.9306844867221247	0.8194919450749261	0.0	0.3228492136910268	0.11227820137985343	62.57585499994307	55.21775076911409	6.4031242374328485	2.2425692620765454	2.0	34.124750990109604	35.86164062859134	45.93654058638166	279.5019999999992	0.4908579465541491	27.631373293697834	105.06666950136423	0.10980392247438431	0.03529411554336548	3.224341136534865	0.23529411852359772	0.4588235318660736	0.13033666647970676	0.15052531447186854	0.1411764770746231	0.07058823853731155	0.07058823853731155	0.03635337383365692	0.053235548848232145	0.18039216101169586	462.8136384439525	671.4196028753677	0.0	460.5401146131805
1	269	nan	0	CAT	CAT	3311	3311	0	0	0	nan	847	572.0	660.0	1.0	2.510326507630997	0.8457515347471718	-1.0	0.3201058201058201	0.1259133422987594	64.87061126714892	62.20128616033595	7.810249675906654	2.5350521404203503	2.23606797749979	38.830994757360436	34.61346168280472	9.874623111954168	290.74399999999935	0.517726161369193	39.321569591760635	152.83921971172094	0.14509804546833038	0.027450978755950928	1.1889359606379626	0.3764705955982208	0.5098039507865906	0.17322277353198517	0.18044772102918646	0.16862745583057404	0.08627451211214066	0.08627451211214066	0.048178708606573147	0.055601559450334855	0.20490196347236633	559.0581926531623	656.0698414413721	0.0	557.8984651711925
1	270	nan	0	CAT	CAT	3311	3311	0	0	0	nan	819	1033.0	682.0	1.0	2.4015390193798907	0.8443019243893511	0.0	0.3556231003039514	0.18304479889536784	62.336847282584955	61.61980201201558	8.0	2.6775742586329265	2.23606797749979	31.398677091191644	33.404306966853234	44.86759244375465	237.1199999999997	0.660217654171705	31.63921657204628	130.20392558723688	0.13725490868091583	0.0156862735748291	0.6194938592246251	0.30980393290519714	0.30980393290519714	0.15979402309114282	0.15897915212116837	0.15294118225574493	0.10980392247438431	0.10588235408067703	0.03492175353659985	0.030160907580981437	0.1725490242242813	1018.1068309895686	674.0922836505962	0.0	1018.6483516483516
1	271	nan	0	CAT	CAT	3311	3311	0	0	0	nan	1136	335.0	649.0	1.0	1.8514100371813063	0.5998603977357982	0.0	0.4202737698853126	0.2259378277219479	57.10485012794016	56.08029957123981	10.0	3.3890629649153006	3.0	42.717914564256304	45.689857990454556	56.811759030866604	251.36199999999948	0.6780065652044165	26.180392749607563	146.8627488911152	0.10980392247438431	0.011764712631702423	1.0190041643220804	0.23529411852359772	0.30588236451148987	0.12233828387667085	0.1292805888126014	0.12156862765550613	0.09019608050584793	0.08627451211214066	0.025425635211347147	0.03098016831021756	0.13725490868091583	348.29957276604495	656.9665687638893	0.0	347.36795774647885
1	272	nan	0	CAT	CAT	3311	3311	0	0	0	nan	503	506.0	671.0	1.0	1.906335895160531	0.7291673911020159	0.0	0.45644283121597096	0.17418314482122477	40.7867343835046	37.12142238654117	5.830951894845301	2.287474358108918	2.0	26.141989593554317	27.911805475620874	-3.0070471794691334	190.49599999999984	0.6532467532467533	19.466667287051678	67.4117668196559	0.11372549086809158	0.019607841968536377	1.0302550080885797	0.19607843458652496	0.25882354378700256	0.12807017952007682	0.13401941713649285	0.13333334028720856	0.08627451211214066	0.08627451211214066	0.021718708650053525	0.027019687339282276	0.14901961386203766	518.5150669533066	667.0264106702172	0.0	517.7972166998012
1	273	nan	0	CAT	CAT	3311	3311	0	0	0	nan	256	371.0	660.0	1.0	2.1227402910078856	0.5725507726963351	0.0	0.39384615384615385	0.14596294534923193	28.798580330440792	27.784887978899608	3.605551275463989	1.5468613140477478	1.4142135623730951	21.69932293605739	23.611070906005246	46.694375677078135	148.45799999999997	0.585812356979405	13.070588506758213	27.63921620696783	0.09803921729326248	0.00784313678741455	0.4512207781406811	0.32549020648002625	0.32549020648002625	0.10983687820805221	0.10796568830846809	0.10196078568696976	0.0784313753247261	0.0784313753247261	0.0314404275970133	0.02551345879719139	0.10980392247438431	374.0842792420257	669.0881101141146	0.0	373.65625
1	274	nan	0	CAT	CAT	3311	3311	0	0	0	nan	1215	711.0	690.0	1.0	1.6323364529868254	0.5627227543109082	0.0	0.43392857142857144	0.2720913191311361	54.74043533390549	55.036351623268054	10.44030650891055	3.3965243035239636	3.0	43.26947787685958	45.250945102555505	-86.84968316286495	236.88399999999945	0.7359176256814054	28.843138076364994	187.36078973859549	0.12941177189350128	0.019607841968536377	0.8706097257176356	0.2823529541492462	0.29019609093666077	0.1510111941170942	0.154206411307486	0.14901961386203766	0.0941176488995552	0.0941176488995552	0.037313197804727576	0.03297979472902154	0.1725490242242813	709.0607405465377	677.3577034890443	0.0	709.9267489711934
1	275	nan	0	CAT	CAT	3311	3311	0	0	0	nan	700	921.0	663.0	1.0	1.5570530954223403	0.7385522604466026	0.0	0.3888888888888889	0.1910564947290093	43.68267347655449	44.181444068749045	7.810249675906654	2.943505047918867	2.8284271247461903	27.82023575100289	29.450693840399314	-49.04654235468134	214.57199999999955	0.6792819019893256	25.654902666807175	116.2392186075449	0.125490203499794	0.03529411554336548	1.629671514508977	0.30588236451148987	0.30588236451148987	0.16034314166754485	0.166056026582207	0.1568627506494522	0.09803921729326248	0.09803921729326248	0.040293968541375916	0.04487413180481335	0.20000000298023224	912.2387908386439	665.4309234033627	0.0	911.9471428571428
1	276	nan	0	CAT	CAT	3311	3311	0	0	0	nan	641	990.0	659.0	1.0	1.4596588158273496	0.6651921226002159	-1.0	0.5816696914700544	0.21196153637655407	39.120573369213865	39.395431207184416	8.06225774829855	2.7792463005031145	2.23606797749979	28.0	29.21024630600766	-88.05836571040771	194.9419999999999	0.757235676314235	26.258824206888676	100.09019891172647	0.12941177189350128	0.023529410362243652	0.06824856728052871	0.2823529541492462	0.2823529541492462	0.1601147817493212	0.15614695618054053	0.14509804546833038	0.10980392247438431	0.10588235408067703	0.03803978199748756	0.03758298468882657	0.1764705926179886	989.5613760010635	668.2531834372227	0.0	989.594383775351
1	277	nan	0	CAT	CAT	3311	3311	0	0	0	nan	1378	633.0	662.0	1.0	1.794830548138982	0.7051013524568366	0.0	0.4115890083632019	0.17338796525054723	64.68298518992205	63.324560795950255	11.313708498984761	3.315147917660192	2.8284271247461903	44.678118298436004	45.86712771966682	47.353919734580195	316.02399999999915	0.6681212121212121	42.490197122097015	237.68628059327602	0.125490203499794	0.03529411554336548	0.42555128137908443	0.3764705955982208	0.5411764979362488	0.16217632489350006	0.17248641552487376	0.16078431904315948	0.09019608050584793	0.09019608050584793	0.04872926443875102	0.05894346980366922	0.20000000298023224	645.4920309997296	671.8727107533297	0.0	645.1400580551524
1	278	nan	0	CAT	CAT	3311	3311	0	0	0	nan	1989	1242.0	688.0	1.0	1.3783493647777734	0.60807845765597	0.0	0.5666666666666667	0.37116176260952743	65.38062830302877	67.97793759742936	11.661903789690601	4.632300689624077	4.242640687119285	52.055884028261154	51.9041728636332	-70.97210434684705	259.5019999999996	0.842261274613593	18.650980941951275	176.12549495697021	0.07450980693101883	0.0156862735748291	2.0118517563187863	0.14901961386203766	0.15294118225574493	0.0851642965385903	0.08854977122019618	0.08627451211214066	0.05882352963089943	0.05882352963089943	0.01807500761293223	0.01792380997741251	0.10196078568696976	1229.1702664083061	673.5782865118045	0.0	1230.8738059326295
1	279	nan	0	CAT	CAT	3311	3311	0	0	0	nan	2601	262.0	663.0	1.0	1.3257560162038564	0.7393728398873505	-1.0	0.6079943899018233	0.30460475010884897	77.6453324683527	82.46211251235322	17.08800749063506	5.825683345481212	5.0990195135927845	54.33236057273239	52.278309069001715	40.05541518977691	327.5719999999991	0.8344562078922041	26.47843211889267	244.4313793927431	0.0784313753247261	0.011764705181121826	0.2172026412124939	0.2705882489681244	0.2823529541492462	0.09806826710700989	0.093975924410897	0.08627451211214066	0.0	0.0	0.03360433724557943	0.02750365747474937	0.10196078568696976	276.97753884685943	671.6429808684313	0.0	276.9361783929258
1	280	nan	0	CAT	CAT	3311	3311	0	0	0	nan	665	774.0	673.0	1.0	2.946540768667354	0.9035242866175023	0.0	0.4647099930118798	0.15991406253378412	64.87950720900805	53.600373133029585	8.0	2.7461367966371752	2.23606797749979	25.870966945459717	27.80326204737449	4.356049964468445	228.5979999999998	0.5693493150684932	29.756863728165627	108.80000351369381	0.13725490868091583	0.0156862735748291	1.678113398429356	0.3294117748737335	0.3294117748737335	0.1599831383234711	0.16360902784014106	0.15294118225574493	0.10588235408067703	0.10588235408067703	0.03860395403203448	0.03868010422575489	0.1764705926179886	790.4487816664387	675.9006271393712	0.0	788.8150375939849
1	281	nan	0	CAT	CAT	3311	3311	0	0	0	nan	607	855.0	690.0	1.0	2.31475981936786	0.663520409127774	0.0	0.3796122576610381	0.17231847961175484	47.881845530607286	43.93176527297759	5.656854249492381	2.1082933195136047	2.0	31.547099901498427	35.82319454705944	36.3416780450547	210.39399999999966	0.5861902462578464	30.270589001476765	106.27059099078178	0.15294118225574493	0.019607841968536377	0.2817914536164019	0.2862745225429535	0.3843137323856354	0.1710202768445015	0.1750751087162797	0.1725490242242813	0.10196078568696976	0.10196078568696976	0.03747331488064494	0.03531497830452699	0.1921568661928177	849.5357024075784	678.088527246249	0.0	849.2570016474465
1	282	nan	0	CAT	CAT	3311	3311	0	0	0	nan	971	874.0	708.0	1.0	1.7857439572965497	0.7132123461970218	0.0	0.38933440256615875	0.15052808953300958	54.38531579554079	57.706152185014034	9.219544457292887	3.05858669476093	2.23606797749979	36.780529352492216	38.121280296447175	-71.81468740237945	284.71199999999925	0.6137800252844502	33.87843220680952	125.55686565488577	0.0941176488995552	0.023529410362243652	3.1070358624275363	0.25882354378700256	0.27843138575553894	0.1479407519948014	0.12930676174550543	0.11372549086809158	0.08235294371843338	0.0784313753247261	0.03950375295373294	0.042027071802595586	0.1568627506494522	877.1628822386872	692.4317706672928	0.0	876.4469618949537
1	283	nan	0	CAT	CAT	3311	3311	0	0	0	nan	913	315.0	656.0	1.0	2.0572047281086943	0.725685722824228	0.0	0.386046511627907	0.16902534341655656	56.94171936803669	54.589376255824725	10.770329614269007	3.3166805545744493	2.8284271247461903	37.06013502737709	39.17740223857681	65.44270606686896	260.5339999999996	0.5867609254498714	21.380392588675022	95.20000181347132	0.09019608050584793	0.011764705181121826	0.20035038824103438	0.15294118225574493	0.1568627506494522	0.10132887482784371	0.10427163396875282	0.10588235408067703	0.0784313753247261	0.07058823853731155	0.014639652749987186	0.015446580302358754	0.11372549086809158	319.94331848931256	666.7232245567284	0.0	319.99671412924425
1	284	nan	0	CAT	CAT	3311	3311	0	0	0	nan	1039	758.0	672.0	1.0	1.8555391414076172	0.8517497858590728	0.0	0.46095829636202307	0.28079080196950507	62.02233725825854	60.0	8.48528137423857	3.350140993438446	3.0	31.990343653975096	32.496526650439016	-40.629675342849694	215.63599999999963	0.7782771535580526	22.5647064819932	135.36470968276262	0.10882353037595749	0.023529410362243652	2.155600927335429	0.22745098173618317	0.22745098173618317	0.12263427435865869	0.1302836474328803	0.125490203499794	0.0784313753247261	0.0784313753247261	0.028821026855915644	0.028614868001010423	0.15294118225574493	744.3941422343578	677.4774899602111	0.0	743.0019249278153
1	285	nan	0	CAT	CAT	3311	3311	0	0	0	nan	1456	947.0	666.0	1.0	1.7498285244727216	0.7912701972768822	0.0	0.537467700258398	0.23926224184701775	68.65790585485747	62.80127387243033	9.219544457292887	3.462182030269858	3.0	42.0	41.98202029761827	89.13538454358704	276.5339999999995	0.7520661157024794	37.45882476121187	249.14118437469006	0.13725490868091583	0.023529410362243652	1.2764427355946693	0.32549020648002625	0.35686275362968445	0.1587238337339486	0.17111345080679263	0.1568627506494522	0.08627451211214066	0.08627451211214066	0.04166874777895637	0.04802172119349314	0.1921568661928177	957.4380223805392	680.457949693334	0.0	957.6957417582418
1	286	nan	0	CAT	CAT	3311	3311	0	0	0	nan	1346	1155.0	664.0	1.0	1.3727976425457413	0.7356626058459824	0.0	0.4630202958376333	0.335785658946954	56.7606480172704	57.0701322935211	11.40175425099138	4.229888793286597	3.605551275463989	34.49194279316633	38.44672051604444	-51.84798095158421	224.43799999999948	0.8321483771251933	21.37254960089922	178.1411823257804	0.11372549086809158	0.0156862810254097	0.8287853475009668	0.24313725531101227	0.24313725531101227	0.12283074483275414	0.13234857527918306	0.13333334028720856	0.0784313753247261	0.0784313753247261	0.0308497941534385	0.026057315057322842	0.14901961386203766	1149.3631840489031	674.7942588123356	0.0	1150.0208023774146
1	287	nan	0	CAT	CAT	3311	3311	0	0	0	nan	686	403.0	691.0	1.0	3.1460670182873454	0.902334824002347	0.0	0.38153503893214685	0.11787394525916611	68.02323150053628	57.87054518492115	6.324555320336759	2.2255474187668183	2.0	29.64318188123871	29.320448364368083	-13.295347853231076	270.43199999999945	0.5276923076923077	24.19215739518404	77.49411928653717	0.10196078568696976	0.011764705181121826	0.49183490647574285	0.21176470816135406	0.21176470816135406	0.11304746446347683	0.1129651884643399	0.10980392247438431	0.08235294371843338	0.0784313753247261	0.02075203577274639	0.018082322090423316	0.12156862765550613	419.2759476011163	684.3390516564842	0.0	419.76384839650143
1	288	nan	0	CAT	CAT	3311	3311	0	0	0	nan	297	536.0	689.0	1.0	3.2555567933443808	0.6673202173488835	0.0	0.35697115384615385	0.11787165414275892	39.80316540952702	34.0	4.0	1.6050379252730615	1.4142135623730951	25.0	29.64424023426029	-21.381060436012405	177.9419999999999	0.4513677811550152	22.56470649689436	50.407844476401806	0.11372549086809158	0.047058820724487305	2.520076989927793	0.364705890417099	0.43921568989753723	0.15890638378094618	0.16972338207542695	0.1568627506494522	0.08235294371843338	0.08235294371843338	0.05955672940322029	0.06865745921645111	0.2078431397676468	548.1360666047979	682.2312120826654	0.0	545.9090909090909
1	289	nan	0	CAT	CAT	3311	3311	0	0	0	nan	497	519.0	704.0	1.0	2.2288086936191376	0.7930766552365948	0.0	0.3731231231231231	0.17031262362006447	45.35686179133272	43.60045871318328	6.324555320336759	2.2583876148120265	2.0	26.669258657234515	27.627855220934386	49.36320656359261	191.49599999999975	0.6220275344180225	18.027451388537884	59.35294262319803	0.10294117778539658	0.011764712631702423	0.5722521297143951	0.239215686917305	0.239215686917305	0.1170613726528434	0.11942241976498598	0.11764705926179886	0.0784313753247261	0.0784313753247261	0.02663032747363265	0.022663366894515518	0.12941177189350128	516.0311860055533	693.8144698118596	0.0	515.953722334004
1	290	nan	0	CAT	CAT	3311	3311	0	0	0	nan	859	361.0	701.0	1.0	2.137311101602206	0.7718920617011328	0.0	0.4686306601200218	0.17568191673761932	57.66812077498053	51.66236541235796	7.280109889280518	2.7526761448812063	2.23606797749979	32.0388356350162	36.66271562240118	-13.885101005546485	247.87799999999964	0.6166547020818378	27.91764783859253	135.7882391139865	0.125490203499794	0.0313725471496582	1.3309843704863618	0.2235294133424759	0.3490196168422699	0.1368512148950614	0.1580771118905547	0.14901961386203766	0.07450980693101883	0.07450980693101883	0.03569852350509216	0.049332859355209036	0.1882352977991104	373.0302662714074	695.9643620815657	0.0	374.0628637951106
1	291	nan	0	CAT	CAT	3311	3311	0	0	0	nan	1428	939.0	721.0	1.0	1.99144230094436	0.889310878126646	0.0	0.4231111111111111	0.22336849689807678	77.31054462557815	74.10802925459562	10.63014581273465	3.526977192477561	3.0	32.24117551413111	35.35435482859575	75.4571010552787	283.4379999999992	0.7414330218068536	36.137256011366844	246.90588951855898	0.12941177189350128	0.0313725471496582	2.736032932732065	0.2862745225429535	0.7058823704719543	0.15576403453175364	0.17290328397658192	0.1568627506494522	0.09019608050584793	0.08235294371843338	0.037955399270594464	0.06697316216439894	0.1921568661928177	933.5584885806212	703.7417131106171	0.0	932.891456582633
1	292	nan	0	CAT	CAT	3311	3311	0	0	0	nan	525	577.0	674.0	1.0	3.224248038398969	0.9209861023128365	0.0	0.2734375	0.14586139695245512	61.137263444172355	53.23532661682466	6.708203932499369	2.185200550162568	2.0	22.360679774997898	23.818798461718874	-57.124720682476585	212.6739999999996	0.5731441048034934	31.266667529940605	94.82353204488754	0.14901961386203766	0.023529410362243652	0.5260996414541392	0.34117648005485535	0.34117648005485535	0.18178295075546863	0.1806162515140715	0.1725490242242813	0.09803921729326248	0.09803921729326248	0.054537065334726985	0.04620079569661584	0.20392157137393951	571.666666668762	682.644830455818	0.0	571.4761904761905
1	293	nan	0	CAT	CAT	3311	3311	0	0	0	nan	762	1156.0	707.0	1.0	3.2643868529672524	0.9528352715606638	0.0	0.28190899001109876	0.17824010256230458	76.08107979986912	65.11528238439882	7.810249675906654	2.912589821615787	2.23606797749979	21.213203435596427	23.08969212985173	-44.10323393742628	231.78199999999947	0.6990825688073394	20.07058871537447	92.6039239987731	0.10588235408067703	0.011764712631702423	0.6206564757962708	0.24313725531101227	0.24313725531101227	0.11275611637850826	0.1215274593159752	0.11764705926179886	0.07450980693101883	0.07450980693101883	0.02831413578451239	0.024103908539032447	0.13333334028720856	1169.5447615617359	692.506987391796	0.0	1170.0918635170603
1	294	nan	0	CAT	CAT	3311	3311	0	0	0	nan	746	824.0	676.0	1.0	1.7320797121299754	0.7865170400227821	0.0	0.4582309582309582	0.24160416971650017	48.79431103273039	46.09772228646444	6.4031242374328485	2.6038436326919223	2.23606797749979	28.991378028648448	30.133833169182576	36.23952595077141	196.97999999999985	0.7659137577002053	27.227451771497726	128.61569014936686	0.13725490868091583	0.027450978755950928	1.4329463579532327	0.2862745225429535	0.364705890417099	0.16703958142023145	0.1724070913530387	0.16078431904315948	0.10196078568696976	0.10196078568696976	0.03553425639048713	0.04234237369182354	0.1921568661928177	831.2963990158139	690.221453169932	0.0	829.916890080429
1	295	nan	0	CAT	CAT	3311	3311	0	0	0	nan	1565	1073.0	676.0	1.0	1.8283351374794583	0.8015468877638908	0.0	0.43776223776223777	0.22040369275387456	73.1911394744453	64.89992295835181	10.63014581273465	4.025212062923642	3.605551275463989	43.844390254322676	43.76331890554486	-15.382750627343631	298.71199999999936	0.6639796351294018	27.81568694859743	181.05882731080055	0.09803921729326248	0.00784313678741455	2.787376059312059	0.27843138575553894	0.27843138575553894	0.11887045704528816	0.11569254141265212	0.10588235408067703	0.08627451211214066	0.08235294371843338	0.030383076378625817	0.027356358278800022	0.12156862765550613	1069.172232965108	687.8654104782888	0.0	1071.7948881789137
1	296	nan	0	CAT	CAT	3311	3311	0	0	0	nan	664	459.0	694.0	1.0	2.1402276629977446	0.8741935004262366	-1.0	0.3952380952380952	0.18562329456231008	54.09325843743323	47.38143096192854	6.0	2.213028584758472	2.0	26.327887386324054	26.266481191442786	-22.716637108283024	212.01799999999974	0.6468582562104238	22.03921629488468	82.23921786993742	0.10196078568696976	0.019607841968536377	1.7405770639691913	0.2980392277240753	0.2980392277240753	0.1266621626142798	0.12385424378002624	0.11764705926179886	0.0784313753247261	0.07450980693101883	0.03274070579935143	0.031157516525904646	0.1411764770746231	443.98574223279496	695.2153449970863	0.0	442.43975903614455
1	297	nan	0	CAT	CAT	3311	3311	0	0	0	nan	1043	594.0	677.0	1.0	2.201161272674666	0.9092706614629893	0.0	0.465625	0.2285670942076827	70.5288262124593	65.0	9.848857801796104	3.282894142021303	3.0	29.780866340655706	29.35447232766019	-74.5749537969516	239.46399999999952	0.7275898151377748	33.72156957536936	167.78431852906942	0.12941177189350128	0.027450978755950928	0.5194993299915005	0.33725491166114807	0.33725491166114807	0.16449546134326515	0.16086703598184987	0.14901961386203766	0.0941176488995552	0.09019608050584793	0.04763587791837431	0.0453693722208578	0.1882352977991104	591.4172724244463	686.4713801896511	0.0	591.7046979865772
1	298	nan	0	CAT	CAT	3311	3311	0	0	0	nan	1150	695.0	703.0	1.0	1.7929689329975056	0.19383878407856792	0.0	0.41818181818181815	0.2035218588240449	51.692557388913556	54.230987451824994	9.848857801796104	3.2801267367606632	2.8284271247461903	45.27641072209288	50.7121251684766	73.74661027520476	266.4699999999995	0.644077289274713	37.34902074187994	200.5529471412301	0.14509804546833038	0.019607841968536377	0.8122083610832426	0.33725491166114807	0.38823530077934265	0.17054347370721434	0.17439386707933052	0.16470588743686676	0.10588235408067703	0.10588235408067703	0.04087519404461136	0.04028955871399539	0.1921568661928177	682.9781779645793	696.9733873333141	0.0	682.8460869565217
1	299	nan	0	CAT	CAT	3311	3311	0	0	0	nan	736	975.0	709.0	1.0	2.021719731462089	0.8123140394443447	0.0	0.41209406494960804	0.2184229340257001	53.15256314426038	50.566787519082126	8.94427190999916	2.9328989424646243	2.23606797749979	28.344142620651887	30.999653047628104	-34.32483013050697	205.77599999999964	0.6654611211573237	23.647059619426727	101.14902300387621	0.12156862765550613	0.0156862735748291	1.087430089310163	0.22745098173618317	0.23137255012989044	0.14507398539525598	0.1374307377770057	0.13725490868091583	0.08627451211214066	0.08235294371843338	0.02623844017231498	0.027186923674679914	0.15294118225574493	984.2579769933789	700.0925056834689	0.0	983.3777173913044
1	300	nan	0	CAT	CAT	3311	3311	0	0	0	nan	1176	615.0	676.0	1.0	1.6394926823408005	0.8067315504852882	0.0	0.5429362880886427	0.25594023327954724	60.28557892594191	60.53924347066124	11.704699910719626	3.7631225163088393	3.0	36.8795170675308	35.62383998810714	69.95012607750391	240.29199999999963	0.761165048543689	34.262746065855026	196.87451565265656	0.13725490868091583	0.023529410362243652	0.7582229558326847	0.38823530077934265	0.38823530077934265	0.16961755478146054	0.16741030242572835	0.16078431904315948	0.09803921729326248	0.0941176488995552	0.040495636598056564	0.042114376997212356	0.1882352977991104	619.173555338893	684.5192518621598	0.0	618.4438775510204
1	301	nan	0	CAT	CAT	3311	3311	0	0	0	nan	802	346.0	709.0	1.0	1.8402878609754247	0.788162843766787	0.0	0.49142156862745096	0.25560800914242315	52.1902827121473	48.05205510693585	8.94427190999916	3.035449307471661	2.8284271247461903	30.290842430264878	32.1213841636498	8.447608868578277	198.56599999999978	0.7106778910057598	19.000000461935997	91.6117670238018	0.0941176488995552	0.0156862810254097	1.740778171047527	0.21568627655506134	0.24705882370471954	0.11309524084485713	0.1142291359399025	0.10980392247438431	0.07058823853731155	0.07058823853731155	0.02721766474378095	0.027440421788713268	0.12941177189350128	337.19545398620636	701.9873721032475	0.0	335.50374064837905
1	302	nan	0	CAT	CAT	3311	3311	0	0	0	nan	989	739.0	705.0	1.0	1.8619462280682755	0.619477433208016	0.0	0.38392857142857145	0.18107145332866523	53.83416027009251	58.18934610390462	7.810249675906654	2.7282213112985767	2.23606797749979	40.53750269402933	42.26059450555303	18.04295792627983	261.98599999999936	0.6935483870967742	23.384314239025116	104.79608061909676	0.0941176488995552	0.00784313678741455	0.8596734333494239	0.21568627655506134	0.239215686917305	0.10629233745011417	0.10596165886662968	0.10196078568696976	0.07450980693101883	0.07450980693101883	0.022910145599722737	0.02218079721567293	0.10980392247438431	753.6744003024712	706.2959996875456	0.0	754.5106167846309
1	303	nan	0	CAT	CAT	3311	3311	0	0	0	nan	686	812.0	703.0	1.0	3.0311801744821585	0.8577145122627476	0.0	0.4425806451612903	0.14279850699347313	64.6674969780799	52.773099207835045	6.324555320336759	2.4459787178760783	2.0	29.910697534320715	33.24725863107306	3.2276240765558315	245.69999999999973	0.532608695652174	31.43921658396721	111.50980722159147	0.12941177189350128	0.023529410362243652	1.575113164863115	0.2980392277240753	0.30588236451148987	0.1595899318983107	0.16255073939007503	0.14901961386203766	0.08627451211214066	0.08627451211214066	0.04219010160545814	0.042407102044934496	0.1882352977991104	795.0235976635824	699.7712677945664	0.0	793.4489795918367
1	304	nan	0	CAT	CAT	3311	3311	0	0	0	nan	707	493.0	683.0	1.0	2.3894971447156954	0.8307836774264653	0.0	0.34154589371980676	0.18227434936500364	57.27966519934669	48.84669896727925	7.0	2.6033978859300104	2.23606797749979	30.727418160400717	31.88160032568262	51.82900636930059	220.7759999999996	0.5941176470588235	27.701961502432823	126.8352974653244	0.1411764770746231	0.0313725471496582	0.8628614210878195	0.27450981736183167	0.4274509847164154	0.15739750853655013	0.1793992892013075	0.1725490242242813	0.0941176488995552	0.0941176488995552	0.039540463380592424	0.05110327255981853	0.21176470816135406	492.92848531211393	695.9467272800284	0.0	493.57708628005656
1	305	nan	0	CAT	CAT	3311	3311	0	0	0	nan	489	907.0	692.0	1.0	2.2994649599131183	0.8002239918807574	0.0	0.3784829721362229	0.16697074757762792	45.88784196794043	44.598206241955516	5.0	2.0580192026027664	2.0	26.476119535543294	27.518995176673094	-37.667030750370955	191.83999999999986	0.6174242424242424	21.04313787072897	68.83137475699186	0.12156862765550613	0.0156862810254097	0.7988047434307831	0.26274511218070984	0.26274511218070984	0.13576217981115465	0.14075945758076044	0.13725490868091583	0.09019608050584793	0.09019608050584793	0.02953596822767313	0.027929964179639975	0.1568627506494522	900.0495099643564	703.2058454708779	0.0	899.3496932515337
1	306	nan	0	CAT	CAT	3311	3311	0	0	0	nan	1536	1138.0	721.0	1.0	1.6893795074929512	0.8085328629993437	0.0	0.5084409136047666	0.28939217664692124	69.99569659716218	68.11754546370561	11.313708498984761	3.9020798716590015	3.605551275463989	39.0	41.18903944545191	52.88666962511413	258.25999999999954	0.7572097609070743	29.592157624661922	232.5921633541584	0.12156862765550613	0.027450978755950928	0.534273339115505	0.27450981736183167	0.47843137383461	0.13636938997540057	0.15142718968369687	0.1411764770746231	0.08235294371843338	0.08235294371843338	0.03682024879119028	0.0466946685804842	0.1725490242242813	1126.3702011557355	708.4145605733621	0.0	1126.009765625
1	307	nan	0	CAT	CAT	3311	3311	0	0	0	nan	1144	1198.0	694.0	1.0	2.2494248609906786	0.9455561611935174	0.0	0.3538509124652026	0.2490297611557779	76.8975596236248	70.09279563550022	9.219544457292887	3.714592821751053	3.605551275463989	23.865505503575164	25.027001126598076	-37.81749696699454	240.26599999999948	0.7867950481430537	18.674510180950165	128.5333362966776	0.0941176488995552	0.011764705181121826	0.8638361184697779	0.18039216101169586	0.27843138575553894	0.10149190315733785	0.11235431494464825	0.10588235408067703	0.07450980693101883	0.07450980693101883	0.018832429242866093	0.025376594989022942	0.12156862765550613	1183.0407615226775	707.2137539652842	0.0	1182.7132867132866
1	308	nan	0	CAT	CAT	3311	3311	0	0	0	nan	499	532.0	710.0	1.0	1.6842662630058893	0.7534606651828378	0.0	0.499	0.24490931443479932	38.66860153533214	39.20459156782532	6.4031242374328485	2.3725369568763144	2.0	22.52266126083395	25.424334269767307	-1.5813987718531999	160.01199999999992	0.7221418234442836	15.862745575606823	57.40000132471323	0.10196078568696976	0.011764705181121826	0.7264051822582006	0.1921568661928177	0.19607843458652496	0.11926876372636709	0.11503006277497642	0.10980392247438431	0.07450980693101883	0.07450980693101883	0.023103562562040006	0.0205515968965338	0.125490203499794	540.9402200575527	706.4505704532684	0.0	540.2925851703407
1	309	nan	0	CAT	CAT	3311	3311	0	0	0	nan	852	439.0	729.0	1.0	1.2304368610740952	0.757003447357285	-4.0	0.7195945945945946	0.2890530272489825	43.25489371495774	46.22769732530488	8.0	2.9199688936082855	2.8284271247461903	28.480671492235725	28.26321825221868	-53.04790455465604	192.45799999999983	0.892613933996857	19.364706374704838	101.23921836167574	0.09019608050584793	0.019607849419116974	1.7588662821952186	0.2549019753932953	0.2823529541492462	0.11458406138878602	0.11882537366393867	0.10980392247438431	0.0784313753247261	0.07450980693101883	0.03069654005398052	0.03783758358462906	0.13333334028720856	447.385691022392	717.2464750491424	0.0	446.9507042253521
1	310	nan	0	CAT	CAT	3311	3311	0	0	0	nan	874	1066.0	726.0	1.0	2.17002359189218	0.8757537834800888	0.0	0.356734693877551	0.18820367818781755	62.54225491606603	62.24146527838174	11.180339887498949	3.6284962957995512	3.0	27.68583113980217	30.19277546351904	-42.06139155735877	241.5719999999994	0.6712749615975423	22.525490656495094	118.25490505993366	0.10196078568696976	0.019607841968536377	3.338344528914712	0.30588236451148987	0.3490196168422699	0.11981643966220795	0.13530309503424903	0.11764705926179886	0.08235294371843338	0.08235294371843338	0.04431257161746336	0.04587787452746891	0.14901961386203766	1069.91649804812	723.8750456404108	0.0	1071.816933638444
1	311	nan	0	CAT	CAT	3311	3311	0	0	0	nan	616	471.0	701.0	1.0	2.433667466916014	0.7562778876657371	0.0	0.42777777777777776	0.18141487612657883	51.68432373691887	45.221676218380054	6.708203932499369	2.4966975775295883	2.23606797749979	31.07340934881385	33.814496222161566	51.10023900824924	206.5659999999998	0.5911708253358925	23.71764773130417	85.61568884551525	0.11764705926179886	0.0156862810254097	0.5720219518593094	0.3490196168422699	0.3490196168422699	0.14034111083611933	0.13898650786609618	0.13333334028720856	0.0941176488995552	0.0941176488995552	0.03703943202132546	0.027852702118989443	0.15294118225574493	476.40248262137277	714.7302583583895	0.0	475.90584415584414
1	312	nan	0	CAT	CAT	3311	3311	0	0	0	nan	550	634.0	714.0	1.0	1.8345856133854335	0.6086334551728377	0.0	0.5238095238095238	0.21643298465969785	39.71387464371204	34.88552708502482	5.0	2.3187507603663744	2.23606797749979	28.934221765742883	31.51103426756342	12.369593598082695	178.7	0.6578947368421053	18.53333391994238	68.46666866540909	0.10196078568696976	0.019607841968536377	0.5854777938752267	0.21176470816135406	0.21176470816135406	0.12870370777737764	0.12448485211892561	0.12156862765550613	0.08235294371843338	0.08235294371843338	0.03100152714659734	0.026893683671875317	0.1411764770746231	646.4118792612762	714.627126416679	0.0	646.9890909090909
1	313	nan	0	CAT	CAT	3311	3311	0	0	0	nan	1036	1007.0	740.0	1.0	1.8606241670048231	0.7349122602870146	0.0	0.4010840108401084	0.21294227500494559	57.949430475558465	62.00806399170998	10.63014581273465	3.481531796247946	2.8284271247461903	37.391955557171656	39.29911326735744	75.46378198673727	247.25999999999954	0.6845061116617113	33.85882443934679	166.00784756988287	0.12941177189350128	0.027450978755950928	0.8848508065873081	0.3490196168422699	0.3490196168422699	0.16200394468586982	0.16023923510606455	0.1568627506494522	0.08235294371843338	0.08235294371843338	0.045002109219668705	0.043138285203763976	0.1882352977991104	1001.3825238401874	728.8242228206702	0.0	1000.6177606177606
1	314	nan	0	CAT	CAT	3311	3311	0	0	0	nan	754	393.0	736.0	1.0	2.444904488696545	0.8478444433221738	0.0	0.3490740740740741	0.19616461953247996	60.49413058721384	58.60034129593445	7.211102550927978	2.6163105927563675	2.23606797749979	30.90601747295745	32.07671254941015	46.20848446470125	219.7759999999995	0.6842105263157895	23.188235983252525	99.30196356028318	0.10196078568696976	0.02352941781282425	2.5288622138937984	0.2078431397676468	0.3490196168422699	0.127407890017871	0.1317002169234525	0.125490203499794	0.08235294371843338	0.0784313753247261	0.031063277071005497	0.041327948077151865	0.14901961386203766	384.5141773502794	722.342074014182	0.0	385.51193633952255
1	315	nan	0	CAT	CAT	3311	3311	0	0	0	nan	1329	257.0	699.0	1.0	2.1567488378514525	0.9280265389626624	0.0	0.48257080610021785	0.22988346365850465	79.97421529494954	80.39900496896712	12.041594578792296	4.135928707617554	3.605551275463989	30.715551219296103	29.791521575967256	-82.21318156602426	269.53399999999954	0.7722254503195817	17.36470652744174	116.8666705749929	0.07058823853731155	0.011764705181121826	2.416305861712153	0.2078431397676468	0.22745098173618317	0.08076607687182205	0.08793579426259812	0.0784313753247261	0.05882352963089943	0.05882352963089943	0.022746977567200073	0.025352785148367175	0.09803921729326248	258.3244857164574	714.1405993804569	0.0	257.163280662152
1	316	nan	0	CAT	CAT	3311	3311	0	0	0	nan	1213	412.0	738.0	1.0	1.6367630466465004	0.7859099650106803	0.0	0.6138663967611336	0.31118140949912015	60.43630048001144	54.12947441089743	10.198039027185569	3.652577061001065	3.1622776601683795	33.52465419693976	37.37023927980864	74.37318406297902	221.32399999999967	0.7679645457423238	21.992157369852066	143.86274895071983	0.0941176488995552	0.023529410362243652	1.051006725901743	0.239215686917305	0.239215686917305	0.1133616359270725	0.11860078231716392	0.11372549086809158	0.07058823853731155	0.07058823853731155	0.027134872555430442	0.030914011156087322	0.13725490868091583	413.8844759641837	723.0223797550008	0.0	413.5292662819456
1	317	nan	0	CAT	CAT	3311	3311	0	0	0	nan	543	595.0	721.0	1.0	2.1657145878208732	0.7110625180303474	0.0	0.3802521008403361	0.1934556944754953	44.761353649014104	41.97618372363071	6.708203932499369	2.3666619041218895	2.0	28.96551724137931	31.472996433987348	-14.37404997043379	187.8079999999997	0.6125211505922166	22.831373147666454	81.74117878824472	0.12156862765550613	0.023529410362243652	0.7932271407047153	0.239215686917305	0.33725491166114807	0.1502064022872793	0.15053624086232914	0.14901961386203766	0.0941176488995552	0.09019608050584793	0.03397381264320712	0.037541554534598474	0.1725490242242813	606.1696891422544	720.6816350001643	0.0	605.3793738489871
1	318	nan	0	CAT	CAT	3311	3311	0	0	0	nan	2278	859.0	732.0	1.0	1.3012790160242333	0.4055812524194737	-4.0	0.6234263820470717	0.26880269082086516	64.06774501901582	64.28841264178172	13.601470508735444	4.7958023831782635	4.123105625617661	57.0	58.56169867114983	-40.00607774598781	326.33599999999905	0.7930374238468233	42.36470703035593	354.63922484219074	0.11764705926179886	0.0313725546002388	2.4208361273166856	0.3529411852359772	0.4156862795352936	0.1586693147204342	0.15568008114231377	0.14509804546833038	0.08627451211214066	0.08235294371843338	0.04535249384597909	0.04737607518655871	0.18431372940540314	841.0110468740488	730.1746043906978	0.0	843.3393327480246
1	319	nan	0	CAT	CAT	3311	3311	0	0	0	nan	2210	1032.0	747.0	1.0	1.6464675378499294	0.8378833767763542	0.0	0.610665929814866	0.26480431841733515	84.39351300322691	76.94153624668537	14.866068747318506	5.167981321935811	4.47213595499958	45.377031405463846	46.06613911695637	86.72360161974807	323.8459999999993	0.7501697216564834	49.60000132769346	356.73726477473974	0.125490203499794	0.027450978755950928	0.971491008795705	0.4274509847164154	0.4901960790157318	0.17464789199892064	0.1614195768211492	0.15294118225574493	0.09019608050584793	0.08627451211214066	0.055237586968430605	0.05194423550853747	0.18431372940540314	1033.6873955530184	728.3680855094256	0.0	1034.527149321267
1	320	nan	0	CAT	CAT	3311	3311	0	0	0	nan	835	1216.0	708.0	1.0	1.4922811948344306	0.629992305419055	-1.0	0.45257452574525747	0.18586124599955395	44.483502510144916	46.17358552246078	10.04987562112089	3.593691253914199	3.0	38.6080302527855	34.545949198754556	-2.061024202667431	237.60399999999947	0.6772100567721006	23.250981017947197	92.6784338504076	0.08529412001371384	0.0156862735748291	2.452140179857274	0.3294117748737335	0.3490196168422699	0.12705454108167868	0.11099213634779354	0.0941176488995552	0.05882352963089943	0.05882352963089943	0.05678150091523068	0.04574107989383601	0.12156862765550613	1216.7340160313765	715.04053652989	0.0	1217.602395209581
1	321	nan	0	CAT	CAT	3311	3311	0	0	0	nan	889	885.0	728.0	1.0	2.4873157970948827	0.9276602990933146	0.0	0.4551971326164875	0.2022700342968765	70.23617616492741	62.80127387243033	9.055385138137417	3.1423092507714077	2.8284271247461903	29.374125762212607	26.22795714332943	-3.5599368262938866	235.01199999999977	0.6481954064892453	29.65882444381714	128.7254942804575	0.12156862765550613	0.0156862810254097	1.2520391860299418	0.3490196168422699	0.3490196168422699	0.15055240834424943	0.14479808130535152	0.13725490868091583	0.09803921729326248	0.0941176488995552	0.03823691920929796	0.03327374209556911	0.1568627506494522	902.0677228336373	726.7003808079365	0.0	900.8233970753656
1	322	nan	0	CAT	CAT	3311	3311	0	0	0	nan	1269	335.0	738.0	1.0	1.6792651861590395	0.5093682628552589	0.0	0.49473684210526314	0.23972587729916672	55.79843546118992	56.32051136131489	7.615773105863909	3.17970336651303	3.0	42.90144248496174	48.01726810655241	-78.60027195171823	257.91599999999937	0.7189801699716714	22.38823578506708	125.12157130241394	0.08627451211214066	0.011764705181121826	0.7523012102744898	0.15294118225574493	0.15294118225574493	0.1031715934795718	0.09859855894595267	0.09803921729326248	0.06666667014360428	0.06666667014360428	0.017807098726545362	0.016172108355783137	0.10980392247438431	322.15056733525853	731.1029273399189	0.0	322.709219858156
1	323	nan	0	CAT	CAT	3311	3311	0	0	0	nan	634	578.0	721.0	1.0	1.96648599785324	0.4216934856404846	0.0	0.38705738705738707	0.21346655283032065	41.736273736503065	41.10960958218893	7.0	2.35723600919035	2.23606797749979	32.38348202798582	37.843883868010046	-40.13147708500007	193.18999999999963	0.6536082474226804	25.078432105481625	108.94510135799646	0.13333334028720856	0.023529410362243652	2.324140641917209	0.33725491166114807	0.4274509847164154	0.1597352363406473	0.17183769930283355	0.15294118225574493	0.0941176488995552	0.0941176488995552	0.04587491751939688	0.05966697957458942	0.1921568661928177	565.9548972285975	726.320326812825	0.0	567.0094637223975
1	324	nan	0	CAT	CAT	3311	3311	0	0	0	nan	1208	1081.0	745.0	1.0	1.7361536147566978	0.829256312173894	0.0	0.3852040816326531	0.214391041615942	63.74670594233647	64.76109943476871	12.727922061357855	3.806135066648443	3.0	34.708961874189704	35.62602412929399	-28.227857301900272	266.09399999999926	0.7270538669876616	26.61568693816662	145.49019990116358	0.09803921729326248	0.019607841968536377	0.66230382034649	0.2705882489681244	0.2705882489681244	0.1273477843931417	0.12043890720294999	0.11372549086809158	0.08235294371843338	0.08235294371843338	0.034751122690788463	0.028482429455493567	0.13725490868091583	1091.7022641652977	739.3880593278294	0.0	1091.9147350993378
1	325	nan	0	CAT	CAT	3311	3311	0	0	0	nan	743	810.0	739.0	1.0	2.4456245909448033	0.3015330436368764	0.0	0.402710027100271	0.14737083410553528	49.206135644009315	48.82622246293481	6.4031242374328485	2.5666269798810593	2.23606797749979	39.200507334483554	46.915871839666885	30.924171714000003	251.70599999999942	0.5312835180550589	36.05098136514425	127.79216058552265	0.14901961386203766	0.0156862735748291	0.5853349696727175	0.33725491166114807	0.40392157435417175	0.17847020477794184	0.1719948325511745	0.16470588743686676	0.10588235408067703	0.10588235408067703	0.042488620500763616	0.038282016507072615	0.18431372940540314	802.4637739194961	728.8779574922324	0.0	802.2960969044415
1	326	nan	0	CAT	CAT	3311	3311	0	0	0	nan	1134	283.0	710.0	1.0	1.7142558951304188	0.5446174263588869	0.0	0.5483558994197292	0.24399707643891133	53.87625841516158	54.56189146281496	9.219544457292887	3.3846851525984576	3.0	38.344060850657065	45.185188258621594	-59.075732394405186	241.66799999999967	0.7056627255756067	25.270588889718056	142.75294510275126	0.10588235408067703	0.0156862810254097	0.890396861223054	0.1921568661928177	0.27843138575553894	0.11864126239304251	0.1258844313075408	0.12156862765550613	0.06666667014360428	0.06666667014360428	0.027947936320409334	0.030093435392417378	0.1411764770746231	286.49065985370225	721.5398329773071	0.0	285.95767195767195
1	327	nan	0	CAT	CAT	3311	3311	0	0	0	nan	1030	384.0	750.0	1.0	2.27305599552624	0.8831793310413283	0.0	0.37646198830409355	0.2299933048545605	69.8456778088712	59.36328831862332	9.433981132056603	3.282127440116231	2.8284271247461903	31.813689734192483	32.760100102871554	32.65006095174774	237.22799999999944	0.6905799530673818	25.772549740970135	140.2588273510337	0.11372549086809158	0.019607841968536377	1.3023175033278969	0.239215686917305	0.2705882489681244	0.13353652715528566	0.13617361878741135	0.12941177189350128	0.08627451211214066	0.08627451211214066	0.030331033640848958	0.032407656622068834	0.14901961386203766	365.6682043885763	739.2695855945344	0.0	366.8990291262136
1	328	nan	0	CAT	CAT	3311	3311	0	0	0	nan	853	521.0	718.0	1.0	1.731425000528512	0.5641755900464127	0.0	0.5641534391534392	0.22674407259283128	47.27513121656916	42.15447781671598	7.0710678118654755	2.889756591679468	2.8284271247461903	35.0	39.03294057938969	-77.85028614654206	217.4259999999997	0.685140562248996	27.48235382884741	127.9960823431611	0.125490203499794	0.019607841968536377	1.2802189217074336	0.3686274588108063	0.3686274588108063	0.15183620899915695	0.1500540238489579	0.1411764770746231	0.10196078568696976	0.10196078568696976	0.03493556333726464	0.0342421524064015	0.16470588743686676	512.602132406648	731.7848892369467	0.0	513.242672919109
1	329	nan	0	CAT	CAT	3311	3311	0	0	0	nan	366	613.0	743.0	1.0	2.7965592100821084	0.859665126356629	0.0	0.3689516129032258	0.14363701634368142	45.46431555906702	36.796738985948195	5.830951894845301	2.044791773637025	2.0	25.043961347997644	23.225808177044915	-47.98600952464769	178.94199999999995	0.5224839400428265	21.568627946078777	62.49411927163601	0.14901961386203766	0.019607841968536377	1.1729614287892176	0.250980406999588	0.29411765933036804	0.16217013493292315	0.17074895975856832	0.16862745583057404	0.10196078568696976	0.10196078568696976	0.038523135915541934	0.03673321550946744	0.1882352977991104	622.0278614252767	733.9599648826554	0.0	621.724043715847
1	330	nan	0	CAT	CAT	3311	3311	0	0	0	nan	612	1220.0	752.0	1.0	3.8478504959073785	0.9578567492460909	0.0	0.2448	0.12763343011756853	74.35529257662314	58.89821729050889	6.4031242374328485	2.414837834548578	2.0	20.87327914783443	21.35828410952626	39.8152622942088	245.46999999999957	0.5898795180722891	29.011765524744987	98.92549295723438	0.12156862765550613	0.0313725471496582	2.5674553976155203	0.3294117748737335	0.3960784375667572	0.15514313114836892	0.16164296234842218	0.14901961386203766	0.0784313753247261	0.0784313753247261	0.053632045885140076	0.05820354810103265	0.18039216101169586	1205.5972806036311	736.8413938054929	0.0	1207.2565359477123
1	331	nan	0	CAT	CAT	3311	3311	0	0	0	nan	580	555.0	745.0	1.0	2.534229237591006	0.7050838328853288	0.0	0.4027777777777778	0.18025672042152852	49.88874784149702	42.95346318982906	5.385164807134504	2.283155094844833	2.0	34.00582113015485	35.37730635696153	77.52065197588998	201.08199999999977	0.5622879301987397	26.388236060738564	103.55686565488577	0.14509804546833038	0.027450978755950928	1.3299788297547828	0.3176470696926117	0.3803921639919281	0.1639020873337799	0.17854632009463065	0.16862745583057404	0.09803921729326248	0.09803921729326248	0.0378425235624772	0.04639334049863353	0.20392157137393951	543.9391449023394	740.206801188953	0.0	543.2620689655172
1	332	nan	0	CAT	CAT	3311	3311	0	0	0	nan	379	762.0	732.0	1.0	2.6487065103651437	0.574093342227603	0.0	0.31848739495798317	0.09366371710442277	39.12521519205788	39.11521443121589	4.123105625617661	1.7294204263515744	1.4142135623730951	30.739466919555106	32.03532945932812	-51.68448908269767	225.49599999999975	0.4440538957234916	20.403922080993652	44.34902074933052	0.09803921729326248	0.019607841968536377	1.0024874210225092	0.239215686917305	0.239215686917305	0.12366013382420396	0.11701588588213857	0.11372549086809158	0.08235294371843338	0.0784313753247261	0.02942098092636682	0.026733704781699452	0.13333334028720856	764.6928994884955	738.0920505940087	0.0	764.131926121372
1	333	nan	0	CAT	CAT	3311	3311	0	0	0	nan	1288	722.0	719.0	1.0	1.5731482105430994	0.4316173360024654	0.0	0.5152	0.23694133847814514	53.303373465084576	57.982756057296896	12.0	3.9652864142704507	3.1622776601683795	42.08191583625249	48.082670639997865	37.07766906774419	261.36199999999957	0.6945268266379078	33.77254994958639	210.2862803414464	0.12941177189350128	0.027450978755950928	1.2124301058958464	0.40784314274787903	0.4588235318660736	0.15421255684742644	0.16326574560671303	0.15294118225574493	0.09019608050584793	0.09019608050584793	0.04833961764964694	0.050223352370738605	0.18431372940540314	726.1201536835744	728.8038341804717	0.0	727.2018633540373
1	334	nan	0	CAT	CAT	3311	3311	0	0	0	nan	1981	1240.0	767.0	1.0	2.8251540793354804	0.9629653278983076	0.0	0.5359848484848485	0.17275585663973334	115.08852335241012	111.5437134042076	14.317821063276353	4.333865021532907	3.605551275463989	30.731782861983557	31.030772271192294	-86.63624673041853	379.6039999999993	0.7160672329658413	34.69804034382105	210.92157493531704	0.0784313753247261	0.011764705181121826	2.4129580689369243	0.3176470696926117	0.43529412150382996	0.10388634833479356	0.10647227407133622	0.08627451211214066	0.0	0.0	0.04703507880826356	0.04941267813568299	0.11764705926179886	1241.359022038885	751.336934059165	0.0	1242.2771327612318
1	335	nan	0	CAT	CAT	3311	3311	0	0	0	nan	542	491.0	736.0	1.0	2.380964164692269	0.7118241600208897	0.0	0.38195912614517263	0.13908417628593442	46.90169263753368	43.41658669218482	5.830951894845301	2.150196125283498	2.0	30.69012379839359	32.94176585051366	0.8001348100647387	221.29199999999958	0.5524974515800204	24.921569406986237	73.0431395843625	0.11764705926179886	0.0156862810254097	1.4209169037810967	0.250980406999588	0.250980406999588	0.13922664473176669	0.13476594019255075	0.13333334028720856	0.0784313753247261	0.0784313753247261	0.0316598049540506	0.027465276806719865	0.14901961386203766	477.98104806739667	740.5906796728298	0.0	476.5719557195572
1	336	nan	0	CAT	CAT	3311	3311	0	0	0	nan	614	586.0	731.0	1.0	2.135338718079905	0.677446435023328	0.0	0.39664082687338503	0.18886855430831526	46.53604519725672	42.2965719651132	5.830951894845301	2.3756556223164904	2.23606797749979	31.81980515339464	34.23061691455089	-9.19965023466913	202.11999999999983	0.6180171112229492	25.058824256062508	102.14510104805231	0.1411764770746231	0.019607841968536377	0.7430841104653755	0.33725491166114807	0.33725491166114807	0.16271963802637993	0.1663600994267953	0.16078431904315948	0.10196078568696976	0.10196078568696976	0.03647747863773423	0.03595352706969448	0.18431372940540314	586.8337620321101	741.0800092439684	0.0	586.4055374592834
1	337	nan	0	CAT	CAT	3311	3311	0	0	0	nan	358	657.0	753.0	1.0	2.666588914877236	0.33338669145859284	0.0	0.3729166666666667	0.11031627388899172	35.88290807045064	37.20215047547655	4.47213595499958	1.836120010072416	1.4142135623730951	28.842638047112278	33.83005317699899	29.2401889069957	201.94199999999972	0.4483406386975579	24.72941245138645	65.46666847169399	0.15294118225574493	0.027450978755950928	1.2473455943483114	0.3294117748737335	0.40784314274787903	0.16377094338666523	0.1828677890270782	0.1725490242242813	0.09803921729326248	0.09803921729326248	0.04120573021640263	0.05287453052081424	0.20392157137393951	648.3457529925821	746.9694500963021	0.0	649.2513966480446
1	338	nan	0	CAT	CAT	3311	3311	0	0	0	nan	960	1215.0	769.0	1.0	3.858425107070876	0.9774076284464389	0.0	0.210989010989011	0.14338358103501042	94.89372119766645	92.65527507918802	9.899494936611665	3.2362702750644803	2.8284271247461903	19.79898987322333	20.057023857546497	49.72117848477156	290.0619999999991	0.6852248394004282	25.39215762540698	111.93333635851741	0.0941176488995552	0.019607841968536377	2.74257377930227	0.2666666805744171	0.27450981736183167	0.11541889829730445	0.11659722537345564	0.11372549086809158	0.05882352963089943	0.05882352963089943	0.03673811597274978	0.03155893448741397	0.12941177189350128	1206.5435307724956	759.819640476059	0.0	1208.075
1	339	nan	0	CAT	CAT	3311	3311	0	0	0	nan	1220	697.0	730.0	1.0	1.8242980277438152	0.835639609662531	-1.0	0.4426705370101596	0.1435384954540066	65.93250908666165	70.09279563550022	9.433981132056603	3.3272374790868047	2.8284271247461903	38.38046602009635	36.21528401696329	-35.96152961795016	326.81399999999934	0.6534547402249599	45.0039229914546	221.56471226364374	0.14901961386203766	0.027450978755950928	1.0387412361177448	0.30588236451148987	0.4000000059604645	0.1636506290598349	0.18161041988823257	0.16862745583057404	0.0941176488995552	0.0941176488995552	0.03798576666866436	0.04597065934342975	0.2078431397676468	687.8703870451947	731.6825961483934	0.0	686.8459016393442
1	340	nan	0	CAT	CAT	3311	3311	0	0	0	nan	2229	909.0	772.0	1.0	1.2870703529900727	0.4878870512731217	0.0	0.5651622718052738	0.3858527347717868	64.33134022819021	68.24954212300622	14.0	5.303658215747574	5.0	56.29523018139699	56.15526226421445	16.84036239991624	269.4319999999992	0.8611164767239714	36.56470686942339	354.3921671360731	0.13333334028720856	0.023529410362243652	1.5471520628811213	0.2823529541492462	0.364705890417099	0.15967120903678336	0.15899155098074164	0.15294118225574493	0.08627451211214066	0.08235294371843338	0.04580672324532429	0.041729538438711355	0.18039216101169586	909.4918778258989	758.0914904962906	0.0	908.0722296994168
1	341	nan	0	CAT	CAT	3311	3311	0	0	0	nan	922	1138.0	745.0	1.0	1.252990932634253	0.4239774681631406	0.0	0.5253561253561253	0.3448686880803503	40.2006878766936	45.60701700396552	12.041594578792296	4.211329621469387	3.605551275463989	34.06393295531623	36.408667017344975	-33.5071116989286	183.2919999999997	0.8254252461951657	16.701961182057858	112.50588527321815	0.09803921729326248	0.0156862810254097	0.8713502058770072	0.21568627655506134	0.30980393290519714	0.11209369920844199	0.12202373673884832	0.11372549086809158	0.07450980693101883	0.07450980693101883	0.027532077941578463	0.030835917930479757	0.13725490868091583	1134.1407159582998	747.6102339058026	0.0	1133.297180043384
1	342	nan	0	CAT	CAT	3311	3311	0	0	0	nan	810	437.0	746.0	1.0	1.5073647678450808	0.6799233049011338	-1.0	0.5232558139534884	0.23570584795808738	44.96077606728722	44.598206241955516	8.94427190999916	2.9770156343338234	2.8284271247461903	31.64367622957619	32.96898322218324	30.1838722436197	207.80799999999965	0.7455131155085136	17.635294526815414	86.76470784842968	0.0941176488995552	0.011764705181121826	0.3992369489085861	0.19607843458652496	0.19607843458652496	0.10497199123104413	0.10711692326966628	0.10196078568696976	0.07450980693101883	0.07450980693101883	0.02175024731083911	0.019185341326773967	0.11764705926179886	446.84750281370344	749.8754802205178	0.0	447.23703703703706
1	343	nan	0	CAT	CAT	3311	3311	0	0	0	nan	1437	1165.0	740.0	1.0	3.5987235132402757	0.9770638805439245	0.0	0.26601258793039617	0.17439215449850146	112.06830844532666	93.86160024205851	11.661903789690601	3.966108415405428	3.605551275463989	24.503289192358736	23.864543906777314	47.63378876823048	321.787999999999	0.7149253731343284	30.84705975279212	180.67843659967184	0.0941176488995552	0.027450986206531525	4.166484995970578	0.26274511218070984	0.2823529541492462	0.12289665240156224	0.12573308044514395	0.12156862765550613	0.05882352963089943	0.05882352963089943	0.04088338678533695	0.04459022612102232	0.15294118225574493	1182.2191305692054	761.1794326730636	0.0	1185.446764091858
1	344	nan	0	CAT	CAT	3311	3311	0	0	0	nan	520	779.0	771.0	1.0	2.1408177225578995	0.6494685537984093	0.0	0.3359173126614987	0.14868990319842063	42.3820491341752	42.42640687119285	7.0	2.4579067319871024	2.0	32.199999999999996	32.22682072514116	-14.878874016900975	209.63599999999968	0.5138339920948617	23.184314385056496	72.40392369776964	0.11764705926179886	0.019607849419116974	1.1933272657700904	0.23529411852359772	0.25882354378700256	0.14400195270221425	0.13923831480340315	0.13725490868091583	0.08235294371843338	0.08235294371843338	0.03179958831503719	0.03058397336360162	0.1568627506494522	778.4999728710146	762.226127918717	0.0	777.8269230769231
1	345	nan	0	CAT	CAT	3311	3311	0	0	0	nan	2088	260.0	766.0	1.0	1.5891354879027684	0.8021813569822953	0.0	0.5736263736263736	0.3042351304267963	78.83780238567523	70.66116330771806	13.601470508735444	4.865936590916787	4.47213595499958	47.667694882379976	47.07251097027834	13.405012667697266	293.6739999999995	0.7775088437907277	29.172549858689308	246.46275202929974	0.09019608050584793	0.023529410362243652	1.0596936801881887	0.27843138575553894	0.3137255012989044	0.11530652118059015	0.11803771648912822	0.11372549086809158	0.062745101749897	0.062745101749897	0.03851728610812509	0.03669187832227225	0.13725490868091583	281.79245158638025	767.4940650527241	0.0	280.7514367816092
1	346	nan	0	CAT	CAT	3311	3311	0	0	0	nan	2111	949.0	742.0	1.0	1.5972350586429216	0.7933200403745201	0.0	0.4754504504504504	0.2846696879468706	79.06098162313764	75.96051605933177	12.0	4.606776242091111	4.242640687119285	47.25723387848842	48.13270699029671	32.771742099218294	305.2659999999993	0.7662431941923775	36.91372652351856	321.4902045875788	0.10980392247438431	0.035294122993946075	1.8939736546225596	0.30980393290519714	0.4313725531101227	0.14765490609407425	0.15229284916512495	0.14509804546833038	0.08235294371843338	0.0784313753247261	0.04546092725588213	0.054079704811730855	0.18039216101169586	972.0394852246675	746.7573798391744	0.0	970.8711511132165
1	347	nan	0	CAT	CAT	3311	3311	0	0	0	nan	459	729.0	768.0	1.0	2.74742305254362	0.7957447307549508	0.0	0.4277726001863933	0.1637170853519944	48.46211051281798	37.64306044943742	5.0	2.0897086368184006	2.0	25.18652409227249	29.3502130781129	-17.28039599049817	187.6999999999999	0.5377855887521968	27.18039283156395	85.80784533172846	0.16078431904315948	0.023529410362243652	0.5828989819178465	0.2980392277240753	0.32156863808631897	0.17764962635009118	0.18694519680115132	0.18039216101169586	0.11372549086809158	0.11372549086809158	0.03701660597720534	0.039007231871181325	0.20490196347236633	740.5335679234586	761.9431013431665	0.0	740.8649237472766
1	348	nan	0	CAT	CAT	3311	3311	0	0	0	nan	433	501.0	752.0	1.0	2.695684616084585	0.5887409810225518	0.0	0.3079658605974395	0.16008658445170268	42.39749350461431	38.07886552931954	4.242640687119285	1.9452511515909803	2.0	30.10986173307519	34.270816295839	-40.72019335723372	184.36199999999974	0.5385572139303483	21.768628165125847	67.25098254531622	0.12941177189350128	0.019607841968536377	0.925833914449439	0.3294117748737335	0.3294117748737335	0.15117102892448506	0.15531404744876726	0.14901961386203766	0.09019608050584793	0.09019608050584793	0.03963240017419922	0.03777711472001786	0.1725490242242813	491.48125252723946	760.6088984723333	0.0	490.58198614318707
1	349	nan	0	CAT	CAT	3311	3311	0	0	0	nan	806	1098.0	765.0	1.0	1.3463613114992312	0.6966452279205322	0.0	0.49387254901960786	0.315933919296629	42.71364349857644	48.507731342539614	10.0	3.658766422522502	3.1622776601683795	31.81980515339464	30.643442612071656	17.302174938746646	179.04999999999995	0.8051948051948052	15.992157250642776	89.52941408008337	0.0784313753247261	0.019607841968536377	2.6507456990253346	0.2980392277240753	0.4000000059604645	0.11105664757390817	0.11107867751871386	0.10196078568696976	0.07058823853731155	0.062745101749897	0.04245009489316124	0.04310115522482996	0.12156862765550613	1101.8001313945824	764.5772229932157	0.0	1104.2928039702233
1	350	nan	0	CAT	CAT	3311	3311	0	0	0	nan	458	613.0	766.0	1.0	2.3812925919883465	0.7130148757331902	0.0	0.4711934156378601	0.1670816510213236	43.15054201089449	35.73513677041127	5.0	2.046415625388349	2.0	26.0	30.25495528111007	6.473342362863471	185.59799999999984	0.5700062227753578	25.24705956876278	77.03529638051987	0.12156862765550613	0.035294122993946075	2.774183737946584	0.3960784375667572	0.40784314274787903	0.16719906999180648	0.16819933707537088	0.15294118225574493	0.08235294371843338	0.0784313753247261	0.058589300351478045	0.06619775085786758	0.1980392187833786	625.9011402958363	761.236560804585	0.0	623.2008733624455
1	351	nan	0	CAT	CAT	3311	3311	0	0	0	nan	461	690.0	776.0	1.0	2.4937030872864905	0.3446764903010046	0.0	0.36762360446570974	0.15946820696400027	39.44734224942079	39.20459156782532	5.830951894845301	2.116343410507268	2.0	32.0	37.030069599991876	74.42235473972475	190.5979999999998	0.5740971357409714	22.674510538578033	69.55686493963003	0.125490203499794	0.019607841968536377	1.40161109031418	0.29019609093666077	0.3333333432674408	0.14628716476501957	0.15088257036796102	0.1411764770746231	0.08627451211214066	0.08627451211214066	0.033333331977766015	0.039729090393658316	0.16470588743686676	684.8087613380629	765.0355189789008	0.0	684.3969631236442
1	352	nan	0	CAT	CAT	3311	3311	0	0	0	nan	2352	324.0	784.0	1.0	1.6197770106891565	0.7466765731891496	0.0	0.5223184543637575	0.24504317828709296	81.91379360259215	84.69356528095862	12.041594578792296	4.3535116391436075	4.0	53.82802504095075	54.48801218034334	-13.376267964886251	347.2979999999993	0.7312295973884657	32.76470656692982	241.76863296329975	0.08627451211214066	0.011764705181121826	2.845195384604601	0.2549019753932953	0.2823529541492462	0.10958095841782547	0.10279278612385194	0.09803921729326248	0.07058823853731155	0.06666667014360428	0.03478996249325536	0.026935111639128637	0.10980392247438431	345.2465491011866	772.1100225669405	0.0	342.78358843537416
1	353	nan	0	CAT	CAT	3311	3311	0	0	0	nan	1027	705.0	783.0	1.0	1.8921325853181026	0.8466397182404574	0.0	0.5430988894764675	0.25772306909406756	62.057043160793384	60.13318551349163	9.219544457292887	3.25587148866936	3.0	30.0	33.02467967936099	-87.2596082085961	223.77599999999956	0.7518301610541728	25.450981117784977	141.53333715349436	0.10196078568696976	0.0313725471496582	2.263543533611463	0.2705882489681244	0.3019607961177826	0.13907639955073758	0.1378124022916206	0.13333334028720856	0.08627451211214066	0.08235294371843338	0.04058005889892817	0.042424648458743996	0.16078431904315948	708.2314150169694	769.8594109048507	0.0	708.2453748782863
1	354	nan	0	CAT	CAT	3311	3311	0	0	0	nan	795	821.0	761.0	1.0	2.185455731834523	0.8597665727372105	0.0	0.3549107142857143	0.20892128787870165	59.20384360287054	57.0087712549569	7.615773105863909	2.75852484565298	2.23606797749979	28.70777917857551	30.23464651921184	-27.816996957198757	218.6739999999996	0.6714527027027027	28.86666750907898	132.2078469544649	0.13725490868091583	0.023529410362243652	0.24749169214253297	0.364705890417099	0.364705890417099	0.16308851700044621	0.16629917855907536	0.16078431904315948	0.08627451211214066	0.08627451211214066	0.04607827227205773	0.04169398514207785	0.1882352977991104	808.9075134254584	763.9863554026405	0.0	808.7056603773585
1	355	nan	0	CAT	CAT	3311	3311	0	0	0	nan	426	602.0	773.0	1.0	2.1833326375384337	0.6083926782074007	0.0	0.416015625	0.16527224438890306	38.12985604703397	36.796738985948195	5.656854249492381	2.1393516713361374	2.0	28.184990068445494	30.26123240585957	-17.434883751129593	179.97399999999985	0.5710455764075067	22.85098098963499	68.53725674003363	0.12941177189350128	0.0313725471496582	1.458846179166924	0.2666666805744171	0.33725491166114807	0.15651356842215747	0.16088557920195687	0.1568627506494522	0.08627451211214066	0.08627451211214066	0.044504784701609734	0.041752919374136124	0.1882352977991104	595.9280197076044	766.3147565225711	0.0	597.2042253521126
1	356	nan	0	CAT	CAT	3311	3311	0	0	0	nan	950	1155.0	758.0	1.0	2.5892347864541323	0.9467647926898118	0.0	0.32051282051282054	0.19155705994644243	75.26177455025892	69.31089380465383	9.433981132056603	3.116955734406936	2.8284271247461903	24.187746046780163	24.228731133634284	41.934866833441205	249.64199999999943	0.7512850929221035	28.40000080317259	139.29804275929928	0.11372549086809158	0.027450986206531525	1.3183372625162528	0.2823529541492462	0.29411765933036804	0.13921569021163033	0.14662951869399923	0.1411764770746231	0.07058823853731155	0.07058823853731155	0.03770344675592471	0.0391479539419765	0.1725490242242813	1168.6370597556984	772.0652853318335	0.0	1167.5410526315789
1	357	nan	0	CAT	CAT	3311	3311	0	0	0	nan	570	519.0	786.0	1.0	2.5393611165288292	0.7746261940799789	0.0	0.4523809523809524	0.17727224730418914	51.29376427728541	44.384682042344295	6.082762530298219	2.2194455517847764	2.0	28.652023690107153	32.439170084869446	87.65792316021998	201.01199999999977	0.5867215645908389	29.078432105481625	93.40000242739916	0.13333334028720856	0.027450978755950928	1.8039752031198488	0.3490196168422699	0.3490196168422699	0.1680834225750383	0.16385965338140204	0.16078431904315948	0.10196078568696976	0.10196078568696976	0.040318474322472854	0.03665770067564074	0.18431372940540314	514.6273250016667	769.11752115301	0.0	514.7912280701754
1	358	nan	0	CAT	CAT	3311	3311	0	0	0	nan	1496	934.0	784.0	1.0	1.221370271532339	0.6247112608626123	0.0	0.5331432644333571	0.32613735887907364	53.73353229786064	61.61168720299745	13.45362404707371	4.615521057907999	4.0	42.36776633608848	41.95814241911062	-23.000408976142403	240.0879999999995	0.8478322470954944	29.066667430102825	223.4902025461197	0.12156862765550613	0.02352941781282425	1.789315004047866	0.3450980484485626	0.3764705955982208	0.14680135065708497	0.14939184662173777	0.14509804546833038	0.08627451211214066	0.08235294371843338	0.047051105441935866	0.03953530839071293	0.1725490242242813	943.1171959985556	777.6701702331035	0.0	944.5347593582887
1	359	nan	0	CAT	CAT	3311	3311	0	0	0	nan	725	425.0	759.0	1.0	2.1572519690123055	0.864433672941487	0.0	0.49725651577503427	0.23341214866723545	56.357068197032824	53.03772242470448	8.06225774829855	2.733252435905676	2.23606797749979	26.0	28.33334018716119	86.46556273629942	197.5659999999997	0.7008216529724506	20.58039268106222	92.18039464950562	0.10588235408067703	0.0156862735748291	2.1026516386884033	0.3019607961177826	0.3019607961177826	0.12250233738727513	0.12714537193035258	0.12156862765550613	0.07058823853731155	0.06666667014360428	0.03734874090371321	0.03606692100601501	0.1411764770746231	427.6855270916331	773.1422615537581	0.0	427.31172413793104
1	360	nan	0	CAT	CAT	3311	3311	0	0	0	nan	451	470.0	766.0	1.0	2.5168905596324076	0.5998577040337273	0.0	0.34907120743034054	0.16132397973609777	41.979652426458564	37.48332962798263	5.0	1.9390350147853765	2.0	30.564833845615382	33.58820126259407	75.02680477225961	187.43199999999982	0.5337278106508875	21.5607850253582	65.44706083089113	0.125490203499794	0.019607849419116974	1.3938194511990019	0.2549019753932953	0.2549019753932953	0.14869506914040137	0.14511543421483622	0.1411764770746231	0.08627451211214066	0.08235294371843338	0.028830417970440662	0.030763396165136226	0.16470588743686676	472.23937922536	779.0205524603531	0.0	471.9645232815964
1	361	nan	0	CAT	CAT	3311	3311	0	0	0	nan	491	532.0	789.0	1.0	2.9487345968754695	0.8882438640496573	0.0	0.43917710196779963	0.15546868478598336	55.15281289499755	43.46262762420146	7.0710678118654755	2.310000672206077	2.0	23.32947902203752	25.335670187089036	-80.04606401310501	199.2159999999998	0.5510662177328844	25.803922198712826	77.02745309472084	0.125490203499794	0.023529410362243652	1.471519737470572	0.26274511218070984	0.3294117748737335	0.16331596328299255	0.15687872320717075	0.15294118225574493	0.09803921729326248	0.09803921729326248	0.040387255517156564	0.039111715906083734	0.1764705926179886	535.5155279790407	773.3852458943151	0.0	535.4154786150713
1	362	nan	0	CAT	CAT	3311	3311	0	0	0	nan	676	561.0	754.0	1.0	3.239281839341633	0.8272045516003099	-1.0	0.2826086956521739	0.10533257438123798	65.0504593105279	57.30619512757761	5.656854249492381	2.0198000105216622	2.0	33.744033455033694	36.55191211770139	-61.249727946750404	283.9859999999994	0.476056338028169	33.772550009191036	103.36863065510988	0.13333334028720856	0.019607841968536377	0.6113501770187713	0.24705882370471954	0.2666666805744171	0.15281696836738026	0.15291217552531047	0.14901961386203766	0.10588235408067703	0.10588235408067703	0.03088159234706751	0.02796697453804455	0.16862745583057404	559.365605676305	771.2714821799646	0.0	559.0917159763313
1	363	nan	0	CAT	CAT	3311	3311	0	0	0	nan	689	638.0	802.0	1.0	3.676007684821107	0.8940111679338949	0.0	0.3544238683127572	0.12118731535957648	73.22097991586156	58.309518948453004	6.0	2.195854848026381	2.0	30.314312626716795	32.80627021606579	-73.74070808674345	267.29199999999963	0.453140414337389	34.9568637534976	110.97255249321461	0.1411764770746231	0.019607841968536377	0.3000369230468312	0.32549020648002625	0.32549020648002625	0.16183733219211852	0.16106321116576866	0.1568627506494522	0.11372549086809158	0.11372549086809158	0.03373294817482325	0.02945622662342627	0.1764705926179886	646.0532546499185	784.0207435062389	0.0	646.2496371552975
1	364	nan	0	CAT	CAT	3311	3311	0	0	0	nan	940	686.0	795.0	1.0	1.5957361585665029	0.5579670536717778	-2.0	0.4662698412698413	0.2099640626379999	47.54403449253993	47.16990566028302	11.180339887498949	3.65363881021071	3.0	37.290510565260725	39.45503991566156	1.9403256231181842	237.18999999999966	0.6904149834741095	29.73333417624235	161.84706355631351	0.14509804546833038	0.019607841968536377	0.5857422510697519	0.3450980484485626	0.37254902720451355	0.1633699680013316	0.17217772718756758	0.16078431904315948	0.0941176488995552	0.0941176488995552	0.03685054708206726	0.03970215040308811	0.1921568661928177	676.2571782078828	793.6154200230784	0.0	676.8425531914894
1	365	nan	0	CAT	CAT	3311	3311	0	0	0	nan	2221	867.0	758.0	1.0	1.1679546410621813	0.45232141306424994	0.0	0.6078270388615217	0.39368291453429266	60.60478379626773	64.19501538281614	13.038404810405298	5.259526675372822	5.0	50.31130779762828	54.05067939345178	-30.171630093087607	266.25999999999954	0.901745838408445	30.22353032976389	322.89412700384855	0.11764705926179886	0.023529410362243652	0.5447649391581714	0.25882354378700256	0.34117648005485535	0.13553152614243896	0.14538231742631633	0.13725490868091583	0.06666667014360428	0.06666667014360428	0.03751976394151157	0.04015932923101422	0.16470588743686676	864.7737253912034	773.933299306052	0.0	864.2390814948221
1	366	nan	0	CAT	CAT	3311	3311	0	0	0	nan	873	618.0	801.0	1.0	1.4719332663412794	0.760508429546716	0.0	0.60625	0.2949074472260869	47.96675331472541	48.76474136094644	10.770329614269007	3.5534063913521186	3.0	28.93948622238972	31.14615884055396	-88.99372857526363	192.87199999999982	0.7861323728050428	24.960785076022148	123.76863124221563	0.12156862765550613	0.019607841968536377	1.137745855204576	0.2549019753932953	0.2549019753932953	0.1494657788983362	0.14177391894870062	0.13725490868091583	0.0784313753247261	0.0784313753247261	0.036700908800059315	0.029029094196935605	0.1568627506494522	619.230157488361	792.6262158675431	0.0	618.4994272623138
1	367	nan	0	CAT	CAT	3311	3311	0	0	0	nan	2236	405.0	761.0	1.0	1.6469787958492659	0.7514128567529825	0.0	0.5006717420510524	0.2619105387195239	80.7366875339979	81.34494452638098	11.661903789690601	4.495324822922082	4.123105625617661	55.52023391424087	53.2726775693127	-76.2632881868697	327.53999999999917	0.7374670184696569	25.97647126019001	202.9254950582981	0.08235294371843338	0.00784313678741455	0.5349162871788604	0.14901961386203766	0.1764705926179886	0.09344054410140291	0.09075379922106355	0.09019608050584793	0.07058823853731155	0.06666667014360428	0.016233426144237877	0.012676656091338877	0.09803921729326248	396.66092064799835	786.9925405072219	0.0	396.283542039356
1	368	nan	0	CAT	CAT	3311	3311	0	0	0	nan	852	597.0	802.0	1.0	1.662211638844314	0.8207935488533249	0.0	0.4699393270821842	0.26910415956741685	52.12714725917351	54.120236510939236	10.295630140987	3.502477423916441	3.0	29.276223463315286	29.77632739056396	62.09606026160814	199.46399999999971	0.7563249001331558	24.121569275856018	113.47843459993601	0.0941176488995552	0.0313725546002388	3.7160152161598936	0.2705882489681244	0.2862745225429535	0.14444053458596418	0.13319065093889204	0.125490203499794	0.07058823853731155	0.07058823853731155	0.04790567785388943	0.04634688842805185	0.16470588743686676	594.147561936453	793.4650792897625	0.0	595.3532863849765
1	369	nan	0	CAT	CAT	3311	3311	0	0	0	nan	1076	718.0	797.0	1.0	2.934120904087987	0.9287325004631112	0.0	0.3444302176696543	0.1559676099941233	83.9756171248903	72.80109889280519	10.295630140987	3.0689377092032135	2.23606797749979	28.950362146716113	31.13400309386432	-20.911535329622403	294.43799999999925	0.6150328665332953	36.17647165060043	176.9921614676714	0.13725490868091583	0.027450978755950928	2.3153041334248066	0.3137255012989044	0.3333333432674408	0.15460030619914716	0.16449085638259422	0.16470588743686676	0.09019608050584793	0.09019608050584793	0.040598314842843215	0.03978085491783381	0.1882352977991104	734.1046019204316	788.705271113541	0.0	736.4191449814126
1	370	nan	0	CAT	CAT	3311	3311	0	0	0	nan	825	1141.0	772.0	1.0	2.6565831352027933	0.7451298741195032	-1.0	0.31344984802431614	0.13153545935521138	62.10658616000351	59.23681287847955	6.708203932499369	2.314742623252724	2.0	37.70399473230464	41.42008646073914	36.80482208187237	280.74399999999946	0.5441952506596305	37.67058941721916	145.23137710988522	0.14509804546833038	0.023529410362243652	1.6611008599173211	0.3137255012989044	0.37254902720451355	0.16378517137921375	0.17603803286046693	0.16470588743686676	0.11372549086809158	0.11372549086809158	0.03448278587397685	0.04500136185525504	0.1921568661928177	1152.6726521241164	789.8063940870968	0.0	1151.3806060606062
1	371	nan	0	CAT	CAT	3311	3311	0	0	0	nan	2344	1062.0	763.0	1.0	1.4255110488722986	0.4215497064631517	0.0	0.5549242424242424	0.3155232181181349	68.26066651176747	66.84309986827361	13.45362404707371	5.027185017172608	4.47213595499958	57.446256607285086	61.8991339061475	47.53086484594209	305.5399999999994	0.7704190632703369	38.75686387717724	350.0784422978759	0.12156862765550613	0.019607841968536377	0.8547195598817321	0.3019607961177826	0.4000000059604645	0.15080491781002817	0.14935087128748972	0.13725490868091583	0.08235294371843338	0.08235294371843338	0.046561380951439815	0.041921264169412505	0.16470588743686676	1061.1358014411226	778.4379074820254	0.0	1061.7231228668943
1	372	nan	0	CAT	CAT	3311	3311	0	0	0	nan	389	458.0	797.0	1.0	2.95757355044363	0.7078525096206169	0.0	0.3726053639846743	0.1362784020240605	44.20754517162561	38.91015291668744	5.0	1.7778987673128885	1.4142135623730951	28.0	31.226453342860566	75.49511935959882	189.39399999999978	0.501611863313991	23.913726173341274	64.26666830480099	0.12647059559822083	0.03529411554336548	1.6597173927088227	0.2823529541492462	0.33725491166114807	0.15629886387804753	0.16520994422828017	0.16078431904315948	0.09019608050584793	0.08627451211214066	0.04011381805971659	0.046671446806230414	0.19607843458652496	450.2196729442539	787.2434708437116	0.0	450.1311053984576
1	373	nan	0	CAT	CAT	3311	3311	0	0	0	nan	1242	830.0	798.0	1.0	1.4398489825831555	0.350317115522968	0.0	0.5181476846057572	0.25837620569149494	49.22700586463636	52.49761899362675	10.63014581273465	3.9376958743433956	3.1622776601683795	43.946385962939836	46.107547309074825	-11.737753379025028	245.7759999999995	0.7688022284122562	33.89804018288851	184.07451551035047	0.12156862765550613	0.027450978755950928	2.1858788845998256	0.40784314274787903	0.45098039507865906	0.16375864822651454	0.14820814453329345	0.14509804546833038	0.062745101749897	0.05882352963089943	0.06502096191797473	0.04986276567758594	0.1725490242242813	820.0360681012316	788.1563092427036	0.0	822.0225442834138
1	374	nan	0	CAT	CAT	3311	3311	0	0	0	nan	380	508.0	790.0	1.0	2.3468891422190996	0.5080378889667613	0.0	0.33868092691622104	0.16144982232470798	36.118696668212756	33.24154027718932	4.242640687119285	1.838904195118175	1.4142135623730951	26.599999999999998	31.11028755479462	68.49153906137559	171.97999999999982	0.5455850681981336	21.254902601242065	54.164707504212856	0.12156862765550613	0.019607841968536377	0.8743599941796343	0.25882354378700256	0.25882354378700256	0.15182073286601475	0.1425387039584549	0.13725490868091583	0.10196078568696976	0.09803921729326248	0.03256921418295484	0.030099390964814222	0.16078431904315948	496.8809730756312	791.373153787311	0.0	497.7552631578947
1	375	nan	0	CAT	CAT	3311	3311	0	0	0	nan	1420	1015.0	774.0	1.0	2.0964327687235773	0.8895532038530705	0.0	0.49477351916376305	0.24386936500506254	79.11124105514266	69.46221994724903	13.038404810405298	4.281393893010978	3.605551275463989	37.22833003357905	36.140513682465304	-75.24115545913145	270.5019999999995	0.7239357634463421	34.98039309680462	211.47059447318316	0.12156862765550613	0.023529410362243652	1.0857068981537266	0.3137255012989044	0.38823530077934265	0.15900178680365737	0.14892295385435433	0.1411764770746231	0.08235294371843338	0.08235294371843338	0.04902498862632012	0.04111581968360065	0.16862745583057404	1007.953361150906	787.2909596502134	0.0	1008.2133802816901
1	376	nan	0	CAT	CAT	3311	3311	0	0	0	nan	578	983.0	781.0	1.0	2.0990808072510228	0.8128419639376971	-1.0	0.41884057971014493	0.1636002252171515	48.022055042320154	45.12205669071391	7.615773105863909	2.431017912152894	2.0	27.5625301688167	27.972092370409012	78.89949191285889	210.70599999999962	0.6520022560631697	26.505883112549782	92.09019858390093	0.13333334028720856	0.023529410362243652	0.6688690522140126	0.2862745225429535	0.32549020648002625	0.15777311376517728	0.15932560308633378	0.1568627506494522	0.09019608050584793	0.08627451211214066	0.03939960063487642	0.039734350080912854	0.18039216101169586	981.1800025601253	791.3872162888548	0.0	981.2110726643599
1	377	nan	0	CAT	CAT	3311	3311	0	0	0	nan	701	1124.0	811.0	1.0	2.500946000063827	0.7891723965737559	0.0	0.36227390180878555	0.17446107498605415	56.904302785073575	50.47771785649585	6.082762530298219	2.513996510442113	2.23606797749979	31.512744338475326	34.9490147602208	62.02629243275358	224.70599999999956	0.5713121434392828	24.92549103498459	101.28235648572445	0.12941177189350128	0.0156862735748291	0.9826884883749164	0.26274511218070984	0.2862745225429535	0.13924855326807034	0.14448267686979235	0.1411764770746231	0.0784313753247261	0.0784313753247261	0.03316795198792126	0.0297770351532813	0.1568627506494522	1120.4122817496493	795.3188911252666	0.0	1120.1811697574892
1	378	nan	0	CAT	CAT	3311	3311	0	0	0	nan	562	581.0	809.0	1.0	2.9753624200285813	0.9448919118977959	0.0	0.24477351916376305	0.13719504898665102	61.97417590133457	61.71709649683789	7.211102550927978	2.3587900750118824	2.0	20.849209353976008	20.28925813602651	39.48556365125545	226.88399999999947	0.6192837465564738	19.64705941826105	62.34509967267513	0.0941176488995552	0.0156862735748291	1.5726996834762785	0.20000000298023224	0.20000000298023224	0.11163101942193779	0.11093434105458208	0.10980392247438431	0.07058823853731155	0.07058823853731155	0.02602919146495806	0.021249602039402144	0.125490203499794	577.1105799033768	804.6622845044006	0.0	578.1387900355871
1	379	nan	0	CAT	CAT	3311	3311	0	0	0	nan	609	779.0	785.0	1.0	2.440032159174752	0.5654889193426826	0.0	0.3548951048951049	0.1264097050263872	47.44074666331389	44.9221548904324	7.0710678118654755	2.3848560314552723	2.0	37.06394856441823	39.12703535192289	-52.11780195410895	246.0499999999996	0.4778344448803452	22.239216282963753	63.13725645840168	0.08627451211214066	0.011764705181121826	1.0337406394231332	0.20000000298023224	0.20000000298023224	0.11346538919879466	0.10367365592512591	0.09803921729326248	0.0784313753247261	0.07450980693101883	0.023811399858884252	0.02106730310282553	0.11372549086809158	778.34627326747	797.1339751375009	0.0	778.7339901477833
1	380	nan	0	CAT	CAT	3311	3311	0	0	0	nan	687	433.0	806.0	1.0	1.7749620699164965	0.749070906661001	0.0	0.5051470588235294	0.21684973830009313	46.44822313715456	42.5440947723653	8.54400374531753	2.9185728523298198	2.23606797749979	31.966930027523997	30.771475517966177	11.241824237053128	199.52799999999985	0.683922349427576	21.239216208457947	87.41568832844496	0.10588235408067703	0.019607841968536377	1.5609309224374168	0.22745098173618317	0.22745098173618317	0.1287225224755027	0.12724263221025467	0.11764705926179886	0.0784313753247261	0.0784313753247261	0.03446156609063566	0.02927676464214731	0.14901961386203766	443.63792566572107	809.2427885353943	0.0	442.1528384279476
1	381	nan	0	CAT	CAT	3311	3311	0	0	0	nan	544	469.0	817.0	1.0	2.023600338295196	0.5086671695322421	0.0	0.4857142857142857	0.20518696768729738	40.12486361663535	36.89173349139343	6.0	2.34595763839297	2.0	29.831881879468956	34.546032817163706	29.764765564693562	182.52799999999993	0.6085011185682326	24.427451744675636	88.47843412309885	0.1411764770746231	0.0156862735748291	0.4641057401046432	0.239215686917305	0.27843138575553894	0.15558886461576837	0.16264418037334347	0.1568627506494522	0.0941176488995552	0.0941176488995552	0.027726909721413267	0.031185300669394386	0.18039216101169586	475.64059036671694	810.0464054829099	0.0	475.89889705882354
1	382	nan	0	CAT	CAT	3311	3311	0	0	0	nan	650	729.0	813.0	1.0	1.7956012041656557	0.8321186418502727	0.0	0.5038759689922481	0.20049740021934634	47.66952367800244	44.204072210600685	8.246211251235321	2.6743734212559476	2.118033988749895	24.893526416133383	26.437406345636525	-12.022962066252063	201.83999999999983	0.7150715071507151	27.22745183110237	103.94902282208204	0.13725490868091583	0.019607841968536377	0.8941831683951704	0.29411765933036804	0.3490196168422699	0.1601614813594257	0.15992157357243392	0.1568627506494522	0.09803921729326248	0.09803921729326248	0.03307753377690236	0.034133953781248144	0.1764705926179886	739.3569623461858	811.4107216976795	0.0	740.2476923076923
1	383	nan	0	CAT	CAT	3311	3311	0	0	0	nan	855	1018.0	821.0	1.0	2.017509580818548	0.9185303257058623	0.0	0.41224686595949855	0.27079517104963724	61.59523089932163	62.0966987850401	7.615773105863909	2.893681100702876	2.8284271247461903	25.0	24.351707118218147	-67.48132444188411	199.18999999999963	0.8131241084165478	23.72549094259739	131.90980805456638	0.125490203499794	0.019607841968536377	2.229595020001419	0.22745098173618317	0.37254902720451355	0.1455551591570392	0.1542804772568028	0.14509804546833038	0.0941176488995552	0.0941176488995552	0.026856453979190464	0.04151634179018843	0.16862745583057404	1025.9792193215255	804.945417248969	0.0	1024.9719298245614
1	384	nan	0	CAT	CAT	3311	3311	0	0	0	nan	744	1090.0	808.0	1.0	1.4951786109605396	0.6839350349565284	0.0	0.4806201550387597	0.2990742184074809	42.99698659043526	42.190046219457976	7.211102550927978	2.9454478702516225	2.8284271247461903	28.5670601055993	31.3681470257065	73.79481805557435	176.80799999999988	0.7910685805422647	20.564706414937973	105.56470858305693	0.10980392247438431	0.027450986206531525	1.6826464665353575	0.24705882370471954	0.2980392277240753	0.14085415352697242	0.14188804917077544	0.13725490868091583	0.08235294371843338	0.08235294371843338	0.036185674542135275	0.03895138317261256	0.16862745583057404	1098.0872618056596	805.8040046265667	0.0	1097.3413978494623
1	385	nan	0	CAT	CAT	3311	3311	0	0	0	nan	1450	893.0	801.0	1.0	1.5978405928669528	0.6609498907711305	0.0	0.45511613308223475	0.26610725797217183	61.38853424449693	62.12889826803627	12.206555615733702	3.9015745426797084	3.1622776601683795	41.183032397706604	46.06780008410126	-38.064648858053715	261.67399999999947	0.743399128428608	36.01960889995098	230.65490862727165	0.12941177189350128	0.023529410362243652	1.0132042116374234	0.38823530077934265	0.5333333611488342	0.16225049054031973	0.15907235077742873	0.15294118225574493	0.07058823853731155	0.07058823853731155	0.04277923780764253	0.046463517777108686	0.1764705926179886	882.7875614095973	808.9957835297288	0.0	883.7724137931034
1	386	nan	0	CAT	CAT	3311	3311	0	0	0	nan	1565	289.0	800.0	1.0	1.7408351497426469	0.6963530703305607	0.0	0.42994505494505497	0.23930269709757848	67.60702135905346	68.00735254367721	11.180339887498949	4.161244456190988	3.605551275463989	52.24235872301154	48.521517378452444	1.9762143714157865	286.67399999999935	0.7250405374102386	27.603922374546528	187.23529940843582	0.0941176488995552	0.019607849419116974	1.2648563612027064	0.24705882370471954	0.29019609093666077	0.11453909698981962	0.11963916895107721	0.11764705926179886	0.06666667014360428	0.06666667014360428	0.0342560879815109	0.03166951443039589	0.13725490868091583	271.79371665123506	799.3622787744405	0.0	270.8862619808307
1	387	nan	0	CAT	CAT	3311	3311	0	0	0	nan	1107	522.0	835.0	1.0	1.7979932792056401	0.8108692809389925	0.0	0.48214285714285715	0.2362169118622661	61.40294469541609	55.14526271584895	10.63014581273465	3.432535956638282	3.0	38.05676683096641	35.934680405117824	83.98920593254245	242.67399999999947	0.689075630252101	22.074510343372822	118.89804145693779	0.09803921729326248	0.00784313678741455	0.39746374769880827	0.15294118225574493	0.15294118225574493	0.1098234345441434	0.10740563817248219	0.10588235408067703	0.0784313753247261	0.0784313753247261	0.016649289250173796	0.012815907762084923	0.11372549086809158	518.6476796360981	819.2298887895589	0.0	518.9828364950316
1	388	nan	0	CAT	CAT	3311	3311	0	0	0	nan	1380	577.0	825.0	1.0	2.1200153533245363	0.9005279540336559	-1.0	0.4808362369337979	0.14605922202521895	79.0718793836731	73.00684899377592	8.94427190999916	3.107895336416246	2.8284271247461903	39.45930583654682	34.380304396175625	15.489964775837016	344.5719999999993	0.6836759970274957	30.643137857317924	147.69019904732704	0.0941176488995552	0.011764705181121826	0.2616946304532838	0.16470588743686676	0.1764705926179886	0.10494225293602029	0.10702188336762829	0.10588235408067703	0.0784313753247261	0.0784313753247261	0.015684964384834747	0.016253758972893266	0.11764705926179886	557.7932078972797	819.7997398043636	0.0	558.0079710144928
1	389	nan	0	CAT	CAT	3311	3311	0	0	0	nan	299	813.0	810.0	1.0	2.7627574106004453	0.8872733148508204	0.0	0.3235930735930736	0.14918570083620483	41.658127479617534	41.43669871020132	4.47213595499958	1.782296128645952	1.4142135623730951	19.58093978679229	19.214563031899406	4.1266005276845865	158.69999999999993	0.5950248756218905	18.670588843524456	48.996079958975315	0.136274516582489	0.019607841968536377	0.6595026078311438	0.3137255012989044	0.34117648005485535	0.14936471074819566	0.16386648815710808	0.15294118225574493	0.08627451211214066	0.08627451211214066	0.042454537323312495	0.04461851042337398	0.18039216101169586	807.3117496089405	809.0342564463696	0.0	806.7056856187291
1	390	nan	0	CAT	CAT	3311	3311	0	0	0	nan	578	957.0	800.0	1.0	2.8630051806106054	0.9225758198546502	0.0	0.3058201058201058	0.1555522876957662	60.52689890104614	49.193495504995376	6.708203932499369	2.408455455123622	2.0	20.636829529549207	23.352235889080116	46.59161220788372	216.08799999999962	0.6262188515709642	27.905882991850376	90.75686544924974	0.13333334028720856	0.019607841968536377	1.1001241088308507	0.3294117748737335	0.3294117748737335	0.16610644638006175	0.15701879835510335	0.15294118225574493	0.0941176488995552	0.0941176488995552	0.041575334310101214	0.03316592327035262	0.1725490242242813	968.4584971824702	810.7175819883919	0.0	969.3823529411765
1	391	nan	0	CAT	CAT	3311	3311	0	0	0	nan	599	941.0	808.0	1.0	3.1269538343325025	0.9282963131308574	0.0	0.3825031928480204	0.14201788529952586	64.68513427071302	58.69412236331676	9.0	2.945637458407353	2.23606797749979	24.183051916579927	24.052604647693443	89.40665644003673	230.2219999999997	0.5832521908471275	27.658824183046818	95.16078679263592	0.11764705926179886	0.0313725546002388	1.1160448247649561	0.29411765933036804	0.40392157435417175	0.15538665271374616	0.15886608813461756	0.14901961386203766	0.08235294371843338	0.08235294371843338	0.04875565156184595	0.05225781708039114	0.1882352977991104	943.0853457582746	818.4989285603274	0.0	942.3105175292153
1	392	nan	0	CAT	CAT	3311	3311	0	0	0	nan	1980	1199.0	812.0	1.0	1.7247335857118442	0.8396964343701171	0.0	0.4864864864864865	0.22740044844945553	81.85736874219619	82.68010643437755	16.278820596099706	4.962482079637728	4.0	39.98393838114441	44.45314119142867	-19.267675143021524	330.78199999999924	0.7117181883537024	33.87058926746249	246.12549743428826	0.09019608050584793	0.027450986206531525	3.9950790290246725	0.2705882489681244	0.2823529541492462	0.12053590486641456	0.12430580678499407	0.12156862765550613	0.05882352963089943	0.05882352963089943	0.042310712806422825	0.04265320181431733	0.14901961386203766	1182.2811096209161	816.9768968207717	0.0	1186.2732323232324
1	393	nan	0	CAT	CAT	3311	3311	0	0	0	nan	321	814.0	819.0	1.0	3.224272005774755	0.9381043887479784	0.0	0.3474025974025974	0.13633187431045024	48.50354853368639	42.5440947723653	5.0	1.883218344744201	1.4142135623730951	18.569533817705185	16.799332404480946	-21.84614394464339	172.0119999999998	0.5884509624197983	18.498039670288563	47.10980515927076	0.11764705926179886	0.027450978755950928	0.44736637320294204	0.24705882370471954	0.24705882370471954	0.14229261284837355	0.14675951763012698	0.14509804546833038	0.08627451211214066	0.08627451211214066	0.03922544296568356	0.03402898924088031	0.1725490242242813	805.6100057926645	823.7789894425129	0.0	805.8691588785047
1	394	nan	0	CAT	CAT	3311	3311	0	0	0	nan	920	299.0	819.0	1.0	3.2007606842622374	0.953380124163548	0.0	0.2948717948717949	0.17181368315724274	82.80806631728731	73.66138744281159	10.0	3.4241679354700203	2.914213562373095	23.769158950287316	24.989155633098164	-29.054870107445094	259.39999999999947	0.6371191135734073	21.200000517070293	95.85882559418678	0.09019608050584793	0.011764705181121826	0.4897782751533644	0.1725490242242813	0.20392157137393951	0.10392157116210927	0.1041943756458552	0.10196078568696976	0.07058823853731155	0.07058823853731155	0.02246905987980868	0.019757971503854336	0.11372549086809158	286.73903606087725	823.2130175468421	0.0	286.495652173913
1	395	nan	0	CAT	CAT	3311	3311	0	0	0	nan	1364	629.0	822.0	1.0	1.6058084399280992	0.6863923537175504	0.0	0.47066942719116633	0.2281624599689162	60.35667405706259	69.2314957226839	11.40175425099138	3.8351001821244624	3.3839144678161843	41.0	43.89326971969727	-5.470579311311059	274.0879999999994	0.7299973240567298	32.64313818514347	203.82745664566755	0.11764705926179886	0.027450986206531525	0.42489866765416434	0.32156863808631897	0.40392157435417175	0.1450806141561932	0.14943361924169177	0.14509804546833038	0.0784313753247261	0.07450980693101883	0.04611471061095332	0.04337299282144966	0.1725490242242813	640.7722602749056	823.7250461872355	0.0	640.3658357771261
1	396	nan	0	CAT	CAT	3311	3311	0	0	0	nan	1350	844.0	813.0	1.0	1.267836184368428	0.7435317503159451	0.0	0.625	0.36507585104420653	54.851841525815104	54.12947441089743	10.63014581273465	4.07946888593803	3.605551275463989	34.241969212006694	36.67946113712185	76.4003350234431	215.56599999999975	0.8820646847435477	21.79607902467251	161.27451467886567	0.09803921729326248	0.02352941781282425	1.9609777813066003	0.23137255012989044	0.27843138575553894	0.11781664337660815	0.11946260346582642	0.11764705926179886	0.062745101749897	0.05882352963089943	0.03332011917670586	0.035848093935766046	0.14509804546833038	848.2723404720042	830.1548692862142	0.0	847.5903703703704
1	397	nan	0	CAT	CAT	3311	3311	0	0	0	nan	887	1030.0	834.0	1.0	1.9874658888257146	0.8164385830786844	0.0	0.461018711018711	0.23917551185753677	57.98988394203732	55.54277630799526	8.54400374531753	2.8605869472832266	2.8284271247461903	30.405591591021544	33.48523100575265	-29.089987958038307	215.87799999999973	0.695686274509804	24.458824306726456	126.41569012403488	0.11764705926179886	0.017647065222263336	1.589841591470504	0.27450981736183167	0.3176470696926117	0.13513162600401357	0.14252050746790854	0.1352941244840622	0.09019608050584793	0.09019608050584793	0.033287024798177606	0.035490757391127316	0.1568627506494522	1041.499224481807	825.542747203318	0.0	1040.607666290868
1	398	nan	0	CAT	CAT	3311	3311	0	0	0	nan	706	1144.0	840.0	1.0	1.5994646692534957	0.7534685255954556	0.0	0.6003401360544217	0.2706738450202847	44.80482272930372	42.44997055358225	7.0	2.7906936197608236	2.8284271247461903	27.0	29.458453068369398	81.44693728230374	181.0439999999998	0.7620075553157042	22.75294192880392	110.54117988795042	0.12941177189350128	0.023529410362243652	1.8786097292787705	0.2705882489681244	0.32549020648002625	0.14400596157470835	0.15657390918973146	0.14901961386203766	0.07450980693101883	0.07450980693101883	0.03484972634261131	0.04019554931589965	0.1764705926179886	1139.0323896622522	826.7426919706367	0.0	1139.2464589235128
1	399	nan	0	CAT	CAT	3311	3311	0	0	0	nan	2059	329.0	808.0	1.0	1.674450684620225	0.859686615511213	0.0	0.5530486167069567	0.2673620071927355	83.34772694317587	80.05623023850174	13.0	5.115140745311268	5.0	43.803870112436364	42.57583686206986	23.523410198429062	311.0879999999993	0.7971351142082851	21.121569253504276	171.831378120929	0.07450980693101883	0.00784313678741455	1.246216263286659	0.11764705926179886	0.1725490242242813	0.08348446345258607	0.083453801904288	0.0784313753247261	0.062745101749897	0.05882352963089943	0.01205293286714379	0.016251688208243586	0.09019608050584793	352.6353241432162	813.4068056309053	0.0	351.765420106848
1	400	nan	0	CAT	CAT	3311	3311	0	0	0	nan	331	760.0	820.0	1.0	2.9476375688242795	0.6555582268306014	0.0	0.3377551020408163	0.1255560990892404	39.78425112373228	35.17101079013795	4.242640687119285	1.7089516828108513	1.4142135623730951	27.0	30.04286356876044	-8.391900446505318	182.01199999999972	0.48040638606676345	16.51372592151165	39.278432451188564	0.09803921729326248	0.0156862810254097	0.5263743869717635	0.19607843458652496	0.19607843458652496	0.1146786522327198	0.11866595906703493	0.11372549086809158	0.08235294371843338	0.08235294371843338	0.024944925743085294	0.02348163428819725	0.13431373238563538	768.9726437605893	826.2402156131719	0.0	769.0211480362537
1	401	nan	0	CAT	CAT	3311	3311	0	0	0	nan	431	952.0	845.0	1.0	2.0770591761556654	0.8884128739444271	0.0	0.3579734219269103	0.15589180209042197	43.39809767069779	43.174066289845804	6.4031242374328485	2.336023128110172	2.0	21.46625258399798	19.92169172273693	-53.6553697430459	186.39399999999978	0.6413690476190477	22.086275212466717	68.4823551401496	0.1401960849761963	0.0156862735748291	0.6477307430732772	0.32549020648002625	0.32549020648002625	0.15889406627673897	0.15889177526716844	0.15294118225574493	0.11372549086809158	0.11372549086809158	0.034494644192708875	0.02886924786330553	0.1725490242242813	957.8952642687144	838.2147969942487	0.0	957.554524361949
1	402	nan	0	CAT	CAT	3311	3311	0	0	0	nan	372	678.0	818.0	1.0	1.9904011763827043	0.7852875582406871	0.0	0.4175084175084175	0.16036993320095064	36.93789058945569	41.23105625617661	8.0	2.4949154285251245	2.0	21.756803316802717	22.86940076651998	-62.39072149186372	170.73199999999997	0.6053702196908055	21.45098090916872	72.16470773518085	0.1568627506494522	0.03529411554336548	1.516657529544975	0.2980392277240753	0.3490196168422699	0.165007545455144	0.193991149825755	0.18431372940540314	0.08235294371843338	0.08235294371843338	0.054626796120702106	0.056232417997494635	0.22745098173618317	676.9484295210701	821.2100315178501	0.0	676.1048387096774
1	403	nan	0	CAT	CAT	3311	3311	0	0	0	nan	770	1097.0	849.0	1.0	2.0305372075311565	0.7853799830024666	0.0	0.47123623011015914	0.23060624006865818	53.628556014044214	51.22499389946279	6.4031242374328485	2.658718765532551	2.23606797749979	30.863829963243383	33.196824811054945	-42.47454683468478	204.8399999999996	0.6844444444444444	28.13725572824478	135.6078470647335	0.14509804546833038	0.019607841968536377	1.1228106265232312	0.3607843220233917	0.43529412150382996	0.15896754648725867	0.1761140870970565	0.16470588743686676	0.10588235408067703	0.10588235408067703	0.039776658755093744	0.04562356738688197	0.1921568661928177	1104.788374800426	834.540109879525	0.0	1105.4493506493507
1	404	nan	0	CAT	CAT	3311	3311	0	0	0	nan	926	506.0	847.0	1.0	1.9287139149547703	0.7574424512405382	0.0	0.44519230769230766	0.18615653951562058	56.43750509320114	55.94640292279746	8.06225774829855	2.7302894241534443	2.23606797749979	33.48966291445606	36.84815612338973	31.66737674560518	250.01799999999943	0.6715010877447426	24.25490251928568	107.25490438938141	0.10196078568696976	0.011764705181121826	0.6665423576965547	0.21960784494876862	0.23529411852359772	0.11605216516404632	0.11582603065807927	0.11372549086809158	0.08627451211214066	0.0784313753247261	0.02249080849450726	0.01923428823898634	0.125490203499794	492.4770018299757	839.4948445668028	0.0	492.3196544276458
1	405	nan	0	CAT	CAT	3311	3311	0	0	0	nan	1502	701.0	812.0	1.0	1.4625803098602308	0.8097399651448548	0.0	0.5636022514071295	0.33598287219006157	64.45882620265488	66.21933252457322	12.0	4.3852062409830825	4.0	39.72602417291505	37.823722387189314	71.00751284579735	237.01799999999957	0.814533622559653	34.85882442444563	250.01961460709572	0.1411764770746231	0.023529410362243652	0.24659709920708447	0.32549020648002625	0.38823530077934265	0.17342698718629665	0.16645779933894522	0.16470588743686676	0.09803921729326248	0.09803921729326248	0.04216853440146241	0.036985104434503445	0.1882352977991104	705.554905517286	827.6423339414204	0.0	705.7982689747004
1	406	nan	0	CAT	CAT	3311	3311	0	0	0	nan	1437	918.0	807.0	1.0	1.9666012508645414	0.8999681740610407	0.0	0.5418552036199095	0.2574422342826103	77.68314762221584	69.57010852370435	13.601470508735444	4.2254680500763255	3.605551275463989	33.29199160821805	33.86640327660287	78.29661653116912	264.84599999999955	0.7309257375381486	32.69019691646099	203.55686828494072	0.10980392247438431	0.027450986206531525	2.8590685743465194	0.3333333432674408	0.3333333432674408	0.14791944306090946	0.1416540489108843	0.13333334028720856	0.06666667014360428	0.06666667014360428	0.05512118229503718	0.043426636858959304	0.16470588743686676	918.3496638131824	820.2273295915373	0.0	919.9986082115519
1	407	nan	0	CAT	CAT	3311	3311	0	0	0	nan	705	1078.0	816.0	1.0	1.6175096619743567	0.6603277175735229	0.0	0.5210643015521065	0.20944284635192617	43.08840707074976	41.88078318274385	7.0	2.794006599444266	2.8284271247461903	31.534782257259675	32.35842708686599	77.2173603200616	205.6679999999998	0.6791907514450867	20.074510358273983	83.64706110954285	0.10196078568696976	0.0156862735748291	0.9729121446162095	0.2078431397676468	0.239215686917305	0.11878408496020108	0.11864831363055722	0.11764705926179886	0.0784313753247261	0.0784313753247261	0.02715735369969385	0.022048638079072275	0.13333334028720856	1077.1476792917479	827.0539146334959	0.0	1077.295035460993
1	408	nan	0	CAT	CAT	3311	3311	0	0	0	nan	1228	400.0	830.0	1.0	1.6266740607662833	0.5644810876574385	0.0	0.46515151515151515	0.2658040410492908	54.96896565312797	56.72741841473134	10.198039027185569	3.4796268925116802	3.1622776601683795	42.52353071701707	45.37391291444607	43.22753714907034	240.94799999999952	0.7460510328068044	18.27058868855238	109.16863020509481	0.0784313753247261	0.00784313678741455	0.5187592536309603	0.13725490868091583	0.1568627506494522	0.08912482287098722	0.08889953599763421	0.08627451211214066	0.07058823853731155	0.07058823853731155	0.012201987457065255	0.011741140116088193	0.09803921729326248	412.36748326435674	832.2130181955129	0.0	411.89332247557
1	409	nan	0	CAT	CAT	3311	3311	0	0	0	nan	1078	826.0	851.0	1.0	1.585830245614359	0.34498139245895715	0.0	0.49907407407407406	0.2424785423237847	48.08536273200905	52.354560450833695	10.63014581273465	3.576129832861448	3.0	42.14295458304656	45.13337943329058	-7.396293874505751	236.36199999999968	0.7222780569514239	28.560785099864006	159.9019654765725	0.125490203499794	0.023529410362243652	1.0834387124703846	0.27843138575553894	0.27843138575553894	0.1464655646146872	0.1483320644495107	0.14509804546833038	0.09019608050584793	0.08627451211214066	0.042901948214761745	0.03357052396628907	0.16862745583057404	818.2647455375225	844.369270389251	0.0	818.7940630797774
1	410	nan	0	CAT	CAT	3311	3311	0	0	0	nan	646	322.0	832.0	1.0	2.2225669200271927	0.8525609386197691	0.0	0.3076190476190476	0.15120558129921485	53.56863590369053	58.52349955359813	8.94427190999916	3.182027952772156	2.8284271247461903	27.74288352365155	27.99645979743281	36.99296822517952	231.70599999999962	0.5783348254252462	14.509804338216782	56.46274667233229	0.07450980693101883	0.00784313678741455	0.7819149482544839	0.13725490868091583	0.1411764770746231	0.0858568304036496	0.08740363261970942	0.08235294371843338	0.06666667014360428	0.06666667014360428	0.014968138172141222	0.01462477518106777	0.0941176488995552	325.9641617504513	834.5136824555574	0.0	326.671826625387
1	411	nan	0	CAT	CAT	3311	3311	0	0	0	nan	950	439.0	857.0	1.0	2.048331205523604	0.7779774813290063	-1.0	0.45893719806763283	0.16645098785439563	59.567013959317435	54.405882034941776	9.055385138137417	2.9274298130406775	2.23606797749979	36.50260398655843	37.425487876034566	-52.742829434851245	267.80799999999954	0.6451612903225806	22.33725541830063	94.2549040094018	0.08627451211214066	0.011764705181121826	1.7710329081143061	0.1882352977991104	0.20392157137393951	0.09971989026027066	0.09921568843094926	0.0941176488995552	0.07450980693101883	0.07450980693101883	0.021294504343820766	0.01964640207334774	0.10980392247438431	449.5061368506842	842.2913251780318	0.0	448.18947368421055
1	412	nan	0	CAT	CAT	3311	3311	0	0	0	nan	830	877.0	844.0	1.0	1.5636862541832133	0.7447313412110854	-1.0	0.515527950310559	0.3083736545229599	47.80828238925994	46.09772228646444	7.0710678118654755	2.8364434551138986	2.8284271247461903	33.092248659205545	31.905545227190867	1.0501004550863744	183.90999999999983	0.7867298578199052	26.654902696609497	139.83137650042772	0.12941177189350128	0.0313725471496582	1.35001406952035	0.3294117748737335	0.4627451002597809	0.16977645029687577	0.16847153795232256	0.1568627506494522	0.10980392247438431	0.10588235408067703	0.045270680229907205	0.05021646721682224	0.1921568661928177	893.7896906919474	840.8754241912244	0.0	893.0060240963855
1	413	nan	0	CAT	CAT	3311	3311	0	0	0	nan	1291	266.0	856.0	1.0	2.0899911705142236	0.8700178710566535	0.0	0.3919247115968427	0.23134186030934942	74.27426045395825	69.40461079784254	11.180339887498949	3.807420124830409	3.605551275463989	36.934017628137916	36.61870972199368	-28.93382131720807	264.8139999999994	0.7014398261342026	22.431373067200184	133.15686590224504	0.08235294371843338	0.013725489377975464	1.6666236124545029	0.1882352977991104	0.2235294133424759	0.10531161064413232	0.1031424213030558	0.10000000149011612	0.07058823853731155	0.06666667014360428	0.02205724515398236	0.02393692115838577	0.11372549086809158	286.40577228805284	851.7265498972058	0.0	284.8528272656855
1	414	nan	0	CAT	CAT	3311	3311	0	0	0	nan	471	772.0	851.0	1.0	1.6392447259162977	0.6231733253258234	0.0	0.5233333333333333	0.24731482120296128	34.945133944620004	31.89043743820395	5.656854249492381	2.3419725346246065	2.0	24.684158732022695	27.33002172557839	-38.68208325058759	154.6999999999999	0.7125567322239031	12.937255255877972	46.15686405450106	0.0784313753247261	0.0156862735748291	1.5116695503473312	0.1568627506494522	0.18431372940540314	0.10107230668654665	0.0979975882261169	0.09019608050584793	0.07058823853731155	0.06666667014360428	0.020141124356647506	0.022937013328470528	0.11372549086809158	780.5108750882158	844.6056924522682	0.0	779.7027600849257
1	415	nan	0	CAT	CAT	3311	3311	0	0	0	nan	1440	540.0	847.0	1.0	1.6362805441729247	0.880276459346001	0.0	0.5970149253731343	0.3392688173265467	69.92228460421755	66.91038783328041	10.63014581273465	4.048180064353342	3.605551275463989	32.46420883821643	33.17540552003814	-9.023138634591682	230.9479999999995	0.8389163996504515	19.286274939775467	138.4627481624484	0.08627451211214066	0.00784313678741455	0.6770586876973961	0.14901961386203766	0.14901961386203766	0.0989039740501306	0.09615468622392251	0.0941176488995552	0.0784313753247261	0.07450980693101883	0.01666034984633511	0.013415204364858681	0.10196078568696976	559.9024300511891	846.0811997283575	0.0	559.6631944444445
1	416	nan	0	CAT	CAT	3311	3311	0	0	0	nan	1414	732.0	859.0	1.0	1.5133805853168667	0.6266298070940977	0.0	0.5676435166599759	0.28418788225884434	58.18542085476134	60.53924347066124	12.649110640673518	4.1498148908770265	3.605551275463989	43.8945296105304	45.344891296606484	-70.02473421949736	250.04999999999944	0.7457805907172996	33.686275489628315	240.8274575099349	0.14509804546833038	0.023529410362243652	0.9719547291910616	0.32156863808631897	0.5098039507865906	0.1559549791186496	0.17031644802682808	0.16470588743686676	0.0941176488995552	0.0941176488995552	0.037620446350508964	0.03825041437039519	0.1921568661928177	736.6192539016018	847.9100161211758	0.0	737.5876944837341
1	417	nan	0	CAT	CAT	3311	3311	0	0	0	nan	473	697.0	854.0	1.0	3.153894208123887	0.9107599606049511	-1.0	0.33076923076923076	0.09601571587163665	56.94082168764806	55.54277630799526	6.4031242374328485	2.0212378070322274	1.4142135623730951	24.56930753639498	23.5129257664735	14.664636209663502	248.80799999999954	0.5127371273712737	25.619608536362648	66.55294298380613	0.11372549086809158	0.02156863361597061	0.36928490306736517	0.239215686917305	0.2705882489681244	0.13555348431937908	0.14070389637168315	0.1352941244840622	0.0784313753247261	0.0784313753247261	0.03457136413049008	0.03635198929789143	0.16078431904315948	685.7884626627657	850.8412586040987	0.0	685.5179704016913
1	418	nan	0	CAT	CAT	3311	3311	0	0	0	nan	2072	1003.0	841.0	1.0	1.6075617229954133	0.8155296902968787	0.0	0.49879634087626384	0.2990052793811802	79.62485367537144	70.9365914038728	11.704699910719626	4.53472136573705	4.123105625617661	42.87464628562721	46.0801159769718	-35.60053419464959	295.09399999999926	0.798612449412218	28.462745815515518	234.78039826452732	0.0941176488995552	0.0156862735748291	0.9974548263315925	0.2666666805744171	0.27843138575553894	0.11761465213022941	0.11331100302342052	0.10588235408067703	0.0784313753247261	0.07450980693101883	0.03303409301865616	0.027934732393088395	0.12941177189350128	984.20469694185	852.7781322698507	0.0	983.390444015444
1	419	nan	0	CAT	CAT	3311	3311	0	0	0	nan	584	1085.0	856.0	1.0	2.338851595999543	0.6548561166679885	0.0	0.34152046783625734	0.13540257116824705	47.03934435753997	47.16990566028302	7.0	2.5196708760257667	2.23606797749979	33.531493994365405	35.55015267436213	14.724021153859765	232.8079999999996	0.5316340464269458	20.74509859830141	71.96078611165285	0.10588235408067703	0.0156862735748291	0.890154435143379	0.19607843458652496	0.2666666805744171	0.11922470458793914	0.12322052416378913	0.11764705926179886	0.08235294371843338	0.08235294371843338	0.025445670929185173	0.02879850363282852	0.13333334028720856	1069.7238692097678	857.7596185289615	0.0	1070.2585616438357
1	420	nan	0	CAT	CAT	3311	3311	0	0	0	nan	2534	1210.0	850.0	1.0	1.4254848443974575	0.8069303742291929	0.0	0.46478356566397655	0.2672298484031623	82.48477805645945	97.082439194738	19.4164878389476	6.1205260514517965	5.0	51.11043884455361	48.71935127072297	-5.134101654265524	345.1959999999992	0.7878128400435257	25.58823600038886	220.2039276957512	0.07450980693101883	0.011764705181121826	1.9539563778848874	0.15294118225574493	0.1568627506494522	0.08763094520681117	0.08689973468656322	0.08627451211214066	0.05882352963089943	0.05882352963089943	0.01877644427470998	0.015132443291950569	0.0941176488995552	1199.7309625156224	850.6547228439322	0.0	1201.5599842146803
1	421	nan	0	CAT	CAT	3311	3311	0	0	0	nan	423	333.0	857.0	1.0	2.923382182421947	0.888356614569	0.0	0.34057971014492755	0.16136751657601195	50.98375863934342	45.70557952810576	5.830951894845301	2.156954226683965	2.0	22.715802700052055	23.4094039115522	-22.90855370274399	181.4959999999998	0.574338085539715	13.152941457927227	41.41960872709751	0.08529412001371384	0.011764705181121826	1.6204923040887222	0.125490203499794	0.14901961386203766	0.09262634829526216	0.09791869675436764	0.09803921729326248	0.062745101749897	0.062745101749897	0.014175617422519927	0.016550828973150952	0.10980392247438431	344.96449543321484	857.4556901695236	0.0	346.2269503546099
1	422	nan	0	CAT	CAT	3311	3311	0	0	0	nan	922	1022.0	858.0	1.0	1.366365960686371	0.5743072850592476	0.0	0.6026143790849673	0.24026141152281383	43.82055444158805	49.8196748283246	11.180339887498949	3.8971335798156606	3.1622776601683795	33.0	35.873250464155916	10.0689362831765	219.59799999999976	0.6992794842624194	21.007843658328056	102.73333577811718	0.0941176488995552	0.011764705181121826	1.0190094025015008	0.2823529541492462	0.2823529541492462	0.12073473366855204	0.11142444227561517	0.10196078568696976	0.08627451211214066	0.0784313753247261	0.026499384435075775	0.0255350005442398	0.12156862765550613	1029.7655075195457	857.9788525765796	0.0	1029.7581344902387
1	423	nan	0	CAT	CAT	3311	3311	0	0	0	nan	801	1138.0	853.0	1.0	1.7480511806351777	0.7472097048673497	0.0	0.41203703703703703	0.19477305502169065	49.716597515114906	53.46026561849464	7.0710678118654755	2.5233544286807303	2.23606797749979	31.340561086725447	33.04107083677389	-13.349524798120463	227.32999999999953	0.7001748251748252	23.19215752184391	92.14117875695229	0.0941176488995552	0.0156862735748291	0.8470743889948421	0.32156863808631897	0.32156863808631897	0.1253630136315887	0.11503268259294917	0.10588235408067703	0.0784313753247261	0.0784313753247261	0.040819160130957044	0.02860957709660319	0.12941177189350128	1122.6709226977603	856.2755362806018	0.0	1123.3695380774031
1	424	nan	0	CAT	CAT	3311	3311	0	0	0	nan	1089	390.0	848.0	1.0	1.8408886369333777	0.874756198584912	0.0	0.4745098039215686	0.2724435409575955	64.25170942156757	58.25804665451803	9.848857801796104	3.5807495311144413	3.1622776601683795	30.65969940136358	31.134020436158423	33.42489859750259	224.11999999999966	0.7610062893081759	20.388235829770565	117.08627723157406	0.09019608050584793	0.013725489377975464	1.9433604811576013	0.20392157137393951	0.3333333432674408	0.11020668016092197	0.10751724263689078	0.10000000149011612	0.07450980693101883	0.07058823853731155	0.02701762476734977	0.03250550071897244	0.11372549086809158	400.8420136212309	858.9246073306712	0.0	402.7483930211203
1	425	nan	0	CAT	CAT	3311	3311	0	0	0	nan	925	651.0	889.0	1.0	2.1004535287937416	0.8981605417903911	0.0	0.4832810867293626	0.18078798210944177	64.34404039349018	57.0350769263968	10.295630140987	3.334103057651346	3.0	31.583416457406113	28.28999293722944	89.39926980335072	253.5659999999996	0.6461753405518686	32.40784414112568	148.45490638166666	0.13333334028720856	0.023529410362243652	0.2705942871642915	0.3019607961177826	0.3137255012989044	0.15506145522069703	0.16049179068288288	0.15294118225574493	0.08627451211214066	0.08627451211214066	0.04194631085001736	0.037080584859713814	0.18039216101169586	650.6109467428472	874.7962013643437	0.0	650.8702702702702
1	426	nan	0	CAT	CAT	3311	3311	0	0	0	nan	1070	884.0	893.0	1.0	1.8065650359766054	0.7767930007673312	0.0	0.5661375661375662	0.22266348547133427	59.33063333959958	53.08483775994799	8.48528137423857	2.9505150130360627	2.8284271247461903	34.0	37.36382300881799	-83.58050197739664	245.73799999999954	0.7246867592279039	33.145098984241486	160.47451489418745	0.125490203499794	0.019607841968536377	2.09710661045325	0.34117648005485535	0.3764705955982208	0.15416325108949527	0.1499761821441004	0.14509804546833038	0.0784313753247261	0.0784313753247261	0.045971728584028544	0.04165327602124536	0.16862745583057404	888.3978153324865	873.370909823097	0.0	888.192523364486
1	427	nan	0	CAT	CAT	3311	3311	0	0	0	nan	598	455.0	864.0	1.0	2.4352266873144233	0.37255633071531563	0.0	0.30952380952380953	0.13802885517683855	44.62367570877484	45.39823785126467	6.324555320336759	2.224431610181565	2.0	34.96321489707556	41.41119854948282	-19.734243783140723	233.3299999999996	0.5093696763202725	21.83921631425619	76.64706098288298	0.11372549086809158	0.011764712631702423	0.8575239233764498	0.2235294133424759	0.25882354378700256	0.12338540290540222	0.12817234278074077	0.125490203499794	0.0784313753247261	0.0784313753247261	0.022564329961501373	0.024659334720686845	0.1411764770746231	467.3365566934735	865.865438799616	0.0	466.7692307692308
1	428	nan	0	CAT	CAT	3311	3311	0	0	0	nan	613	809.0	864.0	1.0	1.8185366584444127	0.5112201175869583	0.0	0.42717770034843205	0.20112314772101061	40.407409042898074	40.049968789001575	6.0	2.3272146653470247	2.23606797749979	32.19937887599697	34.7281403880659	-1.737983548851404	195.7059999999998	0.6445846477392219	17.862745583057404	70.29804123193026	0.09019608050584793	0.019607841968536377	1.8353954994427155	0.29019609093666077	0.29019609093666077	0.11234431184312832	0.1146786969525779	0.10196078568696976	0.07450980693101883	0.07450980693101883	0.037128157194103506	0.03281279153597229	0.13725490868091583	798.291476126276	866.4984937759491	0.0	796.6182707993474
1	429	nan	0	CAT	CAT	3311	3311	0	0	0	nan	671	1183.0	874.0	1.0	1.6266956293614838	0.7702113018139914	0.0	0.5083333333333333	0.1883255598767604	44.449514702635504	45.5411901469428	7.615773105863909	2.4274774555576966	2.0	28.134132504214623	28.349402543552593	8.701402046810221	211.59799999999976	0.7908073070123748	24.666667193174362	85.87059023231268	0.10588235408067703	0.011764712631702423	1.1523816793718424	0.2980392277240753	0.3176470696926117	0.1333333361793209	0.12797405399748538	0.11764705926179886	0.09019608050584793	0.09019608050584793	0.04042646087818057	0.035123183660460904	0.13725490868091583	1172.2295747760422	873.5450975005901	0.0	1173.3621460506706
1	430	nan	0	CAT	CAT	3311	3311	0	0	0	nan	789	373.0	853.0	1.0	1.62277293629631	0.8295174220375368	0.0	0.493125	0.24428227857907428	49.8407130033167	51.24451190127583	7.211102550927978	2.7721662862235363	2.8284271247461903	27.53571107880428	27.83508317009903	-72.66425329853172	201.4639999999996	0.7854654056744649	17.62745139747858	88.77647314965725	0.09019608050584793	0.023529410362243652	1.9312401129430468	0.16862745583057404	0.21568627655506134	0.10618946624987097	0.1125177099488685	0.10980392247438431	0.06666667014360428	0.062745101749897	0.021140177531621906	0.028767486569584493	0.13333334028720856	369.42212213521117	867.6138793160283	0.0	369.0025348542459
1	431	nan	0	CAT	CAT	3311	3311	0	0	0	nan	1182	522.0	857.0	1.0	1.4319028194655876	0.6961072149322299	0.0	0.5828402366863905	0.32045832332153296	53.303798731811156	51.92301994298868	10.0	3.5431104273081386	3.1622776601683795	37.8	38.26881424467712	72.44462553246251	215.29199999999963	0.7962276860895922	19.690196506679058	125.49804163724184	0.0941176488995552	0.00784313678741455	0.7993001649229339	0.18039216101169586	0.21960784494876862	0.10938998059266143	0.10617431610595757	0.10588235408067703	0.07450980693101883	0.07450980693101883	0.020687064261284836	0.01788286774565872	0.11372549086809158	523.816823927335	871.6283670230089	0.0	523.7343485617597
1	432	nan	0	CAT	CAT	3311	3311	0	0	0	nan	905	749.0	873.0	1.0	2.102931777601739	0.7268620425900483	0.0	0.3577075098814229	0.19515690037188305	57.350828837501766	54.91812087098393	7.0710678118654755	2.6843763774909197	2.23606797749979	34.435446853496764	39.38760275523456	18.829606523457	241.3999999999995	0.6300034806822137	26.498039983212948	125.14902324974537	0.11372549086809158	0.019607841968536377	1.979396722530899	0.3137255012989044	0.32156863808631897	0.1365878349650152	0.13828621353563025	0.12941177189350128	0.07450980693101883	0.07450980693101883	0.038078715151396485	0.03755002669005092	0.14901961386203766	761.6623005671587	874.0504809879892	0.0	763.5569060773481
1	433	nan	0	CAT	CAT	3311	3311	0	0	0	nan	847	852.0	861.0	1.0	1.4255967946752004	0.6624205247406005	0.0	0.5323695788812068	0.29662933430789273	44.37483907085267	47.4236228055175	9.899494936611665	3.3007660788156166	3.0	31.65528203529302	33.24262067934824	52.40245742624624	189.42599999999982	0.8203389830508474	21.992157548666	113.75294454395771	0.11372549086809158	0.0156862810254097	0.5897076154529209	0.2705882489681244	0.32156863808631897	0.13659725185506832	0.13430099710030427	0.12941177189350128	0.07450980693101883	0.07058823853731155	0.03599816438390759	0.03397632803380535	0.14509804546833038	859.4762643248548	863.3397800571659	0.0	859.4958677685951
1	434	nan	0	CAT	CAT	3311	3311	0	0	0	nan	2749	610.0	842.0	1.0	1.4601302193674195	0.6752153101156867	0.0	0.6491145218417945	0.2775191673538878	81.26477280687047	83.19254774317228	15.620499351813308	5.208470193591532	4.47213595499958	53.58067990377571	59.94257793753747	81.81695122304872	352.81399999999945	0.7857653279977133	43.152942314743996	364.3058924674988	0.10686274617910385	0.019607849419116974	3.125985022858013	0.32549020648002625	0.3764705955982208	0.14010695556735064	0.1325230601918875	0.125490203499794	0.08235294371843338	0.07058823853731155	0.042007269115024136	0.04108625551723328	0.14901961386203766	615.0037675898667	864.9176946864874	0.0	612.9559839941797
1	435	nan	0	CAT	CAT	3311	3311	0	0	0	nan	732	668.0	892.0	1.0	4.655206384551939	0.955628576315264	0.0	0.24094799210006584	0.12359122548866422	89.24610716959562	73.49829930005184	6.708203932499369	2.6586067231983495	2.23606797749979	30.737338856836647	26.28961044234876	-35.90225964246257	272.8139999999992	0.4812623274161736	32.88627540320158	113.05490493774414	0.125490203499794	0.027450978755950928	1.6755123067800999	0.25882354378700256	0.2862745225429535	0.15367418412711017	0.15444659144500567	0.15294118225574493	0.08627451211214066	0.08235294371843338	0.03799126032758707	0.040293537256576875	0.18431372940540314	686.0259460918701	877.6976655246972	0.0	684.6079234972677
1	436	nan	0	CAT	CAT	3311	3311	0	0	0	nan	1410	946.0	876.0	1.0	1.3135324852714123	0.6829890798424351	-1.0	0.6072351421188631	0.28384691274903706	55.425309580008715	56.859475903318	10.198039027185569	3.740875775598309	3.1622776601683795	40.91752561481479	40.4842304129441	19.831961621678104	249.84599999999938	0.8274647887323944	21.20000058412552	136.48235685378313	0.08235294371843338	0.00784313678741455	1.8241107001850363	0.1882352977991104	0.1921568661928177	0.10047393641765649	0.09679599776864052	0.08627451211214066	0.06666667014360428	0.06666667014360428	0.02719043301907361	0.024534082251002592	0.10588235408067703	930.2625347838956	872.6381921045281	0.0	931.9851063829788
1	437	nan	0	CAT	CAT	3311	3311	0	0	0	nan	1058	299.0	881.0	1.0	1.9277292721450654	0.8396523077575093	0.0	0.3586440677966102	0.18738353686543335	63.284029278158336	62.03224967708329	9.219544457292887	3.227952733197637	2.8284271247461903	34.59845027956791	34.37109391802258	-48.27153114674118	266.36799999999937	0.6894753991528185	22.741177044808865	129.0745131522417	0.09803921729326248	0.0156862810254097	0.9047999748247785	0.2549019753932953	0.27843138575553894	0.11093257095028715	0.12199859466185417	0.11372549086809158	0.06666667014360428	0.06666667014360428	0.031434682857633	0.03253509848675036	0.13725490868091583	308.27471589454063	868.2475846070081	0.0	309.17202268431004
1	438	nan	0	CAT	CAT	3311	3311	0	0	0	nan	339	499.0	863.0	1.0	1.723524908751721	0.7011162326008211	0.0	0.4870689655172414	0.18922229056435366	31.435554544085743	29.0	6.0	2.2424470308312014	2.0	22.65364467940618	22.415027953018583	79.26966831917558	150.04399999999995	0.6360225140712945	13.517647385597229	42.24313826858997	0.10588235408067703	0.0156862735748291	0.698411200069894	0.21568627655506134	0.2235294133424759	0.11857585425962482	0.12461102734097337	0.11764705926179886	0.08235294371843338	0.08235294371843338	0.023178805514460547	0.027952065680370678	0.1411764770746231	497.5486446273482	870.2349610478808	0.0	497.8731563421829
1	439	nan	0	CAT	CAT	3311	3311	0	0	0	nan	725	1149.0	862.0	1.0	1.8101108679129134	0.8598806017323677	-2.0	0.488544474393531	0.2137269048899216	51.472631822642754	52.009614495783374	7.0	2.469147513557847	2.23606797749979	25.59542981466145	26.2765315545322	86.78541954702628	206.46399999999971	0.7603565810173046	26.180392928421497	111.23137622326612	0.13333334028720856	0.0156862735748291	1.2222792251954162	0.25882354378700256	0.32156863808631897	0.15133175103133814	0.15342258789416016	0.14901961386203766	0.08235294371843338	0.08235294371843338	0.0359020039572899	0.03405380572067351	0.16764706373214722	1146.421908046935	877.5517557510028	0.0	1146.623448275862
1	440	nan	0	CAT	CAT	3311	3311	0	0	0	nan	1804	575.0	893.0	1.0	1.3558422707191748	0.4856696764964444	0.0	0.5860948667966212	0.31804526903953284	59.371772048376194	67.35725647619564	12.806248474865697	4.45363503612143	4.0	50.48406369263533	51.899384324465345	-42.52603316526149	266.97999999999956	0.8102402874466652	25.356863252818584	201.01176946610212	0.09803921729326248	0.011764705181121826	0.7336758448115928	0.19607843458652496	0.20392157137393951	0.1083626634735837	0.11142559283043355	0.10980392247438431	0.0784313753247261	0.07058823853731155	0.017587172241396762	0.019433053396651613	0.12156862765550613	566.6295407298699	882.7576768819299	0.0	567.1796008869179
1	441	nan	0	CAT	CAT	3311	3311	0	0	0	nan	1399	1087.0	910.0	1.0	1.9719373726766398	0.8176076960534794	0.0	0.5287226001511716	0.19326507715282143	72.56684559646116	65.0	10.770329614269007	3.5605522643201906	3.1622776601683795	37.945831890033055	41.78222623462061	-81.72879054673135	301.6039999999995	0.6719500480307397	37.79607958346605	220.1843202635646	0.12941177189350128	0.019607841968536377	0.9837527134508479	0.3490196168422699	0.4588235318660736	0.14939161890698044	0.15738693371234067	0.14901961386203766	0.0941176488995552	0.0941176488995552	0.03852742148550271	0.04323461855206244	0.1725490242242813	1080.3146205563867	891.7756603524795	0.0	1080.6904932094353
1	442	nan	0	CAT	CAT	3311	3311	0	0	0	nan	625	353.0	894.0	1.0	1.8300257688875496	0.5488913616542976	0.0	0.49603174603174605	0.1896610398882664	41.40655455911121	38.600518131237564	6.4031242374328485	2.375237853549792	2.23606797749979	31.73661612031387	34.61147798077495	-67.79722243835042	203.49599999999978	0.6677350427350427	18.305882774293423	75.27451156079769	0.09803921729326248	0.0156862810254097	1.073453275308766	0.19607843458652496	0.27843138575553894	0.10961606451672708	0.1204392184972763	0.11372549086809158	0.06666667014360428	0.06666667014360428	0.028469695521696127	0.034060592483062535	0.13235294818878174	345.66277676078306	888.7345142346584	0.0	346.1616
1	443	nan	0	CAT	CAT	3311	3311	0	0	0	nan	558	378.0	888.0	1.0	2.1869064397068527	0.29711072602492966	0.0	0.3581514762516046	0.1756942046980243	40.31347190553633	40.792156108742276	6.0	2.286304527167224	2.0	31.254173443945586	38.49303775997026	-31.021503376654692	199.77599999999964	0.5758513931888545	20.08627501875162	74.6705902069807	0.11372549086809158	0.0156862810254097	0.8599510670195791	0.25882354378700256	0.2823529541492462	0.12793805744427783	0.1338182620196787	0.125490203499794	0.0784313753247261	0.0784313753247261	0.030112104719723736	0.03050782699041438	0.1509803980588913	386.6607320822003	887.3012446912406	0.0	387.421146953405
1	444	nan	0	CAT	CAT	3311	3311	0	0	0	nan	1330	1045.0	910.0	1.0	1.5770269180264678	0.587627311790737	0.0	0.6031746031746031	0.2887972217010983	56.77598704774714	54.48853090330111	9.0	3.6438050476766417	3.1622776601683795	43.4869148676459	45.939252129281336	61.351474390161805	240.5659999999995	0.7615230460921845	33.04313825815916	216.09020274877548	0.13725490868091583	0.019607841968536377	0.4751666981818581	0.32549020648002625	0.35686275362968445	0.15810113999119216	0.16247383665321466	0.1568627506494522	0.0941176488995552	0.0941176488995552	0.0386688189631383	0.03539228826281821	0.18039216101169586	1043.8321325406466	893.3295102248097	0.0	1043.357142857143
1	445	nan	0	CAT	CAT	3311	3311	0	0	0	nan	1073	1140.0	907.0	1.0	2.0110720715691572	0.4565473389685337	0.0	0.4207843137254902	0.19476094137590877	55.34360502293008	55.21775076911409	9.0	3.27986774102037	2.8284271247461903	45.007962570775675	49.23915678456259	-47.43854460648731	263.11999999999955	0.6287723410489306	35.129412800073624	176.42745611071587	0.13725490868091583	0.023529410362243652	0.10836441418481299	0.3019607961177826	0.3764705955982208	0.15407637193014748	0.16442446981427386	0.16078431904315948	0.0941176488995552	0.0941176488995552	0.03565243960085323	0.03740755560038498	0.18431372940540314	1124.7737446903657	903.2099179596452	0.0	1124.7763280521901
1	446	nan	0	CAT	CAT	3311	3311	0	0	0	nan	671	305.0	901.0	1.0	1.9355850528930374	0.890021755702629	0.0	0.3473084886128364	0.17955210969563162	52.31104536571123	59.54829972383762	9.899494936611665	3.2150706470237265	2.8284271247461903	22.533574613479058	23.849550144264096	-35.65210326081238	216.7059999999997	0.6871479774705581	16.63137299567461	82.94902189075947	0.08235294371843338	0.0313725471496582	1.0086899169048	0.20392157137393951	0.3294117748737335	0.10079619997378551	0.12362000281782334	0.11372549086809158	0.062745101749897	0.062745101749897	0.028502807477801418	0.04761113707086748	0.14901961386203766	313.4954614048782	896.6899584074837	0.0	312.60506706408347
1	447	nan	0	CAT	CAT	3311	3311	0	0	0	nan	655	471.0	906.0	1.0	2.6706812645078033	0.8478827707332147	0.0	0.33990659055526723	0.14197921593019583	58.9333235937874	53.2634959423431	7.615773105863909	2.5635125574224475	2.23606797749979	28.49170177549411	31.24549041008564	-27.73829391578653	240.77599999999953	0.5581593523647209	22.372549675405025	79.96078680455685	0.10588235408067703	0.0156862810254097	1.0364251415156855	0.1764705926179886	0.21960784494876862	0.12093270094813527	0.12207753710619366	0.12156862765550613	0.06666667014360428	0.06666667014360428	0.023601965493496937	0.02487494988985921	0.13823530077934265	482.27224133172876	896.0975478069342	0.0	481.62290076335876
1	448	nan	0	CAT	CAT	3311	3311	0	0	0	nan	2153	708.0	908.0	1.0	1.3584719157264638	0.7201509648588962	0.0	0.5901864035087719	0.3391767629176077	70.8374858779926	72.20110802473879	15.0	5.649984847403562	5.0	53.42927606846022	49.14828044133814	-35.89373022620743	282.43199999999956	0.831434639891871	34.97254987806082	325.29412695765495	0.125490203499794	0.019607849419116974	1.3133541636191641	0.27843138575553894	0.3176470696926117	0.1457189578252534	0.15108877239092194	0.1411764770746231	0.08235294371843338	0.08235294371843338	0.03926303064268284	0.03460739163201191	0.16862745583057404	699.1011935058857	899.2420373751098	0.0	699.4203437064562
1	449	nan	0	CAT	CAT	3311	3311	0	0	0	nan	954	866.0	895.0	1.0	1.812690692839312	0.8267967854869418	-1.0	0.47134387351778656	0.21546829009417978	57.80585390971329	54.48853090330111	8.94427190999916	3.011586790838298	2.8284271247461903	29.854724094495662	32.51583524127178	39.92000367043137	235.87799999999967	0.7479419835358683	28.380393095314503	136.25098503381014	0.125490203499794	0.0156862735748291	0.726679966057219	0.29411765933036804	0.32156863808631897	0.14261504067997238	0.1428207390291511	0.13725490868091583	0.0784313753247261	0.0784313753247261	0.03415603246120058	0.031485975130159556	0.1568627506494522	850.0549159164069	887.4919410098021	0.0	850.7620545073376
1	450	nan	0	CAT	CAT	3311	3311	0	0	0	nan	362	1101.0	901.0	1.0	3.9383308459287343	0.9290027102751653	0.0	0.2730015082956259	0.11802435795029365	56.48106260121826	50.039984012787215	5.0	1.7976819067058274	1.4142135623730951	19.160314377870304	20.902111622960774	-75.39482134009624	196.32399999999976	0.5027777777777778	20.568627931177616	50.72941307723522	0.11372549086809158	0.023529410362243652	1.1408857366710867	0.239215686917305	0.239215686917305	0.1344354766743635	0.14013650021335697	0.12941177189350128	0.08627451211214066	0.08627451211214066	0.037623603690493605	0.03406453773512756	0.16078431904315948	1104.2734230073088	887.153447727414	0.0	1104.754143646409
1	451	nan	0	CAT	CAT	3311	3311	0	0	0	nan	1401	797.0	903.0	1.0	2.058305193963423	0.8620652279225894	0.0	0.4811126373626374	0.2123813608207506	76.35975055445388	72.13875518748573	9.433981132056603	3.5263844193134393	3.0	38.771721865068784	38.698918386894384	-39.69625734687547	287.9159999999994	0.6822498173849525	32.427451968193054	203.9764765202999	0.12156862765550613	0.019607849419116974	0.9880120614057918	0.27450981736183167	0.27450981736183167	0.13235694680895124	0.14559348788029972	0.1411764770746231	0.08627451211214066	0.08627451211214066	0.027948179252366336	0.03277817140940585	0.16470588743686676	807.9299611396849	891.9969239451164	0.0	808.3533190578158
1	452	nan	0	CAT	CAT	3311	3311	0	0	0	nan	1472	1008.0	874.0	1.0	1.6494702978991262	0.8022575254071169	0.0	0.4976335361730899	0.30095984996021097	67.45880092957223	59.033888572581766	10.295630140987	4.007509202020333	3.605551275463989	35.77708763999664	40.27142743143102	-29.34230903843339	247.9159999999995	0.7702773417059131	33.85882442444563	235.9333396628499	0.12156862765550613	0.027450986206531525	1.7271728386302427	0.4470588266849518	0.4470588266849518	0.16356920011809484	0.1602808014013926	0.14509804546833038	0.06666667014360428	0.06666667014360428	0.06967327751163861	0.05500374458953046	0.18431372940540314	996.3887439091505	886.4367634541399	0.0	994.7384510869565
1	453	nan	0	CAT	CAT	3311	3311	0	0	0	nan	1533	283.0	912.0	1.0	1.8035923192612533	0.9169578887504137	0.0	0.4883720930232558	0.2740734942103606	77.85494264924574	75.0	12.529964086141668	4.717590674048895	4.242640687119285	29.50383419168544	31.06287624306626	72.21352955178605	265.1199999999996	0.8108965882041789	19.117647662758827	128.46667108684778	0.07058823853731155	0.003921568393707275	1.2969760844936917	0.1725490242242813	0.2235294133424759	0.08891929145469223	0.08380082914993332	0.07450980693101883	0.062745101749897	0.062745101749897	0.020708220027051236	0.02124711433949492	0.08627451211214066	277.74309356855605	898.8286272908433	0.0	278.9328114807567
1	454	nan	0	CAT	CAT	3311	3311	0	0	0	nan	922	437.0	876.0	1.0	1.595185815943145	0.8189429697941685	0.0	0.5105204872646734	0.2696346501138283	53.05896832493848	52.009614495783374	9.433981132056603	3.162012791788946	2.8284271247461903	27.512317274449178	30.449210667414597	41.82294921770788	207.29199999999963	0.7883710987601539	19.541176967322826	103.18431647121906	0.0941176488995552	0.0156862810254097	1.8889127514427446	0.18431372940540314	0.239215686917305	0.11295478015793542	0.11191357534839377	0.10980392247438431	0.07450980693101883	0.07450980693101883	0.021295017040309235	0.02331619572847625	0.125490203499794	449.21419888609796	885.6272803357343	0.0	447.824295010846
1	455	nan	0	CAT	CAT	3311	3311	0	0	0	nan	2279	741.0	914.0	1.0	1.149795071886273	0.5835509237040105	-1.0	0.6437853107344633	0.33871706168509036	63.356696794157386	67.95586803212802	16.278820596099706	5.85122828525135	5.0	50.401198615884205	51.450487610950056	26.86294588111795	290.77599999999944	0.9123298638911129	36.4980403482914	328.0902061164379	0.12156862765550613	0.0156862810254097	0.5421531854911156	0.239215686917305	0.29019609093666077	0.1477653455396413	0.1439623545925572	0.13725490868091583	0.09803921729326248	0.0941176488995552	0.029261060053722875	0.030197079378664247	0.16078431904315948	746.78315385453	904.5479602890796	0.0	747.0399297937691
1	456	nan	0	CAT	CAT	3311	3311	0	0	0	nan	2191	1173.0	919.0	1.0	1.5862418475827473	0.8480225400495108	0.0	0.4617492096944152	0.3042679106864586	83.02947887937982	82.365041127896	14.035668847618199	5.063004137450338	4.47213595499958	46.023064564521476	44.002315941459045	-37.656019055425915	300.8139999999992	0.7984693877551018	30.870589047670364	273.09412533789873	0.09803921729326248	0.023529410362243652	1.6085086143908995	0.2980392277240753	0.2980392277240753	0.12201813852834135	0.12464359896754848	0.12156862765550613	0.0	0.0	0.04823611832130272	0.03654742384764493	0.14509804546833038	1181.0674908871592	902.1755625527129	0.0	1181.8407120036513
1	457	nan	0	CAT	CAT	3311	3311	0	0	0	nan	1049	908.0	917.0	1.0	1.5247116539709702	0.4346592200149081	0.0	0.4482905982905983	0.2742794743831204	47.40357781684183	51.0098029794274	9.848857801796104	3.417025414745266	2.8284271247461903	39.59797974644666	42.6914253858459	-84.96820088528484	219.22799999999953	0.7284722222222222	23.721569299697876	150.38431856781244	0.12156862765550613	0.0156862735748291	1.0499656245136038	0.30980393290519714	0.34117648005485535	0.13791610057963882	0.14335969358228068	0.1411764770746231	0.0784313753247261	0.0784313753247261	0.03925910940587217	0.03186975833842656	0.1568627506494522	909.5134035219321	904.9686033321609	0.0	910.3193517635843
1	458	nan	0	CAT	CAT	3311	3311	0	0	0	nan	632	423.0	885.0	1.0	2.255019154669307	0.8506812695681083	0.0	0.4056482670089859	0.20912276599336557	53.303939418814025	47.50789408087881	7.0710678118654755	2.4186692353115964	2.0	25.53001753840412	28.02091197443477	-42.908932134675254	194.87799999999984	0.6535677352637022	17.086274802684784	64.96470690518618	0.0941176488995552	0.00784313678741455	0.23056118901001343	0.1725490242242813	0.1725490242242813	0.10612593045145828	0.10279225776137053	0.10196078568696976	0.0784313753247261	0.0784313753247261	0.01584796424455729	0.011912275396697055	0.10980392247438431	414.0221538014881	895.590063988695	0.0	413.8987341772152
1	459	nan	0	CAT	CAT	3311	3311	0	0	0	nan	1005	958.0	895.0	1.0	1.3877958916274933	0.6776983432389311	0.0	0.5435370470524608	0.3077817191618505	47.99935641173469	45.65084884205331	10.04987562112089	3.59298310516123	3.1622776601683795	32.27773766845019	35.295848048366295	-37.88290116770661	202.56599999999978	0.7888540031397174	16.921569027006626	96.12157079577446	0.08627451211214066	0.00784313678741455	0.8538616407175371	0.24313725531101227	0.24313725531101227	0.10072362516075373	0.09564335402564624	0.09019608050584793	0.06666667014360428	0.06666667014360428	0.02828899601103442	0.017911129758213844	0.09803921729326248	952.1560523791856	903.222512322728	0.0	951.3024875621891
1	460	nan	0	CAT	CAT	3311	3311	0	0	0	nan	829	599.0	905.0	1.0	1.7861618129805652	0.8648805401775189	0.0	0.41868686868686866	0.23319035040583375	54.85608068802849	54.45181356024793	10.63014581273465	3.475649603397151	3.0	32.11581318740463	27.536531396288623	0.7740940346866015	211.36199999999954	0.7022448115205422	23.345098689198494	115.89412090927362	0.11764705926179886	0.0156862810254097	0.21376540065137506	0.48627451062202454	0.48627451062202454	0.13652104496607306	0.13979990459502248	0.12941177189350128	0.0784313753247261	0.0784313753247261	0.050623691641667606	0.03608930347290618	0.15294118225574493	607.2456941982052	905.3537035098155	0.0	607.4427020506635
1	461	nan	0	CAT	CAT	3311	3311	0	0	0	nan	592	367.0	897.0	1.0	1.712161924849	0.5906988820165548	0.0	0.45998445998445997	0.22463853044157836	39.54359587591945	40.85339643163099	6.708203932499369	2.5146850509212615	2.23606797749979	28.735972187503517	31.907414376440233	-62.284387284262586	181.9799999999999	0.6863768115942027	14.027451395988464	56.90588403865695	0.07450980693101883	0.019607841968536377	1.2721184171429536	0.21960784494876862	0.21960784494876862	0.09607843421909908	0.09612480411935295	0.0941176488995552	0.062745101749897	0.05882352963089943	0.028201437947384684	0.02616405669578554	0.11372549086809158	368.69526561591	906.1378264639063	0.0	367.60135135135135
1	462	nan	0	CAT	CAT	3311	3311	0	0	0	nan	1059	316.0	917.0	1.0	1.692781734743842	0.7889976935003862	0.0	0.507183908045977	0.22714106104563309	57.53466064299821	60.08327554319921	9.433981132056603	3.2804796034275188	3.0	34.26386929191598	35.349074483007655	-1.9574551223300574	242.04999999999956	0.7121721587088097	18.05490253865719	89.34510088711977	0.07450980693101883	0.005882352590560913	0.4522178586942483	0.20392157137393951	0.20392157137393951	0.08938070563691677	0.084367422934013	0.08039215952157974	0.062745101749897	0.062745101749897	0.025066696105818194	0.016909031033631186	0.09019608050584793	327.87679412147537	917.1954527551601	0.0	327.98489140698774
1	463	nan	0	CAT	CAT	3311	3311	0	0	0	nan	903	457.0	918.0	1.0	1.8276043925175056	0.5866517779069806	0.0	0.40896739130434784	0.21557065058764333	50.35646340011274	47.50789408087881	9.433981132056603	3.244961906553083	2.8284271247461903	37.56594202199647	40.78064305966839	44.15449152635355	229.43199999999965	0.6482412060301508	21.70196133852005	108.71372859925032	0.10196078568696976	0.019607849419116974	0.9806331116852143	0.23137255012989044	0.2862745225429535	0.11422084915010552	0.12039172602353301	0.11764705926179886	0.062745101749897	0.062745101749897	0.028641399301986503	0.03429082155526172	0.1411764770746231	444.7749802164006	916.6301493826395	0.0	445.7231450719823
1	464	nan	0	CAT	CAT	3311	3311	0	0	0	nan	1085	480.0	920.0	1.0	2.7547693068339396	0.8910168484529162	0.0	0.34065934065934067	0.15046564720301947	79.35566405789456	68.00735254367721	8.54400374531753	2.9100354656819767	2.23606797749979	33.89961651700503	36.025109592664805	-30.83104822839942	301.02399999999926	0.5895137190980712	30.26274598389864	141.59608274698257	0.10980392247438431	0.019607849419116974	0.8607621006144415	0.23137255012989044	0.23137255012989044	0.12557156009916448	0.13050330207095168	0.12941177189350128	0.06666667014360428	0.06666667014360428	0.030831823357066298	0.0323998133494572	0.15294118225574493	500.9824410695968	914.6506217752025	0.0	500.98433179723503
1	465	nan	0	CAT	CAT	3311	3311	0	0	0	nan	315	863.0	909.0	1.0	2.2829265946731243	0.7404469810740524	-2.0	0.3786057692307692	0.12053893164176364	35.53687738223879	36.124783736376884	5.0	1.857109087300945	1.4142135623730951	24.982870844169177	23.884860278421034	-5.136441370693659	181.21599999999984	0.5185185185185185	20.73333391547203	49.658824898302555	0.12156862765550613	0.0313725546002388	1.4489110615054912	0.3803921639919281	0.3843137323856354	0.14809524225337165	0.15764706316921445	0.15294118225574493	0.08235294371843338	0.08235294371843338	0.05335065481039344	0.05193457063834078	0.18039216101169586	852.3837163539529	910.2968490893238	0.0	853.4825396825397
1	466	nan	0	CAT	CAT	3311	3311	0	0	0	nan	906	1028.0	917.0	1.0	2.1771978248610337	0.8470270507583842	0.0	0.45164506480558325	0.2248555135623981	62.5385954181603	58.309518948453004	8.06225774829855	2.9820750930221256	2.8284271247461903	31.6691641203896	33.242377028141505	-6.783290211132103	225.01799999999966	0.6950517836593786	27.07843216508627	132.73333733528852	0.11764705926179886	0.019607849419116974	1.7163486768949467	0.3529411852359772	0.3529411852359772	0.14480445008067525	0.14650478734579309	0.13725490868091583	0.062745101749897	0.062745101749897	0.0513644508331773	0.04401533818674566	0.16470588743686676	1014.0065589503156	912.5244482403284	0.0	1012.4602649006622
1	467	nan	0	CAT	CAT	3311	3311	0	0	0	nan	1055	407.0	950.0	1.0	1.898874628661931	0.6610207772933224	0.0	0.45434969853574503	0.1756329071232229	57.092712819885215	55.362442142665635	9.219544457292887	3.077760008254202	2.8284271247461903	42.0	42.84052177656816	-77.04144137259189	274.7439999999994	0.619676945668135	26.49019668996334	129.45490507408977	0.10196078568696976	0.0156862735748291	0.3761843821904427	0.2666666805744171	0.2666666805744171	0.11669690171790018	0.12270607116027465	0.11372549086809158	0.05882352963089943	0.05882352963089943	0.03561007133629314	0.034702734876926274	0.13725490868091583	411.7573536026511	936.5425464684029	0.0	411.38388625592415
1	468	nan	0	CAT	CAT	3311	3311	0	0	0	nan	984	565.0	917.0	1.0	1.5338696739057824	0.8186652666036532	0.0	0.5509518477043673	0.25722306684376	53.73947802497258	49.64876634922564	11.0	3.9162852952531164	3.605551275463989	36.56893040727263	30.86102377625901	14.049792010919656	219.25399999999973	0.7294292068198666	23.47058878093958	126.58431676030159	0.10588235408067703	0.0156862810254097	0.9900626870363565	0.24705882370471954	0.24705882370471954	0.12967176122066065	0.12864259833363983	0.12156862765550613	0.0784313753247261	0.0784313753247261	0.03425845412488524	0.030577143147551205	0.14509804546833038	553.021035357543	913.9449177496301	0.0	552.454268292683
1	469	nan	0	CAT	CAT	3311	3311	0	0	0	nan	1072	646.0	911.0	1.0	2.041143919277249	0.9224270046928631	-1.0	0.4086923370186809	0.17958552366480107	69.57427520494937	63.56886030125127	11.180339887498949	3.418877160494047	2.8284271247461903	26.57584587941248	26.86760164088202	-58.117397229560645	273.88399999999945	0.7785039941902687	30.89411846548319	149.2274553924799	0.11764705926179886	0.0156862810254097	0.9331937452060866	0.5215686559677124	0.5215686559677124	0.14106903408896432	0.13920471585119393	0.12941177189350128	0.08627451211214066	0.08627451211214066	0.05154398186256506	0.03839460845520622	0.15294118225574493	637.0509552686475	922.0548182561067	0.0	636.6110074626865
1	470	nan	0	CAT	CAT	3311	3311	0	0	0	nan	441	823.0	911.0	1.0	2.0668485685245517	0.7380263572574984	0.0	0.40018148820326677	0.17692942738378226	39.94550757110077	37.8549864614954	6.324555320336759	2.297209823225035	2.0	26.965507854690706	26.954105417554533	77.43432093945124	176.9799999999998	0.5971563981042654	21.231373265385628	67.4509828388691	0.12941177189350128	0.0156862735748291	0.5004462303921914	0.3333333432674408	0.3333333432674408	0.16084373685898204	0.15295007446455577	0.14509804546833038	0.09803921729326248	0.09803921729326248	0.045989498036503824	0.03504324877199025	0.16078431904315948	829.4201744008526	912.6445930114911	0.0	828.9954648526077
1	471	nan	0	CAT	CAT	3311	3311	0	0	0	nan	890	386.0	954.0	1.0	2.5411074602459225	0.8603881018624664	0.0	0.36475409836065575	0.1400688682791272	67.55892714892342	60.40695324215582	9.848857801796104	2.8983487723655963	2.23606797749979	36.838316172994915	34.43069084105167	86.5702383683478	282.5719999999995	0.555729004058695	26.047059409320354	110.4470614939928	0.10196078568696976	0.0156862735748291	1.0596777033967786	0.26274511218070984	0.3764705955982208	0.11525247526247945	0.1240978219033627	0.11372549086809158	0.05882352963089943	0.05882352963089943	0.03274972232032396	0.03609093138571417	0.13921569287776947	383.910666095122	939.9631800199803	0.0	383.814606741573
1	472	nan	0	CAT	CAT	3311	3311	0	0	0	nan	186	861.0	935.0	1.0	3.296517891507109	0.8291279455920474	-1.0	0.3163265306122449	0.11341119038920067	34.516891203970886	30.886890422961002	3.0	1.3639063525957127	1.0	17.17977343810492	19.29697510964974	-22.285762946657744	143.56000000000003	0.4979919678714859	14.545098438858986	24.858824267983437	0.10196078568696976	0.027450978755950928	0.3957833527821851	0.21176470816135406	0.21176470816135406	0.12871768529963704	0.13364959283862063	0.13725490868091583	0.0784313753247261	0.0784313753247261	0.03614653196559699	0.03325795598498748	0.16078431904315948	855.9517273836312	929.421202087587	0.0	855.6182795698925
1	473	nan	0	CAT	CAT	3311	3311	0	0	0	nan	1233	894.0	932.0	1.0	1.4902623596638214	0.6815040861568981	0.0	0.5410267661254936	0.2980126343345299	55.170609660995446	52.46903848937962	11.0	4.0178950697818525	3.605551275463989	40.33793064410529	40.37464149925826	76.76480786433733	228.0179999999996	0.7606415792720541	29.20000084489584	205.16471156477928	0.1411764770746231	0.023529410362243652	1.0723327742937616	0.25882354378700256	0.29411765933036804	0.15869565676573827	0.16639473768433033	0.16470588743686676	0.08235294371843338	0.08235294371843338	0.03397138213149528	0.03397597545225459	0.1882352977991104	884.8569107536609	928.1256952507991	0.0	884.5944849959449
1	474	nan	0	CAT	CAT	3311	3311	0	0	0	nan	624	549.0	947.0	1.0	1.511556853521583	0.7945790724195032	0.0	0.5	0.2822864328799727	41.898647238629906	42.05948168962618	8.0	3.1248179007503722	2.8284271247461903	26.955961366848136	25.439211367064477	-30.213068793132184	166.6679999999998	0.7402135231316725	17.921569153666496	90.56863033771515	0.125490203499794	0.0156862810254097	0.14807907865648542	0.24313725531101227	0.2666666805744171	0.13374305338557088	0.14514203579762044	0.13725490868091583	0.0784313753247261	0.0784313753247261	0.03301686208851147	0.031574155453263864	0.16078431904315948	552.835808608405	940.2858194529684	0.0	552.7980769230769
1	475	nan	0	CAT	CAT	3311	3311	0	0	0	nan	1216	586.0	922.0	1.0	2.109442412948248	0.8916231160331298	0.0	0.41220338983050847	0.1865173373523816	73.55552086665948	70.9365914038728	10.770329614269007	3.411835380197531	3.0	35.35533905932738	33.30434613079042	47.355969474707756	286.2279999999994	0.682762492981471	27.56470648944378	156.46667085587978	0.10980392247438431	0.0156862810254097	2.063634425227619	0.20392157137393951	0.27450981736183167	0.11630677843647164	0.12867324905911168	0.12156862765550613	0.08235294371843338	0.08235294371843338	0.0232119414434799	0.02690793208806126	0.14509804546833038	596.7449308762094	933.219002899568	0.0	598.2623355263158
1	476	nan	0	CAT	CAT	3311	3311	0	0	0	nan	706	511.0	942.0	1.0	2.17666512837494	0.6412021762860083	0.0	0.39222222222222225	0.16738668951830601	49.60944874152222	46.95742752749558	7.0710678118654755	2.589969277143448	2.23606797749979	37.476659402887016	38.06890134183028	-63.36195718432513	230.22199999999964	0.5871101871101871	28.396079257130623	111.1451013609767	0.12941177189350128	0.019607841968536377	0.891568210381936	0.29019609093666077	0.30588236451148987	0.1486705720268619	0.15742932204104348	0.14509804546833038	0.09803921729326248	0.09803921729326248	0.0378974493304924	0.038741583713427244	0.1764705926179886	518.8621480572136	937.400571602485	0.0	519.1954674220963
1	477	nan	0	CAT	CAT	3311	3311	0	0	0	nan	542	655.0	928.0	1.0	2.4953529587224472	0.9451158594278737	0.0	0.24046140195208518	0.18235815943221298	55.75840442578495	61.220911460055866	8.48528137423857	2.8660844492672775	2.23606797749979	18.384776310850235	18.218243775169594	-43.42651856505352	193.25999999999965	0.6703772418058133	19.313726022839546	76.92549263685942	0.12156862765550613	0.019607841968536377	0.37881225659099654	0.21960784494876862	0.3137255012989044	0.13506102113873808	0.14192895320453766	0.13725490868091583	0.0784313753247261	0.0784313753247261	0.028519762048988446	0.030648825762382224	0.16078431904315948	651.3516517208675	931.0215130386301	0.0	651.7066420664206
1	478	nan	0	CAT	CAT	3311	3311	0	0	0	nan	429	963.0	921.0	1.0	2.6588216045798974	0.8147344453138334	0.0	0.4125	0.14824012417915758	46.61940599363933	43.382023926967726	5.0	1.9289261299574405	2.0	24.252195065957256	27.03152936085698	-73.69105662457302	190.69999999999987	0.5674603174603174	19.407843604683876	52.77647191286087	0.09803921729326248	0.0156862810254097	1.4844492984446849	0.26274511218070984	0.26274511218070984	0.1220619094634206	0.12302207905095774	0.10980392247438431	0.06666667014360428	0.06666667014360428	0.03612360955610711	0.03288117757331803	0.14509804546833038	957.9775598465641	934.4613612800373	0.0	957.06993006993
1	479	nan	0	CAT	CAT	3311	3311	0	0	0	nan	562	1027.0	933.0	1.0	2.5421340822126606	0.7540043137932652	0.0	0.3673202614379085	0.158037760377746	50.397225804376305	45.60701700396552	7.0710678118654755	2.414834620041148	2.0	32.77364299443843	33.10439877967644	8.638635051882702	211.39399999999952	0.5636910732196591	24.235294699668884	84.33333540707827	0.11764705926179886	0.0313725471496582	2.0475655925407317	0.2862745225429535	0.2862745225429535	0.13928330287166024	0.15005931567095776	0.14901961386203766	0.08235294371843338	0.08235294371843338	0.0424405904408098	0.03926293239156824	0.18039216101169586	1018.9233201918579	935.8306905338467	0.0	1016.8879003558719
1	480	nan	0	CAT	CAT	3311	3311	0	0	0	nan	1415	1077.0	930.0	1.0	1.4702672785614663	0.6245968475494182	-1.0	0.48525377229080935	0.18843091456110503	57.32705476177305	56.302753041036986	10.63014581273465	3.865980923557807	3.1622776601683795	47.33396093257742	44.76941203388952	-5.025656558843571	307.1899999999994	0.7160931174089069	35.46666770428419	203.87059447169304	0.12156862765550613	0.019607849419116974	0.7962286353259443	0.27843138575553894	0.27843138575553894	0.13746770428017127	0.14407815863723888	0.1411764770746231	0.08235294371843338	0.08235294371843338	0.03250102351594875	0.03251944697824122	0.16078431904315948	1061.6508934666417	932.8340161785462	0.0	1062.3780918727916
1	481	nan	0	CAT	CAT	3311	3311	0	0	0	nan	1074	367.0	962.0	1.0	1.6423950564029288	0.8044160459220732	0.0	0.48641304347826086	0.22149399537875797	57.588211199179824	55.758407437802596	9.219544457292887	3.296501072616543	3.0	35.061200847632826	34.21121827796916	49.09188509887828	246.84599999999952	0.7254305977710233	23.054902523756027	130.88235653936863	0.10588235408067703	0.0156862735748291	0.2872983543095224	0.20000000298023224	0.23137255012989044	0.11357094839288684	0.12186439156365794	0.12156862765550613	0.07058823853731155	0.07058823853731155	0.023918489476440864	0.023435168580785	0.13333334028720856	355.80907867030635	952.3640150018268	0.0	355.52513966480444
1	482	nan	0	CAT	CAT	3311	3311	0	0	0	nan	979	785.0	922.0	1.0	1.7913369413977258	0.8630838295925959	0.0	0.46464167062173706	0.2228686851876274	59.61516803183007	56.08029957123981	9.486832980505138	3.3800502679289646	2.8284271247461903	28.77834791210548	30.10927804890449	54.48977716825373	234.9479999999997	0.7630553390491036	26.86274591088295	144.53333774209023	0.12156862765550613	0.02352941781282425	1.0577802776869094	0.3333333432674408	0.3333333432674408	0.1384677624272317	0.14763364427179798	0.1411764770746231	0.08235294371843338	0.0784313753247261	0.04235788680858231	0.04283334017719468	0.16862745583057404	790.3592630289536	932.4920772354051	0.0	791.2768130745659
1	483	nan	0	CAT	CAT	3311	3311	0	0	0	nan	665	975.0	919.0	1.0	1.864201280344792	0.8524637048090693	0.0	0.5240346729708432	0.25887495862253057	49.78127853460013	47.07440918375928	8.0	2.8994347052053886	2.8284271247461903	25.356244754951835	26.0249759618503	84.80265579658817	179.66799999999984	0.7169811320754716	16.98039262741804	76.36862976104021	0.0784313753247261	0.027450978755950928	4.107045216082216	0.4156862795352936	0.4156862795352936	0.1171061560511589	0.11484004475344392	0.10588235408067703	0.062745101749897	0.05882352963089943	0.04664369844360692	0.049539811553086475	0.13725490868091583	978.0887850432391	935.7318989389521	0.0	978.412030075188
1	484	nan	0	CAT	CAT	3311	3311	0	0	0	nan	1792	1155.0	941.0	1.0	1.160984980617269	0.6809150298672763	-1.0	0.56	0.34522805660737843	58.68309123812153	65.25335240430181	14.0	4.968018227706183	4.242640687119285	42.03807797699605	42.977291027640824	31.705276284449383	255.39999999999938	0.90186210367388	26.18039295077324	229.42745780944824	0.10196078568696976	0.02352941781282425	2.3873529642420483	0.21960784494876862	0.30980393290519714	0.12407769170982577	0.12802871529545104	0.125490203499794	0.06666667014360428	0.06666667014360428	0.03382159497562597	0.038218357556974746	0.14509804546833038	1141.9078353490402	937.3125598115844	0.0	1144.0731026785713
1	485	nan	0	CAT	CAT	3311	3311	0	0	0	nan	1165	826.0	958.0	1.0	2.1279113462647192	0.8874759907603341	0.0	0.39344815940560623	0.17711447208622616	72.09285349477408	69.83552104767315	10.04987562112089	3.2084718847810296	2.8284271247461903	37.20941358264695	33.22427650268179	67.64444882375616	287.5019999999995	0.6392318244170095	32.13333421945572	157.6745138913393	0.10196078568696976	0.027450986206531525	2.9494650500320403	0.3019607961177826	0.35686275362968445	0.13115646620186008	0.13534293037883202	0.125490203499794	0.0784313753247261	0.0784313753247261	0.04317762135527029	0.0444470134617604	0.16078431904315948	819.8260501774527	938.8843982083622	0.0	819.8738197424892
1	486	nan	0	CAT	CAT	3311	3311	0	0	0	nan	451	843.0	956.0	1.0	2.3664611302210696	0.7012685257344113	0.0	0.3931996512641674	0.18017504333844103	42.45153115788367	39.0	5.385164807134504	1.9671449995654322	2.0	28.515397048830636	30.263578801187013	-19.406218743979103	177.35599999999988	0.5841968911917098	21.02745158225298	64.52941343188286	0.11372549086809158	0.02352941781282425	1.6201323456242909	0.2549019753932953	0.27843138575553894	0.13743432406701295	0.14308073931681342	0.13725490868091583	0.08627451211214066	0.08627451211214066	0.03392281016658535	0.0371402723451133	0.16470588743686676	853.165238543492	948.6807049161022	0.0	851.7937915742793
1	487	nan	0	CAT	CAT	3311	3311	0	0	0	nan	970	918.0	937.0	1.0	1.3655003396846435	0.4423939530799953	0.0	0.5784138342277877	0.306061352455565	43.22812349497839	46.06517122512408	11.661903789690601	3.793914360405031	3.0	36.77544133660205	38.76788133076922	12.010987568662848	199.56599999999983	0.7879772542648253	18.46666707098484	112.71764972060919	0.09803921729326248	0.011764705181121826	1.4253951520474395	0.21176470816135406	0.21568627655506134	0.10992063732729071	0.11620376259856617	0.10980392247438431	0.08235294371843338	0.08235294371843338	0.025791602618458156	0.023269780178925597	0.125490203499794	924.632640942234	935.5604147053348	0.0	926.0546391752578
1	488	nan	0	CAT	CAT	3311	3311	0	0	0	nan	1035	1098.0	928.0	1.0	1.4978590622124788	0.5931861119524042	-1.0	0.5133928571428571	0.2325426485226698	48.9234908162566	52.630789467763066	10.0	3.5436300166937484	3.0	35.77708763999664	39.38660782893678	74.70735047806781	236.49599999999973	0.7340425531914895	23.38431429862976	130.33333637565374	0.10588235408067703	0.011764712631702423	0.3555884564849537	0.2078431397676468	0.24705882370471954	0.11870210303872974	0.12592592886536594	0.11764705926179886	0.07058823853731155	0.07058823853731155	0.025455706967470564	0.02782709001864065	0.13725490868091583	1103.259485515242	938.8419136473334	0.0	1102.9333333333334
1	489	nan	0	CAT	CAT	3311	3311	0	0	0	nan	950	677.0	932.0	1.0	1.6730344420434111	0.8474155953271003	0.0	0.4508780256288562	0.20788796396495732	56.16302610419637	54.67174773134658	11.180339887498949	3.538800290270646	2.8284271247461903	29.304638059397163	29.81864306035095	-63.524341421526145	239.63599999999957	0.7433489827856027	26.474510453641415	127.26274845004082	0.11372549086809158	0.0156862810254097	0.15995929436267503	0.250980406999588	0.2980392277240753	0.13106193293881888	0.13396078784214824	0.125490203499794	0.08235294371843338	0.08235294371843338	0.033311324232518494	0.030565916047986	0.14705882966518402	676.7894120333079	939.7169666204423	0.0	676.8294736842105
1	490	nan	0	CAT	CAT	3311	3311	0	0	0	nan	1365	306.0	935.0	1.0	1.4582398912214953	0.8406882692647456	0.0	0.546875	0.2566298583523615	62.56196706275405	60.959002616512684	10.770329614269007	3.7971790944403403	3.605551275463989	35.00482555163205	33.87851732686934	48.02927440404432	258.5339999999996	0.8340971585701191	17.901961382478476	112.61568995192647	0.07450980693101883	0.00784313678741455	0.9893867039243605	0.13333334028720856	0.16078431904315948	0.0817441159017282	0.08250233696111829	0.0784313753247261	0.05882352963089943	0.05882352963089943	0.013420165110788678	0.013894676997557608	0.08627451211214066	317.7668627711497	946.5049621970804	0.0	316.8578754578755
1	491	nan	0	CAT	CAT	3311	3311	0	0	0	nan	1767	466.0	974.0	1.0	1.6403320951975766	0.513293759303575	0.0	0.5008503401360545	0.20974747337372707	65.133496551216	64.07027391856539	9.848857801796104	3.691324629422572	3.605551275463989	54.102578968981604	55.89841208270646	-79.48683693339119	325.3679999999993	0.7092113184828418	30.22745181247592	193.81961297616363	0.0941176488995552	0.0156862735748291	1.3669392099499733	0.239215686917305	0.2666666805744171	0.11113033754586735	0.1096885189451973	0.10588235408067703	0.05882352963089943	0.05882352963089943	0.02942990918079861	0.02789997017778027	0.125490203499794	478.2361404111062	954.6814299565766	0.0	476.90605546123373
1	492	nan	0	CAT	CAT	3311	3311	0	0	0	nan	540	638.0	957.0	1.0	2.30245746246164	0.915577854790078	0.0	0.3673469387755102	0.21298383727658446	52.18917764408754	52.009614495783374	7.615773105863909	2.556463083229639	2.23606797749979	20.832872670157304	20.987395624161856	-30.66045963304778	178.49599999999987	0.7063440156965336	18.043137654662132	66.92157031595707	0.10588235408067703	0.0156862735748291	0.8851665176166716	0.23137255012989044	0.23137255012989044	0.12796551528129171	0.12392883391843902	0.11764705926179886	0.0784313753247261	0.0784313753247261	0.03125555871218392	0.025136023696532356	0.13725490868091583	646.6097861048379	952.883094048266	0.0	646.0407407407407
1	493	nan	0	CAT	CAT	3311	3311	0	0	0	nan	1335	757.0	942.0	1.0	1.4396412066326543	0.7389678109734292	0.0	0.44663767146202743	0.288873367039672	57.98282464181102	65.39113089708727	14.317821063276353	4.72819224679734	4.0	36.062445840513924	39.06539073435069	38.68683855345816	240.98599999999936	0.75	29.803922556340694	210.81177113950253	0.12941177189350128	0.019607841968536377	0.2584374495801631	0.2980392277240753	0.3176470696926117	0.15284062849405483	0.15791143905580712	0.14509804546833038	0.0941176488995552	0.0941176488995552	0.03883665271746046	0.039058145096981516	0.18039216101169586	764.3335751475803	947.5046226517516	0.0	764.1677902621723
1	494	nan	0	CAT	CAT	3311	3311	0	0	0	nan	1536	443.0	973.0	1.0	1.275644437102038	0.4384279638971731	0.0	0.5614035087719298	0.3024966942922036	52.50451132363362	56.568542494923804	12.041594578792296	4.2569673014579665	4.0	46.76674793986949	47.18928708314163	86.6040613800225	252.60399999999942	0.8533333333333334	25.992157518863678	194.00000517070293	0.10196078568696976	0.019607849419116974	0.7349884506965875	0.21176470816135406	0.2705882489681244	0.12260451659841358	0.12630208669967638	0.12156862765550613	0.08235294371843338	0.07058823853731155	0.02657446429887502	0.033702862593116986	0.14509804546833038	436.49417827293894	961.3623408247183	0.0	437.2291666666667
1	495	nan	0	CAT	CAT	3311	3311	0	0	0	nan	583	574.0	942.0	1.0	1.4438371423139464	0.5617084405578263	-1.0	0.393387314439946	0.22147161826505737	35.68608671200764	38.01315561749642	7.0710678118654755	2.7249206919785434	2.23606797749979	29.48984767031972	29.524357728338295	-52.68694496526721	181.87799999999982	0.6965352449223416	18.803922064602375	81.49804167449474	0.11372549086809158	0.019607849419116974	0.9235487485888416	0.2862745225429535	0.3176470696926117	0.1343137290328741	0.1397908090471608	0.13333334028720856	0.09019608050584793	0.09019608050584793	0.040448752723384336	0.03424341927841205	0.15294118225574493	571.2487248310586	949.4840246158325	0.0	572.0891938250429
1	496	nan	0	CAT	CAT	3311	3311	0	0	0	nan	539	1006.0	972.0	1.0	2.477464222597017	0.8496830514026903	0.0	0.3235294117647059	0.15726066787800896	51.566318379243825	50.92150822589606	5.385164807134504	2.10209261909479	2.0	26.087732723594783	27.190598045637806	59.4471362590429	207.5339999999997	0.5638075313807532	18.30980435013771	56.02745224535465	0.08627451211214066	0.011764705181121826	0.4434639349890885	0.21176470816135406	0.25882354378700256	0.10707487924057141	0.10394703570566725	0.09803921729326248	0.07450980693101883	0.07450980693101883	0.026301874287038948	0.024313472317353656	0.11372549086809158	1001.1997620046022	958.5017148568263	0.0	1001.3988868274582
1	497	nan	0	CAT	CAT	3311	3311	0	0	0	nan	2145	1038.0	991.0	1.0	1.381624626982606	0.703447496680617	-1.0	0.5612244897959183	0.23936779982074394	70.73974101413557	79.55501241279521	17.0	5.4889894729048585	4.123105625617661	47.47513280965223	50.27807470107454	86.49301965189551	335.5719999999995	0.8138873079112123	38.16470680385828	264.19216307997704	0.09803921729326248	0.0156862810254097	3.3385842504953893	0.2823529541492462	0.3137255012989044	0.13251634306895235	0.12316650959439489	0.11372549086809158	0.08235294371843338	0.07450980693101883	0.040871564040782536	0.03252311007903328	0.13725490868091583	1033.8493817557937	977.6539802765511	0.0	1033.488111888112
1	498	nan	0	CAT	CAT	3311	3311	0	0	0	nan	1417	713.0	937.0	1.0	1.9710297844488243	0.8598470250460596	0.0	0.3629610655737705	0.19173097717150894	75.03678766849511	69.9714227381436	14.560219778561036	4.592863590426975	3.605551275463989	34.48156577619959	38.310163559187544	-54.17588008960123	304.7499999999992	0.6661965209214855	32.16078518331051	199.2235347777605	0.11372549086809158	0.02352941781282425	1.0958797183868965	0.27450981736183167	0.29019609093666077	0.13456395474188498	0.14059529624400882	0.13333334028720856	0.0784313753247261	0.0784313753247261	0.0350512291418846	0.03786353690205096	0.16078431904315948	707.0986772208977	944.6963898507678	0.0	707.5497529992942
1	499	nan	0	CAT	CAT	3311	3311	0	0	0	nan	618	960.0	981.0	1.0	2.0387531594602337	0.739891383950239	0.0	0.4828125	0.2111723255330143	46.98990908634445	40.36087214122113	7.0	2.3585287999030666	2.0	30.725705289175078	31.61134995565619	-73.91426975408898	191.7699999999998	0.6652314316469322	21.137255400419235	85.69019822776318	0.10588235408067703	0.027450986206531525	1.7961002721558441	0.3019607961177826	0.3019607961177826	0.1288857036610929	0.13865727868570094	0.13333334028720856	0.08235294371843338	0.08235294371843338	0.04145569307008877	0.03777938677692317	0.16470588743686676	964.9464098002675	965.4318795283139	0.0	963.915857605178
1	500	nan	0	CAT	CAT	3311	3311	0	0	0	nan	600	540.0	960.0	1.0	1.512789901861377	0.5395638630089391	0.0	0.5050505050505051	0.270539006065036	36.78779826802821	37.64306044943742	7.280109889280518	2.6823340701262657	2.23606797749979	29.478455019638115	30.97329089986673	-62.19000792768662	166.9419999999999	0.7687379884689302	19.949020117521286	87.6117672547698	0.12156862765550613	0.023529410362243652	0.5465044082850574	0.23137255012989044	0.26274511218070984	0.13950363718546355	0.146019612091283	0.1411764770746231	0.08235294371843338	0.08235294371843338	0.03506481190705671	0.03356316991997679	0.16862745583057404	532.3066559138092	963.3410769099113	0.0	531.8616666666667
1	501	nan	0	CAT	CAT	3311	3311	0	0	0	nan	1540	1068.0	984.0	1.0	1.6270234931693144	0.8730945635827858	0.0	0.5092592592592593	0.270726782758507	71.73370256470542	75.61084578286372	13.601470508735444	4.512876332016083	4.0	36.67151483099655	34.97383146287335	-69.4137571810748	267.36199999999945	0.7897435897435897	27.30980457365513	193.71765210479498	0.10980392247438431	0.011764712631702423	1.0987496912536001	0.24313725531101227	0.34117648005485535	0.12413547533479603	0.1257906831849318	0.12156862765550613	0.08627451211214066	0.08627451211214066	0.02690278503237672	0.024065069369460502	0.13333334028720856	1071.1990769041904	977.8738207301934	0.0	1071.1363636363637
1	502	nan	0	CAT	CAT	3311	3311	0	0	0	nan	955	606.0	970.0	1.0	1.3385765159245555	0.6415389602195486	0.0	0.49328512396694213	0.24437571484412213	45.26241617509375	44.27188724235731	9.219544457292887	3.4553006130419663	3.0	33.94112549695428	34.720367311007614	-48.488866650995035	221.60399999999953	0.7879537953795379	17.686274863779545	103.36470820754766	0.0941176488995552	0.013725489377975464	0.2069389375697414	0.1568627506494522	0.1568627506494522	0.10106442779302598	0.10823529655240594	0.10784313827753067	0.07450980693101883	0.07450980693101883	0.015222434302707215	0.016089270604567527	0.12156862765550613	596.5308445527984	973.2463388733438	0.0	596.3612565445026
1	503	nan	0	CAT	CAT	3311	3311	0	0	0	nan	2025	1092.0	994.0	1.0	2.061458728553724	0.9346075175719234	-1.0	0.3447395301327886	0.1670158456661693	97.01246559920506	101.71037311896953	11.704699910719626	3.8029127302848873	3.1622776601683795	36.610212950865126	34.50546545687292	-37.857333542876525	390.335999999999	0.7896276077208031	35.3725498765707	230.59608360379934	0.09803921729326248	0.011764705181121826	1.5165844817918424	0.23137255012989044	0.24705882370471954	0.11053921836428345	0.11387460918706141	0.10980392247438431	0.0	0.0	0.030829203620583074	0.025555037931505112	0.125490203499794	1106.1382266926134	982.5635691934631	0.0	1104.8320987654322
1	504	nan	0	CAT	CAT	3311	3311	0	0	0	nan	743	931.0	979.0	1.0	1.9567112688890889	0.694872980422747	-1.0	0.5020270270270271	0.176110119059311	49.38260207771973	51.73973328110612	6.708203932499369	2.4318042085299263	2.0	32.91740782177293	35.512633694565906	50.51762733046715	230.25399999999976	0.6444058976582826	23.600000619888306	85.65490425378084	0.09803921729326248	0.0156862735748291	1.3147367177280331	0.25882354378700256	0.25882354378700256	0.11741293840740451	0.11528250908988	0.11372549086809158	0.0784313753247261	0.0784313753247261	0.030041111953873614	0.023596995081106527	0.12941177189350128	933.4576045715222	967.5444556085619	0.0	934.3849259757739
1	505	nan	0	CAT	CAT	3311	3311	0	0	0	nan	1383	995.0	991.0	1.0	1.1867365642478076	0.5363933060035483	-2.0	0.5885106382978723	0.3602674226462267	49.38376241978007	53.71219600798314	13.0	4.488939248036502	3.605551275463989	40.50394308087979	41.67832211385435	66.6161982972828	219.6359999999997	0.8905344494526723	25.419608533382416	195.14902520924807	0.11372549086809158	0.019607849419116974	0.9218135950610011	0.4156862795352936	0.4156862795352936	0.13593373547263324	0.1411055858345973	0.13333334028720856	0.08235294371843338	0.0784313753247261	0.05054522466103335	0.03856038146899677	0.1568627506494522	986.9985129478175	984.9387496649257	0.0	987.8633405639913
1	506	nan	0	CAT	CAT	3311	3311	0	0	0	nan	681	288.0	948.0	1.0	2.324153566636164	0.9052126607955001	0.0	0.3242857142857143	0.14383891457668602	58.39730633484367	59.30430001273095	9.055385138137417	3.0756133164200863	2.23606797749979	23.92149715475222	24.816453142338773	64.73242000961567	243.91599999999949	0.5663201663201664	16.40392205119133	58.84706047177315	0.0784313753247261	0.003921568393707275	0.2906719348300941	0.16078431904315948	0.16078431904315948	0.08633643184837542	0.0864127172860105	0.08627451211214066	0.06666667014360428	0.06666667014360428	0.015040776058695275	0.011314761234935551	0.09019608050584793	291.5678395297218	951.9927362183305	0.0	291.7503671071953
1	507	nan	0	CAT	CAT	3311	3311	0	0	0	nan	510	493.0	976.0	1.0	2.0537708381439526	0.904840411712654	0.0	0.4218362282878412	0.22109829412681126	47.51379348208039	43.278170016764804	7.0710678118654755	2.6101396248919	2.23606797749979	22.25618860080231	20.22904036424212	-36.514715025777164	170.25399999999996	0.7311827956989247	17.33725542575121	74.78431590646505	0.12156862765550613	0.019607841968536377	1.1074781367397653	0.1921568661928177	0.2666666805744171	0.12938250317724784	0.14663591354208835	0.14509804546833038	0.07450980693101883	0.07450980693101883	0.031102498132616323	0.03297044232199802	0.16470588743686676	502.59407448817853	969.1918195864602	0.0	501.7627450980392
1	508	nan	0	CAT	CAT	3311	3311	0	0	0	nan	1250	736.0	963.0	1.0	1.7131394422011181	0.8019857192345344	-2.0	0.3968253968253968	0.17971636003998018	63.34914360166136	64.8459713474939	12.727922061357855	4.029945436421791	3.0	37.31203874480886	37.841180557024735	-59.90190984610225	295.6419999999993	0.6745817593092281	33.286275409162045	195.33333863317966	0.12156862765550613	0.0313725546002388	2.2645169409940005	0.29411765933036804	0.3686274588108063	0.1364191615129592	0.15626667090654373	0.14901961386203766	0.0784313753247261	0.0784313753247261	0.03964480687111561	0.04786462109477716	0.18431372940540314	731.6310981786983	963.2174061321161	0.0	729.696
1	509	nan	0	CAT	CAT	3311	3311	0	0	0	nan	1166	843.0	975.0	1.0	1.784279897998433	0.7971122592150315	0.0	0.5266485998193315	0.2512398531901524	62.264222761058754	59.16924876994806	11.0	3.5864829778407015	3.0	35.15007625873104	37.59707664069078	-15.30495174189606	241.49599999999964	0.7285223367697593	27.6392163336277	157.4980439543724	0.10980392247438431	0.019607849419116974	2.6812211028032276	0.250980406999588	0.3137255012989044	0.13161531587441763	0.13507550939483054	0.12941177189350128	0.0784313753247261	0.07450980693101883	0.035640684804331746	0.03966644444889338	0.15294118225574493	859.9964643273447	972.3929087055902	0.0	857.402229845626
1	510	nan	0	CAT	CAT	3311	3311	0	0	0	nan	1437	902.0	954.0	1.0	1.8232257538986067	0.5812965444220645	0.0	0.5042105263157894	0.20210092818463585	63.30172224878201	59.80802621722272	10.770329614269007	3.4276279546812773	3.0	47.64114562514932	51.508091621717845	75.3536833436157	298.91599999999937	0.6691501746216533	33.203922376036644	176.14118073880672	0.10588235408067703	0.011764712631702423	0.6487044067292674	0.239215686917305	0.239215686917305	0.12970282178139314	0.12257563029840413	0.11764705926179886	0.08235294371843338	0.0784313753247261	0.031126091056986514	0.024089079884575943	0.13333334028720856	900.7569685373869	970.4826342503651	0.0	901.3632567849687
1	511	nan	0	CAT	CAT	3311	3311	0	0	0	nan	908	575.0	990.0	1.0	1.8797279540761482	0.8960528171090745	-1.0	0.43992248062015504	0.23638062569798962	60.219505183373585	57.8013840664737	8.48528137423857	2.957516785889638	2.8284271247461903	27.457659713148843	26.734296484622334	49.69942596757473	219.70599999999962	0.778063410454156	26.235294818878174	132.3333367034793	0.10588235408067703	0.02352941781282425	3.747861669656771	0.30588236451148987	0.4313725531101227	0.14336226676982608	0.14574156024612256	0.125490203499794	0.0784313753247261	0.0784313753247261	0.04914921208142285	0.058524268612070635	0.16470588743686676	563.9416505684101	975.9026818244685	0.0	565.6894273127754
1	512	nan	0	CAT	CAT	3311	3311	0	0	0	nan	869	639.0	972.0	1.0	1.4862320692844093	0.4532582074847168	0.0	0.4597883597883598	0.22113400756132667	42.803041502073086	45.27692569068709	7.280109889280518	2.683219163867164	2.23606797749979	37.07989286575168	38.15374375253257	74.35981077119595	222.22199999999964	0.7449635662237463	22.513726077973843	110.10588512569666	0.10588235408067703	0.0156862810254097	1.2797973368838549	0.20000000298023224	0.27843138575553894	0.1191202437988034	0.12670412557617566	0.11764705926179886	0.08235294371843338	0.08235294371843338	0.024161259037841644	0.03105953385136561	0.1411764770746231	651.0372903210601	977.0478683433973	0.0	650.1334867663982
1	513	nan	0	CAT	CAT	3311	3311	0	0	0	nan	883	668.0	997.0	1.0	1.336143060884954	0.4082991419586158	0.0	0.5982384823848238	0.27470393708699714	40.47983636389357	43.46262762420146	7.615773105863909	2.949078049990206	2.8284271247461903	34.14795968992412	36.95194519418785	66.79426784784172	200.97999999999982	0.7998188405797102	20.764706544578075	115.43921901285648	0.10196078568696976	0.02352941781282425	1.349807806204176	0.2235294133424759	0.32156863808631897	0.12143103242443319	0.1307352423701659	0.125490203499794	0.0784313753247261	0.07450980693101883	0.029483595698812596	0.03988796775959353	0.15000000596046448	676.2913000602151	989.6106939920207	0.0	677.4394110985278
1	514	nan	0	CAT	CAT	3311	3311	0	0	0	nan	1640	817.0	982.0	1.0	1.308489131713379	0.6280055756736346	-1.0	0.5335068314899154	0.28770352232969065	58.29811732301339	58.249463516842795	13.0	4.531171025275712	3.605551275463989	41.71930009000631	45.36811019127684	35.951507032591046	267.64199999999937	0.8293299620733249	27.733334183692932	187.05098551511765	0.09019608050584793	0.019607849419116974	2.5904720273051294	0.21960784494876862	0.2549019753932953	0.12549019992621235	0.11405547897263271	0.10980392247438431	0.07058823853731155	0.06666667014360428	0.0330994851524798	0.030972823319734537	0.13333334028720856	802.8455280842483	983.2143066261489	0.0	805.4323170731707
1	515	nan	0	CAT	CAT	3311	3311	0	0	0	nan	815	511.0	1003.0	1.0	1.382156212505923	0.40011876487395764	0.0	0.4851190476190476	0.2342794421658868	39.48502141844028	44.40720662234904	8.602325267042627	3.4039487520192115	3.0	34.686644746677864	36.18657289505176	-4.31957254226911	209.08199999999977	0.7133479212253829	16.8392161950469	86.239218108356	0.08627451211214066	0.0156862735748291	0.9487806473537475	0.19607843458652496	0.22745098173618317	0.09964033251507043	0.1058149915439951	0.09803921729326248	0.06666667014360428	0.06666667014360428	0.02684737218529779	0.0273500101306648	0.12156862765550613	506.8613978494697	995.1872129608589	0.0	506.4490797546012
1	516	nan	0	CAT	CAT	3311	3311	0	0	0	nan	560	324.0	978.0	1.0	2.2786259743874027	0.8328909137332944	0.0	0.37037037037037035	0.17602070746991338	49.862981000582806	43.9089968002003	6.708203932499369	2.5028747770757107	2.23606797749979	25.82714423451313	27.596028204653262	-56.33350644947857	199.94799999999975	0.6047516198704104	12.972549434751272	44.0627465210855	0.07058823853731155	0.00784313678741455	0.6950031216506121	0.125490203499794	0.125490203499794	0.08158836122485078	0.07868347593050982	0.0784313753247261	0.05882352963089943	0.054901961237192154	0.011813750367986053	0.012861657744243379	0.08627451211214066	314.560697757084	986.904770359403	0.0	314.9214285714286
1	517	nan	0	CAT	CAT	3311	3311	0	0	0	nan	738	528.0	1004.0	1.0	1.6869170072382034	0.8392351355196589	-1.0	0.4132138857782755	0.1813795300302106	49.45422836503631	48.76474136094644	8.48528137423857	2.6202794105709635	2.23606797749979	26.16295090390226	26.89166093140756	-53.014578205127506	226.11999999999955	0.753061224489796	21.39215736836195	81.62353157252073	0.09019608050584793	0.0156862735748291	1.8238375255879087	0.239215686917305	0.239215686917305	0.1131860178220209	0.1106009912906785	0.10588235408067703	0.06666667014360428	0.06666667014360428	0.028100483789671366	0.026785335517973383	0.125490203499794	536.2202844037973	991.7548284762842	0.0	535.6815718157181
1	518	nan	0	CAT	CAT	3311	3311	0	0	0	nan	709	755.0	970.0	1.0	2.0436846201657213	0.8240751067409434	0.0	0.4544871794871795	0.2046810346591831	52.83296989192315	51.478150704935004	7.0710678118654755	2.6037448607816693	2.23606797749979	28.55513787488388	29.92885007201729	87.95387919352247	208.63599999999968	0.6726755218216319	25.062745854258537	100.88627740740776	0.10588235408067703	0.027450986206531525	1.599146880759307	0.33725491166114807	0.3843137323856354	0.14571363868754963	0.14229376221073026	0.1411764770746231	0.07058823853731155	0.06666667014360428	0.05202270568212976	0.046412416976483684	0.16470588743686676	758.6001321688273	980.9987560842875	0.0	759.145275035261
1	519	nan	0	CAT	CAT	3311	3311	0	0	0	nan	1535	352.0	1017.0	1.0	1.7938045353139014	0.7808688942214457	0.0	0.538218793828892	0.26681344217023545	70.95112693782046	63.56886030125127	9.0	3.674710347005376	3.605551275463989	39.88641831244972	44.32281009755556	75.00763239571967	268.87799999999953	0.7264552768575485	20.086275167763233	135.49020018428564	0.07450980693101883	0.00784313678741455	1.9186449360212439	0.16862745583057404	0.32549020648002625	0.08547351135218396	0.08826723139041409	0.08235294371843338	0.062745101749897	0.062745101749897	0.018996210848297224	0.023559974316819395	0.0941176488995552	353.7515195304288	991.6053257068997	0.0	354.4071661237785
1	520	nan	0	CAT	CAT	3311	3311	0	0	0	nan	681	739.0	1015.0	1.0	2.084501462053549	0.8561822554831027	0.0	0.39824561403508774	0.17563164512093454	53.39534822194035	57.48912940721924	8.54400374531753	2.8716096473975012	2.23606797749979	26.00133088176197	27.587984174658132	86.58816945368623	220.7379999999996	0.6010591350397175	23.00000062584877	78.77255111932755	0.08235294371843338	0.027450978755950928	3.748545530253254	0.2862745225429535	0.2862745225429535	0.12994350636072752	0.11567188123249272	0.10980392247438431	0.07058823853731155	0.07058823853731155	0.05007742817409497	0.04006346403058667	0.13333334028720856	739.1400906113728	1004.215064501419	0.0	738.9838472834067
1	521	nan	0	CAT	CAT	3311	3311	0	0	0	nan	1956	397.0	974.0	1.0	1.4979476778026792	0.7621196010707537	-3.0	0.5152792413066386	0.19983771833742844	72.43685609271583	74.46475676452586	11.704699910719626	4.279009302318188	3.605551275463989	49.209264616918745	46.89824735711006	-0.04625017066773488	350.71199999999925	0.7534668721109399	30.26666745916009	221.63137881457806	0.09019608050584793	0.019607841968536377	1.9883973298331885	0.22745098173618317	0.2549019753932953	0.10365297075054825	0.11330847587657365	0.10588235408067703	0.05882352963089943	0.05882352963089943	0.028315714158937695	0.03057908989616486	0.13333334028720856	403.4126442338051	984.369275939895	0.0	401.4984662576687
1	522	nan	0	CAT	CAT	3311	3311	0	0	0	nan	569	793.0	1006.0	1.0	2.0040257099061702	0.681205336090923	0.0	0.4041193181818182	0.19984820648150423	43.478272675738474	43.18564576337837	6.324555320336759	2.2004528410580146	2.0	28.471722886916723	31.83011322691404	25.3256902899304	189.1519999999999	0.6547756041426928	20.388235919177532	77.67451210319996	0.10980392247438431	0.023529410362243652	1.2458905556510567	0.250980406999588	0.2980392277240753	0.12822789886275177	0.13651056608646742	0.13333334028720856	0.07450980693101883	0.07450980693101883	0.0313471199237099	0.035316511208738736	0.1568627506494522	783.3921341166747	1000.1304589244097	0.0	782.4797891036907
1	523	nan	0	CAT	CAT	3311	3311	0	0	0	nan	1156	962.0	1002.0	1.0	1.4446949274373042	0.6566576701957048	0.0	0.5964912280701754	0.33054909249495057	52.04193318469702	50.35871324805669	9.848857801796104	3.480127969932075	3.1622776601683795	36.47106848959848	39.249441693572095	5.40832493822693	209.63599999999965	0.7986183074265977	21.552941642701626	152.85490564256907	0.09803921729326248	0.0156862735748291	3.7798828429675653	0.49803921580314636	0.5803921818733215	0.12245989569716832	0.13222742702644383	0.10980392247438431	0.07058823853731155	0.07058823853731155	0.06392394139414406	0.06574253706832274	0.13333334028720856	951.1915953255457	1002.0467956149794	0.0	947.4506920415225
1	524	nan	0	CAT	CAT	3311	3311	0	0	0	nan	1080	326.0	1024.0	1.0	1.4020096357996392	0.7106138608066896	0.0	0.48582995951417	0.2682065297990081	50.76597406959917	57.0701322935211	11.045361017187261	3.8624080793942026	3.1622776601683795	35.18138328334646	35.71803675544582	-83.41607314067649	224.94799999999967	0.7637906647807637	16.50588284432888	96.64314012229443	0.0784313753247261	0.00784313678741455	1.9080114915553243	0.18039216101169586	0.23529411852359772	0.09019608111655125	0.08948438900212446	0.08235294371843338	0.06666667014360428	0.062745101749897	0.02006747309228519	0.022958589863623848	0.0941176488995552	327.79240381037897	1012.5301493483094	0.0	327.0935185185185
1	525	nan	0	CAT	CAT	3311	3311	0	0	0	nan	1473	718.0	1026.0	1.0	1.43123709686277	0.8184911163528251	0.0	0.5615707205489897	0.33064993821776495	63.48519503897872	62.12889826803627	14.317821063276353	4.588420198471796	4.0	36.52919863535438	36.47346243150295	60.422481545844285	236.6039999999996	0.8222160200948926	20.211765252053738	141.27451306581497	0.08235294371843338	0.011764705181121826	0.24607946148302545	0.1882352977991104	0.20000000298023224	0.10156665955805898	0.09590937750564492	0.0941176488995552	0.06666667014360428	0.06666667014360428	0.02137832065595558	0.018051606345977245	0.10588235408067703	711.9319639351326	1015.6605135403548	0.0	712.1737949762389
1	526	nan	0	CAT	CAT	3311	3311	0	0	0	nan	641	875.0	994.0	1.0	1.7822049573880605	0.8368800661887567	0.0	0.47693452380952384	0.2535066318926943	47.306430871753825	44.82186966202994	6.4031242374328485	2.8472937003271515	2.8284271247461903	26.787888828130598	25.89489187539186	59.906977275018576	178.25399999999973	0.747086247086247	18.35294160991907	84.82353174686432	0.11372549086809158	0.0156862735748291	0.4308463468076507	0.21960784494876862	0.23529411852359772	0.12484994292461953	0.13233000272521733	0.125490203499794	0.0784313753247261	0.0784313753247261	0.02435113579028157	0.025368391058803254	0.14509804546833038	874.5014332389574	1004.250577936938	0.0	874.0764430577223
1	527	nan	0	CAT	CAT	3311	3311	0	0	0	nan	2010	597.0	1013.0	1.0	1.6175870285442953	0.670988769410373	0.0	0.46853146853146854	0.26526258750547754	73.01566183549373	70.26378868236469	11.313708498984761	4.133377997068474	3.605551275463989	49.49747468305833	54.13874111690112	-38.370907028792956	308.5779999999993	0.743343195266272	24.4039221778512	187.1647104024887	0.08235294371843338	0.00784313678741455	0.7716718005828451	0.1725490242242813	0.18431372940540314	0.09645819042628932	0.09311677134452175	0.09019608050584793	0.06666667014360428	0.062745101749897	0.019130638346447498	0.01601453192597123	0.10196078568696976	615.6098015801361	1000.8375342868236	0.0	615.1587064676617
1	528	nan	0	CAT	CAT	3311	3311	0	0	0	nan	1089	907.0	1021.0	1.0	1.382091375515671	0.520348325108219	0.0	0.6482142857142857	0.32879584215800123	47.06291644165243	45.18849411078001	9.219544457292887	3.5498554908473956	3.1622776601683795	38.896015220071064	40.18957088456325	-2.354333763300978	204.01199999999966	0.8016194331983806	22.35686330497265	146.70196472853422	0.10196078568696976	0.02352941781282425	1.7142602448701845	0.4274509847164154	0.4274509847164154	0.12560035564591376	0.13471254796008653	0.125490203499794	0.07058823853731155	0.07058823853731155	0.05543977083498435	0.04690798318466727	0.15294118225574493	904.7451682685122	1009.6430537998581	0.0	904.8044077134987
1	529	nan	0	CAT	CAT	3311	3311	0	0	0	nan	1595	457.0	997.0	1.0	1.338828172314015	0.6352861139950883	0.0	0.58296783625731	0.34288159580231065	58.32292951268826	59.61543424315552	13.038404810405298	4.479053297621445	4.0	45.16857314549575	45.041449054087686	14.83291531089283	241.77599999999947	0.8086185044359949	18.34902013093233	143.83529794216156	0.0784313753247261	0.011764705181121826	1.7161517221639326	0.16862745583057404	0.1882352977991104	0.0903892617287307	0.09017887018317339	0.08627451211214066	0.06666667014360428	0.05882352963089943	0.01947702426554504	0.0178751201969778	0.10196078568696976	467.0816566581869	1002.6366214189442	0.0	468.76990595611284
1	530	nan	0	CAT	CAT	3311	3311	0	0	0	nan	1252	570.0	1010.0	1.0	1.4458968651611872	0.8399684105302326	0.0	0.5632028789923527	0.30677208993453015	59.63974319891223	56.08029957123981	12.0	4.029062892427091	3.605551275463989	32.79648999660727	32.362629970428706	-16.168172450445827	226.4639999999997	0.8534423994546694	18.815686658024788	118.92941438406706	0.08235294371843338	0.00784313678741455	0.03124248907323846	0.14901961386203766	0.16078431904315948	0.09955389766150681	0.09499154503519733	0.09019608050584793	0.07058823853731155	0.07058823853731155	0.015755641518676894	0.014951313444524062	0.10588235408067703	557.2060540034156	1012.1358525341241	0.0	557.202875399361
1	531	nan	0	CAT	CAT	3311	3311	0	0	0	nan	1034	841.0	997.0	1.0	2.165555649291234	0.9323005695716449	-1.0	0.3686274509803922	0.208728782664928	70.94678207188953	66.60330322138685	11.40175425099138	3.581726510687743	2.8284271247461903	27.577164466275352	25.66034850070751	47.13728800891013	249.50199999999938	0.7165627165627166	24.121569260954857	125.55686637759209	0.09803921729326248	0.019607849419116974	2.831650695620893	0.23137255012989044	0.23137255012989044	0.11824298657330812	0.12142830404022445	0.11764705926179886	0.07058823853731155	0.07058823853731155	0.028049027500022843	0.02936702353153406	0.1411764770746231	851.8325889548566	1008.5220664383073	0.0	849.8297872340426
1	532	nan	0	CAT	CAT	3311	3311	0	0	0	nan	1035	433.0	1006.0	1.0	1.600847224711283	0.7046647768155763	0.0	0.5227272727272727	0.24240306138304693	52.95059034705027	52.43090691567332	10.44030650891055	3.844626879444341	3.1622776601683795	39.461198751388075	37.570582050731	-55.7662342837414	231.6359999999996	0.696969696969697	21.435294657945633	127.94902270287275	0.0941176488995552	0.019607841968536377	1.704112448623778	0.3176470696926117	0.364705890417099	0.10880860232459712	0.12362224415736497	0.11372549086809158	0.07058823853731155	0.07058823853731155	0.03575810668434378	0.04459732988993748	0.13333334028720856	426.6490023575679	1014.8213442705056	0.0	426.0570048309179
1	533	nan	0	CAT	CAT	3311	3311	0	0	0	nan	2637	794.0	1045.0	1.0	1.446297342815096	0.7177561989303471	0.0	0.5993181818181819	0.2547812055091815	80.78168089569365	81.25269226308751	14.0	5.085884732481876	5.0	53.95930464134104	56.2478405821691	3.777199986138627	360.64199999999926	0.7775320654577621	36.70588330179453	336.9843228906393	0.10196078568696976	0.019607841968536377	2.769898764545095	0.2235294133424759	0.3333333432674408	0.11764706186472605	0.12779079366349613	0.12156862765550613	0.07058823853731155	0.07058823853731155	0.02976493281899585	0.03833412964500906	0.1411764770746231	778.325295900115	1038.4962935772721	0.0	775.6651497914296
1	534	nan	0	CAT	CAT	3311	3311	0	0	0	nan	1073	371.0	1026.0	1.0	1.7484060446429237	0.6372540853397141	0.0	0.46012006861063465	0.2160608296243527	54.71556733382455	53.600373133029585	8.0	3.0334883874723513	2.8284271247461903	37.79003157562172	42.16675815484554	42.77807390362034	249.81399999999954	0.6865003198976327	17.7215690985322	94.31764955818653	0.08235294371843338	0.003921568393707275	0.22966367723475176	0.13333334028720856	0.1411764770746231	0.08773054009174357	0.08790088495637141	0.08627451211214066	0.06666667014360428	0.06666667014360428	0.012496350553220454	0.010764283314782878	0.0941176488995552	383.8715645968061	1030.0143445103447	0.0	384.00652376514444
1	535	nan	0	CAT	CAT	3311	3311	0	0	0	nan	3209	676.0	1051.0	1.0	1.277475277251208	0.6244968991762738	0.0	0.5629824561403509	0.3179490881393939	80.4263749575466	79.05694150420949	18.027756377319946	6.05931499876303	5.0	59.53940518673434	62.81519343019173	41.56744599560744	356.1319999999989	0.8407126015195181	33.32941257208586	401.298049390316	0.09803921729326248	0.019607849419116974	1.4824140115999525	0.21960784494876862	0.30980393290519714	0.11222024435045744	0.12505392626684825	0.11372549086809158	0.07058823853731155	0.07058823853731155	0.02506203627807049	0.03805499153532155	0.1411764770746231	672.4970243675332	1038.1332734480059	0.0	672.7419756933624
1	536	nan	0	CAT	CAT	3311	3311	0	0	0	nan	1899	988.0	1016.0	1.0	1.4045918106143414	0.7114181993052132	0.0	0.6189700130378096	0.3583662497973042	67.36908431807466	65.06919393998976	12.727922061357855	4.54565413848963	4.123105625617661	44.588115008374146	47.3448981856462	-63.74117310210859	258.04999999999956	0.8380406001765225	31.176471285521984	253.74118319153786	0.10588235408067703	0.019607849419116974	1.771303134898925	0.45490196347236633	0.45490196347236633	0.13918067538179457	0.13361831658322162	0.125490203499794	0.0784313753247261	0.0784313753247261	0.0508387815331279	0.0352181998898624	0.15294118225574493	979.7223356217219	1028.85793765623	0.0	978.3470247498683
1	537	nan	0	CAT	CAT	3311	3311	0	0	0	nan	2276	825.0	1042.0	1.0	1.1357489268318333	0.5931203916562817	-1.0	0.6158008658008658	0.4067922332717137	63.14230356709966	67.446274915669	16.492422502470642	5.726794331243521	5.0	53.3982435459548	50.83673879126498	65.39541658964342	265.1579999999995	0.8901055924912006	27.898039892315865	288.86275281757116	0.10196078568696976	0.019607849419116974	2.845510766818809	0.239215686917305	0.2823529541492462	0.12566684636178319	0.12691685097432828	0.12156862765550613	0.07450980693101883	0.07450980693101883	0.03309352982352369	0.033563199878405746	0.14509804546833038	832.017377171858	1035.3790117245148	0.0	830.0900702987698
1	538	nan	0	CAT	CAT	3311	3311	0	0	0	nan	1926	503.0	1053.0	1.0	1.336545121356561	0.6778015446840756	-1.0	0.5638173302107728	0.3236285038984684	65.17389527088552	63.812224534175265	10.0	4.325747753754458	4.123105625617661	45.65128192665873	47.91877424613806	-32.98508424734761	273.4699999999993	0.8323249783923942	21.956863276660442	194.53333804756403	0.08627451211214066	0.011764705181121826	2.42290284796092	0.24313725531101227	0.24705882370471954	0.09802171105651983	0.10100380999354311	0.0941176488995552	0.06666667014360428	0.062745101749897	0.02519898802352036	0.02422651997690759	0.10980392247438431	503.15234046239465	1037.3316937480233	0.0	504.8130841121495
1	539	nan	0	CAT	CAT	3311	3311	0	0	0	nan	1294	918.0	1041.0	1.0	1.3766805590186808	0.5903332875072305	0.0	0.6041083099906629	0.3416848653584851	52.38286335956069	52.81098370604357	9.848857801796104	3.710363802288107	3.605551275463989	38.902567474365505	42.281330704813804	4.000082691852282	218.1519999999997	0.8017348203221808	19.49803964793682	132.97255202382803	0.08627451211214066	0.011764705181121826	1.3216457693387549	0.16470588743686676	0.1764705926179886	0.10426759170019691	0.10276085936926432	0.10196078568696976	0.07450980693101883	0.06666667014360428	0.018476971316202778	0.018179362898925317	0.11372549086809158	931.8290963501802	1038.7146985803747	0.0	931.5935085007728
1	540	nan	0	CAT	CAT	3311	3311	0	0	0	nan	2225	1030.0	1024.0	1.0	1.6018791549991525	0.834081331339672	0.0	0.433300876338851	0.29916784067771396	83.32246941581046	88.19297024139736	17.0	5.701323410913651	5.0	47.50510808447495	45.96413112020186	-30.4892714100509	305.7119999999992	0.8118956394818464	31.22745168209076	264.16079058498144	0.0941176488995552	0.019607841968536377	3.482495484160404	0.25882354378700256	0.4313725531101227	0.12246059483172847	0.11872395082471077	0.10980392247438431	0.0	0.0	0.04342694587712089	0.038905068714642554	0.12941177189350128	1020.5688008579632	1029.9379908418327	0.0	1023.2112359550562
1	541	nan	0	CAT	CAT	3311	3311	0	0	0	nan	909	582.0	1030.0	1.0	1.632059046731487	0.8646207835934292	0.0	0.4900269541778976	0.2597478935778366	54.89822857461225	53.36665625650534	11.180339887498949	3.8456208888214065	3.1622776601683795	27.856363668022283	27.58224358171247	-0.23745977978131022	209.7059999999996	0.7487644151565074	16.494117990136147	91.58039405941963	0.09019608050584793	0.011764705181121826	0.477361437175869	0.14509804546833038	0.16470588743686676	0.09759833130258075	0.10074850831619321	0.09803921729326248	0.0784313753247261	0.07450980693101883	0.013357961897821539	0.014899789353635364	0.10980392247438431	573.6991393156918	1032.7658116809407	0.0	573.3641364136414
1	542	nan	0	CAT	CAT	3311	3311	0	0	0	nan	1342	448.0	1026.0	1.0	1.6243554259381225	0.616993883095769	0.0	0.48412698412698413	0.2138576884504831	58.50762561686845	63.56099432828282	9.219544457292887	3.324198117085523	3.0	42.705204756262866	46.04362596414193	82.3350540770178	280.8139999999994	0.7172634954569747	21.286275126039982	125.2117678001523	0.08235294371843338	0.00784313678741455	1.4754749373311002	0.1725490242242813	0.19607843458652496	0.09057989415336162	0.09330236050681989	0.08627451211214066	0.06666667014360428	0.06666667014360428	0.01890392579737619	0.017521116783240254	0.10196078568696976	452.3705095461466	1040.7462808443775	0.0	452.59761549925486
1	543	nan	0	CAT	CAT	3311	3311	0	0	0	nan	2430	643.0	1068.0	1.0	1.4777618202241731	0.8090621322865702	-1.0	0.496830913923533	0.2757379120083428	82.34765886017718	84.38009243891595	13.92838827718412	4.857520680186315	4.242640687119285	47.627353557246416	48.3976230122331	44.68461117920157	332.7819999999989	0.7982917214191853	32.96078512817621	294.73334066569805	0.10196078568696976	0.0156862810254097	0.7611037432679493	0.2705882489681244	0.27450981736183167	0.11899200407283832	0.12128944060316792	0.11372549086809158	0.06666667014360428	0.062745101749897	0.03142773190754989	0.03289771847907909	0.13725490868091583	627.891054789147	1054.1325491827574	0.0	627.6962962962963
1	544	nan	0	CAT	CAT	3311	3311	0	0	0	nan	555	543.0	1042.0	1.0	2.2278891632924354	0.9245975426597604	0.0	0.38920056100981765	0.22025035885795874	52.42046092871956	48.84669896727925	7.0710678118654755	2.655681371321936	2.23606797749979	22.360679774997898	19.969332515887245	62.946258475245315	177.9479999999998	0.703868103994927	15.580392509698868	59.44313845038414	0.0941176488995552	0.00784313678741455	1.251216220449674	0.20392157137393951	0.20392157137393951	0.11208915474603502	0.1071047539646561	0.10196078568696976	0.08235294371843338	0.08235294371843338	0.020654258776136927	0.017521249833271017	0.11372549086809158	548.2033909794628	1052.6994986602315	0.0	547.4918918918919
1	545	nan	0	CAT	CAT	3311	3311	0	0	0	nan	1441	337.0	1044.0	1.0	1.3300188519038403	0.6632249284679953	0.0	0.5378872713699141	0.30514412617416753	55.89732639213851	57.87054518492115	11.313708498984761	4.494372759705999	4.123105625617661	39.528470752104745	41.83468440714794	-12.93160540679169	243.60399999999964	0.7994452149791955	19.717647530138493	146.6352976858616	0.08235294371843338	0.0156862735748291	1.3209016756914047	0.1882352977991104	0.24313725531101227	0.10163735840277574	0.10175940158630228	0.09803921729326248	0.07058823853731155	0.07058823853731155	0.023290139782788145	0.02458092365286444	0.11372549086809158	349.39232986288107	1046.7543057157527	0.0	348.1533657182512
1	546	nan	0	CAT	CAT	3311	3311	0	0	0	nan	692	592.0	1056.0	1.0	2.3494975165281415	0.8419204926580267	0.0	0.40658049353701525	0.16480534015547862	56.59809654142997	52.3450093132096	7.615773105863909	2.588586278650158	2.0	30.405591591021544	30.540423310154306	-35.31099345706814	229.70599999999965	0.5854483925549916	21.913726091384888	78.2000018581748	0.09803921729326248	0.011764705181121826	0.9126518114779815	0.16862745583057404	0.18431372940540314	0.1153354004809731	0.1130057830320445	0.10980392247438431	0.08627451211214066	0.0784313753247261	0.02017744355168205	0.018265082324795373	0.125490203499794	578.3557995877592	1061.5253498219029	0.0	579.085260115607
1	547	nan	0	CAT	CAT	3311	3311	0	0	0	nan	1552	898.0	1046.0	1.0	1.6705491844112175	0.7976356711554835	0.0	0.5052083333333334	0.21269127803715648	69.51602275854376	66.70832032063167	10.44030650891055	3.8516910560887454	3.605551275463989	45.60337054191273	41.9278637981137	-12.567460842769183	302.81399999999934	0.7178538390379279	28.45098115503788	193.69804459810257	0.10588235408067703	0.0156862810254097	0.49325074399508584	0.20000000298023224	0.24313725531101227	0.11756603783073503	0.12480544110702485	0.12156862765550613	0.07450980693101883	0.07058823853731155	0.027387126136460035	0.027428173362456267	0.1411764770746231	881.1664608849126	1047.9543659849967	0.0	880.8131443298969
1	548	nan	0	CAT	CAT	3311	3311	0	0	0	nan	745	425.0	1045.0	1.0	1.5047404737723789	0.5175357575748687	0.0	0.4898093359631821	0.2116998907645074	40.596483962507584	42.05948168962618	7.0	2.6866492448331853	2.23606797749979	33.838947227157924	34.73685161320355	-62.98451353952639	210.29199999999958	0.7446276861569215	13.611765168607235	58.709805972874165	0.07450980693101883	0.003921568393707275	0.1118120570036928	0.09019608050584793	0.09019608050584793	0.07960096589828793	0.0788051086884217	0.0784313753247261	0.07058823853731155	0.06666667014360428	0.005140198068399209	0.005357048038907367	0.08235294371843338	416.66127848114706	1053.4316344885863	0.0	416.76107382550333
1	549	nan	0	CAT	CAT	3311	3311	0	0	0	nan	475	385.0	1071.0	1.0	1.7818942486350073	0.5207143101675156	0.0	0.4788306451612903	0.21958853494207556	35.322014213877885	37.20215047547655	5.830951894845301	2.3369964545212722	2.0	27.017004867975263	30.155498244294797	45.57234194330294	164.87199999999996	0.6629448709002094	12.498039528727531	43.533334359526634	0.08235294371843338	0.00784313678741455	0.6915676413615978	0.12941177189350128	0.1411764770746231	0.08927171091948237	0.09164912496742449	0.09019608050584793	0.07450980693101883	0.07058823853731155	0.0112258546577628	0.011457689585400308	0.09803921729326248	389.18628955691923	1063.8620845162363	0.0	389.8042105263158
1	550	nan	0	CAT	CAT	3311	3311	0	0	0	nan	1507	518.0	1068.0	1.0	1.503193041229535	0.7580560694521973	0.0	0.4709375	0.2847569421260416	63.56806695276138	64.13267497929586	11.313708498984761	3.9942821120450325	3.605551275463989	40.437823069593875	41.45841857245966	59.988840739766076	257.8839999999995	0.7960908610670895	19.960784800350666	144.65882675349712	0.08235294371843338	0.011764705181121826	0.21868307860163433	0.1568627506494522	0.1568627506494522	0.09505135619214602	0.09599125862873067	0.0941176488995552	0.06666667014360428	0.06666667014360428	0.017458470183094613	0.0153947186186587	0.10588235408067703	530.8797983126741	1070.5305519481915	0.0	530.6615792966157
1	551	nan	0	CAT	CAT	3311	3311	0	0	0	nan	1112	356.0	1087.0	1.0	1.2964734719683872	0.6242085514317645	0.0	0.5896076352067868	0.3173497029263421	47.73229495905787	47.70744176750625	10.63014581273465	4.065607245551305	3.605551275463989	34.784457825644864	37.291225740372944	-10.304430816193806	209.83999999999975	0.8069666182873728	17.98823567479849	130.34117951244116	0.09803921729326248	0.0156862735748291	0.6835228437669033	0.1764705926179886	0.2823529541492462	0.10338066479769246	0.11721329092845428	0.10980392247438431	0.0	0.0	0.018802928992989965	0.02933110676531503	0.12941177189350128	359.6595360306308	1080.0462135671805	0.0	360.09442446043164
1	552	nan	0	CAT	CAT	3311	3311	0	0	0	nan	1143	440.0	1098.0	1.0	1.5689367838684611	0.7019457980924341	0.0	0.4557416267942584	0.25989335283884185	55.013050816179884	56.753854494650845	11.40175425099138	3.715078323994037	3.0	37.30695377540225	39.181965405943	75.79914519664385	235.08799999999962	0.7270992366412213	15.996078915894032	94.32941465824842	0.0784313753247261	0.003921568393707275	0.27648281285039117	0.09803921729326248	0.09803921729326248	0.08288123790618669	0.0825279218357379	0.08235294371843338	0.07058823853731155	0.07058823853731155	0.00562084120531621	0.005935831670746164	0.08627451211214066	437.4952606646853	1086.4709819821958	0.0	437.50831146106736
1	553	nan	0	CAT	CAT	3311	3311	0	0	0	nan	763	863.0	1071.0	1.0	1.599586956940827	0.7900472126486737	0.0	0.4075854700854701	0.23696581136507322	47.52110393441317	47.67598976424087	9.0	3.456791359589032	3.0	32.038412164378535	29.132622824821183	41.93458505652572	201.15199999999967	0.6830796777081468	19.219608329236507	122.22745414078236	0.10588235408067703	0.03921569138765335	1.2265557095671122	0.23529411852359772	0.47058823704719543	0.12561835509304906	0.16019325575462956	0.14509804546833038	0.07450980693101883	0.07450980693101883	0.03854460690725904	0.067478131126532	0.1921568661928177	871.2230492858423	1079.903619109013	0.0	870.3250327653998
1	554	nan	0	CAT	CAT	3311	3311	0	0	0	nan	800	891.0	1096.0	1.0	3.160335665341729	0.951651707175175	0.0	0.3333333333333333	0.1604257403833759	76.62282502731682	61.68468205316454	9.0	3.043395451245636	2.23606797749979	25.033972887308526	23.53693401752124	-60.65211379560499	250.3299999999995	0.6137322593018797	24.43529488891363	107.73725800216198	0.11372549086809158	0.0156862735748291	1.803909926789319	0.2549019753932953	0.2705882489681244	0.12660774553841259	0.13467157250270248	0.12941177189350128	0.0784313753247261	0.0784313753247261	0.028440850791621636	0.02999225904839711	0.14509804546833038	900.8413715097881	1080.0306482676515	0.0	901.81375
1	555	nan	0	CAT	CAT	3311	3311	0	0	0	nan	1878	722.0	1058.0	1.0	1.2286465061396816	0.6607220125170105	0.0	0.5597615499254843	0.31619629679549993	61.25725454217467	60.959002616512684	16.401219466856727	5.177955955434767	4.242640687119285	43.77312136284267	45.981574812205636	35.57944640005225	273.19599999999946	0.8474729241877257	25.450981073081493	200.28235780447721	0.09019608050584793	0.0156862735748291	1.8025929043451883	0.18431372940540314	0.21960784494876862	0.11464405888775447	0.10664662289908265	0.10196078568696976	0.07058823853731155	0.07058823853731155	0.023611440248902302	0.024096590111752622	0.11764705926179886	733.2529762357319	1064.8958529239444	0.0	731.8727369542066
1	556	nan	0	CAT	CAT	3311	3311	0	0	0	nan	1274	781.0	1071.0	1.0	1.9628122598339446	0.8510036261190209	0.0	0.4467040673211781	0.23616965441317625	70.5856217328969	70.83078426785913	8.602325267042627	3.3370157888259158	3.0	35.0269438069157	37.06873185208145	-69.29319926979046	260.3619999999995	0.6922032056506385	31.105883188545704	184.74118169397116	0.11764705926179886	0.023529410362243652	2.40316547080615	0.2862745225429535	0.32156863808631897	0.13886554994886474	0.14500877683985178	0.13725490868091583	0.0784313753247261	0.0784313753247261	0.03860894028881269	0.03778124943686852	0.16470588743686676	771.7704047873759	1084.8847141371434	0.0	771.2496075353218
1	557	nan	0	CAT	CAT	3311	3311	0	0	0	nan	1045	969.0	1069.0	1.0	1.4681609209717303	0.7160893200427652	-1.0	0.4585344449319877	0.19604267720481594	51.234353477130234	52.773099207835045	10.0	3.836236060912957	3.1622776601683795	39.753515515511275	35.76202228022163	10.34757219064049	258.81399999999945	0.694813829787234	23.40000057965517	123.50980716943741	0.10196078568696976	0.0156862735748291	0.4554910358521325	0.18039216101169586	0.1921568661928177	0.111961725261508	0.11819120303295445	0.11764705926179886	0.08235294371843338	0.08235294371843338	0.019103607997597857	0.02058468687660029	0.12941177189350128	961.5931417578191	1067.697539275706	0.0	961.7712918660287
1	558	nan	0	CAT	CAT	3311	3311	0	0	0	nan	2061	614.0	1090.0	1.0	1.448291041962196	0.6075354809457948	-1.0	0.4519736842105263	0.20220352781890957	68.20279422707323	75.16648189186454	13.892443989449804	4.817484047097253	4.0	52.29958450334141	54.172970674269095	12.890988035715532	357.889999999999	0.7317592756967868	35.07843233644962	234.91765281558037	0.09803921729326248	0.011764705181121826	1.0208516783425323	0.1882352977991104	0.21568627655506134	0.11850821735287034	0.11398236429673962	0.10980392247438431	0.07450980693101883	0.07450980693101883	0.024408085479794703	0.02221637306601659	0.125490203499794	598.2238581571027	1090.0372596140903	0.0	599.2309558466764
1	559	nan	0	CAT	CAT	3311	3311	0	0	0	nan	403	931.0	1062.0	1.0	2.6699749956229057	0.6403945764035125	0.0	0.2963235294117647	0.09865643899879879	41.51561008876916	43.829214001622255	6.082762530298219	2.129675986153229	2.0	27.460260424453306	31.885901736394278	-71.32556679654915	226.5659999999997	0.43591130340724715	18.86274555325508	47.41568736732006	0.10980392247438431	0.007843144237995148	0.3785220701493345	0.19607843458652496	0.19607843458652496	0.11572236535739314	0.1176567924747396	0.11764705926179886	0.0784313753247261	0.0784313753247261	0.025011913090808663	0.01854152973384067	0.125490203499794	928.9671656060831	1069.833512552698	0.0	929.3325062034739
1	560	nan	0	CAT	CAT	3311	3311	0	0	0	nan	2135	464.0	1106.0	1.0	1.6174721341403027	0.8172410946921805	-1.0	0.5112547892720306	0.23854180521166	81.15794807465483	71.21797525905943	13.45362404707371	4.2723188867992885	3.605551275463989	42.42181998465897	46.77099475500517	-66.76924194103898	335.3679999999992	0.7985786422292874	31.513726241886616	248.4196141436696	0.09803921729326248	0.0156862735748291	2.3149158863775625	0.23529411852359772	0.2549019753932953	0.11175080227619368	0.11635579116799513	0.10980392247438431	0.0784313753247261	0.07450980693101883	0.024637268277294202	0.025871626252021163	0.12941177189350128	477.0327404085373	1084.8042842969978	0.0	475.35035128805623
1	561	nan	0	CAT	CAT	3311	3311	0	0	0	nan	1162	420.0	1106.0	1.0	1.7180868854608236	0.7735831026636014	0.0	0.5152993348115299	0.2591752981086681	60.18677127003928	58.309518948453004	9.0	3.293449548172403	3.0	36.062445840513924	38.14004795867271	31.171786844813397	237.36199999999957	0.7516170763260026	18.368627950549126	104.28627721965313	0.0784313753247261	0.00784313678741455	0.7920653203394875	0.14901961386203766	0.1568627506494522	0.09230466306808606	0.08974722652293729	0.08627451211214066	0.07058823853731155	0.07058823853731155	0.0173460884740752	0.013363601596233713	0.0941176488995552	404.5543564325063	1096.5261910671732	0.0	404.9629948364888
1	562	nan	0	CAT	CAT	3311	3311	0	0	0	nan	1075	801.0	1076.0	1.0	1.6723144833542607	0.9066458472833466	-3.0	0.5998883928571429	0.27245997450487236	62.29809392553729	60.03332407921454	10.770329614269007	3.5859001920726143	3.0	24.73863375370596	26.28310051461958	-74.97670623205055	222.66799999999975	0.8538522637013503	26.32941249758005	152.7725532501936	0.11372549086809158	0.02352941781282425	2.3761613076080517	0.2823529541492462	0.2823529541492462	0.13642182641233186	0.1421140030234359	0.13725490868091583	0.07058823853731155	0.07058823853731155	0.0371049252195007	0.03621686079287963	0.16470588743686676	799.0023359398796	1082.7850963552933	0.0	798.6139534883721
1	563	nan	0	CAT	CAT	3311	3311	0	0	0	nan	1389	695.0	1081.0	1.0	1.2394902433997805	0.7425181314005487	0.0	0.5167410714285714	0.31825513273307054	54.98410080038565	63.631753079732135	17.0	5.85122098430672	5.0	40.12945079043651	36.829778425609355	19.63560878912403	234.18999999999974	0.8077929630706601	22.380392760038376	160.192160487175	0.09803921729326248	0.011764705181121826	1.446292742793948	0.3176470696926117	0.3607843220233917	0.12433551533354653	0.11532912922042836	0.10588235408067703	0.07450980693101883	0.07450980693101883	0.04505861312970895	0.03172415107055501	0.125490203499794	698.6554138424865	1083.3135205353155	0.0	697.5183585313175
1	564	nan	0	CAT	CAT	3311	3311	0	0	0	nan	165	942.0	1104.0	1.0	2.98029258486583	0.5734609260816284	0.0	0.3	0.13334013831233527	27.40875946139628	24.186773244895647	4.0	1.456810122987174	1.0	19.091883092036785	22.454157863893332	-86.75178904662259	124.70000000000006	0.5116279069767442	11.49019642174244	22.06666734814644	0.11372549086809158	0.0156862810254097	0.4795010303955608	0.18039216101169586	0.1921568661928177	0.12766884913047155	0.13373737786755419	0.12941177189350128	0.08235294371843338	0.08235294371843338	0.023508424390544198	0.024245873894538666	0.14901961386203766	943.9383330376578	1097.8787986346756	0.0	944.0484848484848
1	565	nan	0	CAT	CAT	3311	3311	0	0	0	nan	948	919.0	1118.0	1.0	1.3689622733466547	0.647048875379754	0.0	0.42934782608695654	0.21417125005298482	45.706622279405984	47.12748667179272	10.816653826391969	4.1414360277872735	3.605551275463989	39.59797974644666	34.84894672752953	16.55579884480047	235.84599999999938	0.6909620991253644	23.945098660886288	151.20000428706408	0.12941177189350128	0.027450978755950928	0.4440203493644635	0.27450981736183167	0.3490196168422699	0.14253034917194218	0.15949367540829543	0.15294118225574493	0.0	0.0	0.05575236575288404	0.047585597569271235	0.18431372940540314	917.3727305184563	1112.5575007656153	0.0	917.2236286919831
1	566	nan	0	CAT	CAT	3311	3311	0	0	0	nan	1115	846.0	1080.0	1.0	1.9719385672764673	0.8702469098744136	-1.0	0.4708614864864865	0.20962805279332114	67.0700385224613	64.32728814430156	9.899494936611665	3.547109139083102	3.0	34.47383507730285	33.03975996419598	77.84720437450825	258.5339999999995	0.7304290861447756	24.36470652371645	134.7294156625867	0.10196078568696976	0.0156862810254097	0.9018685361798027	0.2705882489681244	0.3333333432674408	0.11713801213325216	0.12083355664805981	0.11764705926179886	0.07058823853731155	0.06666667014360428	0.025306064885832025	0.0314563707717055	0.13333334028720856	850.6592735258729	1093.1044941025082	0.0	850.3130044843049
1	567	nan	0	CAT	CAT	3311	3311	0	0	0	nan	730	819.0	1081.0	1.0	2.5648860863990444	0.9564733288034131	0.0	0.5439642324888226	0.20786427030272392	66.23290239669407	61.0	8.0	3.1169020673118992	2.8284271247461903	19.490070083465763	19.32806956362787	-83.57820374383566	210.07599999999982	0.712890625	20.776471227407455	92.69019891321659	0.10980392247438431	0.0156862810254097	0.2873111622779034	0.20392157137393951	0.23529411852359772	0.12149983173922489	0.12697287522358436	0.125490203499794	0.0784313753247261	0.0784313753247261	0.02470580609076546	0.026182122175930755	0.1411764770746231	817.0157386954205	1084.6422406573643	0.0	817.2917808219178
1	568	nan	0	CAT	CAT	3311	3311	0	0	0	nan	509	835.0	1113.0	1.0	4.665628056322982	0.9791125520742979	0.0	0.4418402777777778	0.13988595959622505	76.12502679316681	64.13267497929586	5.830951894845301	2.3951596446416175	2.0	17.0	15.477663313436855	85.75506935775063	213.83399999999978	0.5988235294117648	18.835294611752033	60.40000154823065	0.10196078568696976	0.011764712631702423	1.9637198575542933	0.20000000298023224	0.20000000298023224	0.11415330067728505	0.11866405019298752	0.11764705926179886	0.0784313753247261	0.0784313753247261	0.027309775171161614	0.023097706542121857	0.12941177189350128	832.0675886236569	1090.0328527806873	0.0	832.1119842829077
1	569	nan	0	CAT	CAT	3311	3311	0	0	0	nan	686	749.0	1112.0	1.0	1.6290850418489606	0.5939368968076001	0.0	0.5793918918918919	0.2015693571020491	41.56495624030832	46.75467891024384	7.0710678118654755	2.5457664327368086	2.0	29.11452342822315	33.43949069073958	33.589742383676914	206.80199999999982	0.7086776859504134	22.568628065288067	87.70588495582342	0.10588235408067703	0.019607841968536377	0.8752692754180447	0.29411765933036804	0.29411765933036804	0.1246885528468954	0.12785114425047145	0.125490203499794	0.08235294371843338	0.0784313753247261	0.03453047608398317	0.03242889508228593	0.1411764770746231	741.4680080730205	1105.6790520636723	0.0	741.5247813411079
1	570	nan	0	CAT	CAT	3311	3311	0	0	0	nan	762	507.0	1087.0	1.0	2.3226103128961335	0.8840646348257141	0.0	0.43542857142857144	0.2028753456822034	60.78081680659265	52.478567053607705	8.54400374531753	2.8442299601862824	2.23606797749979	29.179097107847547	28.4068055234176	-67.20510798668215	217.25399999999985	0.6640522875816993	20.917647652328014	95.75294392555952	0.11372549086809158	0.011764705181121826	0.8381601334173108	0.1764705926179886	0.27450981736183167	0.11885027075186372	0.12566003139837206	0.12156862765550613	0.07450980693101883	0.07450980693101883	0.022441097583651655	0.022643671139417794	0.13333334028720856	500.59577344095953	1099.3231355084479	0.0	500.6994750656168
1	571	nan	0	CAT	CAT	3311	3311	0	0	0	nan	745	525.0	1133.0	1.0	2.6623590406478344	0.8731870652590089	0.0	0.31837606837606836	0.14748379573286716	63.839780156948535	60.41522986797286	6.4031242374328485	2.4402689008065934	2.23606797749979	31.593344554051928	31.11456506011362	-85.81244891570427	251.9479999999996	0.527433628318584	18.333333738148212	68.05098191648722	0.08235294371843338	0.00784313678741455	0.7320420969172412	0.12941177189350128	0.12941177189350128	0.09306260780785895	0.0913435998879023	0.09019608050584793	0.062745101749897	0.062745101749897	0.012206754487484837	0.011950291884128245	0.09803921729326248	525.3307785669132	1113.9312510329328	0.0	525.6738255033557
1	572	nan	0	CAT	CAT	3311	3311	0	0	0	nan	517	694.0	1104.0	1.0	2.387653386952572	0.9469344963654046	0.0	0.44	0.2061420954121772	53.356942258142524	47.53945729601885	6.708203932499369	2.5397285190541856	2.23606797749979	18.335757415498275	17.15034057009907	20.93563890211015	177.5279999999998	0.7530954115076475	15.996078819036484	66.78039393574	0.10196078568696976	0.021568626165390015	1.3914130670235587	0.23529411852359772	0.2666666805744171	0.11591361463069916	0.1291690404946615	0.1196078434586525	0.07450980693101883	0.07450980693101883	0.0344957809731726	0.03727915580709409	0.14509804546833038	700.27206525013	1107.775735488408	0.0	701.6402321083173
1	573	nan	0	CAT	CAT	3311	3311	0	0	0	nan	2352	661.0	1094.0	1.0	1.221112441870801	0.43252262329915847	0.0	0.6024590163934426	0.40218567179974235	63.455921636605275	64.53681120105021	16.15549442140351	5.914149681915482	5.0990195135927845	55.42823822529615	57.21332357870452	-34.39121614456823	271.0879999999995	0.8634361233480177	28.623530246317387	311.9764798283577	0.10980392247438431	0.019607841968536377	1.061064193819573	0.30980393290519714	0.3137255012989044	0.12391138634769432	0.13264306115151261	0.12941177189350128	0.06666667014360428	0.06666667014360428	0.031350854031117946	0.03384521130957831	0.14901961386203766	652.6382205796033	1105.6283782188862	0.0	652.3384353741496
1	574	nan	0	CAT	CAT	3311	3311	0	0	0	nan	616	555.0	1097.0	1.0	2.408968243597477	0.7041857987737162	0.0	0.2975845410628019	0.133025574709209	50.10538364165675	46.84015371452148	7.0710678118654755	2.3807813199534413	2.0	34.068707302872554	35.57561138861146	37.26077673621724	241.22799999999944	0.5057471264367817	24.33333394676447	80.29411958158016	0.10980392247438431	0.0156862735748291	1.37145047764802	0.2549019753932953	0.27843138575553894	0.12943262737640676	0.13034759672334442	0.12156862765550613	0.09019608050584793	0.09019608050584793	0.03294578948411861	0.030721993276121254	0.14509804546833038	564.150378564045	1105.571330931849	0.0	562.7987012987013
1	575	nan	0	CAT	CAT	3311	3311	0	0	0	nan	769	368.0	1104.0	1.0	1.692821759798038	0.8218695010249579	0.0	0.4107905982905983	0.23398863372107676	50.014896080989274	49.040799340956916	9.055385138137417	3.3144608906626227	2.8284271247461903	27.94961675358187	28.49227620811343	25.300917269445836	203.22199999999978	0.6981389014979573	17.686274968087673	97.36078678816557	0.10588235408067703	0.01372549682855606	0.18127884339192404	0.1882352977991104	0.2666666805744171	0.11193844916511185	0.12660700492609306	0.1196078434586525	0.0	0.0	0.026404900069520197	0.03057276146029928	0.1401960849761963	374.5482740517926	1107.3521972226174	0.0	374.7126137841352
1	576	nan	0	CAT	CAT	3311	3311	0	0	0	nan	1409	546.0	1154.0	1.0	1.6395727955901982	0.8365323137180226	0.0	0.5950168918918919	0.287767931053625	67.20906144578132	65.19202405202648	13.0	4.30679809901844	3.605551275463989	34.44005875515928	36.82502713754451	78.21977567005051	248.04999999999973	0.785395763656633	23.298039831221104	180.8862796202302	0.10196078568696976	0.023529410362243652	1.2674249216058961	0.16862745583057404	0.38823530077934265	0.10836297595916793	0.1283791906460115	0.125490203499794	0.0	0.0	0.027063876176099205	0.03730483048361269	0.14901961386203766	548.3294237806416	1142.721133452536	0.0	547.4464158977999
1	577	nan	0	CAT	CAT	3311	3311	0	0	0	nan	436	690.0	1116.0	1.0	2.3528033290635904	0.910887179888488	0.0	0.33641975308641975	0.20315788336527202	47.24202947923788	41.773197148410844	6.324555320336759	2.3069978458559324	2.0	20.5870769471112	19.494682370435058	38.842239360390046	164.2219999999999	0.6823161189358372	17.925490617752075	65.48235474526882	0.11372549086809158	0.027450986206531525	1.509360599400594	0.2549019753932953	0.29411765933036804	0.1389572916104812	0.15018888703043307	0.1411764770746231	0.08235294371843338	0.08235294371843338	0.04354255645250034	0.04424298799390749	0.1725490242242813	695.3816025562668	1119.7986585052788	0.0	696.5206422018349
1	578	nan	0	CAT	CAT	3311	3311	0	0	0	nan	1032	773.0	1127.0	1.0	1.3006505944394962	0.5453581162104788	0.0	0.6013986013986014	0.3742433983345993	44.79652166042867	47.01063709417264	9.899494936611665	3.7009863412558244	3.1622776601683795	35.68392189599112	37.548585682749284	30.228733004570053	186.15199999999973	0.8167787890779582	14.78823558241129	108.12157081067562	0.0941176488995552	0.011764705181121826	0.6017596494352816	0.125490203499794	0.1764705926179886	0.0947963819385339	0.10476896396383296	0.10588235408067703	0.07058823853731155	0.06666667014360428	0.01309071073839787	0.017336879041790765	0.11372549086809158	783.255522131996	1128.3267563573354	0.0	783.8565891472869
1	579	nan	0	CAT	CAT	3311	3311	0	0	0	nan	864	878.0	1110.0	1.0	1.5920515622126263	0.6535977826067678	0.0	0.3927272727272727	0.19214159630265779	47.18002376491893	50.00999900019995	10.0	3.2765812845585365	2.23606797749979	31.81980515339464	35.70782746134983	-34.69157075402446	237.71199999999948	0.6763209393346379	23.29019669443369	107.2549050450325	0.10980392247438431	0.0156862735748291	0.9000746239271862	0.27450981736183167	0.27450981736183167	0.12322855393880258	0.12413762157989873	0.12156862765550613	0.07450980693101883	0.07450980693101883	0.0328475473468302	0.02523023317556579	0.13725490868091583	877.0479341971019	1116.047824461008	0.0	876.6747685185185
1	580	nan	0	CAT	CAT	3311	3311	0	0	0	nan	771	811.0	1135.0	1.0	1.7509383006301429	0.6259955499862441	0.0	0.4706959706959707	0.17352665918232457	46.224690262911395	46.647615158762406	6.324555320336759	2.446672117709322	2.23606797749979	32.066321314669096	36.04724438725661	39.70994462417537	236.29199999999952	0.6850288760550867	19.54117690771818	75.97255067527294	0.08627451211214066	0.00784313678741455	0.8144266160037859	0.1568627506494522	0.18039216101169586	0.09869281266524334	0.09853767921565881	0.0941176488995552	0.07450980693101883	0.07450980693101883	0.01567017442209009	0.01582398303975222	0.10588235408067703	818.4744231243111	1128.5613998723215	0.0	818.166018158236
1	581	nan	0	CAT	CAT	3311	3311	0	0	0	nan	848	575.0	1148.0	1.0	2.0627211129406313	0.8992432206650796	0.0	0.4038095238095238	0.2342375857342775	61.107514704047226	59.20304046246274	8.602325267042627	3.132293139087899	2.8284271247461903	29.02620450464038	26.73142137346869	-56.22455263679748	213.29199999999975	0.729776247848537	22.839216396212578	119.70196457952261	0.11372549086809158	0.023529410362243652	3.1781218503261868	0.26274511218070984	0.34117648005485535	0.12903512088255695	0.14115797709849365	0.13725490868091583	0.06666667014360428	0.06666667014360428	0.03420188552852552	0.043873411916165644	0.1568627506494522	582.4633075757862	1136.0100576510347	0.0	580.5306603773585
1	582	nan	0	CAT	CAT	3311	3311	0	0	0	nan	240	402.0	1119.0	1.0	2.060349819158652	0.7291646236489359	0.0	0.3598200899550225	0.15732038396330322	29.3201332242584	28.284271247461902	5.830951894845301	2.0122458888638204	1.4142135623730951	17.63772014673445	20.064891042735333	-55.67280116730488	138.458	0.5755395683453237	11.43529437482357	28.95294199883938	0.10980392247438431	0.011764705181121826	0.40801691541534557	0.1725490242242813	0.1725490242242813	0.11211072916493696	0.12063725832849741	0.12156862765550613	0.0	0.0	0.023900401986781096	0.01977293825986355	0.12941177189350128	398.8755248082219	1123.583367188857	0.0	399.1166666666667
1	583	nan	0	CAT	CAT	3311	3311	0	0	0	nan	911	751.0	1129.0	1.0	1.6210020571064134	0.7511345042739697	-1.0	0.5521212121212121	0.25836908433342975	51.15886051089419	49.36598018878993	9.219544457292887	3.22676857576835	2.8284271247461903	30.752561689091234	33.77248046055113	-1.3142234100059853	210.49599999999964	0.7334943639291466	19.0156866684556	100.12157081067562	0.0941176488995552	0.011764705181121826	0.917589139447995	0.2078431397676468	0.2235294133424759	0.10505904236715802	0.10990293173509948	0.10588235408067703	0.07450980693101883	0.07450980693101883	0.02686124252953277	0.025388891625305728	0.11764705926179886	739.4750694940253	1132.3386863338437	0.0	738.7760702524698
1	584	nan	0	CAT	CAT	3311	3311	0	0	0	nan	463	680.0	1126.0	1.0	1.7525641543228467	0.8485503252600034	0.0	0.4093722369584439	0.2483843262546795	40.19201063173113	39.05124837953327	6.708203932499369	2.6208029996061244	2.23606797749979	19.365546474187152	21.266182878513536	63.8602586139737	153.0499999999999	0.731437598736177	16.243137657642365	74.10196281969547	0.125490203499794	0.027450978755950928	0.8653787884457944	0.2549019753932953	0.30588236451148987	0.13883023639010567	0.16004743589567058	0.15294118225574493	0.08627451211214066	0.08627451211214066	0.04030679245447094	0.04502392373997003	0.1882352977991104	682.5487933971112	1133.4114097962158	0.0	683.3974082073435
1	585	nan	0	CAT	CAT	3311	3311	0	0	0	nan	581	420.0	1124.0	1.0	1.603753105011559	0.6913217494404394	0.0	0.4256410256410256	0.16845786761774678	39.49169387271704	45.34313619501854	9.055385138137417	3.4102502473471126	3.0	27.57054832851779	28.534606887747312	-52.67966402955098	208.18399999999977	0.581	17.48235335201025	67.29411935806274	0.10588235408067703	0.007843144237995148	0.3027972652311434	0.20000000298023224	0.2235294133424759	0.10659971556103812	0.11582464605518544	0.11764705926179886	0.0	0.0	0.03018202736927392	0.022160181286612967	0.125490203499794	421.31561774469253	1125.9378205251935	0.0	421.4526678141136
1	586	nan	0	CAT	CAT	3311	3311	0	0	0	nan	1058	523.0	1155.0	1.0	2.197510337457315	0.902215401210739	0.0	0.3815362423368193	0.19970802771956594	70.59165750968964	72.80109889280519	10.770329614269007	3.3665400975267805	2.8284271247461903	29.647236307785167	30.445173633919143	44.17796084281634	258.0179999999996	0.6935431006227466	22.60784373432398	109.34510069340467	0.08235294371843338	0.0156862735748291	2.6035355970853056	0.2705882489681244	0.2705882489681244	0.10714617883565866	0.10335075679905924	0.09803921729326248	0.07450980693101883	0.07058823853731155	0.028913584519794436	0.024341379734881572	0.11372549086809158	509.37036901740777	1144.1407308603243	0.0	511.4697542533081
1	587	nan	0	CAT	CAT	3311	3311	0	0	0	nan	473	838.0	1154.0	1.0	2.5692244695640953	0.7609480421960905	0.0	0.31283068783068785	0.12263150613455628	46.660681951026426	43.32435804486894	6.4031242374328485	2.231002374089548	2.0	28.90029006427542	30.274048700235827	-50.371090457582774	220.15799999999948	0.5169398907103825	21.78039276599884	65.37255086749792	0.11372549086809158	0.019607849419116974	1.3161168606794205	0.3176470696926117	0.3176470696926117	0.12887806370413515	0.13820835278540786	0.12941177189350128	0.08235294371843338	0.08235294371843338	0.0385508929476198	0.035258192011925364	0.1568627506494522	843.6029394260373	1144.3391121713582	0.0	843.8393234672304
1	588	nan	0	CAT	CAT	3311	3311	0	0	0	nan	1365	904.0	1134.0	1.0	1.3624637073127794	0.7766255079982627	0.0	0.49224666426253155	0.3324194623843878	58.192162472237705	59.033888572581766	11.313708498984761	4.25581376990517	4.0	35.77816265652728	36.6588833346341	-64.78136682114257	227.15799999999956	0.8260211800302572	20.270588785409927	152.39216081053019	0.09019608050584793	0.0156862735748291	1.4817397116336086	0.18431372940540314	0.26274511218070984	0.1113768614582963	0.11164260865240307	0.10588235408067703	0.062745101749897	0.062745101749897	0.027914516151048143	0.02801785526612169	0.125490203499794	895.8358466238448	1143.8336078335155	0.0	896.8725274725275
1	589	nan	0	CAT	CAT	3311	3311	0	0	0	nan	996	470.0	1130.0	1.0	2.271214633610933	0.8076355928497054	0.0	0.4238297872340426	0.16334728765604606	65.3260907806425	65.06919393998976	10.0	3.1021857804824204	2.8284271247461903	35.70768626009206	38.52161366204582	52.736839924647214	276.8079999999996	0.6388710711994868	27.28235363215208	138.34118023514748	0.11372549086809158	0.019607849419116974	1.0942270364180355	0.2980392277240753	0.30980393290519714	0.1191369154242449	0.13889676730436493	0.12941177189350128	0.0	0.0	0.03991494859236156	0.036914617963960394	0.16078431904315948	476.4928706997237	1144.9320520205504	0.0	477.5833333333333
1	590	nan	0	CAT	CAT	3311	3311	0	0	0	nan	1096	448.0	1126.0	1.0	1.8854227183037346	0.8210434021163492	0.0	0.45514950166112955	0.15662872994175225	62.95298708085122	61.773780845922005	12.083045973594572	3.680490028925727	3.0	40.18725400690354	35.93770569092317	74.72989949564906	296.5339999999994	0.6025288620120947	27.16078492999077	114.34117898344994	0.09019608050584793	0.011764705181121826	1.7287054735116363	0.24313725531101227	0.2666666805744171	0.10996269202425413	0.10432589323307476	0.09803921729326248	0.0	0.0	0.028624151503366852	0.021169509434085975	0.11372549086809158	448.60712694652216	1137.8952224357415	0.0	448.4169708029197
1	591	nan	0	CAT	CAT	3311	3311	0	0	0	nan	1339	611.0	1127.0	1.0	1.869233347694697	0.7547716040599347	0.0	0.5060468631897204	0.25950804987662424	66.69682860739609	66.70832032063167	11.045361017187261	3.50428534044356	3.0	40.988444696309436	43.75229732229638	-60.677260616325576	254.6359999999997	0.7518248175182481	25.850981049239635	171.58039662986994	0.10588235408067703	0.0156862810254097	2.4399122868302103	0.21568627655506134	0.29411765933036804	0.11592368183515532	0.12814069949952944	0.12156862765550613	0.0	0.0	0.03058103535390429	0.033741985359651526	0.1411764770746231	606.2290357470655	1141.3837222226093	0.0	605.3114264376401
1	592	nan	0	CAT	CAT	3311	3311	0	0	0	nan	729	630.0	1132.0	1.0	2.1600589118902973	0.5995525365060034	0.0	0.4263157894736842	0.19514069317416322	49.42010430265369	50.11985634456667	7.615773105863909	2.4227532207254745	2.0	35.80560480501761	39.55265905242802	52.06326072816621	216.66799999999975	0.6136363636363636	26.772549711167812	109.41568909585476	0.11372549086809158	0.0313725471496582	1.9155290517065442	0.33725491166114807	0.33725491166114807	0.14165370217549106	0.1500901084991149	0.14509804546833038	0.0784313753247261	0.0784313753247261	0.042926611694335454	0.04284324349090343	0.1764705926179886	638.0442995260455	1140.7517293237495	0.0	637.3141289437585
1	593	nan	0	CAT	CAT	3311	3311	0	0	0	nan	432	695.0	1159.0	1.0	2.35636843954552	0.8641435159899922	0.0	0.35294117647058826	0.16618608867616072	45.479521776260874	41.617304093369626	6.0	2.099249546568756	2.0	19.895162795717194	22.88736243943698	-44.12891938287335	180.73799999999986	0.6145092460881935	15.066666960716248	44.98431470245123	0.09019608050584793	0.011764705181121826	0.7513622028927482	0.16470588743686676	0.16470588743686676	0.10390804800493963	0.104130358107526	0.09803921729326248	0.07450980693101883	0.07058823853731155	0.017868043046365925	0.018894783432711133	0.11764705926179886	701.6112806215008	1151.3597767889974	0.0	702.3472222222222
[truncated: 35,411 more rows]
[truncated: 7 more columns]
