# Supplementary material for: Mutationally-activated PI3’-kinase-α promotes de-differentiation of lung tumors initiated by the BRAFV600E oncoprotein kinase
Source: eLife. 2019 Aug 27;8:e43668. doi: 10.7554/eLife.43668 (PMC6711745; doi:10.7554/eLife.43668)
Supplement: Figure 4—source data 1. [file elife-43668-fig4-data1.zip]

Archive with 9 entries (8 files):
- 2wktumorsv5Nuclei.csv
- __MACOSX/
- __MACOSX/._2wktumorsv5Nuclei.csv
- catnkxtumorsv6Nuclei.csv
- __MACOSX/._catnkxtumorsv6Nuclei.csv
- 2wktumorsv5Cytoplasm.csv
- __MACOSX/._2wktumorsv5Cytoplasm.csv
- catnkxtumorsv6Cytoplasm.csv
- __MACOSX/._catnkxtumorsv6Cytoplasm.csv
