# Supplementary material for: Mutationally-activated PI3’-kinase-α promotes de-differentiation of lung tumors initiated by the BRAFV600E oncoprotein kinase
Source: eLife. 2019 Aug 27;8:e43668. doi: 10.7554/eLife.43668 (PMC6711745; doi:10.7554/eLife.43668)
Supplement: Figure 4—source data 1. [file elife-43668-fig4-data1.zip › 2wktumorsv5Nuclei.csv]

ImageNumber	ObjectNumber	Metadata_FileLocation	Metadata_Frame	Metadata_Genotype	Metadata_Genotype	Metadata_Mouse	Metadata_Mouse	Metadata_Series	Metadata_Tumor	Metadata_Tumor	Metadata_stain	AreaShape_Area	AreaShape_Center_X	AreaShape_Center_Y	AreaShape_Center_Z	AreaShape_Compactness	AreaShape_Eccentricity	AreaShape_EulerNumber	AreaShape_Extent	AreaShape_FormFactor	AreaShape_MajorAxisLength	AreaShape_MaxFeretDiameter	AreaShape_MaximumRadius	AreaShape_MeanRadius	AreaShape_MedianRadius	AreaShape_MinFeretDiameter	AreaShape_MinorAxisLength	AreaShape_Orientation	AreaShape_Perimeter	AreaShape_Solidity	Children_Cells_Count	Children_Cytoplasm_Count	Intensity_IntegratedIntensityEdge_OrigGreen	Intensity_IntegratedIntensityEdge_OrigRed	Intensity_IntegratedIntensity_OrigGreen	Intensity_IntegratedIntensity_OrigRed	Intensity_LowerQuartileIntensity_OrigGreen	Intensity_LowerQuartileIntensity_OrigRed	Intensity_MADIntensity_OrigGreen	Intensity_MADIntensity_OrigRed	Intensity_MassDisplacement_OrigGreen	Intensity_MassDisplacement_OrigRed	Intensity_MaxIntensityEdge_OrigGreen	Intensity_MaxIntensityEdge_OrigRed	Intensity_MaxIntensity_OrigGreen	Intensity_MaxIntensity_OrigRed	Intensity_MeanIntensityEdge_OrigGreen	Intensity_MeanIntensityEdge_OrigRed	Intensity_MeanIntensity_OrigGreen
1	1	nan	0	CAT	CAT	1	1	0	1	1	nan	280	1007.0	922.0	1.0	1.2506967722656739	0.7105903983747185	1.0	0.5533596837944664	0.42484238966751875	24.469994833295505	24.596747752497688	6.0	2.5093281220149803	2.23606797749979	19.031721467548557	17.217233141498166	-68.44220682921444	91.00600000000003	0.7629427792915532	1	1	1.8705883016809821	6.600000228732824	8.811765021644533	24.682353768497705	0.027450980618596077	0.05098039284348488	0.003921570256352425	0.027450982481241226	0.4235535055645877	2.250490806155107	0.03921568766236305	0.1921568661928177	0.0470588244497776	0.1921568661928177	0.02672269002401403	0.09428571755332606	0.03147058936301619
1	2	nan	0	CAT	CAT	1	1	0	1	1	nan	897	1047.0	970.0	1.0	1.1837988697736301	0.7893228097281072	1.0	0.7057435090479937	0.5532986422460453	44.314775017371204	45.65084884205331	12.165525060596439	4.841857669669563	4.242640687119285	28.16217896099737	27.208315613401634	-11.794138020712253	142.73199999999994	0.8815724815724816	1	1	4.564706007018685	12.035294469445944	83.5882375575602	70.63137458823621	0.04019607976078987	0.04313725605607033	0.03529411926865578	0.0156862735748291	2.0269890792007232	6.59797142582373	0.13725490868091583	0.3333333432674408	0.29019609093666077	0.3333333432674408	0.03835887400856038	0.1011369283146718	0.09318644097832798
1	3	nan	0	CAT	CAT	1	1	0	1	1	nan	880	1046.0	996.0	1.0	1.1177764459664892	0.6294115764533905	1.0	0.6470588235294118	0.5281477986118158	39.52566627227604	42.44997055358225	12.083045973594572	4.7030411572665445	4.123105625617661	32.24398473183212	30.71429297293975	14.759470943268473	144.7	0.8321513002364066	1	1	6.780392372980714	22.905882995575666	121.90196402743459	167.44314152002335	0.062745101749897	0.10980392247438431	0.03921568766236305	0.04313725233078003	1.026076996514833	5.05284091568517	0.13725490868091583	0.43921568989753723	0.4901960790157318	0.45098039507865906	0.05746095231339588	0.19411765250487853	0.13852495912208476
1	4	nan	0	CAT	CAT	1	1	0	1	1	nan	833	1035.0	1020.0	1.0	1.0626478138078221	0.6435964124052425	1.0	0.7262423714036618	0.6286070282911373	37.71357649185989	38.600518131237564	13.152946437965905	5.038688306375639	4.47213595499958	29.585522936409532	28.8646533124715	73.83400960528259	129.04400000000004	0.892818863879957	1	1	9.505882620811462	18.847059451043606	118.66274815052748	126.16078769415617	0.08235294371843338	0.10980392247438431	0.0470588281750679	0.027450978755950928	2.479984248425746	2.2228707148974403	0.21176470816135406	0.30980393290519714	0.2980392277240753	0.30980393290519714	0.09229012253215012	0.18298115971886997	0.14245227869210983
1	5	nan	0	CAT	CAT	1	1	0	1	1	nan	888	1066.0	1074.0	1.0	1.1983036974871444	0.637354149573918	1.0	0.5481481481481482	0.5226839561464651	41.235539539566055	48.76474136094644	13.601470508735444	4.746923640906423	4.123105625617661	34.645992951367504	31.774911526647973	-87.60767351948569	146.11399999999998	0.8222222222222222	1	1	6.3882355112582445	10.168627835810184	114.92941515892744	78.16470830887556	0.05098039284348488	0.07450980693101883	0.07058823481202126	0.0156862735748291	3.3222085311673863	1.9441328444113066	0.14509804546833038	0.16470588743686676	0.3137255012989044	0.16470588743686676	0.05279533480378715	0.08403824657694367	0.12942501707086423
2	1	nan	0	CAT	CAT	1	1	0	2	2	nan	940	949.0	961.0	1.0	1.0377494459756182	0.5089915163205447	1.0	0.618421052631579	0.6635242270598382	37.78083527845752	39.81205847478876	15.0	5.403510064424676	5.0	32.526911934581186	32.52066759481824	21.923160065446798	133.42600000000002	0.9038461538461539	1	1	10.462745320051908	19.27058880031109	206.58824053779244	156.42353431135416	0.06666667014360428	0.09803921729326248	0.1254901997745037	0.043137259781360626	4.329813973599948	5.221897045795524	0.4274509847164154	0.6627451181411743	0.6196078658103943	0.6627451181411743	0.1006033203851145	0.1852941230799143	0.21977472397637493
2	2	nan	0	CAT	CAT	1	1	0	2	2	nan	891	1016.0	1001.0	1.0	1.0969544946357925	0.5394336287187727	1.0	0.5439560439560439	0.6080340111180934	38.16895417401062	41.43669871020132	13.416407864998739	4.983232960957626	4.242640687119285	31.435982911482217	32.139332846460945	-55.43043048768426	135.70000000000002	0.8642095053346266	1	1	13.780392475426197	14.023529808968306	175.63137774541974	81.13333575055003	0.11372549086809158	0.05882352963089943	0.08235294371843338	0.027450982481241226	2.7024706179635767	2.87831604926222	0.22745098173618317	0.239215686917305	0.3764705955982208	0.239215686917305	0.12527629523114725	0.1274866346269846	0.19711714674008948
2	3	nan	0	CAT	CAT	1	1	0	2	2	nan	956	960.0	1018.0	1.0	1.2038447309869134	0.8335808408144884	1.0	0.6437710437710438	0.6944345557589131	47.38108115713836	50.11985634456667	13.0	5.161507881274176	4.47213595499958	26.07090922258577	26.173190084625126	58.47478863554011	131.52800000000002	0.9340498290180754	1	1	7.243137449026108	9.54117677360773	182.71373049914837	209.23530032858253	0.07450980693101883	0.14901961386203766	0.08627451583743095	0.06666666269302368	2.8487812930290626	2.043192447192332	0.2549019753932953	0.29411765933036804	0.6235294342041016	0.5647059082984924	0.06645080228464319	0.08753373186796083	0.19112314905768657
3	1	nan	0	CAT	CAT	1	1	0	3	3	nan	795	1115.0	970.0	1.0	1.2785305400995144	0.6918963567147532	1.0	0.5047619047619047	0.4356884950286303	41.252579479316594	45.0	11.661903789690601	4.226309736844923	3.605551275463989	31.86485724927665	29.78423187149941	70.73332639034929	151.42599999999996	0.8255451713395638	1	1	13.090196419507265	88.18039299547672	184.70588768087327	664.7764762639999	0.10588235408067703	0.7205882519483566	0.08627451956272125	0.0627450942993164	0.42092767123096786	1.1225847590053075	0.25882354378700256	1.0	0.6784313917160034	1.0	0.11188202067954928	0.7536785726109122	0.23233444991304814
3	2	nan	0	CAT	CAT	1	1	0	3	3	nan	610	1016.0	1011.0	1.0	1.1777304784340852	0.6402730165800893	1.0	0.6051587301587301	0.6483730369772275	33.940575619173586	36.68787265568828	11.0	4.070804085629164	3.605551275463989	25.887549043126455	26.071365714190385	79.53396040534058	108.73200000000004	0.896399706098457	1	1	8.949019812047482	16.207843631505966	149.16470952145755	96.63921862840652	0.1196078434586525	0.12941177189350128	0.11764706671237946	0.03529411554336548	1.855848288556558	2.6755673026928855	0.21960784494876862	0.4156862795352936	0.5882353186607361	0.4156862795352936	0.09622601948438152	0.17427788851081685	0.24453231069091402
4	1	nan	0	CAT	CAT	1	1	0	4	4	nan	944	918.0	845.0	1.0	1.063971319666251	0.6187408886094609	1.0	0.5914786967418546	0.7653693427896034	39.77445995860755	41.10960958218893	13.892443989449804	5.48231952576325	5.0	29.688726805691243	31.24662215535007	-54.23049745803072	124.49600000000008	0.9425861208187719	1	1	16.27843190729618	26.992157623171806	340.1725592315197	239.94902527332306	0.23529411852359772	0.1882352977991104	0.11372548341751099	0.050980404019355774	0.6591547847500056	2.1247751021744197	0.2862745225429535	0.5490196347236633	0.7921568751335144	0.5882353186607361	0.16956699903433523	0.2811683085747063	0.3603522873215251
4	2	nan	0	CAT	CAT	1	1	0	4	4	nan	715	930.0	869.0	1.0	1.1114535508525412	0.7247696196312987	1.0	0.5534055727554179	0.6891367338868509	37.05999251061419	37.656340767525464	11.40175425099138	4.583125506966878	4.123105625617661	24.20693309273394	25.534012067815993	-53.94151114916298	114.18400000000007	0.9137380191693291	1	1	14.988235726952553	16.941176995635033	173.02745597064495	106.34510158002377	0.1715686321258545	0.11764705926179886	0.07058823108673096	0.023529410362243652	0.6188729030813782	1.2812815067473882	0.29019609093666077	0.3960784375667572	0.4117647111415863	0.3960784375667572	0.17032086053355175	0.1925133749503981	0.24199644191698594
4	3	nan	0	CAT	CAT	1	1	0	4	4	nan	818	953.0	888.0	1.0	1.1016773264165232	0.6455210770732516	1.0	0.5006119951040392	0.6242339582233227	38.081443251115665	42.01190307520001	12.727922061357855	4.800855399339	4.242640687119285	27.429587174431315	29.08441499556659	47.2481527475848	128.32400000000007	0.875334403424291	1	1	17.921569049358368	23.65098115056753	214.75686751306057	165.29020107537508	0.17843137681484222	0.14901961386203766	0.07450981438159943	0.047058820724487305	1.7339092506373779	0.31030112114657554	0.3529411852359772	0.4627451002597809	0.5058823823928833	0.4627451002597809	0.18102594999351887	0.23889879950068213	0.26253895783992737
4	4	nan	0	CAT	CAT	1	1	0	4	4	nan	534	1012.0	890.0	1.0	1.0516762712459886	0.5538927709174308	1.0	0.6137931034482759	0.6527967878038673	29.092279800994646	31.38470965295043	11.180339887498949	4.168118489420736	3.605551275463989	24.596747752497688	24.221883414528225	63.813185973562405	101.38800000000006	0.8952221290863369	1	1	12.639216028153896	12.984314076602459	110.96470903605223	59.00392344594002	0.16470588743686676	0.07450980693101883	0.039215683937072754	0.011764705181121826	0.44471006184942646	3.092402509195375	0.21960784494876862	0.4117647111415863	0.3333333432674408	0.4117647111415863	0.1579902003519237	0.16230392595753074	0.20779908059185812
4	5	nan	0	CAT	CAT	1	1	0	4	4	nan	793	931.0	905.0	1.0	1.0099985892912942	0.36098546415426097	1.0	0.7067736185383244	0.8509422696409392	33.043625993786016	33.60059523282288	14.866068747318506	5.396908501058414	5.0	29.611007492246568	30.81554194610368	46.644973929647584	108.21600000000005	0.9418052256532067	1	1	13.00000036507845	49.87058913707733	286.29804656654596	338.29020431637764	0.1764705926179886	0.3176470696926117	0.12941177189350128	0.09411764144897461	0.2636533373306506	1.7634861229676428	0.239215686917305	1.0	0.9215686321258545	1.0	0.14606741983234212	0.5603436981694082	0.36103158457319795
4	6	nan	0	CAT	CAT	1	1	0	4	4	nan	638	1011.0	928.0	1.0	1.3051337523536837	0.8535472745592152	1.0	0.562610229276896	0.6378386730114579	40.848841086269275	41.30375285612676	9.848857801796104	3.9894017757519458	3.605551275463989	22.030004560086482	21.282875397873365	-10.443185181779569	112.11400000000006	0.8692098092643051	1	1	19.70196131616831	28.560784935951233	227.56863382458687	169.73725919425488	0.2235294133424759	0.1882352977991104	0.11764706671237946	0.06666666269302368	0.794547530876117	2.9670321555781967	0.3921568691730499	0.5098039507865906	0.7058823704719543	0.5176470875740051	0.21650506940844294	0.3138547795159476	0.3566906486278791
4	7	nan	0	CAT	CAT	1	1	0	4	4	nan	735	940.0	934.0	1.0	1.0534272848157027	0.4734932834969206	1.0	0.6550802139037433	0.6810179330421338	33.338348378011325	35.22782990761707	13.0	4.833566650832473	4.242640687119285	28.892145949392123	29.364331529947982	36.99807775569647	116.45800000000006	0.8887545344619106	1	1	20.113726057112217	48.77255004644394	254.1764773875475	277.7764772325754	0.22745098173618317	0.20392157137393951	0.10784314572811127	0.125490203499794	1.0432899220839529	2.57299666682901	0.4000000059604645	0.9647058844566345	0.6235294342041016	0.9647058844566345	0.21627662427002384	0.5244360220047736	0.34581833658169725
4	8	nan	0	CAT	CAT	1	1	0	4	4	nan	607	948.0	961.0	1.0	1.0289037078615768	0.47574835374229507	1.0	0.7752234993614304	0.8065609623942893	29.970248455574126	31.38470965295043	11.661903789690601	4.54080862054489	4.0	25.24582587553695	26.361274196926818	-78.63295189902033	97.24800000000003	0.9403563129357088	1	1	14.909804359078407	60.32941311597824	174.56078892946243	362.02745974063873	0.21176470816135406	0.4735294133424759	0.07058823108673096	0.11372551321983337	1.142469031851358	0.8926929823216789	0.37254902720451355	0.9607843160629272	0.5411764979362488	0.9921568632125854	0.1796361970973302	0.7268603989876896	0.28757955342580305
4	9	nan	0	CAT	CAT	1	1	0	4	4	nan	800	1020.0	1013.0	1.0	1.0766339143865777	0.6601004289633604	1.0	0.6552006552006552	0.6195021423537458	37.457713645239615	40.607881008493905	13.601470508735444	4.97489179422289	4.242640687119285	27.96852752845762	28.137386385480454	32.368509475630994	127.38800000000005	0.8786381109280618	1	1	17.239216312766075	28.08627536147833	218.96863262355328	175.58039741963148	0.1764705926179886	0.14509804546833038	0.09019608795642853	0.0313725471496582	1.1053904641677466	2.4835039593837354	0.29411765933036804	0.7568627595901489	0.4941176474094391	0.7568627595901489	0.16418301250253406	0.2674883367759841	0.2737107907794416
4	10	nan	0	CAT	CAT	1	1	0	4	4	nan	658	1071.0	1049.0	1.0	1.1967640457230198	0.8282896685125817	1.0	0.7335562987736901	0.7258493003688474	39.081240628055575	38.8329756778952	10.198039027185569	4.3883951797431475	4.0	21.791314465598763	21.897223833293765	-79.86179632841687	106.73200000000004	0.9333333333333333	1	1	12.349019922316074	8.427451230585575	149.05490627884865	50.42745255678892	0.16274510324001312	0.062745101749897	0.0627450942993164	0.011764705181121826	0.181117488514316	2.067965793212484	0.20392157137393951	0.1725490242242813	0.38823530077934265	0.1725490242242813	0.1372113324701786	0.09363834700650639	0.2265272131897396
4	11	nan	0	CAT	CAT	1	1	0	4	4	nan	440	1021.0	1055.0	1.0	1.1251620874766386	0.752133920600932	1.0	0.7142857142857143	0.7695549834073327	29.683030945279473	28.160255680657446	9.219544457292887	3.8077317627183427	3.1622776601683795	19.02326510840385	19.561422902394305	-83.9746026575136	84.76400000000002	0.9243697478991597	1	1	12.450980804860592	24.29411832988262	130.5568664446473	119.89019912481308	0.16862745583057404	0.22745098173618317	0.11372549831867218	0.02745099365711212	0.7038221127530911	1.1039481086089047	0.3686274588108063	0.6039215922355652	0.6078431606292725	0.6039215922355652	0.16825649736298098	0.32829889634976517	0.2967201510105621
4	12	nan	0	CAT	CAT	1	1	0	4	4	nan	786	1041.0	1065.0	1.0	1.137353162090742	0.7814333676731022	1.0	0.7017857142857142	0.6998176735599934	40.48805016871992	39.20459156782532	11.704699910719626	4.832476667341754	4.242640687119285	24.86355686897977	25.26408560082761	-76.57871376445517	118.80200000000006	0.919836161497952	1	1	15.301961198449135	35.81960879266262	294.3843210116029	232.2313786894083	0.16078431904315948	0.21176470816135406	0.16470588743686676	0.05490197241306305	0.8928470445823246	1.827629387450449	0.35686275362968445	0.7058823704719543	0.9607843160629272	0.7058823704719543	0.15614246120866465	0.36550621217002677	0.37453475955674664
4	13	nan	0	CAT	CAT	1	1	0	4	4	nan	870	917.0	1073.0	1.0	1.0872965617269672	0.7469529359109911	1.0	0.7347972972972973	0.8070727905921774	40.878172624248236	40.8166632639171	13.45362404707371	5.396346838132405	5.0	26.853204549822255	27.17895328784916	57.06556467899623	116.38800000000005	0.9581497797356827	1	1	12.113725826144218	35.376471653580666	287.94510647654533	294.6353025138378	0.1882352977991104	0.27843138575553894	0.14117646217346191	0.05098038911819458	0.1825492144559868	1.513086434827555	0.14901961386203766	0.6745098233222961	0.6392157077789307	0.6745098233222961	0.12488377140354864	0.36470589333588316	0.3309713867546498
4	14	nan	0	CAT	CAT	1	1	0	4	4	nan	421	1124.0	1083.0	1.0	1.0278834591051549	0.4391775861014733	1.0	0.7321739130434782	0.7279868964683766	24.731934517457685	25.238858928247925	10.0	3.8849343854322753	3.605551275463989	21.768891000338428	22.219176685683337	24.34078282517224	85.24800000000003	0.9202185792349726	1	1	9.254902258515358	17.509804412722588	71.98039395362139	100.51764953136444	0.14509804546833038	0.19607843458652496	0.027450978755950928	0.0313725471496582	0.12965698793432878	1.0874726123034724	0.1725490242242813	0.5176470875740051	0.22745098173618317	0.5176470875740051	0.13412901823935303	0.2537652813438056	0.17097480749078714
4	15	nan	0	CAT	CAT	1	1	0	4	4	nan	265	935.0	1102.0	1.0	1.1807676737635848	0.5977591974011123	1.0	0.6022727272727273	0.5580604562170748	22.07323389275891	22.47220505424423	7.0	2.7744557515781443	2.23606797749979	16.895349365688748	17.695575424315955	-85.35076031822835	77.24800000000003	0.7817109144542773	1	1	7.929412066936493	17.156863301992416	40.917648397386074	68.10588443279266	0.13333334028720856	0.21960784494876862	0.019607841968536377	0.03529413044452667	0.37170877797886703	0.2744297745012518	0.14509804546833038	0.3843137323856354	0.21568627655506134	0.3843137323856354	0.12789374301510473	0.27672360164503895	0.15440622036749463
4	16	nan	0	CAT	CAT	1	1	0	4	4	nan	677	911.0	1139.0	1.0	1.1514951104081137	0.7842440136153979	1.0	0.623963133640553	0.7154758586250277	37.87614713822878	36.71511950137164	11.180339887498949	4.526633087388577	4.123105625617661	23.13328011002004	23.50035086453698	34.45666286276614	109.04400000000007	0.9415855354659249	1	1	11.780392453074455	25.53333419561386	250.772556245327	187.086280092597	0.18529412150382996	0.1882352977991104	0.16862747073173523	0.07058823108673096	0.45298801446317405	2.1077844729928206	0.3176470696926117	0.6117647290229797	0.7843137383460999	0.6117647290229797	0.13698130759388902	0.2968992348327193	0.3704173652072777
4	17	nan	0	CAT	CAT	1	1	0	4	4	nan	805	1058.0	1143.0	1.0	1.1220473884546325	0.7639872897437541	1.0	0.6135670731707317	0.7019801441113716	40.30842444112627	40.19950248448356	12.529964086141668	4.982598314954981	4.47213595499958	24.596747752497688	26.00825680980649	-71.95191480492443	120.04400000000005	0.9258194364577343	1	1	15.364706337451935	30.317647859454155	297.04314555972815	183.18431939184666	0.1882352977991104	0.14901961386203766	0.14509804546833038	0.06666666269302368	0.9300184899317842	0.7403173005692862	0.2705882489681244	0.6274510025978088	0.7882353067398071	0.6313725709915161	0.15678271772910138	0.30936375366789953	0.36899769634748836
4	18	nan	0	CAT	CAT	1	1	0	4	4	nan	734	975.0	1144.0	1.0	1.1386258452185918	0.7784510389619681	1.0	0.6178451178451179	0.6554157343473072	39.08608095571515	38.600518131237564	11.180339887498949	4.631662514463007	4.123105625617661	24.596747752497688	24.53454130201732	33.743757132395565	118.63000000000005	0.8956680902989628	1	1	12.850980766117573	32.18823613226414	146.79216135293245	188.98039722442627	0.14901961386203766	0.16470588743686676	0.04313725233078003	0.07450979948043823	0.31034851225005355	1.994151845536894	0.2235294133424759	0.6078431606292725	0.3490196168422699	0.6078431606292725	0.1367125613416763	0.3424280439602568	0.19998932064432215
4	19	nan	0	CAT	CAT	1	1	0	4	4	nan	908	1082.0	1152.0	1.0	1.1005742811828836	0.7060295134140641	1.0	0.6485714285714286	0.7536588971413731	41.1728669467108	41.23105625617661	13.416407864998739	5.288635046005138	5.0	28.25676491163067	29.157900151247485	-63.73218657508356	123.04400000000005	0.9218274111675127	1	1	15.77647102624178	25.34902037680149	239.74118288606405	144.81961208581924	0.18039216101169586	0.09019608050584793	0.08235293626785278	0.047058820724487305	0.34482901998680526	3.0018979077532055	0.2862745225429535	0.7411764860153198	0.4470588266849518	0.7411764860153198	0.15467128457099782	0.2485198076157009	0.2640321397423613
4	20	nan	0	CAT	CAT	1	1	0	4	4	nan	937	1111.0	1152.0	1.0	1.0605291092251228	0.6902338716917285	1.0	0.7034534534534534	0.8391134127628488	40.75945857983266	40.22437072223753	14.866068747318506	5.675729195926342	5.0	28.991378028648448	29.492987762141578	-52.35324194024299	118.45800000000006	0.9488607594936709	1	1	12.870588652789593	60.07843229174614	253.70588854700327	641.2470689713955	0.1764705926179886	0.5176470875740051	0.08627450466156006	0.2078431248664856	0.19190447060889734	2.380105350312838	0.19607843458652496	1.0	0.5607843399047852	1.0	0.1313325372733632	0.6130452274667973	0.2707640219284987
4	21	nan	0	CAT	CAT	1	1	0	4	4	nan	707	963.0	1166.0	1.0	1.0939973341694194	0.7536497998507063	1.0	0.7442105263157894	0.7654905487521363	37.10361191550431	37.21558813185679	12.0	4.879979034683858	4.242640687119285	24.0	24.387320371472228	-1.7397041953603667	107.73200000000004	0.9464524765729585	1	1	12.341176815330982	47.917648285627365	255.90588957816362	295.9686355292797	0.19509804248809814	0.3019607961177826	0.1568627506494522	0.10196077823638916	0.07807285466106054	1.5925117448526211	0.21960784494876862	0.7882353067398071	0.7921568751335144	0.7882353067398071	0.13866490803742676	0.5384005425351389	0.3619602398559599
5	1	nan	0	CAT	CAT	131	131	0	1	1	nan	882	1252.0	783.0	1.0	1.0330782520521904	0.6219298720527314	1.0	0.7424242424242424	0.8620734283886	37.93526091239027	37.73592452822641	14.7648230602334	5.628903641619007	5.0	29.068883707497267	29.706076410735463	59.60939565482222	113.38800000000006	0.9545454545454546	1	1	5.250980496406555	19.349020145833492	223.60392694920301	128.317650526762	0.09803921729326248	0.0941176488995552	0.14509804546833038	0.047058820724487305	0.5406546099651924	0.675866375586548	0.07058823853731155	0.2862745225429535	0.6431372761726379	0.29019609093666077	0.055273478909542685	0.2036738962719315	0.2535191915523844
5	2	nan	0	CAT	CAT	131	131	0	1	1	nan	907	1154.0	823.0	1.0	1.1492673205042958	0.7985246245213625	1.0	0.6871212121212121	0.7395230056297822	44.141978882786574	43.41658669218482	12.529964086141668	5.2563372235658425	5.0	25.655782546673407	26.571800293560795	-60.46900044895759	124.14600000000004	0.9398963730569948	1	1	7.105882536619902	13.729412224143744	236.39216197282076	81.01176695153117	0.11764705926179886	0.05098039284348488	0.1411764845252037	0.0156862773001194	0.7818915820580975	2.7071925188953947	0.14901961386203766	0.2705882489681244	0.5568627715110779	0.2705882489681244	0.06832579362134521	0.13201357907830522	0.2606308290769799
5	3	nan	0	CAT	CAT	131	131	0	1	1	nan	841	1182.0	824.0	1.0	1.16148294163321	0.7639680645557833	1.0	0.5981507823613087	0.7087204185020453	41.9127886887606	41.048751503547585	12.806248474865697	4.886326593115411	4.47213595499958	28.621670111997307	27.044396885222902	-40.58509518733113	122.11400000000006	0.9043010752688172	1	1	8.525490410625935	25.8156870752573	202.25098503753543	168.5568674504757	0.12941177189350128	0.1411764770746231	0.1098039299249649	0.054901957511901855	1.048044843340324	0.59604005948241	0.18431372940540314	0.3333333432674408	0.5176470875740051	0.3333333432674408	0.08525490410625934	0.258156870752573	0.2404886861326224
5	4	nan	0	CAT	CAT	131	131	0	1	1	nan	415	1279.0	844.0	1.0	1.0252703695687213	0.5422830215652036	1.0	0.7217391304347827	0.8112365756352032	25.24134369850194	25.632011235952593	10.0	3.930801601052501	3.605551275463989	21.083457854961818	21.207673097606012	71.0795459837505	80.17800000000003	0.9284116331096197	1	1	3.8352941907942295	10.309804234653711	50.29804053157568	71.2156880274415	0.0784313753247261	0.13333334028720856	0.035294122993946075	0.04313725233078003	0.2855920777678213	1.5441119115367832	0.07450980693101883	0.33725491166114807	0.3019607961177826	0.33725491166114807	0.05811051804233681	0.15620915507051078	0.12120009766644742
5	5	nan	0	CAT	CAT	131	131	0	1	1	nan	670	1184.0	852.0	1.0	1.1390494324426939	0.7389323074821537	1.0	0.6036036036036037	0.6952675021621342	36.577407910478875	37.94733192202055	11.180339887498949	4.435453419079575	4.123105625617661	25.563254878829497	24.645113865410057	-67.40732886130667	110.04400000000005	0.9146757679180887	1	1	8.764706157147884	24.43137338757515	178.26667123287916	145.87451457232237	0.13137255609035492	0.16078431904315948	0.12941177934408188	0.050980404019355774	0.6395342022354114	0.8004728566378655	0.18039216101169586	0.364705890417099	0.5568627715110779	0.364705890417099	0.09847984446233578	0.274509813343541	0.2660696585565361
5	6	nan	0	CAT	CAT	131	131	0	1	1	nan	777	1207.0	858.0	1.0	1.323331789620115	0.7824220237752723	1.0	0.47435897435897434	0.5010401056922733	43.438404787538154	45.18849411078001	12.041594578792296	4.2870029722282235	3.605551275463989	28.941866382475418	27.051204299707507	-38.20495312047676	139.598	0.8519736842105263	1	1	9.901960965245962	29.674510836601257	141.60000386461616	183.0980450809002	0.08235294371843338	0.1921568661928177	0.08823530375957489	0.04313725233078003	0.926185658306959	0.528248880761972	0.239215686917305	0.37254902720451355	0.4313725531101227	0.37254902720451355	0.09084367858023819	0.2722432186844152	0.1822393872131482
5	7	nan	0	CAT	CAT	131	131	0	1	1	nan	713	1072.0	859.0	1.0	1.17252332522335	0.7975555018322498	1.0	0.5825163398692811	0.6810399022838914	39.520748280472056	37.57658845611187	11.180339887498949	4.490788774759834	4.123105625617661	23.363465675799887	23.84071644685424	55.52197185521973	114.70000000000006	0.8884735202492212	1	1	7.086274676024914	18.35686332732439	151.2313764281571	136.98039643466473	0.10196078568696976	0.14509804546833038	0.10588236153125763	0.03529411554336548	0.785790821609066	0.6789950375540187	0.21568627655506134	0.3490196168422699	0.46666666865348816	0.3490196168422699	0.07702472473940124	0.1995311231230912	0.2121057172905429
5	8	nan	0	CAT	CAT	131	131	0	1	1	nan	785	1127.0	871.0	1.0	1.0804535315534243	0.5360322530265145	1.0	0.6413398692810458	0.6418274584969413	35.525190698953075	37.44329045369811	13.0	4.845291558283148	4.242640687119285	29.698484809834994	29.99027727416204	-49.944482853602345	123.97400000000005	0.9038572251007484	1	1	8.17254925891757	21.80000065267086	169.99608267098665	169.2509847804904	0.0833333358168602	0.14901961386203766	0.11372549831867218	0.039215683937072754	1.3813431193717947	2.2030049756214205	0.19607843458652496	0.6235294342041016	0.5647059082984924	0.8156862854957581	0.08012303195017226	0.21372549659481235	0.21655551932609765
5	9	nan	0	CAT	CAT	131	131	0	1	1	nan	756	1221.0	877.0	1.0	1.8047544968712081	0.9107627347101869	1.0	0.5080645161290323	0.40889665112618745	54.46034709982338	47.853944456021594	10.770329614269007	3.727799834094606	3.1622776601683795	24.742960732164835	22.48831483154606	-10.846502519285897	152.42599999999996	0.7135441245870694	1	1	10.580392383038998	35.27843242883682	124.65882723033428	204.6549083441496	0.05882352963089943	0.239215686917305	0.10196078941226006	0.027450978755950928	3.9096680540904076	0.8511266256773083	0.239215686917305	0.41960784792900085	0.4274509847164154	0.41960784792900085	0.08532574502450804	0.28450348732932923	0.1648926286115533
5	10	nan	0	CAT	CAT	131	131	0	1	1	nan	580	1059.0	879.0	1.0	1.053525155129662	0.5782465361473326	1.0	0.6041666666666666	0.6223789614019479	30.591643014529623	31.400636936215164	11.661903789690601	4.263906899418776	3.605551275463989	25.4	24.958561685151476	51.981050370922944	108.21600000000005	0.8467153284671532	1	1	8.90980414301157	17.156863167881966	96.87059105932713	106.31764964014292	0.10196078568696976	0.13333334028720856	0.06666666269302368	0.04313725233078003	1.3906478947349101	1.9035007406466242	0.2235294133424759	0.47843137383461	0.35686275362968445	0.47843137383461	0.10241154187369621	0.19720532376875824	0.16701826044711574
5	11	nan	0	CAT	CAT	131	131	0	1	1	nan	553	1037.0	884.0	1.0	1.2884658687369612	0.8723818341971684	1.0	0.6144444444444445	0.7104070829979149	38.28703564654118	38.2099463490856	9.848857801796104	3.947772809551322	3.605551275463989	18.74085142663273	18.715662343578625	-41.47884079708812	98.90400000000004	0.9461077844311377	1	1	6.780392300337553	15.46274545788765	95.49019861593843	87.94117861241102	0.08627451211214066	0.10196078568696976	0.07450980693101883	0.047058820724487305	0.7733178797357855	1.5781225901289309	0.2078431397676468	0.4274509847164154	0.38823530077934265	0.4274509847164154	0.08268771097972626	0.18857006655960548	0.1726766701915704
5	12	nan	0	CAT	CAT	131	131	0	1	1	nan	911	1092.0	889.0	1.0	1.1696155559937464	0.8116927342588334	1.0	0.6134680134680135	0.678730216032835	44.978910413690514	45.880278987817846	12.529964086141668	5.086308093811537	4.47213595499958	27.968433379795894	26.27149217771564	-25.861332282632986	129.87200000000004	0.9078226208271052	1	1	9.16862766072154	15.745098505169153	233.62745727226138	117.64314052090049	0.11764705926179886	0.09019608050584793	0.12352941185235977	0.0313725471496582	1.7324686709949502	1.279773790460997	0.20392157137393951	0.32549020648002625	0.6352941393852234	0.32549020648002625	0.08649648736529755	0.1485386651431052	0.25645165452498503
5	13	nan	0	CAT	CAT	131	131	0	1	1	nan	812	1164.0	895.0	1.0	1.2219564656984927	0.7195922601814239	1.0	0.5686274509803921	0.49013701975159607	41.293433314211136	44.294469180700204	12.36931687685298	4.378739091857372	3.802775637731995	28.508049931398133	28.674029834639555	-18.913408993114686	144.2859999999999	0.81649069884364	1	1	8.262745333835483	20.46666732430458	137.9215722400695	106.0941206626594	0.062745101749897	0.06666667014360428	0.08235294744372368	0.03529411926865578	2.1846674567674658	4.612110304345146	0.1568627506494522	0.37254902720451355	0.5098039507865906	0.3960784375667572	0.07062175499004686	0.1749287805496118	0.16985415300501172
5	14	nan	0	CAT	CAT	131	131	0	1	1	nan	629	1210.0	896.0	1.0	1.0995093798136684	0.742735232133268	1.0	0.6418367346938776	0.6885073557852183	34.89288921028728	34.132096331752024	11.045361017187261	4.460631615406966	4.0	23.92930765203796	23.363763109499292	15.520557656251318	107.14600000000004	0.9115942028985508	1	1	7.262745318934321	24.89804008603096	105.83137539215386	153.85882772505283	0.08235294371843338	0.21960784494876862	0.07843136787414551	0.02745099365711212	1.7132468842451123	0.5882538795470915	0.21176470816135406	0.3960784375667572	0.40392157435417175	0.3960784375667572	0.08347983125211864	0.28618436880495357	0.16825337900183443
5	15	nan	0	CAT	CAT	131	131	0	1	1	nan	783	1119.0	898.0	1.0	1.1203198859326087	0.6821604015351677	1.0	0.5931818181818181	0.6448234251794399	38.1636922069597	41.78516483155236	12.806248474865697	4.802496091100365	4.123105625617661	27.32196287188045	27.9053895145513	-36.09606021569688	123.52800000000008	0.9	1	1	7.7882355116307735	15.576471000909805	163.35294454172254	93.73725759238005	0.08529412001371384	0.0784313753247261	0.09803921729326248	0.027450978755950928	1.7188938825093256	3.096543805401903	0.1764705926179886	0.4941176474094391	0.5098039507865906	0.4941176474094391	0.07866904557202802	0.15733809091828085	0.20862445024485637
5	16	nan	0	CAT	CAT	131	131	0	1	1	nan	698	1140.0	909.0	1.0	1.2946111597445378	0.8160488036655048	1.0	0.5548489666136724	0.5434467156188292	41.54016695460638	41.86884283091664	10.0	4.100317401942669	3.605551275463989	27.089871658921076	24.009510379707038	-55.72898795941619	127.04400000000007	0.8491484184914841	1	1	9.266666948795319	8.243137463927269	123.69019937515259	49.42745227366686	0.11764705926179886	0.0470588244497776	0.05882353335618973	0.019607845693826675	1.0109241160235707	2.421404090554347	0.1764705926179886	0.13333334028720856	0.3764705955982208	0.1411764770746231	0.0899676402795662	0.08003046081482786	0.1772065893626828
5	17	nan	0	CAT	CAT	131	131	0	1	1	nan	456	1065.0	904.0	1.0	1.1220919082855054	0.6323466888724318	1.0	0.6129032258064516	0.672360098572483	28.569687015178687	31.953090617340916	10.0	3.7312255219301793	3.1622776601683795	21.819715855161817	22.13252302920222	-18.78739956237438	92.31800000000004	0.8923679060665362	1	1	5.9333335012197495	9.109804138541222	107.6431399025023	61.47451180964708	0.12941177189350128	0.11764705926179886	0.10196077823638916	0.019607849419116974	0.7179197698526426	0.5410119000702389	0.21960784494876862	0.23529411852359772	0.5215686559677124	0.239215686917305	0.07911111334959665	0.12146405518054962	0.2360595173300489
5	18	nan	0	CAT	CAT	131	131	0	1	1	nan	819	1039.0	907.0	1.0	1.1957003296780446	0.804811945131854	1.0	0.6363636363636364	0.6805611700935106	42.94736963614822	42.20189569201838	11.661903789690601	4.775357506874682	4.242640687119285	26.127372502963812	25.49054767179643	-30.399003362694103	122.97400000000005	0.900990099009901	1	1	9.21568651124835	20.250980839133263	214.28628043830395	166.7607884556055	0.13725490868091583	0.1725490242242813	0.10980392247438431	0.0313725620508194	1.6795670553530437	1.1439067881057357	0.2078431397676468	0.32549020648002625	0.615686297416687	0.3333333432674408	0.0894726845752267	0.1966114644576045	0.2616438100589792
5	19	nan	0	CAT	CAT	131	131	0	1	1	nan	871	1194.0	915.0	1.0	1.1805707645054682	0.7667815443599638	1.0	0.5822192513368984	0.535443787136192	43.065447635993934	46.647615158762406	13.0	4.736095980521563	4.123105625617661	30.14153604450097	27.644061491952336	49.591869245792324	142.97399999999996	0.8322981366459629	1	1	13.439216081053019	35.941177546978	223.89804499223828	202.95294724404812	0.09803921729326248	0.14411765336990356	0.15294118225574493	0.08235293626785278	2.660987567305544	0.6234535281122225	0.3607843220233917	0.46666666865348816	0.6901960968971252	0.46666666865348816	0.11293458891641192	0.30202670207544535	0.25705860504275346
5	20	nan	0	CAT	CAT	131	131	0	1	1	nan	946	1168.0	923.0	1.0	1.2539037324624949	0.8400581921715051	1.0	0.7188449848024316	0.672306847241781	48.30163539073588	46.87216658103186	13.0	4.999430951659488	4.47213595499958	25.95140862758894	26.20345840559935	-83.9669160966937	132.97400000000005	0.9224768405655778	1	1	9.223529666662216	28.784314416348934	227.2117700651288	162.5451025851071	0.11764705926179886	0.0941176488995552	0.12156863510608673	0.05490196496248245	0.7763554024439749	3.2717470953380814	0.18039216101169586	0.4470588266849518	0.5215686559677124	0.4470588266849518	0.0809081549707212	0.25249398610832396	0.24018157512170063
5	21	nan	0	CAT	CAT	131	131	0	1	1	nan	801	1255.0	932.0	1.0	1.014554537519382	0.43195312017346216	1.0	0.7362132352941176	0.7920415338816431	33.796394181938	34.20526275297414	14.560219778561036	5.384889324970641	5.0	30.454035461036504	30.480834734828107	-84.57580406940718	112.73200000000006	0.9423529411764706	1	1	6.23921587318182	22.01960837841034	155.8470635190606	139.84706231206656	0.09803921729326248	0.11372549086809158	0.08627451211214066	0.05098038911819458	0.18662563000237967	0.7553256072490608	0.11764705926179886	0.3803921639919281	0.41960784792900085	0.3960784375667572	0.06708834272238516	0.23676998256355203	0.1945656223708622
5	22	nan	0	CAT	CAT	131	131	0	1	1	nan	326	985.0	932.0	1.0	1.1646813131023201	0.7811036682350316	1.0	0.5669565217391305	0.7110467210922233	26.420185996649383	25.632011235952593	7.810249675906654	3.1944796725144897	2.8284271247461903	16.086305690531645	16.496800091031364	-38.27103931896625	75.90400000000004	0.9131652661064426	1	1	3.862745214253664	8.929412089288235	48.99215790256858	45.345099467784166	0.0941176488995552	0.0784313753247261	0.054901957511901855	0.0470588281750679	0.3723629925588248	2.1141325376622087	0.1725490242242813	0.32156863808631897	0.2666666805744171	0.32156863808631897	0.06547025786870617	0.15134596761505484	0.15028269295266436
5	23	nan	0	CAT	CAT	131	131	0	1	1	nan	398	1275.0	944.0	1.0	1.1055561389577884	0.7397970332738945	1.0	0.6461038961038961	0.7576481684660421	27.812392023445305	27.65863337187866	8.602325267042627	3.6235847604369833	3.1622776601683795	17.88854381999832	18.713014632308106	-66.83776323684576	81.24800000000003	0.9117983963344788	1	1	3.815686382353306	9.44313745200634	46.55686407163739	59.67058975249529	0.0784313753247261	0.0941176488995552	0.04313725233078003	0.054901957511901855	0.4820698046042527	1.7804412874610878	0.1411764770746231	0.2705882489681244	0.22745098173618317	0.27450981736183167	0.05870286742082009	0.14527903772317446	0.1169770454061241
5	24	nan	0	CAT	CAT	131	131	0	1	1	nan	803	1192.0	942.0	1.0	1.0734083454285879	0.6593637512400311	1.0	0.7169642857142857	0.6609515266455785	37.45995261674421	42.80186911806539	14.035668847618199	5.109036732321606	4.47213595499958	28.039996064734833	28.163294320322475	48.05824941081811	123.56000000000004	0.9166666666666666	1	1	13.368627842515707	32.25490268319845	216.72157364338636	190.65490698069334	0.14411765336990356	0.16078431904315948	0.10980391502380371	0.08235293626785278	1.7763263038430388	0.8192444222189055	0.364705890417099	0.45490196347236633	0.5921568870544434	0.45490196347236633	0.12979250332539521	0.31315439498250924	0.26988988000421715
5	25	nan	0	CAT	CAT	131	131	0	1	1	nan	503	1216.0	951.0	1.0	1.084122864479169	0.7265599637942739	1.0	0.6928374655647382	0.6823299295871795	30.745144190265652	32.55764119219941	10.04987562112089	4.121187881844031	3.605551275463989	21.0	21.125082741643947	79.07813379713562	96.24800000000003	0.9128856624319419	1	1	7.0039217583835125	14.772549517452717	90.58823786303401	92.23137506097555	0.11372549086809158	0.16470588743686676	0.06666667014360428	0.011764705181121826	0.8594338636285619	0.9166162270549879	0.20000000298023224	0.35686275362968445	0.3450980484485626	0.35686275362968445	0.09096002283614951	0.19185129243445087	0.1800959003241233
5	26	nan	0	CAT	CAT	131	131	0	1	1	nan	842	947.0	979.0	1.0	1.0504752790697014	0.5455881077196447	1.0	0.6895986895986896	0.7593362280826677	36.38610743135102	36.49657518178932	13.0	5.127788393017128	4.47213595499958	31.132718381891323	30.493503552168374	-84.59720123034083	118.04400000000005	0.9152173913043478	1	1	5.266666755080223	29.788236066699028	128.59216052293777	231.4745169132948	0.07450980693101883	0.22745098173618317	0.0627450942993164	0.03921569883823395	1.3110061031514169	1.3534046791313168	0.06666667014360428	0.4313725531101227	0.3960784375667572	0.43529412150382996	0.0537414975008186	0.303961592517337	0.15272228090610188
5	27	nan	0	CAT	CAT	131	131	0	1	1	nan	729	1024.0	973.0	1.0	1.1477715372095838	0.7757887807850655	1.0	0.5785714285714286	0.6892618641648107	39.050933404156126	38.01315561749642	11.180339887498949	4.539871092949287	4.123105625617661	25.25046943913225	24.64085329211577	-41.548559544175625	115.28600000000007	0.9027863777089783	1	1	6.9843139089643955	20.46274557709694	143.53725839033723	149.94118032604456	0.0941176488995552	0.1764705926179886	0.09019608050584793	0.027450978755950928	1.0172490877562557	0.6507508008716791	0.18431372940540314	0.3176470696926117	0.48627451062202454	0.3529411852359772	0.07510014955875693	0.2200295223343757	0.19689610204435834
5	28	nan	0	CAT	CAT	131	131	0	1	1	nan	475	1114.0	979.0	1.0	1.2126165466896521	0.7877558487262812	1.0	0.5675029868578255	0.6042763134519575	32.63797881610743	33.28663395418648	9.219544457292887	3.7071221609588627	3.1622776601683795	21.50348808914498	20.104590225049154	-61.54922598034706	99.38800000000005	0.8497316636851521	1	1	7.87843157723546	12.588235713541508	101.49804211780429	75.35686533898115	0.12156862765550613	0.125490203499794	0.08235293626785278	0.027450978755950928	1.0801426489324852	1.798663652233575	0.29019609093666077	0.3176470696926117	0.42352941632270813	0.3176470696926117	0.09972698199032229	0.159344755867614	0.21368008866906166
5	29	nan	0	CAT	CAT	131	131	0	1	1	nan	461	1024.0	997.0	1.0	1.172182579835826	0.7527844464057676	1.0	0.5880102040816326	0.712882359138401	31.01713582149559	30.805843601498726	9.848857801796104	3.727188155418935	3.1622776601683795	21.15892246783848	20.417560101877804	-46.19010119335803	90.14600000000004	0.910167818361303	1	1	6.137255046516657	14.592157259583473	69.92549218982458	65.0549036487937	0.08627451211214066	0.10196078568696976	0.062745101749897	0.0313725546002388	0.527034549371739	1.0173642370260423	0.1882352977991104	0.3176470696926117	0.2980392277240753	0.3176470696926117	0.08293587900698185	0.19719131431869558	0.15168219563953272
5	30	nan	0	CAT	CAT	131	131	0	1	1	nan	913	973.0	995.0	1.0	1.0562622957596681	0.6536629308601515	1.0	0.6958841463414634	0.7938822552380469	39.52259879745213	40.792156108742276	15.033296378372908	5.510963105746549	5.0	30.479101196657645	29.91014222107475	89.60970072817581	120.21600000000005	0.929262086513995	1	1	5.780392270535231	34.15686343610287	181.90980925038457	249.95686861872673	0.08627451211214066	0.20392157137393951	0.10588236153125763	0.05490197241306305	0.1717137806980502	1.6975451713432865	0.0941176488995552	0.7411764860153198	0.47058823704719543	0.7411764860153198	0.05723160663896268	0.3381867666940878	0.1992440407999831
5	31	nan	0	CAT	CAT	131	131	0	1	1	nan	466	927.0	999.0	1.0	1.052724270717277	0.6181408037866526	1.0	0.6638176638176638	0.7650308484928192	27.82256824395483	27.784887978899608	10.198039027185569	4.056131023970048	3.605551275463989	21.32335731094682	21.870413692393495	29.533340903259916	87.49000000000004	0.9155206286836935	1	1	5.250980485230684	17.403922088444233	79.27843368425965	135.04314086586237	0.0784313753247261	0.22745098173618317	0.08627451211214066	0.06666666269302368	0.6476464006904968	1.5607297727941376	0.20392157137393951	0.4117647111415863	0.3803921639919281	0.48235294222831726	0.07501400693186693	0.24862745840634617	0.17012539417223102
5	32	nan	0	CAT	CAT	131	131	0	1	1	nan	850	1116.0	1007.0	1.0	1.0902544573703354	0.6076339741421564	1.0	0.6282335550628233	0.6349636116680679	38.049867357041656	42.37924020083418	13.341664064126334	4.909968011725388	4.242640687119285	30.405591591021544	30.21985893763169	-56.45689263423797	129.70000000000005	0.8790072388831437	1	1	9.470588453114033	23.556863367557526	195.65490643680096	150.12157259508967	0.0784313753247261	0.11372549086809158	0.1450980380177498	0.054901957511901855	0.6987975723326817	1.8661213687051976	0.29019609093666077	0.4313725531101227	0.5529412031173706	0.5137255191802979	0.08934517408598144	0.2222345600712974	0.23018224286682465
5	33	nan	0	CAT	CAT	131	131	0	1	1	nan	727	1145.0	1004.0	1.0	1.052776712256228	0.6347964339902574	1.0	0.7017374517374517	0.6401972379479144	34.95211635210599	36.49657518178932	13.038404810405298	4.814703176978314	4.123105625617661	27.0	27.00678102015931	-89.05711499639884	119.45800000000006	0.9008674101610905	1	1	5.40392167493701	18.694118179380894	117.32157211750746	103.88235604390502	0.07058823853731155	0.0941176488995552	0.07254902273416519	0.047058820724487305	0.9292820262729852	2.010835972155259	0.125490203499794	0.38823530077934265	0.42352941632270813	0.38823530077934265	0.05688338605196853	0.19678019136190414	0.16137767829093186
5	34	nan	0	CAT	CAT	131	131	0	1	1	nan	744	1092.0	1008.0	1.0	1.888293758561013	0.9445422256349089	1.0	0.47692307692307695	0.3815915307797248	56.798562278228914	55.47071299343465	8.246211251235321	3.441198513292235	3.0	21.14033569041533	18.652079165421394	71.03115876403538	156.52799999999996	0.8586266589728795	1	1	12.58431400731206	19.447059344500303	118.98039487749338	113.96470913663507	0.06666667014360428	0.10980392247438431	0.03529411926865578	0.043137259781360626	4.5995795493161555	1.416872292067593	0.40784314274787903	0.27450981736183167	0.4745098054409027	0.32549020648002625	0.09755282176210898	0.1507523980193822	0.15991988558802875
5	35	nan	0	CAT	CAT	131	131	0	1	1	nan	668	850.0	1018.0	1.0	1.0223990219833996	0.4384061423796156	1.0	0.7198275862068966	0.7713790191951131	31.038775783955487	31.622776601683793	13.0	4.809790986557498	4.123105625617661	28.0	27.896937067823515	26.878096284281188	104.31800000000004	0.925207756232687	1	1	4.400000113993883	11.992157258093357	159.3490238673985	91.69804188609123	0.07450980693101883	0.0784313753247261	0.10196078941226006	0.039215683937072754	2.319480594507814	3.319858659006184	0.1411764770746231	0.4313725531101227	0.6000000238418579	0.4313725531101227	0.05057471395395268	0.13784088802406158	0.23854644291526722
5	36	nan	0	CAT	CAT	131	131	0	1	1	nan	467	1074.0	1014.0	1.0	1.1087955963061196	0.4522536937564143	1.0	0.6177248677248677	0.6449696199684417	27.132120166328335	30.01666203960727	9.486832980505138	3.7000946785198656	3.1622776601683795	24.748737341529164	24.198848773471113	70.58230369450561	95.38800000000003	0.8737137511693172	1	1	10.156863003969193	12.56862773746252	106.96862995997071	68.14117822796106	0.0941176488995552	0.09803921729326248	0.12745098024606705	0.04313725233078003	1.6818118145840666	1.4428432163021698	0.40784314274787903	0.27450981736183167	0.5254902243614197	0.27450981736183167	0.13190731173985965	0.1632289316553574	0.2290548821412649
5	37	nan	0	CAT	CAT	131	131	0	1	1	nan	518	919.0	1019.0	1.0	1.0578018255180062	0.633206541398471	1.0	0.6641025641025641	0.7381955781827342	29.571244743472498	29.154759474226502	10.44030650891055	4.224502839565196	4.0	24.033310217279684	22.88763673994771	-5.762896671893116	93.90400000000004	0.9127753303964757	1	1	5.282353062182665	7.980392400175333	128.5176499299705	42.87843253836036	0.12156862765550613	0.05098039284348488	0.11764706671237946	0.0156862773001194	0.4911649039386008	2.572178766887719	0.23529411852359772	0.40392157435417175	0.5176470875740051	0.40392157435417175	0.07043137416243553	0.10640523200233777	0.24810357129337934
5	38	nan	0	CAT	CAT	131	131	0	1	1	nan	446	825.0	1023.0	1.0	1.2467837044959682	0.8262048547755769	1.0	0.5406060606060606	0.6507737863420129	32.81586717366806	34.17601498127012	9.0	3.5591906343026083	3.1622776601683795	18.45557119430629	18.487468712656298	30.742684518488343	92.80200000000005	0.8946840521564694	1	1	10.149019826203585	18.39215749502182	101.88627698644996	110.93333722651005	0.0784313753247261	0.1921568661928177	0.09803921729326248	0.047058820724487305	1.4049561197763174	0.3317728370549618	0.4470588266849518	0.3529411852359772	0.5372549295425415	0.3529411852359772	0.1390276688521039	0.2519473629455044	0.22844456723419274
5	39	nan	0	CAT	CAT	131	131	0	1	1	nan	623	814.0	1039.0	1.0	1.2268738175626717	0.7659003400669109	1.0	0.5464912280701755	0.5040257454769806	37.12688364105106	38.600518131237564	10.0	3.942940319779432	3.605551275463989	27.047409250947936	23.871075337292307	16.017450971395984	124.63000000000005	0.8202764976958525	1	1	15.780392542481422	42.60392273962498	163.9215725660324	221.03922240436077	0.10588235408067703	0.24313725531101227	0.1352941244840622	0.09019608795642853	1.0559050602174611	2.099543768165367	0.45490196347236633	0.9647058844566345	0.545098066329956	0.9647058844566345	0.16102441369879003	0.4347339055063773	0.26311648887003597
5	40	nan	0	CAT	CAT	131	131	0	1	1	nan	797	1020.0	1032.0	1.0	1.1512762844449644	0.7771210004526267	1.0	0.6777210884353742	0.6269840638153026	40.91895755106351	43.01162633521314	11.704699910719626	4.798334167167468	4.123105625617661	24.800837300019328	25.752395613374734	-86.21267098686023	126.38800000000005	0.8975225225225225	1	1	8.541176669299603	23.058824360370636	149.13333725184202	176.30196495354176	0.07450980693101883	0.1931372582912445	0.09803921729326248	0.023529410362243652	2.587066526884923	0.21618134384324703	0.21568627655506134	0.34117648005485535	0.45490196347236633	0.34117648005485535	0.08134453970761527	0.2196078510511489	0.18711836543518448
5	41	nan	0	CAT	CAT	131	131	0	1	1	nan	950	1076.0	1039.0	1.0	1.237524284111995	0.8264231228662494	1.0	0.5736714975845411	0.5591776557873219	47.67085266602995	48.75448697299562	13.0	4.958458475534522	4.242640687119285	27.302819096859544	26.841053252399618	25.362404617690125	146.11399999999998	0.8550855085508551	1	1	7.431372761726379	18.513725981116295	176.6235345005989	132.2588270828128	0.07058823853731155	0.10980392247438431	0.09803922474384308	0.027450986206531525	1.580713274316995	0.9333694473673111	0.10980392247438431	0.2235294133424759	0.43921568989753723	0.2235294133424759	0.06244851060274268	0.1555775292530781	0.18591951000063042
5	42	nan	0	CAT	CAT	131	131	0	1	1	nan	744	1043.0	1042.0	1.0	1.052836418169565	0.6255210630456622	1.0	0.7294117647058823	0.7018117896861875	35.22954648999576	37.21558813185679	13.601470508735444	4.984265056959499	4.242640687119285	27.89044501396353	27.486348640814665	-54.92370960555637	115.42000000000004	0.917951881554596	1	1	7.537255078554153	19.215686909854412	186.08235765621066	139.38431780785322	0.0941176488995552	0.13333334028720856	0.13725490868091583	0.054901957511901855	2.5600804247154554	1.421209189585636	0.21568627655506134	0.33725491166114807	0.6470588445663452	0.3490196168422699	0.07691076610769544	0.19607843785565726	0.2501106957744767
5	43	nan	0	CAT	CAT	131	131	0	1	1	nan	688	774.0	1063.0	1.0	1.3688255982693605	0.884910260886551	1.0	0.5512820512820513	0.6532363679372377	44.39543952540352	43.01162633521314	9.848857801796104	4.14147726882082	3.605551275463989	19.482584486302017	20.67768914183584	-58.656550897086035	115.04400000000005	0.9411764705882353	1	1	11.564706239849329	23.007843732833862	149.4745136462152	155.86274886876345	0.0784313753247261	0.1725490242242813	0.0784313790500164	0.04313726723194122	1.9447803287392007	1.898446992251081	0.3294117748737335	0.5137255191802979	0.5686274766921997	0.5137255191802979	0.12302878978563116	0.24476429503014746	0.21725946750903372
5	44	nan	0	CAT	CAT	131	131	0	1	1	nan	858	1139.0	1058.0	1.0	1.1872377350960783	0.5508811869644525	1.0	0.5542635658914729	0.4784700485894075	39.107227195566004	44.01136216933077	13.0	4.479644123233555	4.0	33.433249591055635	32.63825356231549	-53.48590096864812	150.11399999999995	0.7904191616766467	1	1	7.580392323434353	19.94509857147932	86.96862983331084	132.21569044142962	0.062745101749897	0.13333334028720856	0.0313725471496582	0.019607841968536377	1.1722281803168133	0.7641376186597696	0.14509804546833038	0.2705882489681244	0.2235294133424759	0.2705882489681244	0.06162920588158011	0.16215527293885626	0.10136203943276322
5	45	nan	0	CAT	CAT	131	131	0	1	1	nan	877	1110.0	1066.0	1.0	1.0792812596124253	0.6386858418181514	1.0	0.5917678812415654	0.6994042042324878	38.91772140023053	38.63935817272331	13.341664064126334	5.157637724735409	4.47213595499958	30.008995701436753	29.945925885899136	61.434310390519514	125.52800000000006	0.9130661114003124	1	1	7.376470752060413	21.258824095129967	256.4784384816885	170.96078979969025	0.10588235408067703	0.13333334028720856	0.1823529303073883	0.058823540806770325	0.39229264617269616	0.4244262562063087	0.25882354378700256	0.3019607961177826	0.6392157077789307	0.34117648005485535	0.07450980557636781	0.2147355969205047	0.29244975881606444
5	46	nan	0	CAT	CAT	131	131	0	1	1	nan	615	790.0	1074.0	1.0	1.3427668952743352	0.8501500311640613	1.0	0.5338541666666666	0.5555817913252943	40.588236408043166	43.18564576337837	10.0	3.8344323232515847	3.605551275463989	22.03733866196219	21.371351308829137	-58.19232450954829	117.94200000000006	0.8874458874458875	1	1	11.780392527580261	32.71372617781162	149.0901994407177	171.76471032947302	0.09019608050584793	0.16078431904315948	0.14313725382089615	0.08235293626785278	1.3381999117591363	4.49323864295915	0.3529411852359772	1.0	0.5647059082984924	1.0	0.12532332476149213	0.34801836359374066	0.2424230885214922
5	47	nan	0	CAT	CAT	131	131	0	1	1	nan	935	1129.0	1089.0	1.0	1.0826541796793787	0.5503912379874918	1.0	0.6493055555555556	0.5823387468774566	38.9789171549815	41.036569057366385	13.892443989449804	5.09264129902527	4.47213595499958	35.0	32.54376580126974	-49.787634282442504	142.04399999999998	0.864539990753583	1	1	9.145098246634007	20.02745160833001	187.17255358025432	178.2902007587254	0.0784313753247261	0.1568627506494522	0.10196078568696976	0.03529411554336548	0.9577566478102846	1.9076148965400734	0.26274511218070984	0.3333333432674408	0.4901960790157318	0.3490196168422699	0.07684956509776476	0.1682979126750421	0.20018454928369445
5	48	nan	0	CAT	CAT	131	131	0	1	1	nan	353	928.0	1111.0	1.0	1.1103887084182982	0.697332996094192	1.0	0.7145748987854251	0.6870887017507467	25.722129939198375	25.709920264364882	8.602325267042627	3.377257758617038	3.0	17.755090628978586	18.436267193159505	78.61061065390311	80.35000000000002	0.9133247089262613	1	1	4.098039295524359	7.839215874671936	32.603922571986914	39.631373446434736	0.05882352963089943	0.05882352963089943	0.02352941408753395	0.035294122993946075	1.513063061587901	3.2274917652320365	0.16470588743686676	0.21960784494876862	0.18431372940540314	0.27450981736183167	0.06026528375771116	0.11528258639223435	0.09236238688948134
5	49	nan	0	CAT	CAT	131	131	0	1	1	nan	620	770.0	1114.0	1.0	1.1272135624597028	0.7682001646920626	1.0	0.6888888888888889	0.705658358061256	35.55042210232325	35.22782990761707	10.770329614269007	4.365160397177172	4.0	22.36944304587461	22.759726373746776	-77.61802393917944	105.07600000000004	0.9084249084249084	1	1	4.745098132640123	16.33725529909134	81.1058847233653	107.53333643078804	0.062745101749897	0.1568627506494522	0.05098039284348488	0.0156862735748291	1.1910324627143223	0.7413257413171321	0.06666667014360428	0.29411765933036804	0.3019607961177826	0.32549020648002625	0.053315709355507	0.18356466628192517	0.1308159431022021
5	50	nan	0	CAT	CAT	131	131	0	1	1	nan	830	797.0	1117.0	1.0	1.067212387210757	0.7061655417058298	1.0	0.7094017094017094	0.7866657546547878	38.7723021579325	40.162171256046406	13.892443989449804	5.2797312437425035	5.0	27.72724292099739	27.452603286481015	-17.848615198940774	115.14600000000006	0.944254835039818	1	1	6.278431482613087	19.976470977067947	134.76078825071454	175.1098078340292	0.08039215952157974	0.1882352977991104	0.07450980693101883	0.023529410362243652	1.0339785808618394	0.6393605550840401	0.12156862765550613	0.27450981736183167	0.3607843220233917	0.32549020648002625	0.06540032794388632	0.20808823934445778	0.1623623954827886
5	51	nan	0	CAT	CAT	131	131	0	1	1	nan	541	946.0	1125.0	1.0	1.0776441272871269	0.6827618712161175	1.0	0.6557575757575758	0.636876388015302	31.14061505247076	32.984845004941285	10.816653826391969	4.096219779832471	3.605551275463989	23.717082451262844	22.752609191976326	72.59757152146325	103.31800000000004	0.8994181213632585	1	1	4.760784398764372	15.278431683778763	57.976472191512585	97.4000023752451	0.06666667014360428	0.07450980693101883	0.03529411926865578	0.0784313753247261	0.5223757615219292	3.9364464641834966	0.12941177189350128	0.7568627595901489	0.2235294133424759	0.7568627595901489	0.058058346326394776	0.18632233760705808	0.10716538297876634
5	52	nan	0	CAT	CAT	131	131	0	1	1	nan	540	879.0	1126.0	1.0	1.2002673956608874	0.7995494814939015	1.0	0.6818181818181818	0.6761746888910584	34.85210001348224	35.34119409414458	10.0	3.95307488721517	3.605551275463989	21.019038988498025	20.932179004578437	-71.31290090614307	100.17800000000004	0.8794788273615635	1	1	5.250980518758297	14.435294568538666	61.67451151460409	119.66274847835302	0.07058823853731155	0.1725490242242813	0.03529411554336548	0.04313725233078003	0.9813448604220765	0.5979877400813509	0.08627451211214066	0.2549019753932953	0.2705882489681244	0.3803921639919281	0.061057913008817404	0.1678522624248682	0.11421205836037794
5	53	nan	0	CAT	CAT	131	131	0	1	1	nan	453	842.0	1125.0	1.0	1.0196909802452216	0.4386773235274254	1.0	0.7259615384615384	0.7922918351898222	25.545798323422446	25.553864678361276	10.770329614269007	4.106027781028857	3.605551275463989	22.801369235736484	22.956594976965526	52.218309806981985	84.76400000000002	0.9235474006116208	1	1	4.2823530323803425	9.168627686798573	62.05882512032986	61.11764870584011	0.07156863063573837	0.10980392247438431	0.05098038911819458	0.019607849419116974	1.064791163154123	1.3853048883089993	0.11764705926179886	0.2078431397676468	0.45098039507865906	0.2078431397676468	0.060314831441976656	0.1291356012225151	0.13699519894112552
5	54	nan	0	CAT	CAT	131	131	0	1	1	nan	851	814.0	1140.0	1.0	1.0545176499979811	0.6224561870145072	1.0	0.696969696969697	0.723699114593782	37.65574224998423	38.948684188300895	14.317821063276353	5.318445663929494	5.0	30.879014127939925	29.47144162875536	-68.91118365082761	121.56000000000004	0.9315818281335523	1	1	7.4549021273851395	16.31372595578432	232.9490262940526	114.87059189379215	0.10588235408067703	0.10196078568696976	0.16274508833885193	0.027450978755950928	0.7325174417185538	0.7262921360535999	0.16078431904315948	0.3529411852359772	0.5764706134796143	0.3529411852359772	0.07381091215232811	0.1615220391661814	0.27373563606821694
5	55	nan	0	CAT	CAT	131	131	0	1	1	nan	817	788.0	1142.0	1.0	1.1895524908739967	0.8190127294838453	1.0	0.6274961597542242	0.6252040916108992	43.15399420833917	44.77722635447622	11.704699910719626	4.781935006967665	4.123105625617661	25.70966521069268	24.760698005780192	67.93508941490545	128.14600000000004	0.8938730853391685	1	1	8.584313925355673	23.12941236048937	217.141183052212	144.84314062446356	0.09803921729326248	0.12647059559822083	0.13137254863977432	0.039215683937072754	0.7447613578038134	0.8193572382856023	0.1568627506494522	0.3490196168422699	0.6627451181411743	0.3686274588108063	0.08022723294724927	0.21616273234102212	0.26577868182645287
5	56	nan	0	CAT	CAT	131	131	0	1	1	nan	848	846.0	1166.0	1.0	1.1440687585677167	0.7774110684572269	1.0	0.6762360446570973	0.66710475045844	42.079187694537474	42.20189569201838	13.0	4.949040612096021	4.47213595499958	28.225691402911885	26.467509039582726	-56.10562712405312	126.38800000000005	0.9242506811989101	1	1	6.482353068888187	27.24705944955349	132.28627829626203	206.21961308270693	0.06666667014360428	0.12941177189350128	0.05882352963089943	0.07058823853731155	2.214207455469148	5.294118386940233	0.10980392247438431	0.9960784316062927	0.42352941632270813	1.0	0.06293546668823483	0.2645345577626552	0.15599796968898824
5	57	nan	0	CAT	CAT	131	131	0	1	1	nan	471	749.0	1180.0	1.0	1.0636709984042478	0.6322826294171476	1.0	0.623015873015873	0.7677537633639374	28.270205153475885	27.892651361962706	10.0	3.995637611546519	3.605551275463989	20.8	21.901996870703975	48.7392355145703	87.80200000000005	0.9190243902439025	1	1	4.066666752099991	11.137255162000656	66.73333525657654	68.87843382358551	0.07450980693101883	0.12941177189350128	0.054901957511901855	0.0156862735748291	0.10561048134400235	0.8093731618748108	0.0941176488995552	0.22745098173618317	0.3294117748737335	0.22745098173618317	0.05980392282499986	0.16378316414706848	0.14168436360207332
5	58	nan	0	CAT	CAT	131	131	0	1	1	nan	882	861.0	1186.0	1.0	1.200893361202963	0.7836164898734138	1.0	0.5810276679841897	0.57756826282656	44.11555582259016	45.39823785126467	12.041594578792296	4.676112519924734	4.123105625617661	28.144271175498577	27.406563036579584	11.100039590500273	138.52800000000005	0.865979381443299	1	1	13.207843475043774	28.031373351812363	187.59216192364693	200.10196651518345	0.12745098769664764	0.19607843458652496	0.07450981438159943	0.02745099365711212	1.3760661384382726	0.17920267354170125	0.25882354378700256	0.34117648005485535	0.5803921818733215	0.3490196168422699	0.1179271738843194	0.2502801192126104	0.2126895259905294
6	1	nan	0	CAT	CAT	131	131	0	2	2	nan	418	943.0	888.0	1.0	1.178873452737419	0.7158164926786457	1.0	0.59375	0.590068371950231	29.079257158765895	31.25699921617557	8.602325267042627	3.4524355989576168	3.0	21.0	20.305709187956467	-5.789180229395368	94.35000000000004	0.8818565400843882	1	1	2.360784398391843	7.23137279972434	47.737256241962314	40.38823653571308	0.04313725605607033	0.04313725605607033	0.03529411926865578	0.0313725508749485	2.0481770922451035	3.975656163247983	0.09019608050584793	0.29411765933036804	0.42352941632270813	0.29411765933036804	0.029883346815086618	0.09153636455347267	0.11420396230134525
6	2	nan	0	CAT	CAT	131	131	0	2	2	nan	338	990.0	887.0	1.0	1.851346217371289	0.951584511311847	1.0	0.7612612612612613	0.45590456401157564	38.174401412030015	36.22154055254967	6.0	2.632488968021226	2.23606797749979	11.0	11.734324044962705	-1.6948422608518943	96.52200000000003	0.896551724137931	1	1	2.968627542257309	11.145098336040974	29.003922317177057	66.13725674152374	0.04313725605607033	0.10588235408067703	0.02352941408753395	0.07843136787414551	0.7153741677218951	2.1421148476045455	0.10196078568696976	0.40392157435417175	0.29019609093666077	0.4117647111415863	0.036649722743917396	0.1375938066177898	0.08581042105673685
6	3	nan	0	CAT	CAT	131	131	0	2	2	nan	478	997.0	901.0	1.0	1.0602517569134564	0.6424144729536033	1.0	0.7166416791604198	0.6110649385735297	28.548451087424137	28.844410203711913	9.848857801796104	3.9629224475823324	3.605551275463989	21.313284532445383	21.87831638440742	-71.91456913239765	99.14600000000004	0.8968105065666041	1	1	5.30588249117136	19.678432002663612	54.53333491459489	117.76470957696438	0.07450980693101883	0.19607843458652496	0.0313725546002388	0.04313726723194122	0.839333754205432	0.7756675641557061	0.11764705926179886	0.364705890417099	0.26274511218070984	0.37254902720451355	0.06981424330488632	0.2589267368771528	0.11408647471672571
6	4	nan	0	CAT	CAT	131	131	0	2	2	nan	547	1023.0	901.0	1.0	1.2406477651631982	0.8386567772506387	1.0	0.6010989010989011	0.5540135388731343	36.52885689362011	38.47076812334269	9.848857801796104	3.8709520929781767	3.605551275463989	19.76769417134901	19.895817067024907	27.30069178185836	111.38800000000005	0.8908794788273615	1	1	9.466666972264647	18.17647110670805	95.1921593863517	120.08235658705235	0.05882352963089943	0.125490203499794	0.08823530003428459	0.08431373536586761	3.1442544889585977	0.6972659335559332	0.3529411852359772	0.3686274588108063	0.5254902243614197	0.4274509847164154	0.10757576104846191	0.2065508080307733	0.17402588553263565
6	5	nan	0	CAT	CAT	131	131	0	2	2	nan	626	974.0	908.0	1.0	1.1765934542325287	0.8161264315704381	1.0	0.6167487684729064	0.5275374339860646	37.51614763687364	39.44616584663204	10.816653826391969	4.219827402536988	3.605551275463989	22.4	21.67958318165936	-55.0986756223791	122.11400000000006	0.8962061560486757	1	1	6.301960958167911	22.400000616908073	72.70980571396649	140.33333732187748	0.05882352963089943	0.1725490242242813	0.054901961237192154	0.047058820724487305	1.3288425138834976	0.760803764606848	0.1882352977991104	0.4000000059604645	0.26274511218070984	0.4000000059604645	0.07080855009177428	0.25168540018997837	0.11614984938333305
6	6	nan	0	CAT	CAT	131	131	0	2	2	nan	801	1013.0	920.0	1.0	1.3300358911494008	0.7942640694845516	1.0	0.5174418604651163	0.47753462293506266	44.51391466206384	43.93176527297759	11.0	4.073043315595571	3.605551275463989	31.205197182684028	27.045439397213567	-15.36799829734545	145.18399999999997	0.7650429799426934	1	1	11.870588602498174	26.84313803166151	145.1333370078355	175.17647609487176	0.06666667014360428	0.13333334028720856	0.09019608423113823	0.07450979948043823	1.5155581106421474	0.33276781985770915	0.3490196168422699	0.3529411852359772	0.4470588266849518	0.3843137323856354	0.10059820849574723	0.22748422060730095	0.1811901835303814
6	7	nan	0	CAT	CAT	131	131	0	2	2	nan	586	1026.0	937.0	1.0	1.6294371356300381	0.8870337798973126	1.0	0.43960990247561893	0.2869916170786212	44.771442760665956	45.31004303683677	8.602325267042627	3.3141659908269165	2.8284271247461903	22.35155151669834	20.671177951711098	-27.58800726751644	160.18399999999994	0.7522464698331194	1	1	8.050980642437935	35.92549096792936	59.38039384782314	129.81176798790693	0.05098039284348488	0.13333334028720856	0.0470588244497776	0.054901957511901855	3.063823518213827	2.5462065670730807	0.1725490242242813	1.0	0.24313725531101227	1.0	0.06440784513950348	0.28740392774343493	0.10133173011573915
6	8	nan	0	CAT	CAT	131	131	0	2	2	nan	771	919.0	947.0	1.0	2.7329533889604343	0.9749078807978839	1.0	0.2660455486542443	0.2904634345316301	71.43266643091627	68.4470598345904	7.0710678118654755	3.0491717957841615	2.8284271247461903	18.17067984997544	15.901531510359007	53.73839461972149	182.63599999999983	0.701866181156122	1	1	5.215686429291964	20.137255493551493	59.50196237117052	95.6588263809681	0.03921568766236305	0.062745101749897	0.023529410362243652	0.04313725605607033	2.597401475163859	5.431657430175228	0.1411764770746231	0.40392157435417175	0.23529411852359772	0.40392157435417175	0.0359702512364963	0.13887762409345858	0.07717504847103829
6	9	nan	0	CAT	CAT	131	131	0	2	2	nan	645	1026.0	1013.0	1.0	1.5144367116700335	0.904406427611198	1.0	0.6373517786561265	0.4341876257378127	45.87301690888474	44.598206241955516	9.848857801796104	3.567168503359883	3.0	19.8377666661691	19.572732844166115	76.03537118616744	136.62999999999997	0.8169727675744141	1	1	8.501961091533303	31.949020370841026	75.34902171604335	170.08235721290112	0.05882352963089943	0.21176470816135406	0.05098039284348488	0.04117646813392639	0.9704844452890132	1.1666776292872438	0.1568627506494522	0.4941176474094391	0.3019607961177826	0.501960813999176	0.0732927680304595	0.27542258940380193	0.11682018870704396
6	10	nan	0	CAT	CAT	131	131	0	2	2	nan	767	1051.0	1053.0	1.0	1.0318345971087797	0.44999821721206523	1.0	0.6281736281736282	0.64420558431001	33.50040020851061	36.345563690772494	14.0	4.997358115791472	4.242640687119285	30.297709806389577	29.91684408437522	66.9467662847741	122.31800000000004	0.8903076030179918	1	1	3.1411765851080418	24.792157605290413	48.850981801748276	241.36863334476948	0.03921568766236305	0.2549019753932953	0.017647061496973038	0.05882352590560913	1.0016172313907037	0.8341107888503532	0.0470588244497776	0.48235294222831726	0.18039216101169586	0.48235294222831726	0.03205282229702083	0.2529812000539838	0.0636909801848087
7	1	nan	0	CAT	CAT	131	131	0	3	3	nan	789	963.0	890.0	1.0	1.184299512585007	0.8129693906215932	1.0	0.5923423423423423	0.5960497754758503	42.160584664740526	41.88078318274385	12.083045973594572	4.685905188865739	4.123105625617661	24.748737341529164	24.5503792348731	45.62217195049767	128.97400000000005	0.9084628670120898	1	1	3.803921699523926	18.305882818996906	108.12941499985754	148.01961198449135	0.04313725605607033	0.12941177189350128	0.0627450980246067	0.047058820724487305	1.2591524872859239	1.7325567820548065	0.12941177189350128	0.8666666746139526	0.3921568691730499	0.8666666746139526	0.037293349995332604	0.17946943940193044	0.13704615335850132
7	2	nan	0	CAT	CAT	131	131	0	3	3	nan	585	952.0	924.0	1.0	1.1381481015087034	0.7175332064124182	1.0	0.5735294117647058	0.5312874241618467	33.81206922986784	36.71511950137164	10.63014581273465	4.0884039335042335	3.605551275463989	22.809311823953674	23.55092778404559	-29.100043234010595	117.63000000000005	0.8810240963855421	1	1	4.949019778519869	32.498039826750755	51.176472056657076	148.866670653224	0.0470588244497776	0.14901961386203766	0.027450982481241226	0.04901960492134094	0.5485220041215049	3.5447784790667325	0.13725490868091583	1.0	0.27843138575553894	1.0	0.05498910865022077	0.3610893314083417	0.08748114881479842
7	3	nan	0	CAT	CAT	131	131	0	3	3	nan	961	932.0	973.0	1.0	1.0340368977547776	0.47102184521681084	1.0	0.7639109697933227	0.6381884167428553	37.73017993975652	41.23105625617661	15.0	5.436914742475174	5.0	32.63114889446262	33.282604646722405	48.08832204825371	137.56	0.9057492931196984	1	1	10.17254937440157	36.313726499676704	202.6823589578271	279.094125457108	0.054901961237192154	0.2078431397676468	0.0941176526248455	0.07058823108673096	4.525364052253216	1.944845171189069	0.3333333432674408	0.5882353186607361	0.615686297416687	0.6392157077789307	0.08923288924913657	0.31854146052347987	0.21090776166267128
7	4	nan	0	CAT	CAT	131	131	0	3	3	nan	520	1091.0	998.0	1.0	1.230929749793852	0.5265032168028045	1.0	0.5098039215686274	0.262754293325896	30.78408515624716	33.13608305156178	7.615773105863909	2.7549992712420606	2.23606797749979	27.4	26.17180224370075	-16.37123455442638	157.69999999999996	0.7519884309472162	1	1	4.756862919777632	14.780392572283745	30.725491020828485	59.52157039195299	0.03529411926865578	0.07450980693101883	0.0156862735748291	0.03529411554336548	1.1242358666659231	3.310804527787475	0.1411764770746231	0.35686275362968445	0.16862745583057404	0.35686275362968445	0.03659125322905871	0.11369532747910573	0.05908748273236247
7	5	nan	0	CAT	CAT	131	131	0	3	3	nan	634	1024.0	1002.0	1.0	1.1842596780060244	0.8012055930520798	1.0	0.5805860805860806	0.506742315385357	37.539233917868216	40.162171256046406	10.44030650891055	4.0485504577187355	3.605551275463989	22.609244479704767	22.463070991693357	-19.142714774394825	125.38800000000005	0.8419654714475432	1	1	4.764706032350659	23.623530216515064	59.325491754338145	168.03922183066607	0.0470588244497776	0.23529411852359772	0.02352941408753395	0.03529413044452667	2.2270363131904163	1.7202091762396297	0.10980392247438431	0.3490196168422699	0.3019607961177826	0.364705890417099	0.046712804238731954	0.23160323741681435	0.09357333084280464
7	6	nan	0	CAT	CAT	131	131	0	3	3	nan	625	1101.0	1017.0	1.0	1.0946594346831298	0.6737322477036634	1.0	0.6377551020408163	0.633013641308426	33.59150268266153	35.510561809129406	11.704699910719626	4.368484863777876	4.0	24.291690079048674	24.82329905447602	75.69592332694835	111.38800000000005	0.8979885057471264	1	1	4.733333477750421	15.137255378067493	102.78823754563928	86.78039483726025	0.05098039284348488	0.0941176488995552	0.06470588222146034	0.025490202009677887	1.626939546712736	2.6867209617192485	0.13333334028720856	0.43529412150382996	0.4941176474094391	0.43529412150382996	0.05201465360165297	0.1663434656930494	0.16446118007302285
7	7	nan	0	CAT	CAT	131	131	0	3	3	nan	894	985.0	1043.0	1.0	1.1313126733531897	0.6223404885638206	1.0	0.5738125802310655	0.5220200154007154	39.96776845898552	43.56604182158393	13.038404810405298	4.839934818447579	4.123105625617661	32.12529350462997	31.28463682349401	-51.509821979169615	146.7	0.882962962962963	1	1	7.756862984970212	24.262745708227158	164.0862792748958	204.29020113870502	0.0470588244497776	0.1411764770746231	0.054901961237192154	0.0784313827753067	5.042820078356758	3.8697080056413786	0.1921568661928177	0.46666666865348816	0.6509804129600525	0.4941176474094391	0.06745098247800184	0.21098039746284486	0.1835416994126351
7	8	nan	0	CAT	CAT	131	131	0	3	3	nan	509	972.0	1064.0	1.0	1.0862227368619066	0.40378693151370915	1.0	0.6500638569604087	0.7264524391473871	27.71446432434248	29.154759474226502	11.0	4.034330203419553	3.605551275463989	24.659848095803593	25.354662380501093	-69.03486284650488	93.83400000000003	0.9348025711662076	1	1	8.81176495179534	21.600000515580177	131.6078463755548	149.16471134126186	0.1411764770746231	0.2666666805744171	0.11372548341751099	0.027450978755950928	1.3097003551716788	0.5983873057833565	0.30588236451148987	0.45098039507865906	0.572549045085907	0.45098039507865906	0.11297134553583768	0.2769230835330792	0.25856158423488174
7	9	nan	0	CAT	CAT	131	131	0	3	3	nan	730	1033.0	1068.0	1.0	1.087956914342101	0.6438348252605983	1.0	0.6541218637992832	0.5646749540117207	35.732029848747864	37.69615364994153	12.041594578792296	4.478415184763403	4.0	29.652108268257674	27.34088088679273	-36.42903667191445	127.45800000000006	0.8558030480656507	1	1	8.419608039781451	24.60000069439411	109.20392468944192	180.14510288834572	0.05882352963089943	0.21176470816135406	0.07843136787414551	0.03529411554336548	2.8104365793072232	1.6911659004675688	0.21568627655506134	0.4313725531101227	0.3921568691730499	0.43921568989753723	0.08336245583942031	0.24356436331083278	0.14959441738279716
8	1	nan	0	CAT	CAT	131	131	0	4	4	nan	822	1003.0	887.0	1.0	1.1415029040562967	0.7680351237130314	1.0	0.6827242524916943	0.68882255153523	41.17146060096111	42.7551166528639	13.0	4.942139559054618	4.47213595499958	27.0	26.366521241703	2.0074233178570595	122.45800000000007	0.9288135593220339	1	1	7.780392352491617	16.788235805928707	134.14118019491434	149.29412227869034	0.0941176488995552	0.1411764770746231	0.05882353335618973	0.03529411554336548	1.1123216037787853	1.747163255439494	0.1921568661928177	0.3176470696926117	0.37254902720451355	0.4431372582912445	0.07780392352491618	0.16788235805928708	0.1631887836921099
8	2	nan	0	CAT	CAT	131	131	0	4	4	nan	384	968.0	902.0	1.0	1.0255112085099904	0.5055679539489123	1.0	0.7619047619047619	0.6905762783800449	24.017835216665457	24.041630560342615	9.848857801796104	3.7535802471724242	3.1622776601683795	20.0	20.72227093460144	27.64195873754214	83.59200000000003	0.909952606635071	1	1	4.145098146051168	10.086274810135365	32.972549859434366	48.33333485201001	0.06666667014360428	0.09019608050584793	0.019607841968536377	0.0313725546002388	0.5796074946230301	0.4430375072173631	0.09019608050584793	0.4274509847164154	0.13725490868091583	0.4274509847164154	0.061867136508226395	0.15054141507664723	0.08586601525894366
8	3	nan	0	CAT	CAT	131	131	0	4	4	nan	923	1025.0	906.0	1.0	1.0654145840773006	0.6588082876227693	1.0	0.643205574912892	0.7074456811088049	39.99512104349154	40.607881008493905	13.892443989449804	5.423533999345759	5.0	30.16689488956291	30.088764176124112	-9.70587357980404	128.04400000000004	0.9075712881022615	1	1	7.109804078936577	19.078431956470013	220.3411814123392	168.95686753839254	0.08627451211214066	0.125490203499794	0.12941176444292068	0.05098038911819458	0.5375311046700866	1.3649480565925558	0.1882352977991104	0.3803921639919281	0.5333333611488342	0.38823530077934265	0.06970396155820173	0.1870434505536276	0.2387228401000425
8	4	nan	0	CAT	CAT	131	131	0	4	4	nan	815	945.0	907.0	1.0	1.2214850907717256	0.8260721060312711	1.0	0.5679442508710801	0.5957572536908231	43.86626833210633	42.720018726587654	11.180339887498949	4.589644646961187	4.123105625617661	25.723104054366782	24.721468854245572	-29.137110608080864	131.11400000000003	0.8511749347258486	1	1	7.384313929826021	18.32941224426031	118.14902302250266	122.42353282868862	0.07450980693101883	0.10196078568696976	0.062745101749897	0.027450986206531525	0.7212877575184617	2.2064687273046557	0.16470588743686676	0.45490196347236633	0.3176470696926117	0.45490196347236633	0.06966333896062284	0.17291898343641804	0.14496812640797874
8	5	nan	0	CAT	CAT	131	131	0	4	4	nan	862	991.0	915.0	1.0	1.0566056274774374	0.6281975016100143	1.0	0.7088815789473685	0.622890839726246	38.0197545428239	40.22437072223753	14.317821063276353	5.192555746618258	4.47213595499958	30.69565978133985	29.58141897503237	-75.64714748357422	131.87200000000004	0.8965158606344253	1	1	7.321568816900253	15.623529884964228	150.29804271832108	164.07451414316893	0.0784313753247261	0.12941177189350128	0.054901957511901855	0.05098038911819458	0.6467234270224574	2.0005635770937915	0.12941177189350128	0.30588236451148987	0.5176470875740051	0.6078431606292725	0.06842587679346031	0.1460142979903199	0.17435967832751867
8	6	nan	0	CAT	CAT	131	131	0	4	4	nan	875	965.0	925.0	1.0	1.1383950611044946	0.7339700542729443	1.0	0.6720430107526881	0.5866588713233207	41.66820791346885	41.23105625617661	12.649110640673518	4.923505515836754	4.47213595499958	28.064068598632037	28.300289741172474	1.6375795871112575	136.904	0.8969759097898515	1	1	8.145098224282265	18.278431851416826	180.80000406876206	153.2823570780456	0.07058823853731155	0.13333334028720856	0.0941176526248455	0.039215683937072754	1.266180507499594	0.48809647876893636	0.16470588743686676	0.27843138575553894	0.545098066329956	0.30588236451148987	0.07208051525913509	0.16175603408333475	0.2066285760785852
8	7	nan	0	CAT	CAT	131	131	0	4	4	nan	857	959.0	956.0	1.0	1.0371909293810961	0.5611935759799773	1.0	0.7471665213600698	0.7439255548218053	36.66208211787187	37.20215047547655	13.92838827718412	5.307488364972691	5.0	27.984029058606648	30.344640179384722	-71.68523618552616	120.31800000000004	0.9335511982570809	1	1	10.694117903709412	20.392157398164272	264.29020476713777	150.6902000978589	0.12156862765550613	0.13333334028720856	0.17450981587171555	0.039215683937072754	2.123693216880461	1.0794158837442678	0.21568627655506134	0.3843137323856354	0.6627451181411743	0.3843137323856354	0.10382638741465448	0.19798211066178906	0.30838997055675355
8	8	nan	0	CAT	CAT	131	131	0	4	4	nan	607	937.0	1012.0	1.0	1.2343866416474611	0.7967639446356924	1.0	0.5188034188034188	0.38569375018034463	37.40314174659254	47.20169488482379	11.180339887498949	4.008015285535507	3.1622776601683795	23.57613252627041	22.60236966907916	31.64217127954879	140.63000000000002	0.8219363574813812	1	1	11.54509836807847	23.368627965450287	106.73725796863437	119.63137546926737	0.08235294371843338	0.13333334028720856	0.08627451211214066	0.0313725471496582	3.258703713372232	2.008938879991102	0.27450981736183167	1.0	0.4117647111415863	1.0	0.10591833365209606	0.2143910822518375	0.1758439175760039
8	9	nan	0	CAT	CAT	131	131	0	4	4	nan	685	1040.0	1033.0	1.0	1.106800120961702	0.6598710807763971	1.0	0.592560553633218	0.6590439386370709	35.1464387404606	35.84689665786984	12.206555615733702	4.586010900069281	4.123105625617661	26.870057685088806	26.408290266984565	-54.317116919551424	114.28600000000006	0.9307065217391305	1	1	8.976470787078142	26.68627493828535	197.82353522628546	174.89020014554262	0.10686274617910385	0.1725490242242813	0.15490196645259857	0.07058823108673096	1.7883551167658704	1.8639637342321225	0.22745098173618317	0.45490196347236633	0.7137255072593689	0.4941176474094391	0.1008592223267207	0.2998457858234309	0.28879348208216854
8	10	nan	0	CAT	CAT	131	131	0	4	4	nan	869	951.0	1038.0	1.0	1.2145344355644234	0.7599211338126831	1.0	0.5461973601508485	0.5396356917517173	43.46812204397645	48.83646178829912	13.45362404707371	4.779247961875042	4.123105625617661	28.811762303941485	28.254943727168076	34.577039039523946	142.25400000000002	0.8638170974155068	1	1	17.615686751902103	20.843137860298157	238.80785030126572	160.78431802988052	0.10196078568696976	0.1411764770746231	0.14901960641145706	0.03529411554336548	2.6707463420484054	2.130104461624273	0.5176470875740051	0.41960784792900085	0.6784313917160034	0.41960784792900085	0.15728291742769734	0.18609944518123353	0.27480765282078906
8	11	nan	0	CAT	CAT	131	131	0	4	4	nan	786	1072.0	1040.0	1.0	1.092747260957785	0.6949064021455565	1.0	0.7528735632183908	0.7043399084744656	37.98208858555491	39.05124837953327	13.0	4.932144170115823	4.242640687119285	26.797034930773236	27.312927356130217	-73.82930325615297	118.42000000000004	0.9334916864608076	1	1	9.003921769559383	26.858824253082275	162.81961177289486	208.5490251928568	0.0784313753247261	0.2235294133424759	0.11372549086809158	0.03921569883823395	1.5907718376278528	1.0857797767802253	0.27450981736183167	0.4117647111415863	0.4470588266849518	0.5098039507865906	0.08827374283881749	0.2633218064027674	0.20714963329884842
8	12	nan	0	CAT	CAT	131	131	0	4	4	nan	774	919.0	1036.0	1.0	1.156395229851926	0.748029061453073	1.0	0.5584415584415584	0.5738991768616803	39.7883856810888	44.77722635447622	12.649110640673518	4.6615195252868915	4.123105625617661	26.740222218352365	26.40619768225881	33.65976137121187	130.18400000000005	0.872112676056338	1	1	19.007843621075153	26.85490260273218	234.28628083691	195.556868173182	0.17058824002742767	0.1725490242242813	0.125490203499794	0.07450981438159943	2.3550368475542327	1.9472469507710135	0.5176470875740051	0.45098039507865906	0.6352941393852234	0.48235294222831726	0.18454217107839954	0.2607272097352639	0.3026954532776615
8	13	nan	0	CAT	CAT	131	131	0	4	4	nan	697	899.0	1049.0	1.0	1.2179531638162766	0.8093081351219853	1.0	0.6676245210727969	0.5743532208840401	40.10199855884157	39.66106403010388	9.899494936611665	4.230212548749612	4.0	26.393134731888324	23.555285258019715	61.19993265702969	123.49000000000004	0.8717948717948718	1	1	5.80000015348196	25.164706476032734	102.51372848451138	171.40000437945127	0.06666667014360428	0.1921568661928177	0.054901961237192154	0.047058820724487305	0.7964005751580663	1.2528916772656107	0.09019608050584793	0.5607843399047852	0.3843137323856354	0.6392157077789307	0.056862746602764316	0.2467128085885562	0.14707852006386138
8	14	nan	0	CAT	CAT	131	131	0	4	4	nan	476	952.0	1116.0	1.0	1.0859720915537339	0.7034788780218039	1.0	0.6611111111111111	0.7344151789353238	29.607193992181166	29.017236257093817	9.486832980505138	3.9600464316184083	3.605551275463989	19.677398201998148	21.042311391048163	-19.60343801811885	90.24800000000003	0.9162656400384985	1	1	5.364706013351679	22.3960789591074	63.35294271633029	146.28627873957157	0.07058823853731155	0.26274511218070984	0.05490196496248245	0.047058820724487305	0.8557514226159991	0.9134534587831987	0.1725490242242813	0.43529412150382996	0.2666666805744171	0.45490196347236633	0.07249602720745511	0.3026497156636135	0.13309441747128212
9	1	nan	0	CAT	CAT	131	131	0	5	5	nan	572	948.0	887.0	1.0	1.184408522783786	0.7588950791587976	1.0	0.5958333333333333	0.5125730631646238	34.82895260152584	39.11521443121589	10.63014581273465	4.015760229139577	3.605551275463989	23.0	22.681063700986098	-8.10663961178988	118.42000000000004	0.8601503759398497	1	1	2.756862834095955	8.149019915610552	72.90196270681918	48.23921719007194	0.0470588244497776	0.0313725508749485	0.05098039656877518	0.019607843831181526	2.053210108887878	5.309440319036355	0.09019608050584793	0.29019609093666077	0.4117647111415863	0.30980393290519714	0.02871732118849953	0.08488562412094325	0.12745098375318037
9	2	nan	0	CAT	CAT	131	131	0	5	5	nan	382	987.0	887.0	1.0	1.7866522650667207	0.9433299481491885	1.0	0.6996336996336996	0.4863371932341498	39.58219600363394	38.8329756778952	7.0	2.8930475471059602	2.8284271247461903	13.0	13.135601414310829	3.6577444983837446	99.35000000000004	0.9062870699881376	1	1	2.8156863562762737	10.329412084072828	33.72941265068948	71.09804126247764	0.0470588244497776	0.0941176488995552	0.027450982481241226	0.08235294371843338	0.6488108283004203	1.6449798473936215	0.0941176488995552	0.3960784375667572	0.2705882489681244	0.4000000059604645	0.03352007566995564	0.12296919147705748	0.08829689175573163
9	3	nan	0	CAT	CAT	131	131	0	5	5	nan	478	1002.0	902.0	1.0	1.091016800132137	0.5402904762915318	1.0	0.6339522546419099	0.5977042262839264	27.916051677000933	30.0	10.0	3.752277132034914	3.1622776601683795	23.351295871277134	23.490759534817055	82.59453058836142	100.24800000000003	0.8581687612208259	1	1	6.086274649947882	21.231373250484467	52.21176611632109	113.69412125647068	0.0784313753247261	0.1921568661928177	0.027450986206531525	0.047058820724487305	0.646445514968381	0.3695747191035858	0.11372549086809158	0.3843137323856354	0.22745098173618317	0.3843137323856354	0.07422286158473027	0.25891918598151786	0.10922963622661315
9	4	nan	0	CAT	CAT	131	131	0	5	5	nan	508	896.0	941.0	1.0	1.2557431862483537	0.8414572696342376	1.0	0.5976470588235294	0.5365561409647908	35.48384811556036	38.58756276314948	9.486832980505138	3.7503986412847174	3.1622776601683795	19.677398201998148	19.17276287591565	68.4872568135184	109.07600000000005	0.9023090586145648	1	1	3.125490302219987	4.874509911984205	95.00392386503518	42.03921664506197	0.062745101749897	0.062745101749897	0.07450980320572853	0.019607841968536377	1.5781443560183448	0.9290325816012701	0.08235294371843338	0.125490203499794	0.5372549295425415	0.1411764770746231	0.03677047414376455	0.0573471754351083	0.18701559815951807
9	5	nan	0	CAT	CAT	131	131	0	5	5	nan	520	930.0	976.0	1.0	1.2373090990090754	0.7836295643913576	1.0	0.6190476190476191	0.6064594461595109	34.40794443667092	34.713109915419565	9.219544457292887	3.706424405939077	3.1622776601683795	22.31718801135002	21.375191739220437	4.4821294880333395	103.80200000000005	0.8710217755443886	1	1	4.768627570942044	6.819608038291335	51.070589857175946	34.79215789400041	0.06666667014360428	0.03529411926865578	0.03529411554336548	0.011764705181121826	1.408947889183299	5.265337348255018	0.125490203499794	0.30980393290519714	0.16862745583057404	0.30980393290519714	0.058153994767585905	0.0831659516864797	0.09821267280226144
9	6	nan	0	CAT	CAT	131	131	0	5	5	nan	677	1032.0	1017.0	1.0	1.8305894273929677	0.9417793755330638	1.0	0.5223765432098766	0.3267595537424387	53.2287657536824	54.817880294662984	9.055385138137417	3.3367916378828846	3.0	18.627776555615558	17.897186662411396	78.33658923523194	161.356	0.7697555429221148	1	1	8.68627479299903	39.443138152360916	70.69804121926427	171.89020040631294	0.04313725605607033	0.19607843458652496	0.054901961237192154	0.04313725233078003	2.8919208559225082	1.0641203430741677	0.16078431904315948	1.0	0.250980406999588	1.0	0.06630744116793152	0.30109265765161003	0.10442842129876553
9	7	nan	0	CAT	CAT	131	131	0	5	5	nan	810	1056.0	1056.0	1.0	1.0243550044758027	0.49828671458432994	1.0	0.7012987012987013	0.6272459191331675	34.7445775143341	36.24913792078372	13.601470508735444	5.042224924130631	4.242640687119285	30.856888063827927	30.123976498383	70.67057392323862	127.38800000000005	0.9045226130653267	1	1	3.2823530696332455	26.090196907520294	47.96862884052098	244.40392810106277	0.03529411926865578	0.24313725531101227	0.0156862773001194	0.054901957511901855	0.6936009094175273	0.875542521479677	0.05098039284348488	0.4627451002597809	0.14509804546833038	0.47843137383461	0.03186750553041986	0.2533028825972844	0.05922052943274195
9	8	nan	0	CAT	CAT	131	131	0	5	5	nan	877	1028.0	1082.0	1.0	1.2187707851288774	0.8275567163726826	1.0	0.7118506493506493	0.6187571535594769	45.49190402647484	43.32435804486894	11.40175425099138	4.806746392324861	4.242640687119285	25.438172898994893	25.53834138465348	10.620321427211698	133.45800000000003	0.9088082901554404	1	1	4.843137428164482	27.67058916389942	78.76470830105245	214.52157505601645	0.05098039284348488	0.2088235318660736	0.03529411926865578	0.03529411554336548	0.6143792965890028	1.4956774950935139	0.10196078568696976	0.47058823704719543	0.20392157137393951	0.5176470875740051	0.04443245346939892	0.2538586161825635	0.08981152599891956
10	1	nan	0	CAT	CAT	131	131	0	6	6	nan	795	1004.0	908.0	1.0	1.5320658712056068	0.8805931583921771	1.0	0.48328267477203646	0.399448292635264	50.31574211089608	48.703182647543684	8.48528137423857	3.6495393186598593	3.1622776601683795	25.427031613060613	23.8432753385295	26.116378173334862	158.14599999999987	0.7922272047832588	1	1	6.800000209361315	14.662745546549559	54.54902092367411	64.00000200234354	0.04313725605607033	0.04313725605607033	0.027450978755950928	0.027450982481241226	1.7357219309383667	3.3030909371701616	0.09803921729326248	0.3960784375667572	0.1411764770746231	0.3960784375667572	0.051127821123017406	0.11024620711691398	0.06861512065870957
11	1	nan	0	CAT	CAT	2	2	0	1	1	nan	670	939.0	919.0	1.0	1.1911051745001617	0.7530294087863726	1.0	0.5836236933797909	0.5514788578487391	37.67465362785467	40.01249804748511	11.0	4.141290225926191	3.605551275463989	27.0	24.789427087132143	-1.3710885420500183	123.56000000000006	0.8443604284814117	1	1	7.360784467309713	12.541176859289408	102.47059047594666	96.10588508471847	0.08627451211214066	0.06666667014360428	0.05098039656877518	0.05882353335618973	3.05870484181669	4.972415458547449	0.22745098173618317	0.3960784375667572	0.49803921580314636	0.49803921580314636	0.07216455360107563	0.1229527143067589	0.15294117981484576
11	2	nan	0	CAT	CAT	2	2	0	1	1	nan	722	993.0	951.0	1.0	1.1784427253368834	0.779578673195263	1.0	0.5588235294117647	0.5906226009498533	39.461083618431495	41.23105625617661	11.40175425099138	4.379796531699113	4.0	25.21131927268041	24.714646860103123	47.70046987983476	123.94200000000006	0.8980099502487562	1	1	4.9490197487175465	6.858823714777827	70.13725665211678	59.91372726485133	0.0470588244497776	0.0470588244497776	0.0470588244497776	0.027450982481241226	3.592824578933298	2.894682266266823	0.18431372940540314	0.2666666805744171	0.23137255012989044	0.2666666805744171	0.051020822151727284	0.07070952283276111	0.09714301475362434
11	3	nan	0	CAT	CAT	2	2	0	1	1	nan	902	927.0	967.0	1.0	1.3785627549515493	0.8474837319646018	1.0	0.6013333333333334	0.5064829461237551	49.69204257048261	49.36598018878993	12.083045973594572	4.445585097018452	4.0	28.29615046517001	26.37759798461541	2.8998267096224364	149.5979999999999	0.8100583744948361	1	1	12.560784671455622	22.13725534826517	197.99608412757516	142.76078730076551	0.0784313753247261	0.10980392247438431	0.062745101749897	0.0470588281750679	2.886814027359882	3.0545191005815937	0.3686274588108063	0.2862745225429535	0.6509804129600525	0.2862745225429535	0.10295725140537394	0.18145291269069813	0.21950785379997245
11	4	nan	0	CAT	CAT	2	2	0	1	1	nan	939	923.0	1013.0	1.0	1.2203275083783431	0.7382409250069918	1.0	0.5767813267813268	0.5001546774934769	44.779993298724435	44.384682042344295	12.649110640673518	4.7456842764887925	4.123105625617661	34.93159896852984	30.205768058115464	4.937669656115684	153.59799999999998	0.7964376590330788	1	1	19.35294172167778	30.243137948215008	272.17255645245314	184.51765147596598	0.12156862765550613	0.0941176488995552	0.14509805291891098	0.03529411554336548	1.129938215524016	7.271791918258037	0.3686274588108063	0.929411768913269	0.8078431487083435	0.9490196108818054	0.15607211065869178	0.24389627377592749	0.28985362774489154
11	5	nan	0	CAT	CAT	2	2	0	1	1	nan	883	985.0	1042.0	1.0	1.1106573433672084	0.6751902078823218	1.0	0.5606349206349206	0.5790755501616672	40.222484578192685	44.553338819890925	13.038404810405298	4.948997429622823	4.242640687119285	28.016031759463015	29.66986112138504	-80.20079463150924	138.42600000000004	0.8768619662363456	1	1	7.533333514817059	11.223529737442732	108.29412074573338	104.03529726155102	0.062745101749897	0.08235294371843338	0.05098039656877518	0.027450978755950928	3.6832698473976686	1.9872845334604237	0.15294118225574493	0.27843138575553894	0.32549020648002625	0.3019607961177826	0.06975308810015796	0.10392157164298826	0.12264339835303893
12	1	nan	0	CAT	CAT	2	2	0	2	2	nan	764	921.0	995.0	1.0	1.390965659087406	0.8941545782120363	1.0	0.6496598639455783	0.5277881404787081	47.474254539459906	48.25971404805462	10.44030650891055	4.241568782179214	4.0	21.63804330416193	21.256996544924526	9.822580930914178	134.872	0.8671963677639046	1	1	17.984314169734716	48.83137334883213	203.68235855177045	319.6745156571269	0.09803921729326248	0.20392157137393951	0.11764705926179886	0.15686273574829102	2.803801706433208	6.797550632471441	0.545098066329956	1.0	0.7803921699523926	1.0	0.1605742336583457	0.4359944049002869	0.26659994574839063
12	2	nan	0	CAT	CAT	2	2	0	2	2	nan	481	891.0	1059.0	1.0	1.8802659669560016	0.9311208188444904	1.0	0.5386338185890257	0.3848823805062824	45.08694422648388	46.04345773288535	7.810249675906654	2.913940348110791	2.8284271247461903	17.240828107899976	16.443698779231738	-85.25857392679262	125.31800000000004	0.7846655791190864	1	1	2.5254902690649033	4.717647209763527	22.51764763519168	27.81960877403617	0.03921568766236305	0.05098039284348488	0.011764705181121826	0.013725489377975464	0.35785394614502924	0.7040021338545641	0.054901961237192154	0.11372549086809158	0.12156862765550613	0.11372549086809158	0.024759708520244148	0.04625144323297575	0.04681423624779975
13	1	nan	0	CAT	CAT	2	2	0	3	3	nan	954	1067.0	1021.0	1.0	1.1241161274990534	0.7067692100292894	1.0	0.572972972972973	0.5841773630471271	42.66284796450244	47.53945729601885	13.92838827718412	5.067417749002419	4.242640687119285	29.14896342866273	30.18158397530861	-53.01760953590845	143.254	0.8886818816953889	1	1	2.956862799823284	21.584314420819283	102.862747810781	216.00000603497028	0.05098039284348488	0.1725490242242813	0.027450978755950928	0.05882352590560913	4.380203179431428	2.9579621600623565	0.05882352963089943	0.6117647290229797	0.41960784792900085	0.6117647290229797	0.02616692743206446	0.1910116320426485	0.10782258680375367
14	1	nan	0	CAT	CAT	2	2	0	4	4	nan	947	945.0	961.0	1.0	1.0967928630963482	0.5255094115503236	1.0	0.607051282051282	0.6407038780655949	39.17454915339661	40.496913462633174	14.0	5.289986177539916	5.0	34.68788917147329	33.32922797780249	17.67966128834851	136.28600000000003	0.9027645376549094	1	1	8.662745316512883	36.37647112458944	222.51373184472322	333.0156927444041	0.06666667014360428	0.14411765336990356	0.1411764733493328	0.15294118970632553	3.5239956397035397	6.03777937242355	0.4117647111415863	1.0	0.7019608020782471	1.0	0.07947472767443012	0.33372909288614167	0.2349669818846074
15	1	nan	0	CAT	CAT	2	2	0	5	5	nan	763	929.0	967.0	1.0	1.2361591128238527	0.8124987236140232	1.0	0.5411347517730496	0.48552172911398517	42.34552628151182	48.38388161361178	11.40175425099138	4.41971174667877	4.0	25.238858928247925	24.68587375763543	19.997858329475235	140.528	0.847307051637979	1	1	13.376470975577831	17.952941512688994	189.61176993884146	108.31764947250485	0.0941176488995552	0.09803921729326248	0.10980392247438431	0.03921569138765335	0.45442007567078463	2.2958138839119857	0.3686274588108063	0.2705882489681244	0.6549019813537598	0.2705882489681244	0.1194327765676592	0.1602941206490089	0.2485082174820989
15	2	nan	0	CAT	CAT	2	2	0	5	5	nan	961	925.0	1013.0	1.0	1.2707994921126184	0.7602737712123443	1.0	0.5194594594594595	0.5169626818342142	46.75850381013002	51.24451190127583	13.601470508735444	4.723492169580303	4.0	34.15798417956889	30.374454820314305	10.651857179081425	152.83999999999995	0.8437225636523265	1	1	20.32549074664712	29.949020251631737	277.6156937032938	178.9137297682464	0.1411764770746231	0.08235294371843338	0.13333334028720856	0.039215683937072754	0.499501949181372	7.550946471000636	0.3529411852359772	1.0	0.7450980544090271	1.0	0.1613134186241835	0.2376906369177122	0.2888820954248635
15	3	nan	0	CAT	CAT	2	2	0	5	5	nan	488	913.0	1057.0	1.0	1.8554190242607553	0.9494955273927764	1.0	0.3983673469387755	0.4476425644917276	45.81420431567807	47.38143096192854	7.211102550927978	3.071709171826883	2.8284271247461903	14.142135623730951	14.375606950926423	46.69646491842947	117.04400000000005	0.9330783938814532	1	1	2.3882353883236647	6.1058825477957726	32.30980484932661	68.86666844785213	0.0313725508749485	0.0784313753247261	0.02352941408753395	0.06666666269302368	3.1814213046798483	1.2000748350745574	0.08235294371843338	0.1921568661928177	0.29019609093666077	0.3960784375667572	0.025679950412082417	0.06565465105156745	0.06620861649452174
16	1	nan	0	CAT	CAT	3	3	0	1	1	nan	906	985.0	982.0	1.0	1.0772771380533235	0.5916979566691817	1.0	0.5972313777191826	0.5177710463526695	38.819313379184415	42.05948168962618	14.142135623730951	4.974280457241863	4.123105625617661	33.868376653150584	31.29456762110995	-22.488514166993575	148.286	0.8199095022624434	1	1	10.698039455339313	10.427451279014349	152.17255309782922	63.9411783516407	0.04313725605607033	0.05882352963089943	0.09803922101855278	0.011764705181121826	4.786104055246554	2.287938953365357	0.27450981736183167	0.21960784494876862	0.4588235318660736	0.21960784494876862	0.08915032879449428	0.08689542732511958	0.16796087538391746
16	2	nan	0	CAT	CAT	3	3	0	1	1	nan	613	955.0	1003.0	1.0	1.2502590335158439	0.8238329627726776	1.0	0.515126050420168	0.6064884107521491	38.44915369647179	38.948684188300895	10.0	4.024614183530793	3.605551275463989	21.122354181147664	21.79423555600411	32.48824258932512	112.70000000000006	0.865819209039548	1	1	11.121568962931633	39.88627563416958	129.5843168348074	273.10589066147804	0.09803921729326248	0.30980393290519714	0.09019608050584793	0.12941178679466248	3.788959466161586	2.651181539154234	0.37254902720451355	0.7647058963775635	0.48627451062202454	0.8156862854957581	0.12496144902170374	0.44816040038392785	0.21139366530963685
16	3	nan	0	CAT	CAT	3	3	0	1	1	nan	829	1027.0	1017.0	1.0	1.2585125475569487	0.6363744663639657	1.0	0.4481081081081081	0.4726690691191924	40.81585812738118	49.040799340956916	12.0	4.347329837979422	3.605551275463989	33.366784110537154	31.484548128602306	17.277217232507937	148.458	0.8115516397454724	1	1	14.309804193675518	18.290196537971497	203.07451475411654	101.92549299448729	0.07450980693101883	0.0784313753247261	0.14509804174304008	0.02352941781282425	3.3343772541929524	3.8695282263855835	0.4588235318660736	0.4156862795352936	0.6313725709915161	0.4156862795352936	0.11729347699734032	0.14991964375386474	0.24496322648264962
16	4	nan	0	CAT	CAT	3	3	0	1	1	nan	576	1080.0	1027.0	1.0	1.109949254298281	0.481959518831469	1.0	0.5806451612903226	0.567120486371317	30.372726207312816	32.69556544854363	10.63014581273465	3.993433884714916	3.605551275463989	27.378467594167468	26.61238480809308	29.12140663958446	112.97400000000005	0.884113584036838	1	1	4.137254996225238	26.231373190879822	49.39215827174485	185.9647106155753	0.0470588244497776	0.1921568661928177	0.039215683937072754	0.10196077823638916	1.3353580680537018	3.2653423029031408	0.11764705926179886	0.9333333373069763	0.20000000298023224	0.9333333373069763	0.046486011193541996	0.2947345302346047	0.08575027477733481
16	5	nan	0	CAT	CAT	3	3	0	1	1	nan	896	880.0	1048.0	1.0	1.4052183884907659	0.8410914889993496	1.0	0.5045045045045045	0.5070787209558291	49.79336319206319	51.478150704935004	10.816653826391969	4.294853601541821	4.0	30.210377055893627	26.932875598742044	-23.67601581174901	149.0119999999999	0.8160291438979965	1	1	15.101961126551032	25.733334101736546	229.90588912181556	164.38431838154793	0.0941176488995552	0.125490203499794	0.10196078568696976	0.043137259781360626	1.4791184731908487	2.4853829362689375	0.5372549295425415	0.4117647111415863	0.7764706015586853	0.4117647111415863	0.12584967605459194	0.21444445084780456	0.25659139410916915
16	6	nan	0	CAT	CAT	3	3	0	1	1	nan	893	890.0	1070.0	1.0	1.529872414971433	0.8653583462258964	1.0	0.3796768707482993	0.3946033231087704	52.71336406166814	52.0	12.36931687685298	4.2387938934874	3.605551275463989	28.20514760531665	26.41749226355512	-41.54171520733887	168.63599999999977	0.7485331098072087	1	1	13.792157204821706	14.913725927472115	234.2549088820815	87.26666939631104	0.06666667014360428	0.06666667014360428	0.14901961013674736	0.0313725471496582	4.199100466549855	3.66726493901943	0.5372549295425415	0.1921568661928177	0.7490196228027344	0.1921568661928177	0.10691594732419928	0.11561027850753577	0.2623235261837419
17	1	nan	0	CAT	CAT	3	3	0	2	2	nan	230	926.0	1000.0	1.0	1.2987706034781181	0.86648991700316	1.0	0.6552706552706553	0.6339384663333619	24.728875434274343	26.019223662515376	6.324555320336759	2.6358579609228814	2.23606797749979	12.0	12.34452046319599	85.54692834800574	67.52200000000002	0.8662900188323918	1	1	0.498039236292243	2.8627451676875353	5.807843337766826	21.321569100022316	0.007843137718737125	0.019607843831181526	0.015686274971812963	0.06274509988725185	3.0614450736604204	3.2180925484803726	0.03529411926865578	0.250980406999588	0.09019608050584793	0.25882354378700256	0.008586883384349018	0.04935767530495751	0.025251492772899245
18	1	nan	0	CAT	CAT	3	3	0	3	3	nan	519	1176.0	815.0	1.0	1.02334289749147	0.5014548845911053	1.0	0.7688888888888888	0.8732703158935281	27.843419573207147	28.844410203711913	11.661903789690601	4.392027726875909	4.0	24.0	24.08967540551314	54.00863737499766	86.42000000000003	0.9444949954504095	1	1	10.258823782205582	17.239216059446335	178.29020144045353	94.53333615511656	0.1921568661928177	0.14509804546833038	0.1450980305671692	0.023529410362243652	0.4027257879135434	1.1286027129225487	0.27843138575553894	0.45098039507865906	0.6509804129600525	0.45098039507865906	0.13863275381358894	0.23296237918170723	0.3435263996925887
18	2	nan	0	CAT	CAT	3	3	0	3	3	nan	839	1157.0	849.0	1.0	1.122902934356937	0.6142321279454582	1.0	0.630827067669173	0.5713687438440526	38.4589820548465	39.92492955535426	12.165525060596439	4.482719446013767	4.0	30.98325239438252	30.348959501964966	25.03723048752242	135.84	0.8744137571651902	1	1	14.050980657339096	64.27059000730515	245.39216427505016	448.9451114535332	0.14509804546833038	0.45490196347236633	0.11764705181121826	0.06666669249534607	1.8997424838677135	0.7947810210970699	0.32549020648002625	0.8705882430076599	0.6745098233222961	0.8705882430076599	0.13010167275313977	0.5950980556231958	0.29248172142437445
18	3	nan	0	CAT	CAT	3	3	0	3	3	nan	358	997.0	865.0	1.0	1.0789274504488529	0.6927047654764824	1.0	0.7103174603174603	0.8440647867894577	25.480799193740914	25.059928172283335	8.602325267042627	3.5736170508521607	3.1622776601683795	18.027756377319946	18.377294135826777	-57.16505858954741	73.00600000000003	0.9335071707953064	1	1	7.400000162422657	13.733333766460419	65.0392175167799	63.04706064611673	0.1411764770746231	0.12941177189350128	0.039215683937072754	0.039215683937072754	0.09251428177192217	1.1470739778883459	0.1568627506494522	0.32549020648002625	0.27843138575553894	0.32549020648002625	0.12131147807250257	0.22513661912230196	0.18167379194631256
18	4	nan	0	CAT	CAT	3	3	0	3	3	nan	682	1138.0	870.0	1.0	1.0158087839938732	0.4649522402914951	1.0	0.6888888888888889	0.8365576946597149	31.469767936628415	32.38826948140329	13.341664064126334	5.016945775482276	4.47213595499958	27.577164466275352	27.86131102540068	76.61447219768448	101.21600000000005	0.9445983379501385	1	1	10.95686300098896	46.13333436846733	278.0274584516883	365.6039312183857	0.19607843458652496	0.43529412150382996	0.20000000298023224	0.09411764144897461	0.6748301769469253	0.7543138266038436	0.3450980484485626	0.9803921580314636	0.8666666746139526	0.9803921580314636	0.1352699135924563	0.5695473378823127	0.40766489509045206
18	5	nan	0	CAT	CAT	3	3	0	3	3	nan	440	934.0	879.0	1.0	1.0360580462538704	0.6290565680259946	1.0	0.7333333333333333	0.8426130193764868	26.937687387683276	26.40075756488817	10.295630140987	4.09063477318579	3.605551275463989	20.146415283630184	20.940267926261985	50.21003215959414	81.00600000000003	0.9431939978563773	1	1	8.086274683475494	20.094118252396584	173.68627861142159	106.59608110785484	0.16862745583057404	0.20392157137393951	0.18431374430656433	0.03529413044452667	0.24276680540130408	0.5439399126104937	0.26274511218070984	0.49803921580314636	0.9411764740943909	0.49803921580314636	0.1206906669175447	0.2999122127223371	0.3947415422986854
18	6	nan	0	CAT	CAT	3	3	0	3	3	nan	807	973.0	895.0	1.0	1.0834968428984526	0.6902018299049812	1.0	0.7192513368983957	0.7921455529601195	38.23994312995347	39.05124837953327	13.45362404707371	5.141880036783759	4.47213595499958	26.853204549822255	27.671069527435844	44.2925579165931	113.14600000000004	0.9488536155202821	1	1	11.792157135903835	45.384315103292465	338.9804004281759	363.5058929026127	0.20000000298023224	0.34117648005485535	0.19215688109397888	0.09803920984268188	0.3260539231809862	1.4928619875381777	0.2078431397676468	0.7372549176216125	1.0	0.7372549176216125	0.12412796985161932	0.47772963266623647	0.420050062488446
18	7	nan	0	CAT	CAT	3	3	0	3	3	nan	697	907.0	921.0	1.0	1.0203021744938112	0.3295372110719448	1.0	0.7753058954393771	0.8338341077687903	30.96301707544043	32.202484376209235	13.152946437965905	5.01455455976231	4.47213595499958	28.0	29.233503074609228	73.90325745421453	102.49000000000004	0.9515358361774744	1	1	10.639215908944607	34.25490254163742	185.92549455165863	286.97647531330585	0.16470588743686676	0.3803921639919281	0.09803920984268188	0.039215683937072754	0.49384179333273404	1.1146497034855565	0.1882352977991104	0.8235294222831726	0.5490196347236633	0.8235294222831726	0.12371181289470473	0.3983128202515979	0.26675106822332656
18	8	nan	0	CAT	CAT	3	3	0	3	3	nan	950	954.0	914.0	1.0	1.1766857699758186	0.8228177583888002	1.0	0.7445141065830722	0.7510496122074608	46.38264534368834	44.9221548904324	13.152946437965905	5.31338063456684	5.0	26.563132345414388	26.359504093870154	15.891929582113312	126.07600000000005	0.9481037924151696	1	1	16.13333361595869	37.95294217765331	220.12549574673176	308.50589084625244	0.1882352977991104	0.239215686917305	0.03921569883823395	0.07058823108673096	1.4533527337218861	1.6768957573495407	0.250980406999588	0.6784313917160034	0.4274509847164154	0.6784313917160034	0.14801223500879532	0.3481921300702139	0.23171104815445448
18	9	nan	0	CAT	CAT	3	3	0	3	3	nan	687	1182.0	925.0	1.0	1.0161618800631786	0.41234508903752404	1.0	0.6715542521994134	0.721484885054019	31.189199765325753	32.38826948140329	13.341664064126334	4.909253014899251	4.242640687119285	28.09957663198063	28.41422590924145	1.8253714005833004	109.38800000000005	0.9240080699394755	1	1	9.827451206743717	26.854902550578117	171.07843606173992	184.8588282763958	0.125490203499794	0.1725490242242813	0.08823530375957489	0.08823530375957489	1.3134535509602927	2.489652712962657	0.1882352977991104	0.501960813999176	0.6627451181411743	0.5098039507865906	0.11427268845050834	0.31226630872765254	0.24902246879438125
18	10	nan	0	CAT	CAT	3	3	0	3	3	nan	953	1091.0	930.0	1.0	1.0364620722286935	0.6207379838865216	1.0	0.7219696969696969	0.7546419185687079	39.47467836751182	40.52159917870962	15.0	5.706138002735731	5.0	31.67838379715733	30.94886168313103	-13.443545876185325	125.97400000000006	0.9247937894226104	1	1	12.419608116149902	34.7647066116333	287.41569378972054	237.50196684151888	0.15294118225574493	0.16078431904315948	0.13725490868091583	0.06666666269302368	1.0907710147857872	2.5455322630675647	0.26274511218070984	0.5882353186607361	0.6980392336845398	0.658823549747467	0.11941930880913368	0.33427602511185867	0.30159044469015794
18	11	nan	0	CAT	CAT	3	3	0	3	3	nan	612	1019.0	936.0	1.0	1.2322811797202498	0.8348780724801401	1.0	0.6394984326018809	0.7346106179561349	38.40828055650864	39.698866482558415	10.770329614269007	4.252190856271391	4.0	21.213203435596427	21.141258937908916	-50.14986543337041	102.31800000000004	0.9622641509433962	1	1	10.29019633680582	32.82745178043842	174.78823900967836	194.37255500257015	0.18431372940540314	0.2666666805744171	0.09803922474384308	0.047058820724487305	0.32603125488004	0.9722704774765087	0.16470588743686676	0.545098066329956	0.5176470875740051	0.545098066329956	0.11965344577681186	0.3817145555864933	0.28560169772823263
18	12	nan	0	CAT	CAT	3	3	0	3	3	nan	419	870.0	936.0	1.0	1.1044864004596844	0.7530357036953597	1.0	0.6983333333333334	0.8023973979971544	28.715873983927647	29.732137494637012	9.433981132056603	3.796952047790164	3.605551275463989	18.384776310850235	18.89446091296403	43.25410344699918	81.00600000000003	0.9352678571428571	1	1	8.03529430180788	13.678431764245033	99.91764956712723	67.24706071615219	0.14901961386203766	0.125490203499794	0.07450981438159943	0.027450986206531525	0.475594380472277	1.3136673069490334	0.14901961386203766	0.34117648005485535	0.45490196347236633	0.34117648005485535	0.1181660926736453	0.20115340829772108	0.23846694407428934
18	13	nan	0	CAT	CAT	3	3	0	3	3	nan	382	1162.0	937.0	1.0	1.1407466892214695	0.7122891023965732	1.0	0.49290322580645163	0.5644957371214476	27.305942949994588	30.14962686336267	8.54400374531753	3.4048628484461227	2.914213562373095	19.677398201998148	19.165664473444465	27.340023461248677	92.21600000000005	0.8623024830699775	1	1	8.537255145609379	18.250980749726295	64.08235438913107	89.82353177666664	0.13725490868091583	0.1411764770746231	0.027450978755950928	0.08627450466156006	0.20773149721403408	2.777856244050037	0.1764705926179886	0.47058823704719543	0.2549019753932953	0.47058823704719543	0.12742171859118476	0.2724026977571089	0.16775485442180907
18	14	nan	0	CAT	CAT	3	3	0	3	3	nan	781	891.0	944.0	1.0	1.3966075114790584	0.8305590683061361	1.0	0.5772357723577236	0.5173580250730055	46.04130787639583	45.48626166217664	9.486832980505138	4.034785746144849	4.0	28.684036895157202	25.641810774935593	-28.853788617301383	137.73200000000003	0.8152400835073069	1	1	17.658823914825916	22.44705929607153	254.5176530778408	134.50196462497115	0.1764705926179886	0.11372549086809158	0.09019608795642853	0.04313725233078003	2.065629783401578	3.8226411979246357	0.250980406999588	0.4313725531101227	0.9764705896377563	0.48627451062202454	0.14965105012564336	0.1902293160684028	0.3258868797411534
18	15	nan	0	CAT	CAT	3	3	0	3	3	nan	651	928.0	950.0	1.0	1.212197759988259	0.8190686757674439	1.0	0.6067101584342963	0.6057019970155318	38.898651093942945	36.6742416417845	10.198039027185569	4.112252983829729	3.605551275463989	23.592860719359088	22.31598033117342	78.5156975686047	116.21600000000007	0.8298279158699808	1	1	16.96470632404089	19.513726003468037	198.49804431945086	127.5568662583828	0.2078431397676468	0.1568627506494522	0.09803920984268188	0.039215683937072754	0.7718541789318913	0.9579219902850556	0.3137255012989044	0.32549020648002625	0.5607843399047852	0.32549020648002625	0.17857585604253567	0.20540764214176882	0.30491251047534695
18	16	nan	0	CAT	CAT	3	3	0	3	3	nan	695	1109.0	956.0	1.0	1.1675522497517457	0.8003009328317702	1.0	0.6032986111111112	0.6436019897405011	39.00024708507132	39.824615503479755	11.0	4.4831833669075305	4.0	23.054448425214805	23.38449146351818	32.096098468497736	116.49000000000004	0.8887468030690537	1	1	10.85490220785141	15.000000432133675	150.6156908273697	72.54902164265513	0.13333334028720856	0.05882352963089943	0.0784313827753067	0.02352941408753395	0.8045721590406277	4.919048957467309	0.18039216101169586	0.47058823704719543	0.41960784792900085	0.47058823704719543	0.11076430824338174	0.15306122889932322	0.21671322421204273
18	17	nan	0	CAT	CAT	3	3	0	3	3	nan	501	910.0	960.0	1.0	1.0837606314273263	0.7066093348595468	1.0	0.7511244377811095	0.7771496701447895	30.385667608115796	30.886890422961002	10.44030650891055	4.12240466937496	3.605551275463989	22.0	21.5010162292969	14.448638773669854	90.00600000000004	0.943502824858757	1	1	14.050980754196644	8.074510011821985	175.35294622182846	45.996079832315445	0.21960784494876862	0.05882352963089943	0.12156863510608673	0.027450982481241226	1.1061600247612122	2.4669495461084217	0.32549020648002625	0.21960784494876862	0.7215686440467834	0.21960784494876862	0.18248026953502136	0.10486376638729851	0.3500058806822923
18	18	nan	0	CAT	CAT	3	3	0	3	3	nan	747	1050.0	961.0	1.0	1.2075347088318027	0.8157878263563765	1.0	0.6352040816326531	0.723929990836403	41.49662648088448	41.43669871020132	11.180339887498949	4.509936030920994	4.123105625617661	25.466240628814962	23.99962773296834	-7.8284417407514555	113.87200000000006	0.907103825136612	1	1	12.070588529109955	40.89019696414471	211.74118195474148	331.74118515849113	0.18431372940540314	0.364705890417099	0.08627451956272125	0.06862744688987732	0.9304291273798403	0.9946453244732902	0.2078431397676468	0.9254902005195618	0.6431372761726379	0.9254902005195618	0.12841051626712718	0.4350020953632416	0.2834553975297744
18	19	nan	0	CAT	CAT	3	3	0	3	3	nan	494	809.0	985.0	1.0	1.1007783141927858	0.6979940263475444	1.0	0.6432291666666666	0.7154979500067913	30.286771292889632	31.25699921617557	10.44030650891055	4.0386257771126814	3.605551275463989	21.728407933859447	21.68846538953868	-15.791288313620798	93.14600000000004	0.929444967074318	1	1	13.545098260045052	33.13333421945572	173.34510274231434	193.7058871090412	0.18039216101169586	0.2862745225429535	0.1568627506494522	0.08235293626785278	1.1858398612621617	1.4008175148795738	0.46666666865348816	0.6941176652908325	0.7254902124404907	1.0	0.18304186837898717	0.44774775972237457	0.3509010176969926
18	20	nan	0	CAT	CAT	3	3	0	3	3	nan	608	1092.0	992.0	1.0	1.1483899817178949	0.791914183201976	1.0	0.6681318681318681	0.6812220796683066	36.00896164754716	34.713109915419565	10.04987562112089	4.20469131705044	4.0	21.701476870495604	21.98823862852873	-69.92095659639143	105.90400000000004	0.902746844840386	1	1	10.898039393126965	6.780392345041037	114.99215982109308	39.27058928832412	0.1411764770746231	0.05098039284348488	0.04313725233078003	0.00784313678741455	0.3432263748552155	1.1950381003920874	0.21960784494876862	0.14901961386203766	0.2980392277240753	0.14901961386203766	0.12526482061065478	0.07793554419587398	0.18913184181100837
18	21	nan	0	CAT	CAT	3	3	0	3	3	nan	291	1074.0	993.0	1.0	1.1747756445888264	0.7840839715847264	1.0	0.6217948717948718	0.6358796471147784	25.117393879689843	25.495097567963924	6.708203932499369	2.9747452800694347	2.8284271247461903	15.29359727621526	15.589229956774346	-88.00622259150447	75.83400000000003	0.8571428571428571	1	1	8.650980547070503	6.403921738266945	54.85490334779024	27.054902717471123	0.1411764770746231	0.0784313753247261	0.047058820724487305	0.00784313678741455	0.8075863290112294	0.8011705347483821	0.239215686917305	0.1921568661928177	0.46666666865348816	0.1921568661928177	0.141819353230664	0.10498232357814664	0.1885048225009974
18	22	nan	0	CAT	CAT	3	3	0	3	3	nan	335	816.0	1002.0	1.0	1.4729598178953913	0.8468874122824364	1.0	0.44666666666666666	0.5346802346739084	31.33281201708635	32.2490309931942	8.06225774829855	2.9562128025414	2.8284271247461903	18.134631644035807	16.66191950464116	-55.590962735341925	88.73200000000004	0.8200734394124847	1	1	12.803921841084957	23.84705924987793	130.16078797727823	134.9647080898285	0.2078431397676468	0.3803921639919281	0.18431372940540314	0.037254899740219116	0.45960237594878534	0.2714437569325676	0.48235294222831726	0.6235294342041016	0.7882353067398071	0.6235294342041016	0.17783224779284662	0.3312091562483046	0.38853966560381564
18	23	nan	0	CAT	CAT	3	3	0	3	3	nan	610	1041.0	996.0	1.0	1.1787196231668235	0.8223203029184672	1.0	0.6407563025210085	0.7518316033822063	37.21000547437301	36.359317925395686	10.63014581273465	4.333443070485818	4.0	20.762395794019174	21.173419074749056	-57.93352946466708	100.97400000000005	0.9348659003831418	1	1	10.7960786819458	37.407844200730324	185.07843594253063	237.78824196755886	0.18627451360225677	0.2666666805744171	0.11372549831867218	0.10980391502380371	0.681562724778905	1.1534298018276392	0.2705882489681244	0.886274516582489	0.6117647290229797	0.886274516582489	0.13165949612129024	0.4561932219601259	0.30340727203693546
18	24	nan	0	CAT	CAT	3	3	0	3	3	nan	772	1059.0	1011.0	1.0	1.0750205075473853	0.7118119021540638	1.0	0.6498316498316499	0.7351886595911256	37.63349184763157	38.07886552931954	13.341664064126334	5.050967177907549	4.47213595499958	27.271855425706843	26.43264100169041	-33.939586948082926	114.87200000000006	0.9234449760765551	1	1	12.84313753247261	14.60392190515995	191.7960843220353	104.90588504076004	0.18431372940540314	0.09019608050584793	0.05490197241306305	0.039215683937072754	0.6164447101359157	1.7760602562575478	0.27843138575553894	0.27843138575553894	0.4431372582912445	0.3176470696926117	0.141133379477721	0.16048265829846098	0.24844052373320635
18	25	nan	0	CAT	CAT	3	3	0	3	3	nan	607	1100.0	1019.0	1.0	1.0173032961480613	0.4938990774782933	1.0	0.7493827160493827	0.8499730239148238	29.9503165683426	29.832867780352597	12.529964086141668	4.743229996880784	4.123105625617661	25.068870653902	26.042376371715605	-82.10835681239875	94.73200000000004	0.9484375	1	1	8.819607950747013	5.2509805560112	114.84706179052591	37.63529533147812	0.1411764770746231	0.05882352963089943	0.047058820724487305	0.003921572118997574	0.21778489574238855	0.5191715857750303	0.12941177189350128	0.11372549086809158	0.29411765933036804	0.11372549086809158	0.11307189680444889	0.06732026353860512	0.18920438515737384
18	26	nan	0	CAT	CAT	3	3	0	3	3	nan	906	1064.0	1035.0	1.0	1.287322417456812	0.772838092706185	1.0	0.5441441441441441	0.5144075518243305	46.00988890076901	47.53945729601885	11.40175425099138	4.345834517002762	4.0	30.36088123564582	29.19802493981398	37.19732413756604	148.76999999999998	0.8184281842818428	1	1	17.439216040074825	13.733333766460419	202.3725543692708	97.2039242759347	0.16862745583057404	0.07450980693101883	0.0470588356256485	0.027450978755950928	1.4130416214659598	3.0219417526729737	0.24705882370471954	0.27843138575553894	0.46666666865348816	0.27843138575553894	0.14294439377110513	0.11256830956115098	0.2233692653082459
18	27	nan	0	CAT	CAT	3	3	0	3	3	nan	556	1026.0	1042.0	1.0	1.1825349282730173	0.8201789299286101	1.0	0.6813725490196079	0.7504470293758959	35.540107920035496	35.11409973215888	10.0	4.155427011717404	4.0	19.77727333432343	20.332747735105823	-69.34264092473559	96.49000000000004	0.9391891891891891	1	1	8.933333478868008	36.63137310743332	164.34902419149876	248.89412233233452	0.1568627506494522	0.38823530077934265	0.1254901885986328	0.04313725233078003	0.7075947838696128	0.6397557886692696	0.13333334028720856	0.772549033164978	0.6274510025978088	0.772549033164978	0.11166666848585009	0.4578921638429165	0.2955917701285949
18	28	nan	0	CAT	CAT	3	3	0	3	3	nan	235	1084.0	1041.0	1.0	1.0771946679241067	0.6277230276072164	1.0	0.6283422459893048	0.6289522356914375	20.089828357278588	21.93171219946131	7.211102550927978	2.8914523896366693	2.8284271247461903	15.412713068695306	15.63866104111183	67.61953440585555	68.52200000000002	0.8703703703703703	1	1	7.647058993577957	4.443137392401695	40.360785223543644	18.52549083158374	0.1411764770746231	0.07450980693101883	0.027450978755950928	0.003921568393707275	0.37988406975025424	0.3940544773689558	0.20000000298023224	0.10980392247438431	0.250980406999588	0.10980392247438431	0.141612203584777	0.08228032208151287	0.1717480222278453
18	29	nan	0	CAT	CAT	3	3	0	3	3	nan	414	1052.0	1056.0	1.0	1.0245049078669468	0.3867641500434754	1.0	0.6634615384615384	0.7049907713312554	24.198058022015353	25.179356624028344	10.44030650891055	3.8439224768270708	3.3839144678161843	21.920310216782973	22.31493286936151	0.30639166937505485	85.90400000000004	0.9139072847682119	1	1	9.776470772922039	7.439215909689665	88.59608110040426	36.72549133375287	0.16470588743686676	0.06666667014360428	0.05098038911819458	0.011764705181121826	0.42576044403184987	1.5837425449463751	0.2549019753932953	0.29019609093666077	0.32549020648002625	0.29019609093666077	0.14812834504427333	0.11271539257105553	0.2140001958946963
18	30	nan	0	CAT	CAT	3	3	0	3	3	nan	653	1036.0	1073.0	1.0	1.046468223218158	0.5933609713470147	1.0	0.691005291005291	0.8114700884253168	32.51816317230759	35.17101079013795	12.806248474865697	4.765391017921761	4.242640687119285	26.0	26.17505622108265	-70.81796346327936	100.56000000000004	0.939568345323741	1	1	11.458823718130589	16.490196526050568	215.25098630040884	104.6235324665904	0.1764705926179886	0.10980392247438431	0.12941177189350128	0.029411770403385162	0.8096888966938152	2.0452801230810453	0.250980406999588	0.4117647111415863	0.7607843279838562	0.4117647111415863	0.13974175266012911	0.20109995763476302	0.32963397595774707
18	31	nan	0	CAT	CAT	3	3	0	3	3	nan	537	1040.0	1096.0	1.0	1.1349550659464216	0.777953790654026	1.0	0.5786637931034483	0.7497354351277348	33.384922591334906	32.89376840679705	9.899494936611665	4.101082481432215	3.605551275463989	20.08462864213097	20.976464433940478	-42.76770784332991	94.87200000000006	0.9218884120171674	1	1	9.929411940276623	6.584313914179802	134.16470913589	39.52157009765506	0.15294118225574493	0.062745101749897	0.09019608795642853	0.00784313678741455	0.7286834213772598	0.22643189325383928	0.250980406999588	0.14509804546833038	0.4470588266849518	0.14509804546833038	0.13418124243617058	0.08897721505648382	0.24984117157521415
18	32	nan	0	CAT	CAT	3	3	0	3	3	nan	706	977.0	1119.0	1.0	1.0202721899461815	0.5681396101307306	1.0	0.7591397849462366	0.8815700649714137	33.090695447196346	32.802438933713454	13.45362404707371	5.162333301030898	4.47213595499958	26.599999999999998	27.23139835360483	52.704931326075155	100.31800000000004	0.9546991210277215	1	1	9.584313921630383	31.105883240699768	288.66275326907635	195.7294168919325	0.20392157137393951	0.20392157137393951	0.19215688109397888	0.0627451092004776	0.21894970504537845	1.9110753359285373	0.1411764770746231	0.5764706134796143	0.8745098114013672	0.5764706134796143	0.11409897525750455	0.3703081338178544	0.40887075533863504
18	33	nan	0	CAT	CAT	3	3	0	3	3	nan	765	1010.0	1139.0	1.0	1.0590520416068443	0.6374131145002248	1.0	0.6640625	0.7738357820083033	35.995121679503875	35.90264614203248	13.416407864998739	4.975084072050112	4.47213595499958	28.279919486339526	27.73504176520786	-18.788905410844894	111.45800000000006	0.9272727272727272	1	1	10.705882593989372	29.133334070444107	204.80392643809319	173.6705928146839	0.16470588743686676	0.14901961386203766	0.09803922474384308	0.05098038911819458	0.5712603728887642	2.6141906964221255	0.16470588743686676	0.572549045085907	0.47058823704719543	0.572549045085907	0.11764706147241068	0.32014652824663853	0.2677175508994682
18	34	nan	0	CAT	CAT	3	3	0	3	3	nan	831	956.0	1154.0	1.0	1.051852056407992	0.6525077115632409	1.0	0.7486486486486487	0.7947202934059083	37.61427196793262	39.0	13.892443989449804	5.271948263629035	5.0	29.0	28.503421388067952	-63.916754480728216	114.63000000000005	0.9464692482915718	1	1	16.211764931678772	23.764706522226334	328.7529490813613	178.72549563646317	0.1725490242242813	0.16078431904315948	0.1921568661928177	0.04313725233078003	1.3564215281347898	2.2633166423106124	0.4941176474094391	0.4156862795352936	0.9921568632125854	0.4156862795352936	0.17065015717556603	0.2501548054971193	0.39561125039875006
18	35	nan	0	CAT	CAT	3	3	0	3	3	nan	642	930.0	1156.0	1.0	1.1250421073831345	0.44542938034461	1.0	0.7165178571428571	0.5712989952976264	31.971739508079253	37.20215047547655	10.44030650891055	4.111438495368071	3.605551275463989	26.926742924759438	28.62484434080292	89.9955995404109	118.83400000000005	0.8095838587641866	1	1	23.72156908363104	19.376471124589443	257.1019686535001	100.18431670218706	0.24705882370471954	0.125490203499794	0.11764705181121826	0.027450978755950928	0.12177606390171934	1.0240812020947359	0.5333333611488342	0.32156863808631897	0.7450980544090271	0.32156863808631897	0.2303064959575829	0.18812107887950916	0.40047035615809984
18	36	nan	0	CAT	CAT	3	3	0	3	3	nan	481	1027.0	1155.0	1.0	1.0630624876583772	0.6292843038378593	1.0	0.6143039591315453	0.7779464837233669	28.525807739793656	29.068883707497267	10.63014581273465	4.037245973079481	3.605551275463989	20.506096654409877	22.169549848051854	-39.18165002763152	88.14600000000004	0.9092627599243857	1	1	9.686274774372578	7.717647261917591	104.21568915247917	35.92549119144678	0.16470588743686676	0.05098039284348488	0.04901960492134094	0.011764705181121826	0.25414402453781665	2.373579327548791	0.20392157137393951	0.3686274588108063	0.364705890417099	0.3686274588108063	0.1364264052728532	0.10869925721010691	0.2166646344126386
18	37	nan	0	CAT	CAT	3	3	0	3	3	nan	740	902.0	1161.0	1.0	1.0157411502365643	0.47645242939415006	1.0	0.8008658008658008	0.8489136656070526	32.8752466810954	32.64965543462902	14.0	5.214744179575643	4.47213595499958	27.0	28.90392515550471	11.998762445916478	104.66200000000003	0.9456869009584664	1	1	15.352941527962685	30.090197011828423	269.50196797400713	198.61176972091198	0.2078431397676468	0.19607843458652496	0.1411764919757843	0.04313726723194122	1.6154597816716068	2.269850508587452	0.5372549295425415	0.6549019813537598	0.6509804129600525	0.6549019813537598	0.17058823919958538	0.33433552235364916	0.36419184861352316
18	38	nan	0	CAT	CAT	3	3	0	3	3	nan	305	873.0	1165.0	1.0	1.0850276336675426	0.7393623220243657	1.0	0.7367149758454107	0.8304428656115594	24.129156584143747	23.853720883753127	8.06225774829855	3.358708532309162	3.0	16.099689437998485	16.24634867666504	26.068163218146072	67.93600000000002	0.9457364341085271	1	1	6.682353079319	13.415686592459679	53.43529520183802	59.894119299948215	0.13725490868091583	0.1411764770746231	0.03529411554336548	0.04313725233078003	0.1442068267441257	1.4988971984658648	0.13725490868091583	0.4313725531101227	0.2549019753932953	0.4313725531101227	0.11723426454945614	0.23536292267473122	0.17519768918635414
18	39	nan	0	CAT	CAT	3	3	0	3	3	nan	752	1005.0	1164.0	1.0	1.228580021961142	0.7326180295789011	1.0	0.573170731707317	0.590928704902007	40.10645979061297	40.792156108742276	11.180339887498949	4.141924828477629	3.802775637731995	27.956889889751547	27.29806117889767	88.14053072624246	126.45800000000007	0.8323187603763144	1	1	12.062745295464993	12.435294419527054	139.12157294154167	77.89019823074341	0.13333334028720856	0.0784313753247261	0.04313725233078003	0.011764705181121826	0.987437564943537	2.058017730778934	0.15294118225574493	0.21960784494876862	0.3490196168422699	0.21960784494876862	0.11488328852823802	0.11843137542406718	0.185002091677582
19	1	nan	0	CATHR	CATHR	332	332	0	1	1	nan	209	913.0	735.0	1.0	1.1102743334458984	0.7592584541224591	1.0	0.6966666666666667	0.7311064893408397	20.43318330349849	19.924858845171276	6.324555320336759	2.793617997900826	2.23606797749979	13.186614139074146	13.297695282525122	-18.386122316448148	59.93600000000002	0.9047619047619048	1	1	2.6039216108620167	1.8745098691433668	14.007843621075153	7.325490480288863	0.05882352963089943	0.0313725508749485	0.00784314051270485	0.003921568393707275	0.10741405103846693	0.4747078909209682	0.06666667014360428	0.08235294371843338	0.0941176488995552	0.08235294371843338	0.05540258746514929	0.03988318870517802	0.06702317522045528
19	2	nan	0	CATHR	CATHR	332	332	0	1	1	nan	237	878.0	769.0	1.0	1.4089430003089067	0.8481078671171626	1.0	0.632	0.502237434665701	25.816106336649153	25.632011235952593	5.0990195135927845	2.314460429970772	2.23606797749979	14.0	13.677982363572761	-85.31530291773649	77.00600000000004	0.7939698492462312	1	1	3.4549020156264305	3.2745098918676376	15.462745651602745	12.996078744530678	0.05882352963089943	0.05098039284348488	0.00784313678741455	0.003921568393707275	0.2301390996555773	0.36888659672832247	0.06666667014360428	0.07450980693101883	0.09019608050584793	0.07450980693101883	0.05572422605849082	0.05281467567528448	0.0652436525384082
19	3	nan	0	CATHR	CATHR	332	332	0	1	1	nan	914	1011.0	765.0	1.0	1.1365392622528534	0.7880096629135211	1.0	0.7418831168831169	0.7523159344384294	43.79904749506597	43.104524124504614	13.0	5.320863894700804	5.0	26.69038161188849	26.96544734306478	-80.63449757543103	123.56000000000004	0.9379168804515136	1	1	7.000000141561031	12.458823930472136	157.50588709115982	72.66666884347796	0.09803921729326248	0.0470588244497776	0.07450980693101883	0.027450978755950928	0.5517292470241807	1.4089281776762073	0.12156862765550613	0.1725490242242813	0.32549020648002625	0.1725490242242813	0.06730769366885607	0.11979638394684745	0.17232591585466064
19	4	nan	0	CATHR	CATHR	332	332	0	1	1	nan	628	1034.0	778.0	1.0	1.019927050825969	0.5372616676078459	1.0	0.7753086419753087	0.8654733931033735	30.89716852655443	30.675723300355934	13.0	4.839917211751618	4.182873156368473	25.466240628814962	26.059154410946835	-75.64217000857272	95.49000000000004	0.9493575207860923	1	1	4.862745225429535	12.149020031094551	99.34510073810816	85.48235579580069	0.08627451211214066	0.11764705926179886	0.06666667014360428	0.0156862810254097	0.4379963654461268	0.7870333228103399	0.10980392247438431	0.250980406999588	0.30980393290519714	0.250980406999588	0.06078431531786919	0.15186275038868188	0.15819283557023592
19	5	nan	0	CATHR	CATHR	332	332	0	1	1	nan	599	907.0	783.0	1.0	1.1462309771717654	0.7931061845207219	1.0	0.6338624338624339	0.6939872596032803	35.73333887309231	36.40054944640259	10.44030650891055	4.280392743174137	4.0	21.819715855161817	21.764583297142003	23.6972889413033	104.14600000000004	0.9243827160493827	1	1	4.619607925415039	8.831372827291489	52.21176606789231	51.78039366006851	0.06666667014360428	0.06666667014360428	0.019607841968536377	0.019607841968536377	0.27190384712654875	1.9498907812355644	0.07450980693101883	0.14901961386203766	0.15294118225574493	0.14901961386203766	0.054995332445417135	0.10513539080108915	0.08716488492135611
19	6	nan	0	CATHR	CATHR	332	332	0	1	1	nan	631	788.0	798.0	1.0	1.0447297597100473	0.6070970108569483	1.0	0.7018909899888766	0.672821024508131	32.10192160098956	34.40930106817051	12.165525060596439	4.602284010827155	4.0	26.16295090390226	25.509076890935585	-39.297728872559894	108.56000000000006	0.898220640569395	1	1	4.800000067800283	3.396078547462821	54.541177835315466	17.188235877081752	0.062745101749897	0.019607843831181526	0.019607841968536377	0.00784313678741455	0.29839225469678493	0.9144551570424615	0.06666667014360428	0.0941176488995552	0.1411764770746231	0.0941176488995552	0.05454545531591231	0.038591801675713876	0.08643609799574559
19	7	nan	0	CATHR	CATHR	332	332	0	1	1	nan	722	942.0	799.0	1.0	1.2694363894208303	0.8544286862467041	1.0	0.5927750410509032	0.5886831422984593	42.876192869255036	42.05948168962618	10.0	4.265243851014965	4.0	23.85210843768485	22.27712721645603	-28.38632705539577	124.14600000000006	0.868310282621768	1	1	5.705882452428341	13.70196122303605	77.45098243653774	62.75686463713646	0.07058823853731155	0.05098039284348488	0.0313725546002388	0.0156862735748291	1.0294425037454618	4.50995810999759	0.07450980693101883	0.6392157077789307	0.21960784494876862	0.6392157077789307	0.05486425435027251	0.1317496271445774	0.10727282885947055
19	8	nan	0	CATHR	CATHR	332	332	0	1	1	nan	935	812.0	826.0	1.0	1.0849998806198071	0.5702379124525722	1.0	0.7083333333333334	0.5717283472277701	39.27916559209604	43.01162633521314	14.317821063276353	5.253967519846309	4.47213595499958	31.97250974368989	32.267032999508174	-78.21117861741102	143.356	0.8999037536092397	1	1	6.898039352148771	11.000000301748514	119.1451007425785	78.16078655607998	0.07058823853731155	0.05098039284348488	0.05490196496248245	0.023529410362243652	1.0075825278998185	1.6451149255691135	0.12156862765550613	0.24313725531101227	0.24705882370471954	0.3176470696926117	0.06104459603671479	0.09734513541370367	0.12742791523270428
19	9	nan	0	CATHR	CATHR	332	332	0	1	1	nan	474	1067.0	816.0	1.0	1.2651774772697717	0.8677366174244637	1.0	0.7745098039215687	0.6885988172201029	35.0207285868152	33.54101966249684	8.246211251235321	3.7769881801869447	3.605551275463989	16.56323362041971	17.406153392851852	84.97094890046031	93.00600000000003	0.931237721021611	1	1	5.2588236182928085	13.960784614086151	61.38039358705282	77.9882373958826	0.0784313753247261	0.13333334028720856	0.047058820724487305	0.0313725471496582	0.5553893017704619	0.9051133703392698	0.11764705926179886	0.27843138575553894	0.26274511218070984	0.27843138575553894	0.06829641062717934	0.18130889109202794	0.12949450123850806
19	10	nan	0	CATHR	CATHR	332	332	0	1	1	nan	896	1004.0	825.0	1.0	1.2986840796334156	0.8179016280682176	1.0	0.5342874180083482	0.5372305793393631	47.176952357379285	49.4064773081425	12.165525060596439	4.601840113333341	4.123105625617661	29.068883707497267	27.143640998444415	-30.392890658776853	144.76999999999998	0.826187183033656	1	1	9.854902140796185	10.235294356942177	136.0235327668488	60.92157034389675	0.07058823853731155	0.04313725605607033	0.0784313753247261	0.027450978755950928	1.6267694636527876	1.9740366566646754	0.22745098173618317	0.1764705926179886	0.3176470696926117	0.1764705926179886	0.08422993282731782	0.08748114834993313	0.15181197853442946
19	11	nan	0	CATHR	CATHR	332	332	0	1	1	nan	911	783.0	829.0	1.0	1.085536601060411	0.6333738488822448	1.0	0.6172086720867209	0.6067823936650911	39.69327350833601	43.829214001622255	14.035668847618199	5.148438714273732	4.47213595499958	31.05830554288605	30.716479285735872	31.194536794375423	137.356	0.9033217649975211	1	1	8.007843345403671	9.780392423272133	114.93333650752902	66.55686452798545	0.08235294371843338	0.05098039284348488	0.04313725233078003	0.0156862773001194	0.8534664659631521	1.9600423882640123	0.1411764770746231	0.21176470816135406	0.21568627655506134	0.21176470816135406	0.07414669764262659	0.0905591891043716	0.12616173052418114
19	12	nan	0	CATHR	CATHR	332	332	0	1	1	nan	836	933.0	824.0	1.0	1.1886707460153831	0.8177703871795894	1.0	0.5954415954415955	0.6630677048242501	43.60216313384252	43.60045871318328	11.661903789690601	4.874930928893596	4.47213595499958	24.046265799574286	25.094989815117078	55.95036858157977	125.87200000000006	0.9217199558985667	1	1	5.658823624253273	6.854902181774378	92.239218570292	47.223530646413565	0.07058823853731155	0.0470588244497776	0.03529411554336548	0.00784313678741455	0.2901830501570333	0.8048268403979275	0.07450980693101883	0.21960784494876862	0.1921568661928177	0.21960784494876862	0.055478662982875224	0.0672049233507292	0.11033399350513397
19	13	nan	0	CATHR	CATHR	332	332	0	1	1	nan	848	1246.0	841.0	1.0	1.0153261157818434	0.4465333438688574	1.0	0.7361111111111112	0.8499068529935724	34.90756756381963	35.90264614203248	14.7648230602334	5.493197169823357	5.0	30.857738089497097	31.234139282525252	-3.3621970276096333	111.97400000000005	0.9459007250418294	1	1	5.070588309317827	20.858823999762535	94.8862772397697	167.67451402917504	0.07058823853731155	0.05882352963089943	0.039215683937072754	0.07450981065630913	0.848508464069844	4.362428145981766	0.07058823853731155	0.9843137264251709	0.21176470816135406	1.0	0.05452245493890137	0.22428843010497349	0.11189419485821898
19	14	nan	0	CATHR	CATHR	332	332	0	1	1	nan	573	860.0	841.0	1.0	1.3454378449691984	0.8736423831788319	1.0	0.6733254994124559	0.647056048658823	39.85631580216669	37.69615364994153	9.486832980505138	3.8790321490273567	3.605551275463989	19.611613513818405	19.392831117835808	12.926966838931436	105.49000000000004	0.8953125	1	1	5.003921676427126	4.835294248536229	55.015687834471464	22.780392833054066	0.07058823853731155	0.027450980618596077	0.023529410362243652	0.011764705181121826	1.0051780793690013	1.927013073487134	0.07058823853731155	0.250980406999588	0.16078431904315948	0.250980406999588	0.05622383906097894	0.054329148859957634	0.09601341681408633
19	15	nan	0	CATHR	CATHR	332	332	0	1	1	nan	859	1025.0	845.0	1.0	1.2658761960230451	0.7478035567558274	1.0	0.5422979797979798	0.5389125394131427	43.839239906355104	44.384682042344295	11.40175425099138	4.360900999711528	4.0	32.58387928392182	29.105750605182358	-4.645800485751536	141.52799999999996	0.8146040777619725	1	1	10.427451230585575	11.741176832467318	133.243140604347	64.91372752375901	0.0784313753247261	0.04313725605607033	0.07058823853731155	0.0313725508749485	1.5030836573001074	1.3069900202154658	0.2235294133424759	0.1725490242242813	0.33725491166114807	0.1725490242242813	0.08989182095332392	0.101217041659201	0.15511424983043887
19	16	nan	0	CATHR	CATHR	332	332	0	1	1	nan	512	1283.0	842.0	1.0	1.0883540790930877	0.6179651163306635	1.0	0.6320987654320988	0.6656006754942705	29.644002673537223	30.610455730027933	10.0	3.9439460557433614	3.605551275463989	23.70232056149777	23.30627844859888	-48.29935803983026	98.31800000000005	0.8605042016806723	1	1	5.713725637644529	6.486274678260088	59.09019796177745	31.039216615259647	0.0784313753247261	0.0470588244497776	0.0313725471496582	0.0156862735748291	0.30940847322277754	0.6537287973204929	0.14901961386203766	0.12941177189350128	0.21176470816135406	0.12941177189350128	0.0705398226869695	0.08007746516370479	0.11541054289409658
19	17	nan	0	CATHR	CATHR	332	332	0	1	1	nan	656	772.0	851.0	1.0	1.2944934263745247	0.772300411899126	1.0	0.4924924924924925	0.4971464150135905	39.264170812093646	39.0	9.486832980505138	3.8609515559274796	3.605551275463989	26.649467116930218	24.94285844804353	35.18216582960312	128.77000000000007	0.8014660965180208	1	1	7.039215844124556	6.564706057310104	71.51372776553035	32.56078528240323	0.06666667014360428	0.03529411926865578	0.03921569138765335	0.011764705181121826	0.7249449509435733	1.824092084254431	0.14509804546833038	0.2549019753932953	0.1882352977991104	0.2549019753932953	0.06969520637747084	0.06499708967633766	0.10901482891086943
19	18	nan	0	CATHR	CATHR	332	332	0	1	1	nan	271	1300.0	850.0	1.0	1.222914125111455	0.7861275593886227	1.0	0.5904139433551199	0.5211839282036672	24.76087807856217	27.51363298439521	7.615773105863909	2.916319917060177	2.23606797749979	16.0	15.303814405140516	-68.74617453864869	80.83400000000003	0.8508634222919937	1	1	4.650980528444052	4.46274521574378	29.266667537391186	17.360784817487	0.06666667014360428	0.0470588244497776	0.039215683937072754	0.0156862773001194	0.5804519226991042	0.6593713371118056	0.1411764770746231	0.11372549086809158	0.21568627655506134	0.11372549086809158	0.07382508775308019	0.07083722564672666	0.10799508316380511
19	19	nan	0	CATHR	CATHR	332	332	0	1	1	nan	655	970.0	849.0	1.0	1.0656778833755953	0.5192929257502518	1.0	0.6214421252371917	0.6584942981430186	32.07247448853034	33.734255586866	12.206555615733702	4.5236986746538586	4.0	26.385602134497518	27.409018429281264	-21.685036720105817	111.80200000000005	0.894808743169399	1	1	5.52156874537468	7.7529413886368275	72.52157062664628	43.16862867213786	0.06666667014360428	0.04313725605607033	0.039215683937072754	0.0156862773001194	1.0419830470161129	2.634972756760978	0.13333334028720856	0.14901961386203766	0.22745098173618317	0.14901961386203766	0.06204009826263685	0.08711170099591942	0.11071995515518517
19	20	nan	0	CATHR	CATHR	332	332	0	1	1	nan	287	1077.0	855.0	1.0	1.0701791576764608	0.7112240150265564	1.0	0.7192982456140351	0.8295576380576919	22.930259888965693	21.95449840010015	7.810249675906654	3.2810890825982675	2.8284271247461903	15.531605494306415	16.119180079096736	-57.35788913444287	65.93600000000002	0.9348534201954397	1	1	3.0039216428995132	10.070588454604149	29.294118531048298	50.9019621014595	0.06666667014360428	0.14901961386203766	0.0313725471496582	0.027450978755950928	0.07710130530295636	0.8403732761013442	0.07058823853731155	0.2549019753932953	0.18039216101169586	0.25882354378700256	0.05562817857221321	0.1864923787889657	0.10207009941131812
19	21	nan	0	CATHR	CATHR	332	332	0	1	1	nan	956	907.0	862.0	1.0	1.2367842949894807	0.8301806422106136	1.0	0.6694677871148459	0.545080374038538	47.91977633139628	50.48762224545735	13.038404810405298	4.947522026254298	4.242640687119285	27.0	26.715011048390398	-10.725055838023197	148.45799999999997	0.8722627737226277	1	1	7.4509805627167225	10.450980719178915	129.36470894142985	60.83137441985309	0.0784313753247261	0.04313725605607033	0.05098039656877518	0.019607845693826675	1.092221540999432	0.749603407574363	0.10588235408067703	0.1764705926179886	0.27450981736183167	0.1764705926179886	0.06057707774566441	0.08496732292015378	0.13531873320233248
19	22	nan	0	CATHR	CATHR	332	332	0	1	1	nan	178	875.0	861.0	1.0	1.1741706386398638	0.8165090861932459	1.0	0.6980392156862745	0.759189491996497	20.04168610307697	20.0	5.385164807134504	2.525075103187125	2.23606797749979	10.791021909261136	11.570718418936897	55.38582570406609	54.280000000000015	0.9246753246753247	1	1	2.4784314036369324	1.1137255243957043	11.764706272631884	4.223529534414411	0.05882352963089943	0.019607843831181526	0.00784314051270485	0.00784313678741455	0.14765340903447585	0.4425406421022097	0.062745101749897	0.0313725508749485	0.09019608050584793	0.0313725508749485	0.05507625341415405	0.024749456097682317	0.06609385546422407
19	23	nan	0	CATHR	CATHR	332	332	0	1	1	nan	418	1148.0	873.0	1.0	1.792126784637046	0.9452140000061087	1.0	0.396584440227704	0.5155162210225528	41.52962419731415	40.36087214122113	7.0710678118654755	2.9620741904299095	2.8284271247461903	13.407446924285136	13.557402537814768	43.430220887954164	100.94200000000006	0.9077090119435396	1	1	15.239215951412916	10.737255215644836	114.07451241090894	62.192158833146095	0.12156862765550613	0.12941177189350128	0.1450980305671692	0.019607841968536377	1.608133442746651	0.9682739255058608	0.4745098054409027	0.2235294133424759	0.5803921818733215	0.23529411852359772	0.20051599936069628	0.14127967389006363	0.2729055320835142
19	24	nan	0	CATHR	CATHR	332	332	0	1	1	nan	792	1010.0	867.0	1.0	1.1647345907760744	0.7363281531938733	1.0	0.6036585365853658	0.5817096609520696	40.150441522044474	43.41658669218482	13.0	4.799337080056592	4.123105625617661	27.195587877448062	27.166776478853063	63.05430597958678	130.80200000000002	0.8918918918918919	1	1	6.227451145648956	9.058823730796576	113.21176816895604	48.392158245667815	0.06666667014360428	0.03529411926865578	0.05490196496248245	0.023529410362243652	1.8900358954992038	2.573881580078711	0.08627451211214066	0.14901961386203766	0.3294117748737335	0.14901961386203766	0.05661319223317233	0.0823529430072416	0.14294415172847985
19	25	nan	0	CATHR	CATHR	332	332	0	1	1	nan	850	1263.0	871.0	1.0	1.1696638829263883	0.7919082823836708	1.0	0.7327586206896551	0.5899250429530758	42.94720358061573	41.677331968349414	12.36931687685298	4.866598886087959	4.242640687119285	25.99918550760434	26.225282599082156	-15.591756701873749	134.56	0.9115281501340483	1	1	6.40784327685833	8.772549290210009	97.24706144630909	48.73333492130041	0.07058823853731155	0.04313725605607033	0.039215683937072754	0.0156862735748291	1.1014901143137632	1.2191417707133199	0.08235294371843338	0.12941177189350128	0.239215686917305	0.1568627506494522	0.0572128864005208	0.07832633294830364	0.11440830758389305
19	26	nan	0	CATHR	CATHR	332	332	0	1	1	nan	614	1132.0	882.0	1.0	1.097637822776906	0.47274294238842735	1.0	0.5316017316017316	0.6651917106319889	31.104213431276616	34.23448553724738	11.40175425099138	4.263334115912398	3.605551275463989	28.5670601055993	27.40904470776894	77.10823073523686	107.70000000000006	0.8924418604651161	1	1	11.035294469445944	7.4823532067239285	153.11372946947813	52.003923531621695	0.1568627506494522	0.06666667014360428	0.09803920984268188	0.00784313678741455	1.0986771686096515	2.033966096916265	0.3529411852359772	0.1921568661928177	0.42352941632270813	0.1921568661928177	0.12982699375818757	0.08802768478498739	0.2493708949014302
19	27	nan	0	CATHR	CATHR	332	332	0	1	1	nan	761	1304.0	880.0	1.0	1.1405230638236215	0.7633838769685191	1.0	0.6258223684210527	0.6803276774572622	39.50203444685553	41.23105625617661	12.165525060596439	4.6868506376850005	4.123105625617661	26.711946576160273	25.516145106960135	55.376434986924984	118.56000000000006	0.8968768414849735	1	1	5.662745211273432	7.909804183989763	90.67451221495867	46.141177827492356	0.07450980693101883	0.04313725605607033	0.04313725233078003	0.0156862735748291	0.7340290252848455	1.181860105377856	0.08235294371843338	0.125490203499794	0.23137255012989044	0.125490203499794	0.05662745211273432	0.07909804183989763	0.1191517900327972
19	28	nan	0	CATHR	CATHR	332	332	0	1	1	nan	861	1343.0	879.0	1.0	1.3422615510613787	0.8432076109001964	1.0	0.4905982905982906	0.5532866416515926	47.775773634380585	53.009433122794285	13.601470508735444	4.815554572416068	4.0	26.870057685088806	25.68368558154452	36.17295159711397	139.83999999999997	0.8575697211155379	1	1	6.964706048369408	6.188235506415367	129.25098361819983	38.84706007875502	0.08235294371843338	0.0313725508749485	0.06666666269302368	0.0156862735748291	1.0261562395041637	1.8712318414153786	0.16078431904315948	0.0941176488995552	0.3176470696926117	0.10196078568696976	0.06163456679972927	0.054763146074472274	0.15011728643228783
19	29	nan	0	CATHR	CATHR	332	332	0	1	1	nan	348	1065.0	883.0	1.0	1.0732364827254155	0.701082591283768	1.0	0.725	0.6975575650414791	25.154552128326607	26.076809620810597	8.94427190999916	3.55322267177871	3.1622776601683795	17.44133022449836	17.93721003884629	59.68708962613928	79.17800000000003	0.9194187582562747	1	1	3.4392157420516014	8.2392158806324	29.701961539685726	36.5294127240777	0.062745101749897	0.05098039284348488	0.023529410362243652	0.027450982481241226	0.5227840261504415	2.3697339818036136	0.062745101749897	0.40392157435417175	0.15294118225574493	0.40392157435417175	0.05373774596955627	0.12873774813488126	0.08535046419449921
19	30	nan	0	CATHR	CATHR	332	332	0	1	1	nan	349	740.0	885.0	1.0	1.2473584709614254	0.8389389823551189	1.0	0.6017241379310345	0.640749453463242	29.28463803017171	28.792360097775937	7.280109889280518	3.131402540386433	2.8284271247461903	16.97749375254331	15.937446479269392	-70.75393961509708	82.73200000000004	0.8606658446362515	1	1	4.741176567971706	4.121568754315376	37.01568741351366	28.537255749106407	0.0784313753247261	0.062745101749897	0.027450986206531525	0.019607841968536377	0.3142785522665548	0.5475496356799583	0.125490203499794	0.10196078568696976	0.1725490242242813	0.14509804546833038	0.07183600860563191	0.06244801142902085	0.10606214158599903
19	31	nan	0	CATHR	CATHR	332	332	0	1	1	nan	801	890.0	887.0	1.0	1.03308578856719	0.5741914866051988	1.0	0.6983435047951178	0.7223614236273359	35.533316043289446	36.6742416417845	13.45362404707371	5.1812908867266385	4.47213595499958	29.427418727658956	29.09187336516833	87.3514401244728	118.04400000000005	0.9102272727272728	1	1	5.294117763638496	4.972549179568887	89.22353210300207	36.69411885738373	0.07450980693101883	0.0313725508749485	0.035294122993946075	0.00784313678741455	0.4252767566487445	2.2692370190625235	0.08627451211214066	0.09803921729326248	0.21176470816135406	0.18039216101169586	0.055727555406721016	0.05234262294283039	0.11139017740699385
19	32	nan	0	CATHR	CATHR	332	332	0	1	1	nan	258	822.0	893.0	1.0	1.0300362920424664	0.42384382844179963	1.0	0.6466165413533834	0.711113583973945	19.33218196689601	20.223748416156685	8.0	3.1261508053414686	2.8284271247461903	16.76007159889241	17.50983937118203	9.904279524657342	67.52200000000002	0.8942807625649913	1	1	2.929411806166172	2.47058829665184	23.57254970446229	18.278431851416826	0.05882352963089943	0.05098039284348488	0.027450982481241226	0.0156862773001194	0.16322495379171745	0.3767067086952408	0.062745101749897	0.06666667014360428	0.1725490242242813	0.13333334028720856	0.05424836678085504	0.04575163512318223	0.09136647172272205
19	33	nan	0	CATHR	CATHR	332	332	0	1	1	nan	323	1019.0	893.0	1.0	1.0566045724038182	0.6170763693396824	1.0	0.7021739130434783	0.7328803119359107	23.214197661332484	22.80350850198276	8.602325267042627	3.315653328683863	3.0	17.88854381999832	18.26732802159969	-71.18876111264058	74.42000000000003	0.8947368421052632	1	1	3.7137255519628525	4.345098160207272	28.145098719745874	19.12941224128008	0.06666667014360428	0.0470588244497776	0.019607841968536377	0.00784313678741455	0.28964005939012	1.603824238589575	0.10588235408067703	0.1725490242242813	0.1411764770746231	0.1764705926179886	0.06088074675348938	0.07123111738044707	0.08713652854410488
19	34	nan	0	CATHR	CATHR	332	332	0	1	1	nan	601	770.0	896.0	1.0	1.195803544862968	0.7068942339972925	1.0	0.5702087286527514	0.5552183162880102	34.946726754544436	34.40930106817051	10.0	3.8600630995591065	3.605551275463989	26.203587145171774	24.718493064918313	-28.746042666818497	116.63000000000005	0.8470754052149404	1	1	6.764706019312143	6.152941379696131	69.10196290910244	29.203922478482127	0.07450980693101883	0.0313725508749485	0.035294122993946075	0.011764705181121826	0.6839185842815406	0.9209959673135699	0.13333334028720856	0.09803921729326248	0.21176470816135406	0.11372549086809158	0.07196495765225684	0.06545682318825671	0.11497830766905565
19	35	nan	0	CATHR	CATHR	332	332	0	1	1	nan	585	720.0	895.0	1.0	1.3704467496711077	0.816427246876981	1.0	0.5038759689922481	0.43584761402767125	39.142877087291254	44.94441010848846	9.0	3.4474791308038024	3.0	24.945390226918978	22.60298821700229	23.330595918288648	129.87200000000004	0.766710353866317	1	1	9.27058844640851	8.082353189587593	70.64313917607069	38.69804035127163	0.0941176488995552	0.05098039284348488	0.023529410362243652	0.011764708906412125	0.028552207753425884	0.3818730543479857	0.125490203499794	0.2705882489681244	0.2235294133424759	0.2705882489681244	0.08745838156989161	0.07624861499610937	0.12075750286507811
19	36	nan	0	CATHR	CATHR	332	332	0	1	1	nan	887	1271.0	908.0	1.0	1.0260603306813851	0.38376788921610394	1.0	0.703968253968254	0.7929706306236423	35.378421472725805	35.6931365951495	14.866068747318506	5.488450838420468	5.0	33.00466167540113	32.66948122619328	-83.8082148824861	118.56000000000004	0.9351607801792302	1	1	5.639215808361769	7.984314013272524	111.68627716600895	61.43529595062137	0.0784313753247261	0.0470588244497776	0.04313725233078003	0.0156862773001194	1.090356844462409	2.4694955535692418	0.08627451211214066	0.1568627506494522	0.23529411852359772	0.30980393290519714	0.05639215808361769	0.07984314013272524	0.12591463040136297
19	37	nan	0	CATHR	CATHR	332	332	0	1	1	nan	642	1122.0	904.0	1.0	1.0976593512754733	0.7137664180190139	1.0	0.6948051948051948	0.7027372375423054	34.71926302112711	35.84689665786984	12.0	4.500361777932196	4.0	25.055016387020107	24.316810190973218	65.92955618903409	107.14600000000004	0.9080622347949081	1	1	9.160784550011158	6.22745118662715	125.22353300824761	43.03137429058552	0.09019608050584793	0.062745101749897	0.10196079313755035	0.003921568393707275	1.4320253175299957	0.35470951785075133	0.32549020648002625	0.09803921729326248	0.4117647111415863	0.09803921729326248	0.10409982443194497	0.0707664907571267	0.19505223210007416
19	38	nan	0	CATHR	CATHR	332	332	0	1	1	nan	588	1187.0	904.0	1.0	1.0170037042553663	0.4923880673212219	1.0	0.8110344827586207	0.8086192833576287	29.4626187871617	29.410882339705484	12.041594578792296	4.64618870079342	4.123105625617661	24.0	25.643549684994756	8.518862559223342	95.59200000000004	0.9537712895377128	1	1	4.286274578422308	9.141176752746105	78.66274696588516	46.44706028699875	0.0784313753247261	0.05882352963089943	0.054901957511901855	0.011764705181121826	0.37799332142106623	2.4196398374372854	0.07450980693101883	0.8235294222831726	0.29411765933036804	0.8235294222831726	0.05357843223027885	0.11426470940932631	0.13378018191477067
19	39	nan	0	CATHR	CATHR	332	332	0	1	1	nan	880	1147.0	903.0	1.0	1.1305116167026514	0.7816607892384011	1.0	0.6875	0.6382381697804624	42.71105280968505	45.48626166217664	13.0	5.1029335634604855	4.47213595499958	28.092494287515976	26.63904526942181	-60.74258830887892	131.63000000000005	0.9200209095661265	1	1	11.266666986048222	10.905882731080055	232.39216285571456	79.96470822766423	0.10196078568696976	0.07450980693101883	0.15294118225574493	0.0156862735748291	1.6062584486119968	0.4022748674349792	0.3176470696926117	0.16470588743686676	0.5803921818733215	0.16470588743686676	0.10730159034331639	0.10386554981981005	0.2640820032451302
19	40	nan	0	CATHR	CATHR	332	332	0	1	1	nan	379	1079.0	916.0	1.0	1.3132555263035646	0.8711219621998542	1.0	0.586687306501548	0.5668529563271357	31.990240575582288	33.95585369269929	7.810249675906654	3.275240912562962	3.0	15.466894717905243	15.709342624862767	77.80748740612276	91.66200000000003	0.8813953488372093	1	1	4.027451038360596	4.572549149394035	39.10196175798774	23.831373285502195	0.062745101749897	0.05882352963089943	0.0313725508749485	0.003921572118997574	0.34058882842542965	0.6111917969423811	0.06666667014360428	0.09019608050584793	0.239215686917305	0.09019608050584793	0.053699347178141274	0.060967321991920474	0.10317140305537661
19	41	nan	0	CATHR	CATHR	332	332	0	1	1	nan	641	778.0	916.0	1.0	1.1510072897856476	0.6371484697132823	1.0	0.5478632478632479	0.4641788225826355	34.35084233628791	38.118237105091836	11.180339887498949	4.171753657825155	3.605551275463989	27.94279871451677	26.47560565861922	-57.453096112730094	131.73200000000003	0.8324675324675325	1	1	7.39215699955821	6.713725725188851	66.57647263631225	30.654902949929237	0.07058823853731155	0.0313725508749485	0.027450986206531525	0.0156862735748291	1.2025325544941874	0.6650629500023917	0.1411764770746231	0.10980392247438431	0.18431372940540314	0.10980392247438431	0.06844589814405751	0.062164127085081955	0.10386345185072113
19	42	nan	0	CATHR	CATHR	332	332	0	1	1	nan	785	911.0	911.0	1.0	1.1397692461352151	0.709119010335914	1.0	0.6492969396195203	0.6622876464600015	39.02108719310728	38.600518131237564	12.041594578792296	4.771470758062913	4.123105625617661	27.5118156434649	27.513331911563657	21.5700679086473	122.04400000000007	0.8840090090090089	1	1	5.835294246673584	5.709804078564048	145.06274944543839	43.54509937763214	0.07450980693101883	0.03529411926865578	0.09803921729326248	0.011764705181121826	1.1090163192822953	2.873212954285904	0.08627451211214066	0.1411764770746231	0.3843137323856354	0.3176470696926117	0.05835294246673584	0.05709804078564048	0.1847933113954629
19	43	nan	0	CATHR	CATHR	332	332	0	1	1	nan	190	1317.0	919.0	1.0	1.0331300803747203	0.5684144954916286	1.0	0.6985294117647058	0.7931528090186237	17.32523745934952	16.64331697709324	6.4031242374328485	2.7273369991766385	2.23606797749979	13.3128047094055	14.254206442962419	33.82408990044938	54.86600000000002	0.9134615384615384	1	1	2.494117695838213	3.2078432627022266	14.454902328550816	11.984314132481813	0.05882352963089943	0.05098039284348488	0.0156862735748291	0.011764705181121826	0.13722195617088823	0.46640267647466727	0.06666667014360428	0.0941176488995552	0.125490203499794	0.0941176488995552	0.05542483768529362	0.07128540583782726	0.07607843330816219
19	44	nan	0	CATHR	CATHR	332	332	0	1	1	nan	693	941.0	920.0	1.0	1.0786648988874648	0.7233506990883568	1.0	0.7071428571428572	0.8279175224006938	35.921465395970856	34.92849839314596	12.0	4.811828245918051	4.242640687119285	24.03809869102058	24.803082969104743	72.25763579631005	102.56000000000004	0.9333333333333333	1	1	4.776470694690943	4.662745226174593	81.32157081365585	31.97254991158843	0.0784313753247261	0.04313725605607033	0.03529411554336548	0.003921568393707275	0.5175641886167792	0.5965769398504385	0.07058823853731155	0.10196078568696976	0.2666666805744171	0.10196078568696976	0.05554035691501096	0.0542179677462162	0.11734714403124943
19	45	nan	0	CATHR	CATHR	332	332	0	1	1	nan	723	1226.0	921.0	1.0	1.0965848439621142	0.6835215989143604	1.0	0.6795112781954887	0.6411108678753366	36.30906158679005	38.47076812334269	12.36931687685298	4.7138122890075564	4.123105625617661	26.870057685088806	26.503083743195692	13.246366609723731	119.04400000000007	0.8936959208899877	1	1	5.466666780412197	8.337255120277405	69.58039424568415	40.48627573810518	0.06666667014360428	0.03529411926865578	0.023529410362243652	0.00784313678741455	0.7923654537605017	3.4171200902708505	0.0784313753247261	0.7215686440467834	0.20000000298023224	0.7215686440467834	0.05635738948878554	0.08595108371420004	0.09623844294008872
19	46	nan	0	CATHR	CATHR	332	332	0	1	1	nan	676	1346.0	919.0	1.0	1.1000027453327919	0.6735879728699303	1.0	0.6828282828282828	0.6511824193560626	35.01357839966536	36.05551275463989	12.0	4.493105847474942	4.0	28.535545767739816	25.878782912017822	-27.31978851813061	114.21600000000005	0.8739495798319328	1	1	6.725490354001522	9.858823828399181	76.48627692833543	57.44313895702362	0.08235294371843338	0.062745101749897	0.0313725471496582	0.019607841968536377	0.7323794269614912	0.9181555019079832	0.14509804546833038	0.16470588743686676	0.18039216101169586	0.16470588743686676	0.07231710058066153	0.10600885836988368	0.11314538007150211
19	47	nan	0	CATHR	CATHR	332	332	0	1	1	nan	731	1014.0	924.0	1.0	1.0927844310422268	0.6859874981284864	1.0	0.6345486111111112	0.5593931345992256	36.485854144732855	41.86884283091664	12.529964086141668	4.751624453487728	4.123105625617661	26.663456530673027	26.547593692183145	62.61238921185949	128.14600000000004	0.8480278422273781	1	1	5.909804027527571	8.258823793381453	83.71764931455255	48.396079923957586	0.07058823853731155	0.0470588244497776	0.04313725233078003	0.0156862735748291	0.30187652455514813	1.0910918003037955	0.0941176488995552	0.1411764770746231	0.23529411852359772	0.1411764770746231	0.05682503872622664	0.07941176724405243	0.11452482806368337
19	48	nan	0	CATHR	CATHR	332	332	0	1	1	nan	611	1166.0	920.0	1.0	1.03368675524793	0.47862134522823296	1.0	0.6159274193548387	0.6649263868223954	30.161395066062315	31.622776601683793	11.40175425099138	4.370374093170047	4.0	26.759707905975258	26.482350820537814	-78.74559676628128	107.45800000000006	0.8861493836113126	1	1	8.376470759510994	7.749019838869572	104.6666695959866	48.2235307469964	0.10098039358854294	0.05098039284348488	0.06666667014360428	0.02352941408753395	1.5957245667361803	2.1720674925733094	0.250980406999588	0.1921568661928177	0.3450980484485626	0.1921568661928177	0.0997198899941785	0.0922502361770187	0.1713038782258373
19	49	nan	0	CATHR	CATHR	332	332	0	1	1	nan	836	672.0	928.0	1.0	1.1262524999921653	0.7065452815195696	1.0	0.6698717948717948	0.6827545716639836	39.97783743673722	39.05124837953327	12.0	4.825826354048901	4.242640687119285	28.304028436798056	28.291029680080857	-82.07042772672672	124.04400000000005	0.8888888888888888	1	1	7.35294134542346	8.39607866294682	113.66666993126273	51.752942617982626	0.09803921729326248	0.03529411926865578	0.03529411554336548	0.011764705181121826	0.05828897432547699	3.3904379320801117	0.1725490242242813	0.9137254953384399	0.3176470696926117	0.9137254953384399	0.07138778005265495	0.08151532682472641	0.13596491618572096
19	50	nan	0	CATHR	CATHR	332	332	0	1	1	nan	755	1293.0	930.0	1.0	1.0179633578293172	0.48630151043308667	1.0	0.7149621212121212	0.7820226921795581	33.331177426781075	33.24154027718932	13.601470508735444	5.235058732444886	5.0	27.608379665189087	29.124485320447917	32.48285757946604	110.14600000000004	0.9373060211049038	1	1	5.011764798313379	8.062745325267315	105.4352967068553	48.24706016480923	0.07745098322629929	0.04313725605607033	0.060784317553043365	0.019607845693826675	0.7243334429252474	1.617855287456931	0.08235294371843338	0.1411764770746231	0.2862745225429535	0.1411764770746231	0.05568627553681533	0.08958605916963683	0.13964939961172887
19	51	nan	0	CATHR	CATHR	332	332	0	1	1	nan	509	1369.0	921.0	1.0	1.3272272050303677	0.8646450204525103	1.0	0.5757918552036199	0.6561630600009265	37.08355412770609	33.61547262794322	8.48528137423857	3.6453873898951987	3.1622776601683795	19.581960950089172	18.630158611669742	-65.40576833298364	98.73200000000004	0.8656462585034014	1	1	6.501960970461369	7.509804140776396	69.02353120595217	31.941177386790514	0.09019608050584793	0.03529411926865578	0.03921569138765335	0.023529410362243652	0.5453984404041546	1.4655561426647716	0.1764705926179886	0.13333334028720856	0.2235294133424759	0.1411764770746231	0.08027112309211566	0.09271363136760982	0.1356061516816349
19	52	nan	0	CATHR	CATHR	332	332	0	1	1	nan	536	1382.0	935.0	1.0	1.123916825171305	0.7292793563359342	1.0	0.5838779956427015	0.6352131606731057	32.35283159462755	33.95585369269929	10.816653826391969	4.114499513473317	3.605551275463989	22.742708045234394	22.136327050057872	-57.35028907825155	102.97400000000005	0.8993288590604027	1	1	6.592157047241926	8.015686456114054	70.29804115369916	37.82353041507304	0.08235294371843338	0.04313725605607033	0.04313725233078003	0.02352941408753395	0.9505865830169047	1.426737864729238	0.18039216101169586	0.1882352977991104	0.22745098173618317	0.1882352977991104	0.08138465490422131	0.09895909205079079	0.13115306185391634
19	53	nan	0	CATHR	CATHR	332	332	0	1	1	nan	714	1041.0	935.0	1.0	1.0371219272438825	0.6366944105242048	1.0	0.7460815047021944	0.8770223293312256	34.407425102021634	34.92849839314596	13.038404810405298	5.083171621143875	4.47213595499958	26.07090922258577	26.532123648414323	54.10564132177258	101.14600000000004	0.95263509006004	1	1	4.976470690220594	8.91764734685421	99.36078680306673	63.45882562920451	0.0784313753247261	0.06666667014360428	0.05490196496248245	0.0156862735748291	1.0503212460800644	1.8410883861996643	0.08627451211214066	0.1882352977991104	0.29411765933036804	0.1882352977991104	0.05854671400259523	0.10491349819828483	0.13916076583062567
19	54	nan	0	CATHR	CATHR	332	332	0	1	1	nan	562	903.0	933.0	1.0	1.1201399552313707	0.7632817180821355	1.0	0.6714456391875747	0.6969715804406212	33.656329300770246	35.22782990761707	10.63014581273465	4.242148087947803	4.0	21.468266965139186	21.744203338519082	34.543979007751894	100.66200000000003	0.921311475409836	1	1	5.043137397617102	8.32156890630722	59.666668601334095	51.329413399100304	0.07450980693101883	0.062745101749897	0.027450986206531525	0.019607841968536377	0.36917781228007257	1.4918597043582018	0.0941176488995552	0.32156863808631897	0.18431372940540314	0.32156863808631897	0.06003734997163216	0.09906629650365739	0.106168449468566
19	55	nan	0	CATHR	CATHR	332	332	0	1	1	nan	353	1346.0	940.0	1.0	1.078067004688403	0.6906966347717087	1.0	0.7431578947368421	0.6959992794962593	25.269882555516226	24.698178070456937	9.0	3.460673009521222	3.0	18.0	18.27377991997497	2.021269843895344	79.83400000000003	0.9074550128534704	1	1	4.901960879564285	6.274510011076927	36.97647171840072	29.200001049786806	0.07450980693101883	0.06666667014360428	0.0313725471496582	0.00784313678741455	0.7922615248832686	0.8826304869684547	0.14509804546833038	0.20392157137393951	0.1921568661928177	0.20392157137393951	0.07659313874319196	0.09803921892307699	0.10474921166685755
19	56	nan	0	CATHR	CATHR	332	332	0	1	1	nan	766	973.0	934.0	1.0	1.148881575497665	0.791250916538317	1.0	0.6469594594594594	0.6899790095059009	40.39739866533999	40.607881008493905	12.0	4.683517115353864	4.182873156368473	25.238858928247925	24.702670282853244	30.74367408756951	118.11400000000005	0.9091988130563798	1	1	5.9176471792161465	22.298039499670267	82.65098271518946	139.86274779960513	0.07450980693101883	0.05882352963089943	0.0313725471496582	0.027450978755950928	1.1719754660712745	7.772453184190612	0.125490203499794	1.0	0.2235294133424759	1.0	0.062291022939117334	0.23471620525968703	0.1078994552417617
19	57	nan	0	CATHR	CATHR	332	332	0	1	1	nan	560	760.0	935.0	1.0	1.0535642303774109	0.5646931931513007	1.0	0.6947890818858561	0.6776655806811995	29.92316520401407	31.04834939252005	11.40175425099138	4.265864882191347	4.0	24.577418598186732	24.695615573780284	-84.99275633830734	101.90400000000004	0.9024979854955681	1	1	6.309804104268551	4.388235431164503	64.71764908730984	23.764706613495946	0.0784313753247261	0.027450980618596077	0.03529411554336548	0.011764705181121826	1.1570502617382161	0.5700913700210124	0.13725490868091583	0.08235294371843338	0.1921568661928177	0.09019608050584793	0.07511671552700656	0.05224089799005361	0.11556723051305329
19	58	nan	0	CATHR	CATHR	332	332	0	1	1	nan	751	741.0	949.0	1.0	1.2505457480458546	0.8168559937537544	1.0	0.5505865102639296	0.4828620036092781	42.367473876285686	44.14748010928823	10.816653826391969	4.1912588140819445	4.0	28.023790572273285	24.43932340102491	72.24970600755846	139.80199999999996	0.8132106118029236	1	1	7.054902147501707	9.603921867907047	68.1960800588131	48.568628784269094	0.07450980693101883	0.0470588244497776	0.0156862735748291	0.00784313678741455	0.2758888795239955	1.963136081938627	0.0941176488995552	0.4274509847164154	0.1411764770746231	0.4274509847164154	0.06413547406819733	0.0873083806173368	0.09080703070414527
19	59	nan	0	CATHR	CATHR	332	332	0	1	1	nan	673	781.0	945.0	1.0	1.217113435913952	0.5185054324802184	1.0	0.5801724137931035	0.47166953610950657	34.72668986058515	39.05124837953327	10.770329614269007	3.888160885580188	3.1622776601683795	27.727512849423924	29.69390120096934	-5.617056137989059	133.90400000000002	0.7903699354081034	1	1	7.8823531568050385	7.721568835899234	82.29411954060197	48.909805346280336	0.07058823853731155	0.05098039284348488	0.04313725233078003	0.0156862773001194	0.913656945748842	2.242727128763286	0.13333334028720856	0.11764705926179886	0.26274511218070984	0.22745098173618317	0.06975533767084105	0.06833246757432951	0.12227952383447543
19	60	nan	0	CATHR	CATHR	332	332	0	1	1	nan	748	717.0	947.0	1.0	1.0635908376639287	0.496812173608209	0.0	0.6678571428571428	0.5745703469939002	34.009675304690994	36.359317925395686	13.341664064126334	4.714662034312903	4.0	29.22130413558942	29.51557184706491	-22.391354795635102	127.90400000000004	0.8632429313329486	1	1	6.568627592176199	10.462745383381844	94.85882561653852	45.717648381367326	0.07058823853731155	0.03529411926865578	0.05098038911819458	0.011764705181121826	0.5557176714770938	2.8821093489346006	0.10588235408067703	0.46666666865348816	0.250980406999588	0.46666666865348816	0.06196818483185093	0.0987051451262438	0.12681661178681622
19	61	nan	0	CATHR	CATHR	332	332	0	1	1	nan	654	886.0	950.0	1.0	1.010867056460374	0.4566214617593542	1.0	0.7534562211981567	0.8544017366199262	30.678328680632298	30.805843601498726	13.341664064126334	4.930802304085223	4.242640687119285	26.965507854690706	27.29331508512396	14.305289875913038	98.07600000000004	0.9423631123919307	1	1	4.482353005558252	48.20000024139881	60.90196231752634	347.2274536192417	0.06666667014360428	0.13333334028720856	0.023529410362243652	0.2980392202734947	0.17127428372556355	4.1447397437676985	0.06666667014360428	1.0	0.15294118225574493	1.0	0.05400425307901509	0.5807228944746845	0.09312226654056015
19	62	nan	0	CATHR	CATHR	332	332	0	1	1	nan	441	1008.0	953.0	1.0	1.0317829045990023	0.4037234227645913	1.0	0.735	0.729179836136036	25.15094400981316	27.018512172212592	10.295630140987	3.88593311137923	3.605551275463989	22.0707418783063	23.01012292001158	74.76788284473623	87.17800000000004	0.9055441478439425	1	1	3.945098116993904	4.8784315176308155	36.32549112290144	24.61960866674781	0.062745101749897	0.04313725605607033	0.0156862735748291	0.0156862735748291	0.16778419644059336	1.7689767938084384	0.06666667014360428	0.13333334028720856	0.1411764770746231	0.13333334028720856	0.054042439958820604	0.06682782900864132	0.08237072816984453
19	63	nan	0	CATHR	CATHR	332	332	0	1	1	nan	334	1363.0	955.0	1.0	1.0193972426118603	0.3163773396995518	1.0	0.6900826446280992	0.7219371950598581	21.406380759400843	21.840329667841555	8.602325267042627	3.455296126797887	3.0	19.23018460649819	20.30680834061794	-39.40468784163071	76.24800000000002	0.8990578734858681	1	1	3.329411819577217	7.305882535874844	24.482353627681732	36.51372627913952	0.05882352963089943	0.0941176488995552	0.011764708906412125	0.011764705181121826	0.21052161698905555	0.20462957552874686	0.0784313753247261	0.21176470816135406	0.12941177189350128	0.21176470816135406	0.05549019699295362	0.1217647089312474	0.07330045996311896
19	64	nan	0	CATHR	CATHR	332	332	0	1	1	nan	719	1323.0	958.0	1.0	1.007325139767105	0.2952218542103376	1.0	0.7481789802289281	0.8630474416837596	31.070770103951087	31.827660925679098	14.0	5.195357722263888	4.47213595499958	28.991378028648448	29.685906399193627	35.98572087886877	102.31800000000005	0.9460526315789474	1	1	4.858823638409376	9.152941413223743	80.63529670611024	57.74902129918337	0.0784313753247261	0.062745101749897	0.0313725546002388	0.0156862735748291	0.2734466847351582	0.845087867260869	0.0784313753247261	0.1568627506494522	0.20392157137393951	0.16078431904315948	0.05649794928382996	0.10642955131655515	0.11214923046746904
19	65	nan	0	CATHR	CATHR	332	332	0	1	1	nan	434	857.0	960.0	1.0	1.0188053831182575	0.47472784677312246	1.0	0.7547826086956522	0.7772930369683406	25.226401019551584	25.495097567963924	10.770329614269007	4.026934740076132	3.605551275463989	21.534254988994498	22.20257903458787	9.516802705772482	83.76400000000002	0.9263607257203842	1	1	3.6705882735550404	17.498039703816175	34.494118478149176	69.61960971355438	0.05882352963089943	0.09019608050584793	0.019607841968536377	0.0313725471496582	0.4275424628240815	2.6808679443710037	0.05882352963089943	0.7372549176216125	0.12941177189350128	0.7372549176216125	0.053196931500797684	0.25359477831617644	0.07947953566393819
19	66	nan	0	CATHR	CATHR	332	332	0	1	1	nan	896	677.0	961.0	1.0	1.1859520048312802	0.7231383532521601	1.0	0.5342874180083482	0.4397570054781163	42.803030665713145	45.17742799230607	13.152946437965905	4.668095918650184	4.0	31.789727126677942	29.564190608864934	-55.828950259951434	160.01199999999997	0.804669959586888	1	1	7.4666667729616165	12.827451378107071	101.79215947538614	55.380393819883466	0.062745101749897	0.027450980618596077	0.0470588244497776	0.01568627543747425	1.0661867296689223	6.004678804354635	0.10980392247438431	0.6941176652908325	0.250980406999588	0.6941176652908325	0.05833333416376263	0.10021446389146149	0.1136073208430649
19	67	nan	0	CATHR	CATHR	332	332	0	1	1	nan	875	978.0	962.0	1.0	1.015282414658113	0.3810454345800221	1.0	0.7352941176470589	0.7420076834210348	34.93481959054279	36.235341863986875	15.132745950421556	5.546794163880745	5.0	30.725705289175078	32.299208012532084	-52.964522983380476	121.73200000000004	0.9348290598290596	1	1	6.737255025655031	7.062745317816734	159.0039263367653	39.545099295675755	0.09019608050584793	0.027450980618596077	0.08627451956272125	0.0078431386500597	0.26904523417556103	2.5586971388264805	0.12156862765550613	0.33725491166114807	0.37254902720451355	0.33725491166114807	0.06670549530351516	0.06992817146353203	0.18171877295630318
19	68	nan	0	CATHR	CATHR	332	332	0	1	1	nan	625	1385.0	958.0	1.0	1.0996587929219859	0.6850344426065997	1.0	0.6952169076751946	0.6736766586663344	33.836231276783536	34.9857113690718	11.40175425099138	4.353491559859951	4.0	25.93838853899756	24.650055892514317	-44.7181786303953	107.97400000000005	0.9110787172011662	1	1	5.282353062182665	10.450980708003044	59.070589769631624	61.384315475821495	0.07058823853731155	0.0784313753247261	0.023529410362243652	0.019607841968536377	0.5134420791144986	0.732724007328714	0.10196078568696976	0.14509804546833038	0.15294118225574493	0.1568627506494522	0.06002673934298483	0.1187611444091255	0.09451294363141059
19	69	nan	0	CATHR	CATHR	332	332	0	1	1	nan	650	923.0	968.0	1.0	1.0711240962531188	0.6491534605397893	1.0	0.6403940886699507	0.6446961130588564	33.534963094738025	37.73592452822641	12.529964086141668	4.654403011165587	4.123105625617661	25.873211569557363	25.508620140153226	35.4255163107822	112.56000000000006	0.8922443376801648	1	1	5.317647159099579	48.862745478749275	71.33333534747362	232.28627835214138	0.07058823853731155	0.1921568661928177	0.03529411554336548	0.03529411554336548	0.4695520848223634	4.232141908614145	0.08235294371843338	1.0	0.21176470816135406	1.0	0.05657071445850616	0.5198164412632902	0.1097435928422671
19	70	nan	0	CATHR	CATHR	332	332	0	1	1	nan	895	768.0	970.0	1.0	1.0615791222469635	0.6688422374053586	1.0	0.6714178544636159	0.6941792400059114	39.482874556662324	42.95346318982906	14.317821063276353	5.377604704552142	5.0	29.733997704126946	29.351741595192124	-13.88412452047877	127.28600000000006	0.9170081967213115	1	1	6.505882512778044	6.2745099775493145	86.10588471591473	52.09411917999387	0.07450980693101883	0.05098039284348488	0.019607841968536377	0.00784313678741455	0.23351130214110233	0.7011551740462177	0.0941176488995552	0.09019608050584793	0.18431372940540314	0.0941176488995552	0.06255656262286581	0.060331826707204946	0.09620769242001645
19	71	nan	0	CATHR	CATHR	332	332	0	1	1	nan	580	1151.0	983.0	1.0	1.1844507294804274	0.6846327927480944	1.0	0.6041666666666666	0.591827821316236	33.82266547663761	34.828149534535996	10.198039027185569	3.87287740374435	3.605551275463989	24.929103012165328	24.652940157438984	47.07268063318268	110.97400000000005	0.8741522230595328	1	1	5.474509922787547	26.164706267416477	62.20000175945461	155.45882610976696	0.062745101749897	0.0941176488995552	0.03921569138765335	0.05882352590560913	1.7511073605086076	5.013780932890759	0.125490203499794	1.0	0.23137255012989044	1.0	0.060159449700962056	0.28752424469688437	0.10724138234388725
19	72	nan	0	CATHR	CATHR	332	332	0	1	1	nan	703	1210.0	981.0	1.0	1.3515760911294854	0.8691092473960094	1.0	0.5606060606060606	0.5971504660082585	44.09428350545995	43.86342439892262	9.848857801796104	4.086752898352532	3.605551275463989	22.906828930934278	21.809922160395	54.88042441158776	121.63000000000005	0.8765586034912718	1	1	6.639215871691704	6.047059003263712	79.05882547609508	39.709805173799396	0.0470588244497776	0.04313725605607033	0.05882353335618973	0.011764705181121826	3.9870995255105623	1.882951134715569	0.20000000298023224	0.11372549086809158	0.2823529541492462	0.11372549086809158	0.06639215871691703	0.06047059003263712	0.1124592112035492
19	73	nan	0	CATHR	CATHR	332	332	0	1	1	nan	638	1333.0	984.0	1.0	1.0162241439139699	0.49374225630807356	1.0	0.7333333333333333	0.8167584076977398	30.685448748988957	30.886890422961002	13.038404810405298	4.867591673660367	4.242640687119285	25.93838853899756	26.684320725627376	-18.656214043376615	99.07600000000004	0.9458858413639734	1	1	4.513725578784943	12.396078743040562	74.10588429868221	84.28627672791481	0.0784313753247261	0.0941176488995552	0.03529411554336548	0.0156862810254097	0.4251177345944973	2.4052451410741913	0.07058823853731155	0.4627451002597809	0.24313725531101227	0.6470588445663452	0.05504543388762125	0.15117169198829952	0.1161534236656461
19	74	nan	0	CATHR	CATHR	332	332	0	1	1	nan	885	706.0	993.0	1.0	1.0373592601360713	0.5844768655579378	1.0	0.7057416267942583	0.7403816222232295	37.55587306691182	38.3275357934736	14.317821063276353	5.4372587967268755	5.0	30.63657944353449	30.473224978552352	29.251129436137166	122.56000000000004	0.9345300950369588	1	1	5.494117733091116	5.827451169490814	107.13333624228835	39.14902079291642	0.07156863063573837	0.0313725508749485	0.047058820724487305	0.00784313678741455	0.07277210661797452	0.9068022107815684	0.06666667014360428	0.0941176488995552	0.22745098173618317	0.0941176488995552	0.05386389934403055	0.05713187421069426	0.1210546172229247
19	75	nan	0	CATHR	CATHR	332	332	0	1	1	nan	877	978.0	994.0	1.0	1.0232080945488453	0.36884688945219407	1.0	0.7593073593073593	0.7643583831215853	35.02422213800309	38.897300677553446	15.033296378372908	5.464388515167395	5.0	30.59411708155671	32.5546701140871	62.989584137613306	120.07600000000004	0.9290254237288136	1	1	10.8980394564569	4.666666826233268	193.68235841020942	29.886275490745902	0.11764705926179886	0.027450980618596077	0.0941176563501358	0.003921570256352425	1.4190297798147924	2.350891303497614	0.250980406999588	0.16470588743686676	0.4156862795352936	0.19607843458652496	0.10379085196625619	0.04444444596412636	0.2208464748120974
19	76	nan	0	CATHR	CATHR	332	332	0	1	1	nan	441	1247.0	995.0	1.0	1.076097151866887	0.7031541553164353	1.0	0.7101449275362319	0.6941596089812847	28.368267883791706	29.5296461204668	10.0	3.8756584101051543	3.605551275463989	19.8783462251931	20.170900429286828	-28.82369589523815	89.35000000000004	0.9245283018867925	1	1	3.8901961594820023	5.474509969353676	35.90980492532253	28.941177278757095	0.05882352963089943	0.05098039284348488	0.021568626165390015	0.011764705181121826	0.4528228771521498	0.7669978380810232	0.07450980693101883	0.125490203499794	0.15294118225574493	0.125490203499794	0.05329035834906853	0.07499328725142022	0.08142812908236402
19	77	nan	0	CATHR	CATHR	332	332	0	1	1	nan	770	644.0	1009.0	1.0	1.0580367648445725	0.6808719253281404	1.0	0.7305502846299811	0.8247063226648815	36.76139171314413	36.71511950137164	13.038404810405298	5.0874791718140235	4.47213595499958	27.456258919345764	26.924135176460457	60.733053351555895	108.31800000000004	0.9395973154362415	1	1	5.349019721150398	7.768627643585205	111.08627708628774	52.023530865088105	0.0784313753247261	0.0470588244497776	0.062745101749897	0.019607841968536377	0.2563223842189264	1.1451864924173918	0.09803921729326248	0.11764705926179886	0.29411765933036804	0.11764705926179886	0.0581415187081565	0.08444160482157832	0.1442678923198542
19	78	nan	0	CATHR	CATHR	332	332	0	1	1	nan	594	675.0	1004.0	1.0	1.184062468128247	0.7949273456615877	1.0	0.5823529411764706	0.5812975697432524	36.20315402375416	36.235341863986875	9.848857801796104	3.9569846053283113	3.605551275463989	22.2831082381179	21.96462137733644	-33.016779026039636	113.31800000000005	0.8748159057437408	1	1	6.960784435272217	8.329412017017603	65.6784333139658	47.639217261224985	0.07450980693101883	0.06666667014360428	0.03529411554336548	0.011764705181121826	0.7208320889282048	1.3057204465818237	0.13725490868091583	0.14509804546833038	0.2078431397676468	0.14509804546833038	0.07566070038339366	0.09053708714149568	0.11056975305381447
19	79	nan	0	CATHR	CATHR	332	332	0	1	1	nan	762	1211.0	1007.0	1.0	1.15595599400589	0.7928989738133803	1.0	0.5720720720720721	0.686375985957567	40.454007320327364	39.824615503479755	11.661903789690601	4.724227662562514	4.242640687119285	24.041630560342615	24.650775327256678	-43.59471937726415	118.11400000000006	0.9258809234507898	1	1	6.658823721110821	8.435294345021248	116.00392493233085	43.44706015754491	0.0784313753247261	0.0313725508749485	0.06666667014360428	0.019607841968536377	0.6517139589665263	1.0866447600801512	0.12941177189350128	0.13333334028720856	0.29411765933036804	0.13333334028720856	0.0708385502245832	0.08973717388320476	0.15223612195843944
19	80	nan	0	CATHR	CATHR	332	332	0	1	1	nan	563	1161.0	1003.0	1.0	1.046689771705377	0.5169347486606384	1.0	0.5864583333333333	0.6817240161502923	29.45625193841583	31.0	11.180339887498949	4.296153283592231	4.0	25.023175099003687	25.21528230185949	-21.80024131097426	101.87200000000006	0.9169381107491856	1	1	6.615686383098364	12.992157250642776	82.89019850827754	77.33333547413349	0.062745101749897	0.09803921729326248	0.06666666641831398	0.023529410362243652	2.3987061577163664	2.4181182657916067	0.239215686917305	0.6470588445663452	0.3529411852359772	0.6470588445663452	0.08591800497530343	0.16872931494341267	0.1472294822527132
19	81	nan	0	CATHR	CATHR	332	332	0	1	1	nan	392	1326.0	1006.0	1.0	1.08703196561766	0.6278777219473045	1.0	0.6282051282051282	0.6767287049859773	26.035385167604474	26.627053911388696	8.54400374531753	3.490205721497531	3.0	19.353823699808746	20.263652649359358	-23.91525251542038	85.31800000000004	0.8909090909090909	1	1	4.839215788990259	10.905882589519024	43.36862871423364	45.65098163112998	0.0784313753247261	0.06666667014360428	0.027450986206531525	0.023529410362243652	0.4485641529640762	2.485719572900313	0.1411764770746231	1.0	0.20392157137393951	1.0	0.07116493807338617	0.16038062631645622	0.1106342569240654
19	82	nan	0	CATHR	CATHR	332	332	0	1	1	nan	301	824.0	1014.0	1.0	1.1220601023797445	0.7558846985928066	1.0	0.7838541666666666	0.6674475431506487	24.58448212416419	23.08679276123039	7.280109889280518	3.1856989412087913	3.0	15.0	16.095577462565622	87.84983272470102	75.28000000000002	0.8931750741839762	1	1	3.898039326071739	3.4392157681286335	25.615686904639006	18.54902021586895	0.07058823853731155	0.05588235333561897	0.0156862735748291	0.003921572118997574	0.13685505188324354	0.5580372238126317	0.0941176488995552	0.09803921729326248	0.1411764770746231	0.09803921729326248	0.06287160203341514	0.055471222066590865	0.08510194984929902
19	83	nan	0	CATHR	CATHR	332	332	0	1	1	nan	452	840.0	1014.0	1.0	1.2038195783152026	0.821030104272216	1.0	0.6943164362519201	0.6625236240186521	32.358543361138274	31.016124838541646	8.54400374531753	3.6522216032382957	3.1622776601683795	18.31983729065748	18.473003757731565	78.6470745996719	92.59200000000003	0.8906403940886699	1	1	4.509804014116526	4.3137256391346455	34.51372642815113	25.192157665267587	0.062745101749897	0.027450980618596077	0.0156862735748291	0.0078431386500597	0.3948495492261157	4.744882807313693	0.08627451211214066	0.29019609093666077	0.11372549086809158	0.47058823704719543	0.05856888330021462	0.05602241089785254	0.07635780183219276
19	84	nan	0	CATHR	CATHR	332	332	0	1	1	nan	510	1037.0	1015.0	1.0	1.1625616477458005	0.7764449349990233	1.0	0.6129807692307693	0.6359404298947263	32.90202338396211	31.064449134018133	9.055385138137417	3.8451456255166927	3.605551275463989	21.18726032312814	20.734364965664284	-70.24119643778432	100.38800000000005	0.8651399491094147	1	1	6.223529547452927	10.905882652848959	62.52549183741212	75.70980606973171	0.08235294371843338	0.06666667014360428	0.035294122993946075	0.03529411926865578	1.6282712579140965	1.314659777232547	0.18431372940540314	0.7490196228027344	0.25882354378700256	0.7490196228027344	0.0787788550310497	0.1380491475044172	0.12259900360276886
19	85	nan	0	CATHR	CATHR	332	332	0	1	1	nan	405	621.0	1012.0	1.0	1.1251846163916732	0.7553102870262409	1.0	0.593841642228739	0.673884324488543	28.53034393013398	30.4138126514911	9.219544457292887	3.632483121104478	3.1622776601683795	18.633036393697857	18.69785604553738	-65.76566497641988	86.90400000000004	0.9267734553775744	1	1	4.149019729346037	4.490196201950312	50.466668002307415	22.52156929858029	0.07941176742315292	0.0313725508749485	0.04313725233078003	0.0156862735748291	0.5456929641505943	2.7182459039162223	0.1411764770746231	0.34117648005485535	0.2235294133424759	0.34117648005485535	0.06101499601979466	0.06603229708750458	0.12460905679582078
19	86	nan	0	CATHR	CATHR	332	332	0	1	1	nan	313	1269.0	1011.0	1.0	1.0171416265231619	0.38071255631858264	1.0	0.6466942148760331	0.7931624764930153	20.951496659709402	21.213203435596427	9.219544457292887	3.4867673133307906	3.0	18.384776310850235	19.37371142291954	67.24923080054715	70.42000000000003	0.9072463768115943	1	1	3.113725546747446	4.925490360707045	21.36470664665103	22.580392848700285	0.05980392266064882	0.05882352963089943	0.00784313678741455	0.011764705181121826	0.24010352673768182	1.4721226424726186	0.06666667014360428	0.250980406999588	0.09803921729326248	0.250980406999588	0.05560224190620439	0.0879551850126258	0.06825784871134515
19	87	nan	0	CATHR	CATHR	332	332	0	1	1	nan	668	686.0	1025.0	1.0	1.1604670873929608	0.5603812187226248	1.0	0.5641891891891891	0.48019573489400347	34.23505998382326	36.05551275463989	11.0	4.014829364294478	3.605551275463989	30.316953129541623	28.354668177980635	-46.535287925078386	132.21600000000007	0.8216482164821647	1	1	7.796078577637672	9.172549303621054	71.9098061658442	54.098040759563446	0.07450980693101883	0.062745101749897	0.0313725546002388	0.0156862735748291	0.8851234063998716	0.6702840499229039	0.13725490868091583	0.18039216101169586	0.1882352977991104	0.18039216101169586	0.07286054745455768	0.08572475984692574	0.10764941042791049
19	88	nan	0	CATHR	CATHR	332	332	0	1	1	nan	682	964.0	1021.0	1.0	1.060296466583776	0.5395735391875179	1.0	0.666015625	0.698952963469677	32.84668211701852	34.713109915419565	12.0	4.58157407855486	4.0	27.380650101851124	27.654885452818096	31.246805331009064	110.73200000000006	0.9003300330033003	1	1	7.501960910856724	4.3294118866324425	95.97255154326558	29.88235397078097	0.09803921729326248	0.03529411926865578	0.039215683937072754	0.00784313678741455	0.616950009290985	1.520417927475889	0.11764705926179886	0.07450980693101883	0.32156863808631897	0.07450980693101883	0.08066624635329811	0.04655281598529508	0.1407222163390991
19	89	nan	0	CATHR	CATHR	332	332	0	1	1	nan	833	1061.0	1022.0	1.0	1.0217692585326996	0.5140982413554049	1.0	0.7011784511784511	0.7386519404428153	35.350464696377294	35.510561809129406	14.422205101855956	5.388160169630758	5.0	30.24749292132288	30.321200353586953	28.857983007580508	119.04400000000005	0.9281337047353762	1	1	6.419607989490032	15.52549059316516	164.2431416809559	76.50980592891574	0.09019608050584793	0.0470588244497776	0.09803921729326248	0.019607841968536377	0.44544580774375114	1.0606583557002196	0.14509804546833038	1.0	0.45098039507865906	1.0	0.06757482094200033	0.16342621677015956	0.19717063827245604
19	90	nan	0	CATHR	CATHR	332	332	0	1	1	nan	235	1307.0	1022.0	1.0	1.120442455186638	0.7514169967864998	1.0	0.6994047619047619	0.7613432794997552	21.66888092513821	21.18962010041709	7.0	2.878263058098669	2.8284271247461903	13.863621460498695	14.297726273812886	68.90878340176103	62.28000000000002	0.912621359223301	1	1	2.972549084573984	4.513725608587265	16.803922057151794	22.50196121633053	0.05882352963089943	0.09019608050584793	0.011764708906412125	0.003921568393707275	0.3210307521253001	0.030454370256768636	0.07450980693101883	0.10196078568696976	0.10980392247438431	0.12941177189350128	0.05716440547257662	0.0868024155497551	0.07150605130702892
19	91	nan	0	CATHR	CATHR	332	332	0	1	1	nan	207	605.0	1032.0	1.0	1.328952740183041	0.8841035629362244	1.0	0.6923076923076923	0.6496018730921655	24.032928311029277	22.80350850198276	5.385164807134504	2.5374471773311544	2.23606797749979	10.982503567738306	11.23037139454843	-76.70057670600414	63.280000000000015	0.9039301310043668	1	1	3.266666740179062	8.552941393107176	17.752941694110632	27.713726226240396	0.06666667014360428	0.06666667014360428	0.0156862735748291	0.0313725546002388	0.6863887552446436	2.269592095374853	0.125490203499794	0.7882353067398071	0.14509804546833038	0.7882353067398071	0.06282051423421273	0.164479642175138	0.08576300335319145
19	92	nan	0	CATHR	CATHR	332	332	0	1	1	nan	653	879.0	1027.0	1.0	1.0535506005692987	0.4835713140155286	1.0	0.6859243697478992	0.691887337171548	31.516977976160298	33.06055050963308	12.041594578792296	4.5024232861651265	4.0	27.0	27.586967349474943	-21.98780861065554	108.90400000000004	0.8988300068823127	1	1	5.611764833331108	4.070588372647762	54.89411896839738	26.80392240639776	0.07058823853731155	0.027450980618596077	0.013725489377975464	0.0078431386500597	0.28671338544268105	2.7613819253667216	0.09019608050584793	0.0941176488995552	0.12941177189350128	0.11372549086809158	0.06099744384055552	0.04424552578964959	0.08406450071730073
19	93	nan	0	CATHR	CATHR	332	332	0	1	1	nan	847	994.0	1022.0	1.0	1.1059992283542732	0.5540213437139125	1.0	0.618699780861943	0.6350903118603075	37.54541110311089	39.395431207184416	12.529964086141668	4.800038695342267	4.242640687119285	30.251435028225824	31.25664721336603	-30.82867325467829	129.45800000000003	0.8696098562628337	1	1	8.486274674534798	5.8549021277576685	111.44313989207149	42.34117764607072	0.0941176488995552	0.04313725605607033	0.039215683937072754	0.011764705181121826	1.314805130911575	1.2887750240915004	0.13333334028720856	0.10196078568696976	0.24705882370471954	0.10196078568696976	0.07857661735680369	0.05421205673849693	0.13157395500834887
19	94	nan	0	CATHR	CATHR	332	332	0	1	1	nan	280	1083.0	1035.0	1.0	1.1665735878598213	0.7937072010516442	1.0	0.7291666666666666	0.749389897845117	24.68988321925306	23.345235059857504	7.211102550927978	3.048132205924707	2.8284271247461903	14.409384101846703	15.018855739010734	-85.33175020262348	68.52200000000002	0.9135399673735726	1	1	4.541176598519087	3.9294118843972683	34.66666765138507	19.49803989753127	0.09019608050584793	0.062745101749897	0.03529411554336548	0.00784313678741455	0.039001970320860974	0.48731138308002825	0.14509804546833038	0.09803921729326248	0.22745098173618317	0.125490203499794	0.07829614825032909	0.06774848076547015	0.12380952732637525
19	95	nan	0	CATHR	CATHR	332	332	0	1	1	nan	255	857.0	1034.0	1.0	1.027249713183574	0.39478294642729495	1.0	0.6375	0.8072094298999855	19.069981178991828	19.697715603592208	7.810249675906654	3.108188742024937	2.8284271247461903	16.263455967290593	17.521010797135666	-68.23472502699994	63.00600000000003	0.9107142857142857	1	1	3.054902035742998	3.039215799421072	21.101961314678192	14.960784759372473	0.06666667014360428	0.05098039284348488	0.01764705777168274	0.003921572118997574	0.18165066159438364	0.22143745240783258	0.08627451211214066	0.0784313753247261	0.13333334028720856	0.0784313753247261	0.059900039916529375	0.05959246665531514	0.08275278946932624
19	96	nan	0	CATHR	CATHR	332	332	0	1	1	nan	758	639.0	1035.0	1.0	1.0497209798462295	0.6160077044774308	1.0	0.6369747899159663	0.732376139609993	35.37641612123202	34.92849839314596	13.038404810405298	4.938897116544151	4.242640687119285	28.77379075622047	27.867422535744293	33.84884746885663	114.04400000000005	0.8991696322657178	1	1	6.11764719709754	5.909804120659828	94.08627704903483	38.01568750664592	0.0784313753247261	0.03529411926865578	0.03921569138765335	0.011764705181121826	0.6139544928900654	2.1929472908272953	0.1411764770746231	0.12941177189350128	0.24705882370471954	0.12941177189350128	0.06508135316061213	0.06287025660276413	0.12412437605413566
19	97	nan	0	CATHR	CATHR	332	332	0	1	1	nan	843	752.0	1044.0	1.0	1.1705373586195988	0.8169386043055071	1.0	0.7540250447227191	0.7108481828368145	43.42732427753312	43.657759905886145	12.041594578792296	5.020910190112491	4.47213595499958	24.38948664534638	25.04560820154417	76.79297059841404	122.07600000000004	0.9403234802007808	1	1	6.639215797185898	10.184313978999853	126.86274826154113	57.678432988002896	0.0784313753247261	0.04313725605607033	0.06666666269302368	0.02352941408753395	0.662180006866522	0.18798495552632438	0.10980392247438431	0.1411764770746231	0.30980393290519714	0.14901961386203766	0.0632306266398657	0.09699346646666526	0.15048961834109267
19	98	nan	0	CATHR	CATHR	332	332	0	1	1	nan	484	908.0	1040.0	1.0	1.2772009723428988	0.84518061556365	1.0	0.6245161290322581	0.6728425091611319	35.01699463710067	35.4682957019364	8.54400374531753	3.5965772829587372	3.1622776601683795	17.847108455031464	18.715911356593278	-60.79428514549321	95.07600000000004	0.9157994323557237	1	1	5.121568765491247	3.243137350305915	49.662746381014585	20.270588809624314	0.0784313753247261	0.03529411926865578	0.019607841968536377	0.00784313678741455	0.20782143027189803	0.9346446506916772	0.09019608050584793	0.06666667014360428	0.2235294133424759	0.07450980693101883	0.06322924401841046	0.04003873271982611	0.10260898012606319
19	99	nan	0	CATHR	CATHR	332	332	0	1	1	nan	741	1216.0	1042.0	1.0	1.0932067638811487	0.5912554647770817	1.0	0.5448529411764705	0.6202365891527241	35.36918397070272	39.05124837953327	12.529964086141668	4.5757951886401615	4.123105625617661	29.985362282612364	28.524692655583898	22.85867720290469	122.52800000000006	0.875886524822695	1	1	5.588235447183251	8.309804186224937	67.20392354764044	52.556864373385906	0.062745101749897	0.05098039284348488	0.027450978755950928	0.011764708906412125	1.0437400344750027	0.6943277987010942	0.10588235408067703	0.16470588743686676	0.18039216101169586	0.2705882489681244	0.058823531022981594	0.08747162301289407	0.09069355404539871
19	100	nan	0	CATHR	CATHR	332	332	0	1	1	nan	599	1263.0	1039.0	1.0	1.0937388121194238	0.721471747604531	1.0	0.6454741379310345	0.7089102707942665	33.60512450519657	32.64965543462902	10.770329614269007	4.342909090515781	4.0	22.23537192641226	23.269662568743588	-30.5939118972372	103.04400000000005	0.9110266159695818	1	1	4.474509924650192	5.513725679367781	69.94117837026715	34.30196167901158	0.07058823853731155	0.0470588244497776	0.043137259781360626	0.00784313678741455	0.5603205195938508	0.7169648373295657	0.08627451211214066	0.10196078568696976	0.21960784494876862	0.10980392247438431	0.055931374058127405	0.06892157099209725	0.11676323601046269
19	101	nan	0	CATHR	CATHR	332	332	0	1	1	nan	451	958.0	1043.0	1.0	1.062723198494851	0.6135153676509529	1.0	0.7068965517241379	0.7153981916491563	27.453745883795875	29.732137494637012	10.04987562112089	3.8469479711835914	3.605551275463989	21.0	21.679750381838694	87.27093257511548	89.00600000000003	0.9047141424272819	1	1	4.800000112503767	4.011764790862799	44.93333460763097	25.019608467817307	0.07450980693101883	0.0470588244497776	0.023529410362243652	0.00784313678741455	0.25824714720124675	0.4880762928729883	0.10588235408067703	0.07450980693101883	0.16470588743686676	0.0941176488995552	0.06486486638518604	0.054213037714362144	0.0996304536754567
19	102	nan	0	CATHR	CATHR	332	332	0	1	1	nan	722	1009.0	1044.0	1.0	1.0821453314680325	0.6593731518229292	1.0	0.6333333333333333	0.7078340458984641	35.669918907768796	37.21558813185679	12.727922061357855	4.794194261851857	4.242640687119285	27.15354614950229	26.817209794447535	0.13789902283420885	113.21600000000005	0.9203314212874443	1	1	6.811764821410179	5.1490197740495205	140.52549459785223	29.39607932418585	0.1039215698838234	0.027450980618596077	0.0941176563501358	0.0078431386500597	0.3336645658250375	1.4128786809571696	0.125490203499794	0.1411764770746231	0.3686274588108063	0.1411764770746231	0.07568627579344643	0.05721133082277245	0.19463364902749616
19	103	nan	0	CATHR	CATHR	332	332	0	1	1	nan	603	927.0	1046.0	1.0	1.2774038133260022	0.8348733841120193	1.0	0.5888671875	0.6237892489123192	38.81523884258836	37.8021163428716	10.63014581273465	3.893078872199906	3.605551275463989	22.742708045234394	21.365539008389614	-44.58645133013117	110.21600000000005	0.8973214285714286	1	1	5.337255023419857	3.4745098873972893	57.84706038981676	20.662745708599687	0.07058823853731155	0.027450980618596077	0.023529410362243652	0.003921570256352425	1.215838540726571	1.549850346927291	0.08627451211214066	0.062745101749897	0.20000000298023224	0.0784313753247261	0.05865115410351491	0.03818142733403614	0.09593210678244903
19	104	nan	0	CATHR	CATHR	332	332	0	1	1	nan	249	875.0	1048.0	1.0	1.1195089776971348	0.47674016586302576	1.0	0.6587301587301587	0.6353415188093918	20.061430523407118	21.18962010041709	7.615773105863909	2.8496387014843796	2.23606797749979	17.0	17.634885385663956	-20.20666783902119	70.17800000000003	0.8527397260273972	1	1	3.423529502004385	2.2549020145088434	19.964706420898438	10.807843377813697	0.06666667014360428	0.04313725605607033	0.011764705181121826	0.0019607841968536377	0.21684091263794392	0.7324945174557355	0.08235294371843338	0.062745101749897	0.13725490868091583	0.062745101749897	0.061134455392935445	0.040266107401943634	0.08017954385902987
19	105	nan	0	CATHR	CATHR	332	332	0	1	1	nan	352	1234.0	1052.0	1.0	1.2644034010195389	0.8191656210677708	1.0	0.5214814814814814	0.5481141981060482	29.242429777512076	28.42534080710379	7.280109889280518	3.0133564796833316	2.8284271247461903	15.942345217712605	16.772201647282735	-44.8603436292989	89.83400000000003	0.8669950738916257	1	1	3.0196079332381487	4.517647203058004	21.968628073111176	22.24313784018159	0.03529411926865578	0.05098039284348488	0.0235294122248888	0.00784314051270485	1.3199045461687255	0.6040516432991039	0.09803921729326248	0.12941177189350128	0.1411764770746231	0.12941177189350128	0.042529689200537305	0.06362883384588738	0.06241087520770221
19	106	nan	0	CATHR	CATHR	332	332	0	1	1	nan	602	618.0	1050.0	1.0	1.0340363506299568	0.6143009377375721	1.0	0.6919540229885057	0.7669206371557827	31.282061640363676	31.622776601683793	12.041594578792296	4.692414415433345	4.123105625617661	24.0	24.683793723749545	33.20311981025127	99.31800000000004	0.9282960678488821	1	1	5.2588236555457115	4.419607991352677	71.59215893596411	30.917648021131754	0.0784313753247261	0.0313725508749485	0.039215683937072754	0.0078431386500597	0.45250297402404427	2.3426094167127727	0.13725490868091583	0.250980406999588	0.24705882370471954	0.250980406999588	0.06573529569432139	0.05524509989190847	0.11892385205309652
19	107	nan	0	CATHR	CATHR	332	332	0	1	1	nan	917	1045.0	1050.0	1.0	1.027644697914448	0.4258031701973523	1.0	0.7081081081081081	0.7518373177672208	36.332939781039066	37.013511046643494	15.0	5.576267437751321	5.0	33.42813735421818	32.874618542933355	-60.01056012205042	123.80200000000005	0.9211451531893521	1	1	5.690196193754673	24.66666717082262	200.8549071699381	130.0117675960064	0.07450980693101883	0.062745101749897	0.10588236153125763	0.019607845693826675	0.8449411959005491	5.96123019662396	0.0784313753247261	1.0	0.5568627715110779	1.0	0.05524462324033663	0.2394822055419672	0.21903479516896193
19	108	nan	0	CATHR	CATHR	332	332	0	1	1	nan	931	1184.0	1050.0	1.0	1.1910753546166852	0.8253237959741981	1.0	0.7161538461538461	0.5846615289269828	46.269025589694486	50.21951811795888	13.0	5.12604864820089	4.47213595499958	25.0	26.12625636193937	7.231484698902093	141.458	0.9217821782178218	1	1	5.807843305170536	11.972549296915531	115.81176751665771	96.92157088965178	0.054901961237192154	0.09019608050584793	0.0627450980246067	0.011764705181121826	0.9691358341083155	0.8040126829784381	0.10196078568696976	0.22745098173618317	0.3333333432674408	0.23529411852359772	0.050945993905004705	0.10502236225364502	0.12439502418545403
19	109	nan	0	CATHR	CATHR	332	332	0	1	1	nan	284	845.0	1055.0	1.0	1.0189399590863701	0.4852622339444371	1.0	0.8304093567251462	0.8330716600849631	20.48555394623731	20.615528128088304	8.246211251235321	3.3541865370134354	3.0	17.0	17.911926478874033	23.138126649137618	65.45200000000001	0.9388429752066115	1	1	3.180392239242792	4.07450994476676	24.81176534667611	21.552941899746656	0.06666667014360428	0.062745101749897	0.019607841968536377	0.011764705181121826	0.120774581397459	1.058118199918953	0.07058823853731155	0.12941177189350128	0.14509804546833038	0.16470588743686676	0.056792718557907004	0.07275910615654928	0.08736537093900039
19	110	nan	0	CATHR	CATHR	332	332	0	1	1	nan	740	1318.0	1055.0	1.0	1.1053142191363734	0.7328579392572999	1.0	0.6896551724137931	0.7747071007173987	37.74754810407268	37.107950630558946	12.083045973594572	4.865214970592866	4.47213595499958	26.385602134497518	25.682740483090512	70.64312144653151	109.56000000000004	0.9267376330619912	1	1	5.7450981587171555	7.8313728123903275	141.49020026251674	51.89411934837699	0.10196078568696976	0.05882352963089943	0.08627451211214066	0.011764705181121826	0.37277155516932287	0.978189371832785	0.12941177189350128	0.1568627506494522	0.38823530077934265	0.16470588743686676	0.06313294679908962	0.0860590418943992	0.19120297332772532
19	111	nan	0	CATHR	CATHR	332	332	0	1	1	nan	275	1069.0	1058.0	1.0	1.1504373887984365	0.7813226816282486	1.0	0.6547619047619048	0.7752787153305983	24.12953577708768	23.021728866442675	7.0710678118654755	3.0702426584549722	2.8284271247461903	14.68033361752897	15.059901639173596	-39.376839845907924	66.76400000000002	0.9417808219178082	1	1	2.94901967048645	4.168627556413412	27.356863636523485	19.568628035485744	0.06666667014360428	0.05882352963089943	0.0313725508749485	0.00784314051270485	0.14735895120509587	0.7218974273888547	0.06666667014360428	0.10196078568696976	0.1725490242242813	0.10980392247438431	0.05461147537937871	0.07719680660024837	0.09947950413281267
19	112	nan	0	CATHR	CATHR	332	332	0	1	1	nan	844	1277.0	1060.0	1.0	1.0275459335446233	0.5025677481222689	1.0	0.6517374517374518	0.7946535002470859	35.56273147333546	36.124783736376884	14.317821063276353	5.441640995265702	5.0	29.698484809834994	30.745326677212937	-61.486203126841744	115.52800000000006	0.9409141583054627	1	1	6.384313900023699	7.180392399430275	119.56470866501331	47.917648546397686	0.0941176488995552	0.03529411926865578	0.047058820724487305	0.023529410362243652	0.12326109765886621	1.0713327369678498	0.15294118225574493	0.10196078568696976	0.26274511218070984	0.10196078568696976	0.07015729560465603	0.07890541098275028	0.14166434675949444
19	113	nan	0	CATHR	CATHR	332	332	0	1	1	nan	936	983.0	1058.0	1.0	1.2175054203600826	0.8118244034479862	1.0	0.6596194503171248	0.6120279646423546	46.515782613108534	45.69463863518345	12.806248474865697	4.909888698644147	4.47213595499958	29.749378201160855	27.160642262395466	21.497354526960816	138.63000000000002	0.8630705394190872	1	1	7.831372682005167	5.584313854575157	117.33333609998226	36.69019724801183	0.07058823853731155	0.0313725508749485	0.047058820724487305	0.00784313678741455	1.0271072921052864	0.674772190263442	0.11372549086809158	0.0784313753247261	0.2705882489681244	0.0784313753247261	0.06809889288700145	0.04855925090934919	0.12535612831194687
19	114	nan	0	CATHR	CATHR	332	332	0	1	1	nan	357	951.0	1064.0	1.0	1.120037578904927	0.7706381403909053	1.0	0.6611111111111111	0.7681817998535451	26.953087478417793	26.476404589747453	8.246211251235321	3.4512361424179345	3.0	16.927219772625666	17.17647449465915	13.280431914042124	76.42000000000003	0.9026548672566371	1	1	3.709803991019726	2.1137255541980267	42.80000100657344	10.40784347243607	0.07058823853731155	0.027450980618596077	0.04313725233078003	0.003921570256352425	0.5053620031562897	0.5639407064357006	0.09803921729326248	0.062745101749897	0.24313725531101227	0.062745101749897	0.05888577763523374	0.03355119927298455	0.11988795800160627
19	115	nan	0	CATHR	CATHR	332	332	0	1	1	nan	869	818.0	1070.0	1.0	1.0505996659000734	0.6525037066411702	1.0	0.7187758478081059	0.7241337021153472	38.439369154315244	39.92492955535426	14.035668847618199	5.346935000718277	5.0	30.0	29.128797812235316	12.664034380207955	122.80200000000005	0.9190904283447912	1	1	7.333333510905504	6.541176658123732	125.02353266254067	52.513727232813835	0.09019608050584793	0.04313725605607033	0.0470588281750679	0.0156862735748291	1.0199481058565067	0.521745525042048	0.18039216101169586	0.125490203499794	0.2823529541492462	0.1882352977991104	0.07189542657750495	0.06412918292278168	0.1438705784379064
19	116	nan	0	CATHR	CATHR	332	332	0	1	1	nan	960	1250.0	1070.0	1.0	1.0967201324398725	0.6953541415275167	1.0	0.5860805860805861	0.6295725120670448	42.04953000145947	43.657759905886145	13.92838827718412	5.313303158536844	5.0	31.628857320248155	30.219620137860474	50.62235728424577	138.42600000000004	0.8787185354691075	1	1	5.541176621802151	8.043137531727552	155.7294166116044	51.400001687929034	0.05882352963089943	0.03529411926865578	0.08627451583743095	0.0156862773001194	1.6373673252461498	1.0475107806031176	0.09803921729326248	0.11372549086809158	0.3843137323856354	0.11372549086809158	0.050836482768827074	0.07379025258465645	0.1622181423037546
19	117	nan	0	CATHR	CATHR	332	332	0	1	1	nan	761	1300.0	1072.0	1.0	1.2696278840927058	0.7778647075029044	1.0	0.5155826558265583	0.5612898044118833	42.00354697707744	41.88078318274385	11.40175425099138	4.3659414878889375	4.0	28.21086622159931	26.39636361624497	-38.93057087208525	130.52800000000005	0.8507546115148128	1	1	8.22352959215641	11.698039501905441	128.7725530192256	62.95686453022063	0.09803921729326248	0.05098039284348488	0.07450979948043823	0.027450982481241226	1.342520355419617	1.24437728321837	0.1568627506494522	0.20392157137393951	0.34117648005485535	0.20392157137393951	0.07831932944910867	0.11140990001814706	0.1692149185535159
19	118	nan	0	CATHR	CATHR	332	332	0	1	1	nan	705	1033.0	1078.0	1.0	1.0089760324510546	0.26379957602878473	1.0	0.7580645161290323	0.7692257963178236	30.65244844577781	31.400636936215164	13.601470508735444	5.085568355461967	4.47213595499958	28.942914637131963	29.56666257025135	35.97530707646665	107.31800000000004	0.93812375249501	1	1	5.035294223576784	18.250980895012617	136.56078774482012	89.7372575327754	0.08235294371843338	0.06666667014360428	0.08627450466156006	0.019607841968536377	0.7311698799762166	3.250835614690223	0.0784313753247261	0.9686274528503418	0.5372549295425415	0.9686274528503418	0.057876945098583724	0.20978138959784617	0.19370324502811365
19	119	nan	0	CATHR	CATHR	332	332	0	1	1	nan	698	796.0	1086.0	1.0	1.0986639251691288	0.6481043606212273	1.0	0.6085440278988666	0.6615574659627013	35.174639262454725	36.013886210738214	11.704699910719626	4.465504271690504	4.061552812808831	26.9689230791971	26.78730046064464	65.58502225214337	115.14600000000004	0.8790931989924433	1	1	7.086274705827236	5.364706043154001	91.38823759555817	34.12156971544027	0.0784313753247261	0.03529411926865578	0.0470588281750679	0.011764705181121826	0.8980697773752518	0.818611081044951	0.1725490242242813	0.0784313753247261	0.25882354378700256	0.0784313753247261	0.07459236532449723	0.056470589927936854	0.13092870715696012
19	120	nan	0	CATHR	CATHR	332	332	0	1	1	nan	333	745.0	1084.0	1.0	1.1490094345306126	0.7856659761475303	1.0	0.7115384615384616	0.7903527471100436	26.589998713602306	25.709920264364882	8.0	3.3100532425006852	3.0	15.764815627361644	16.44992744864885	-73.41890690188076	72.76400000000002	0.9224376731301939	1	1	3.101960852742195	3.447058917954564	46.00784405320883	20.180392734706402	0.07058823853731155	0.03529411926865578	0.06470587849617004	0.019607841968536377	0.5598792018415125	2.769254212560841	0.22745098173618317	0.20392157137393951	0.25882354378700256	0.20392157137393951	0.05003162665713218	0.05559772448313813	0.13816169385347996
19	121	nan	0	CATHR	CATHR	332	332	0	1	1	nan	677	990.0	1085.0	1.0	1.0603548765564437	0.6368044066626278	1.0	0.7555803571428571	0.7792002341054839	33.88036028942572	34.058772731852805	12.0	4.724484487038185	4.123105625617661	26.541085198985797	26.122617909490742	27.402349358270552	104.49000000000004	0.9242320819112628	1	1	6.027451109141111	3.9215687308460474	101.43137533962727	25.4549027569592	0.08627451211214066	0.0313725508749485	0.05490196496248245	0.00784313678741455	0.5210759562539568	0.6886732691677943	0.11764705926179886	0.062745101749897	0.34117648005485535	0.07450980693101883	0.06697167899045679	0.04357298589828942	0.14982477893593393
19	122	nan	0	CATHR	CATHR	332	332	0	1	1	nan	376	1012.0	1091.0	1.0	1.1182932850875993	0.7651316337054043	1.0	0.6266666666666667	0.657619713093539	27.554045186167205	27.202941017470888	8.94427190999916	3.5460912874860453	3.1622776601683795	17.588235294117645	17.74133019248509	-46.55600318989957	84.76400000000002	0.9148418491484185	1	1	3.8078432343900204	4.156862858682871	31.027451772242785	21.69803984835744	0.06666667014360428	0.04313725605607033	0.0156862735748291	0.011764705181121826	0.36447155753120775	1.9459844823834709	0.07450980693101883	0.1411764770746231	0.12941177189350128	0.16470588743686676	0.05683348111029881	0.0620427292340727	0.0825198185431989
19	123	nan	0	CATHR	CATHR	332	332	0	1	1	nan	356	823.0	1095.0	1.0	1.1335963551432755	0.7496909101486625	1.0	0.6729678638941399	0.5909645858646446	26.77610741959584	28.42534080710379	7.615773105863909	3.2071430751669032	3.0	17.98898130178199	17.720110264879413	51.64361236520243	87.00600000000003	0.8714810281517748	1	1	4.870588336139917	5.635294262319803	33.984314650297165	30.745098739862442	0.07058823853731155	0.06666667014360428	0.023529410362243652	0.019607841968536377	0.4740820375494653	1.0779747497103807	0.11764705926179886	0.11372549086809158	0.1725490242242813	0.14509804546833038	0.0695798333734274	0.08050420374742576	0.09546155800645272
19	124	nan	0	CATHR	CATHR	332	332	0	1	1	nan	652	1248.0	1097.0	1.0	1.1538214519755128	0.7822942280905797	1.0	0.5987144168962351	0.6179591229336406	37.16880256729909	37.8021163428716	11.180339887498949	4.333711609365977	4.0	23.75228900288796	23.15278517129299	40.04719427481589	115.14600000000004	0.8943758573388203	1	1	4.623529521748424	21.749020032584667	60.925492046400905	118.30588548630476	0.05882352963089943	0.10196078568696976	0.0313725508749485	0.047058820724487305	1.8151245655762493	3.1766986203899013	0.06666667014360428	1.0	0.19607843458652496	1.0	0.0491864842739194	0.23137255353813477	0.09344400620613635
19	125	nan	0	CATHR	CATHR	332	332	0	1	1	nan	815	861.0	1100.0	1.0	1.0387346773548716	0.6230219270112809	1.0	0.7105492589363557	0.8457358421822976	36.58485305529937	36.05551275463989	13.892443989449804	5.387440429086506	5.0	28.17445651649735	28.616831982809913	-21.47633204948221	110.04400000000005	0.9476744186046512	1	1	4.9137255772948265	6.266666855663061	104.29412033781409	33.027452010661364	0.07450980693101883	0.019607843831181526	0.0470588281750679	0.00784313678741455	0.7236494380263168	5.294502505366237	0.06666667014360428	0.38823530077934265	0.2705882489681244	0.38823530077934265	0.05459695085883141	0.06962963172958957	0.12796824581326882
19	126	nan	0	CATHR	CATHR	332	332	0	1	1	nan	748	806.0	1109.0	1.0	1.2101825535492763	0.7749858445017704	1.0	0.5327635327635327	0.45410773567744656	40.59527808720601	40.718546143004666	10.44030650891055	4.007622937030526	3.605551275463989	26.65158535238255	25.655346689828203	30.574266741093698	143.872	0.8077753779697624	1	1	7.517647244036198	9.180392421782017	70.52941362187266	52.27451124228537	0.07058823853731155	0.0470588244497776	0.023529410362243652	0.019607845693826675	0.6869980758312383	2.699464315416825	0.11372549086809158	0.16078431904315948	0.1725490242242813	0.16078431904315948	0.06537084560031477	0.07982949931984362	0.09429065992228966
19	127	nan	0	CATHR	CATHR	332	332	0	1	1	nan	423	743.0	1107.0	1.0	1.0233815480843556	0.5452685930654239	1.0	0.705	0.8204769346384784	25.48335338586468	25.298221281347036	10.295630140987	3.9501809179643446	3.605551275463989	20.506096654409877	21.361711283562723	-36.44058575776249	80.49000000000004	0.9348066298342541	1	1	3.576470647007227	3.7294118739664555	31.788236167281866	16.996078974567354	0.062745101749897	0.027450980618596077	0.0156862735748291	0.0078431386500597	0.28682138064703283	1.5456358139501962	0.06666667014360428	0.14509804546833038	0.11372549086809158	0.14509804546833038	0.055022625338572724	0.05737556729179162	0.07514949448529992
19	128	nan	0	CATHR	CATHR	332	332	0	1	1	nan	707	776.0	1112.0	1.0	1.1482099211175398	0.7935089174760733	1.0	0.7364583333333333	0.6948457467598518	38.85408847154601	39.05124837953327	11.40175425099138	4.6379012835062365	4.123105625617661	23.0	23.644990586409747	-3.198518201991959	113.07600000000004	0.9247874427730542	1	1	5.749019719660282	4.352941304445267	98.443139385432	27.60784405656159	0.08235294371843338	0.0313725508749485	0.054901957511901855	0.00784313678741455	0.42525990425958754	1.4385431715094392	0.125490203499794	0.0784313753247261	0.2705882489681244	0.0784313753247261	0.06115978425170513	0.046307886217502835	0.13924064976723055
19	129	nan	0	CATHR	CATHR	332	332	0	1	1	nan	756	923.0	1110.0	1.0	1.0143093974018893	0.3788339326140814	1.0	0.6948529411764706	0.797473042129053	32.44920700958363	33.13608305156178	14.142135623730951	5.1637737683645994	4.47213595499958	28.96847275562009	30.03059458819731	16.10214607534173	109.14600000000004	0.9293177627535343	1	1	4.768627528101206	3.8980393204838037	97.13725711032748	25.258824329823256	0.06666667014360428	0.027450980618596077	0.05490196496248245	0.011764705181121826	0.6010123314992822	0.7427389555201782	0.06666667014360428	0.062745101749897	0.2823529541492462	0.06666667014360428	0.05240250030880446	0.04283559692839345	0.128488435331121
19	130	nan	0	CATHR	CATHR	332	332	0	1	1	nan	849	979.0	1116.0	1.0	1.063435640240262	0.6830867151458704	1.0	0.6770334928229665	0.7550199285677781	38.73195307013142	39.44616584663204	13.601470508735444	5.25541023449073	5.0	27.577164466275352	28.287389175664323	-63.230891019976944	118.87200000000006	0.9314317059791553	1	1	6.019607998430729	4.117647180333734	108.05882638692856	28.207844149321318	0.08235294371843338	0.027450980618596077	0.043137259781360626	0.003921570256352425	0.2232557352952425	0.7111441435639604	0.09019608050584793	0.125490203499794	0.26274511218070984	0.125490203499794	0.06270424998365343	0.04289215812847639	0.12727776959591114
19	131	nan	0	CATHR	CATHR	332	332	0	1	1	nan	903	951.0	1118.0	1.0	1.251503642764245	0.7281803361139328	1.0	0.6142857142857143	0.45152900473968427	44.24774702867404	49.8196748283246	11.704699910719626	4.224597524379274	3.605551275463989	33.33974297349128	30.326767916691455	62.793463369698486	158.52799999999993	0.780466724286949	1	1	10.513725757598877	4.796078588813543	103.52941415831447	27.45882440544665	0.062745101749897	0.027450980618596077	0.03529411926865578	0.003921570256352425	3.697662657686113	1.1821893568278048	0.19607843458652496	0.0784313753247261	0.29411765933036804	0.0784313753247261	0.0790505696060066	0.03606074126927476	0.11465051401806696
19	132	nan	0	CATHR	CATHR	332	332	0	1	1	nan	647	1003.0	1126.0	1.0	1.2137544738288941	0.8278121093046679	1.0	0.6144349477682811	0.6512668897338804	39.0157487896881	40.718546143004666	11.180339887498949	4.321888024027958	4.0	22.627416997969522	21.888047594141373	-28.74079538565475	111.73200000000004	0.89426399447132	1	1	6.101960934698582	6.698039412498474	101.75294421240687	43.16470744460821	0.08627451211214066	0.05882352963089943	0.05882353335618973	0.003921572118997574	0.5875805739371049	0.7899540853351559	0.11372549086809158	0.20392157137393951	0.38823530077934265	0.20392157137393951	0.06632566233368023	0.0728047762228095	0.15726884731438465
19	133	nan	0	CATHR	CATHR	332	332	0	1	1	nan	428	1272.0	1126.0	1.0	1.105529643210536	0.6667204141949037	1.0	0.5706666666666667	0.632032942246109	27.869006653830162	29.274562336608895	9.433981132056603	3.642884789982128	3.1622776601683795	19.95923680957312	20.770991263491304	-22.552728165622373	92.24800000000005	0.8861283643892339	1	1	4.623529478907585	12.49803964048624	38.0784324593842	67.29411995410919	0.062745101749897	0.14509804546833038	0.02352941408753395	0.011764705181121826	0.5782289445093878	0.9366181649167306	0.11764705926179886	0.29019609093666077	0.1568627506494522	0.29019609093666077	0.06083591419615244	0.1644478900063979	0.08896830013874814
19	134	nan	0	CATHR	CATHR	332	332	0	1	1	nan	583	766.0	1131.0	1.0	1.380777396914369	0.8642283764580708	1.0	0.6463414634146342	0.5722687204160466	40.458458419788585	40.11234224026316	9.055385138137417	3.732514076935027	3.1622776601683795	20.147576913647196	20.35463850192492	2.331497100740988	113.14600000000004	0.8955453149001537	1	1	6.250980522483587	4.498039333149791	62.66666849702597	25.32941241376102	0.0784313753247261	0.03529411926865578	0.027450978755950928	0.00784313678741455	0.42331880778909536	1.4382412575626145	0.12156862765550613	0.07450980693101883	0.1921568661928177	0.07450980693101883	0.06579979497351145	0.04734778245420832	0.10748999742199994
19	135	nan	0	CATHR	CATHR	332	332	0	1	1	nan	907	845.0	1136.0	1.0	1.1651227452866055	0.7491146931231517	1.0	0.5447447447447448	0.5610696397227544	43.24856539128912	45.60701700396552	13.0	4.9448932627461755	4.242640687119285	29.698484809834994	28.649593464223393	39.73473399185311	142.52800000000002	0.8355596499309074	1	1	6.517647188156843	8.701960988342762	75.16078632324934	61.52157026156783	0.062745101749897	0.0470588244497776	0.0156862735748291	0.019607845693826675	0.801827037292077	1.1880559394872126	0.07450980693101883	0.11764705926179886	0.14901961386203766	0.11764705926179886	0.05570638622356276	0.07437573494310053	0.0828674601138361
19	136	nan	0	CATHR	CATHR	332	332	0	1	1	nan	442	757.0	1148.0	1.0	1.0473670414394254	0.5774789012793584	1.0	0.6538461538461539	0.7160065047631027	26.63362035647996	26.92582403567252	9.848857801796104	3.860363105174266	3.605551275463989	21.402948556134778	21.743837049788326	49.03703934111238	88.07600000000004	0.9104016477857878	1	1	4.050980478525162	3.78823540546	40.541177701205015	22.180392680689692	0.06666667014360428	0.0470588244497776	0.023529410362243652	0.003921568393707275	0.5113244024573828	0.17728288748558355	0.08235294371843338	0.08235294371843338	0.16470588743686676	0.08235294371843338	0.0578711496932166	0.05411764864942857	0.09172212149593895
19	137	nan	0	CATHR	CATHR	332	332	0	1	1	nan	657	932.0	1146.0	1.0	1.1067689969697327	0.5899862280916964	1.0	0.6257142857142857	0.6317510870744687	33.500376931348754	37.57658845611187	12.0	4.42073177151104	4.0	27.83696376626118	27.048650172461482	31.930018176446524	114.31800000000004	0.887238352464551	1	1	6.486274655908346	5.266666805371642	77.90196291729808	28.101961623877287	0.07450980693101883	0.027450980618596077	0.04313725233078003	0.011764705181121826	0.5964907883492713	2.6016108407167122	0.16470588743686676	0.09803921729326248	0.239215686917305	0.10980392247438431	0.06974488877320803	0.056630825864211205	0.11857224188325431
19	138	nan	0	CATHR	CATHR	332	332	0	1	1	nan	755	963.0	1144.0	1.0	1.1550796178386207	0.6400530736041583	1.0	0.60207336523126	0.5601381674024496	37.380702272528296	42.01190307520001	11.313708498984761	4.37120054068774	4.0	29.611410240621034	28.720741104801306	33.74735477554025	130.14600000000002	0.8384230982787341	1	1	11.270588554441929	10.164706118404865	118.93333594501019	39.84705994836986	0.10588235408067703	0.027450980618596077	0.04313725233078003	0.0078431386500597	0.7826935057950898	4.090956263987004	0.1921568661928177	0.9529411792755127	0.29411765933036804	0.9529411792755127	0.10435730143001785	0.0941176492444895	0.15752759727815918
19	139	nan	0	CATHR	CATHR	332	332	0	1	1	nan	395	690.0	1158.0	1.0	1.1294296745639694	0.7104807968472607	1.0	0.6966490299823633	0.6786584523242756	27.603574025298457	28.653097563788805	9.055385138137417	3.5712461554695696	3.0	20.0	19.42509295096667	65.9532790994563	85.52200000000002	0.9316037735849056	1	1	5.25882363319397	4.752941317856312	37.996079582720995	24.039216401055455	0.062745101749897	0.03529411926865578	0.0313725471496582	0.0156862735748291	1.208601546544578	1.6587913055039964	0.14901961386203766	0.21176470816135406	0.1764705926179886	0.21960784494876862	0.07303921712769403	0.06601307385911544	0.09619260653853416
19	140	nan	0	CATHR	CATHR	332	332	0	1	1	nan	936	735.0	1158.0	1.0	1.1815115352700103	0.742345242946177	1.0	0.6	0.6410271066459449	44.0856337640366	42.43819034784589	13.0	4.935782892069766	4.47213595499958	31.62923105105045	29.53814908037119	49.58411256258679	135.45800000000003	0.8702928870292888	1	1	9.262745261192322	8.796078689396381	162.67059203609824	56.15686452575028	0.09803921729326248	0.04313725605607033	0.050980404019355774	0.0156862773001194	0.8031262775682468	0.9201642109571712	0.2235294133424759	0.11764705926179886	0.29019609093666077	0.11764705926179886	0.08270308268921715	0.07853641686961055	0.17379336755993402
19	141	nan	0	CATHR	CATHR	332	332	0	1	1	nan	477	712.0	1163.0	1.0	1.0849060707392801	0.7099755430925087	1.0	0.691304347826087	0.7292520394685754	29.71436919111487	31.906112267087632	10.04987562112089	3.9289535723362143	3.605551275463989	21.288005795551754	20.925641255395927	62.94236090947731	90.66200000000003	0.9103053435114504	1	1	7.184313867241144	7.090196296572685	75.94509999454021	37.38431493937969	0.09803921729326248	0.062745101749897	0.05490196496248245	0.011764705181121826	1.1649303778522422	0.5757756034982089	0.21960784494876862	0.20392157137393951	0.30588236451148987	0.20392157137393951	0.094530445621594	0.09329205653385113	0.1592140461101472
19	142	nan	0	CATHR	CATHR	332	332	0	1	1	nan	688	934.0	1170.0	1.0	1.0750045600869838	0.7043691414282609	1.0	0.7151767151767152	0.6595734894462415	35.408277193803315	36.05551275463989	12.0	4.7201892719422345	4.123105625617661	24.4194946855633	25.133994171231905	7.203841717916347	114.49000000000004	0.9040735873850198	1	1	6.10588251426816	7.321568820625544	70.10196287557483	48.20392305776477	0.07058823853731155	0.05882352963089943	0.0313725471496582	0.00784314051270485	0.8013899411810098	1.2334939754316958	0.1411764770746231	0.11372549086809158	0.19607843458652496	0.11372549086809158	0.06565465069105549	0.07872654645833918	0.1018923879005448
19	143	nan	0	CATHR	CATHR	332	332	0	1	1	nan	541	817.0	1174.0	1.0	1.064253049802866	0.6223571809407377	1.0	0.7513888888888889	0.7586750068968126	30.18177775830444	30.675723300355934	11.40175425099138	4.308501868782007	4.0	22.768399153212332	23.624284825954234	-78.45241472342002	94.66200000000003	0.9408695652173913	1	1	4.521568741649389	3.9843138363212347	66.87451168522239	33.25882446952164	0.0784313753247261	0.03529411926865578	0.04313725233078003	0.0156862773001194	0.2936749108250277	0.9529118431123393	0.09019608050584793	0.11764705926179886	0.239215686917305	0.1725490242242813	0.057968830021146014	0.051080946619503007	0.12361277575826689
19	144	nan	0	CATHR	CATHR	332	332	0	1	1	nan	674	794.0	1179.0	1.0	1.2362697926616246	0.846383540268065	1.0	0.6646942800788954	0.6539882888915757	40.66881733925056	39.824615503479755	10.04987562112089	4.265595527172381	4.0	22.029464298917876	21.65914851303808	17.08531645677526	113.80200000000005	0.8968729208250167	1	1	5.607843276113272	4.9294119104743	69.63921790197492	34.31372638233006	0.07450980693101883	0.04313725605607033	0.0313725471496582	0.00784313678741455	0.43994107904891416	0.6216820392585054	0.08235294371843338	0.08235294371843338	0.1764705926179886	0.08235294371843338	0.05902992922224497	0.05188854642604527	0.10332228175367199
19	145	nan	0	CATHR	CATHR	332	332	0	1	1	nan	599	903.0	1182.0	1.0	1.0461767954984384	0.5594623469900138	1.0	0.6233090530697191	0.7287739413631928	30.78198183299495	30.805843601498726	12.041594578792296	4.511127993067746	4.123105625617661	24.041630560342615	25.51382315846252	-36.6546288192151	101.63000000000005	0.9229583975346687	1	1	5.823529575020075	4.415686398744583	72.64706059917808	25.592157628387213	0.0784313753247261	0.0313725508749485	0.039215683937072754	0.00784313678741455	1.2226197053238788	0.5453967587545536	0.14509804546833038	0.09803921729326248	0.24705882370471954	0.09803921729326248	0.07466063557718045	0.05661136408646902	0.1212805686129851
19	146	nan	0	CATHR	CATHR	332	332	0	1	1	nan	223	861.0	1200.0	1.0	1.2011165776595951	0.7971712153206271	1.0	0.6335227272727273	0.6818522384115683	22.413357434340544	21.213203435596427	5.830951894845301	2.646635335110967	2.23606797749979	13.973913920955368	13.532138630207164	-12.17739030887775	64.10800000000002	0.8814229249011858	1	1	3.2000000700354576	2.666666768491268	19.52156911417842	14.576471075415611	0.06666667014360428	0.05098039284348488	0.019607841968536377	0.011764705181121826	0.26234984075575857	0.3810308777888635	0.09019608050584793	0.0784313753247261	0.13725490868091583	0.09803921729326248	0.060377359811989766	0.050314467330023926	0.08754066867344583
19	147	nan	0	CATHR	CATHR	332	332	0	1	1	nan	489	804.0	1208.0	1.0	1.0791868064132129	0.6795280278309324	1.0	0.61125	0.7275283064183994	29.59018222443079	32.28002478313795	10.63014581273465	4.008248604464126	3.605551275463989	22.0	21.708823816441843	-19.672578525857173	91.90400000000004	0.9063948100092678	1	1	4.5647059716284275	4.423529550433159	54.05490355193615	24.223530242219567	0.07450980693101883	0.03529411926865578	0.0313725546002388	0.00784313678741455	0.509772629994812	2.2038856714152897	0.09803921729326248	0.1921568661928177	0.21176470816135406	0.2235294133424759	0.06086274628837903	0.058980394005775455	0.11054172505508415
19	148	nan	0	CATHR	CATHR	332	332	0	1	1	nan	830	912.0	1217.0	1.0	1.2027744670106477	0.8126829678343446	1.0	0.5589225589225589	0.6280161604581638	43.566781804081636	46.8187996428785	12.206555615733702	4.758233277327288	4.242640687119285	26.127589697410407	25.386629320766446	25.397618949363487	128.87200000000004	0.9146005509641874	1	1	6.745098195970058	14.337255332618952	145.5098081715405	77.15294342674315	0.0784313753247261	0.04313725605607033	0.08235294371843338	0.0156862735748291	0.3603813352760556	7.617822305289171	0.10980392247438431	0.6470588445663452	0.38823530077934265	0.6470588445663452	0.06485671342278902	0.13785822435210532	0.1753130218934223
19	149	nan	0	CATHR	CATHR	332	332	0	1	1	nan	697	701.0	1221.0	1.0	1.0898356553130186	0.7351961736368154	1.0	0.6600378787878788	0.721030027349729	36.423685554533236	36.069377593742864	12.041594578792296	4.757869034849177	4.242640687119285	24.041630560342615	24.689955481635252	50.741275514821425	110.21600000000005	0.9256308100929614	1	1	5.082353040575981	5.631372686475515	78.17255100607872	37.06274615600705	0.07450980693101883	0.04313725605607033	0.03529411554336548	0.011764705181121826	0.41166074972315736	0.8140597755631466	0.09019608050584793	0.22745098173618317	0.23529411852359772	0.22745098173618317	0.05841785104110323	0.06472842168362661	0.11215574032435971
19	150	nan	0	CATHR	CATHR	332	332	0	1	1	nan	868	825.0	1224.0	1.0	1.0465049525136796	0.34600402409133696	1.0	0.5864864864864865	0.694127639194557	35.08455399241605	39.20459156782532	14.7648230602334	5.2279132291098	4.47213595499958	30.291211961951834	32.917487337356356	30.312626897327526	125.35600000000007	0.9022869022869023	1	1	6.0235295705497265	8.79607867076993	117.12157154455781	61.21176666766405	0.07058823853731155	0.03529411926865578	0.054901957511901855	0.019607841968536377	0.7343771844132139	3.5870979837901458	0.10196078568696976	0.41960784792900085	0.3019607961177826	0.41960784792900085	0.06084373303585582	0.08884927950272656	0.1349326861112417
19	151	nan	0	CATHR	CATHR	332	332	0	1	1	nan	693	857.0	1228.0	1.0	1.0586569936886323	0.5772208721002744	1.0	0.6387096774193548	0.7115366485427329	33.49868283205945	35.84689665786984	12.649110640673518	4.7251663061433975	4.123105625617661	27.78277079308643	27.35462453052779	-27.109637519830162	110.63000000000005	0.9166666666666669	1	1	5.4862746223807335	4.337255023419857	84.5372569784522	26.325491055846214	0.0784313753247261	0.028431373182684183	0.039215683937072754	0.0078431386500597	0.31149587583788657	2.054432233550379	0.10980392247438431	0.1764705926179886	0.2549019753932953	0.1764705926179886	0.06164353508292959	0.04873320251033547	0.12198738380729034
19	152	nan	0	CATHR	CATHR	332	332	0	1	1	nan	896	730.0	1241.0	1.0	1.050236221882535	0.6424821996251762	1.0	0.7529411764705882	0.7598158678231397	38.86380570871457	40.22437072223753	14.317821063276353	5.461493090578361	5.0	31.11269837220809	29.781357977853595	-47.56799852401927	121.73200000000004	0.9382198952879582	1	1	5.631372656673193	7.886274727061391	112.329414665699	51.768628988415	0.0784313753247261	0.027450980618596077	0.047058820724487305	0.0078431386500597	0.2059779338182835	5.166280644464109	0.07450980693101883	0.27450981736183167	0.2549019753932953	0.45490196347236633	0.05520953584973719	0.07731641889275874	0.12536765029653907
19	153	nan	0	CATHR	CATHR	332	332	0	1	1	nan	869	763.0	1244.0	1.0	1.05227106513728	0.6348453399841822	1.0	0.7339527027027027	0.7339983911239246	38.1951953191263	38.948684188300895	14.422205101855956	5.343233302421496	5.0	30.589240877448454	29.511106661086888	-60.07476645221154	121.97400000000003	0.9324034334763951	1	1	5.3686275370419025	9.435294337570667	114.66274794191122	58.67058985866606	0.07450980693101883	0.04313725605607033	0.047058820724487305	0.019607845693826675	0.4348848076060863	0.9942823829438346	0.06666667014360428	0.1568627506494522	0.24313725531101227	0.1568627506494522	0.05368627537041903	0.09435294337570667	0.13194792628528335
19	154	nan	0	CATHR	CATHR	332	332	0	1	1	nan	644	787.0	1271.0	1.0	1.2602869785612378	0.8605312813979755	1.0	0.5739750445632799	0.6352187231142602	40.5215175923575	41.400483088968905	10.295630140987	4.171910655503169	3.605551275463989	20.692079696399833	20.641563764156608	44.903638413868556	112.87200000000006	0.9252873563218391	1	1	6.5647060088813305	8.937255140393972	112.60392518341541	40.4156874474138	0.09019608050584793	0.03529411926865578	0.08627451956272125	0.0156862773001194	0.7352104860577913	2.026572878661172	0.12941177189350128	0.29019609093666077	0.364705890417099	0.32549020648002625	0.07294117787645923	0.09930283489326636	0.17485081550219786
19	155	nan	0	CATHR	CATHR	332	332	0	1	1	nan	860	812.0	1268.0	1.0	1.0944282226969935	0.6794650511090147	1.0	0.625	0.6884988635616751	39.480330405007194	42.7551166528639	13.601470508735444	5.078129934262872	4.47213595499958	29.32046577600859	28.967029284979233	-81.13970367024376	125.28600000000006	0.9317443120260022	1	1	8.337255105376244	11.968627892434597	146.95686753466725	81.8313751295209	0.09803921729326248	0.06666667014360428	0.06666667014360428	0.0313725471496582	0.44042221998570685	0.6305927439628213	0.1568627506494522	0.16470588743686676	0.3686274588108063	0.1764705926179886	0.08173779515074749	0.11733948914151565	0.17088007852868287
19	156	nan	0	CATHR	CATHR	332	332	0	1	1	nan	520	755.0	1287.0	1.0	1.112850346294925	0.7049112564560336	1.0	0.6419753086419753	0.6993613930159017	31.340693008439267	33.015148038438355	10.44030650891055	3.9986959420930535	3.605551275463989	23.574758339572238	22.22981283151495	34.5671520739673	96.66200000000003	0.9098862642169728	1	1	5.9686276242136955	7.917647320777178	97.65882645919919	55.82745258137584	0.10196078568696976	0.0784313753247261	0.08235295116901398	0.019607841968536377	1.423631428141986	1.3620756365022408	0.19607843458652496	0.27450981736183167	0.40784314274787903	0.27450981736183167	0.07368676079276168	0.0977487323552738	0.18780543549846
20	1	nan	0	CATHR	CATHR	332	332	0	1	1	nan	812	953.0	752.0	1.0	1.057927719082396	0.5808745165998822	1.0	0.7483870967741936	0.7435513478756873	36.286025032829194	36.40054944640259	13.038404810405298	5.025798193703485	4.47213595499958	29.681545068393238	29.536574652141613	-20.68466233557375	117.14600000000004	0.9354838709677419	1	1	8.811765003949404	5.376470757648349	121.71765012666583	35.75294241309166	0.11372549086809158	0.0313725508749485	0.03529411554336548	0.00784313678741455	0.9340774617747839	2.44703094830969	0.18431372940540314	0.21176470816135406	0.27450981736183167	0.21176470816135406	0.08991596942805515	0.05486194650661581	0.14989858389983476
20	2	nan	0	CATHR	CATHR	332	332	0	1	1	nan	700	980.0	754.0	1.0	1.042793557315457	0.5545396232815775	1.0	0.7526881720430108	0.7564782982164161	33.160233969882	35.608987629529715	13.038404810405298	4.850286123071946	4.182873156368473	27.611272207943923	27.594531450498526	54.2077542042172	107.83400000000003	0.9314703925482368	1	1	7.941176772117615	7.886274736374617	95.37255159765482	38.58823645301163	0.10196078568696976	0.03529411926865578	0.03529411554336548	0.0156862735748291	0.4480180653874571	1.323391378427239	0.1882352977991104	0.2235294133424759	0.2235294133424759	0.2235294133424759	0.08726567881447929	0.0866623597403804	0.13624650228236404
20	3	nan	0	CATHR	CATHR	332	332	0	1	1	nan	629	1011.0	767.0	1.0	1.034195791621095	0.6010003414658734	1.0	0.7280092592592593	0.7985491426348671	31.817996344353276	32.31098884280702	12.529964086141668	4.786960736005825	4.123105625617661	25.614449047363873	25.430494306961997	71.2713287823781	99.49000000000004	0.9381058911260254	1	1	5.796078689396381	5.415686421096325	75.51764967292547	27.964706821367145	0.0941176488995552	0.0313725508749485	0.023529410362243652	0.00784313678741455	0.22574801684452844	1.9389861193863431	0.08235294371843338	0.2235294133424759	0.18431372940540314	0.2235294133424759	0.07068388645605343	0.06604495635483323	0.12005985639574797
20	4	nan	0	CATHR	CATHR	332	332	0	1	1	nan	202	905.0	780.0	1.0	1.0658337465414216	0.6723583565763064	1.0	0.6644736842105263	0.8163067664315067	18.879511266625748	19.313207915827967	6.708203932499369	2.8193507469809997	2.53224755112299	13.4	13.975101399254335	-31.122029512684133	55.764000000000024	0.926605504587156	1	1	3.4117648266255856	1.5411765184253454	17.69019652530551	5.858823699876666	0.0784313753247261	0.019607843831181526	0.00784313678741455	0.003921570256352425	0.2102428136794418	0.8444365200918968	0.10196078568696976	0.0784313753247261	0.11372549086809158	0.0784313753247261	0.07754010969603603	0.035026739055121485	0.0875752303232946
20	5	nan	0	CATHR	CATHR	332	332	0	1	1	nan	639	987.0	796.0	1.0	1.045871390008766	0.6439470854030627	1.0	0.6915584415584416	0.7967959503975099	32.78805155342425	32.55764119219941	12.083045973594572	4.650695319238904	4.123105625617661	25.26553285127918	25.085155594120376	-77.84659715205736	100.38800000000005	0.9342105263157895	1	1	5.901961036026478	4.721568759530783	69.07059023529291	26.572549843229353	0.08627451211214066	0.0313725508749485	0.019607841968536377	0.0078431386500597	0.9093442786062256	1.7804764917727276	0.09019608050584793	0.10196078568696976	0.19607843458652496	0.10980392247438431	0.07197513458568876	0.05758010682354613	0.10809169050906559
20	6	nan	0	CATHR	CATHR	332	332	0	1	1	nan	369	1020.0	794.0	1.0	1.0408468248546228	0.5340155514475335	1.0	0.6975425330812854	0.8026763654703726	23.92429815059794	23.769728648009426	9.219544457292887	3.6835202680968058	3.1622776601683795	19.677398201998148	20.22738770468834	52.96135710458361	76.00600000000004	0.9201995012468828	1	1	4.505882542580366	2.5254902690649033	38.91372664645314	12.94902004301548	0.08627451211214066	0.027450980618596077	0.019607841968536377	0.003921570256352425	0.22730919138452443	1.7023574408840667	0.08627451211214066	0.12941177189350128	0.1568627506494522	0.12941177189350128	0.07267552488032848	0.04073371401717586	0.10545725378442586
20	7	nan	0	CATHR	CATHR	332	332	0	1	1	nan	536	1055.0	796.0	1.0	1.031815611459893	0.6061340459820779	1.0	0.7352537722908093	0.8016706717449729	29.40168133462793	28.844410203711913	11.180339887498949	4.419718760729463	4.0	23.113716759513697	23.384994990373322	-51.61348657701246	91.66200000000005	0.9444933920704845	1	1	5.521568853408098	3.760784400627017	73.3176490329206	21.48235357925296	0.0941176488995552	0.0313725508749485	0.039215683937072754	0.00784313678741455	0.2138880278764346	0.3966156534856891	0.09019608050584793	0.06666667014360428	0.2705882489681244	0.06666667014360428	0.07362091804544131	0.05014379200836023	0.13678665864350859
20	8	nan	0	CATHR	CATHR	332	332	0	1	1	nan	250	956.0	804.0	1.0	1.278130179610857	0.8506608570057526	1.0	0.6410256410256411	0.63351635502637	25.299068245290744	25.495097567963924	7.0	2.7087744622495737	2.23606797749979	13.532013324534699	13.300095936233356	79.83707327425147	70.42000000000003	0.8605851979345955	1	1	4.670588381588459	3.3294118717312813	26.23137329518795	12.61176510155201	0.09019608050584793	0.0313725508749485	0.0156862735748291	0.011764705181121826	0.3066549978204863	2.7087638378078824	0.11372549086809158	0.1764705926179886	0.14901961386203766	0.1764705926179886	0.08194014704541157	0.05841073459177686	0.1049254931807518
20	9	nan	0	CATHR	CATHR	332	332	0	1	1	nan	581	938.0	805.0	1.0	1.077008696486276	0.5493759576794948	1.0	0.717283950617284	0.6530901020503093	30.658086132478648	31.906112267087632	11.0	4.208283448239972	3.605551275463989	25.314027731674784	25.617139061753036	-87.88310702215304	105.73200000000004	0.8803030303030303	1	1	6.647059056907892	3.6509805135428905	66.2431391440332	20.937255546450615	0.09019608050584793	0.019607843831181526	0.02156863361597061	0.011764705181121826	0.14950895091002492	2.4431099698184187	0.11764705926179886	0.07450980693101883	0.2078431397676468	0.07450980693101883	0.07729138438264992	0.042453261785382446	0.11401573002415352
20	10	nan	0	CATHR	CATHR	332	332	0	1	1	nan	633	888.0	807.0	1.0	1.0079361240254725	0.408334501144498	1.0	0.7535714285714286	0.8501063097150027	29.79450675941607	30.0	13.341664064126334	4.898138789288734	4.123105625617661	26.357050624966725	27.197390209288688	29.5794934612481	96.73200000000006	0.9426656738644825	1	1	6.2470590472221375	4.30196088552475	91.70196308195591	22.61960854381323	0.10588235408067703	0.027450980618596077	0.04313725233078003	0.0078431386500597	0.2318659603816112	0.2959190045664243	0.12941177189350128	0.07450980693101883	0.25882354378700256	0.07450980693101883	0.07808823809027672	0.05377451106905937	0.14486882003468549
20	11	nan	0	CATHR	CATHR	332	332	0	1	1	nan	239	1037.0	811.0	1.0	1.0308737677579856	0.548949581117834	1.0	0.8298611111111112	0.7821189448270333	19.273113933067748	20.0	8.0	3.12366436281646	3.0	15.0	16.109537597226097	70.78715923693504	61.968	0.93359375	1	1	3.854902122169733	2.0588236041367054	21.776471119374037	8.803921915590763	0.0784313753247261	0.0313725508749485	0.011764705181121826	0.003921568393707275	0.14990027946568485	0.15839643315135984	0.09019608050584793	0.05882352963089943	0.12941177189350128	0.05882352963089943	0.07273400230508931	0.03884572837993784	0.0911149419220671
20	12	nan	0	CATHR	CATHR	332	332	0	1	1	nan	583	1065.0	817.0	1.0	1.2003921658591503	0.8300807062618777	1.0	0.6794871794871795	0.7265039580397851	36.8904373008724	36.89173349139343	10.63014581273465	4.189139606163698	4.0	20.30258904551879	20.571704237547728	-58.87475320569841	100.42000000000004	0.9479674796747968	1	1	6.200000260025263	5.015686456114054	69.58823734149337	31.654902826994658	0.09019608050584793	0.0470588244497776	0.0313725471496582	0.00784313678741455	0.40971075052204964	0.4761425043591908	0.09019608050584793	0.07450980693101883	0.18431372940540314	0.09019608050584793	0.07294117952970898	0.059008075954282986	0.11936232820153236
20	13	nan	0	CATHR	CATHR	332	332	0	1	1	nan	775	864.0	822.0	1.0	1.020996164674738	0.4812142733105487	1.0	0.7142857142857143	0.8632402503778857	33.771466764218026	34.92849839314596	14.142135623730951	5.258155151252839	5.0	29.50254226333724	29.60416914835802	84.817096285322	106.21600000000005	0.9422492401215805	1	1	7.396078672260046	4.360784439370036	105.94117964431643	39.439216842874885	0.10980392247438431	0.04313725605607033	0.027450978755950928	0.011764705181121826	0.5746612349674484	1.8003729849851413	0.16862745583057404	0.0784313753247261	0.22745098173618317	0.09803921729326248	0.08404634854840962	0.04955436862920495	0.13669829631524702
20	14	nan	0	CATHR	CATHR	332	332	0	1	1	nan	576	1011.0	818.0	1.0	1.0372316736122018	0.6160850909198241	1.0	0.7093596059113301	0.8036432709980605	30.66919145885556	30.463092423455635	12.041594578792296	4.590024228386636	4.123105625617661	23.70232056149777	24.157496625921578	-31.930483678399536	94.90400000000004	0.9427168576104746	1	1	5.450980614870787	4.4549020901322365	72.93725712224841	28.87843213044107	0.09019608050584793	0.04313725605607033	0.0313725471496582	0.003921568393707275	0.4603404872486536	0.1257622788731287	0.08627451211214066	0.0941176488995552	0.23137255012989044	0.0941176488995552	0.07079195603728294	0.05785587130041866	0.12662718250390348
20	15	nan	0	CATHR	CATHR	332	332	0	1	1	nan	822	934.0	839.0	1.0	1.28484249316956	0.3850257435306714	1.0	0.5269230769230769	0.48889517936107285	38.11339069450452	41.78516483155236	10.63014581273465	3.984955785181023	3.605551275463989	35.50637220759081	35.175070592182	-39.879753871698	145.35599999999997	0.7675070028011205	1	1	9.643137563019991	6.729411996901035	89.47451231628656	39.588236479088664	0.08627451211214066	0.03529411926865578	0.019607841968536377	0.003921568393707275	1.155601672892454	1.3913652978507733	0.11764705926179886	0.11372549086809158	0.20000000298023224	0.11372549086809158	0.07969535176049579	0.055614975181000295	0.10884977167431456
20	16	nan	0	CATHR	CATHR	332	332	0	1	1	nan	430	1036.0	840.0	1.0	1.1253644268058083	0.6948196989264666	1.0	0.6142857142857143	0.6670146869506179	28.535142239511675	30.610455730027933	9.0	3.5941815001400053	3.1622776601683795	20.306544471502335	20.522016945372826	52.32247761325271	90.00600000000003	0.8686868686868687	1	1	6.38823551312089	2.93333344347775	52.49411944672465	12.811765138059855	0.09803921729326248	0.0235294122248888	0.019607849419116974	0.00784313678741455	0.21611849890304288	1.042597857010065	0.14509804546833038	0.07450980693101883	0.18431372940540314	0.07450980693101883	0.08296409757299857	0.03809523952568506	0.12207934755052245
20	17	nan	0	CATHR	CATHR	332	332	0	1	1	nan	535	1015.0	840.0	1.0	1.1168633448635619	0.7366714760187717	1.0	0.6755050505050505	0.7246841019098116	32.34095931397413	33.24154027718932	10.198039027185569	4.04238348521589	3.605551275463989	22.279926435049543	21.870599415626298	9.213433538562862	96.31800000000005	0.9060118543607113	1	1	6.462745364755392	3.400000089779496	60.81568834558129	18.952941842377186	0.09019608050584793	0.0313725508749485	0.02549019455909729	0.003921568393707275	0.4892359691263909	0.4503478742532059	0.1411764770746231	0.062745101749897	0.1725490242242813	0.062745101749897	0.0807843170594424	0.042500001122243704	0.11367418382351643
20	18	nan	0	CATHR	CATHR	332	332	0	1	1	nan	297	885.0	844.0	1.0	1.132377069373009	0.7616775634525393	1.0	0.6149068322981367	0.7164017293337187	24.608548442451806	23.345235059857504	7.211102550927978	3.1262374577166963	2.8284271247461903	14.849242404917497	15.945262527808149	-47.75417063335298	72.17800000000003	0.9041095890410958	1	1	4.188235472887754	3.082353014498949	25.721569303423166	15.36862775310874	0.07450980693101883	0.0470588244497776	0.011764705181121826	0.003921568393707275	0.15240212173512607	0.19505275538250738	0.08627451211214066	0.0784313753247261	0.11764705926179886	0.0784313753247261	0.07221095642909922	0.05314401749136119	0.08660461044923624
20	19	nan	0	CATHR	CATHR	332	332	0	1	1	nan	197	903.0	874.0	1.0	1.1563849988102195	0.6409872668915064	1.0	0.5863095238095238	0.5402263159083652	19.164079285181337	21.18962010041709	6.708203932499369	2.6345784684452407	2.23606797749979	14.080046392750926	14.709418032795435	-88.0137737329825	67.69400000000003	0.8157349896480331	1	1	3.9882354587316513	1.992156920954585	18.392157286405563	7.1490198485553265	0.0784313753247261	0.0313725508749485	0.0156862735748291	0.00784313678741455	0.18219608451409944	0.6798883924621382	0.0941176488995552	0.05882352963089943	0.12941177189350128	0.05882352963089943	0.07385621219873428	0.03689179483249232	0.09336120449952062
20	20	nan	0	CATHR	CATHR	332	332	0	1	1	nan	653	823.0	883.0	1.0	1.0726301589642528	0.6874175631617643	1.0	0.6823406478578893	0.7615731121964627	34.193674716744276	35.805027579936315	12.529964086141668	4.6671107335155	4.123105625617661	25.03879343080629	24.83358074019747	-58.2026658560656	103.80200000000005	0.921015514809591	1	1	7.023529637604952	6.713725700974464	96.87059048935771	41.57255028933287	0.10588235408067703	0.05098039284348488	0.03921569138765335	0.011764705181121826	0.7067619906715931	0.20333831903701305	0.12941177189350128	0.14901961386203766	0.2666666805744171	0.14901961386203766	0.08166894927447618	0.07806657791830772	0.14834699921800568
20	21	nan	0	CATHR	CATHR	332	332	0	1	1	nan	282	934.0	890.0	1.0	1.110865542213632	0.734114499515858	1.0	0.6911764705882353	0.6410575606386096	23.416993639095974	23.194827009486403	7.280109889280518	3.032608963258785	2.8284271247461903	15.556349186104045	15.900740503546913	-7.6246415115808075	74.35000000000002	0.8663594470046083	1	1	4.392157055437565	2.96862755343318	24.827451705932617	14.650980861857533	0.0784313753247261	0.04313725605607033	0.00784313678741455	0.011764708906412125	0.11812664372101575	1.386720838074408	0.09019608050584793	0.08235294371843338	0.1411764770746231	0.09019608050584793	0.07200257467930435	0.0486660254661177	0.08804060888628587
20	22	nan	0	CATHR	CATHR	332	332	0	1	1	nan	825	991.0	892.0	1.0	1.110066377798826	0.7501691187353043	1.0	0.6490952006294256	0.679059787649567	40.290621319045115	41.7612260356422	12.206555615733702	4.944895178080088	4.47213595499958	27.49696167860013	26.64201281780704	-16.388204015479847	123.56000000000004	0.9075907590759076	1	1	7.909804210066795	6.537255072966218	99.77647367492318	39.65882482379675	0.09019608050584793	0.03529411926865578	0.0313725546002388	0.00784313678741455	0.32465523484452535	2.204958408149469	0.1411764770746231	0.33725491166114807	0.20392157137393951	0.4588235318660736	0.07831489316897818	0.06472529775214077	0.1209411802120281
20	23	nan	0	CATHR	CATHR	332	332	0	1	1	nan	956	1032.0	900.0	1.0	1.1232570265489459	0.6448882250733016	1.0	0.5901234567901235	0.6198540650338472	41.54940937254871	45.880278987817846	13.892443989449804	5.08301324977199	4.47213595499958	32.65448006772043	31.755253718369776	20.894295087486018	139.21599999999998	0.8722627737226277	1	1	8.152941513806581	7.7725492510944605	122.6156895942986	51.94902118295431	0.08627451211214066	0.03529411926865578	0.039215683937072754	0.0156862735748291	0.302318875229983	2.3118258702114707	0.09019608050584793	0.14509804546833038	0.27843138575553894	0.14509804546833038	0.06968326080176565	0.06643204488114923	0.12825908953378515
20	24	nan	0	CATHR	CATHR	332	332	0	1	1	nan	830	833.0	909.0	1.0	1.1314432423078042	0.7107901533022862	1.0	0.6374807987711214	0.6619218808585688	40.006164044533875	41.78516483155236	13.416407864998739	4.9813548979491795	4.242640687119285	29.533361966199323	28.14050066936293	2.4325420468455192	125.52800000000006	0.8881754949170679	1	1	8.01568653807044	9.5450982414186	121.14902266487479	64.91764867305756	0.10196078568696976	0.05882352963089943	0.03921569138765335	0.019607841968536377	1.0054022766279884	0.24200114134885817	0.12156862765550613	0.14901961386203766	0.30588236451148987	0.14901961386203766	0.0801568653807044	0.095450982414186	0.1459626779094877
20	25	nan	0	CATHR	CATHR	332	332	0	1	1	nan	332	975.0	916.0	1.0	1.0882055368516854	0.7358929123704758	1.0	0.6989473684210527	0.8100926142848872	25.162245658775195	25.942243542145693	8.246211251235321	3.4426932612564936	3.0	16.31823126239013	17.03730472308252	21.571230702381243	71.76400000000002	0.9260808926080892	1	1	4.509804107248783	3.4117648042738438	34.282353818416595	20.51764763519168	0.08627451211214066	0.05098039284348488	0.0156862735748291	0.00784313678741455	0.15441244746722008	0.4995575276155518	0.08627451211214066	0.0784313753247261	0.16078431904315948	0.1882352977991104	0.07393121487293088	0.05593057056186629	0.10326010186270058
20	26	nan	0	CATHR	CATHR	332	332	0	1	1	nan	644	859.0	912.0	1.0	1.0402966016489914	0.5855763234912326	1.0	0.7505827505827506	0.8175924449234566	32.109701645922996	32.14031735997639	12.36931687685298	4.746845978147066	4.123105625617661	24.91364395612199	26.02867890549102	-80.53682491949796	99.49000000000005	0.9435897435897436	1	1	6.152941416949034	5.529411902651191	100.59215937182307	31.494118632748723	0.09803921729326248	0.03529411926865578	0.05490196496248245	0.011764705181121826	0.5841324025056582	1.6615157304160297	0.09019608050584793	0.12941177189350128	0.3607843220233917	0.12941177189350128	0.07413182430059077	0.06661942051386976	0.15619900523575012
20	27	nan	0	CATHR	CATHR	332	332	0	1	1	nan	628	1006.0	914.0	1.0	1.0311483060785895	0.5823298481628963	1.0	0.7008928571428571	0.8000434553718132	31.534294923059765	32.64965543462902	12.206555615733702	4.704645135525444	4.123105625617661	24.981993515330196	25.635887397757525	24.928191020330676	99.31800000000004	0.9331352154531947	1	1	5.568627644330263	5.392157010734081	76.07059046253562	29.5372558478266	0.08235294371843338	0.0313725508749485	0.03529411554336548	0.0156862735748291	0.8506218644306686	0.826608308402659	0.09019608050584793	0.27450981736183167	0.2862745225429535	0.27450981736183167	0.06791009322353979	0.06575801232602538	0.1211315134753752
20	28	nan	0	CATHR	CATHR	332	332	0	1	1	nan	447	910.0	930.0	1.0	1.1168146448277463	0.7016894771344897	1.0	0.6478260869565218	0.6675374915155207	29.07330836151843	29.274562336608895	9.219544457292887	3.709877776868723	3.1622776601683795	20.608393492772336	20.714234949675376	-11.343357435181328	91.73200000000004	0.894	1	1	5.505882550030947	2.2431373447179794	42.631373412907124	11.988235706463456	0.08235294371843338	0.019607843831181526	0.011764705181121826	0.003921570256352425	0.1248367870753246	0.374022631530158	0.09803921729326248	0.04313725605607033	0.13725490868091583	0.04313725605607033	0.07542304863056092	0.030727908831753144	0.09537220002887499
20	29	nan	0	CATHR	CATHR	332	332	0	1	1	nan	624	992.0	934.0	1.0	1.0608551754538202	0.6928017102909019	1.0	0.78	0.8095202784941022	33.325896601653085	32.7566787083184	11.661903789690601	4.660728363762309	4.123105625617661	23.75228900288796	24.032241735863813	20.114928717429358	98.42000000000003	0.9418867924528305	1	1	6.058823771774769	5.000000115483999	101.98039480298758	24.584314428269863	0.09803921729326248	0.027450980618596077	0.05882353335618973	0.0078431386500597	0.7180301460398647	0.6005341687181047	0.09019608050584793	0.1882352977991104	0.3176470696926117	0.1882352977991104	0.07212885442589011	0.05952381089861904	0.16343011987658265
20	30	nan	0	CATHR	CATHR	332	332	0	1	1	nan	631	1023.0	939.0	1.0	1.084293134332093	0.7402841072598622	1.0	0.7269585253456221	0.8342939274045683	34.662806003657	34.058772731852805	11.40175425099138	4.643771446091786	4.123105625617661	23.85210843768485	23.303602121994444	-53.33793734178671	97.49000000000004	0.9453183520599248	1	1	5.827451232820749	3.2431373577564955	94.72157089039683	19.498039873316884	0.09803921729326248	0.027450980618596077	0.05098038911819458	0.003921570256352425	0.14246218864872776	0.5655416675257334	0.08235294371843338	0.09019608050584793	0.30980393290519714	0.09019608050584793	0.07106647844903352	0.03955045558239629	0.15011342454896487
20	31	nan	0	CATHR	CATHR	332	332	0	1	1	nan	545	820.0	950.0	1.0	1.2193651675154034	0.8407350682028797	1.0	0.6307870370370371	0.6909340415653042	36.197766967503405	35.510561809129406	9.219544457292887	3.9836420812038322	3.605551275463989	19.60722871835428	19.59916201186871	35.40145432874244	99.56000000000004	0.9245122985581001	1	1	5.67843160405755	5.184313917532563	73.15686484053731	29.576471466571093	0.0941176488995552	0.04313725605607033	0.03529411554336548	0.00784313678741455	0.03840844951735796	0.05954158035372103	0.0941176488995552	0.09803921729326248	0.25882354378700256	0.09803921729326248	0.07187888106401963	0.06562422680420966	0.13423277952392168
20	32	nan	0	CATHR	CATHR	332	332	0	1	1	nan	428	917.0	950.0	1.0	1.0671765510288407	0.5536879219130121	1.0	0.7205387205387206	0.6153515706880666	26.2448480452541	27.459060435491963	9.055385138137417	3.581699186131726	3.08113883008419	20.78475119776374	21.854721540206572	4.121451392914485	93.49000000000005	0.8842975206611571	1	1	5.345098257064819	3.160784400999546	42.21960907056928	18.074510261416435	0.0784313753247261	0.0313725508749485	0.0156862735748291	0.00784313678741455	0.1697147298207985	1.1846963342977057	0.0941176488995552	0.07450980693101883	0.1764705926179886	0.07450980693101883	0.07223105752790296	0.04271330271621008	0.09864394642656373
20	33	nan	0	CATHR	CATHR	332	332	0	1	1	nan	710	863.0	955.0	1.0	1.0125645828500422	0.5022741943746283	1.0	0.7650862068965517	0.8970138652247192	32.38536986612606	32.01562118716424	13.892443989449804	5.1624445723295285	4.47213595499958	27.64906125414196	28.00390167185155	17.883320012894817	99.73200000000006	0.9511051574012056	1	1	6.035294376313686	5.3215687945485115	97.18039485067129	31.941177405416965	0.10196078568696976	0.0313725508749485	0.0313725546002388	0.00784313678741455	0.4502215725966329	0.6536551646296888	0.09019608050584793	0.125490203499794	0.22745098173618317	0.125490203499794	0.07184874257516294	0.06335200945891085	0.13687379556432577
20	34	nan	0	CATHR	CATHR	332	332	0	1	1	nan	655	1045.0	953.0	1.0	1.0079661439128549	0.32850247535877586	1.0	0.8354591836734694	0.8672711776189952	29.831823150972486	30.23243291566195	13.038404810405298	5.0070162642570555	4.242640687119285	27.0	28.176249725431127	-30.261834391729472	97.42000000000003	0.9562043795620438	1	1	6.21568651497364	5.239215821027756	72.2196100205183	33.8509812168777	0.08627451211214066	0.04313725605607033	0.023529410362243652	0.003921568393707275	0.73864840871906	0.3219670360616439	0.09019608050584793	0.1725490242242813	0.18431372940540314	0.1725490242242813	0.07488778933703182	0.06312308218105729	0.11025894659621115
20	35	nan	0	CATHR	CATHR	332	332	0	1	1	nan	569	1048.0	983.0	1.0	1.0490955071346335	0.6637953287043236	1.0	0.7266922094508301	0.8049665696652772	31.25025484216668	31.400636936215164	11.180339887498949	4.505547529534889	4.0	22.69835642982515	23.372511669642314	-31.63240745971163	94.24800000000003	0.9412737799834574	1	1	5.898039445281029	3.0627452060580254	61.800001718103886	20.058824323117733	0.08627451211214066	0.0313725508749485	0.019607841968536377	0.003921568393707275	0.30392807660461435	0.22683478952802952	0.0941176488995552	0.05098039284348488	0.1921568661928177	0.062745101749897	0.07561589032411575	0.039265964180231094	0.10861160231652704
20	36	nan	0	CATHR	CATHR	332	332	0	1	1	nan	196	947.0	988.0	1.0	1.1239233371499042	0.7490976789843256	1.0	0.6049382716049383	0.6817126923402286	19.80544002317709	20.808652046684813	6.4031242374328485	2.6878493973392414	2.23606797749979	13.3128047094055	13.120303064000636	37.159376592842065	60.108000000000025	0.8949771689497716	1	1	3.6117648482322693	1.5725490748882294	18.137255288660526	6.13333354331553	0.0784313753247261	0.027450980618596077	0.011764705181121826	0.003921570256352425	0.0738667814422018	0.5671737259122532	0.09019608050584793	0.062745101749897	0.12941177189350128	0.062745101749897	0.07524510100483894	0.03276143906017145	0.09253701677888024
20	37	nan	0	CATHR	CATHR	332	332	0	1	1	nan	940	1009.0	984.0	1.0	1.1288820718361467	0.7532414797052023	1.0	0.6782106782106783	0.7037134292832965	43.43153000606721	43.657759905886145	13.416407864998739	5.264977318776429	5.0	29.285611805518585	28.566831696532958	68.54645567329263	129.56000000000006	0.9306930693069307	1	1	8.262745399028063	4.4039217084646225	100.60392383858562	41.674511197954416	0.0941176488995552	0.0313725508749485	0.011764705181121826	0.00784313678741455	0.30730982328845285	1.8920824584651474	0.10588235408067703	0.07450980693101883	0.16862745583057404	0.09019608050584793	0.0772219196170847	0.04115814680808058	0.10702545089211235
20	38	nan	0	CATHR	CATHR	332	332	0	1	1	nan	699	871.0	995.0	1.0	1.0344744321053105	0.4164232253010227	1.0	0.7516129032258064	0.7831813054081355	31.770215352151276	33.61547262794322	13.152946437965905	4.8583671856853785	4.123105625617661	27.230783022921884	28.88455479609424	-26.662426033315768	105.90400000000004	0.9332443257676902	1	1	7.505882605910301	3.937255021184683	104.09804224222898	29.81960870139301	0.10980392247438431	0.03431372717022896	0.035294122993946075	0.00784313678741455	0.769921189065761	1.3967462369392563	0.13725490868091583	0.07450980693101883	0.2980392277240753	0.08235294371843338	0.08248222643857474	0.04326653869433717	0.14892423782865377
20	39	nan	0	CATHR	CATHR	332	332	0	1	1	nan	348	893.0	991.0	1.0	1.4231598862098158	0.8577920158551782	1.0	0.5612903225806452	0.5112102453329239	31.619714213957963	30.805843601498726	7.0	3.005925133952292	2.8284271247461903	17.106433228568374	16.252436448253356	77.88482462036716	92.49000000000004	0.8217237308146399	1	1	6.149019803851843	2.3607843769714236	41.04313853010535	8.686274784617126	0.09019608050584793	0.019607843831181526	0.027450986206531525	0.003921568393707275	0.5401696011269991	1.1733208610598558	0.1411764770746231	0.20392157137393951	0.20392157137393951	0.20392157137393951	0.0830948622142141	0.031902491580694914	0.11794005324742918
20	40	nan	0	CATHR	CATHR	332	332	0	1	1	nan	542	967.0	1000.0	1.0	1.0135634944161986	0.4354986255717641	1.0	0.7445054945054945	0.8779989266552073	27.82831152612577	27.459060435491963	12.083045973594572	4.515511320299492	4.0	23.897770780469507	25.05075092051061	20.78731634706321	88.07600000000004	0.9409722222222222	1	1	5.3529414013028145	2.862745178863406	78.3333353921771	18.435294688679278	0.10196078568696976	0.027450980618596077	0.039215683937072754	0.003921570256352425	0.3972760669985742	1.2056719513570746	0.09803921729326248	0.062745101749897	0.2862745225429535	0.062745101749897	0.07233704596355155	0.0386857456603163	0.1445264490630574
20	41	nan	0	CATHR	CATHR	332	332	0	1	1	nan	634	812.0	1001.0	1.0	1.035089463893103	0.6160058315567531	1.0	0.7620192307692307	0.7534000827638061	32.137022867806024	32.57299494980466	12.206555615733702	4.747438875563131	4.123105625617661	24.94724360532942	25.315669550342545	-71.69111100548376	102.83400000000005	0.9344141488577746	1	1	6.698039457201958	4.870588377118111	94.41176704317331	23.286275198683143	0.09803921729326248	0.027450980618596077	0.043137259781360626	0.011764705181121826	0.646993980407665	0.5116331554580232	0.10588235408067703	0.08235294371843338	0.2705882489681244	0.08235294371843338	0.07788417973490648	0.05663474857114082	0.148914459058633
20	42	nan	0	CATHR	CATHR	332	332	0	1	1	nan	238	841.0	1006.0	1.0	1.1094340556146765	0.5450033208339635	1.0	0.5964912280701754	0.6102619518792799	19.923232964937863	20.8806130178211	6.4031242374328485	2.6789873497780197	2.23606797749979	16.263455967290593	16.704313625627304	-88.76739549492576	70.00600000000003	0.8424778761061947	1	1	3.8823531083762646	12.976470731198788	20.078432004898787	52.50980478897691	0.07058823853731155	0.062745101749897	0.00784313678741455	0.043137259781360626	0.39120327794948506	4.275690343560144	0.08627451211214066	1.0	0.15294118225574493	1.0	0.0705882383341139	0.2359358314763416	0.08436315968444869
20	43	nan	0	CATHR	CATHR	332	332	0	1	1	nan	410	1000.0	1013.0	1.0	1.101156554617528	0.743711668492864	1.0	0.6732348111658456	0.7918733888713393	28.227334464704334	29.120439557122072	9.433981132056603	3.7061263069250523	3.1622776601683795	19.289893727027113	18.86998795592326	12.112318021692396	80.66200000000003	0.9213483146067416	1	1	4.92156882584095	2.062745176255703	41.69804036617279	11.403921956196427	0.08235294371843338	0.027450980618596077	0.0156862735748291	0.003921570256352425	0.11875662413122516	0.33573474321659197	0.09019608050584793	0.04313725605607033	0.15294118225574493	0.04313725605607033	0.07456922463395378	0.031253714791753075	0.10170253747847022
20	44	nan	0	CATHR	CATHR	332	332	0	1	1	nan	437	1190.0	1019.0	1.0	1.1187153235489595	0.763999874784113	1.0	0.7431972789115646	0.8083995826201229	29.684013627279423	29.154759474226502	9.848857801796104	3.812107798768583	3.605551275463989	19.070282527421444	19.15261214562869	20.317260087207448	82.42000000000003	0.9458874458874459	1	1	5.811764910817146	3.4352942276746035	64.82745256274939	17.94902024231851	0.10980392247438431	0.0313725508749485	0.039215683937072754	0.00784313678741455	0.11732862700008674	0.9866625838656876	0.14509804546833038	0.09803921729326248	0.2549019753932953	0.09803921729326248	0.08422847696836444	0.04978687286484933	0.1483465733701359
20	45	nan	0	CATHR	CATHR	332	332	0	1	1	nan	314	926.0	1027.0	1.0	1.030201768575013	0.46322528832914156	1.0	0.7869674185463659	0.6874066374667424	21.526232773820325	22.80350850198276	8.06225774829855	3.3107072738212713	3.0	18.0	19.077420613218653	73.69757500528344	75.76400000000002	0.9088277858176556	1	1	4.454902149736881	1.850980443879962	27.82353013753891	7.882353221997619	0.07450980693101883	0.019607843831181526	0.011764705181121826	0.003921568393707275	0.282672640057449	1.3942700226250966	0.09019608050584793	0.05882352963089943	0.1411764770746231	0.05882352963089943	0.07185326047962712	0.029854523288386482	0.08860996859088825
20	46	nan	0	CATHR	CATHR	332	332	0	1	1	nan	388	859.0	1038.0	1.0	1.117035614993547	0.7654479609728279	1.0	0.6807017543859649	0.7250205758512757	27.977637763686587	29.832867780352597	9.0	3.6392008579233783	3.0	17.22731806767606	18.003548359644284	81.66588781738918	82.00600000000003	0.9150943396226415	1	1	4.858823735266924	3.17647067271173	36.53725587949157	22.474510464817286	0.0784313753247261	0.027450980618596077	0.0156862735748291	0.01568627543747425	0.22441639663010038	3.144009720297356	0.08627451211214066	0.11372549086809158	0.1411764770746231	0.239215686917305	0.0725197572427899	0.047410010040473585	0.09416818525642157
20	47	nan	0	CATHR	CATHR	332	332	0	1	1	nan	622	952.0	1046.0	1.0	1.296370707366659	0.8311077245859317	1.0	0.575925925925926	0.6131709788318893	39.61587461268486	37.69615364994153	10.63014581273465	3.915010864752813	3.605551275463989	23.33452377915607	22.030841663102166	53.062003298294876	112.90400000000004	0.8462585034013606	1	1	6.862745393067598	3.435294220224023	65.4509822241962	20.627451619133353	0.08627451211214066	0.027450980618596077	0.019607841968536377	0.003921570256352425	0.8005738219353903	1.310346224790945	0.08235294371843338	0.12941177189350128	0.18039216101169586	0.1411764770746231	0.07148693117778748	0.03578431479400024	0.10522665952443118
20	48	nan	0	CATHR	CATHR	332	332	0	1	1	nan	825	1179.0	1045.0	1.0	1.048535149855296	0.5849951326940022	1.0	0.6944444444444444	0.7440052116011887	36.46495454534201	37.589892258425	13.416407864998739	5.14268423061426	4.47213595499958	31.0	29.57442013135291	23.995353008490518	118.04400000000005	0.9166666666666666	1	1	7.007843431085348	3.737255023792386	97.5333363674581	34.83529515564442	0.09019608050584793	0.03529411926865578	0.02352941781282425	0.00784313678741455	0.7736187960427757	0.6275723657550785	0.09019608050584793	0.05882352963089943	0.2078431397676468	0.10980392247438431	0.07224580856789019	0.038528402307138	0.11822222589994921
20	49	nan	0	CATHR	CATHR	332	332	0	1	1	nan	399	1043.0	1046.0	1.0	1.0638747311655836	0.6863202271381187	1.0	0.7228260869565217	0.7766243399392292	26.62990887905301	28.319604517012593	9.433981132056603	3.8019704118400566	3.1622776601683795	18.977314392148894	19.36791910376731	-38.60892217674511	80.35000000000002	0.9204152249134948	1	1	4.909804135560989	5.184313869103789	42.266667909920216	22.498039918020368	0.08627451211214066	0.03529411926865578	0.019607849419116974	0.00784313678741455	0.24923410137187088	3.0019204513038447	0.09019608050584793	0.3803921639919281	0.18039216101169586	0.3803921639919281	0.07220300199354396	0.0762399098397616	0.1059314985211033
20	50	nan	0	CATHR	CATHR	332	332	0	1	1	nan	617	893.0	1045.0	1.0	1.0217316013146136	0.5272330350857888	1.0	0.7598522167487685	0.7953882279382548	30.558136468924328	30.805843601498726	12.206555615733702	4.716940190275869	4.123105625617661	26.04862317341877	25.965882166674355	44.50841753482324	98.73200000000004	0.9292168674698795	1	1	6.098039459437132	2.2745098751038313	80.58431619033217	17.458824081346393	0.0941176488995552	0.019607843831181526	0.0313725546002388	0.00784313678741455	0.07331609226860727	1.5943827769795427	0.09803921729326248	0.0941176488995552	0.2235294133424759	0.0941176488995552	0.07436633487118453	0.027737925306144284	0.1306066712971348
20	51	nan	0	CATHR	CATHR	332	332	0	1	1	nan	507	980.0	1047.0	1.0	1.1592153372447722	0.8053148647187642	1.0	0.6814516129032258	0.7955524310447766	33.30645445099712	31.622776601683793	9.219544457292887	4.010620631457069	3.605551275463989	18.776819898940325	19.745642929417286	25.00989906723589	89.49000000000004	0.9388888888888889	1	1	5.513725709170103	3.3176471553742886	73.53725680336356	18.17647116817534	0.10098039358854294	0.027450980618596077	0.03921569138765335	0.003921570256352425	0.34620422557287134	1.1721732100349578	0.09019608050584793	0.11764705926179886	0.2666666805744171	0.11764705926179886	0.07351634278893471	0.044235295404990514	0.14504389902044096
20	52	nan	0	CATHR	CATHR	332	332	0	1	1	nan	492	843.0	1056.0	1.0	1.030433208876768	0.6053000970202601	1.0	0.7922705314009661	0.8973378663732962	28.14592558773023	27.51363298439521	11.0	4.3245545708589495	4.0	21.536267337001807	22.404082381622068	76.64202563492692	83.00600000000003	0.9488910318225651	1	1	5.109804134815931	3.921568712219596	79.73725685104728	20.58823585510254	0.10196078568696976	0.0313725508749485	0.05490196496248245	0.011764705181121826	0.4136030030317147	1.635948384942962	0.0941176488995552	0.11764705926179886	0.32156863808631897	0.11764705926179886	0.07196907232135115	0.055233362143937974	0.16206759522570585
20	53	nan	0	CATHR	CATHR	332	332	0	1	1	nan	729	1148.0	1061.0	1.0	1.0988541258816058	0.7467046719725803	1.0	0.661524500907441	0.6774582383666511	37.62156153496876	37.8549864614954	12.529964086141668	4.681070160878334	4.123105625617661	25.02565207547198	25.024196878755166	-66.5735008430842	116.28600000000006	0.9204545454545454	1	1	6.7333336137235165	4.396078573539853	84.35294387117028	31.81176569312811	0.08627451211214066	0.0313725508749485	0.027450978755950928	0.00784313678741455	0.48145867382449264	1.9774304658963087	0.09019608050584793	0.10980392247438431	0.18431372940540314	0.11372549086809158	0.07163120865663315	0.046766793335530354	0.11571048541998667
20	54	nan	0	CATHR	CATHR	332	332	0	1	1	nan	550	1199.0	1070.0	1.0	1.0367150769587667	0.5768412173067774	1.0	0.7586206896551724	0.7318745411340355	29.540492253655614	30.4138126514911	11.40175425099138	4.393692014355266	4.0	24.0	24.130337115098527	-24.918483571751345	97.17800000000003	0.9290540540540541	1	1	6.952941440045834	5.058823697268963	82.64706086367369	25.815687108784914	0.10980392247438431	0.03529411926865578	0.039215683937072754	0.011764705181121826	0.2639817326483214	0.45665682157190757	0.14509804546833038	0.08235294371843338	0.26274511218070984	0.08235294371843338	0.08583878321044239	0.0624546135465304	0.1502673833884976
20	55	nan	0	CATHR	CATHR	332	332	0	1	1	nan	532	1101.0	1072.0	1.0	1.0487560848976103	0.6628147571300002	1.0	0.7297668038408779	0.7728577442217188	30.203193916268265	30.23243291566195	11.313708498984761	4.353771471360015	4.0	22.627416997969522	22.615650586747922	-39.71310262231641	93.00600000000003	0.9300699300699301	1	1	5.423529654741287	5.050980553030968	72.9960802718997	29.07451065070927	0.0941176488995552	0.04313725605607033	0.04313725233078003	0.00784313678741455	0.13625091464865147	1.0073767075691054	0.08627451211214066	0.09803921729326248	0.250980406999588	0.10196078568696976	0.07043545006157516	0.06559715003936321	0.137210677202819
20	56	nan	0	CATHR	CATHR	332	332	0	1	1	nan	596	870.0	1072.0	1.0	1.0671937769911084	0.691006304896085	1.0	0.7086801426872771	0.8213728380407813	32.64225653031917	32.202484376209235	11.180339887498949	4.526804347806323	4.123105625617661	22.627416997969522	23.595413680238806	46.47799927979149	95.49000000000004	0.9385826771653544	1	1	5.678431615233421	3.662745213136077	76.61568864434958	23.580392859876156	0.0941176488995552	0.027450980618596077	0.0313725546002388	0.0078431386500597	0.08983718163199123	1.8502134479771681	0.09019608050584793	0.13333334028720856	0.20392157137393951	0.14901961386203766	0.07187888120548634	0.0463638634574187	0.12854981316166036
20	57	nan	0	CATHR	CATHR	332	332	0	1	1	nan	666	1015.0	1078.0	1.0	1.3102743423330554	0.8004217363137855	1.0	0.553156146179402	0.31047199256870667	40.44282176155843	42.579337712087536	11.40175425099138	3.8506260304263833	3.1622776601683795	24.66576574931336	24.242934781575002	-79.67547773500266	164.18399999999988	0.7677233429394813	1	1	9.30980434268713	4.980392323806882	57.58431527018547	23.462745901197195	0.07450980693101883	0.0313725508749485	0.011764705181121826	0.00784313678741455	0.6613874587968255	1.1692423198209683	0.08627451211214066	0.05882352963089943	0.12941177189350128	0.05882352963089943	0.07106720872280252	0.03801826201379299	0.08646293584111933
20	58	nan	0	CATHR	CATHR	332	332	0	1	1	nan	390	991.0	1083.0	1.0	1.1244202808069288	0.5989562375011389	1.0	0.5777777777777777	0.612921901129688	26.123317809040078	28.231188426986208	8.54400374531753	3.3149222809021635	3.0	21.049607769769644	20.91907638622419	15.052729535667138	89.42000000000003	0.8478260869565217	1	1	5.2823531702160835	2.8941177520900965	34.078432351350784	14.545098546892405	0.07450980693101883	0.0313725508749485	0.00784313678741455	0.00784313678741455	0.31371489531384045	1.4737616205365263	0.09019608050584793	0.0784313753247261	0.14509804546833038	0.0784313753247261	0.07138315094886599	0.039109699352568875	0.08738059577269432
20	59	nan	0	CATHR	CATHR	332	332	0	1	1	nan	491	894.0	1083.0	1.0	1.0106339804962072	0.47720678400964706	1.0	0.7553846153846154	0.8456141117977398	26.735865915070157	27.65863337187866	11.661903789690601	4.380681348349154	4.0	22.627416997969522	23.49523931105209	43.461713964445025	85.42000000000003	0.9415148609779482	1	1	5.082353141158819	3.1568628288805485	66.93725668266416	16.882353510707617	0.09313725680112839	0.027450980618596077	0.03921569138765335	0.003921570256352425	0.45417705321115026	0.7515602914590958	0.09019608050584793	0.062745101749897	0.239215686917305	0.062745101749897	0.0715824386078707	0.044462856744796456	0.13632842501560927
20	60	nan	0	CATHR	CATHR	332	332	0	1	1	nan	207	965.0	1081.0	1.0	1.8799296774869045	0.9331350145177671	1.0	0.4090909090909091	0.4274882598243875	29.663278725279632	27.80287754891569	5.0	2.0668484398467086	2.0	11.351915229662495	10.664724072518828	-48.8977381215247	78.00600000000003	0.8149606299212598	1	1	4.474510010331869	1.7019608281552792	16.321569193154573	4.996078567579389	0.07058823853731155	0.019607843831181526	0.00784313678741455	0.003921568393707275	0.12343585104115448	1.0521427787597057	0.08235294371843338	0.05098039284348488	0.09803921729326248	0.05098039284348488	0.06991421891143546	0.026593137939926237	0.07884816035340374
20	61	nan	0	CATHR	CATHR	332	332	0	1	1	nan	506	936.0	1094.0	1.0	1.152776201840536	0.7934245680851368	1.0	0.7529761904761905	0.7044632041498428	32.95086664811141	31.78049716414141	9.848857801796104	3.958450399872722	3.605551275463989	20.0	20.056157604411595	9.401651720156694	95.00600000000003	0.9216757741347905	1	1	5.647059068083763	3.0627452079206705	54.768629141151905	15.239216177724302	0.08627451211214066	0.027450980618596077	0.019607849419116974	0.003921570256352425	0.18361486534068766	1.0202612267340159	0.09019608050584793	0.14509804546833038	0.1725490242242813	0.14509804546833038	0.07148176035549067	0.03876892668254013	0.10823839751215791
20	62	nan	0	CATHR	CATHR	332	332	0	1	1	nan	327	1033.0	1097.0	1.0	1.1557639438166607	0.809151755187765	1.0	0.6462450592885376	0.7385384540835807	26.792115037715472	26.076809620810597	7.810249675906654	3.2994069346039074	3.0	15.748536231746204	15.74303943417727	-49.83495474543207	74.59200000000003	0.9276595744680851	1	1	4.435294300317764	2.058823609724641	35.76078540086746	9.231372894719243	0.08627451211214066	0.019607843831181526	0.023529410362243652	0.00784313678741455	0.5502731457282417	0.7124449810538221	0.09019608050584793	0.0470588244497776	0.16862745583057404	0.05098039284348488	0.07392157167196274	0.034313726828744014	0.10936020000265279
20	63	nan	0	CATHR	CATHR	332	332	0	1	1	nan	515	1089.0	1097.0	1.0	1.0122411187277007	0.44911094995172135	1.0	0.7336182336182336	0.8421594832211815	27.201792012072886	26.92582403567252	11.40175425099138	4.452015142251306	4.0	23.582238045179515	24.304148198873932	30.144674602509934	87.66200000000003	0.9423604757548033	1	1	5.129411980509758	3.705882456153631	69.63529594242573	20.752941880375147	0.0941176488995552	0.0313725508749485	0.04117647558450699	0.00784313678741455	0.12404944249046534	0.7361848791035656	0.09019608050584793	0.08235294371843338	0.26274511218070984	0.08235294371843338	0.07224523916210927	0.05219552755145959	0.13521416687849655
20	64	nan	0	CATHR	CATHR	332	332	0	1	1	nan	797	1137.0	1097.0	1.0	1.0067151928135272	0.3799870749242913	1.0	0.7790811339198436	0.8629363046046004	33.19810283643451	33.61547262794322	15.0	5.466111626682081	5.0	29.89237103599924	30.70797277047115	8.20278039826839	107.73200000000006	0.9454329774614472	1	1	6.517647344619036	5.925490412861109	126.04706175997853	30.62745199818164	0.10588235408067703	0.027450980618596077	0.0470588281750679	0.011764707043766975	0.12033234432142521	0.5395145645607948	0.08627451211214066	0.10196078568696976	0.2862745225429535	0.10196078568696976	0.07162249829251688	0.06511527926220999	0.158151896813022
20	65	nan	0	CATHR	CATHR	332	332	0	1	1	nan	570	1195.0	1094.0	1.0	1.0299854511858115	0.3826819292081433	1.0	0.7818930041152263	0.7743427493605586	28.42773492008596	30.479501308256342	11.704699910719626	4.41906297843871	4.0	25.427120590787734	26.26382014818663	-31.428900249445864	96.17800000000003	0.9253246753246753	1	1	7.05882378667593	4.952941335737705	78.26666903495789	28.400000881403685	0.10980392247438431	0.03529411926865578	0.02352941781282425	0.011764708906412125	0.33259279079247095	0.9851595904085686	0.14509804546833038	0.09019608050584793	0.24313725531101227	0.0941176488995552	0.08504606971898711	0.05967399199683982	0.13730994567536473
20	66	nan	0	CATHR	CATHR	332	332	0	1	1	nan	770	830.0	1103.0	1.0	1.1885926747614286	0.6839692687641168	1.0	0.6058221872541306	0.5985427648723698	39.01076902648923	40.44749683231337	12.206555615733702	4.345986209811743	4.0	27.89044501396353	28.458778178595285	17.220975247649886	127.14600000000006	0.8598548297040759	1	1	7.81960816681385	6.803921781480312	99.25490462034941	40.17647176235914	0.09019608050584793	0.04313725605607033	0.03529411554336548	0.00784313678741455	0.8050932655623971	0.6910389455657231	0.09019608050584793	0.0941176488995552	0.23529411852359772	0.0941176488995552	0.0730804501571388	0.06358805403252628	0.1289024735329213
20	67	nan	0	CATHR	CATHR	332	332	0	1	1	nan	580	915.0	1113.0	1.0	1.0464152552523605	0.5626928576011454	1.0	0.6473214285714286	0.7440388496435072	30.32752931931741	31.400636936215164	11.661903789690601	4.457046186987179	4.0	25.351302226713404	25.070738681228704	19.84422896471181	98.97400000000006	0.9206349206349206	1	1	5.701961036771536	3.4862746130675077	80.24706097319722	25.509804669767618	0.0941176488995552	0.027450980618596077	0.04313725233078003	0.0078431386500597	0.3958759362135529	2.4741904580899057	0.09019608050584793	0.16078431904315948	0.23529411852359772	0.2705882489681244	0.0712745129596442	0.043578432663343845	0.13835700167792625
20	68	nan	0	CATHR	CATHR	332	332	0	1	1	nan	425	1040.0	1115.0	1.0	1.0338340059757898	0.5313152035383832	1.0	0.68	0.7783618233369303	25.560415169265703	25.942243542145693	10.0	3.937416712646648	3.605551275463989	21.726354566715067	21.654124715354865	-51.09965337407717	82.83400000000003	0.91792656587473	1	1	5.074510004371405	2.066666727885604	50.46274663135409	11.69019646756351	0.09019608050584793	0.019607843831181526	0.027450978755950928	0.00784313678741455	0.12970993851422932	0.950052847804249	0.0941176488995552	0.05098039284348488	0.21568627655506134	0.05098039284348488	0.07462514712310889	0.030392157763023588	0.11873587442671552
20	69	nan	0	CATHR	CATHR	332	332	0	1	1	nan	640	1067.0	1110.0	1.0	1.030796811844803	0.5673546353933944	1.0	0.7407407407407407	0.826209164973647	31.66413177844336	32.89376840679705	12.727922061357855	4.797258822646506	4.182873156368473	25.880108191427638	26.07457558288717	-16.485107266110184	98.66200000000005	0.9411764705882353	1	1	6.25882376357913	3.5176471658051014	78.31764957681298	27.58823607303202	0.0941176488995552	0.03529411926865578	0.027450978755950928	0.00784313678741455	0.4551074026745187	0.9056934762133246	0.0941176488995552	0.09019608050584793	0.1882352977991104	0.09803921729326248	0.07540751522384494	0.04238129115427833	0.12237132746377029
20	70	nan	0	CATHR	CATHR	332	332	0	1	1	nan	954	1122.0	1121.0	1.0	1.172862015157247	0.7888208011529716	1.0	0.6309523809523809	0.6237977331931694	45.473465865298266	44.77722635447622	13.0	4.917891806974624	4.47213595499958	29.300132039916836	27.94904953529331	-31.592757800890123	138.63	0.8857938718662952	1	1	8.247059192508459	5.196078587323427	114.74510123580694	33.19215805456042	0.0784313753247261	0.027450980618596077	0.023529410362243652	0.003921570256352425	2.578316083402656	0.6442288997761092	0.08627451211214066	0.0941176488995552	0.29019609093666077	0.0941176488995552	0.07109533786645224	0.04479378092520196	0.12027788389497583
20	71	nan	0	CATHR	CATHR	332	332	0	1	1	nan	594	973.0	1134.0	1.0	1.0613802771600973	0.6913729849739402	1.0	0.7425	0.8227816145034376	32.50444146068907	31.622776601683793	11.180339887498949	4.567072136710056	4.123105625617661	22.768399153212332	23.484394748263394	72.04570977245291	95.24800000000003	0.9413629160063391	1	1	5.85490220785141	2.9490197245031595	85.08235494792461	19.66274587251246	0.09803921729326248	0.027450980618596077	0.04313725233078003	0.003921568393707275	0.33039421464281477	0.5133607433489352	0.09019608050584793	0.0784313753247261	0.24705882370471954	0.0784313753247261	0.07318627759814263	0.036862746556289495	0.14323628779111888
20	72	nan	0	CATHR	CATHR	332	332	0	1	1	nan	670	949.0	1143.0	1.0	1.251863216889599	0.6452058911507796	1.0	0.563973063973064	0.5023736823452255	36.73784895485671	38.91015291668744	11.180339887498949	4.073903476097166	3.605551275463989	27.270587296698423	28.068037767919186	-63.720850574494335	129.45800000000003	0.8354114713216958	1	1	7.8431375697255135	3.6352942381054163	101.82745338976383	21.043138023465872	0.0941176488995552	0.027450980618596077	0.054901957511901855	0.003921568393707275	1.3204415618568717	1.1337701991095173	0.09019608050584793	0.05882352963089943	0.32156863808631897	0.062745101749897	0.07262164416412513	0.03366013183430941	0.15198127371606543
20	73	nan	0	CATHR	CATHR	332	332	0	1	1	nan	613	1140.0	1146.0	1.0	1.0665619529196415	0.4488205287912172	1.0	0.6385416666666667	0.5937346397767898	30.448977001342353	32.2490309931942	10.816653826391969	4.116226779285632	3.605551275463989	26.057968054225643	27.209873239394497	-35.42444051308761	113.90400000000005	0.8839221341023792	1	1	6.678431663662195	5.494117818772793	58.615687761455774	32.41176566295326	0.0784313753247261	0.03529411926865578	0.0156862735748291	0.011764705181121826	0.5047908096361792	1.1972498075715632	0.09019608050584793	0.1882352977991104	0.15294118225574493	0.2235294133424759	0.07181109315765802	0.05907653568572895	0.09562102408067825
20	74	nan	0	CATHR	CATHR	332	332	0	1	1	nan	608	894.0	1147.0	1.0	1.2245417618924705	0.8368402249492716	1.0	0.7824967824967825	0.7318105193451954	38.21092574755929	37.0	10.198039027185569	4.214587119492396	4.0	20.0	20.91846434896187	-1.1089042213014977	102.17800000000004	0.9296636085626911	1	1	6.721568904817104	4.298039363697171	77.54117850214243	27.992157761007547	0.0941176488995552	0.0313725508749485	0.0313725546002388	0.011764705181121826	1.0640579313333938	2.6661894333239684	0.0941176488995552	0.0941176488995552	0.239215686917305	0.0941176488995552	0.07386339455842972	0.04723120179887001	0.12753483306273425
20	75	nan	0	CATHR	CATHR	332	332	0	1	1	nan	878	1022.0	1151.0	1.0	1.406581034828155	0.8669559561491886	1.0	0.5273273273273273	0.4957467604628324	50.179435698645015	49.193495504995376	12.041594578792296	4.281693057016029	4.0	26.295363732912193	25.00866607283936	31.8214931168728	149.18399999999994	0.8385864374403056	1	1	8.835294503718615	4.113725604489446	111.80784615501761	28.423530383966863	0.0784313753247261	0.019607843831181526	0.027450978755950928	0.003921570256352425	2.982395379121637	3.092761616944942	0.08627451211214066	0.062745101749897	0.32156863808631897	0.06666667014360428	0.07068235602974891	0.03290980483591557	0.12734378833145515
20	76	nan	0	CATHR	CATHR	332	332	0	1	1	nan	793	1058.0	1167.0	1.0	1.1345132385608083	0.6631966520415992	1.0	0.61953125	0.4705328291728717	38.33065631199311	41.88078318274385	12.083045973594572	4.7014949282098595	4.123105625617661	28.367501259387918	28.68839530238159	-87.40776838470977	145.528	0.8221876620010368	1	1	8.329412136226892	5.137255068868399	115.43137523159385	29.266667567193508	0.08725490421056747	0.027450980618596077	0.054901957511901855	0.0078431386500597	0.33052680433813164	0.852426572451337	0.09019608050584793	0.09803921729326248	0.2705882489681244	0.09803921729326248	0.07058823844260079	0.04353605990566439	0.1455628943651877
20	77	nan	0	CATHR	CATHR	332	332	0	1	1	nan	550	1176.0	1161.0	1.0	1.0344229936178315	0.6003680432416298	1.0	0.7275132275132276	0.8518328203369087	29.756003453411342	29.206163733020468	11.40175425099138	4.52454656860753	4.061552812808831	23.003597919485973	23.796585203237115	-46.57340803042909	90.07600000000004	0.944206008583691	1	1	5.439215909689665	13.266667015850544	73.71372773125768	73.92941366136074	0.10196078568696976	0.09019608050584793	0.0313725471496582	0.019607841968536377	0.3634376177342715	2.691689582616444	0.0941176488995552	1.0	0.2235294133424759	1.0	0.07350291769850899	0.17927928399798032	0.1340249595113776
20	78	nan	0	CATHR	CATHR	332	332	0	1	1	nan	513	1087.0	1164.0	1.0	1.055305426972594	0.5449189764393754	1.0	0.7307692307692307	0.7090646499198853	28.482745127150594	29.206163733020468	10.44030650891055	4.037195460016555	3.605551275463989	23.97590533634231	23.882460088461375	41.98761874696932	95.35000000000002	0.903169014084507	1	1	5.815686535090208	4.172549152746797	50.70588390901685	20.215686900541186	0.0784313753247261	0.027450980618596077	0.019607841968536377	0.003921570256352425	0.4742223043736912	2.0817447594342386	0.08235294371843338	0.14509804546833038	0.1764705926179886	0.14509804546833038	0.07092300652549034	0.05088474576520484	0.09884187896494512
20	79	nan	0	CATHR	CATHR	332	332	0	1	1	nan	811	1114.0	1170.0	1.0	1.2182513869455314	0.8116327549470445	1.0	0.5679271708683473	0.5793582277618989	43.31446988663869	43.32435804486894	11.180339887498949	4.566747647816251	4.123105625617661	25.786846800062783	25.302927944431403	-46.30437728018969	132.63000000000002	0.8443519000520562	1	1	7.878431711345911	6.890196263790131	125.64706182852387	38.827452179044485	0.0941176488995552	0.0313725508749485	0.05882353335618973	0.011764705181121826	0.334769646065689	2.344772728539553	0.0941176488995552	0.1764705926179886	0.32549020648002625	0.1764705926179886	0.07227919001234781	0.06321280975954248	0.1549285595912748
20	80	nan	0	CATHR	CATHR	332	332	0	1	1	nan	785	887.0	1174.0	1.0	1.0677939691453269	0.470990828666284	1.0	0.6996434937611408	0.7672648994161579	34.660668462917634	36.61966684720111	12.727922061357855	4.91796976966537	4.47213595499958	30.19713987511347	30.57549645522721	55.52795136208052	113.38800000000005	0.9251620506776664	1	1	6.800000287592411	7.219608083367348	117.46666939556599	65.3921585418284	0.10196078568696976	0.062745101749897	0.047058820724487305	0.0156862735748291	0.6352400493680236	1.776384074250523	0.09019608050584793	0.1411764770746231	0.2862745225429535	0.18039216101169586	0.07157895039570959	0.07599587456176156	0.14963906929371462
20	81	nan	0	CATHR	CATHR	332	332	0	1	1	nan	414	987.0	1175.0	1.0	1.0908826273610357	0.6168234262841209	1.0	0.6666666666666666	0.6456628681660844	26.686223545600104	31.622776601683793	9.486832980505138	3.6486475463720622	3.0	21.67487024182613	21.004768099043584	-61.805843297700854	89.76400000000002	0.8743400211193242	1	1	7.274510066956282	11.188235504552722	58.73725639656186	38.79215775988996	0.08235294371843338	0.04313725605607033	0.054901957511901855	0.00784313678741455	1.3409203456326522	4.485017115938461	0.21960784494876862	1.0	0.27450981736183167	1.0	0.09571723772310897	0.14721362505990424	0.14187743090956972
20	82	nan	0	CATHR	CATHR	332	332	0	1	1	nan	444	1150.0	1179.0	1.0	1.0230537523500307	0.5450354122204183	1.0	0.7721739130434783	0.8590312581981357	26.099629433692442	26.832815729997478	11.180339887498949	4.158180154985728	3.605551275463989	21.819715855161817	21.882269248321123	-44.7350656189943	80.59200000000003	0.9497326203208556	1	1	4.960784524679184	5.862745296210051	57.86274656653404	27.84705964103341	0.08235294371843338	0.04313725605607033	0.04313725233078003	0.0156862735748291	1.0424283311682538	1.7819914247115642	0.0941176488995552	0.16078431904315948	0.24313725531101227	0.16078431904315948	0.07295271359822329	0.08621684259132427	0.13032150127597758
20	83	nan	0	CATHR	CATHR	332	332	0	1	1	nan	424	1014.0	1184.0	1.0	1.2148210400494373	0.8266326380610165	1.0	0.5653333333333334	0.6173150918710657	31.596177572114712	32.64965543462902	9.219544457292887	3.6155273629446465	3.1622776601683795	17.67766952966369	17.7804940012354	49.37037789978781	92.90400000000004	0.9227421109902068	1	1	5.1450982466340065	5.156862907111645	58.462746553123	28.50980481877923	0.09019608050584793	0.05882352963089943	0.047058820724487305	0.003921572118997574	0.5196337291834902	0.7017922558271112	0.0941176488995552	0.09803921729326248	0.24705882370471954	0.10980392247438431	0.07048079789909598	0.07064195763166636	0.13788383621019576
20	84	nan	0	CATHR	CATHR	332	332	0	1	1	nan	519	1042.0	1194.0	1.0	1.1654909818767745	0.600138280079349	1.0	0.6865079365079365	0.44999824774211467	30.67608049872127	29.410882339705484	8.246211251235321	3.1381448697396435	2.8284271247461903	24.40680863391008	24.53768240794734	-54.32380386425031	120.38800000000005	0.858560794044665	1	1	7.172549333423376	6.972549222409725	50.4000015668571	31.643138129264116	0.07450980693101883	0.05098039284348488	0.0156862735748291	0.011764705181121826	1.0994293659867895	0.8480616562487434	0.09019608050584793	0.09803921729326248	0.18039216101169586	0.09803921729326248	0.07101533993488492	0.06903514081593787	0.09710982960858786
20	85	nan	0	CATHR	CATHR	332	332	0	1	1	nan	729	996.0	1197.0	1.0	1.106288229812591	0.6403388423161901	1.0	0.5664335664335665	0.6863772531755042	35.955456242819174	38.05259518088089	12.206555615733702	4.63929837368643	4.123105625617661	26.317867257555303	27.617118110712223	59.22123764907693	115.52800000000006	0.8831011508176863	1	1	8.49803951755166	5.207843346521258	124.31372860446572	36.541177647188306	0.12156862765550613	0.04313725605607033	0.047058820724487305	0.011764705181121826	0.20471235156996215	1.246365450296004	0.2078431397676468	0.0784313753247261	0.30980393290519714	0.09019608050584793	0.09040467571863468	0.055402588792779345	0.1705263766865099
20	86	nan	0	CATHR	CATHR	332	332	0	1	1	nan	681	926.0	1223.0	1.0	1.21106009022265	0.8419993454331007	1.0	0.6102150537634409	0.7210515055970111	40.34511697777203	38.47076812334269	10.63014581273465	4.466980151435933	4.123105625617661	20.99804830899494	21.765325071392034	36.93258196639818	108.94200000000006	0.9373709566414312	1	1	6.713725734502077	8.37647084146738	124.58039582148194	48.74117789044976	0.11078431457281113	0.0470588244497776	0.06666667014360428	0.019607845693826675	0.2619510837898344	1.8800707417047662	0.12941177189350128	0.18039216101169586	0.41960784792900085	0.18039216101169586	0.07898500864120091	0.09854671578196918	0.18293743879806454
20	87	nan	0	CATHR	CATHR	332	332	0	1	1	nan	337	906.0	1230.0	1.0	1.0252810121457991	0.5248677604237132	1.0	0.6977225672877847	0.7768317555209682	22.633264968480916	22.561028345356956	9.055385138137417	3.574704766359107	3.1622776601683795	19.23018460649819	19.265068119125647	74.70450683763647	73.83400000000003	0.9095816464237517	1	1	4.745098188519478	4.062745213508606	44.4784327223897	19.470588844269514	0.10196078568696976	0.04313725605607033	0.0313725471496582	0.011764708906412125	0.3278903767822351	0.8774022840501731	0.10980392247438431	0.125490203499794	0.1921568661928177	0.125490203499794	0.08042539302575386	0.06886008836455264	0.13198347988839673
20	88	nan	0	CATHR	CATHR	332	332	0	1	1	nan	485	948.0	1241.0	1.0	1.0359634131552602	0.5730351197709171	1.0	0.6908831908831908	0.7887408373083417	27.700021476305583	26.570660511172846	10.63014581273465	4.187077031602725	3.605551275463989	22.373153802039706	22.701021087684772	-55.031281055808066	87.90400000000004	0.9133709981167608	1	1	5.541176680475473	3.392156980931759	70.25882534310222	18.73725549504161	0.10588235408067703	0.019607843831181526	0.039215683937072754	0.00784313678741455	0.4027277220721919	3.036247383449764	0.125490203499794	0.1411764770746231	0.239215686917305	0.1411764770746231	0.0780447419785278	0.0477768588863628	0.1448635574084582
21	1	nan	0	CATHR	CATHR	332	332	0	1	1	nan	729	993.0	816.0	1.0	1.2763922423388292	0.850514214525747	1.0	0.6428571428571429	0.6774582383666511	43.08766327824464	41.593268686170845	11.180339887498949	4.407151975683395	4.0	24.466183144231117	22.662045322050325	75.935531780089	116.28600000000006	0.8983364140480592	1	1	7.278431534767151	6.211764885112643	134.8745136000216	45.137256406247616	0.10588235408067703	0.04313725605607033	0.07058823853731155	0.0156862773001194	2.1406280007035967	2.972440734305545	0.125490203499794	0.10980392247438431	0.4117647111415863	0.10980392247438431	0.07661506878702264	0.0653869987906594	0.18501305020579095
21	2	nan	0	CATHR	CATHR	332	332	0	1	1	nan	668	1018.0	829.0	1.0	1.0745239049720174	0.7057641728672813	1.0	0.7068783068783069	0.7713790191951131	34.906451476637244	35.17101079013795	12.165525060596439	4.782807414865312	4.242640687119285	24.862262074712714	24.729365421393176	70.04338187905674	104.31800000000004	0.939521800281294	1	1	6.125490378588438	4.105882478877902	133.92157204821706	31.043138274922967	0.0941176488995552	0.03529411926865578	0.07450980693101883	0.00784313678741455	1.0892242577422515	1.8956036046863105	0.13333334028720856	0.11372549086809158	0.5529412031173706	0.11372549086809158	0.07206459268927574	0.04830449975150473	0.20048139528176206
21	3	nan	0	CATHR	CATHR	332	332	0	1	1	nan	674	980.0	842.0	1.0	1.0759396129613454	0.6913063068069627	1.0	0.6607843137254902	0.7377646387905199	34.85199384002627	35.84689665786984	12.529964086141668	4.734262440976968	4.123105625617661	25.10848462173693	25.18272025516518	51.22593598190868	107.14600000000004	0.9406838799720866	1	1	7.1137257181108	9.592157129198313	156.9137291163206	61.850982047617435	0.11372549086809158	0.07450980693101883	0.11372549831867218	0.0156862735748291	0.49835822304490607	1.401749035195967	0.16470588743686676	0.2862745225429535	0.501960813999176	0.2862745225429535	0.08176696227713563	0.11025467964595762	0.23280968711620267
21	4	nan	0	CATHR	CATHR	332	332	0	1	1	nan	692	1040.0	846.0	1.0	1.0794146418030113	0.7084267227272454	1.0	0.726890756302521	0.7728259371479707	35.651252902955115	35.84689665786984	12.36931687685298	4.79867177010551	4.123105625617661	24.890158697766473	25.162097109971494	25.487515465017097	106.07600000000005	0.9357674104124408	1	1	6.309804119169712	5.678431533277035	171.08235776796937	31.454902980476618	0.0941176488995552	0.0313725508749485	0.13333333283662796	0.0078431386500597	0.27837695946995233	2.4856901109346325	0.1411764770746231	0.23529411852359772	0.6000000238418579	0.23529411852359772	0.07010893465744125	0.06309368370307816	0.24722884070515805
21	5	nan	0	CATHR	CATHR	332	332	0	1	1	nan	185	945.0	865.0	1.0	1.340567010497229	0.8429918986097549	1.0	0.4868421052631579	0.5269675223023571	22.189532862446036	24.08318915758459	6.0	2.4178439014455866	2.0	11.93117518002609	11.93633237600765	-42.52632038967895	66.42000000000003	0.8624708624708625	1	1	3.3215687312185764	4.101960904896259	18.33725545555353	16.64313768222928	0.07058823853731155	0.06666667014360428	0.029411762952804565	0.021568626165390015	0.5334522518296555	1.312220599058688	0.1725490242242813	0.1568627506494522	0.18039216101169586	0.1568627506494522	0.06512879865134463	0.08043060597835802	0.09912029975974881
21	6	nan	0	CATHR	CATHR	332	332	0	1	1	nan	862	1037.0	870.0	1.0	1.214224225642413	0.8146326405754848	1.0	0.5986111111111111	0.6301138069711528	44.65967914514885	44.654227123532216	11.180339887498949	4.700227744695719	4.242640687119285	27.96649224123937	25.90159983661871	-40.250259512256356	131.11400000000003	0.8965158606344253	1	1	7.231372783891857	6.603921802714467	100.72157125547528	47.05490359850228	0.05098039284348488	0.04313725605607033	0.0627450980246067	0.011764708906412125	4.605034362840551	1.6063146544642626	0.16078431904315948	0.16078431904315948	0.2823529541492462	0.16078431904315948	0.06822049796124394	0.06230114908221195	0.11684637036598061
21	7	nan	0	CATHR	CATHR	332	332	0	1	1	nan	637	1054.0	886.0	1.0	1.1511320776644545	0.7527391860272625	1.0	0.5352941176470588	0.6310170996143473	36.112513860034575	36.76955262170047	11.180339887498949	4.345079916906486	4.0	25.30895881355879	23.773548856984046	-35.75107638823918	112.63000000000005	0.8890439637124913	1	1	5.815686443820596	6.937255118042231	100.36863028071821	40.46274610236287	0.07058823853731155	0.0470588244497776	0.07843136787414551	0.00784313678741455	1.221967324905801	0.5582654546551201	0.14901961386203766	0.1882352977991104	0.364705890417099	0.20392157137393951	0.06390864223978676	0.0762335727257388	0.15756456872954192
21	8	nan	0	CATHR	CATHR	332	332	0	1	1	nan	706	1050.0	910.0	1.0	1.197865329212097	0.7222403561877029	1.0	0.5324283559577677	0.5307763543489088	38.18001719844172	38.3275357934736	9.899494936611665	4.048149983636315	3.605551275463989	26.593983366147466	26.406909299119157	-22.244499292014098	129.28600000000006	0.8096330275229358	1	1	8.73725512623787	10.423529729247093	112.16470933519304	62.69411926716566	0.06666667014360428	0.06666667014360428	0.0784313790500164	0.019607841968536377	1.7420653709886555	0.8586885660896262	0.21960784494876862	0.1764705926179886	0.35686275362968445	0.1764705926179886	0.08242693515318744	0.09833518612497258	0.1588735259705284
21	9	nan	0	CATHR	CATHR	332	332	0	1	1	nan	645	1087.0	913.0	1.0	1.2351059645613367	0.8248881789863879	1.0	0.636094674556213	0.6504407309235122	39.22381589383201	38.2099463490856	10.0	4.23000130403378	4.0	23.043362163373374	22.173063612007592	74.39457982186934	111.63000000000005	0.8902691511387165	1	1	7.298039395362139	7.474509980529547	130.46274813637137	46.86666804924607	0.08627451211214066	0.05882352963089943	0.09019608050584793	0.0156862735748291	0.8451863261321373	0.3529195695928392	0.19607843458652496	0.11372549086809158	0.5215686559677124	0.11372549086809158	0.08200044264451842	0.08398325820819716	0.20226782656801764
21	10	nan	0	CATHR	CATHR	332	332	0	1	1	nan	656	908.0	921.0	1.0	1.0608666455746443	0.5514042890673597	1.0	0.7321428571428571	0.6928756466002023	32.34744420079829	32.449961479175904	12.0	4.496711984238017	4.0	26.3942049331677	26.98547237726638	-19.124460612741245	109.07600000000004	0.9123783031988875	1	1	5.482353085651994	5.58039228990674	82.47451178915799	37.28235396742821	0.07058823853731155	0.0470588244497776	0.047058820724487305	0.00784313678741455	1.0951590340693833	0.8171983838782358	0.10196078568696976	0.10980392247438431	0.26274511218070984	0.10980392247438431	0.06024563830386806	0.061322992196777365	0.12572334114200912
21	11	nan	0	CATHR	CATHR	332	332	0	1	1	nan	747	1110.0	927.0	1.0	1.0680003088159846	0.5910208900439703	1.0	0.6102941176470589	0.7012352639807964	35.09813823694845	35.510561809129406	13.0	4.845283245545271	4.242640687119285	30.18283241647943	28.312132612828055	-66.51364720405466	115.70000000000006	0.8788235294117648	1	1	8.564706090837717	7.6431374698877335	211.11765331029892	56.81568801403046	0.12941177189350128	0.062745101749897	0.14901959896087646	0.011764705181121826	1.0014903736817709	0.7474007647360125	0.2235294133424759	0.18039216101169586	0.6196078658103943	0.18039216101169586	0.09111389458337997	0.08130997308391205	0.2826206871623814
21	12	nan	0	CATHR	CATHR	332	332	0	1	1	nan	578	1070.0	926.0	1.0	1.0872979768428628	0.6896692677038614	1.0	0.7083333333333334	0.682704744525301	32.42793445319094	33.13608305156178	10.770329614269007	4.199400392141786	3.605551275463989	23.0	23.48186203879814	-7.584613878622525	103.14600000000004	0.8940448569218871	1	1	8.388235468417406	8.243137456476688	104.92157161608338	50.8039230145514	0.08235294371843338	0.06470588594675064	0.09019608795642853	0.019607841968536377	1.4583161472314157	1.058114227399468	0.21960784494876862	0.1411764770746231	0.48235294222831726	0.14509804546833038	0.09753762172578379	0.0958504355404266	0.18152521040844877
21	13	nan	0	CATHR	CATHR	332	332	0	1	1	nan	822	970.0	927.0	1.0	1.0713891590835938	0.692388560079915	1.0	0.6362229102167183	0.6209796139938516	38.415178225676186	38.897300677553446	13.45362404707371	5.02035781884114	4.357388321059432	27.714119112648074	27.717504980333906	-53.3025631312692	128.97400000000005	0.9008219178082192	1	1	5.188235409557819	13.745098434388638	76.76078647002578	90.08627719804645	0.05882352963089943	0.062745101749897	0.027450982481241226	0.03529411926865578	0.396699861152348	3.3741970164139894	0.07450980693101883	0.33725491166114807	0.23137255012989044	0.3490196168422699	0.04941176580531256	0.13090569937512989	0.09338295191000703
21	14	nan	0	CATHR	CATHR	332	332	0	1	1	nan	716	1122.0	951.0	1.0	1.0341292274791458	0.5441914516383564	1.0	0.7232323232323232	0.7959930755337493	33.28513675119449	34.539832078341085	13.152946437965905	4.992146190526206	4.357388321059432	28.71316676972336	27.924933685761737	-49.051462789838695	106.31800000000004	0.9384010484927916	1	1	6.964706055819988	6.576470769941807	141.68627859279513	46.58431505411863	0.09803921729326248	0.0470588244497776	0.09803922474384308	0.0156862773001194	1.1091056595723108	0.6491013737832096	0.21568627655506134	0.11764705926179886	0.3803921639919281	0.125490203499794	0.0782551242226965	0.07389292999934614	0.19788586395641777
21	15	nan	0	CATHR	CATHR	332	332	0	1	1	nan	412	1033.0	955.0	1.0	1.0515636315336625	0.6170374618541247	1.0	0.7463768115942029	0.7501634921693185	26.14180222456347	26.90724809414742	9.433981132056603	3.7639094989421	3.1622776601683795	20.12461179749811	20.571867183508697	33.33282348580912	83.07600000000004	0.9186176142697882	1	1	6.803921725600958	3.8549020811915398	61.490197356790304	21.898039773106575	0.09803921729326248	0.0470588244497776	0.054901957511901855	0.00784313678741455	1.4445652416289392	0.43301228763518956	0.20392157137393951	0.09019608050584793	0.25882354378700256	0.09019608050584793	0.1000576724353082	0.056689736488110876	0.14924805183686968
21	16	nan	0	CATHR	CATHR	332	332	0	1	1	nan	663	1056.0	966.0	1.0	1.2017666052075469	0.7878389479218172	1.0	0.68	0.45453051706503333	38.36898688341184	42.5440947723653	10.770329614269007	4.0038354424523455	3.605551275463989	24.0	23.63074203378059	78.07502719860952	135.38800000000003	0.8241143567433188	1	1	8.090196251869202	8.184313971549273	84.83137445151806	51.67451141029596	0.06666667014360428	0.062745101749897	0.05882353335618973	0.0156862735748291	1.5268653350349723	1.8884011938385445	0.20000000298023224	0.13333334028720856	0.24313725531101227	0.18039216101169586	0.07422198396210276	0.07508544928026856	0.1279507910279307
21	17	nan	0	CATHR	CATHR	332	332	0	1	1	nan	769	911.0	964.0	1.0	1.2937585368565596	0.7954853206707634	1.0	0.532917532917533	0.5516313458724443	43.05100748429505	44.654227123532216	10.816653826391969	4.283822261926501	4.0	25.128317905158426	26.087742043781756	35.43720929232544	132.35600000000005	0.8849252013808976	1	1	8.588235508650541	7.945098243653774	115.17255211621523	52.78823683783412	0.08627451211214066	0.05882352963089943	0.0627450942993164	0.011764708906412125	1.6607095607691231	0.8501158034528531	0.1725490242242813	0.16078431904315948	0.32156863808631897	0.16078431904315948	0.08102108970425038	0.07495375701560164	0.1497692485256375
21	18	nan	0	CATHR	CATHR	332	332	0	1	1	nan	721	1033.0	977.0	1.0	1.25722697838304	0.840771858917589	1.0	0.5282051282051282	0.5628770692572848	42.25773006219541	40.718546143004666	11.0	4.2878159664008635	4.0	24.67736565540592	22.877894883099298	35.84660775946148	126.87200000000006	0.8583333333333333	1	1	7.737255077809095	10.305882710963488	97.67059075459838	68.66666879504919	0.0784313753247261	0.0784313753247261	0.05098039656877518	0.011764705181121826	1.435952783039069	1.391476698591944	0.15294118225574493	0.1725490242242813	0.29411765933036804	0.1725490242242813	0.07660648591890193	0.1020384426828068	0.1354654518094291
21	19	nan	0	CATHR	CATHR	332	332	0	1	1	nan	611	1078.0	982.0	1.0	1.065224333777389	0.6174657340413554	1.0	0.6019704433497537	0.6814653971417507	32.02287939391312	34.52535300326414	11.661903789690601	4.368208199637732	4.0	25.21131927268041	25.18912583605984	59.20414634968057	106.14600000000004	0.8985294117647059	1	1	4.458823621273041	7.870588466525078	48.168628729879856	61.831374041736126	0.05882352963089943	0.08235294371843338	0.019607841968536377	0.0156862735748291	0.6969080521370906	1.2151778934883934	0.0784313753247261	0.1882352977991104	0.14901961386203766	0.20392157137393951	0.05125084622152921	0.0904665340979894	0.07883572623548257
21	20	nan	0	CATHR	CATHR	332	332	0	1	1	nan	601	929.0	980.0	1.0	1.1118995777400467	0.7043763004195605	1.0	0.6504329004329005	0.6225107788078337	33.66245758150586	34.0147027033899	11.180339887498949	4.311291395979005	4.0	24.90802754265327	23.894513155921736	-61.52036472732854	110.14600000000004	0.9017254313578394	1	1	5.650980520993471	7.486274730414152	96.88627749308944	45.086275953799486	0.07058823853731155	0.062745101749897	0.07254902273416519	0.011764705181121826	0.48492949228749976	0.5613041515356471	0.12941177189350128	0.16078431904315948	0.37254902720451355	0.16078431904315948	0.06495379909187898	0.08604913483234658	0.1612084484078027
21	21	nan	0	CATHR	CATHR	332	332	0	1	1	nan	881	1000.0	980.0	1.0	1.0206547599612719	0.3750334598088005	1.0	0.6644042232277526	0.6709087566434971	35.10343293602195	38.01315561749642	14.866068747318506	5.326300367814926	4.47213595499958	31.966930027523997	32.541278123783194	-2.4071339255778548	128.45800000000006	0.9077794951056156	1	1	6.168627563863993	8.905882641673088	118.89804259315133	77.83137481287122	0.06666667014360428	0.07450980693101883	0.05098039284348488	0.011764705181121826	0.6849216928516513	0.7553043901200192	0.11764705926179886	0.1411764770746231	0.3529411852359772	0.14901961386203766	0.05988958799867954	0.08646488001624357	0.13495805061651683
21	22	nan	0	CATHR	CATHR	332	332	0	1	1	nan	802	949.0	992.0	1.0	1.1569402270385063	0.7691579391799299	1.0	0.646774193548387	0.5997540512495049	40.96724396698833	40.024992192379	12.165525060596439	4.731205886657487	4.123105625617661	25.702902078515024	26.180475035998523	-73.49487840759829	129.63000000000005	0.8736383442265796	1	1	7.1450982466340065	9.290196310728788	114.29804195836186	58.960786052048206	0.0784313753247261	0.05882352963089943	0.05882352590560913	0.011764705181121826	0.739455674013951	0.3227267702669675	0.10196078568696976	0.1725490242242813	0.32156863808631897	0.1725490242242813	0.06740658723239629	0.0876433614219697	0.14251626179346866
21	23	nan	0	CATHR	CATHR	332	332	0	1	1	nan	556	972.0	988.0	1.0	1.120411129037716	0.6989807837976031	1.0	0.6619047619047619	0.5521496764950788	32.42365358565744	33.015148038438355	10.198039027185569	4.019305458299475	3.605551275463989	26.74064451290427	23.18746623075067	34.831942961604	112.49000000000004	0.8279970215934472	1	1	8.509804163128138	7.454902168363333	85.74117877706885	40.352942481637	0.10588235408067703	0.062745101749897	0.047058820724487305	0.011764705181121826	0.5288472221655851	0.1264417534928386	0.1921568661928177	0.11372549086809158	0.30980393290519714	0.11764705926179886	0.0956157771137993	0.08376294571194756	0.154210753196167
21	24	nan	0	CATHR	CATHR	332	332	0	1	1	nan	379	1104.0	988.0	1.0	1.2317199103402767	0.814804231302414	1.0	0.6966911764705882	0.6035185707629453	29.86594355500488	31.144823004794873	8.06225774829855	3.287345560281118	3.0	16.0	17.31436870484517	-4.025202041232973	88.83400000000003	0.9099639855942377	1	1	4.772549152374268	4.572549138218164	32.78431452438235	22.62353001907468	0.07058823853731155	0.0470588244497776	0.0156862735748291	0.00784314051270485	0.12378945595704449	0.9657270498019728	0.09803921729326248	0.125490203499794	0.13333334028720856	0.125490203499794	0.06537738564896257	0.06263765942764608	0.08650214914085054
21	25	nan	0	CATHR	CATHR	332	332	0	1	1	nan	639	1048.0	994.0	1.0	1.2341183939081217	0.8246991628036163	1.0	0.5916666666666667	0.5515306890063131	39.02130865914057	39.81205847478876	10.0	4.090032698581334	3.605551275463989	22.844746360172685	22.069345909272133	-18.15505970561168	120.66200000000005	0.8469184890656064	1	1	7.533333525061607	11.274510122835636	84.36078668013215	76.71372755616903	0.06666667014360428	0.09803921729326248	0.05490196496248245	0.0156862735748291	2.0709874780150077	0.25243415243178446	0.16862745583057404	0.1921568661928177	0.3019607961177826	0.239215686917305	0.07385621103001576	0.11053441296897683	0.13202001045404094
21	26	nan	0	CATHR	CATHR	332	332	0	1	1	nan	259	944.0	1011.0	1.0	1.0388786071700975	0.5794934285635316	1.0	0.809375	0.797939923554336	20.343774071515476	20.248456731316587	7.280109889280518	3.1433499377051106	3.0	15.0	16.579706160728012	-1.7379251860762015	63.86600000000002	0.925	1	1	3.262745175510645	7.243137480691075	25.835294917225838	24.98431450687349	0.06666667014360428	0.04313725605607033	0.0313725471496582	0.0156862735748291	0.3106430041573615	3.7712278675947233	0.09019608050584793	0.658823549747467	0.1764705926179886	0.658823549747467	0.06042120695390083	0.13413217556835325	0.09975017342558239
21	27	nan	0	CATHR	CATHR	332	332	0	1	1	nan	717	1149.0	1015.0	1.0	1.0361354237594025	0.5123648676289214	1.0	0.6638888888888889	0.7186122801844238	33.01638455321556	35.35533905932738	13.152946437965905	4.918731657458699	4.242640687119285	28.257344675143976	28.35341000479059	-68.69067043572043	111.97400000000005	0.9263565891472868	1	1	7.9921570494771	10.85882380232215	119.81961113214493	64.8588254712522	0.10196078568696976	0.06666667014360428	0.05882353335618973	0.011764705181121826	0.8856081248057638	2.038456012661263	0.20392157137393951	0.5137255191802979	0.32156863808631897	0.5137255191802979	0.08687127227692501	0.11803069350350162	0.16711242835724538
21	28	nan	0	CATHR	CATHR	332	332	0	1	1	nan	784	976.0	1012.0	1.0	1.1471874063975789	0.745507909831338	1.0	0.6405228758169934	0.5938554047018862	39.832594098381655	40.311288741492746	11.0	4.496627743628846	4.0	28.759846233330368	26.548295664636363	32.332569152747844	128.80200000000005	0.8572990705303446	1	1	11.043137528002262	14.952941596508026	128.62745486944914	92.72941405326128	0.08627451211214066	0.09019608050584793	0.07450979948043823	0.0156862735748291	1.870534224609381	2.38669632693962	0.24313725531101227	0.6352941393852234	0.3294117748737335	0.6352941393852234	0.10320689278506787	0.13974711772437406	0.16406563121103207
21	29	nan	0	CATHR	CATHR	332	332	0	1	1	nan	390	997.0	1011.0	1.0	1.0821841073234373	0.6425589235674092	1.0	0.7222222222222222	0.6652054020876718	26.063120005595305	26.68332812825267	9.0	3.5015681115795663	3.0	19.0	19.97050799847608	-89.33029461596081	85.83400000000003	0.8793686583990981	1	1	6.721568748354912	5.694117829203606	60.11764883249998	30.83137357607484	0.07058823853731155	0.07450980693101883	0.07843136787414551	0.003921568393707275	1.4263463233554003	0.34835336198040734	0.24705882370471954	0.0941176488995552	0.32549020648002625	0.10980392247438431	0.09602241069078446	0.08134454041719437	0.1541478175192307
21	30	nan	0	CATHR	CATHR	332	332	0	1	1	nan	807	1033.0	1017.0	1.0	1.2325110393956678	0.8002568171317811	1.0	0.6150914634146342	0.531089699952352	43.1655479598766	41.10960958218893	11.40175425099138	4.438373431399334	4.0	30.459469005729186	25.8845413122928	-9.684132295286313	138.184	0.8155634158665993	1	1	9.12941199541092	8.023529637604952	133.73333724588156	51.82745260745287	0.09019608050584793	0.05098039284348488	0.06666667014360428	0.011764708906412125	0.08467927505115495	0.691009099280073	0.16470588743686676	0.11764705926179886	0.3843137323856354	0.13333334028720856	0.08299465450373562	0.07294117852368139	0.16571665086230677
21	31	nan	0	CATHR	CATHR	332	332	0	1	1	nan	524	1125.0	1016.0	1.0	1.4279860289937052	0.8544624413403514	1.0	0.5446985446985447	0.4468786835699188	38.75274445974013	37.013511046643494	9.219544457292887	3.2761764446007935	3.0	21.244653717410888	20.13256121503672	72.53335524115644	121.38800000000005	0.7820895522388059	1	1	9.294117905199528	6.682353151962161	65.2705901786685	34.99607949517667	0.062745101749897	0.05098039284348488	0.03529411926865578	0.011764708906412125	4.371724272209187	0.890620591154556	0.250980406999588	0.10196078568696976	0.30980393290519714	0.11764705926179886	0.09294117905199528	0.06682353151962162	0.12456219499745896
21	32	nan	0	CATHR	CATHR	332	332	0	1	1	nan	358	965.0	1029.0	1.0	1.3211597802289212	0.870110311160188	1.0	0.5114285714285715	0.6037958898987437	31.165584798905353	31.38470965295043	8.0	3.1340873999759866	2.8284271247461903	16.263455967290593	15.360177384901489	45.150684347593014	86.31800000000004	0.8785276073619632	1	1	4.074509911239147	22.411765154451132	28.400000758469105	123.48235437646508	0.06666667014360428	0.0470588244497776	0.0156862735748291	0.0941176526248455	0.3560636379821944	7.384511035087586	0.0784313753247261	1.0	0.12941177189350128	1.0	0.05991926340057569	0.3295847816831049	0.07932961105717627
21	33	nan	0	CATHR	CATHR	332	332	0	1	1	nan	304	1127.0	1034.0	1.0	1.1772757971542125	0.7870857761900605	1.0	0.629399585921325	0.6541380032366322	25.74081900782228	28.42534080710379	7.615773105863909	3.0999432501418305	2.8284271247461903	15.652475842498529	15.87805850516295	-48.444891149643546	76.42000000000003	0.8928046989720999	1	1	8.509804144501686	3.733333459123969	57.141178112477064	14.83137304149568	0.13333334028720856	0.03529411926865578	0.054901957511901855	0.011764705181121826	0.9332599305633449	1.1632452705407728	0.250980406999588	0.0941176488995552	0.2980392277240753	0.0941176488995552	0.13507625626193154	0.059259261255936016	0.18796440168577982
21	34	nan	0	CATHR	CATHR	332	332	0	1	1	nan	939	1105.0	1035.0	1.0	1.1079250371245355	0.7461564849210733	1.0	0.6736011477761836	0.6977419223942428	42.84625320077513	44.294469180700204	13.601470508735444	5.267967884640913	5.0	29.58823529411765	28.52577596463635	-52.20544761523057	130.04400000000004	0.9219440353460973	1	1	10.07058858498931	6.607843369245529	138.04314033314586	54.258825447410345	0.09803921729326248	0.0470588244497776	0.0470588281750679	0.011764705181121826	1.4319524794397611	1.6627642772120725	0.16078431904315948	0.09019608050584793	0.2549019753932953	0.09019608050584793	0.09324619060175286	0.06118373490042157	0.14701079907683265
21	35	nan	0	CATHR	CATHR	332	332	0	1	1	nan	330	1079.0	1040.0	1.0	1.070148477876292	0.5200931597414641	1.0	0.7894736842105263	0.7446749674191595	22.84764631483407	24.186773244895647	8.246211251235321	3.3413826954046772	3.0	18.0	19.514392668946822	-5.421298909296863	74.62400000000001	0.9230769230769231	1	1	7.658823750913143	3.254902072250843	56.44313870370388	13.745098492130637	0.13333334028720856	0.0313725508749485	0.039215683937072754	0.00784313678741455	0.5464871153628941	0.5385561181184562	0.1725490242242813	0.0784313753247261	0.2862745225429535	0.0784313753247261	0.1160427841047446	0.049316698064406715	0.17103981425364811
21	36	nan	0	CATHR	CATHR	332	332	0	1	1	nan	899	989.0	1041.0	1.0	1.0751611300349588	0.5548444989139703	1.0	0.6403133903133903	0.6472497212488981	38.14634787896448	39.698866482558415	13.92838827718412	5.116920805334354	4.47213595499958	33.30522238084949	31.736009544001142	-54.4425738684178	132.11400000000006	0.8831041257367387	1	1	6.717647213488817	7.274510011076927	124.30588576197624	60.94510004669428	0.0784313753247261	0.05882352963089943	0.04313725233078003	0.00784314051270485	0.6525650400863143	1.1464315852745213	0.10588235408067703	0.09803921729326248	0.4313725531101227	0.09803921729326248	0.06278174965877399	0.06798607486987783	0.1382712856084274
21	37	nan	0	CATHR	CATHR	332	332	0	1	1	nan	258	934.0	1038.0	1.0	1.0831232895111078	0.625413058675184	1.0	0.5608695652173913	0.6876962735380164	21.083541820732602	22.02271554554524	7.211102550927978	2.963895601848112	2.8284271247461903	15.992254762521155	16.451358203897207	23.184949001910475	68.66200000000003	0.8942807625649913	1	1	6.066666781902313	4.266666751354933	42.55294246971607	21.07058871909976	0.07450980693101883	0.062745101749897	0.08235294371843338	0.019607841968536377	1.722512290922553	1.326383679753225	0.2705882489681244	0.11764705926179886	0.33725491166114807	0.13333334028720856	0.11666666888273679	0.08205128367990255	0.16493388554153515
21	38	nan	0	CATHR	CATHR	332	332	0	1	1	nan	773	909.0	1041.0	1.0	1.1138675225772352	0.6078174694797736	1.0	0.598297213622291	0.6302660235411482	36.68264358950775	38.27531841800928	12.206555615733702	4.667288924168388	4.123105625617661	31.429363309631018	29.12883530157117	-75.9674408473482	124.14600000000006	0.8804100227790432	1	1	7.40000020340085	13.047059178352356	147.32549381628633	97.35294435173273	0.0784313753247261	0.10980392247438431	0.08039215207099915	0.0156862810254097	0.8061519305887064	0.5302829853922667	0.1568627506494522	0.2235294133424759	0.49803921580314636	0.2235294133424759	0.0718446621689403	0.12667047745973162	0.19058925461356574
21	39	nan	0	CATHR	CATHR	332	332	0	1	1	nan	352	944.0	1051.0	1.0	1.0768463015156173	0.676768616770138	1.0	0.6285714285714286	0.7061461344358685	25.063891329909556	27.018512172212592	9.0	3.5397906643024273	3.08113883008419	19.0	18.45193124645723	88.26965145242626	79.14600000000004	0.9214659685863874	1	1	6.505882494151592	4.517647195607424	57.75686451792717	25.215686976909637	0.07450980693101883	0.05098039284348488	0.08235295116901398	0.019607841968536377	1.740362108112735	1.5184517110715858	0.27843138575553894	0.13333334028720856	0.32549020648002625	0.13333334028720856	0.11217038783019986	0.07789046888978317	0.164082001471384
21	40	nan	0	CATHR	CATHR	332	332	0	1	1	nan	874	927.0	1065.0	1.0	1.1296475195142612	0.6523324362761411	1.0	0.5428571428571428	0.5627668204517356	39.966683821515566	45.044422518220834	13.45362404707371	4.729635279096505	4.123105625617661	32.79061779510437	30.292067516722508	-85.06561194738127	139.70000000000002	0.8598130841121495	1	1	9.38823551684618	11.50588271021843	136.0902001298964	73.26274745166302	0.062745101749897	0.062745101749897	0.08235294744372368	0.011764705181121826	3.579810932449641	0.4127152211231402	0.23137255012989044	0.1882352977991104	0.3686274588108063	0.1882352977991104	0.08235294313022964	0.10092879570367043	0.1557096111326046
21	41	nan	0	CATHR	CATHR	332	332	0	1	1	nan	861	1009.0	1062.0	1.0	1.201880156515739	0.8138772766688603	1.0	0.5627450980392157	0.5315692734571353	44.3865458657524	45.12205669071391	11.704699910719626	4.621498259367588	4.123105625617661	26.481861543813118	25.790217167518957	-68.6012324083387	142.66799999999995	0.8696969696969699	1	1	8.301960922777653	8.388235561549664	108.9294145591557	61.18039457499981	0.08235294371843338	0.062745101749897	0.039215683937072754	0.00784313678741455	0.6533855227119435	0.29949001184180524	0.12941177189350128	0.0941176488995552	0.2705882489681244	0.09803921729326248	0.0734686807325456	0.07423217311105897	0.12651499948798572
21	42	nan	0	CATHR	CATHR	332	332	0	1	1	nan	482	847.0	1066.0	1.0	1.0905345570193032	0.7117593853677885	1.0	0.5935960591133005	0.791877163938579	29.971627401368124	29.410882339705484	9.848857801796104	4.013518185421209	3.605551275463989	19.091883092036785	21.052771238170948	-43.54248240408877	87.45800000000006	0.94140625	1	1	4.831372704356909	6.768627621233463	79.55294332280755	71.32549211010337	0.10196078568696976	0.0941176488995552	0.0627450942993164	0.027450986206531525	0.6906457425438807	2.293067862401454	0.14901961386203766	0.32156863808631897	0.35686275362968445	0.7019608020782471	0.07211004036353595	0.1010242928542308	0.16504760025478746
21	43	nan	0	CATHR	CATHR	332	332	0	1	1	nan	545	862.0	1080.0	1.0	1.1430957014462755	0.657546852601456	1.0	0.5767195767195767	0.5965604275086549	31.838473035720753	34.36568055487916	10.770329614269007	3.939210353422719	3.605551275463989	24.477951803231573	23.98754036256556	-85.71442003752882	107.14600000000004	0.8890701468189234	1	1	6.960784535855055	8.333333555608988	68.52941371873021	46.415687531232834	0.08627451211214066	0.06666667014360428	0.03921569138765335	0.0156862735748291	0.43825156440083973	0.13578177042270292	0.14509804546833038	0.22745098173618317	0.21176470816135406	0.22745098173618317	0.08093935506808203	0.09689922739080219	0.1257420435206059
21	44	nan	0	CATHR	CATHR	332	332	0	1	1	nan	252	989.0	1091.0	1.0	1.09952507643433	0.6757990399499146	1.0	0.75	0.7031723952132249	21.43546814748378	21.02379604162864	7.0710678118654755	2.9112640493518893	2.8284271247461903	15.0	15.799781820324878	-0.37758495077492465	67.10800000000002	0.896797153024911	1	1	2.9803921952843666	4.905882477760315	15.58823573961854	21.298039831221104	0.054901961237192154	0.07450980693101883	0.003921572118997574	0.00784313678741455	0.17714856072263693	0.7027386806681588	0.062745101749897	0.13333334028720856	0.08627451211214066	0.13333334028720856	0.053221289201506546	0.08760504424571991	0.0618580783318196
21	45	nan	0	CATHR	CATHR	332	332	0	1	1	nan	670	914.0	1096.0	1.0	1.17646806415379	0.8091425958391776	1.0	0.6417624521072797	0.6887928125363757	38.642433766815124	38.8329756778952	10.770329614269007	4.375470734948578	4.0	22.465357947121777	22.706770846099534	-55.618704035002395	110.56000000000004	0.925414364640884	1	1	6.831372745335102	8.682353153824806	102.05098330974579	59.937256556004286	0.07450980693101883	0.07450980693101883	0.07450979948043823	0.019607841968536377	0.858048380392996	0.864606630821308	0.1764705926179886	0.1411764770746231	0.3450980484485626	0.14509804546833038	0.0750700301685176	0.095410474217855	0.15231490046230714
21	46	nan	0	CATHR	CATHR	332	332	0	1	1	nan	675	862.0	1105.0	1.0	1.0235634941101837	0.3472516329388692	1.0	0.7273706896551724	0.7129436912425864	30.617683783146504	32.7566787083184	13.341664064126334	4.84875347534577	4.123105625617661	27.5118156434649	28.712406221008873	88.04525673903758	109.07600000000004	0.9121621621621622	1	1	5.588235415518284	6.635294299572706	87.93725715950131	46.984315276145935	0.0784313753247261	0.05882352963089943	0.043137259781360626	0.00784314051270485	0.39245409912760915	0.30974610808593295	0.09019608050584793	0.10196078568696976	0.2705882489681244	0.10980392247438431	0.06074168929911178	0.07212276412579029	0.13027741801407602
21	47	nan	0	CATHR	CATHR	332	332	0	1	1	nan	788	1105.0	1115.0	1.0	1.1092351962406128	0.676569557332994	1.0	0.6689303904923599	0.689129083254284	38.00178659972559	37.8549864614954	12.649110640673518	4.83154191493078	4.242640687119285	28.789964726715404	27.983707356457895	16.072642005331357	119.87200000000006	0.9254257193188491	1	1	5.631372671574354	7.454902239143848	87.4352963976562	55.164707746356726	0.06666667014360428	0.062745101749897	0.035294122993946075	0.00784314051270485	1.5599479230918951	0.791843603543348	0.0784313753247261	0.10980392247438431	0.3490196168422699	0.11764705926179886	0.057462986444636266	0.07607043101167192	0.11095849796656879
21	48	nan	0	CATHR	CATHR	332	332	0	1	1	nan	876	923.0	1120.0	1.0	1.6348377923502477	0.9004368680537587	1.0	0.43843843843843844	0.38380691493871805	55.35318714881536	53.16013544000805	10.816653826391969	3.9868510058702307	3.605551275463989	26.5094238079427	24.0779013240655	-70.58386231614368	169.35599999999994	0.6875981161695446	1	1	9.207843378186226	12.003921877592802	142.86667047813535	72.96078631654382	0.05882352963089943	0.07450980693101883	0.0784313790500164	0.00784313678741455	3.3735817109482573	0.4459634354437316	0.1764705926179886	0.13333334028720856	0.4588235318660736	0.13333334028720856	0.06721053560719872	0.08761986771965549	0.16308980648188967
21	49	nan	0	CATHR	CATHR	332	332	0	1	1	nan	836	947.0	1120.0	1.0	1.1246142265521755	0.7768357394745863	1.0	0.7282229965156795	0.6778712385413853	41.412117873882075	40.607881008493905	12.36931687685298	5.026311371273754	4.47213595499958	25.025088082902865	26.07734688545866	-75.39804057509596	124.49000000000004	0.9351230425055927	1	1	6.380392286926508	8.760784555226564	123.113729134202	61.72941353172064	0.07058823853731155	0.05882352963089943	0.06666666269302368	0.0156862735748291	0.3978614864179689	0.5516431529967605	0.11764705926179886	0.10980392247438431	0.364705890417099	0.125490203499794	0.061349925835831806	0.08423831303102466	0.14726522623708374
21	50	nan	0	CATHR	CATHR	332	332	0	1	1	nan	441	969.0	1126.0	1.0	1.028920361909301	0.597256387076797	1.0	0.7101449275362319	0.7963575145237671	26.55484834734843	26.076809620810597	10.295630140987	4.089153192669375	3.605551275463989	20.615528128088304	21.298326142241972	-69.06737310799969	83.42000000000003	0.9293993677555321	1	1	5.596078563481569	5.3921570256352425	62.20784481987357	32.776471715420485	0.0784313753247261	0.062745101749897	0.06078431010246277	0.00784314051270485	0.9197125255700134	0.8985270769904258	0.2078431397676468	0.125490203499794	0.30980393290519714	0.13333334028720856	0.08352356064897865	0.08047995560649615	0.14106087260742306
21	51	nan	0	CATHR	CATHR	332	332	0	1	1	nan	575	987.0	1133.0	1.0	1.2851176564844873	0.802654378156056	1.0	0.5460588793922128	0.477261966802081	37.27386339725907	39.92492955535426	9.433981132056603	3.6135993843296945	3.1622776601683795	26.0	22.231787931307906	81.31775565474608	123.04400000000005	0.7357645553422905	1	1	8.325490392744541	7.074510060250759	75.5725511237979	38.61176623031497	0.07058823853731155	0.062745101749897	0.05098038911819458	0.00784313678741455	0.9705080394235388	0.1935737554299857	0.21176470816135406	0.09803921729326248	0.32156863808631897	0.09803921729326248	0.08243059794796576	0.0700446540618887	0.13143052369356156
21	52	nan	0	CATHR	CATHR	332	332	0	1	1	nan	828	1092.0	1140.0	1.0	1.1567165624076794	0.7805420909188993	1.0	0.6119733924611973	0.6415069713117967	41.88311284772768	42.95346318982906	12.806248474865697	4.853919979966838	4.242640687119285	27.486582092394666	26.181268994507302	60.60325493397523	127.35600000000007	0.9064039408866995	1	1	8.494117863476276	8.274510033428669	163.6313766129315	59.15686470642686	0.0784313753247261	0.062745101749897	0.09019607305526733	0.011764705181121826	1.5507620685263295	0.6643593791377592	0.23137255012989044	0.11372549086809158	0.5215686559677124	0.11372549086809158	0.08494117863476276	0.08274510033428668	0.19762243552286413
21	53	nan	0	CATHR	CATHR	332	332	0	1	1	nan	695	1067.0	1136.0	1.0	1.071313697578893	0.652376209479979	1.0	0.6657088122605364	0.5943944851024685	34.72195250023498	36.138621999185304	11.704699910719626	4.574646984397081	4.0	25.620702218432754	26.315604504642888	-75.21922406892799	121.21600000000007	0.8915971776779987	1	1	9.772549275308847	9.57647081092	135.95294450223446	67.23921731859446	0.09019608050584793	0.08235294371843338	0.09019608795642853	0.0156862735748291	1.6208848719654785	1.1772121055936076	0.21960784494876862	0.14901961386203766	0.4627451002597809	0.1568627506494522	0.10179738828446716	0.09975490428041667	0.19561574748522945
21	54	nan	0	CATHR	CATHR	332	332	0	1	1	nan	743	1009.0	1145.0	1.0	1.11499771457495	0.6975991903079756	1.0	0.5991935483870968	0.5606903025453962	37.35068202847772	39.05124837953327	12.165525060596439	4.590907406155732	4.0	28.934221765742883	26.76132368974351	-83.6359332024237	129.04400000000004	0.831096196868009	1	1	6.964706063270569	8.329412028193474	118.2509839348495	54.76470756530762	0.07450980693101883	0.05882352963089943	0.06666667014360428	0.011764705181121826	0.8395332226285537	1.354245001459668	0.14509804546833038	0.13333334028720856	0.3803921639919281	0.1411764770746231	0.0676185054686463	0.08086807794362597	0.15915341041029543
21	55	nan	0	CATHR	CATHR	332	332	0	1	1	nan	375	1038.0	1149.0	1.0	1.0681143663067418	0.39442044966267475	1.0	0.6009615384615384	0.6827944406880931	23.556032338254873	25.179356624028344	8.602325267042627	3.448100083368832	3.0	21.213203435596427	21.646346898441404	-12.873235674298673	83.07600000000005	0.8650519031141869	1	1	5.8039217330515385	5.286274679005146	46.89804049581289	28.984314765781164	0.0784313753247261	0.07450980693101883	0.043137259781360626	0.003921568393707275	1.116163149368615	0.26789721007459055	0.16862745583057404	0.09803921729326248	0.24313725531101227	0.09803921729326248	0.08793820807653846	0.08009507089401736	0.1250614413221677
21	56	nan	0	CATHR	CATHR	332	332	0	1	1	nan	480	1083.0	1161.0	1.0	1.0818331897780646	0.7104818829496811	1.0	0.64	0.6988472738163007	29.772386354216962	29.966648127543394	10.04987562112089	3.9807697380527256	3.605551275463989	20.72493512124505	20.95128951802993	63.51676813919694	92.90400000000004	0.9204218600191755	1	1	7.447059016674757	5.92156882584095	77.90980585291982	35.35294236987829	0.10196078568696976	0.062745101749897	0.05882352590560913	0.00784313678741455	1.6341281666950414	0.34321274482002645	0.19607843458652496	0.125490203499794	0.27450981736183167	0.125490203499794	0.10063593265776699	0.08002120034920203	0.16231209552691628
21	57	nan	0	CATHR	CATHR	332	332	0	1	1	nan	793	1019.0	1169.0	1.0	1.1441078367606263	0.7170111434765634	1.0	0.5830882352941177	0.6899057155098607	39.441668121374256	40.26164427839479	11.40175425099138	4.6497118185113235	4.123105625617661	27.1295741415793	27.493276416080892	-46.16918496092321	120.18400000000007	0.8955392433653303	1	1	6.933333478868008	7.5215688198804855	96.55294371023774	57.84706022962928	0.08235294371843338	0.05882352963089943	0.039215683937072754	0.0156862773001194	1.229340415479238	1.970005741953268	0.11764705926179886	0.10980392247438431	0.24705882370471954	0.12941177189350128	0.07222222373820841	0.0783496752070884	0.12175654944544483
21	58	nan	0	CATHR	CATHR	332	332	0	1	1	nan	270	917.0	1189.0	1.0	1.0812301149302308	0.7271084466891753	1.0	0.75	0.7920047472638733	22.530730649611364	22.80350850198276	7.615773105863909	3.188269392785592	3.0	15.17893276880822	15.46785621937409	36.993370278080384	65.45200000000001	0.9358752166377816	1	1	3.615686383098364	2.007843192666769	35.84705975651741	11.121568955481052	0.08627451211214066	0.03529411926865578	0.04313725233078003	0.00784313678741455	0.7805270577906409	0.6874621537541717	0.16862745583057404	0.08235294371843338	0.21960784494876862	0.08235294371843338	0.06573975241997025	0.036506239866668524	0.1327668879871015
22	1	nan	0	CATHR	CATHR	332	332	0	1	1	nan	583	1040.0	947.0	1.0	2.1113199528226407	0.9468172356790885	1.0	0.3766149870801034	0.3974392757745545	53.27569144405255	48.54894437575342	9.219544457292887	3.285137423635611	2.8284271247461903	20.065334461673533	17.142617694039554	57.47777776602844	135.77000000000004	0.7264797507788162	1	1	4.921568784397095	38.52156903594732	44.34117786306888	222.34510061889887	0.0313725508749485	0.14901961386203766	0.04117647185921669	0.06666667759418488	5.904539423144523	8.281378861269243	0.10980392247438431	1.0	0.18431372940540314	1.0	0.04515200719630363	0.35340889023804883	0.07605690885603582
23	1	nan	0	CATHR	CATHR	332	332	0	2	2	nan	803	963.0	662.0	1.0	1.0219718654563548	0.5412636133623719	1.0	0.7911330049261084	0.785384562209318	35.003549527943235	35.34119409414458	14.212670403551895	5.345490987737958	5.0	28.0	29.43283824167522	5.664978202384445	113.35000000000004	0.9435957696827262	1	1	4.733333442360163	3.8431373927742243	74.75686507672071	22.92941254656762	0.05882352963089943	0.019607843831181526	0.0313725508749485	0.00784313678741455	0.2311578982529399	0.7240048909179471	0.06666667014360428	0.08235294371843338	0.16078431904315948	0.08235294371843338	0.048299320840409825	0.03921568768136963	0.09309696771696228
23	2	nan	0	CATHR	CATHR	332	332	0	2	2	nan	680	827.0	737.0	1.0	1.1062669239663616	0.7347018234891627	1.0	0.7692307692307693	0.7214223525244543	36.23846293096938	36.71511950137164	12.083045973594572	4.56210926251228	4.0	25.0	24.583817236852724	-65.61304135029744	108.83400000000003	0.9096989966555183	1	1	5.317647200077772	5.956862952560186	54.039217084646225	35.85882468149066	0.062745101749897	0.04313725605607033	0.0156862735748291	0.00784313678741455	0.6759362653996562	1.0783046045412905	0.09803921729326248	0.0941176488995552	0.1411764770746231	0.0941176488995552	0.05597523368502918	0.06270382055326512	0.07946943688918562
23	3	nan	0	CATHR	CATHR	332	332	0	2	2	nan	486	841.0	758.0	1.0	1.0756601403656996	0.6684855596483537	1.0	0.648	0.6850434861073528	29.310170032201498	30.528675044947494	10.295630140987	3.9444833557800987	3.605551275463989	21.18726032312814	21.79870977215699	74.16932279250659	94.42000000000003	0.8780487804878049	1	1	3.90980402007699	5.450980555266142	32.3647068887949	32.45098152384162	0.054901961237192154	0.05882352963089943	0.011764705181121826	0.011764705181121826	0.3782705224323603	0.7516769086659228	0.06666667014360428	0.09803921729326248	0.10196078568696976	0.10196078568696976	0.05012569256508962	0.06988436609315567	0.0665940470962858
23	4	nan	0	CATHR	CATHR	332	332	0	2	2	nan	516	823.0	793.0	1.0	1.0742471782915215	0.6725737464750972	1.0	0.7818181818181819	0.8339482031104619	30.23161471308276	29.832867780352597	10.63014581273465	4.239230908261289	4.0	21.0	22.372304995043898	84.91724023397418	88.17800000000003	0.9537892791127541	1	1	4.368627544492483	5.525490362197161	37.30196189135313	25.5450988560915	0.05882352963089943	0.03529411926865578	0.011764705181121826	0.00784313678741455	0.5055958156974678	1.0075938913437386	0.09803921729326248	0.2862745225429535	0.10196078568696976	0.2862745225429535	0.05748194137490109	0.0727038205552258	0.0722906238204518
23	5	nan	0	CATHR	CATHR	332	332	0	2	2	nan	183	872.0	798.0	1.0	1.085635430226791	0.6835212139394741	1.0	0.7408906882591093	0.6172489559152411	18.229285898831915	18.973665961010276	6.324555320336759	2.5369219659559232	2.23606797749979	12.0	13.306114458784577	1.000435173588997	61.03800000000001	0.8840579710144928	1	1	2.239215735346079	1.7764706574380398	9.2352942712605	6.000000242143869	0.0470588244497776	0.0313725508749485	0.003921568393707275	0.003921568393707275	0.0469275979020967	0.23719049727968622	0.054901961237192154	0.05098039284348488	0.062745101749897	0.05098039284348488	0.045698280313185284	0.03625450321302122	0.050466088913991805
23	6	nan	0	CATHR	CATHR	332	332	0	2	2	nan	348	853.0	815.0	1.0	1.2653731002279451	0.8497338663299346	1.0	0.564935064935065	0.5754072176311578	29.66126765320521	28.460498941515414	7.0710678118654755	3.098146183183212	2.8284271247461903	15.752411292829475	15.637772401293946	-30.522989130299827	87.17800000000003	0.883248730964467	1	1	3.15294124558568	4.721568785607815	21.96078496798873	23.274510622024536	0.05098039284348488	0.05882352963089943	0.011764708906412125	0.00784314051270485	0.22216185174605052	1.3709747452889256	0.054901961237192154	0.12941177189350128	0.10980392247438431	0.12941177189350128	0.045694800660662026	0.06842853312475095	0.0631057039310021
23	7	nan	0	CATHR	CATHR	332	332	0	2	2	nan	453	905.0	814.0	1.0	1.2185267741114543	0.8262104359323398	1.0	0.6642228739002932	0.5751077291154131	32.695994117079046	32.2490309931942	8.94427190999916	3.5522333839974043	3.0	18.838485198926264	18.419668232677164	13.63836921019902	99.49000000000004	0.8694817658349329	1	1	3.745098117738962	13.768627796322107	28.47843213751912	63.23137430474162	0.05098039284348488	0.062745101749897	0.011764705181121826	0.035294122993946075	0.1559405433220204	2.803193674097176	0.054901961237192154	0.6196078658103943	0.10588235408067703	0.6196078658103943	0.04623577923134521	0.16998305921385318	0.06286629610931373
23	8	nan	0	CATHR	CATHR	332	332	0	2	2	nan	850	1044.0	825.0	1.0	1.0325709744656395	0.5941545036782998	1.0	0.7142857142857143	0.764321839408207	36.84991410760124	36.24913792078372	13.601470508735444	5.384343163360677	5.0	28.844410203711913	29.64026284703925	-38.93131983784895	118.21600000000005	0.9335529928610653	1	1	4.678431481122971	9.39215712994337	83.26666925102472	52.501962361857295	0.062745101749897	0.03529411926865578	0.03529411554336548	0.023529410362243652	0.3061911699147088	0.6647471616405701	0.06666667014360428	0.16470588743686676	0.1764705926179886	0.1921568661928177	0.04823125238271104	0.09682636216436465	0.09796078735414673
23	9	nan	0	CATHR	CATHR	332	332	0	2	2	nan	914	1002.0	832.0	1.0	1.0268470086143	0.49534904186345735	1.0	0.7074303405572755	0.6845871456196491	36.91544891188844	38.07886552931954	15.231546211727817	5.454875952662206	5.0	32.749405023782714	32.068230275062014	-3.6651643089005237	129.52800000000005	0.9036085022244191	1	1	5.600000135600567	9.709804136306047	97.01568894460797	46.95686413347721	0.06666667014360428	0.019607843831181526	0.03529411554336548	0.027450980618596077	0.14279882264506177	1.140355696990673	0.0941176488995552	0.125490203499794	0.21568627655506134	0.12941177189350128	0.0533333346247673	0.09247432510767664	0.106144079808105
23	10	nan	0	CATHR	CATHR	332	332	0	2	2	nan	841	1140.0	829.0	1.0	1.1542433438750017	0.7622132341049606	1.0	0.6674603174603174	0.6226017805879462	41.74289382299874	41.773197148410844	11.40175425099138	4.677124359880539	4.123105625617661	27.937451968529405	27.021261630808485	-0.3788132702836366	130.28600000000006	0.8728593668915413	1	1	6.223529543727636	5.352941332384944	68.77647215500474	37.67451096512377	0.05882352963089943	0.03529411926865578	0.023529410362243652	0.00784313678741455	0.8866532326803988	1.2593046179673801	0.11372549086809158	0.09803921729326248	0.14509804546833038	0.13333334028720856	0.05762527355303367	0.04956427159615689	0.08177939614150385
23	11	nan	0	CATHR	CATHR	332	332	0	2	2	nan	414	1135.0	848.0	1.0	1.321912198718662	0.8391765836780779	1.0	0.5798319327731093	0.5162339960321896	32.82601851475861	33.37663853655727	8.06225774829855	3.242971908672942	3.0	18.582582155087106	17.852727098034627	-9.124321800589328	100.38800000000005	0.8263473053892215	1	1	4.86666676402092	5.745098190382123	34.474510598927736	26.733334090560675	0.054901961237192154	0.04313725605607033	0.027450978755950928	0.019607845693826675	0.570732516245708	1.5237624989119483	0.12156862765550613	0.12941177189350128	0.15294118225574493	0.12941177189350128	0.06320346446780416	0.07461166481015744	0.08327176473170951
23	12	nan	0	CATHR	CATHR	332	332	0	2	2	nan	874	933.0	856.0	1.0	1.256512157708507	0.8031473176475545	1.0	0.4855555555555556	0.5331483018712289	45.42872343825186	46.8187996428785	11.40175425099138	4.527823566289141	4.123105625617661	26.742254420684702	27.0655468772043	-43.21375751070487	143.528	0.8335717691940868	1	1	7.125490386039019	9.423529736697674	82.15294337272644	43.458824957720935	0.07058823853731155	0.027450980618596077	0.023529410362243652	0.019607845693826675	0.7895478934883008	2.0641049310591963	0.10588235408067703	0.1411764770746231	0.16470588743686676	0.1568627506494522	0.06090162723110272	0.08054298920254423	0.09399650271478997
23	13	nan	0	CATHR	CATHR	332	332	0	2	2	nan	892	825.0	863.0	1.0	1.2975184408057883	0.8579710085195933	1.0	0.6925465838509317	0.5867567277465423	48.282831982212166	45.5411901469428	12.083045973594572	4.660659474033178	4.123105625617661	26.021529547664947	24.802799549856534	8.600621039599636	138.216	0.8698196001950268	1	1	5.44705893099308	6.803921779617667	67.69411941245198	43.91372683271766	0.054901961237192154	0.03529411926865578	0.019607841968536377	0.011764705181121826	1.6934240064252046	2.310291073482273	0.062745101749897	0.14509804546833038	0.15294118225574493	0.14509804546833038	0.047781218692921755	0.05968352438261112	0.07589026839960984
23	14	nan	0	CATHR	CATHR	332	332	0	2	2	nan	882	1159.0	879.0	1.0	1.0071458910906315	0.3345668985797616	1.0	0.7629757785467128	0.7885006721646588	34.624424902231766	35.84689665786984	15.297058540778355	5.597765335096191	5.0	32.49977375486862	32.629088617279024	47.78247602507013	118.56000000000004	0.9408	1	1	4.549019701778889	7.219608042389154	75.97647240757942	51.57255034521222	0.05882352963089943	0.04313725605607033	0.023529410362243652	0.003921568393707275	0.45303160555806005	1.8614410023207089	0.05882352963089943	0.21176470816135406	0.14901961386203766	0.21176470816135406	0.04641856838549886	0.0736694698202975	0.08614112517866147
23	15	nan	0	CATHR	CATHR	332	332	0	2	2	nan	693	945.0	880.0	1.0	1.0388928925571361	0.5925972242470865	1.0	0.7279411764705882	0.7754332947560237	33.36593765908756	33.24154027718932	12.727922061357855	4.886738479614532	4.242640687119285	27.0	26.876227157060917	-74.51014223849442	105.97400000000006	0.9295774647887324	1	1	4.360784415155649	8.109804160892963	52.30980524793267	52.89019753411412	0.054901961237192154	0.05882352963089943	0.0156862773001194	0.0156862773001194	0.6226734723513164	1.814762502919272	0.08235294371843338	0.14901961386203766	0.1411764770746231	0.14901961386203766	0.05070679552506569	0.09430004838247631	0.0754831244558913
23	16	nan	0	CATHR	CATHR	332	332	0	2	2	nan	866	832.0	892.0	1.0	1.036066050767019	0.576211869690023	1.0	0.7517361111111112	0.705298038522514	37.02167818590702	37.73592452822641	14.317821063276353	5.387730256770088	5.0	30.258238144507953	30.25783097193281	66.48730891094256	124.21600000000005	0.9316837009144702	1	1	4.76470597833395	7.07843155413866	82.50588481873274	44.282354298979044	0.062745101749897	0.03529411926865578	0.0313725471496582	0.011764705181121826	0.3227790054282286	1.1532776641493092	0.062745101749897	0.125490203499794	0.1725490242242813	0.125490203499794	0.04717530671617772	0.07008348073404615	0.09527238431724334
23	17	nan	0	CATHR	CATHR	332	332	0	2	2	nan	890	967.0	895.0	1.0	1.052330530289523	0.6633014502597969	1.0	0.7002360346184107	0.7729825761023051	39.108512801829306	40.311288741492746	14.142135623730951	5.535878206974194	5.0	28.61920375428729	29.266946057941848	2.701436619530958	120.28600000000006	0.9417989417989415	1	1	4.756862852722406	6.474509982392192	107.47843411564827	30.972550069913268	0.07254902273416519	0.01568627543747425	0.05098038911819458	0.003921568393707275	0.4258339593056023	4.745353636141289	0.0784313753247261	0.38823530077934265	0.2235294133424759	0.38823530077934265	0.0495506547158584	0.06744281231658533	0.1207622855232003
23	18	nan	0	CATHR	CATHR	332	332	0	2	2	nan	315	905.0	903.0	1.0	1.0220810929230024	0.37258185152024315	1.0	0.7535885167464115	0.749071518601513	21.03405803689312	21.400934559032695	8.94427190999916	3.4144555171776503	3.0	18.0	19.519591849704938	-18.145036488466687	72.69400000000002	0.9038737446197992	1	1	2.929411817342043	2.925490263849497	19.886275079101324	13.654902338981628	0.05098039284348488	0.03529411926865578	0.00784314051270485	0.00784313678741455	0.3613331827362387	0.5513346464664407	0.05882352963089943	0.062745101749897	0.10196078568696976	0.062745101749897	0.04802314454659087	0.04795885678441798	0.06313103199714706
23	19	nan	0	CATHR	CATHR	332	332	0	2	2	nan	737	1219.0	906.0	1.0	1.0461322476230464	0.640943684636938	1.0	0.6979166666666666	0.7667439428548445	35.16646999641335	35.608987629529715	13.0	5.043145332546148	4.47213595499958	25.79230687477667	26.993357058778752	41.63093309370259	109.90400000000005	0.929968454258675	1	1	4.250980474054813	5.3450982067734	74.17255132645369	43.600001284852624	0.06666667014360428	0.0470588244497776	0.0313725546002388	0.00784314051270485	0.4725318511607875	1.0497314121378625	0.05882352963089943	0.09803921729326248	0.18431372940540314	0.09803921729326248	0.047233116378386814	0.05938998007526	0.10064118226113118
23	20	nan	0	CATHR	CATHR	332	332	0	2	2	nan	634	1037.0	918.0	1.0	1.2934824941730332	0.7433610865607566	1.0	0.5908667287977633	0.43464909173338034	37.998381550808475	39.824615503479755	11.313708498984761	3.887343772433086	3.1622776601683795	27.08569982730989	25.416750583392368	-14.301008985111688	135.38800000000003	0.8071292170591979	1	1	5.11372559890151	9.094117920845747	43.7294129692018	43.72941308096051	0.05098039284348488	0.05882352963089943	0.0156862773001194	0.011764708906412125	0.4997057497696866	2.323382753197094	0.054901961237192154	0.21176470816135406	0.12156862765550613	0.21176470816135406	0.046069599990103696	0.08192899027788961	0.06897383749085458
23	21	nan	0	CATHR	CATHR	332	332	0	2	2	nan	836	818.0	920.0	1.0	1.0095181080407678	0.23879400991803051	1.0	0.7676767676767676	0.7764657237698843	33.27124738921634	34.66987164671943	14.866068747318506	5.385945312172234	5.0	31.64032782427493	32.308718355464855	56.09923717398741	116.31800000000004	0.9356463346390599	1	1	4.898039322346449	7.239215932786465	70.4745114184916	53.20000162161887	0.062745101749897	0.05098039284348488	0.019607841968536377	0.011764708906412125	0.312561632170106	0.9334891571586958	0.07058823853731155	0.09803921729326248	0.1764705926179886	0.13333334028720856	0.049979993085167845	0.07386955033455576	0.08429965480680814
23	22	nan	0	CATHR	CATHR	332	332	0	2	2	nan	230	1130.0	937.0	1.0	1.391753689996534	0.8690545309773152	1.0	0.5528846153846154	0.5799983087642738	25.640357292695516	25.96150997149434	7.0	2.612495739410167	2.23606797749979	13.416407864998739	12.684702812371743	66.44413745224347	70.59200000000003	0.8829174664107485	1	1	2.6705882884562016	2.20392164029181	14.250980835407972	10.356862990185618	0.05098039284348488	0.04313725605607033	0.011764708906412125	0.003921568393707275	0.442873261790397	0.37751617366767753	0.05882352963089943	0.05882352963089943	0.0941176488995552	0.07450980693101883	0.0468524261132667	0.038665291934944036	0.06196078624090423
23	23	nan	0	CATHR	CATHR	332	332	0	2	2	nan	834	830.0	948.0	1.0	1.0508987568571053	0.6148719266096907	1.0	0.7473118279569892	0.7024532333309754	37.107173707740834	39.44616584663204	13.601470508735444	5.191996299033058	4.47213595499958	29.22130413558942	29.26371834413767	4.2686627869515	122.14600000000004	0.9134720700985759	1	1	5.0000001192092896	4.207843279466033	69.70980569347739	25.48627537023276	0.062745101749897	0.019607843831181526	0.023529410362243652	0.00784313678741455	0.5541444432401446	1.3093971186696058	0.07058823853731155	0.10196078568696976	0.15294118225574493	0.10196078568696976	0.04901960901185578	0.041253365484961106	0.08358489891304244
23	24	nan	0	CATHR	CATHR	332	332	0	2	2	nan	849	1077.0	956.0	1.0	1.0299232746674551	0.5733628462014762	1.0	0.7146464646464646	0.7122621701573267	36.513179137848034	37.53664875824692	14.142135623730951	5.275322352287368	4.47213595499958	29.953810596162374	29.915304636605963	-33.730941610670016	122.38800000000005	0.9178378378378378	1	1	4.752941269427538	6.8235296420753	63.003923282027245	42.89411906525493	0.05882352963089943	0.03529411926865578	0.0156862735748291	0.011764705181121826	0.6147567490320703	1.2689465005719531	0.054901961237192154	0.11372549086809158	0.11372549086809158	0.11372549086809158	0.0470588244497776	0.06755969942648812	0.07420956805892491
23	25	nan	0	CATHR	CATHR	332	332	0	2	2	nan	751	891.0	957.0	1.0	1.0387449079863522	0.4396334712997648	1.0	0.7333984375	0.6804946322603466	33.175708229329786	35.38361202590826	13.0	4.896329786665863	4.123105625617661	30.388509974356072	29.7976670951676	7.588919108570198	117.76400000000004	0.890337877889745	1	1	4.737254999577999	2.8588236197829247	52.64706003293395	16.988235890865326	0.05098039284348488	0.01568627543747425	0.013725493103265762	0.003921568393707275	0.4683876769920765	0.7348450768396521	0.054901961237192154	0.06666667014360428	0.125490203499794	0.06666667014360428	0.04644367646645097	0.02802768254689142	0.0701026098973821
23	26	nan	0	CATHR	CATHR	332	332	0	2	2	nan	188	996.0	981.0	1.0	1.0649848707841227	0.6336577380917348	1.0	0.6962962962962963	0.707248684754545	17.920176427537942	18.867962264113206	6.708203932499369	2.6761347011367067	2.23606797749979	13.519786070223722	13.86329067976464	27.670201037879124	57.79600000000002	0.8973747016706444	1	1	2.294117696583271	1.988235354423523	12.79607878997922	9.027451183646917	0.05098039284348488	0.04313725605607033	0.0156862735748291	0.003921568393707275	0.23991832122808096	0.2839941837737038	0.062745101749897	0.06666667014360428	0.10980392247438431	0.06666667014360428	0.047794118678818144	0.041421569883823395	0.06806424888286819
23	27	nan	0	CATHR	CATHR	332	332	0	2	2	nan	464	1173.0	985.0	1.0	1.086581884726869	0.7365950875149125	1.0	0.7619047619047619	0.8004252746196049	29.715257491157587	29.120439557122072	9.486832980505138	3.998470205844986	3.605551275463989	19.516147160748712	20.09743890494885	80.0742284244045	85.35000000000002	0.9298597194388778	1	1	3.4313726164400578	6.827451162040234	32.25490282103419	31.32156954333186	0.054901961237192154	0.05098039284348488	0.0156862735748291	0.0156862773001194	0.13761913237479845	0.4790055121730588	0.054901961237192154	0.16470588743686676	0.12941177189350128	0.16470588743686676	0.04700510433479531	0.09352672824712649	0.06951487676947024
23	28	nan	0	CATHR	CATHR	332	332	0	2	2	nan	458	1131.0	992.0	1.0	1.235704248613813	0.849731760982993	1.0	0.6608946608946609	0.651274680861317	33.61121411980704	33.83784863137726	8.48528137423857	3.6138382611344126	3.1622776601683795	19.425717247145283	17.720345118590437	-67.71248489961302	94.00600000000003	0.8919182083739046	1	1	3.7294118367135525	6.380392320454121	29.62745175138116	39.450981456786394	0.05098039284348488	0.07450980693101883	0.00784314051270485	0.00784313678741455	0.689927238384625	0.4195144588065851	0.062745101749897	0.21176470816135406	0.12941177189350128	0.22745098173618317	0.04781297226555836	0.0817999015442836	0.06468875928249161
23	29	nan	0	CATHR	CATHR	332	332	0	2	2	nan	516	1036.0	989.0	1.0	1.0541019249860846	0.6247397972976341	1.0	0.6590038314176245	0.7948971531828913	29.36525165710468	28.635642126552707	10.295630140987	4.1703636038841845	3.605551275463989	21.633307652783937	22.929357768746776	58.456244876120195	90.31800000000004	0.9230769230769231	1	1	3.4431373216211796	1.9960784995928407	36.60784404724836	13.015686727128923	0.05098039284348488	0.019607843831181526	0.011764708906412125	0.00784313678741455	0.5077421829813783	1.3444229697838852	0.054901961237192154	0.0470588244497776	0.12941177189350128	0.0470588244497776	0.047166264679742186	0.027343541090312885	0.07094543420009372
23	30	nan	0	CATHR	CATHR	332	332	0	2	2	nan	819	857.0	990.0	1.0	1.0669061687515184	0.62312812343066	1.0	0.65	0.7044373090461234	37.16836866802184	35.4682957019364	12.529964086141668	5.0441781843253315	4.47213595499958	28.6	29.07011612415655	-55.634655362345676	120.87200000000006	0.8990120746432491	1	1	6.5294119566679	2.819607923272997	95.32157159596682	17.31764766946435	0.0784313753247261	0.01568627543747425	0.039215683937072754	0.00784313678741455	1.1529924868654398	0.6620294271166826	0.14901961386203766	0.062745101749897	0.1921568661928177	0.062745101749897	0.06801470788195729	0.029370915867427055	0.11638775530643079
23	31	nan	0	CATHR	CATHR	332	332	0	2	2	nan	849	1152.0	990.0	1.0	1.1858266714033265	0.8308127587084817	1.0	0.7421328671328671	0.7463555068533693	44.244846263212345	43.18564576337837	12.165525060596439	5.044652297973263	4.47213595499958	25.0	24.624558920166464	-88.09245483203877	119.56000000000004	0.9304109589041096	1	1	4.8274510726332664	7.815686497837305	76.67451199516654	46.662746569141746	0.062745101749897	0.04313725605607033	0.027450978755950928	0.0156862735748291	0.6400026054068012	1.1408722245077334	0.05882352963089943	0.11764705926179886	0.1725490242242813	0.11764705926179886	0.047327951692483	0.0766243774297775	0.0903115571203375
23	32	nan	0	CATHR	CATHR	332	332	0	2	2	nan	302	875.0	1001.0	1.0	1.086220206361897	0.6802370069307366	1.0	0.6357894736842106	0.7086890710925848	23.359565654330975	24.186773244895647	8.0	3.270286747632853	2.8284271247461903	16.916281622791868	17.122380203045452	-81.35578435146527	73.17800000000003	0.8921713441654358	1	1	4.8000001683831215	1.5333333895541728	34.44313835725188	6.764706128742546	0.0784313753247261	0.01568627543747425	0.03529411554336548	0.003921568393707275	0.9328793716730562	1.643902446186946	0.14901961386203766	0.05098039284348488	0.1921568661928177	0.05098039284348488	0.08000000280638536	0.025555556492569544	0.11405012701076782
23	33	nan	0	CATHR	CATHR	332	332	0	2	2	nan	879	924.0	1001.0	1.0	1.0548560315037727	0.5469245141323238	1.0	0.7181372549019608	0.5693558745466148	37.26794082254025	41.23105625617661	14.035668847618199	5.055055400858421	4.242640687119285	31.513339493581697	31.200046445153426	18.674674462708968	139.286	0.8750622200099551	1	1	6.145098190754652	10.72156885638833	80.61176701262593	58.160785883665085	0.062745101749897	0.04313725605607033	0.027450978755950928	0.019607845693826675	0.3093454375290942	1.3224094129116755	0.0941176488995552	0.125490203499794	0.18431372940540314	0.1411764770746231	0.054866948131737966	0.09572829336061009	0.09170849489491005
23	34	nan	0	CATHR	CATHR	332	332	0	2	2	nan	354	1223.0	1009.0	1.0	1.0903602007557303	0.6718413054974415	1.0	0.6807692307692308	0.5282852116185398	25.236972111040867	25.96150997149434	8.06225774829855	3.1511345076004877	2.8284271247461903	19.0	18.692902076610295	70.99391946067729	91.76400000000004	0.8623629719853837	1	1	3.4823530167341232	2.15686281491071	19.619608338922262	9.407843450084329	0.0470588244497776	0.019607843831181526	0.00784313678741455	0.00784313678741455	0.4040693156375685	0.9834799156658318	0.05882352963089943	0.05098039284348488	0.08235294371843338	0.05098039284348488	0.04582043443071215	0.028379773880404077	0.05542262242633408
23	35	nan	0	CATHR	CATHR	332	332	0	2	2	nan	409	906.0	1020.0	1.0	1.0585930186745607	0.605467198261597	1.0	0.6586151368760065	0.6599688366178814	26.020065504066146	26.92582403567252	9.486832980505138	3.6700510380202123	3.1622776601683795	21.4597251142739	20.70859631554027	74.49537742171877	88.24800000000003	0.8748663101604278	1	1	3.5411765463650227	3.6745099276304245	26.035294994711876	17.49019663594663	0.054901961237192154	0.03235294297337532	0.00784314051270485	0.00784313678741455	0.19158643563115585	0.9024486214850631	0.06666667014360428	0.0784313753247261	0.09019608050584793	0.0784313753247261	0.050588236376643184	0.052492998966148924	0.06365597798218063
23	36	nan	0	CATHR	CATHR	332	332	0	2	2	nan	720	1010.0	1022.0	1.0	1.009317762088265	0.41951103658001787	1.0	0.8008898776418243	0.8724825595545889	31.87172304603546	31.906112267087632	14.035668847618199	5.200485186083471	4.47213595499958	27.783428854605383	28.931564103238994	-3.444318535913515	101.83400000000005	0.9486166007905138	1	1	4.08235302567482	6.466666892170906	68.53725692629814	36.03529529646039	0.062745101749897	0.0313725508749485	0.0313725471496582	0.0156862773001194	0.12080334771016366	1.2499720284208704	0.05882352963089943	0.10980392247438431	0.18431372940540314	0.10980392247438431	0.046390375291759316	0.07348485104739666	0.09519063461985854
23	37	nan	0	CATHR	CATHR	332	332	0	2	2	nan	749	862.0	1022.0	1.0	1.0507433633756882	0.636676918067973	1.0	0.7106261859582542	0.7724101141408042	35.46781370985572	35.4682957019364	13.45362404707371	5.066178954008033	4.47213595499958	27.611272207943923	27.35031876058941	27.11200994564396	110.38800000000005	0.9310130515848353	1	1	5.031372677534819	4.011764824390411	88.39215933158994	25.576471406966448	0.07450980693101883	0.027450980618596077	0.043137259781360626	0.003921570256352425	0.3012452714619425	0.8323970806406588	0.09019608050584793	0.08235294371843338	0.21176470816135406	0.08235294371843338	0.05468883345146542	0.04360613939554795	0.11801356386060072
23	38	nan	0	CATHR	CATHR	332	332	0	2	2	nan	940	1174.0	1032.0	1.0	1.0528213927926309	0.6671129936525727	1.0	0.7395751376868608	0.7984657724719245	40.2639128530962	40.85339643163099	14.317821063276353	5.615738374386477	5.0	28.991378028648448	29.994865400780107	-76.24197291333667	121.63000000000005	0.9451985922574158	1	1	4.917647171765566	8.274510063230991	101.61568922176957	50.23529569618404	0.06666667014360428	0.0313725508749485	0.04313725233078003	0.019607841968536377	0.27609036689817223	0.5558135202357974	0.07058823853731155	0.22745098173618317	0.21568627655506134	0.22745098173618317	0.048212227174172215	0.08112264767873521	0.10810179704443572
23	39	nan	0	CATHR	CATHR	332	332	0	2	2	nan	661	763.0	1037.0	1.0	1.1867071455077336	0.636043675403787	1.0	0.6331417624521073	0.5492685389887795	35.40056223215237	37.21558813185679	11.0	4.039212979804187	3.605551275463989	27.630993475331998	27.316952125630305	81.56513005141636	122.97400000000006	0.8657498362802881	1	1	7.050980541855097	4.266666803508997	97.03921775892377	16.317647639662027	0.08725490421056747	0.01568627543747425	0.0627450942993164	0.003921568393707275	1.0245164427594142	2.8270958477484194	0.1568627506494522	0.364705890417099	0.2705882489681244	0.364705890417099	0.06912726021426566	0.0418300667010686	0.14680668344769102
23	40	nan	0	CATHR	CATHR	332	332	0	2	2	nan	607	1237.0	1053.0	1.0	1.2054813848575274	0.7723680095183764	1.0	0.5292066259808196	0.5360676549388974	36.45691411104463	36.6742416417845	9.219544457292887	3.8279724047257293	3.605551275463989	24.78682028422643	23.156531246854176	-54.5898560727729	119.28600000000006	0.8360881542699724	1	1	4.3215687200427055	5.364706078544259	39.67843246459961	36.63137376122177	0.05098039284348488	0.05098039284348488	0.011764708906412125	0.003921572118997574	0.865236500152568	0.9410917094966367	0.054901961237192154	0.0941176488995552	0.10980392247438431	0.0941176488995552	0.04597413531960325	0.05707134126110914	0.06536809302240462
23	41	nan	0	CATHR	CATHR	332	332	0	2	2	nan	477	1086.0	1055.0	1.0	1.0253781223172727	0.5128977234908185	1.0	0.7338461538461538	0.8201581575846207	26.812775854412184	27.202941017470888	10.770329614269007	4.148166595095618	3.605551275463989	22.465357947121777	23.017419978831576	-39.324097308326394	85.49000000000004	0.9253152279340446	1	1	3.3921569250524044	3.4862745981663465	28.31764793023467	20.945098631083965	0.05098039284348488	0.03529411926865578	0.00784313678741455	0.00784313678741455	0.18760506518484965	0.6691656543923721	0.05882352963089943	0.0784313753247261	0.09019608050584793	0.0784313753247261	0.04777685809932964	0.04910245912910347	0.059366138218521325
23	42	nan	0	CATHR	CATHR	332	332	0	2	2	nan	717	854.0	1059.0	1.0	1.118059268265375	0.7679928662390257	1.0	0.6390374331550802	0.7529907752310504	38.062674333254066	36.40054944640259	12.041594578792296	4.7062753352108295	4.242640687119285	24.041630560342615	24.3775593628048	45.275396017835035	109.38800000000005	0.9323797139141743	1	1	4.207843221724033	7.074510000646114	52.23921697214246	57.19215854629874	0.054901961237192154	0.062745101749897	0.0156862773001194	0.0156862735748291	0.12539513949307582	1.2816262658478346	0.05882352963089943	0.13333334028720856	0.12156862765550613	0.14509804546833038	0.046753813574711485	0.07860566667384572	0.07285804319685141
23	43	nan	0	CATHR	CATHR	332	332	0	2	2	nan	481	810.0	1061.0	1.0	1.0964950019241513	0.7045420517485057	1.0	0.6535326086956522	0.6115154342082849	29.919915913796395	31.575306807693888	9.433981132056603	3.6952588130083495	3.1622776601683795	20.858063753124636	21.233034599352198	-2.913960416651071	99.42000000000004	0.8858195211786372	1	1	3.9686275348067284	9.443137504160404	30.666667580604553	48.27843268588185	0.05098039284348488	0.0470588244497776	0.011764705181121826	0.019607845693826675	0.5496700594443936	3.350131404156073	0.062745101749897	0.658823549747467	0.10196078568696976	0.658823549747467	0.04781478957598468	0.11377274101398077	0.06375606565614252
23	44	nan	0	CATHR	CATHR	332	332	0	2	2	nan	735	1188.0	1063.0	1.0	1.0291209628995686	0.5166296547102154	1.0	0.6550802139037433	0.6609135905470969	33.35612413023102	35.35533905932738	13.92838827718412	5.027236410470768	4.242640687119285	28.08994382016854	28.559812676274465	45.97513339523871	118.21600000000004	0.9007352941176471	1	1	4.772549144923687	6.556862946599722	76.71372778341174	37.45882476307452	0.062745101749897	0.03529411926865578	0.03921568766236305	0.011764705181121826	0.5859186402717493	0.8620857585177546	0.07058823853731155	0.11372549086809158	0.20392157137393951	0.11764705926179886	0.050771799414081775	0.0697538611340396	0.10437241875294115
23	45	nan	0	CATHR	CATHR	332	332	0	2	2	nan	937	1292.0	1069.0	1.0	1.0670044816725328	0.7106686219993436	1.0	0.7436507936507937	0.8022898476297853	41.27272025820767	41.43669871020132	15.0	5.609070971311708	5.0	29.0	29.036469251154553	-77.54263196503506	121.14600000000006	0.9455095862764884	1	1	4.815686371177435	12.82745137065649	106.05098356306553	88.21176727861166	0.07058823853731155	0.07450980693101883	0.03921569138765335	0.019607841968536377	0.4802742498318257	0.6891204350427171	0.05882352963089943	0.33725491166114807	0.2235294133424759	0.33725491166114807	0.046754236613373155	0.12453836282190767	0.11318141255396534
23	46	nan	0	CATHR	CATHR	332	332	0	2	2	nan	872	977.0	1069.0	1.0	1.0307008318337052	0.5481810415189906	1.0	0.7602441150828247	0.7850337058728212	36.70822541320961	37.0	14.7648230602334	5.47703017990563	5.0	30.0	30.70128034880887	11.381719748528816	118.14600000000004	0.9442338927991337	1	1	4.537255000323057	5.894117821007967	96.70980662852526	35.184314869344234	0.062745101749897	0.0313725508749485	0.043137259781360626	0.0078431386500597	0.2787857843773196	0.2135708901969575	0.054901961237192154	0.11372549086809158	0.21176470816135406	0.11372549086809158	0.04583085858912179	0.05953654364654512	0.11090574154647392
23	47	nan	0	CATHR	CATHR	332	332	0	2	2	nan	602	828.0	1075.0	1.0	1.0528460007726268	0.5448870447868207	1.0	0.6068548387096774	0.4717730644621392	30.810005297071523	32.57299494980466	11.180339887498949	3.8982095436322273	3.3839144678161843	24.748737341529164	25.834480792433148	40.15424334318298	126.63000000000005	0.8686868686868687	1	1	4.545098144561052	5.321568798273802	38.48235400766134	26.156863566488028	0.05098039284348488	0.03529411926865578	0.011764705181121826	0.00784313678741455	0.5440852654120432	0.564352982363042	0.062745101749897	0.09803921729326248	0.12156862765550613	0.09803921729326248	0.04685668190269126	0.0548615340028227	0.0639241760924607
23	48	nan	0	CATHR	CATHR	332	332	0	2	2	nan	287	1183.0	1087.0	1.0	1.050442858074477	0.6022092219436087	1.0	0.6833333333333333	0.7551532774137111	21.703661531956925	21.02379604162864	7.810249675906654	3.235605765983459	2.8284271247461903	16.97056274847714	17.326864411040734	44.52294086264533	69.10800000000002	0.8982785602503912	1	1	2.5725490748882294	10.64313742145896	15.784314144402742	67.83921696990728	0.0470588244497776	0.062745101749897	0.00784313678741455	0.04313725605607033	0.28808983893275875	3.5874753390780802	0.054901961237192154	1.0	0.08235294371843338	1.0	0.04593837633728981	0.19005602538319571	0.054997610259243004
23	49	nan	0	CATHR	CATHR	332	332	0	2	2	nan	934	816.0	1105.0	1.0	1.012403042795806	0.36826908283749216	1.0	0.7212355212355213	0.784879997849852	35.94642989158591	37.12142238654117	15.811388300841896	5.691540353257487	5.0	32.526911934581186	33.42008781589033	28.168254745060416	122.28600000000006	0.9302788844621513	1	1	5.015686400234699	6.4078433103859425	132.1372582986951	52.00784466229379	0.07058823853731155	0.0313725508749485	0.07058823108673096	0.0156862735748291	0.13942041889679244	2.623615925232595	0.09019608050584793	0.2549019753932953	0.2980392277240753	0.5137255191802979	0.05015686400234699	0.06407843310385943	0.1414745806195879
23	50	nan	0	CATHR	CATHR	332	332	0	2	2	nan	822	1148.0	1106.0	1.0	1.013673424231687	0.4710700141298472	1.0	0.7576036866359447	0.8361688917383421	34.55860311411178	35.11409973215888	15.0	5.450059905840542	5.0	30.0	30.48399947200326	-84.96560091221873	111.14600000000004	0.9448275862068966	1	1	4.3686275370419025	5.000000115483999	68.07058984786272	36.09019724652171	0.060784315690398216	0.03529411926865578	0.019607841968536377	0.00784313678741455	0.21375247627266744	0.9063345754946464	0.054901961237192154	0.10196078568696976	0.16078431904315948	0.10196078568696976	0.04697448964561186	0.05376344210197849	0.08281093655457752
23	51	nan	0	CATHR	CATHR	332	332	0	2	2	nan	451	873.0	1115.0	1.0	1.1123661554149564	0.7585031111026169	1.0	0.7775862068965518	0.6942727059499578	29.980285150842594	30.805843601498726	10.0	3.89421699359491	3.605551275463989	18.46397270193344	19.537234977821306	-15.806666042950974	90.35000000000002	0.9241803278688525	1	1	3.580392226576805	7.474509986117482	29.721569549292326	28.705883184447885	0.05098039284348488	0.03529411926865578	0.011764708906412125	0.011764705181121826	0.18996528989251718	1.0755686923246184	0.05882352963089943	0.8470588326454163	0.10196078568696976	0.8470588326454163	0.04711042403390533	0.09834881560680897	0.06590148458823132
23	52	nan	0	CATHR	CATHR	332	332	0	2	2	nan	413	1062.0	1114.0	1.0	1.2872184659579893	0.8329464957246202	1.0	0.5329032258064517	0.5261432278161766	32.22583900389749	33.54101966249684	8.246211251235321	3.2607014979113402	3.0	19.3793401211035	17.832281947543667	30.001502018471456	99.31800000000004	0.812992125984252	1	1	5.647058937698603	2.6470589134842157	36.00784386694431	10.90196118503809	0.06666667014360428	0.019607843831181526	0.0156862735748291	0.003921568393707275	0.4960053402704717	1.4362598281848622	0.10980392247438431	0.08235294371843338	0.13333334028720856	0.08235294371843338	0.06886657241095857	0.03228120626200263	0.08718606263182642
23	53	nan	0	CATHR	CATHR	332	332	0	2	2	nan	846	1020.0	1128.0	1.0	1.0352567066651839	0.5884687674815642	1.0	0.6724960254372019	0.7894685728407502	36.73610990892185	36.124783736376884	14.142135623730951	5.38382224511032	5.0	29.068883707497267	29.701877750180213	61.18234699890882	116.04400000000005	0.93687707641196	1	1	4.356862835586071	6.250980619341135	63.95294274389744	43.874511079862714	0.05882352963089943	0.04313725605607033	0.0156862773001194	0.011764705181121826	0.654123924286043	0.6962245819718909	0.05882352963089943	0.11372549086809158	0.12941177189350128	0.11372549086809158	0.04634960463389437	0.06649979382277803	0.07559449496914591
23	54	nan	0	CATHR	CATHR	332	332	0	2	2	nan	549	1055.0	1131.0	1.0	1.208350425796152	0.7165055630313713	1.0	0.571875	0.48938047895553705	33.73373398694538	33.61547262794322	8.602325267042627	3.5200113708678384	3.1622776601683795	25.93838853899756	23.53202462066307	29.36612314879629	118.73200000000004	0.8002915451895044	1	1	6.388235442340374	3.8431373508647084	50.45490316301584	16.56470639631152	0.07058823853731155	0.019607843831181526	0.023529410362243652	0.0078431386500597	0.752786798530492	1.6205855919805707	0.10980392247438431	0.06666667014360428	0.15294118225574493	0.06666667014360428	0.06654411919104557	0.040032680738174044	0.09190328444993778
23	55	nan	0	CATHR	CATHR	332	332	0	2	2	nan	657	1172.0	1130.0	1.0	1.0403108003245456	0.5634216220753085	1.0	0.7064516129032258	0.7327704843242722	32.185180429497244	32.7566787083184	12.36931687685298	4.669554640128223	4.123105625617661	25.93838853899756	26.590415066570568	-42.079477719348304	106.14600000000004	0.9305949008498584	1	1	3.8588236179202795	3.835294233635068	56.8117663692683	25.647059755399823	0.054901961237192154	0.0313725508749485	0.027450982481241226	0.00784313678741455	0.2961418642121491	1.4295431939071652	0.05882352963089943	0.2078431397676468	0.1568627506494522	0.2078431397676468	0.04487004206884046	0.04459644457715195	0.08647148610238706
23	56	nan	0	CATHR	CATHR	332	332	0	2	2	nan	330	782.0	1141.0	1.0	1.2329122978146427	0.821251805949334	1.0	0.632183908045977	0.6949432096288101	27.99998712331881	28.284271247461902	7.211102550927978	3.102282423609315	2.8284271247461903	16.296434287653334	15.97583846599254	-84.61986259005302	77.24800000000003	0.8943089430894309	1	1	2.8705882988870144	3.2705883271992207	19.50588294491172	21.105882992967963	0.05098039284348488	0.05098039284348488	0.00784314051270485	0.011764708906412125	0.23481298630702177	0.4208427506204571	0.054901961237192154	0.09019608050584793	0.08627451211214066	0.10196078568696976	0.04556489363312721	0.05191410043173366	0.05910873619670218
23	57	nan	0	CATHR	CATHR	332	332	0	2	2	nan	827	845.0	1128.0	1.0	1.1992443205336176	0.8108887524346552	1.0	0.695542472666106	0.5626662875564016	43.37739273105902	42.941821107167776	11.045361017187261	4.666245550725985	4.123105625617661	26.01416895273362	25.384464723947612	-73.16898628956967	135.904	0.8859132297803963	1	1	5.470588378608227	11.501961138099432	51.75294257514179	52.02745260670781	0.0470588244497776	0.0313725508749485	0.011764705181121826	0.011764705181121826	0.884261065974032	1.2404054186717612	0.07058823853731155	0.6039215922355652	0.10588235408067703	0.6039215922355652	0.047987617356212514	0.10089439594824064	0.06257913249714847
23	58	nan	0	CATHR	CATHR	332	332	0	2	2	nan	732	1217.0	1158.0	1.0	1.0333821202166462	0.5813573427175258	1.0	0.71484375	0.7413855767004284	34.06231182146923	34.438350715445125	13.416407864998739	5.00851612621867	4.357388321059432	27.577164466275352	27.714743865370576	45.22882858226828	111.38800000000005	0.9312977099236641	1	1	4.172549102455378	5.90588253736496	58.25490342080593	53.23921725619584	0.05882352963089943	0.0313725508749485	0.019607845693826675	0.01568627543747425	0.5899238993100958	4.957609587318318	0.054901961237192154	0.125490203499794	0.14509804546833038	0.9647058844566345	0.04688257418489188	0.06635823075690966	0.07958320139454363
23	59	nan	0	CATHR	CATHR	332	332	0	2	2	nan	950	1269.0	1165.0	1.0	1.0404774003824662	0.635440248252125	1.0	0.7335907335907336	0.7534860282093749	39.71642254133159	40.496913462633174	14.866068747318506	5.642550332296152	5.0	30.10234574766882	30.6670374244383	52.75382966353246	125.87200000000007	0.9313725490196079	1	1	4.815686397254467	8.282353159040213	91.52157134562731	49.90588376484811	0.062745101749897	0.0313725508749485	0.0313725546002388	0.0156862735748291	1.0425782080707624	1.9928732154357645	0.06666667014360428	0.12941177189350128	0.1921568661928177	0.13333334028720856	0.045863679973852066	0.07887955389562107	0.0963384961532919
23	60	nan	0	CATHR	CATHR	332	332	0	2	2	nan	565	1172.0	1160.0	1.0	1.0171259115193017	0.4749414868068568	1.0	0.7215836526181354	0.7842910189805038	28.746721458484814	29.206163733020468	12.0	4.500368884152605	4.0	25.45584412271571	25.29761441994496	26.81645136126059	95.14600000000004	0.923202614379085	1	1	3.4941177256405354	3.423529526218772	41.674510799348354	20.39215755276382	0.05098039284348488	0.027450980618596077	0.019607845693826675	0.003921570256352425	0.4762500753801856	1.1027489113551634	0.05882352963089943	0.08235294371843338	0.13333334028720856	0.08235294371843338	0.045378152281045914	0.04446142241842561	0.07376019610504134
23	61	nan	0	CATHR	CATHR	332	332	0	2	2	nan	949	1084.0	1167.0	1.0	1.0515048754899057	0.6680354368357969	1.0	0.8111111111111111	0.7593625345123948	40.446474417785566	40.80441152620633	15.0	5.673081116473731	5.0	29.0	30.09741321882179	-18.041927959675014	125.31800000000005	0.944748631159781	1	1	5.780392292886972	9.937255181372166	94.48235565051436	56.94117823243141	0.06666667014360428	0.03529411926865578	0.027450986206531525	0.0156862735748291	0.7952484073282335	1.6638925038477672	0.09803921729326248	0.14901961386203766	0.20000000298023224	0.14901961386203766	0.05505135517035212	0.09464052553687777	0.09955991111750723
23	62	nan	0	CATHR	CATHR	332	332	0	2	2	nan	835	776.0	1181.0	1.0	1.8463301284058744	0.7718043469396163	1.0	0.4175	0.3016874864591199	52.85163082190448	51.894122981316485	7.280109889280518	3.080077893467612	3.0	35.747483439081414	33.60624256442335	75.07449027774653	186.49599999999984	0.6233669279581933	1	1	10.031372718513012	11.298039535060525	73.2941196411848	52.83137424103916	0.054901961237192154	0.04313725605607033	0.0313725471496582	0.0156862773001194	1.2420636647856638	1.3061479740902162	0.125490203499794	0.3686274588108063	0.16862745583057404	0.3686274588108063	0.06513878388644813	0.0733638930848086	0.08777738879183809
23	63	nan	0	CATHR	CATHR	332	332	0	2	2	nan	956	795.0	1173.0	1.0	1.2375941122080067	0.8452064714248888	1.0	0.5857843137254902	0.6053665157061167	48.40187170198891	49.040799340956916	12.206555615733702	4.902158316374417	4.47213595499958	26.2	25.86789210389525	63.64363990919032	140.87199999999999	0.896390060947023	1	1	8.031372681260109	6.639215903356671	97.75686578080058	39.52549144998193	0.07058823853731155	0.019607843831181526	0.027450986206531525	0.01568627543747425	1.3372728178296145	3.188151053837407	0.12156862765550613	0.1882352977991104	0.1725490242242813	0.1882352977991104	0.0686442109509411	0.056745435071424544	0.1022561357539755
23	64	nan	0	CATHR	CATHR	332	332	0	2	2	nan	307	1045.0	1177.0	1.0	1.079231193584724	0.651855307650612	1.0	0.6977272727272728	0.6588334104785719	23.192513745064737	22.847319317591726	8.0	3.204285866471831	3.0	16.24824314827315	17.58788889557005	66.970767279997	76.52200000000002	0.893740902474527	1	1	2.886274568736553	3.360784411430359	19.031373135745525	14.050980780273676	0.05098039284348488	0.03529411926865578	0.011764705181121826	0.003921568393707275	0.3236598207112712	0.3360005067723172	0.054901961237192154	0.0784313753247261	0.10980392247438431	0.0784313753247261	0.04655281562478312	0.05420620018436063	0.061991443438910505
23	65	nan	0	CATHR	CATHR	332	332	0	2	2	nan	357	1249.0	1178.0	1.0	1.081640505907304	0.48004021101381755	1.0	0.5509259259259259	0.535958082835797	23.61473740977956	26.92582403567252	8.602325267042627	3.2903379426126538	2.8284271247461903	20.506096654409877	20.715945391839256	20.640613721225872	91.49000000000004	0.8263888888888888	1	1	3.015686359256506	3.1686275396496058	19.247059393674135	14.8039220739156	0.0470588244497776	0.0313725508749485	0.00784313678741455	0.00784313678741455	0.472718849784286	0.9200427084429365	0.05098039284348488	0.07450980693101883	0.08627451211214066	0.08235294371843338	0.04247445576417614	0.04462855689647332	0.05391333163494155
23	66	nan	0	CATHR	CATHR	332	332	0	2	2	nan	490	933.0	1182.0	1.0	1.005346873265889	0.31256656770211066	1.0	0.784	0.8025591648158932	25.7126632591381	26.1725046566048	11.40175425099138	4.342034328363978	4.0	23.690634306538815	24.424352324070483	-25.523687652259376	87.59200000000004	0.936007640878701	1	1	3.3019608557224274	13.780392434448004	33.698040161281824	50.85882480442524	0.054901961237192154	0.05098039284348488	0.0156862735748291	0.011764708906412125	0.07773127162996141	4.480823769814501	0.054901961237192154	1.0	0.11764705926179886	1.0	0.04586056744058927	0.19139433936733338	0.0687715105332282
23	67	nan	0	CATHR	CATHR	332	332	0	2	2	nan	755	1121.0	1190.0	1.0	1.1296689817674253	0.7233743832565632	1.0	0.6355218855218855	0.7138445918304969	38.36315902969289	38.600518131237564	12.083045973594572	4.696477119558454	4.123105625617661	25.346976757973145	26.488073711944313	32.409562764618286	115.28600000000006	0.9229828850855746	1	1	6.650980580598116	8.392157124355435	86.85490426421165	44.011766066774726	0.06666667014360428	0.027450980618596077	0.0470588281750679	0.027450982481241226	0.8181034854324299	1.3201016502411707	0.1764705926179886	0.18039216101169586	0.21960784494876862	0.1921568661928177	0.07075511255955443	0.08927826728037697	0.11503960829696908
23	68	nan	0	CATHR	CATHR	332	332	0	2	2	nan	877	1080.0	1196.0	1.0	1.152105446348305	0.7935497116562793	1.0	0.6584084084084084	0.6729239230669156	43.33545178413865	43.86342439892262	13.0	5.065016130697808	4.47213595499958	27.577164466275352	26.36985760787628	-45.21169511067621	127.97400000000006	0.9125910509885536	1	1	5.196078538894653	10.780392486602068	68.98431539162993	60.10196256265044	0.05882352963089943	0.0470588244497776	0.021568626165390015	0.0156862735748291	0.5706846573773655	2.1711348149536023	0.06666667014360428	0.1764705926179886	0.16078431904315948	0.1764705926179886	0.04856148167191265	0.10075133165048662	0.07865942461987449
23	69	nan	0	CATHR	CATHR	332	332	0	2	2	nan	935	1261.0	1200.0	1.0	1.0395737015761637	0.4983450122483495	1.0	0.6493055555555556	0.5843280873554686	37.597903525860474	40.0	15.033296378372908	5.302798241156966	4.47213595499958	32.15375955302374	32.59658547906914	-30.39796709585149	141.80199999999996	0.878346641615782	1	1	5.372549157589674	5.38039231300354	63.807844925671816	36.20784434117377	0.05098039284348488	0.0313725508749485	0.0156862773001194	0.00784313678741455	0.7431416459265222	1.5912531802174568	0.06666667014360428	0.07450980693101883	0.11372549086809158	0.07450980693101883	0.04631507894473857	0.04638269235347879	0.06824368441248323
23	70	nan	0	CATHR	CATHR	332	332	0	2	2	nan	433	746.0	1200.0	1.0	1.1759729540018307	0.7712847670087286	1.0	0.5773333333333334	0.5351601528664114	30.41246582557691	32.7566787083184	8.246211251235321	3.4054359467691486	3.0	21.47243753677006	19.357237255778717	27.868572707213325	100.83400000000003	0.8334937439846006	1	1	4.698039349168539	4.964706018567085	31.94902043417096	24.658824326470494	0.05882352963089943	0.0470588244497776	0.0156862773001194	0.011764705181121826	0.4849275172751206	1.3590828565972424	0.0941176488995552	0.11764705926179886	0.11372549086809158	0.11764705926179886	0.057293162794738284	0.060545195348379086	0.07378526659161885
23	71	nan	0	CATHR	CATHR	332	332	0	2	2	nan	601	1104.0	1207.0	1.0	1.127765502052853	0.667568114710433	1.0	0.5058922558922558	0.5313922838826087	33.34614506539447	35.608987629529715	10.816653826391969	4.125907528737817	3.605551275463989	23.499840302145202	24.827829978482075	37.522957049465326	119.21600000000005	0.8591851322373124	1	1	7.505882553756237	7.290196305140853	70.10980581864715	32.078432344831526	0.07450980693101883	0.027450980618596077	0.04313725233078003	0.0235294122248888	1.8766323341046722	0.5789630806175046	0.16862745583057404	0.14901961386203766	0.21176470816135406	0.16078431904315948	0.08339869504173597	0.0810021811682317	0.1166552509461683
23	72	nan	0	CATHR	CATHR	332	332	0	2	2	nan	714	725.0	1212.0	1.0	1.0438875211963026	0.41467094917555397	1.0	0.65625	0.6047825290447044	32.2406816839472	33.60059523282288	12.727922061357855	4.646384963453161	4.123105625617661	28.89982698910151	29.33809922486048	57.814480190527824	121.80200000000005	0.8766114180478821	1	1	5.282353091984987	6.411764845252037	50.86666814237833	43.40000119060278	0.05882352963089943	0.03529411926865578	0.011764705181121826	0.0156862773001194	0.5556256242567351	2.601676586604317	0.0784313753247261	0.11372549086809158	0.10196078568696976	0.125490203499794	0.053901562163112114	0.06542617189032691	0.07124183213218253
23	73	nan	0	CATHR	CATHR	332	332	0	2	2	nan	643	1231.0	1210.0	1.0	1.0258685430406322	0.3770059708745241	1.0	0.7144444444444444	0.6058039130819716	30.091987940717253	30.886890422961002	11.704699910719626	4.423747058972782	4.0	28.305762950611598	27.87152506707095	47.48759528735824	115.49000000000004	0.8808219178082192	1	1	4.596078529953957	9.462745361030102	42.9764717631042	57.08235461264849	0.05098039284348488	0.062745101749897	0.011764708906412125	0.0156862773001194	0.2913730071952124	2.332377374348474	0.06666667014360428	0.24313725531101227	0.125490203499794	0.27843138575553894	0.04837977399951533	0.09960784590558001	0.06683743664557418
23	74	nan	0	CATHR	CATHR	332	332	0	2	2	nan	360	746.0	1220.0	1.0	1.1011081591836427	0.6596886022620198	1.0	0.6293706293706294	0.5818243277514851	25.441177552611634	27.294688127912362	8.48528137423857	3.2708913205498042	3.0	19.52172023607576	19.120038482749433	-29.415087966487718	88.17800000000003	0.8664259927797834	1	1	4.294117778539658	2.8941177409142256	26.407843831926584	12.062745491042733	0.05882352963089943	0.027450980618596077	0.0156862773001194	0.003921570256352425	0.7885096811469019	0.9361953488368504	0.0941176488995552	0.07450980693101883	0.10980392247438431	0.07450980693101883	0.06048053209210785	0.040762221703017264	0.07335512175535162
23	75	nan	0	CATHR	CATHR	332	332	0	2	2	nan	711	1131.0	1218.0	1.0	1.3364096150098745	0.8751475347366795	1.0	0.5386363636363637	0.47025014254886977	44.28237874416188	45.5411901469428	10.44030650891055	3.9814194022795126	3.605551275463989	23.211917272131483	21.42630214090555	-20.72668359106256	137.84000000000003	0.8439169139465875	1	1	8.956863015890121	9.509804187342525	84.81961061060429	40.10588355269283	0.08627451211214066	0.019607843831181526	0.027450978755950928	0.01568627543747425	0.8903811857428259	2.4960312295571576	0.1568627506494522	0.19607843458652496	0.18431372940540314	0.19607843458652496	0.08695983510572934	0.09232819599361675	0.11929621745513964
23	76	nan	0	CATHR	CATHR	332	332	0	2	2	nan	397	919.0	1228.0	1.0	1.0809642425068653	0.66128739998318	1.0	0.6683501683501684	0.6371064187878578	26.484654437040895	28.30194339616981	9.486832980505138	3.5783416012115437	3.0	20.12461179749811	19.867003699916907	70.78143146151004	88.49000000000004	0.8881431767337807	1	1	3.3647059574723244	5.458823673427105	24.129412468522787	30.113726388663054	0.05098039284348488	0.05882352963089943	0.00784314051270485	0.0156862735748291	0.2975663081506748	1.4915442263091592	0.06666667014360428	0.21960784494876862	0.0941176488995552	0.21960784494876862	0.04806722796389035	0.07798319533467293	0.06077937649501961
23	77	nan	0	CATHR	CATHR	332	332	0	2	2	nan	560	1170.0	1226.0	1.0	1.0986039456544512	0.6931475730998573	1.0	0.625	0.6377572274432255	32.136369383779495	33.61547262794322	10.770329614269007	4.151395777264974	3.605551275463989	23.25510696599781	23.163756882544515	25.26337744127445	105.04400000000005	0.9024979854955681	1	1	5.835294291377068	5.917647270485759	60.870590195059776	29.03921660222113	0.06666667014360428	0.027450980618596077	0.04313725233078003	0.0235294122248888	0.9938031196596055	2.236599427259965	0.16078431904315948	0.1568627506494522	0.1921568661928177	0.1568627506494522	0.07204067026391442	0.07305737370970072	0.10869748249117817
23	78	nan	0	CATHR	CATHR	332	332	0	2	2	nan	242	776.0	1233.0	1.0	1.0887819507905883	0.7006921713448583	1.0	0.6875	0.6522862219084874	21.141388808395693	21.540659228538015	7.0	2.856372855993341	2.23606797749979	14.782095413965715	15.083613923869425	-4.24823633815496	68.28000000000002	0.872072072072072	1	1	2.4901961386203766	5.411764860153198	12.062745310366154	22.839216329157352	0.0470588244497776	0.062745101749897	0.003921568393707275	0.02352941408753395	0.0947050712740549	1.10243828230035	0.054901961237192154	0.25882354378700256	0.062745101749897	0.25882354378700256	0.04446778818964958	0.0966386582170214	0.04984605500151303
23	79	nan	0	CATHR	CATHR	332	332	0	2	2	nan	396	1125.0	1241.0	1.0	1.1087805041517576	0.63797829860886	1.0	0.6111111111111112	0.580842462634696	26.53254509918989	26.68332812825267	8.54400374531753	3.386058638833018	3.0	21.437323142813604	20.431501572948903	10.983627422018174	92.56000000000004	0.8636859323882224	1	1	6.521568812429905	6.278431558981538	45.85882503539324	28.149020513519645	0.08235294371843338	0.027450980618596077	0.027450978755950928	0.0235294122248888	1.2856547959318023	3.4312802212028126	0.16862745583057404	0.19607843458652496	0.18039216101169586	0.19607843458652496	0.09451549003521602	0.09099176172437011	0.1158051137257405
23	80	nan	0	CATHR	CATHR	332	332	0	2	2	nan	564	1143.0	1240.0	1.0	1.2828785200894806	0.8519006261165293	1.0	0.6025641025641025	0.5355019062741311	38.043798479848704	39.44616584663204	9.0	3.771898032302842	3.1622776601683795	20.98442645978569	19.923669229829493	-70.68170010170819	115.04400000000004	0.8545454545454545	1	1	7.19607862457633	10.0705885309726	59.98431550338864	45.137256318703294	0.0784313753247261	0.04313725605607033	0.027450986206531525	0.027450982481241226	0.7218979682304527	2.3823514402048303	0.14509804546833038	0.250980406999588	0.18431372940540314	0.250980406999588	0.07995642916195922	0.11189542812191777	0.10635516933224937
23	81	nan	0	CATHR	CATHR	332	332	0	2	2	nan	853	1204.0	1236.0	1.0	1.0323141107346514	0.5640774544460284	1.0	0.6986076986076986	0.6103003333342578	36.52599105209291	37.0	13.92838827718412	5.224834257978042	4.47213595499958	31.30814590485997	30.160310050713896	-84.42007807558318	132.52800000000005	0.9016913319238901	1	1	4.772549122571945	6.701960999518633	55.49411929026246	45.94509954378009	0.05098039284348488	0.03529411926865578	0.011764705181121826	0.0156862735748291	0.5200387734148545	2.157210772164442	0.05882352963089943	0.10196078568696976	0.11764705926179886	0.11764705926179886	0.04588989540934563	0.06444193268767916	0.06505758416208964
23	82	nan	0	CATHR	CATHR	332	332	0	2	2	nan	645	1162.0	1248.0	1.0	1.0995367793412827	0.5498158105242726	1.0	0.5928308823529411	0.5494362731738106	32.63665513353152	35.11409973215888	11.180339887498949	4.158036935588796	3.605551275463989	26.153846153846153	27.26093863293665	19.21004548613184	121.45800000000006	0.8486842105263158	1	1	7.129411984235048	7.458823749795556	68.47451181709766	37.423530573025346	0.06666667014360428	0.0313725508749485	0.03921568766236305	0.02352941408753395	1.6414982579862616	2.244188412197905	0.16470588743686676	0.19607843458652496	0.20392157137393951	0.19607843458652496	0.0750464419393163	0.07851393420837427	0.10616203382495762
23	83	nan	0	CATHR	CATHR	332	332	0	2	2	nan	712	812.0	1247.0	1.0	1.1704046524744367	0.7670718217314734	1.0	0.6164502164502165	0.6760236830978391	38.7858876576266	36.89173349139343	10.770329614269007	4.437028292098613	4.0	24.40680863391008	24.883522048190237	-55.79558957541584	115.04400000000005	0.898422712933754	1	1	5.682353060692549	7.560784524306655	69.2862765006721	38.45098155736923	0.06666667014360428	0.0313725508749485	0.027450978755950928	0.019607843831181526	0.613849563557123	1.9903517494862017	0.125490203499794	0.14509804546833038	0.1921568661928177	0.14509804546833038	0.06045056447545265	0.0804338779181559	0.09731218609644958
23	84	nan	0	CATHR	CATHR	332	332	0	2	2	nan	435	832.0	1256.0	1.0	1.1845136361875057	0.7971858065529769	1.0	0.6	0.656526729592966	31.04390631436642	30.870698080866262	8.48528137423857	3.497945535462967	3.0	19.566994062378825	18.742262945078792	-53.416417196822536	91.24800000000003	0.894141829393628	1	1	4.674509909003973	5.192157011479139	36.5372559428215	20.941177068278193	0.05882352963089943	0.027450980618596077	0.023529410362243652	0.01568627543747425	0.7199956093945238	1.6268649269383217	0.11764705926179886	0.1411764770746231	0.14509804546833038	0.1411764770746231	0.06150670932899965	0.0683178554141992	0.08399369182257817
23	85	nan	0	CATHR	CATHR	332	332	0	2	2	nan	337	952.0	1262.0	1.0	1.2824820298654962	0.8664049674626297	1.0	0.6394686907020873	0.586058006473958	29.720195192774945	30.265491900843113	7.280109889280518	3.082047021289674	2.8284271247461903	15.132085117392117	14.8405416898593	6.226055187666504	85.00600000000003	0.8641025641025641	1	1	3.2352941781282425	3.3098040353506804	23.098039817065	18.427451567724347	0.054901961237192154	0.0470588244497776	0.0156862735748291	0.00784314051270485	0.1990117444294873	0.30847517545344916	0.05882352963089943	0.09019608050584793	0.10980392247438431	0.09019608050584793	0.047577855560709446	0.048673588755157066	0.0685401774987092
23	86	nan	0	CATHR	CATHR	332	332	0	2	2	nan	816	1089.0	1262.0	1.0	1.040936482059823	0.6457549673918954	1.0	0.7604846225535881	0.7951503511415523	36.97808109067262	36.76955262170047	14.0	5.324815382514871	5.0	27.687436097390073	28.23441815236037	13.80664027506634	113.56000000000006	0.9390103567318757	1	1	4.454902049154043	8.109804157167673	66.50980570912361	46.57647201232612	0.05882352963089943	0.04313725605607033	0.019607845693826675	0.0156862735748291	0.22806709796550947	0.837872434101894	0.05882352963089943	0.23529411852359772	0.15294118225574493	0.23529411852359772	0.046893705780568874	0.0853663595491334	0.08150711483961227
23	87	nan	0	CATHR	CATHR	332	332	0	2	2	nan	480	997.0	1270.0	1.0	1.0196998661057823	0.4996971244426944	1.0	0.7729468599033816	0.7892770903227478	26.71976442750182	26.92582403567252	11.0	4.203272296037854	3.802775637731995	21.59182476197239	23.144665250084806	-86.10741094703974	87.42000000000003	0.9311348205625606	1	1	3.4156863428652287	3.286274602636695	32.88235378265381	17.964706456288695	0.05098039284348488	0.027450980618596077	0.0156862773001194	0.0078431386500597	0.3650034134831319	1.8803173928815198	0.05882352963089943	0.09803921729326248	0.11372549086809158	0.09803921729326248	0.046790223874866144	0.04501746031009171	0.0685049037138621
23	88	nan	0	CATHR	CATHR	332	332	0	2	2	nan	216	877.0	1274.0	1.0	1.171747781968059	0.6895400834029808	1.0	0.6	0.5953509075130702	20.617089317603728	21.095023109728988	6.708203932499369	2.6721597592894657	2.23606797749979	14.153846153846155	14.931875852791856	-22.947573962287013	67.52200000000002	0.8744939271255061	1	1	2.549019653350115	3.5254902876913548	12.96862781047821	15.078431785106659	0.05098039284348488	0.05098039284348488	0.00784314051270485	0.019607841968536377	0.1769923651283971	1.159051829318203	0.05882352963089943	0.11372549086809158	0.09019608050584793	0.11372549086809158	0.048094710440568206	0.06651868467342179	0.06003994356702875
23	89	nan	0	CATHR	CATHR	332	332	0	2	2	nan	845	1161.0	1278.0	1.0	1.077389787542972	0.7200874657147388	1.0	0.6401515151515151	0.7514627086451974	39.56803799748412	39.319206502675	13.341664064126334	5.174553327514001	4.47213595499958	27.280029325497434	27.45560099980889	-24.527722092807664	118.87200000000006	0.9255202628696605	1	1	4.454902056604624	6.7882354855537415	79.87451216205955	35.07058936357498	0.05882352963089943	0.027450980618596077	0.0313725508749485	0.011764707043766975	0.4104273237245921	2.6329611298361963	0.054901961237192154	0.21176470816135406	0.18431372940540314	0.3019607961177826	0.04592682532582086	0.06998180912942001	0.09452604989592846
23	90	nan	0	CATHR	CATHR	332	332	0	2	2	nan	289	1238.0	1291.0	1.0	1.7930117494682598	0.9353951895152519	1.0	0.6351648351648351	0.4689031416518209	34.27601981231291	34.132096331752024	6.0	2.514149016900015	2.23606797749979	12.0	12.120140162888749	87.5133848094598	88.00600000000003	0.834054834054834	1	1	3.9019608944654465	4.321568755432963	26.97647137194872	16.2784318998456	0.05882352963089943	0.03529411926865578	0.0313725508749485	0.0156862773001194	0.5261972902936449	0.8626598720011724	0.15294118225574493	0.10196078568696976	0.21960784494876862	0.10196078568696976	0.05345151910226639	0.05919957199223237	0.09334419159843847
23	91	nan	0	CATHR	CATHR	332	332	0	2	2	nan	945	945.0	1294.0	1.0	1.1713598750668026	0.7613198853917993	1.0	0.6176470588235294	0.6313575547408985	44.54675011372745	44.721359549995796	13.0	5.045208734606409	4.47213595499958	29.03802321875286	28.88306408226353	-80.53371688766798	137.14600000000002	0.8864915572232646	1	1	8.890196293592453	8.062745317816734	112.50980747491121	47.3686289191246	0.08627451211214066	0.0313725508749485	0.0313725471496582	0.01568627543747425	1.1517018670778498	2.0566403914441485	0.13333334028720856	0.11372549086809158	0.21960784494876862	0.11764705926179886	0.07534064655586825	0.06832835015098927	0.11905799732794838
23	92	nan	0	CATHR	CATHR	332	332	0	2	2	nan	379	1092.0	1307.0	1.0	1.0495161038025853	0.5641406600504879	1.0	0.6625874125874126	0.7040416980249046	24.583443931559234	25.079872407968907	9.055385138137417	3.616806137960245	3.1622776601683795	20.29875868028378	20.298026027589373	12.200227860702366	82.24800000000003	0.8949232585596222	1	1	3.066666729748249	4.4666667729616165	22.11372620239854	25.486275266855955	0.05098039284348488	0.05098039284348488	0.00784313678741455	0.011764705181121826	0.08376596072008234	1.3257383414535677	0.062745101749897	0.11764705926179886	0.0784313753247261	0.11764705926179886	0.04717948814997306	0.06871795035325563	0.05834756253931013
23	93	nan	0	CATHR	CATHR	332	332	0	2	2	nan	411	1157.0	1309.0	1.0	1.0675836283049565	0.30557773989612763	1.0	0.685	0.5527644856337224	24.244787144510152	26.076809620810597	8.06225774829855	3.251071858683078	3.0	22.687060248139307	23.085089411023638	76.52209138396941	96.66200000000003	0.874468085106383	1	1	5.823529537767172	4.454902066849172	38.22745177894831	17.54117693658918	0.08235294371843338	0.019607843831181526	0.011764705181121826	0.00784313678741455	0.615745863129933	3.0180971580642844	0.10196078568696976	0.12941177189350128	0.1411764770746231	0.12941177189350128	0.07371556376920471	0.05639116540315408	0.09301083157894965
23	94	nan	0	CATHR	CATHR	332	332	0	2	2	nan	423	1211.0	1315.0	1.0	1.190382505037212	0.8252677048880962	1.0	0.6957236842105263	0.6586713232922115	31.21445245457211	31.575306807693888	8.246211251235321	3.5418199234516283	3.1622776601683795	18.0	17.6281037051329	-85.78413214806764	89.83400000000003	0.8952380952380953	1	1	3.823529474437237	6.556862913072109	25.9843145981431	33.988236367702484	0.054901961237192154	0.06666667014360428	0.00784313678741455	0.011764705181121826	0.2624767339027539	0.48438061915196096	0.06666667014360428	0.125490203499794	0.08627451211214066	0.125490203499794	0.05098039299249649	0.08742483884096146	0.06142863971192222
23	95	nan	0	CATHR	CATHR	332	332	0	2	2	nan	549	1137.0	1317.0	1.0	1.3973162876666771	0.8692456979612375	1.0	0.6238636363636364	0.4335460568965793	39.63565454554815	39.81205847478876	8.48528137423857	3.4236338147165006	3.0	19.890639873698202	19.595088209900247	-85.32210347752383	126.14600000000004	0.8280542986425339	1	1	6.866666819900274	6.831372743472457	45.58431477099657	27.65490280650556	0.062745101749897	0.027450980618596077	0.019607841968536377	0.019607845693826675	0.5699898234885631	1.7373962383875758	0.10588235408067703	0.1411764770746231	0.14901961386203766	0.1411764770746231	0.06732026294019877	0.06697424258306331	0.08303153874498465
23	96	nan	0	CATHR	CATHR	332	332	0	2	2	nan	371	1156.0	1326.0	1.0	1.1536084120395682	0.7915680654326379	1.0	0.6309523809523809	0.5853111379971307	28.210851686254628	30.0	8.94427190999916	3.3832923920281783	3.0	17.07629936490925	17.239115672254883	-24.97682585429089	89.24800000000003	0.8791469194312796	1	1	4.466666769236326	5.05490206182003	30.172549698501825	22.90980450809002	0.05882352963089943	0.0313725508749485	0.01764705777168274	0.0313725471496582	0.8990742075756818	2.011735115387031	0.10196078568696976	0.11764705926179886	0.14509804546833038	0.12941177189350128	0.06291079956670882	0.07119580368760606	0.08132762721968147
24	1	nan	0	CATHR	CATHR	332	332	0	3	3	nan	716	1294.0	756.0	1.0	1.0134367839237073	0.29858011081145197	1.0	0.69921875	0.7752351243373828	31.11593021161432	32.57299494980466	13.45362404707371	5.045918026597927	4.242640687119285	28.423624663726304	29.696563837749082	-58.414211885072916	107.73200000000004	0.9322916666666666	1	1	5.164706010371447	10.607843410223722	70.6352960690856	68.21960969641805	0.07450980693101883	0.062745101749897	0.023529410362243652	0.019607841968536377	0.38729538544627823	2.9235205927679115	0.0941176488995552	0.2705882489681244	0.18039216101169586	0.2705882489681244	0.058689841026948256	0.12054367511617867	0.098652648141181
24	2	nan	0	CATHR	CATHR	332	332	0	3	3	nan	339	735.0	766.0	1.0	1.0537038321964964	0.6832453681176416	1.0	0.7337662337662337	0.864983031632063	24.40383606378531	24.08318915758459	8.602325267042627	3.6071016616384526	3.1622776601683795	16.97056274847714	17.819409162813727	-43.420068820897235	70.17800000000004	0.9416666666666667	1	1	3.01960788667202	7.878431670367718	29.92549094557762	46.96862943470478	0.062745101749897	0.12941177189350128	0.023529410362243652	0.011764705181121826	0.27358585358264087	0.2742340538736056	0.062745101749897	0.1764705926179886	0.16470588743686676	0.18039216101169586	0.05206220494262103	0.1358350287994434	0.08827578450022897
24	3	nan	0	CATHR	CATHR	332	332	0	3	3	nan	576	1311.0	773.0	1.0	1.3283636765925266	0.8620279311488255	1.0	0.5	0.5826528241003696	39.3874985545736	38.91015291668744	9.848857801796104	3.844484484231357	3.605551275463989	19.691856965995633	19.963978069324014	52.82719307859545	111.45800000000006	0.909952606635071	1	1	5.29019620642066	4.803921697661281	59.89411936700344	28.32156945951283	0.06666667014360428	0.0313725508749485	0.0313725546002388	0.011764705181121826	1.5547738609391046	3.264352125913168	0.19607843458652496	0.13333334028720856	0.2549019753932953	0.13333334028720856	0.06011586598205296	0.05459001929160546	0.10398284612326986
24	4	nan	0	CATHR	CATHR	332	332	0	3	3	nan	774	781.0	772.0	1.0	1.029276851357082	0.5364548526313587	1.0	0.6935483870967742	0.7643939217971067	34.43755926275135	35.12833614050059	13.416407864998739	5.149992284516781	4.47213595499958	29.415642097360376	29.06285564572475	67.13653867441857	112.80200000000006	0.9225268176400476	1	1	4.564705953001976	11.047059152275324	66.15294275432825	80.64313964918256	0.06666667014360428	0.08235294371843338	0.019607841968536377	0.019607841968536377	0.3108500813208102	0.6632601821230668	0.05882352963089943	0.18039216101169586	0.14509804546833038	0.1921568661928177	0.0496163690543693	0.12007672991603613	0.0854689182872458
24	5	nan	0	CATHR	CATHR	332	332	0	3	3	nan	759	845.0	774.0	1.0	1.3187000862326852	0.8797726760980151	1.0	0.5698198198198198	0.6573252928421298	45.595476494940385	43.93176527297759	10.63014581273465	4.395413449743746	4.123105625617661	21.730652059661097	21.675843918300448	43.16696805693119	120.45800000000006	0.9239196591600733	1	1	4.99607852101326	7.258823687210679	63.52549185231328	46.9490209184587	0.062745101749897	0.0470588244497776	0.019607841968536377	0.0156862735748291	0.3362690473234616	0.5736640889561397	0.062745101749897	0.11764705926179886	0.16470588743686676	0.11764705926179886	0.05046543960619455	0.07332145138596645	0.08369630020067625
24	6	nan	0	CATHR	CATHR	332	332	0	3	3	nan	774	814.0	781.0	1.0	1.0164502782739255	0.5268199498120089	1.0	0.7565982404692082	0.8896510088248617	34.121055647095396	34.20526275297414	14.142135623730951	5.373321188400668	5.0	28.284271247461902	29.00210930328859	49.33249728992655	104.56000000000004	0.9508599508599511	1	1	4.470588304102421	7.894117902964354	99.768629912287	45.85882498882711	0.0784313753247261	0.03529411926865578	0.0470588281750679	0.0156862773001194	0.07348844503797894	1.972427409773383	0.062745101749897	0.1764705926179886	0.250980406999588	0.1764705926179886	0.05080213981934569	0.08970588526095856	0.12890003864636562
24	7	nan	0	CATHR	CATHR	332	332	0	3	3	nan	415	1217.0	786.0	1.0	1.1072679119440756	0.7486361273220812	1.0	0.6650641025641025	0.7709163711882201	28.549167613674285	27.313000567495326	8.94427190999916	3.7558153818384654	3.1622776601683795	17.750406279207333	18.927558761990674	33.89482045828342	82.24800000000003	0.9496567505720824	1	1	3.9882353954017162	5.42352956160903	39.25098154321313	29.043138045817614	0.06666667014360428	0.05098039284348488	0.023529410362243652	0.0156862735748291	0.30774502755663324	1.5961215882168556	0.0941176488995552	0.13333334028720856	0.18431372940540314	0.13333334028720856	0.059525901423906215	0.08094820241207507	0.09458067841738103
24	8	nan	0	CATHR	CATHR	332	332	0	3	3	nan	824	754.0	792.0	1.0	1.0082693759840728	0.3739109558890644	1.0	0.7134199134199134	0.8112973624478562	33.73844680374225	34.36568055487916	15.0	5.5129402849203295	5.0	30.405591591021544	31.29121530250318	-65.58952828677214	112.97400000000005	0.944954128440367	1	1	4.63137261942029	11.352941557765007	84.34117919951677	60.46666846610606	0.07058823853731155	0.0470588244497776	0.0313725546002388	0.023529410362243652	0.29968142641033	0.7917537840121294	0.062745101749897	0.1725490242242813	0.18039216101169586	0.1725490242242813	0.05034100673282924	0.12340153867135877	0.10235579999941356
24	9	nan	0	CATHR	CATHR	332	332	0	3	3	nan	661	1270.0	797.0	1.0	1.412004038306305	0.7190430418231768	1.0	0.5611205432937182	0.46538395936893595	40.041805098450645	38.948684188300895	9.0	3.564215788928988	3.1622776601683795	29.391901987435663	27.82767476672195	84.23126790364577	133.598	0.7200435729847494	1	1	8.725490439683199	9.188235508278012	81.88235500454903	38.82745206914842	0.07058823853731155	0.027450980618596077	0.05098038911819458	0.027450982481241226	0.390704341502551	1.1492217538468197	0.1764705926179886	0.3176470696926117	0.239215686917305	0.3176470696926117	0.0807915781452148	0.08507625470627789	0.12387648260900004
24	10	nan	0	CATHR	CATHR	332	332	0	3	3	nan	448	1249.0	796.0	1.0	1.0703761136394454	0.6762783305856599	1.0	0.6283309957924264	0.7206116251060397	28.171409719950628	30.01666203960727	9.486832980505138	3.805143928767229	3.3839144678161843	20.554804791094465	20.75236183482208	84.58052089933015	88.38800000000005	0.9114954221770092	1	1	6.682353142648935	4.964705997146666	59.45882524549961	21.29019671306014	0.09803921729326248	0.019607843831181526	0.0313725471496582	0.01568627543747425	1.1273652132060603	2.346569412732167	0.18039216101169586	0.1764705926179886	0.2235294133424759	0.1764705926179886	0.09684569771954979	0.07195226082821256	0.13272059206584735
24	11	nan	0	CATHR	CATHR	332	332	0	3	3	nan	735	1043.0	817.0	1.0	1.0140697207630658	0.40843019408780945	1.0	0.7409274193548387	0.7932719803278028	32.195605835861045	33.015148038438355	13.601470508735444	5.130740316093915	4.47213595499958	29.3044676596849	29.387812809233658	-32.57554626188193	107.90400000000004	0.928616550852811	1	1	4.600000061094761	6.717647293582559	72.18823754787445	37.705883571878076	0.062745101749897	0.0313725508749485	0.0313725546002388	0.011764705181121826	0.28396733925470746	2.4983729774724464	0.05882352963089943	0.16078431904315948	0.18431372940540314	0.16078431904315948	0.051111111789941786	0.07464052548425065	0.09821528918078157
24	12	nan	0	CATHR	CATHR	332	332	0	3	3	nan	437	1163.0	814.0	1.0	1.0829736473430107	0.6692756361976503	1.0	0.6723076923076923	0.7035228268075063	27.90234067790194	28.178005607210743	9.433981132056603	3.7739267578211875	3.1622776601683795	20.84441544328873	20.731835738558154	-53.79884939976127	88.35000000000002	0.9066390041493776	1	1	3.7294118218123913	4.9568629041314125	35.262745942920446	22.945098727941513	0.05882352963089943	0.027450980618596077	0.019607841968536377	0.011764705181121826	0.5762116170997365	3.925677099021503	0.062745101749897	0.1921568661928177	0.14509804546833038	0.1921568661928177	0.05108783317551221	0.06790223156344401	0.08069278247807883
24	13	nan	0	CATHR	CATHR	332	332	0	3	3	nan	763	878.0	822.0	1.0	1.0501034490126357	0.660210821744118	1.0	0.7225378787878788	0.8351845985121168	36.133178486938476	35.608987629529715	12.806248474865697	5.125399686402355	4.47213595499958	26.295363732912193	27.1389198321289	-55.71784533896392	107.14600000000006	0.940234134319162	1	1	4.600000090897083	10.48235322535038	76.83921805396676	77.36862934753299	0.07058823853731155	0.09019608050584793	0.027450986206531525	0.0156862735748291	0.5297120843041656	0.468360015206516	0.06666667014360428	0.1921568661928177	0.20000000298023224	0.19607843458652496	0.05168539427974251	0.11777924972303798	0.10070670780336403
24	14	nan	0	CATHR	CATHR	332	332	0	3	3	nan	415	1069.0	829.0	1.0	1.162943957511217	0.7951943365741759	1.0	0.6484375	0.6634113743360125	30.01330178990769	31.400636936215164	8.94427190999916	3.5742850346461723	3.0	18.729244922970476	18.19870523837557	72.19184001206148	88.66200000000003	0.9232480533926585	1	1	7.000000167638063	2.4313726238906384	53.200001414865255	10.784314108081162	0.07450980693101883	0.01568627543747425	0.043137259781360626	0.003921568393707275	1.3913150364958262	1.3399421654896684	0.19607843458652496	0.0784313753247261	0.2705882489681244	0.0784313753247261	0.09859155165687414	0.03424468484353012	0.1281927744936512
24	15	nan	0	CATHR	CATHR	332	332	0	3	3	nan	678	1088.0	830.0	1.0	1.4947844529866436	0.8410326838058642	1.0	0.5467741935483871	0.45478939735788626	44.68340390091438	43.829214001622255	8.94427190999916	3.6077673631563	3.1622776601683795	27.17033092815529	24.17302047338607	72.88283472884292	136.872	0.7259100642398287	1	1	9.235294323414564	4.039215808734298	87.33725691586733	20.54902028432116	0.07450980693101883	0.019607843831181526	0.05098039656877518	0.0078431386500597	1.625066923842676	2.3400416757814404	0.1882352977991104	0.06666667014360428	0.24705882370471954	0.06666667014360428	0.08245798503048718	0.03606442686369909	0.1288160131502468
24	16	nan	0	CATHR	CATHR	332	332	0	3	3	nan	529	1284.0	828.0	1.0	1.2504606681610104	0.7901289832969707	1.0	0.5700431034482759	0.5455339791461754	35.01612423344101	35.510561809129406	9.486832980505138	3.6563924272819843	3.1622776601683795	21.91065775089655	21.462804500833844	47.65853237366304	110.38800000000005	0.8484362469927826	1	1	6.929411951452494	5.549019793048501	64.3921586535871	26.36470671184361	0.07450980693101883	0.0313725508749485	0.043137259781360626	0.0156862773001194	0.8143311839026218	1.00779881413299	0.18431372940540314	0.11764705926179886	0.23137255012989044	0.11764705926179886	0.07785856125227521	0.062348537000544955	0.12172430747369963
24	17	nan	0	CATHR	CATHR	332	332	0	3	3	nan	630	1262.0	832.0	1.0	1.0486254507718022	0.6049438936465199	1.0	0.658307210031348	0.6821202909672502	32.11045189632998	34.17601498127012	12.0	4.502520468926074	4.0	25.830680718673317	25.568528490624825	64.80784740788268	107.73200000000004	0.8974358974358975	1	1	7.082353137433529	5.827451162040234	85.40000209957361	30.86666762828827	0.0882352963089943	0.0313725508749485	0.043137259781360626	0.0078431386500597	0.7356068274472375	2.159222245182493	0.18039216101169586	0.16078431904315948	0.22745098173618317	0.16078431904315948	0.08048128565265374	0.06622103593227538	0.13555555888821208
24	18	nan	0	CATHR	CATHR	332	332	0	3	3	nan	213	1176.0	839.0	1.0	1.135764314834963	0.7426197351598545	1.0	0.665625	0.6281005532865079	20.680487679182523	19.924858845171276	5.830951894845301	2.61467661114358	2.23606797749979	14.316477865087434	13.849998031434996	84.15980455020447	65.28000000000002	0.848605577689243	1	1	2.694117683917284	1.7372549679130316	14.274510215967894	6.968627719208598	0.054901961237192154	0.027450980618596077	0.011764708906412125	0.003921568393707275	0.16063878041508214	0.40599315497451993	0.05882352963089943	0.0470588244497776	0.10588235408067703	0.05882352963089943	0.050832409130514795	0.03277839562100059	0.06701647988717321
24	19	nan	0	CATHR	CATHR	332	332	0	3	3	nan	848	754.0	845.0	1.0	1.3571057254454622	0.7242493027548446	1.0	0.5506493506493506	0.42402723811655857	44.56408212415375	43.56604182158393	9.219544457292887	3.8174950066239153	3.605551275463989	33.32048068842394	30.728637560660136	-2.555168789243405	158.5279999999999	0.7541129390840373	1	1	9.439215892925858	13.019608238711953	92.43921850435436	63.898041093721986	0.06666667014360428	0.03529411926865578	0.03921569138765335	0.0313725508749485	0.47935430460974043	3.2563493368859056	0.16862745583057404	0.38823530077934265	0.20000000298023224	0.38823530077934265	0.07317221622423146	0.10092719564892987	0.10900851238721032
24	20	nan	0	CATHR	CATHR	332	332	0	3	3	nan	354	1279.0	849.0	1.0	1.2375299839235159	0.7601729059467008	1.0	0.6243386243386243	0.4953661858550469	28.04796162077519	27.313000567495326	7.0710678118654755	2.9416427572056625	2.8284271247461903	19.77992120861122	18.223344820496767	-78.34938297352183	94.76400000000002	0.7910614525139665	1	1	5.917647190392017	8.46666693687439	33.51764800027013	34.403922624886036	0.07058823853731155	0.0784313753247261	0.023529410362243652	0.011764705181121826	0.6160488795076099	1.202445623911649	0.11764705926179886	0.16470588743686676	0.16078431904315948	0.16470588743686676	0.07490692646065845	0.10717299920094164	0.09468262146968963
24	21	nan	0	CATHR	CATHR	332	332	0	3	3	nan	502	1298.0	856.0	1.0	1.141586544937309	0.6802373616382084	1.0	0.6972222222222222	0.5890020512734703	30.8406706529336	31.304951684997057	8.94427190999916	3.5752182140755715	3.1622776601683795	23.0	22.605961913090383	86.77783851624542	103.49000000000004	0.8632846087704215	1	1	5.882353037595749	10.270588517189026	48.603922825306654	54.647060342133045	0.07058823853731155	0.09019608050584793	0.023529410362243652	0.019607841968536377	0.4264750555702985	1.4416826504070432	0.11764705926179886	0.20392157137393951	0.16470588743686676	0.20392157137393951	0.06839945392553197	0.119425447874291	0.0968205633970252
24	22	nan	0	CATHR	CATHR	332	332	0	3	3	nan	859	856.0	855.0	1.0	1.0547991219465547	0.6503067460422803	1.0	0.688301282051282	0.6768502797133747	38.25951822785117	38.47076812334269	14.212670403551895	5.33894865934041	5.0	29.409182239565926	29.06467436814815	85.25555268226853	126.28600000000006	0.9296536796536794	1	1	5.125490292906761	9.02745122089982	109.23921819031239	49.97255049087107	0.07058823853731155	0.0313725508749485	0.05490196496248245	0.0235294122248888	0.32170338505586255	1.9042894880969297	0.07058823853731155	0.18039216101169586	0.2549019753932953	0.18039216101169586	0.05230092135619144	0.09211684919285532	0.12717021908068962
24	23	nan	0	CATHR	CATHR	332	332	0	3	3	nan	510	762.0	869.0	1.0	1.2204752697964554	0.7391564437990842	1.0	0.5666666666666667	0.5312591701520193	33.04779752863286	35.35533905932738	9.433981132056603	3.4925663192281213	3.0	23.29740824145962	22.258807960430094	8.007781632447564	109.83400000000003	0.8179631114675221	1	1	8.192157093435526	8.627451222389936	58.403923362493515	35.74902062676847	0.08627451211214066	0.027450980618596077	0.027450978755950928	0.03137254901230335	1.148569321507237	3.5958864036820017	0.16078431904315948	0.37254902720451355	0.2078431397676468	0.37254902720451355	0.09002370432346732	0.0948071562899993	0.11451749678920298
[truncated: 746 more rows]
[truncated: 29 more columns]
