# Supplementary material for: Mutationally-activated PI3’-kinase-α promotes de-differentiation of lung tumors initiated by the BRAFV600E oncoprotein kinase
Source: eLife. 2019 Aug 27;8:e43668. doi: 10.7554/eLife.43668 (PMC6711745; doi:10.7554/eLife.43668)
Supplement: Figure 4—source data 1. [file elife-43668-fig4-data1.zip › catnkxtumorsv6Nuclei.csv]

ImageNumber	ObjectNumber	Metadata_FileLocation	Metadata_Frame	Metadata_Genotype	Metadata_Genotype	Metadata_Mouse	Metadata_Mouse	Metadata_Series	Metadata_Tumor	Metadata_Tumor	Metadata_stain	AreaShape_Area	AreaShape_Center_X	AreaShape_Center_Y	AreaShape_Center_Z	AreaShape_Compactness	AreaShape_Eccentricity	AreaShape_EulerNumber	AreaShape_Extent	AreaShape_FormFactor	AreaShape_MajorAxisLength	AreaShape_MaxFeretDiameter	AreaShape_MaximumRadius	AreaShape_MeanRadius	AreaShape_MedianRadius	AreaShape_MinFeretDiameter	AreaShape_MinorAxisLength	AreaShape_Orientation	AreaShape_Perimeter	AreaShape_Solidity	Children_Cells_Count	Children_Cytoplasm_Count	Intensity_IntegratedIntensityEdge_OrigGreen	Intensity_IntegratedIntensityEdge_OrigRed	Intensity_IntegratedIntensity_OrigGreen	Intensity_IntegratedIntensity_OrigRed	Intensity_LowerQuartileIntensity_OrigGreen	Intensity_LowerQuartileIntensity_OrigRed	Intensity_MADIntensity_OrigGreen	Intensity_MADIntensity_OrigRed	Intensity_MassDisplacement_OrigGreen	Intensity_MassDisplacement_OrigRed	Intensity_MaxIntensityEdge_OrigGreen	Intensity_MaxIntensityEdge_OrigRed	Intensity_MaxIntensity_OrigGreen	Intensity_MaxIntensity_OrigRed	Intensity_MeanIntensityEdge_OrigGreen	Intensity_MeanIntensityEdge_OrigRed	Intensity_MeanIntensity_OrigGreen
1	1	nan	0	CAT	CAT	3202	3202	0	0	0	nan	529	1041.0	560.0	1.0	1.1965966045341665	0.8065358401884741	1.0	0.6571428571428571	0.6819454985078391	34.586523198878645	35.4682957019364	9.848857801796104	3.924768098376421	3.605551275463989	20.878671387780376	20.447040570058263	81.5346106628209	98.73200000000004	0.8996598639455783	1	1	8.666666939854622	13.447059243917465	71.74117851257324	84.92941458523273	0.10588235408067703	0.15294118225574493	0.027450986206531525	0.00784313678741455	0.6697602282684805	0.1356496663897643	0.16862745583057404	0.20000000298023224	0.239215686917305	0.20000000298023224	0.10569106024212954	0.16398852736484715	0.13561659454172637
1	2	nan	0	CAT	CAT	3202	3202	0	0	0	nan	179	1024.0	562.0	1.0	1.0363783666817552	0.44218413840863235	1.0	0.7458333333333333	0.758639101707241	16.23949098490083	17.029386365926403	6.4031242374328485	2.6733099925967894	2.23606797749979	14.0	14.565593973627808	-62.21065887057046	54.45200000000001	0.9156010230179028	1	1	3.768627554178238	5.941176623106003	17.188235603272915	24.184314347803593	0.09019608050584793	0.10588235408067703	0.00784313678741455	0.02352941781282425	0.030357442069715905	0.9208783464187602	0.09803921729326248	0.20000000298023224	0.11372549086809158	0.2078431397676468	0.08565062623132359	0.13502674143422733	0.09602366258811684
1	3	nan	0	CAT	CAT	3202	3202	0	0	0	nan	405	964.0	574.0	1.0	1.0517236020645113	0.6526847422198659	1.0	0.7043478260869566	0.8475660755839346	26.2914393105507	26.419689627245813	9.848857801796104	3.878718380570296	3.605551275463989	18.949458230068604	19.919172934175094	30.791060796126725	77.49000000000004	0.9396751740139211	1	1	5.415686421096325	11.99215716123581	50.81568779051304	64.96862887591124	0.09803921729326248	0.11764705926179886	0.027450978755950928	0.03921569138765335	0.4108599580125488	0.8383614936311227	0.09803921729326248	0.26274511218070984	0.1882352977991104	0.29411765933036804	0.08596327652533849	0.19035170097199697	0.1254708340506495
1	4	nan	0	CAT	CAT	3202	3202	0	0	0	nan	361	993.0	576.0	1.0	1.0950599603218003	0.6838000744354619	1.0	0.63668430335097	0.726769874664118	25.67346905578189	26.68332812825267	8.48528137423857	3.36347433697998	3.0	19.23018460649819	18.73314520000528	-14.790130936964621	79.00600000000003	0.9025	1	1	5.666666820645332	7.494117841124535	37.44313808530569	42.921569772064686	0.09019608050584793	0.09803921729326248	0.011764705181121826	0.023529410362243652	0.26796669908928106	0.621898234282326	0.09803921729326248	0.1882352977991104	0.14509804546833038	0.19607843458652496	0.08585858819159595	0.1135472400170384	0.10372060411442019
1	5	nan	0	CAT	CAT	3202	3202	0	0	0	nan	472	1068.0	577.0	1.0	1.1412695764910896	0.8021559558170033	1.0	0.6920821114369502	0.764604231330734	31.83166436019397	30.805843601498726	9.219544457292887	3.963286125119744	3.605551275463989	18.30684409013581	19.007150919093547	-20.30731201781497	88.07600000000004	0.9383697813121272	1	1	6.137255072593689	11.862745344638824	64.90588407218456	63.53725639730692	0.10196078568696976	0.09019608050584793	0.035294122993946075	0.0313725471496582	0.17361729169586917	1.5492657253057631	0.09803921729326248	0.2549019753932953	0.21960784494876862	0.26274511218070984	0.08523965378602345	0.16476035200887257	0.13751246625462832
1	6	nan	0	CAT	CAT	3202	3202	0	0	0	nan	451	1133.0	590.0	1.0	1.0597918077176716	0.6612805115510629	1.0	0.6938461538461539	0.7785832804813158	27.944681866036856	27.80287754891569	10.04987562112089	3.9920693347682357	3.605551275463989	20.506096654409877	20.9623876212932	33.340284131196	85.31800000000004	0.9347150259067357	1	1	5.682353109121323	8.97254928201437	51.87058982998133	63.92941386252642	0.0941176488995552	0.125490203499794	0.0156862810254097	0.0156862735748291	0.3234598972802309	0.7882272306887103	0.09019608050584793	0.1764705926179886	0.16470588743686676	0.1921568661928177	0.08356401631060768	0.13194925414727016	0.11501239430151071
1	7	nan	0	CAT	CAT	3202	3202	0	0	0	nan	894	904.0	587.0	1.0	1.1243485897147627	0.7701400759007447	1.0	0.6208333333333333	0.7680563612172348	42.65799048180667	40.52159917870962	12.529964086141668	5.202987168199641	5.0	26.239085490738816	27.210457247850663	34.01337209840403	120.94200000000006	0.9293139293139291	1	1	8.79215707629919	17.615686766803265	119.7019646242261	130.30196445435286	0.10980392247438431	0.11764705926179886	0.023529410362243652	0.02352941781282425	0.12110218689119627	0.936652669605903	0.125490203499794	0.3137255012989044	0.20000000298023224	0.3137255012989044	0.0897158885336652	0.17975190578370678	0.13389481501591285
1	8	nan	0	CAT	CAT	3202	3202	0	0	0	nan	380	1166.0	602.0	1.0	1.0313157293178588	0.6153953805356337	1.0	0.7238095238095238	0.8176725040457903	24.852796377619853	24.186773244895647	9.486832980505138	3.8504185318178883	3.3839144678161843	18.67524312779764	19.58943580292376	-10.467639565322134	76.42000000000003	0.9336609336609336	1	1	5.282353088259697	5.3607844561338425	42.611765936017036	30.937255896627903	0.0941176488995552	0.07450980693101883	0.0156862810254097	0.00784313678741455	0.029649923105382423	0.1695012304737655	0.0941176488995552	0.11764705926179886	0.15294118225574493	0.14509804546833038	0.08519924335902737	0.08646426542151359	0.11213622614741325
1	9	nan	0	CAT	CAT	3202	3202	0	0	0	nan	220	926.0	608.0	1.0	1.1159227425533222	0.7109209084223406	1.0	0.6811145510835913	0.6619800070576372	20.50919268287061	20.518284528683193	7.0	2.7775534974611316	2.23606797749979	14.960307844787513	14.423540314658075	34.08158451511754	64.62400000000001	0.8924949290060852	1	1	4.533333458006382	8.384314000606537	19.9803926050663	33.94902082532644	0.08627451211214066	0.1411764770746231	0.003921568393707275	0.0156862735748291	0.019316354170776536	0.40672884336882925	0.09019608050584793	0.1921568661928177	0.10196078568696976	0.20392157137393951	0.08553459354729023	0.158194603785029	0.090819966386665
1	10	nan	0	CAT	CAT	3202	3202	0	0	0	nan	610	1064.0	607.0	1.0	1.456432864969785	0.8945110271372398	1.0	0.6517094017094017	0.5823318855788902	43.42868364107909	40.311288741492746	9.899494936611665	3.7875586357007767	3.605551275463989	20.612182537652757	19.41461426581146	-18.518091246815874	114.73200000000004	0.8701854493580596	1	1	8.031372778117657	13.003921933472157	67.83529586344957	85.89804189652205	0.09019608050584793	0.11764705926179886	0.011764705181121826	0.019607849419116974	0.9926725362491937	0.3448381287710011	0.09019608050584793	0.20392157137393951	0.1921568661928177	0.21176470816135406	0.08454076608544901	0.13688338877339112	0.11120540305483537
1	11	nan	0	CAT	CAT	3202	3202	0	0	0	nan	303	1199.0	608.0	1.0	1.293763790765802	0.8742438188982274	1.0	0.7013888888888888	0.7358002348142579	28.46565024496283	27.202941017470888	7.0	3.044536547596154	2.8284271247461903	13.581995002034647	13.819706598345883	-15.512925767673883	71.93600000000002	0.9439252336448598	1	1	5.282353080809116	8.94117670506239	36.33725597709417	42.65490325540304	0.09803921729326248	0.12156862765550613	0.023529410362243652	0.011764712631702423	0.34360377822527044	0.7511629072237762	0.09803921729326248	0.24313725531101227	0.1764705926179886	0.24313725531101227	0.08659595214441175	0.14657666729610475	0.11992493721813259
1	12	nan	0	CAT	CAT	3202	3202	0	0	0	nan	930	891.0	610.0	1.0	1.15491651597301	0.8017051992611348	1.0	0.7126436781609196	0.6928859505055286	44.89003881093423	44.04543109109048	13.341664064126334	5.229231489900535	5.0	27.908740388187507	26.83165804178286	-0.6584855776536271	129.87200000000004	0.9176122348297977	1	1	9.458823762834072	17.862745575606823	118.92157227545977	137.29412108659744	0.10196078568696976	0.11764705926179886	0.02352941781282425	0.027450986206531525	0.15343733672012172	1.2362922318441578	0.10980392247438431	0.24313725531101227	0.1882352977991104	0.250980406999588	0.08840022208256142	0.1669415474355778	0.12787265836070943
1	13	nan	0	CAT	CAT	3202	3202	0	0	0	nan	390	1225.0	620.0	1.0	1.0187042236424018	0.3095017977565534	1.0	0.7707509881422925	0.7831296396419017	23.089609930046937	24.698178070456937	10.0	3.842232980675047	3.1622776601683795	20.88603397235434	21.955883702488844	-37.4562650662763	79.10800000000002	0.935251798561151	1	1	5.819607995450497	13.372549265623093	42.96470707654953	67.03529601544142	0.0941176488995552	0.14509804546833038	0.0156862735748291	0.023529410362243652	0.23325536051921003	0.33576176501930427	0.10196078568696976	0.2862745225429535	0.15294118225574493	0.2862745225429535	0.08685982082761935	0.19959028754661332	0.11016591558089624
1	14	nan	0	CAT	CAT	3202	3202	0	0	0	nan	679	1084.0	623.0	1.0	1.0108183905988226	0.45783613490448716	1.0	0.782258064516129	0.8765562859642291	31.26623425668088	31.016124838541646	13.341664064126334	5.0430272025637475	4.47213595499958	27.0	27.79682655327968	80.15800804445759	98.66200000000003	0.9503149055283415	1	1	7.090196281671524	14.250980794429779	97.62745347619057	94.09804178774357	0.10490196198225021	0.11372549086809158	0.03529411554336548	0.02352941781282425	0.3302127452806243	0.7628881438493477	0.09803921729326248	0.23137255012989044	0.23529411852359772	0.24705882370471954	0.08440709859132767	0.16965453326702118	0.1437812275054353
1	15	nan	0	CAT	CAT	3202	3202	0	0	0	nan	405	1200.0	627.0	1.0	1.0704687024732238	0.7201679824434085	1.0	0.7894736842105263	0.8378931940259853	27.339857976171754	26.476404589747453	9.219544457292887	3.875820459669312	3.605551275463989	18.0	18.96838631293309	5.946163602294876	77.93600000000002	0.9473684210526315	1	1	5.588235452771187	11.921568900346756	48.59607998281717	64.35294288396835	0.0941176488995552	0.125490203499794	0.02352941781282425	0.027450986206531525	0.046567776473487366	0.83966099617339	0.0941176488995552	0.24313725531101227	0.18431372940540314	0.29411765933036804	0.08467023413289677	0.1806298318234357	0.11999032094522759
1	16	nan	0	CAT	CAT	3202	3202	0	0	0	nan	462	1032.0	633.0	1.0	1.0451856295881172	0.4156316860759173	1.0	0.7403846153846154	0.7425929442151589	25.975545665899073	26.40075756488817	10.198039027185569	4.000315235458712	3.605551275463989	22.223403610828665	23.625616310865997	3.8776599213020573	88.42000000000003	0.924	1	1	6.172549195587635	9.52549048513174	49.39215824753046	58.58431539684534	0.09019608050584793	0.11372549086809158	0.0156862735748291	0.011764712631702423	0.3278923383350065	0.5161333073823351	0.0941176488995552	0.16470588743686676	0.14901961386203766	0.1764705926179886	0.08455546843270732	0.13048617102920193	0.10690943343621312
1	17	nan	0	CAT	CAT	3202	3202	0	0	0	nan	650	900.0	635.0	1.0	1.0589985381333025	0.5739117543433732	1.0	0.7004310344827587	0.6563057504226587	32.41423708421001	35.4682957019364	12.36931687685298	4.542144187443817	4.0	26.523899437663957	26.544574645743943	40.556793681375815	111.56000000000004	0.895933838731909	1	1	8.298039391636848	13.635294578969479	81.4666691198945	88.23137483000755	0.10588235408067703	0.11372549086809158	0.019607849419116974	0.0156862810254097	0.25330938168510386	0.8966097359756872	0.11372549086809158	0.20392157137393951	0.1725490242242813	0.24705882370471954	0.09220043768485388	0.15150327309966088	0.12533333710753
1	18	nan	0	CAT	CAT	3202	3202	0	0	0	nan	499	1054.0	634.0	1.0	1.081757578008382	0.5938781113108647	1.0	0.6854395604395604	0.6926747229580025	28.918540396555745	29.154759474226502	10.198039027185569	4.0109885839352675	3.605551275463989	24.06195187614437	23.266557003451588	56.015484499490974	95.14600000000004	0.9301025163094129	1	1	6.376470774412155	10.482353284955025	53.96078582108021	62.152942799031734	0.09019608050584793	0.10980392247438431	0.0156862735748291	0.011764712631702423	0.1914227467671424	0.7896696292525123	0.0941176488995552	0.19607843458652496	0.1568627506494522	0.20000000298023224	0.0839009312422652	0.13792570111782929	0.10813784733683408
1	19	nan	0	CAT	CAT	3202	3202	0	0	0	nan	255	921.0	638.0	1.0	1.051442138887205	0.6659734452303698	1.0	0.6746031746031746	0.6824800855375173	20.99827343316125	21.540659228538015	8.0	3.1561402686792874	2.8284271247461903	15.17893276880822	15.66419644882905	62.61994034575497	68.52200000000002	0.9058614564831261	1	1	4.858823634684086	7.623529680073261	28.105883084237576	36.12941311299801	0.09705882519483566	0.13333334028720856	0.0156862735748291	0.011764705181121826	0.22508149126578245	0.1741635216572837	0.11372549086809158	0.18039216101169586	0.15294118225574493	0.18039216101169586	0.09167591763554879	0.14384018264289172	0.11021914934995128
1	20	nan	0	CAT	CAT	3202	3202	0	0	0	nan	761	1235.0	643.0	1.0	1.0492842685593609	0.6282538261490093	1.0	0.7549603174603174	0.7693477533095319	35.606510260793584	37.21558813185679	13.601470508735444	5.131874234363143	4.47213595499958	27.0	27.702165438180828	20.064114333875988	111.49000000000004	0.9482866043613707	1	1	8.062745310366154	18.38431417196989	92.99215933680534	119.94510093331337	0.0941176488995552	0.11764705926179886	0.023529410362243652	0.035294122993946075	0.6975706567738861	1.6863867387849838	0.09803921729326248	0.7921568751335144	0.20000000298023224	0.7921568751335144	0.0866961861329694	0.19768079754806334	0.1221973184452107
1	21	nan	0	CAT	CAT	3202	3202	0	0	0	nan	605	859.0	647.0	1.0	1.0432990011734506	0.6147197278095758	1.0	0.7202380952380952	0.7892598851468365	31.504318874192762	32.64965543462902	12.041594578792296	4.610322115298814	4.0	24.14953415699773	24.848893586462086	55.22930456387582	98.14600000000004	0.9314857582755967	1	1	7.18039233237505	17.603921949863434	87.90196290612221	95.9215709194541	0.10980392247438431	0.10980392247438431	0.039215683937072754	0.035294122993946075	0.7039694933294361	1.047098959159385	0.10980392247438431	0.5647059082984924	0.21960784494876862	0.5647059082984924	0.08864681891821048	0.2173323697514004	0.1452925006712764
1	22	nan	0	CAT	CAT	3202	3202	0	0	0	nan	507	1185.0	645.0	1.0	1.0338370881572514	0.6119422940508862	1.0	0.823051948051948	0.8852744570289988	28.68819823132763	27.892651361962706	11.0	4.410713716359275	4.0	21.0	22.689565239558636	2.3706390054310167	84.83400000000003	0.9602272727272727	1	1	5.972549192607403	12.627451300621033	67.31372744590044	73.32941384613514	0.0941176488995552	0.12156862765550613	0.027450986206531525	0.019607841968536377	0.12877919054033457	0.5806128079137164	0.0941176488995552	0.2549019753932953	0.19607843458652496	0.2549019753932953	0.08412041116348455	0.17785142676931032	0.13276869318718035
1	23	nan	0	CAT	CAT	3202	3202	0	0	0	nan	179	936.0	649.0	1.0	1.0246365707526377	0.47943568320688035	1.0	0.7019607843137254	0.7923817468828238	16.303577545887496	16.278820596099706	6.708203932499369	2.7183119376492892	2.23606797749979	13.76785553940214	14.307644994676481	-8.54443581200594	53.28000000000002	0.8927680798004988	1	1	3.7176471576094627	5.913725674152374	17.580392442643642	24.53725589811802	0.09019608050584793	0.12941177189350128	0.00784313678741455	0.00784313678741455	0.06295613988851731	0.30309561670710017	0.09803921729326248	0.1725490242242813	0.11764705926179886	0.1725490242242813	0.08645691064208053	0.1375285040500552	0.09821448291979688
1	24	nan	0	CAT	CAT	3202	3202	0	0	0	nan	411	1023.0	651.0	1.0	1.1211252322481438	0.7455172218671692	1.0	0.7248677248677249	0.708997387647969	28.542218417415043	27.85677655436824	8.54400374531753	3.6367073279026267	3.1622776601683795	19.39908050203216	19.022999341430598	1.6362720318451958	85.35000000000002	0.9102990033222591	1	1	6.3921570256352425	10.470588572323322	44.384314976632595	53.023531042039394	0.09019608050584793	0.10980392247438431	0.0156862735748291	0.0156862810254097	0.4249755090268259	0.24244790412526546	0.10588235408067703	0.19607843458652496	0.1568627506494522	0.19607843458652496	0.08756379487171564	0.14343272016881264	0.10799103400640533
1	25	nan	0	CAT	CAT	3202	3202	0	0	0	nan	529	1052.0	655.0	1.0	1.1344415958790872	0.7155880724495852	1.0	0.6482843137254902	0.6157451534312479	32.07604293542418	33.95585369269929	10.04987562112089	3.93020414887144	3.605551275463989	23.0	22.405838334172838	5.657794690635994	103.90400000000004	0.8996598639455783	1	1	7.725490421056747	13.168627850711346	63.878433406353	72.56078635901213	0.09019608050584793	0.11372549086809158	0.027450986206531525	0.023529410362243652	0.5505911652490432	0.5721437978757136	0.13333334028720856	0.239215686917305	0.1921568661928177	0.239215686917305	0.09088812260066761	0.15492503353778053	0.12075318224263326
1	26	nan	0	CAT	CAT	3202	3202	0	0	0	nan	812	1132.0	654.0	1.0	1.2208136828561018	0.819218016006723	1.0	0.5970588235294118	0.6206995712894543	43.58776535869914	42.941821107167776	11.180339887498949	4.611731959097386	4.123105625617661	26.814406832766288	24.996807895274177	-31.836327007532695	128.21600000000007	0.8427607680332122	1	1	10.062745332717896	18.95294164866209	101.20000276714563	114.9568654075265	0.10196078568696976	0.10588235408067703	0.019607849419116974	0.027450986206531525	0.09251546509615313	1.6210123358384292	0.14509804546833038	0.5058823823928833	0.20000000298023224	0.5058823823928833	0.09493155974262166	0.17880133630813294	0.12463054527973601
1	27	nan	0	CAT	CAT	3202	3202	0	0	0	nan	574	1164.0	656.0	1.0	1.0909837227677721	0.7407415791732403	1.0	0.7247474747474747	0.7910537064352491	33.17447398245064	32.984845004941285	11.180339887498949	4.3888229801092455	4.0	22.097745243069173	22.286282562665825	18.53384977768463	95.49000000000004	0.9379084967320261	1	1	6.80392175167799	13.870588563382626	76.47843319177628	86.18431559950113	0.0941176488995552	0.10588235408067703	0.0313725471496582	0.04313725233078003	0.3793175487551607	0.7557380477494826	0.10196078568696976	0.22745098173618317	0.22745098173618317	0.24705882370471954	0.08612559179339228	0.17557707042256487	0.1332376884874151
1	28	nan	0	CAT	CAT	3202	3202	0	0	0	nan	516	896.0	656.0	1.0	1.2333455437479446	0.8531750256984797	1.0	0.6201923076923077	0.731569885993085	35.71696786664467	34.0147027033899	9.219544457292887	3.9219192362829474	3.605551275463989	18.027756377319946	18.630854287385834	30.343493297676737	94.14600000000004	0.9459211732355637	1	1	6.482353121042252	11.415686689317226	67.18823721259832	68.29019794613123	0.09803921729326248	0.10980392247438431	0.0313725471496582	0.019607841968536377	0.3819207655533657	0.7823875067571925	0.10980392247438431	0.40392157435417175	0.2235294133424759	0.40392157435417175	0.08529412001371384	0.1502064038068056	0.13020976203991924
1	29	nan	0	CAT	CAT	3202	3202	0	0	0	nan	435	1208.0	663.0	1.0	1.2490868921347245	0.861231710497955	1.0	0.7154605263157895	0.7449424126755745	33.191547121854505	32.28002478313795	8.06225774829855	3.616998969637055	3.1622776601683795	16.552798009739004	16.868359000481334	-15.384755717979342	85.66200000000003	0.9354838709677419	1	1	6.023529581725597	14.564706236124039	59.29804068058729	80.05490408837795	0.09803921729326248	0.12941177189350128	0.039215683937072754	0.05098038911819458	0.2175250154845282	1.0073260447089296	0.0941176488995552	0.3803921639919281	0.23137255012989044	0.3803921639919281	0.08483844481303658	0.2051367075510428	0.13631733489790182
1	30	nan	0	CAT	CAT	3202	3202	0	0	0	nan	684	1073.0	670.0	1.0	1.1968742821394818	0.7420616188696106	1.0	0.5277777777777778	0.6179153581569127	37.940621457803104	38.48376280978771	10.44030650891055	4.104210186495089	3.605551275463989	24.748737341529164	25.432800312322467	46.14769369596228	117.94200000000006	0.8803088803088803	1	1	8.78039237856865	15.113725908100605	82.82353165745735	100.71372827887535	0.09803921729326248	0.12156862765550613	0.019607849419116974	0.02352941781282425	1.0095771761405214	0.7288399554312127	0.13333334028720856	0.22745098173618317	0.1921568661928177	0.25882354378700256	0.09340842955924095	0.16078431817128302	0.12108703458692595
1	31	nan	0	CAT	CAT	3202	3202	0	0	0	nan	500	844.0	668.0	1.0	1.0537433568944574	0.6109327172712823	1.0	0.7183908045977011	0.799290812453027	28.75125490771744	28.319604517012593	10.44030650891055	4.137212757047809	3.605551275463989	21.455308788953793	22.761865983790553	73.12052192644205	88.66200000000003	0.9302325581395349	1	1	6.592157028615475	14.690196454524994	62.84313940256834	79.68627658486366	0.10588235408067703	0.10980392247438431	0.019607841968536377	0.03529411554336548	0.14543992519226642	1.5952354617955569	0.125490203499794	0.33725491166114807	0.1764705926179886	0.34117648005485535	0.08908320308939831	0.1985161683043918	0.1256862788051367
1	32	nan	0	CAT	CAT	3202	3202	0	0	0	nan	598	1033.0	670.0	1.0	1.0613821445820564	0.6032036114326107	1.0	0.6674107142857143	0.6828525752502939	31.455883885248692	31.240998703626616	11.045361017187261	4.318680243796118	4.0	26.183042682964313	25.088811565305825	13.259074578155936	104.90400000000005	0.8918717375093214	1	1	8.094117812812328	12.772549390792847	73.99215919524431	79.74510055780411	0.10000000149011612	0.11372549086809158	0.023529410362243652	0.019607841968536377	0.27868723445025895	0.5778938844022968	0.12156862765550613	0.20392157137393951	0.1764705926179886	0.20392157137393951	0.09303583692887733	0.1468109125378488	0.12373270768435504
1	33	nan	0	CAT	CAT	3202	3202	0	0	0	nan	694	888.0	674.0	1.0	1.2145639738569263	0.8428623911525894	1.0	0.5740281224152192	0.7054800642777843	40.80896954505361	40.311288741492746	10.63014581273465	4.503417950061261	4.123105625617661	20.80125735844609	21.960496378067422	30.064042541963314	111.18400000000007	0.9480874316939891	1	1	7.431372746825218	13.976471036672592	82.35686503350735	107.94510152190924	0.09803921729326248	0.13725490868091583	0.019607841968536377	0.0156862735748291	0.04663461292508512	0.48874416124830744	0.11764705926179886	0.21960784494876862	0.1921568661928177	0.2823529541492462	0.08641131100959556	0.1625171050775883	0.11866983434222961
1	34	nan	0	CAT	CAT	3202	3202	0	0	0	nan	857	1148.0	675.0	1.0	1.1225010977832863	0.7811602335717452	1.0	0.6956168831168831	0.7783133718063293	41.98964546682849	43.93176527297759	13.892443989449804	5.201911157330593	5.0	26.945292362262556	26.21542025855001	11.953502544738102	117.63000000000005	0.9396929824561403	1	1	8.866666913032532	17.54509847611189	112.58823879808187	124.46666955202818	0.10588235408067703	0.10980392247438431	0.023529410362243652	0.0313725546002388	0.5489077330011741	1.2254183673806467	0.1411764770746231	0.43529412150382996	0.2078431397676468	0.43529412150382996	0.09140893724775806	0.18087730387744216	0.13137484107127406
1	35	nan	0	CAT	CAT	3202	3202	0	0	0	nan	230	798.0	684.0	1.0	1.0485725843253817	0.6213548848162349	1.0	0.7986111111111112	0.8018354760226437	19.563301456914896	20.0	7.615773105863909	2.9995160311565057	2.8284271247461903	14.546477236774544	15.32841918658626	-29.140412330156124	60.03800000000002	0.9349593495934959	1	1	4.533333443105221	8.596078678965569	23.811765141785145	35.098040483891964	0.0941176488995552	0.1352941244840622	0.00784313678741455	0.00784313678741455	0.0534567426494751	0.5423876946542849	0.10196078568696976	0.23137255012989044	0.1411764770746231	0.23137255012989044	0.08888889104127884	0.1685505623326582	0.10352941365993541
1	36	nan	0	CAT	CAT	3202	3202	0	0	0	nan	268	1048.0	685.0	1.0	1.0835790207835343	0.4826144958023684	1.0	0.6411483253588517	0.7281991972076477	20.50657593500137	21.095023109728988	7.211102550927978	2.9984335139067078	2.8284271247461903	16.83890354406639	17.96033363279501	23.68991294087163	68.00600000000003	0.9069373942470389	1	1	4.850980505347252	9.227451227605343	29.431373342871666	42.83529534935951	0.0941176488995552	0.13725490868091583	0.0156862810254097	0.019607841968536377	0.038276668949190934	0.487297933271984	0.11372549086809158	0.21568627655506134	0.16470588743686676	0.22745098173618317	0.0898329723212454	0.17087872643713597	0.10981855724952114
1	37	nan	0	CAT	CAT	3202	3202	0	0	0	nan	509	858.0	686.0	1.0	1.099349974463178	0.7544160747789738	1.0	0.7463343108504399	0.8061321336933475	31.588305694195984	31.32091952673165	10.198039027185569	4.170551922385006	4.0	20.23857702507763	20.734453801562445	-10.342400148353997	89.07600000000004	0.9391143911439115	1	1	6.549019776284695	12.713725782930851	68.03921766579151	68.67843306064606	0.10196078568696976	0.08627451211214066	0.0313725471496582	0.043137259781360626	0.10698676209210363	1.136717439914543	0.125490203499794	0.2549019753932953	0.21176470816135406	0.2549019753932953	0.08850026724709047	0.17180710517474124	0.13367233333161396
1	38	nan	0	CAT	CAT	3202	3202	0	0	0	nan	649	975.0	686.0	1.0	1.1244943057000034	0.7120766193128667	1.0	0.6496496496496497	0.6651326587856606	35.301747353597484	36.124783736376884	12.041594578792296	4.414693963992557	4.0	24.554169024726644	24.78541911981461	72.8358884879523	110.73200000000004	0.903899721448468	1	1	7.737255111336708	14.274510219693184	83.53725708276033	86.82353197783232	0.0941176488995552	0.09803921729326248	0.0313725546002388	0.027450986206531525	0.609205419561366	0.7950326710314447	0.10196078568696976	0.2235294133424759	0.21568627655506134	0.2235294133424759	0.08596950123707453	0.15860566910770205	0.12871688302428402
1	39	nan	0	CAT	CAT	3202	3202	0	0	0	nan	850	1108.0	681.0	1.0	1.0961578124238562	0.46862640007218476	1.0	0.5886426592797784	0.5960041536957905	36.51475499248565	39.81205847478876	12.165525060596439	4.723548767613093	4.123105625617661	33.19656429795287	32.2570051248312	17.055457258792202	133.87200000000004	0.8333333333333334	1	1	10.431372828781605	18.333333753049374	101.60000270605087	132.6705919802189	0.0941176488995552	0.12941177189350128	0.023529410362243652	0.023529410362243652	0.5452648935077764	1.413883039976981	0.14509804546833038	0.23529411852359772	0.21568627655506134	0.4274509847164154	0.09483066207983278	0.16666667048226702	0.11952941494829515
1	40	nan	0	CAT	CAT	3202	3202	0	0	0	nan	488	1028.0	691.0	1.0	1.082532271495438	0.7305136889488364	1.0	0.6971428571428572	0.7639962427162723	30.322068598615115	30.0	10.04987562112089	4.125061405923375	3.605551275463989	20.426487199475705	20.70688159709737	28.688500839675534	89.59200000000004	0.9295238095238095	1	1	6.560784474015236	11.815686643123627	67.6509820073843	66.45098219811916	0.0941176488995552	0.10196078568696976	0.03921569138765335	0.0313725471496582	0.4196851936170439	0.6581746696432321	0.11764705926179886	0.2078431397676468	0.21960784494876862	0.2235294133424759	0.08865924964885454	0.15967144112329226	0.1386290614905416
1	41	nan	0	CAT	CAT	3202	3202	0	0	0	nan	177	833.0	696.0	1.0	1.0312760960758043	0.41576285945653596	1.0	0.7375	0.879817492504019	16.0093104577924	15.811388300841896	6.708203932499369	2.723342643419887	2.23606797749979	14.0	14.56003655144607	-45.97559361707198	50.280000000000015	0.9365079365079365	1	1	3.6980393081903458	5.93333350867033	18.894118010997772	22.360784895718098	0.0941176488995552	0.10588235408067703	0.011764705181121826	0.0156862735748291	0.0546984566223483	0.41786160151818774	0.10196078568696976	0.20392157137393951	0.13333334028720856	0.20392157137393951	0.088048554956913	0.14126984544453167	0.10674642944066538
1	42	nan	0	CAT	CAT	3202	3202	0	0	0	nan	535	915.0	696.0	1.0	1.1780342487576458	0.796861893081416	1.0	0.6755050505050505	0.6872835251426483	34.315146054896225	34.17601498127012	10.198039027185569	3.984044367295031	3.605551275463989	21.354624791833736	20.731890262977466	-71.07463007107339	98.90400000000004	0.9200343938091143	1	1	7.411764867603779	13.878431662917137	72.10588399320841	70.07843315601349	0.0941176488995552	0.0941176488995552	0.0313725471496582	0.03529411554336548	0.5870656472606248	0.2430322527364574	0.11372549086809158	0.2705882489681244	0.21568627655506134	0.2705882489681244	0.09150326997041702	0.17133866250514984	0.13477735325833348
1	43	nan	0	CAT	CAT	3202	3202	0	0	0	nan	565	954.0	697.0	1.0	1.0602378230522802	0.46871241733767954	1.0	0.6975308641975309	0.6240779901414916	29.299040678208556	30.479501308256342	12.0	4.296137109250082	4.0	26.0	25.88133158573464	18.743404750835786	106.66200000000003	0.864575363427697	1	1	7.141176700592041	16.46274544298649	69.53725702315569	81.54117839038372	0.08627451211214066	0.10196078568696976	0.03529411554336548	0.039215683937072754	0.6582582056770102	0.464259099701882	0.09803921729326248	0.250980406999588	0.20000000298023224	0.2549019753932953	0.08114973523400047	0.1870766527612101	0.123074791191426
1	44	nan	0	CAT	CAT	3202	3202	0	0	0	nan	387	932.0	705.0	1.0	1.138318129541529	0.7000924926206218	1.0	0.6009316770186336	0.6244692903939366	27.297290865269424	27.073972741361768	8.06225774829855	3.400321629084823	3.0	21.259184866228306	19.49168978309667	84.85801085465913	88.24800000000003	0.8459016393442623	1	1	6.211764864623547	12.654902264475822	42.51764824986458	56.99607999622822	0.09019608050584793	0.12156862765550613	0.019607841968536377	0.027450978755950928	0.476411964785399	0.4260159083469043	0.11764705926179886	0.21568627655506134	0.16470588743686676	0.21568627655506134	0.08748964598061333	0.17823806006303974	0.10986472415985679
1	45	nan	0	CAT	CAT	3202	3202	0	0	0	nan	502	1001.0	700.0	1.0	1.0138815790012965	0.4214095564819623	1.0	0.7150997150997151	0.8100351002009204	26.700828061199445	26.92582403567252	11.704699910719626	4.338106690200469	4.0	23.574758339572238	24.2141915561967	78.20679939766089	88.24800000000003	0.9330855018587361	1	1	6.223529577255249	10.490196406841278	61.133335299789906	65.42745304107666	0.0941176488995552	0.11372549086809158	0.02352941781282425	0.0156862735748291	0.07793425152747623	0.3610854606271943	0.10588235408067703	0.20000000298023224	0.18039216101169586	0.20000000298023224	0.08643791079521179	0.14569717231723997	0.12177955239001974
1	46	nan	0	CAT	CAT	3202	3202	0	0	0	nan	287	803.0	704.0	1.0	1.2074784830265548	0.8273481763186056	1.0	0.6522727272727272	0.803275229253475	25.948387076834766	25.238858928247925	7.0710678118654755	3.0796625434817413	2.8284271247461903	13.89946480808594	14.574934270050814	-52.47731069548258	67.00600000000004	0.9503311258278145	1	1	4.792156986892223	11.968627780675888	31.968628264963627	47.79215833544731	0.09705882519483566	0.125490203499794	0.0156862735748291	0.019607841968536377	0.2738309136741033	1.1020287941394753	0.10196078568696976	0.6078431606292725	0.15294118225574493	0.6078431606292725	0.08713012703440406	0.21761141419410707	0.11138894865840986
1	47	nan	0	CAT	CAT	3202	3202	0	0	0	nan	663	1118.0	705.0	1.0	1.1026876304648352	0.7276091611158819	1.0	0.65	0.6507961606103583	35.60012922921552	35.35533905932738	11.661903789690601	4.471475994958618	4.0	24.29575649745823	24.42140085572052	-29.988950200246745	113.14600000000004	0.9057377049180327	1	1	8.396078683435917	13.690196484327316	82.60000249743462	91.25882624834776	0.09019608050584793	0.11372549086809158	0.0313725546002388	0.021568626165390015	1.1982035405782814	0.8510499020926469	0.14509804546833038	0.20392157137393951	0.20392157137393951	0.20392157137393951	0.09226460091687821	0.1504417196079925	0.12458522246973547
1	48	nan	0	CAT	CAT	3202	3202	0	0	0	nan	383	1052.0	703.0	1.0	1.1398348698100345	0.7828569286293301	1.0	0.7199248120300752	0.6725894515891088	28.34973819004704	27.16615541441225	8.0	3.4888739730326077	3.0	17.3141820158044	17.639256978020924	-8.493690800345464	84.59200000000003	0.895906432748538	1	1	5.882353097200394	11.301961064338684	41.317648120224476	55.905883714556694	0.09019608050584793	0.10980392247438431	0.0156862735748291	0.027450978755950928	0.4344446634038425	0.9446554201591896	0.10196078568696976	0.2666666805744171	0.14901961386203766	0.29411765933036804	0.08650519260588814	0.16620530976968653	0.10787897681520751
1	49	nan	0	CAT	CAT	3202	3202	0	0	0	nan	500	895.0	702.0	1.0	1.078792305563915	0.6916546458278573	1.0	0.7183908045977011	0.6325875959327324	30.077376168036896	30.805843601498726	10.44030650891055	4.005624811861021	3.605551275463989	21.3431350031973	21.722735039867885	68.16104610675073	99.66200000000003	0.8810572687224669	1	1	7.462745264172554	15.349019967019558	64.54509980976582	75.34117814898491	0.09803921729326248	0.0941176488995552	0.0313725546002388	0.05098039656877518	0.1240312606565498	1.1147201052371987	0.12156862765550613	0.2823529541492462	0.20392157137393951	0.2823529541492462	0.09100908858747017	0.1871831703295068	0.12909019961953164
1	50	nan	0	CAT	CAT	3202	3202	0	0	0	nan	505	980.0	709.0	1.0	1.0789397521764816	0.5349158619867065	1.0	0.5611111111111111	0.7175283359802272	28.483997266139813	29.832867780352597	9.848857801796104	3.9594204120123155	3.605551275463989	24.2	24.066281176156306	39.41431710831168	94.04400000000005	0.8953900709219859	1	1	6.090196259319782	12.956863075494766	55.90196257829666	79.2509822845459	0.09019608050584793	0.12156862765550613	0.023529410362243652	0.0313725546002388	0.5371985657934284	0.9610060417517091	0.10588235408067703	0.2549019753932953	0.16078431904315948	0.2549019753932953	0.0834273460180792	0.1774912750067776	0.11069695560058745
1	51	nan	0	CAT	CAT	3202	3202	0	0	0	nan	598	858.0	712.0	1.0	1.0447183953540748	0.607898220604326	1.0	0.7716129032258064	0.778508952810696	31.263141486194026	31.622776601683793	11.704699910719626	4.553205122167843	4.0	23.4487582250123	24.82340197131983	-87.89121587853063	98.24800000000003	0.934375	1	1	7.094117842614651	15.356863088905811	73.3529434427619	81.51372767239809	0.09803921729326248	0.10196078568696976	0.02352941781282425	0.0313725471496582	0.06809717813439367	1.1732084979282187	0.10196078568696976	0.30980393290519714	0.21960784494876862	0.30980393290519714	0.08547129930861025	0.18502244685428687	0.12266378502134097
1	52	nan	0	CAT	CAT	3202	3202	0	0	0	nan	591	1021.0	713.0	1.0	1.020781959566804	0.5176452072753435	1.0	0.7625806451612903	0.7477185383924896	29.809118204593815	30.01666203960727	12.0	4.666363825358546	4.123105625617661	24.0	25.504543558295875	-9.97016621230078	99.66200000000005	0.9418326693227095	1	1	6.847059018909931	11.666667021811008	67.48235508054495	75.2078450769186	0.09019608050584793	0.10980392247438431	0.019607849419116974	0.0156862810254097	0.0822640641588195	0.9704335004281023	0.0941176488995552	0.19607843458652496	0.1764705926179886	0.20000000298023224	0.08453159282604854	0.14403292619519764	0.11418334192985609
1	53	nan	0	CAT	CAT	3202	3202	0	0	0	nan	242	1185.0	713.0	1.0	1.174979035798126	0.7651367536927806	1.0	0.6470588235294118	0.712088621430463	22.678442040525777	21.213203435596427	6.708203932499369	2.792769341327489	2.53224755112299	14.443707614569481	14.60191865928901	19.66747986147939	65.35000000000002	0.8658318425760286	1	1	4.62352953851223	8.180392414331436	23.831372931599617	34.05882457643747	0.08627451211214066	0.12156862765550613	0.00784313678741455	0.019607841968536377	0.24781120800099482	0.5136853219559429	0.10196078568696976	0.19607843458652496	0.12156862765550613	0.19607843458652496	0.08562091737985611	0.15148874841354512	0.09847674765123808
1	54	nan	0	CAT	CAT	3202	3202	0	0	0	nan	460	880.0	716.0	1.0	1.1883187177337433	0.8064380406191077	1.0	0.6845238095238095	0.6931941887654967	32.14639244194791	31.25699921617557	9.219544457292887	3.6764535549262143	3.1622776601683795	19.109771874327155	19.00875977209592	82.18774262534572	91.31800000000004	0.8914728682170543	1	1	6.847058981657028	14.678431674838066	54.776472471654415	74.77255056798458	0.09803921729326248	0.12156862765550613	0.0156862735748291	0.039215683937072754	0.06675929552084722	1.06138659832671	0.125490203499794	0.26274511218070984	0.16862745583057404	0.27450981736183167	0.09129411975542705	0.19571242233117422	0.11907928798185742
1	55	nan	0	CAT	CAT	3202	3202	0	0	0	nan	734	1160.0	717.0	1.0	1.1539369969249809	0.7884542554303333	1.0	0.6354978354978355	0.7536333333771515	39.570109383060135	37.8021163428716	11.40175425099138	4.688863017907494	4.242640687119285	23.74270794099428	24.339313002043692	54.65891730401526	110.63000000000005	0.9338422391857506	1	1	7.713725700974464	15.325490534305573	98.2470618262887	96.89019855856895	0.10588235408067703	0.0941176488995552	0.02352941781282425	0.0313725546002388	0.20213443725406463	0.8545349949771425	0.09803921729326248	0.2823529541492462	0.1921568661928177	0.2823529541492462	0.08570806334416071	0.1702832281589508	0.13385158286960314
1	56	nan	0	CAT	CAT	3202	3202	0	0	0	nan	387	954.0	717.0	1.0	1.1538082533229082	0.6870137828970961	1.0	0.6471571906354515	0.6522230533559938	27.31817939673107	27.294688127912362	8.602325267042627	3.38142016417786	3.0	21.18726032312814	19.850601664376676	-86.79236998269923	86.35000000000002	0.8561946902654868	1	1	6.513725660741329	13.341176755726337	42.6000012755394	54.20784440636635	0.09019608050584793	0.09019608050584793	0.019607849419116974	0.045098043978214264	0.3142708736842572	0.9325881053722088	0.10980392247438431	0.24313725531101227	0.16470588743686676	0.250980406999588	0.08684967547655105	0.17788235674301783	0.1100775226758124
1	57	nan	0	CAT	CAT	3202	3202	0	0	0	nan	378	841.0	724.0	1.0	1.1451523787627302	0.7566985762696193	1.0	0.6847826086956522	0.7208169146947874	27.829629299713808	27.202941017470888	8.06225774829855	3.3954847047330223	3.0	18.58467766474412	18.194007576709147	49.79429027294846	81.17800000000003	0.8883666274970623	1	1	6.101960942149162	11.862745478749275	38.788236044347286	54.53333509713411	0.0941176488995552	0.12352941557765007	0.00784313678741455	0.0156862810254097	0.27233550251004734	0.5149965982035803	0.10196078568696976	0.29411765933036804	0.14509804546833038	0.29411765933036804	0.08717087060213088	0.16946779255356106	0.10261438106970182
1	58	nan	0	CAT	CAT	3202	3202	0	0	0	nan	426	937.0	725.0	1.0	1.054675237137099	0.6061091807283631	1.0	0.7171717171717171	0.6977351106358584	26.510492346118298	26.30589287593181	9.848857801796104	3.8007042340859405	3.1622776601683795	19.996922840200266	21.085954009666956	72.19927175246002	87.59200000000003	0.9122055674518201	1	1	6.10588251799345	12.694117948412895	48.65490347892046	65.50588405132294	0.09019608050584793	0.125490203499794	0.023529410362243652	0.023529410362243652	0.12871068578388645	0.5315309651917174	0.10980392247438431	0.21176470816135406	0.1764705926179886	0.22745098173618317	0.08599834532385141	0.17879039363961824	0.1142133884481701
1	59	nan	0	CAT	CAT	3202	3202	0	0	0	nan	222	1205.0	722.0	1.0	1.0878568923249434	0.6440855518038787	1.0	0.6218487394957983	0.6566905680612635	19.75337603002957	20.8806130178211	6.4031242374328485	2.7081946416013976	2.23606797749979	14.849242404917497	15.110413418211646	-81.70816159982458	65.17800000000003	0.882703777335984	1	1	4.913725644350052	9.215686440467834	22.725490748882294	39.92549107223749	0.09019608050584793	0.16862745583057404	0.011764705181121826	0.0156862735748291	0.5101511235527032	0.2563487764558146	0.14901961386203766	0.23529411852359772	0.15294118225574493	0.23529411852359772	0.09634756165392258	0.18069973412682028	0.10236707544541573
1	60	nan	0	CAT	CAT	3202	3202	0	0	0	nan	439	1403.0	728.0	1.0	1.2613432723364564	0.7969833566676717	1.0	0.6046831955922864	0.6321129072347851	32.17392947512932	32.984845004941285	9.0	3.4270236902350777	3.0	20.329363464405976	19.433094131580646	-5.9713430009980355	93.42000000000003	0.8582600195503421	1	1	8.79607866704464	13.364706225693226	60.35686434060335	60.61568792909384	0.10588235408067703	0.09803921729326248	0.027450986206531525	0.035294122993946075	0.5072010247098904	0.20819328648803048	0.20000000298023224	0.25882354378700256	0.2235294133424759	0.2666666805744171	0.11134276793727392	0.16917349652776234	0.13748716250706913
1	61	nan	0	CAT	CAT	3202	3202	0	0	0	nan	493	971.0	728.0	1.0	1.038466966105251	0.3772064243856161	1.0	0.7303703703703703	0.7412664588050569	26.523388013243615	28.600699292150182	11.0	4.19613650879017	4.0	24.0	24.56408438417865	44.63084106824079	91.42000000000003	0.936372269705603	1	1	6.101960979402065	13.45098066329956	61.80392345786095	68.7725507542491	0.08627451211214066	0.0784313753247261	0.037254899740219116	0.052941180765628815	0.4465267848400224	1.355937980664998	0.10196078568696976	0.2862745225429535	0.1921568661928177	0.2862745225429535	0.08135947972536087	0.17934640884399414	0.12536292790641165
1	62	nan	0	CAT	CAT	3202	3202	0	0	0	nan	343	1096.0	727.0	1.0	1.0250791086987823	0.5530557803107639	1.0	0.7456521739130435	0.875189321090849	23.034450403419978	22.80350850198276	9.219544457292887	3.6685716010258815	3.1622776601683795	18.809040379562163	19.19101938791182	4.035854685526595	70.17800000000003	0.9346049046321526	1	1	5.003921702504158	4.992156997323036	35.639216274023056	27.92941265553236	0.0941176488995552	0.07450980693101883	0.009803920984268188	0.00784313678741455	0.09141090865982167	0.582878560808451	0.0941176488995552	0.11372549086809158	0.12941177189350128	0.11372549086809158	0.08627451211214066	0.08607167236763856	0.10390442062397393
1	63	nan	0	CAT	CAT	3202	3202	0	0	0	nan	495	1383.0	727.0	1.0	1.0240973444796302	0.4956124573075392	1.0	0.7932692307692307	0.8197831321888284	27.15918819572503	27.459060435491963	11.045361017187261	4.299941160470461	4.0	22.7983487534153	23.588943889454786	87.11695840480368	87.10800000000002	0.9428571428571428	1	1	7.584313936531544	15.92549055814743	72.03921757638454	74.45882545411587	0.10980392247438431	0.10588235408067703	0.0313725471496582	0.035294122993946075	0.5161492149259033	0.6304842557614382	0.18431372940540314	0.29411765933036804	0.21176470816135406	0.29411765933036804	0.10112418582042058	0.2123398741086324	0.14553377288158495
1	64	nan	0	CAT	CAT	3202	3202	0	0	0	nan	472	896.0	729.0	1.0	1.032808465490806	0.5358791213662095	1.0	0.7564102564102564	0.7941880329513393	26.956122234890017	27.80287754891569	10.816653826391969	4.095708894118037	3.605551275463989	22.994628528777554	22.75891156386649	-31.79956318771859	86.42000000000004	0.921875	1	1	6.086274683475494	13.792157150804996	58.568629167973995	73.70980541408062	0.09019608050584793	0.09803921729326248	0.0313725546002388	0.05882352590560913	0.3576640981064074	1.2879367255585183	0.09803921729326248	0.27450981736183167	0.1882352977991104	0.2862745225429535	0.08453159282604854	0.19155773820562494	0.12408607874570762
1	65	nan	0	CAT	CAT	3202	3202	0	0	0	nan	789	998.0	733.0	1.0	1.0144142530288789	0.41520452033826943	1.0	0.7712609970674487	0.8386333215984139	33.41028922850422	33.83784863137726	14.560219778561036	5.364309807551173	5.0	29.589346254432623	30.39427876329975	-65.6865191412581	108.73200000000004	0.9523234761617381	1	1	7.333333574235439	15.976470932364464	101.24314031749964	110.42353195697069	0.0941176488995552	0.0941176488995552	0.03529411554336548	0.047058820724487305	0.6564889023063832	1.082196332823468	0.0941176488995552	0.239215686917305	0.20000000298023224	0.250980406999588	0.08058608323335648	0.17556561464136775	0.12831830205006292
1	66	nan	0	CAT	CAT	3202	3202	0	0	0	nan	737	1050.0	733.0	1.0	1.0484109635071375	0.6324595210959787	1.0	0.7019047619047619	0.8273506209499781	35.08563574691191	34.92849839314596	13.0	5.052860054831548	4.47213595499958	27.518552980175823	27.177102311306253	14.155564971338777	105.80200000000005	0.9436619718309859	1	1	7.835294358432293	15.788235694169998	96.62353230267763	101.5803948417306	0.10196078568696976	0.10196078568696976	0.027450978755950928	0.0313725546002388	0.3960863072543051	0.36626512055729343	0.1411764770746231	0.2666666805744171	0.20392157137393951	0.29019609093666077	0.09006085469462406	0.18147397349620686	0.13110384301584482
1	67	nan	0	CAT	CAT	3202	3202	0	0	0	nan	359	1428.0	737.0	1.0	1.051515166745989	0.6232557536556054	1.0	0.6838095238095238	0.6278869069164373	24.467203655567804	25.298221281347036	9.219544457292887	3.5312537199350373	3.0	19.289893727027113	19.133795439353836	6.455551076750157	84.76400000000002	0.8842364532019704	1	1	6.607843287289143	9.380392514169216	39.45882446318865	47.9647074714303	0.09803921729326248	0.11764705926179886	0.011764712631702423	0.011764712631702423	0.35860318701135285	0.21310559453045927	0.14509804546833038	0.19607843458652496	0.14509804546833038	0.3450980484485626	0.09862452667595735	0.14000585842043606	0.10991316006459234
1	68	nan	0	CAT	CAT	3202	3202	0	0	0	nan	488	1363.0	738.0	1.0	1.0395423418155696	0.4059096677866787	1.0	0.7261904761904762	0.7698971303035036	26.563825269923182	28.160255680657446	10.770329614269007	4.038829352947021	3.605551275463989	23.0	24.277030621538188	-76.86888176520381	89.24800000000003	0.9155722326454033	1	1	7.517647236585617	14.00000037252903	64.09804122895002	66.36078606545925	0.10980392247438431	0.09019608050584793	0.019607849419116974	0.0313725471496582	0.2786812771150403	1.3646293127918057	0.1725490242242813	0.3019607961177826	0.20000000298023224	0.3019607961177826	0.10023529648780823	0.1866666716337204	0.13134844514129104
1	69	nan	0	CAT	CAT	3202	3202	0	0	0	nan	503	866.0	742.0	1.0	1.0120522927561377	0.4028051018636522	1.0	0.7185714285714285	0.876842409157157	26.591660492798532	27.294688127912362	11.661903789690601	4.404960755706304	4.0	23.70232056149777	24.338968582619163	-6.97221523646132	84.90400000000004	0.9490566037735849	1	1	5.83137271553278	13.85490233451128	66.16078628599644	77.43529618531466	0.0941176488995552	0.09803921729326248	0.027450986206531525	0.04509803652763367	0.10742438580595477	1.7209805936772726	0.0941176488995552	0.32549020648002625	0.19607843458652496	0.32549020648002625	0.0845126480511997	0.20079568600740985	0.1315323783021798
1	70	nan	0	CAT	CAT	3202	3202	0	0	0	nan	654	1341.0	743.0	1.0	1.2675962527801936	0.7931886254053441	1.0	0.5523648648648649	0.5735870155611035	39.25565956965148	38.27531841800928	9.848857801796104	3.976845244824433	3.605551275463989	25.473447974786176	23.905755700838988	58.10225199757041	119.70000000000006	0.8685258964143427	1	1	9.56470612436533	14.576471015810966	79.74117910861969	87.1803944259882	0.10980392247438431	0.11372549086809158	0.011764712631702423	0.0156862735748291	0.7086758500122091	1.1506958961489246	0.16862745583057404	0.2823529541492462	0.1725490242242813	0.2823529541492462	0.10284630241253043	0.15673624748183834	0.12192840842296589
1	71	nan	0	CAT	CAT	3202	3202	0	0	0	nan	347	952.0	744.0	1.0	1.1389146262112244	0.7536883514521535	1.0	0.7024291497975709	0.6742348571489716	26.554034591049895	25.317977802344327	8.0	3.3218551215202816	3.0	18.0	17.45216059693721	-85.78517999867277	80.42000000000003	0.9060052219321149	1	1	5.490196235477924	12.247059091925621	35.28627546131611	61.14902113378048	0.08235294371843338	0.15294118225574493	0.0156862735748291	0.019607841968536377	0.4661171023554566	0.055530019507920164	0.10196078568696976	0.27450981736183167	0.1568627506494522	0.27450981736183167	0.08446455746889114	0.18841629372193264	0.10168955464356227
1	72	nan	0	CAT	CAT	3202	3202	0	0	0	nan	428	935.0	748.0	1.0	1.0689236800439277	0.5252757020002528	1.0	0.5871056241426612	0.5525273790761267	26.031766452122316	29.206163733020468	9.433981132056603	3.675888537435776	3.1622776601683795	23.085739133745562	22.151265664410914	71.31405040705378	98.66200000000003	0.84251968503937	1	1	6.611764870584011	13.121568962931633	49.72941321879625	60.67843306064606	0.09019608050584793	0.10980392247438431	0.019607849419116974	0.0313725471496582	0.24826404174335864	0.44009966196732847	0.12156862765550613	0.21568627655506134	0.18039216101169586	0.25882354378700256	0.08815686494112014	0.17495425283908844	0.11619021780092582
1	73	nan	0	CAT	CAT	3202	3202	0	0	0	nan	410	1066.0	749.0	1.0	1.0689203251058528	0.46622640359825035	1.0	0.5624142661179699	0.7135453757912219	25.058828305421027	26.92582403567252	9.219544457292887	3.657185657577336	3.1622776601683795	20.741974549129147	22.1686793666808	-39.170887612449974	84.97400000000005	0.8788853161843515	1	1	6.30980409681797	10.325490526854992	49.490197487175465	59.96862928569317	0.09803921729326248	0.125490203499794	0.023529410362243652	0.019607841968536377	0.35452359682049844	0.5081394967675821	0.14509804546833038	0.23137255012989044	0.18039216101169586	0.23137255012989044	0.09560309237602985	0.1564468261644696	0.12070779874920845
1	74	nan	0	CAT	CAT	3202	3202	0	0	0	nan	261	1193.0	751.0	1.0	1.2508363926648642	0.7997150932816094	1.0	0.6304347826086957	0.6752422204265848	24.769931469176008	23.40939982143925	6.082762530298219	2.760488398125719	2.8284271247461903	15.188112340797455	14.871363723420934	61.15005784323068	69.69400000000002	0.8714524207011686	1	1	6.42745117098093	7.803921759128571	33.24313832074404	31.043138056993484	0.09803921729326248	0.09019608050584793	0.027450978755950928	0.019607849419116974	0.5228670664060963	1.4345158884151552	0.18039216101169586	0.23529411852359772	0.1882352977991104	0.23529411852359772	0.10893985035560899	0.13226986032421306	0.12736834605649056
1	75	nan	0	CAT	CAT	3202	3202	0	0	0	nan	416	891.0	751.0	1.0	1.0158348764395142	0.3152817483457709	1.0	0.7878787878787878	0.798030923861812	23.832795298558654	25.238858928247925	10.63014581273465	3.9705103188196254	3.605551275463989	21.0	22.617277774417126	-44.13396623402612	80.93600000000002	0.9443813847900113	1	1	5.972549177706242	14.537255227565765	53.262746684253216	62.60392305999994	0.09803921729326248	0.08627451211214066	0.0313725471496582	0.062745101749897	0.13229054449329186	1.3393087266029227	0.11372549086809158	0.3019607961177826	0.20000000298023224	0.3019607961177826	0.08655868373487306	0.21068485837051834	0.12803544876022407
1	76	nan	0	CAT	CAT	3202	3202	0	0	0	nan	285	1495.0	752.0	1.0	2.990065130653081	0.9810206776420549	1.0	0.35714285714285715	0.3370851421531747	45.72670727180351	43.657759905886145	4.47213595499958	2.0888664166765736	2.0	9.097083218093758	8.86655239740595	18.82424131150476	103.07600000000004	0.8248914616497829	1	1	10.6431375592947	11.20000034570694	38.78823636472225	38.25490303337574	0.09803921729326248	0.10980392247438431	0.0313725546002388	0.019607849419116974	0.7193417196004878	0.2650039186580272	0.20000000298023224	0.25882354378700256	0.20392157137393951	0.25882354378700256	0.12375741348017094	0.13023256215938303	0.13609907496393772
1	77	nan	0	CAT	CAT	3202	3202	0	0	0	nan	721	1409.0	749.0	1.0	1.043850375154623	0.5632233461584658	1.0	0.6242424242424243	0.6312726765366644	33.76635705304863	34.36568055487916	12.206555615733702	4.858435293528336	4.242640687119285	28.491524499854194	27.901299639015583	48.3586128624078	119.80200000000005	0.8879310344827587	1	1	8.396078616380692	13.3803925588727	83.38431584835052	93.10980620980263	0.10196078568696976	0.10980392247438431	0.011764712631702423	0.0156862735748291	0.211084234945407	0.9003018141238069	0.11372549086809158	0.22745098173618317	0.1725490242242813	0.3137255012989044	0.09126172409109447	0.14543904955296413	0.1156509235067275
1	78	nan	0	CAT	CAT	3202	3202	0	0	0	nan	403	782.0	761.0	1.0	1.088164633752871	0.7381595396036906	1.0	0.7045454545454546	0.7797062996708304	27.742658098598685	27.65863337187866	9.486832980505138	3.7850230965071128	3.605551275463989	18.65743819499344	18.715923689490648	-30.330649805850342	80.59200000000003	0.9350348027842227	1	1	5.7568628937006	10.772549293935299	46.67451123893261	54.43137391656637	0.10196078568696976	0.0941176488995552	0.0156862735748291	0.035294122993946075	0.1814473693629441	1.1703596810554258	0.09803921729326248	0.20392157137393951	0.15294118225574493	0.2666666805744171	0.08722519535909999	0.16322044384750453	0.1158176457541752
1	79	nan	0	CAT	CAT	3202	3202	0	0	0	nan	457	1457.0	762.0	1.0	1.0707182107401882	0.7095089391747652	1.0	0.7359098228663447	0.8453972751885496	28.89055093977528	28.178005607210743	9.848857801796104	4.054026084543775	3.605551275463989	19.498010508590447	20.359068246898424	61.08156289636936	82.42000000000003	0.9442148760330579	1	1	5.8705883994698524	13.854902274906635	58.07451157271862	71.52157035470009	0.0941176488995552	0.10196078568696976	0.027450986206531525	0.045098043978214264	0.2277099970852279	1.5105288565459583	0.0941176488995552	0.30980393290519714	0.19607843458652496	0.30980393290519714	0.08508099129666453	0.20079568514357443	0.1270777058483996
1	80	nan	0	CAT	CAT	3202	3202	0	0	0	nan	432	1499.0	770.0	1.0	1.0191853926571421	0.5406247181062714	1.0	0.7513043478260869	0.8358141971657537	25.661345680255476	25.238858928247925	10.295630140987	4.076808286613091	3.605551275463989	21.019038988498025	21.587963208283135	-79.71557164498499	80.59200000000003	0.9411764705882353	1	1	5.807843290269375	10.674510039389133	52.82745257765055	55.69804048538208	0.09803921729326248	0.0941176488995552	0.02352941781282425	0.02352941781282425	0.357613282887129	1.2453713386580905	0.09803921729326248	0.23529411852359772	0.1764705926179886	0.239215686917305	0.08668422821297575	0.15932104536401692	0.12228576985567256
1	81	nan	0	CAT	CAT	3202	3202	0	0	0	nan	740	1331.0	762.0	1.0	1.1877515969263537	0.7923473287245785	1.0	0.578125	0.6211422088629484	40.39755663255216	41.23105625617661	12.041594578792296	4.502749874850383	4.061552812808831	26.495590448482236	24.645347498312315	55.51664070352634	122.35600000000007	0.8778173190984578	1	1	8.96470607072115	14.941176913678646	89.58431629091501	98.97255156189203	0.10196078568696976	0.10588235408067703	0.019607841968536377	0.023529410362243652	0.2893273968060604	0.5787436893958589	0.12156862765550613	0.22745098173618317	0.18431372940540314	0.24313725531101227	0.0924196502136201	0.1540327516874087	0.12105988687961489
1	82	nan	0	CAT	CAT	3202	3202	0	0	0	nan	463	875.0	769.0	1.0	1.039680407768978	0.5804300020021688	1.0	0.6849112426035503	0.8312551903713677	27.184596400673282	26.92582403567252	10.44030650891055	4.081986314975864	3.605551275463989	21.35595755467132	22.136692645575977	-52.31048463269	83.66200000000003	0.934409687184662	1	1	5.980392321944237	13.282353185117245	50.59607972204685	74.77647207677364	0.0941176488995552	0.11764705926179886	0.0156862735748291	0.0313725546002388	0.12132212283764747	1.2661377353445247	0.10196078568696976	0.2862745225429535	0.1568627506494522	0.2862745225429535	0.08543417602777481	0.18974790264453206	0.10927878989642949
1	83	nan	0	CAT	CAT	3202	3202	0	0	0	nan	538	924.0	767.0	1.0	1.0128078488192216	0.40029891949813023	1.0	0.7116402116402116	0.7944713152532866	27.49305087907389	28.653097563788805	12.083045973594572	4.46928455238855	4.0	24.273951452145642	25.19420903160477	38.09554958044317	92.24800000000003	0.9316017316017317	1	1	6.674509972333908	13.392157196998596	66.12941367924213	80.29411969333887	0.09803921729326248	0.10980392247438431	0.02352941781282425	0.0313725471496582	0.0855552723494936	0.7387972149311192	0.11372549086809158	0.21960784494876862	0.1882352977991104	0.23529411852359772	0.08782249963597248	0.17621259469734996	0.12291712579784783
1	84	nan	0	CAT	CAT	3202	3202	0	0	0	nan	469	897.0	771.0	1.0	1.0386807866920307	0.6228470691922956	1.0	0.7237654320987654	0.8625234059034536	27.77569869945129	27.313000567495326	10.198039027185569	4.136529345473529	3.605551275463989	20.871032557111302	21.730140466968443	-22.013889671081625	82.66200000000005	0.938938938938939	1	1	5.6862746849656105	13.615686625242233	58.172550708055496	73.60000170022249	0.09019608050584793	0.0941176488995552	0.0313725546002388	0.05686274170875549	0.2073353651483908	1.2928424735127837	0.09019608050584793	0.27843138575553894	0.1921568661928177	0.29411765933036804	0.08240977804297986	0.1973287916701773	0.1240352893561951
1	85	nan	0	CAT	CAT	3202	3202	0	0	0	nan	578	1073.0	770.0	1.0	1.1411282890998473	0.7613046332198502	1.0	0.7297979797979798	0.7109541750938378	34.411213629183976	32.38826948140329	10.198039027185569	4.136205027714495	4.0	22.921366177246536	22.312037086243997	-82.30357237520454	101.07600000000004	0.9010132501948558	1	1	7.305882550776005	12.678431794047356	69.66274697333574	76.5137278586626	0.0941176488995552	0.10588235408067703	0.019607841968536377	0.02352941781282425	0.7415456805628785	0.382872777113521	0.10196078568696976	0.2549019753932953	0.18431372940540314	0.2549019753932953	0.08595155942089418	0.14915802110643947	0.12052378369089228
1	86	nan	0	CAT	CAT	3202	3202	0	0	0	nan	459	1187.0	771.0	1.0	1.0784279503546788	0.7154338012020407	1.0	0.7127329192546584	0.832290490331048	29.139357448467	28.231188426986208	9.848857801796104	4.011321343944283	3.605551275463989	19.126619832236344	20.359101561995132	19.1331951835642	83.24800000000003	0.9444444444444444	1	1	6.443137444555759	10.168627738952637	61.50588437914848	60.15294271707535	0.11372549086809158	0.10588235408067703	0.019607841968536377	0.021568629890680313	0.19464930940395403	0.8888636871577799	0.1411764770746231	0.20392157137393951	0.21176470816135406	0.2078431397676468	0.09337880354428636	0.14737141650655997	0.13399974810272
1	87	nan	0	CAT	CAT	3202	3202	0	0	0	nan	228	1550.0	780.0	1.0	1.6317088647747753	0.9066507382782204	1.0	0.4523809523809524	0.47464591610454554	28.402611552053877	29.206163733020468	5.385164807134504	2.3305709075341703	2.0	13.035454611292884	11.982551134191928	37.68892715311055	77.69400000000003	0.8491620111731844	1	1	6.909804098308086	9.11372572928667	25.905882939696312	33.14509900659323	0.09803921729326248	0.12156862765550613	0.011764705181121826	0.02352941781282425	0.5083845735949257	1.0009283708665908	0.1764705926179886	0.23137255012989044	0.1764705926179886	0.23529411852359772	0.10630467843550902	0.14021116506594877	0.11362229359515927
1	88	nan	0	CAT	CAT	3202	3202	0	0	0	nan	512	998.0	778.0	1.0	1.1325934240108047	0.7358773692805136	1.0	0.6360248447204969	0.5637166294279194	31.84902392345663	36.05551275463989	11.0	3.9426596649987267	3.1622776601683795	22.0	21.565446522486077	22.054727867636398	106.83400000000003	0.8797250859106529	1	1	7.317647270858288	12.360784709453583	52.42745228111744	64.8509823679924	0.08627451211214066	0.10980392247438431	0.0156862735748291	0.0156862810254097	0.37528916585464595	0.33870718201404143	0.10196078568696976	0.20000000298023224	0.15294118225574493	0.20392157137393951	0.08411088817078492	0.14207798516613313	0.1023973677365575
1	89	nan	0	CAT	CAT	3202	3202	0	0	0	nan	686	1399.0	778.0	1.0	1.1194109711427345	0.7670822817188148	1.0	0.725925925925926	0.7746604701220815	37.23716602811524	37.20215047547655	12.0	4.6801325593713985	4.123105625617661	24.002252146582165	23.889456577283664	-21.54917422932446	105.49000000000004	0.9416609471516816	1	1	7.698039419949055	13.105882778763771	82.38039471209049	88.86666920781136	0.10196078568696976	0.11372549086809158	0.019607841968536377	0.0156862735748291	0.5657290855233291	0.5943397961963041	0.10588235408067703	0.21960784494876862	0.1725490242242813	0.21960784494876862	0.08649482494324781	0.14725710987375024	0.12008803893890742
1	90	nan	0	CAT	CAT	3202	3202	0	0	0	nan	880	1324.0	788.0	1.0	1.104432154624762	0.6941620805545307	1.0	0.6308243727598566	0.6463440677245217	40.382848479592155	44.721359549995796	13.0	5.078153903779283	4.47213595499958	28.73484634827118	29.06833075857583	-81.9169024414975	130.80200000000002	0.8984175599795815	1	1	9.945098251104355	15.835294589400291	112.45490495115519	113.69804215431213	0.10588235408067703	0.10588235408067703	0.019607841968536377	0.019607841968536377	0.5440523460812713	1.283948649988873	0.11764705926179886	0.21176470816135406	0.21176470816135406	0.239215686917305	0.09208424306578106	0.1466230980500027	0.1277896647172218
1	91	nan	0	CAT	CAT	3202	3202	0	0	0	nan	368	911.0	785.0	1.0	1.147553792669677	0.7930263420770842	1.0	0.5897435897435898	0.710754651474763	28.047041925802663	27.80287754891569	8.246211251235321	3.436461696819914	3.0	16.372584965775516	17.085902993537537	-54.29250799131724	80.66200000000003	0.9142857142857143	1	1	6.015686400234699	12.223529696464539	42.01960901170969	60.87059011310339	0.09803921729326248	0.1411764770746231	0.0156862735748291	0.019607841968536377	0.27429617319176935	0.576449196092343	0.11372549086809158	0.2666666805744171	0.15294118225574493	0.2862745225429535	0.0925490215420723	0.18805430302253137	0.11418372014051546
1	92	nan	0	CAT	CAT	3202	3202	0	0	0	nan	412	977.0	786.0	1.0	1.059681829474052	0.5878255639322647	1.0	0.6130952380952381	0.7252645660454654	25.961638530009168	27.16615541441225	9.899494936611665	3.7626066930435824	3.1622776601683795	20.6	21.002646365155712	-82.421955976567	84.49000000000004	0.9064906490649065	1	1	5.564706042408943	9.682353258132935	43.72156988829374	55.14509975165129	0.08627451211214066	0.11764705926179886	0.0156862735748291	0.0156862735748291	0.3178951070360678	0.3035858210534651	0.10196078568696976	0.1882352977991104	0.15294118225574493	0.1882352977991104	0.08431372791528702	0.14670232209292325	0.10612031526284889
1	93	nan	0	CAT	CAT	3202	3202	0	0	0	nan	515	1094.0	790.0	1.0	1.142360779457781	0.7273233087845378	1.0	0.6812169312169312	0.6843144903345288	31.942205048687228	34.058772731852805	10.44030650891055	3.98445929084527	3.605551275463989	21.078607456558707	21.92177508966866	-46.20514183473441	97.24800000000003	0.9171861086375779	1	1	7.00784333050251	13.80784346908331	65.64313922822475	65.00784493237734	0.0941176488995552	0.09019608050584793	0.0313725546002388	0.0313725471496582	0.7642892682452584	0.5786195293493839	0.09803921729326248	0.24705882370471954	0.1882352977991104	0.24705882370471954	0.08546150403051841	0.16838833498882083	0.12746240626839758
1	94	nan	0	CAT	CAT	3202	3202	0	0	0	nan	643	813.0	790.0	1.0	1.1818456089948453	0.7741716050810097	1.0	0.6718913270637409	0.6752762461277063	37.187589019580706	37.013511046643494	10.04987562112089	4.142553735326792	4.0	24.596747752497688	23.538842808189255	-30.509723868759927	109.38800000000005	0.9024561403508772	1	1	7.760784529149532	11.698039636015892	66.41568741202354	77.12157055735588	0.0941176488995552	0.10980392247438431	0.00784313678741455	0.011764705181121826	0.15870683561235951	0.3972139016238843	0.09803921729326248	0.16862745583057404	0.15294118225574493	0.18039216101169586	0.08528334647417068	0.12854988611006474	0.10329033812134299
1	95	nan	0	CAT	CAT	3202	3202	0	0	0	nan	457	849.0	788.0	1.0	1.0119789423568164	0.33613061209593026	1.0	0.7934027777777778	0.8804210627804984	25.017239107005928	25.495097567963924	11.0	4.199934021300382	3.605551275463989	22.98677880869784	23.5616205774651	-37.526989933699305	80.76400000000002	0.9481327800829875	1	1	6.168627597391605	9.403921827673912	54.415688164532185	54.4431386962533	0.09803921729326248	0.09803921729326248	0.0156862735748291	0.0156862810254097	0.06705681013286366	0.7951745277171118	0.11764705926179886	0.20000000298023224	0.16470588743686676	0.20000000298023224	0.08940039996219717	0.13628872214020163	0.11907152771232425
1	96	nan	0	CAT	CAT	3202	3202	0	0	0	nan	653	1519.0	792.0	1.0	1.0242223527970291	0.577752912779993	1.0	0.7848557692307693	0.8603433725377094	31.99490148188681	31.575306807693888	13.0	4.964230090393953	4.47213595499958	25.0	26.114613567975375	7.83903035832304	97.66200000000003	0.9553767373811266	1	1	6.980392351746559	12.325490593910217	79.91372798383236	76.6274533122778	0.09803921729326248	0.08235294371843338	0.02352941781282425	0.0313725546002388	0.3479671777314969	1.1758168773799609	0.0941176488995552	0.1921568661928177	0.18431372940540314	0.22745098173618317	0.08512673599690926	0.1503108609013441	0.1223793690410909
1	97	nan	0	CAT	CAT	3202	3202	0	0	0	nan	534	789.0	791.0	1.0	1.4242613643430957	0.878220907477623	1.0	0.5754310344827587	0.6057918376906738	39.716584888093834	37.64306044943742	8.0	3.5324541022493787	3.1622776601683795	20.13142658340898	18.994663304701145	54.78086654286431	105.24800000000003	0.8578313253012049	1	1	7.6235296204686165	12.050980754196644	57.18431507796049	65.88627637922764	0.0941176488995552	0.10196078568696976	0.011764705181121826	0.023529410362243652	0.2303289051889828	0.7687473870850492	0.0941176488995552	0.1725490242242813	0.15294118225574493	0.20392157137393951	0.08565763618504063	0.13540427813704095	0.10708673235573125
1	98	nan	0	CAT	CAT	3202	3202	0	0	0	nan	508	928.0	791.0	1.0	1.0992062799366067	0.716754173901308	1.0	0.6047619047619047	0.7292780630645249	30.962132635342176	30.528675044947494	10.0	4.022779729361747	3.605551275463989	21.213203435596427	21.59069796901637	-44.412898577121915	93.56000000000004	0.9236363636363636	1	1	6.678431525826454	11.843137621879578	61.07843328267336	69.38039403408766	0.0941176488995552	0.10588235408067703	0.027450978755950928	0.027450986206531525	0.48864173084590906	0.7426897948694884	0.11764705926179886	0.21568627655506134	0.18039216101169586	0.2235294133424759	0.09024907467333046	0.16004240029566996	0.12023313638321527
1	99	nan	0	CAT	CAT	3202	3202	0	0	0	nan	263	1550.0	793.0	1.0	1.0942075700596665	0.6222110697446361	1.0	0.7305555555555555	0.7391880282806932	21.3674564418561	22.47220505424423	7.615773105863909	2.9988033352122647	2.8284271247461903	16.127616066858735	16.727503206408976	-53.57466651233493	66.86600000000003	0.926056338028169	1	1	5.003921695053577	6.9058825597167015	27.40392207354307	27.517647705972195	0.09019608050584793	0.09019608050584793	0.011764705181121826	0.011764705181121826	0.06260362122942596	0.3138774965606212	0.10588235408067703	0.2078431397676468	0.13333334028720856	0.2078431397676468	0.08778809991322066	0.12115583438099477	0.10419742233286339
1	100	nan	0	CAT	CAT	3202	3202	0	0	0	nan	388	994.0	797.0	1.0	1.070884255358118	0.6543736792797155	1.0	0.6531986531986532	0.5972900441432009	25.986607702857334	26.92582403567252	9.0	3.5546379506758234	3.0	20.5338506956256	19.65032783862331	-21.941763559454127	90.35000000000002	0.8818181818181818	1	1	6.023529581725597	10.627451360225677	39.47058919072151	52.40784478187561	0.09019608050584793	0.11372549086809158	0.011764705181121826	0.019607841968536377	0.35632856048017764	0.6358946457834407	0.10196078568696976	0.2078431397676468	0.1411764770746231	0.2078431397676468	0.08483844481303658	0.1496824135243053	0.10172832265649874
1	101	nan	0	CAT	CAT	3202	3202	0	0	0	nan	226	1430.0	801.0	1.0	1.0961000149186637	0.7220427453131997	1.0	0.6996904024767802	0.8460992074133931	20.711616017694915	20.248456731316587	7.0710678118654755	2.912592503728024	2.8284271247461903	14.142135623730951	14.329299381556268	55.41368081773176	57.93600000000002	0.9515789473684211	1	1	4.231372654438019	6.250980585813522	22.764706261456013	29.43921673297882	0.09019608050584793	0.12156862765550613	0.00784313678741455	0.011764705181121826	0.1623650324806056	0.1367057527141653	0.10588235408067703	0.1725490242242813	0.12941177189350128	0.1725490242242813	0.08815359696745872	0.13022876220444837	0.10072878876750448
1	102	nan	0	CAT	CAT	3202	3202	0	0	0	nan	440	1015.0	801.0	1.0	1.030769295398136	0.44472725726034235	1.0	0.7333333333333333	0.7403447764800624	25.351380775150965	26.40075756488817	10.295630140987	3.95365495729248	3.605551275463989	21.920310216782973	22.70637098931917	60.34152589196544	86.42000000000003	0.9233997901364114	1	1	5.8823531195521355	9.88235330581665	43.1803929656744	55.941178269684315	0.08627451211214066	0.11372549086809158	0.011764705181121826	0.011764705181121826	0.3986120825969596	0.25268047459792126	0.09803921729326248	0.1882352977991104	0.12941177189350128	0.1882352977991104	0.08285004393735403	0.13918807472981198	0.09813725674016908
1	103	nan	0	CAT	CAT	3202	3202	0	0	0	nan	814	1264.0	806.0	1.0	1.1748914413307985	0.6883956234389788	1.0	0.6016260162601627	0.4554002483710287	39.95488210282728	41.7612260356422	12.0	4.213794434422665	3.605551275463989	29.599999999999998	28.980691029251638	-16.231970698958733	149.87199999999999	0.8479166666666667	1	1	10.635294385254383	12.92549043893814	80.133334800601	83.40392323583364	0.09019608050584793	0.09019608050584793	0.00784313678741455	0.011764705181121826	0.45194759154227965	0.2017560348728167	0.12156862765550613	0.16470588743686676	0.14901961386203766	0.18039216101169586	0.08789499491945771	0.10682223503254662	0.09844390024643858
1	104	nan	0	CAT	CAT	3202	3202	0	0	0	nan	218	895.0	804.0	1.0	1.0908948326240602	0.7462911266144405	1.0	0.7785714285714286	0.813282601024051	20.544047038364642	19.6468827043885	7.0	2.9024936590744304	2.8284271247461903	13.0	13.67452195282198	86.35856900632808	58.03800000000002	0.9217758985200846	1	1	4.192156977951527	7.215686433017254	20.78431411087513	32.77254980057478	0.09019608050584793	0.11372549086809158	0.00784313678741455	0.0313725546002388	0.037551595829900065	1.1804144771058587	0.09019608050584793	0.2235294133424759	0.11372549086809158	0.27843138575553894	0.08555422403982707	0.1472589067962705	0.09534089041685839
1	105	nan	0	CAT	CAT	3202	3202	0	0	0	nan	398	867.0	806.0	1.0	1.0794230048887246	0.7198791254254422	1.0	0.758095238095238	0.8487460039679069	27.21235295489245	26.92582403567252	9.219544457292887	3.7986658653964107	3.605551275463989	18.82714897326567	18.888079185605612	60.26708795395029	76.76400000000002	0.9498806682577565	1	1	5.486274667084217	7.784313917160034	45.494119107723236	43.67451061308384	0.09019608050584793	0.10196078568696976	0.023529410362243652	0.00784313678741455	0.2135154811581145	0.1405919647113557	0.09803921729326248	0.16470588743686676	0.16862745583057404	0.16470588743686676	0.0844042256474495	0.1197586756486159	0.11430683192895286
1	106	nan	0	CAT	CAT	3202	3202	0	0	0	nan	652	1117.0	808.0	1.0	1.1662744850633417	0.7960180052640895	1.0	0.7244444444444444	0.716918106299303	37.66293097833508	35.6931365951495	11.0	4.426948193016578	4.0	22.908622660467564	22.79635306802908	-89.82182219738038	106.90400000000004	0.9125262421273618	1	1	7.796078637242317	17.20392196625471	77.95294380187988	98.71764962375164	0.09803921729326248	0.12156862765550613	0.019607849419116974	0.019607849419116974	0.38918252156964855	0.8006351729207121	0.11764705926179886	0.29019609093666077	0.16862745583057404	0.29019609093666077	0.08662309596935908	0.19115468851394124	0.11955972975748448
1	107	nan	0	CAT	CAT	3202	3202	0	0	0	nan	653	1384.0	808.0	1.0	1.0900841160937562	0.7340822241138971	1.0	0.7021505376344086	0.7875456895369137	35.24304479094818	34.713109915419565	11.045361017187261	4.57205486605568	4.123105625617661	23.851956766356896	23.93216287603976	42.27716605819878	102.07600000000004	0.9197183098591549	1	1	7.662745289504528	12.372549422085285	79.93725688755512	79.29804178327322	0.10196078568696976	0.08235294371843338	0.019607841968536377	0.03333333507180214	0.915977129338546	1.5647383599766265	0.10196078568696976	0.2235294133424759	0.19607843458652496	0.2235294133424759	0.08807753206327043	0.14221321174810672	0.1224154010529175
1	108	nan	0	CAT	CAT	3202	3202	0	0	0	nan	529	1574.0	807.0	1.0	1.0254335375397425	0.5642411491234082	1.0	0.7053333333333334	0.852250146673956	28.692139893022357	29.614185789921695	11.704699910719626	4.426865219574976	4.0	23.383373969934745	23.688518547335445	-15.392258751691001	88.31800000000004	0.9387755102040817	1	1	6.235294282436371	9.925490476191044	56.89804045855999	71.32549210637808	0.0941176488995552	0.10294117778539658	0.011764705181121826	0.02352941781282425	0.1896012541636413	0.1319523359663837	0.10196078568696976	0.3294117748737335	0.14901961386203766	0.3294117748737335	0.08660130947828293	0.13785403439154228	0.10755773243584119
1	109	nan	0	CAT	CAT	3202	3202	0	0	0	nan	765	942.0	808.0	1.0	1.3128299118999636	0.8362372730446472	1.0	0.6018882769472856	0.6084161643078637	44.34421631657819	42.5440947723653	12.0	4.336459827641515	4.0	25.942822570384568	24.31693949895606	-20.771509396038276	125.70000000000006	0.8581043185642178	1	1	8.945098273456097	15.666667185723782	90.05882602930069	108.99608162045479	0.09803921729326248	0.11764705926179886	0.019607849419116974	0.019607849419116974	0.46410408487376753	0.7301900771774505	0.11372549086809158	0.20000000298023224	0.1764705926179886	0.364705890417099	0.086845614305399	0.15210356490993962	0.11772395559385711
1	110	nan	0	CAT	CAT	3202	3202	0	0	0	nan	472	1497.0	809.0	1.0	1.0047902424278778	0.27145209314813196	1.0	0.7866666666666666	0.917114848917333	25.073085005150766	25.0	11.661903789690601	4.325907653760814	4.0	23.0	24.131639621720012	-55.10893508322707	80.42000000000003	0.9506545820745217	1	1	5.749019771814346	10.807843424379826	62.94902152568102	59.60392313450575	0.10196078568696976	0.0941176488995552	0.027450986206531525	0.027450986206531525	0.11403545783598894	1.2194032101385455	0.0941176488995552	0.21960784494876862	0.21176470816135406	0.2235294133424759	0.0845444084090345	0.15893887388793862	0.13336657102898522
1	111	nan	0	CAT	CAT	3202	3202	0	0	0	nan	759	847.0	810.0	1.0	1.3346676896758842	0.8375288337873236	1.0	0.6160714285714286	0.3934362887763847	44.572340461994955	43.289721643826724	11.180339887498949	3.8015685048718977	3.1622776601683795	24.92875093041807	24.35402061905116	7.130909908387148	155.69999999999996	0.8214285714285714	1	1	11.678431674838066	17.10196130722761	85.0862769857049	93.65490439534187	0.0941176488995552	0.10588235408067703	0.019607841968536377	0.011764712631702423	0.7503355284342986	0.39197959844371066	0.1411764770746231	0.239215686917305	0.16862745583057404	0.239215686917305	0.09195615491998477	0.13466111265533554	0.11210313173347154
1	112	nan	0	CAT	CAT	3202	3202	0	0	0	nan	477	965.0	810.0	1.0	1.0773919296040202	0.6277095426312437	1.0	0.7098214285714286	0.7320269440634145	28.579878608596946	30.4138126514911	10.198039027185569	3.964724986282721	3.605551275463989	22.627416997969522	22.247939088641527	30.161460429460877	90.49000000000004	0.9426877470355731	1	1	6.674509957432747	10.760784648358822	59.1882369145751	68.05490370094776	0.09803921729326248	0.10980392247438431	0.023529410362243652	0.0313725471496582	0.13313307755582493	0.8118664847357855	0.11764705926179886	0.20392157137393951	0.1882352977991104	0.24313725531101227	0.09019608050584793	0.1454160087616057	0.12408435411860608
1	113	nan	0	CAT	CAT	3202	3202	0	0	0	nan	378	1174.0	811.0	1.0	1.0124902918261829	0.4613855369243617	1.0	0.7470355731225297	0.8912192441519974	23.394477595626643	24.166091947189145	10.198039027185569	3.8523927177001505	3.605551275463989	20.23857702507763	20.75557454128119	-49.67840829206663	73.00600000000003	0.9414694894146949	1	1	5.345098175108433	7.55294144153595	39.423529885709286	35.788236513733864	0.09803921729326248	0.07058823853731155	0.00784313678741455	0.0156862735748291	0.11632455752080721	1.1503936453344084	0.09803921729326248	0.16862745583057404	0.125490203499794	0.1725490242242813	0.08762456024767923	0.12381871215632705	0.10429505260769652
1	114	nan	0	CAT	CAT	3202	3202	0	0	0	nan	352	1411.0	812.0	1.0	1.0285770489943387	0.5678267431479236	1.0	0.7652173913043478	0.8688895470730758	23.48795347464165	22.847319317591726	9.219544457292887	3.7107742249351645	3.1622776601683795	18.335757415498275	19.334064207519784	67.86283538677995	71.35000000000004	0.9411764705882353	1	1	5.254902094602585	8.733333602547646	41.63137390464544	45.235295459628105	0.09803921729326248	0.10196078568696976	0.019607841968536377	0.02352941781282425	0.05033568486456821	1.0451885477084133	0.09803921729326248	0.20392157137393951	0.16470588743686676	0.21176470816135406	0.08758170157670975	0.14555556004246076	0.11827094859274273
1	115	nan	0	CAT	CAT	3202	3202	0	0	0	nan	275	1542.0	810.0	1.0	1.0335356624564327	0.39197930049936175	1.0	0.7617728531855956	0.6996471223304139	19.848226652830153	20.12461179749811	7.810249675906654	3.025097950706901	2.8284271247461903	17.392527130926087	18.25985319274522	-1.650090815495111	70.28000000000002	0.912106135986733	1	1	5.129411906003952	7.4274511858820915	25.42745152115822	41.91764820367098	0.08627451211214066	0.10980392247438431	0.003921568393707275	0.019607849419116974	0.14144954334859414	0.48176866214538194	0.10196078568696976	0.16470588743686676	0.125490203499794	0.4941176474094391	0.0854901984333992	0.12379085309803486	0.09246346007693898
1	116	nan	0	CAT	CAT	3202	3202	0	0	0	nan	447	1203.0	815.0	1.0	1.0217375463313927	0.5663613461392268	1.0	0.745	0.8473350884455282	26.354488886552552	25.80697580112788	10.63014581273465	4.1938637004971335	3.605551275463989	20.506096654409877	21.720237535749913	41.22195241293005	81.42000000000003	0.9500531349628055	1	1	5.6117648631334305	9.423529729247093	56.513727463781834	56.435295671224594	0.10196078568696976	0.10196078568696976	0.019607841968536377	0.019607841968536377	0.12731998524507937	0.776477626778436	0.09803921729326248	0.2078431397676468	0.1725490242242813	0.2078431397676468	0.08502674035050652	0.1427807534734408	0.1264289205006305
1	117	nan	0	CAT	CAT	3202	3202	0	0	0	nan	478	1307.0	813.0	1.0	1.10588543288127	0.7610464048923381	1.0	0.6565934065934066	0.7149227259218229	30.81346969528381	29.732137494637012	9.219544457292887	3.982811534459865	3.605551275463989	19.23018460649819	19.988618931123412	32.551621235317484	91.66200000000003	0.9299610894941635	1	1	6.647058978676796	10.192157156765461	60.92157059162855	58.12549164891243	0.10588235408067703	0.0941176488995552	0.019607849419116974	0.019607841968536377	0.13076977814304247	0.9503390170459282	0.11372549086809158	0.2078431397676468	0.18431372940540314	0.2235294133424759	0.08982512133347022	0.13773185346980352	0.12745098450131495
1	118	nan	0	CAT	CAT	3202	3202	0	0	0	nan	286	999.0	814.0	1.0	1.034023277448733	0.4103754982521333	1.0	0.680952380952381	0.7906757164597862	20.3254810074355	20.615528128088304	8.06225774829855	3.291546320344085	3.0	17.67766952966369	18.53514425892717	49.35963492586015	67.42000000000003	0.9240710823909531	1	1	4.509804055094719	8.27843165397644	26.61176525056362	42.17255040258169	0.08627451211214066	0.12941177189350128	0.00784313678741455	0.019607841968536377	0.1946091567032747	0.4338268595097028	0.09803921729326248	0.20000000298023224	0.11764705926179886	0.2078431397676468	0.08351488990916146	0.1533042898884526	0.09304813024672595
1	119	nan	0	CAT	CAT	3202	3202	0	0	0	nan	425	1139.0	823.0	1.0	1.307290016792121	0.8715031063572591	1.0	0.65284178187404	0.6497528653546006	33.80156367625538	31.906112267087632	7.615773105863909	3.3457526656850884	3.0	16.89506457895171	16.57594824287601	71.46945461504856	90.66200000000003	0.8891213389121339	1	1	6.501960955560207	11.066667027771473	42.3215694129467	59.86274717748165	0.09019608050584793	0.125490203499794	0.00784313678741455	0.011764705181121826	0.18469787006135427	0.27815917108499777	0.10196078568696976	0.20000000298023224	0.15294118225574493	0.2078431397676468	0.08669281274080276	0.1475555603702863	0.09958016332458047
1	120	nan	0	CAT	CAT	3202	3202	0	0	0	nan	363	1017.0	821.0	1.0	1.0144173604546232	0.42334019574709647	1.0	0.7515527950310559	0.8478445887716308	22.736268790586884	23.021728866442675	10.0	3.749555009922276	3.1622776601683795	20.0	20.598395477309175	-31.7100905456206	73.35000000000004	0.9355670103092784	1	1	5.313725635409355	8.870588466525078	38.02353028208017	48.921569891273975	0.09019608050584793	0.11372549086809158	0.011764705181121826	0.023529410362243652	0.17304993788252426	0.8434640244614854	0.10196078568696976	0.20000000298023224	0.14509804546833038	0.21176470816135406	0.08570525218402186	0.14307400752459803	0.10474801730600598
1	121	nan	0	CAT	CAT	3202	3202	0	0	0	nan	788	784.0	825.0	1.0	1.2420299410186573	0.8517471768823581	1.0	0.7504761904761905	0.7094111929217696	44.223635041833376	42.05948168962618	11.180339887498949	4.655631631955639	4.123105625617661	22.406623055622568	23.171106270652583	80.09157988520329	118.14600000000004	0.9205607476635514	1	1	8.454902201890945	14.537255309522152	92.33333588391542	100.54510076344013	0.0941176488995552	0.10588235408067703	0.019607841968536377	0.019607849419116974	1.0617415198682656	1.3305651236581633	0.0941176488995552	0.20000000298023224	0.18039216101169586	0.2078431397676468	0.08454902201890946	0.1453725530952215	0.11717428411664393
1	122	nan	0	CAT	CAT	3202	3202	0	0	0	nan	435	1515.0	827.0	1.0	1.052163430006579	0.6647097581137292	1.0	0.7565217391304347	0.8330378714290263	27.387687953367685	27.202941017470888	10.0	3.9985518584359805	3.605551275463989	20.506096654409877	20.46138799671588	-36.61778358165014	81.00600000000004	0.9477124183006536	1	1	5.839215837419033	9.517647370696068	51.57255060225725	51.24313861876726	0.09803921729326248	0.09803921729326248	0.019607849419116974	0.019607841968536377	0.1060472990231299	0.5824154762942221	0.10196078568696976	0.19607843458652496	0.1725490242242813	0.19607843458652496	0.08715247518535871	0.14205443836859802	0.11855758759139598
1	123	nan	0	CAT	CAT	3202	3202	0	0	0	nan	534	758.0	825.0	1.0	1.0606442745583915	0.6896087097311228	1.0	0.7063492063492064	0.8411494037151368	30.789418498218907	29.68164415931166	11.180339887498949	4.3752919490192035	4.0	21.91065775089655	22.29714815866367	51.08020480227019	89.31800000000004	0.9501779359430605	1	1	6.243137426674366	10.180392496287823	61.98039421439171	64.18431525677443	0.09803921729326248	0.10784313827753067	0.0156862735748291	0.011764705181121826	0.053633798101060795	0.4784066673177068	0.0941176488995552	0.1921568661928177	0.15294118225574493	0.1921568661928177	0.08552243050238857	0.13945743145599757	0.11606815395953503
1	124	nan	0	CAT	CAT	3202	3202	0	0	0	nan	324	836.0	828.0	1.0	1.0832750118932466	0.674675641266798	1.0	0.7105263157894737	0.6774931944811626	24.100011640887224	24.041630560342615	8.94427190999916	3.370423882649573	3.0	17.35188750539837	17.788564189041914	5.3922415999827376	77.52200000000002	0.8913342503438789	1	1	6.227451145648956	8.372549250721931	39.38039353489876	36.33333424478769	0.10980392247438431	0.09019608050584793	0.011764712631702423	0.0156862735748291	0.13685955837467248	0.49707970539799784	0.12941177189350128	0.21960784494876862	0.1568627506494522	0.21960784494876862	0.09730392415076494	0.13082108204253018	0.12154442449042827
1	125	nan	0	CAT	CAT	3202	3202	0	0	0	nan	375	894.0	829.0	1.0	1.0200749223885663	0.5476224737970016	1.0	0.7142857142857143	0.7827214563932755	23.979434713167812	24.08318915758459	9.899494936611665	3.829638360328957	3.1622776601683795	19.563479489337517	20.064205414908777	-10.158399701808541	77.59200000000003	0.9282178217821783	1	1	5.23529426753521	7.478431589901447	40.623530477285385	42.788236416876316	0.09019608050584793	0.09803921729326248	0.0156862810254097	0.0156862735748291	0.16509833026513834	0.6783377995140436	0.0941176488995552	0.15294118225574493	0.1411764770746231	0.16078431904315948	0.08444023012153563	0.12061986435324915	0.10832941460609435
1	126	nan	0	CAT	CAT	3202	3202	0	0	0	nan	408	860.0	826.0	1.0	1.0557438355177045	0.6460265643650765	1.0	0.6528	0.6865015200087851	26.366155272194863	26.419689627245813	9.899494936611665	3.7783075151290273	3.3839144678161843	19.79898987322333	20.125679892973746	-50.28715294468366	86.42000000000003	0.9026548672566371	1	1	5.741176627576351	9.101961158216	44.57255033403635	48.07843281328678	0.09019608050584793	0.10196078568696976	0.019607841968536377	0.0156862735748291	0.25907953885199847	0.3087679958207379	0.10980392247438431	0.1882352977991104	0.1568627506494522	0.1882352977991104	0.08568920339666196	0.1358501665405373	0.10924644689714792
1	127	nan	0	CAT	CAT	3202	3202	0	0	0	nan	642	955.0	828.0	1.0	1.507275220616105	0.9086735746172943	1.0	0.6369047619047619	0.5878817307095952	45.80820437289206	42.720018726587654	9.0	3.802670714597112	3.605551275463989	20.844981191104566	19.125259135231495	-9.560954597511747	117.14600000000004	0.8321451717433571	1	1	8.960784517228603	13.129412181675434	71.83529588580132	73.35686455667019	0.09803921729326248	0.09803921729326248	0.011764712631702423	0.0156862735748291	0.5725719736934092	0.530236286974157	0.11372549086809158	0.2078431397676468	0.16078431904315948	0.2078431397676468	0.09051297492150104	0.13262032506742863	0.11189298424579644
1	128	nan	0	CAT	CAT	3202	3202	0	0	0	nan	457	1467.0	829.0	1.0	1.0341154476658783	0.6118465331677425	1.0	0.7616666666666667	0.875168522397851	27.24484852751225	27.459060435491963	10.770329614269007	4.140612058160273	3.605551275463989	21.437323142813604	21.550034867571163	53.01064693287033	81.00600000000003	0.9442148760330579	1	1	5.898039378225803	8.670588538050652	56.61960956454277	50.8549032881856	0.09803921729326248	0.0941176488995552	0.02352941781282425	0.0156862735748291	0.2299197437239999	0.3664349093225492	0.0941176488995552	0.1568627506494522	0.18431372940540314	0.1568627506494522	0.0854788315684899	0.12566070345000943	0.12389411283269752
1	129	nan	0	CAT	CAT	3202	3202	0	0	0	nan	483	1304.0	834.0	1.0	1.0405298358700543	0.6413539465314463	1.0	0.7144970414201184	0.835196368157306	28.417484180235903	27.80287754891569	10.63014581273465	4.197746241354165	3.605551275463989	21.78032031309862	21.803176821188522	41.19271774156475	85.24800000000003	0.9333333333333333	1	1	6.223529569804668	9.152941390872002	57.541178315877914	55.788236640393734	0.09803921729326248	0.09019608050584793	0.019607849419116974	0.0156862735748291	0.1710559873245416	1.347418090445228	0.10196078568696976	0.24313725531101227	0.16862745583057404	0.24313725531101227	0.08765534605358688	0.12891466747707045	0.11913287435999569
1	130	nan	0	CAT	CAT	3202	3202	0	0	0	nan	627	1212.0	839.0	1.0	1.1900595477549059	0.8224191468465513	1.0	0.7572463768115942	0.7112949105469145	37.906194173188624	37.16180835212409	10.63014581273465	4.262129782969456	4.0	21.70066632430716	21.56415211921735	-74.59015244942441	105.24800000000005	0.9213813372520205	1	1	7.682353153824806	13.458824001252651	67.36470766365528	83.67059092968702	0.09019608050584793	0.11764705926179886	0.011764705181121826	0.011764712631702423	0.47161165688671575	0.4163328679650454	0.0941176488995552	0.21568627655506134	0.1568627506494522	0.21568627655506134	0.0853594794869423	0.14954248890280725	0.10743972514139598
1	131	nan	0	CAT	CAT	3202	3202	0	0	0	nan	475	874.0	842.0	1.0	1.0145918567889787	0.5079739482471453	1.0	0.7916666666666666	0.8966197813376243	26.577735632095397	26.419689627245813	11.313708498984761	4.286533443960156	4.0	22.627416997969522	22.893328798412906	-43.031579060976384	81.59200000000003	0.9519038076152304	1	1	5.729411944746971	10.729412041604519	57.61176659166813	58.62745247781277	0.0941176488995552	0.09019608050584793	0.027450978755950928	0.027450978755950928	0.37765695753990436	0.8058608065280982	0.10196078568696976	0.24705882370471954	0.1764705926179886	0.24705882370471954	0.08184874206781387	0.15327731488006455	0.12128792966666975
1	132	nan	0	CAT	CAT	3202	3202	0	0	0	nan	371	1191.0	842.0	1.0	1.023622220152512	0.5664949328576594	1.0	0.7681159420289855	0.8608402440307561	24.042069485063767	23.600847442411894	9.219544457292887	3.7710027538804916	3.1622776601683795	19.03634295081848	19.812233341212394	-61.24159547286765	73.59200000000003	0.9368686868686869	1	1	5.30588249117136	10.443137519061565	44.94117798656225	49.38823641091585	0.10196078568696976	0.10196078568696976	0.0156862810254097	0.023529410362243652	0.10731441017237285	0.8556236083405965	0.10196078568696976	0.2549019753932953	0.16078431904315948	0.2549019753932953	0.08698168018313705	0.17119897572232073	0.1211352506376341
1	133	nan	0	CAT	CAT	3202	3202	0	0	0	nan	544	974.0	843.0	1.0	1.239941485243064	0.8486403950767749	1.0	0.675776397515528	0.656987835202762	36.65699568778322	35.17101079013795	9.0	3.938388355430007	3.605551275463989	18.973665961010276	19.390458595243157	-15.183740090314949	102.00600000000003	0.9104602510460251	1	1	7.415686473250389	11.105882659554482	57.30588346719742	64.01176625490189	0.0941176488995552	0.10196078568696976	0.011764705181121826	0.011764705181121826	0.23271948450890187	0.8217325453541373	0.10196078568696976	0.19607843458652496	0.13725490868091583	0.2078431397676468	0.08622891247965568	0.12913817045993584	0.10534169754999526
1	134	nan	0	CAT	CAT	3202	3202	0	0	0	nan	554	1159.0	841.0	1.0	1.0422335215610925	0.560639552729043	1.0	0.8549382716049383	0.803055633247012	29.562997152708668	32.202484376209235	11.661903789690601	4.392446859477107	4.0	23.0	24.479934142654226	58.78602232641537	93.10800000000002	0.9397794741306191	1	1	7.188235484063625	11.725490488111973	54.93725577741861	68.67843278497458	0.0941176488995552	0.10196078568696976	0.00784313678741455	0.011764712631702423	0.25757898208156443	1.1997729896133513	0.09803921729326248	0.25882354378700256	0.125490203499794	0.25882354378700256	0.08660524679594729	0.14127096973628883	0.09916472161988919
1	135	nan	0	CAT	CAT	3202	3202	0	0	0	nan	330	1590.0	844.0	1.0	1.0664749378899516	0.6820763102767902	1.0	0.7894736842105263	0.8395765467964966	24.21139204403084	24.186773244895647	8.06225774829855	3.4750366486284947	3.0	17.35188750539837	17.705331084645696	-22.6420068153358	70.28000000000002	0.9322033898305084	1	1	5.388235427439213	6.04313737154007	34.27058867365122	32.26274570077658	0.0941176488995552	0.09019608050584793	0.00784313678741455	0.003921568393707275	0.04515005630958402	0.31924702307522285	0.10980392247438431	0.13333334028720856	0.12941177189350128	0.15294118225574493	0.08833172831867563	0.09906782576295196	0.103850268708034
1	136	nan	0	CAT	CAT	3202	3202	0	0	0	nan	724	894.0	849.0	1.0	1.3390077716586546	0.8798881388341077	1.0	0.5988420181968569	0.6563861167503455	44.878891666255015	43.04648650006177	9.848857801796104	4.24044991689542	4.0	22.892071365604778	21.32559097196132	-33.49724325324981	117.73200000000004	0.8993788819875776	1	1	8.219608090817928	12.792157284915447	74.7176489457488	88.56078660488129	0.09019608050584793	0.09803921729326248	0.011764705181121826	0.0156862735748291	0.7029901193290251	1.3051600382925173	0.0941176488995552	0.18431372940540314	0.15294118225574493	0.6000000238418579	0.08302634435169624	0.12921370994864087	0.10320117257700111
1	137	nan	0	CAT	CAT	3202	3202	0	0	0	nan	610	1237.0	838.0	1.0	1.5329265028490917	0.9164015182560538	1.0	0.5510388437217706	0.5816219536196491	45.304444841041146	42.37924020083418	8.94427190999916	3.688795141767668	3.605551275463989	18.48989309836568	18.13356783006068	-66.23212222185893	114.80200000000005	0.8853410740203195	1	1	7.945098273456097	12.901961155235767	63.54902096837759	70.93333485722542	0.09019608050584793	0.10196078568696976	0.011764705181121826	0.011764705181121826	0.2103798751118526	0.2716639431523888	0.09803921729326248	0.21176470816135406	0.14901961386203766	0.21176470816135406	0.08363261340480102	0.13581011742353438	0.10417872289897966
1	138	nan	0	CAT	CAT	3202	3202	0	0	0	nan	773	1446.0	844.0	1.0	1.0664489107715531	0.5547503358689226	1.0	0.6495798319327731	0.7265212251868267	35.23543828955476	35.11409973215888	12.041594578792296	4.786867179386864	4.242640687119285	29.12176030182453	29.316478928174195	38.61571624712919	115.63000000000005	0.9207861822513401	1	1	8.160784535109997	12.525490656495094	81.9215704575181	97.95686573535204	0.0941176488995552	0.11372549086809158	0.011764705181121826	0.011764712631702423	0.3473011263572516	0.45158430902250274	0.09803921729326248	0.1764705926179886	0.14901961386203766	0.1921568661928177	0.08590299510642102	0.1318472700683694	0.10597874574064438
1	139	nan	0	CAT	CAT	3202	3202	0	0	0	nan	730	761.0	851.0	1.0	1.308071342955484	0.853066564756251	1.0	0.5849358974358975	0.5668253331021225	43.721921015370654	45.221676218380054	10.770329614269007	4.255202546958453	4.0	23.533936216582084	22.814190391662844	27.050464567295652	127.21600000000005	0.8984615384615384	1	1	8.886274755001068	15.317647457122803	80.14117866009474	100.59215920418501	0.0941176488995552	0.10588235408067703	0.0156862810254097	0.02352941781282425	0.32663051282315914	1.6358767662750437	0.09803921729326248	0.250980406999588	0.15294118225574493	0.250980406999588	0.08544494956731796	0.14728507170310387	0.10978243652067772
1	140	nan	0	CAT	CAT	3202	3202	0	0	0	nan	525	1509.0	847.0	1.0	1.1467318472838357	0.8009578408914516	1.0	0.7352941176470589	0.7235247314956547	33.62137684715128	33.734255586866	10.0	4.06176696875177	3.605551275463989	20.0	20.129815979758664	0.6399065119104773	95.49000000000004	0.9210526315789473	1	1	6.756862923502922	10.8235297575593	56.411766193807125	69.2352961152792	0.0941176488995552	0.10588235408067703	0.0156862735748291	0.02352941781282425	0.18143283704549124	0.8036617583936834	0.10196078568696976	0.24705882370471954	0.14509804546833038	0.24705882370471954	0.08662644773721695	0.138763202019991	0.10745098322629928
1	141	nan	0	CAT	CAT	3202	3202	0	0	0	nan	500	1289.0	850.0	1.0	1.0938880352555325	0.7491755858077256	1.0	0.7836990595611285	0.8125431902760776	31.145623624564752	30.886890422961002	10.198039027185569	4.124628004530048	4.0	19.922349259060788	20.62997197198032	19.5838222575546	87.93600000000002	0.9433962264150944	1	1	6.654902137815952	10.862745352089405	56.44313886761665	59.03529565781355	0.09803921729326248	0.08235294371843338	0.0156862810254097	0.023529410362243652	0.14545553669751649	1.584695940590376	0.09803921729326248	0.250980406999588	0.1568627506494522	0.3333333432674408	0.08642730049111626	0.14107461496220006	0.11288627773523331
1	142	nan	0	CAT	CAT	3202	3202	0	0	0	nan	434	992.0	857.0	1.0	1.0297465098740426	0.5707457195174046	1.0	0.7233333333333334	0.80758539948162	26.109892992434926	25.80697580112788	10.295630140987	4.023697275361969	3.605551275463989	21.209939614754646	21.439534502491725	-49.10586856680228	82.17800000000003	0.9414316702819957	1	1	5.800000160932541	9.760784648358822	46.007844276726246	60.45490385591984	0.09019608050584793	0.12156862765550613	0.011764705181121826	0.019607849419116974	0.30038856323537444	0.8627291252397171	0.09803921729326248	0.20392157137393951	0.14509804546833038	0.21960784494876862	0.08529412001371384	0.14354095071115913	0.10600885778047522
1	143	nan	0	CAT	CAT	3202	3202	0	0	0	nan	557	1414.0	858.0	1.0	1.2048884489387002	0.7997760903285474	1.0	0.6402298850574712	0.7105939924923775	35.467274066753546	34.828149534535996	11.0	4.028933790668741	3.605551275463989	22.726916814107323	21.290948946873776	-51.41942178988943	99.24800000000005	0.8962188254223652	1	1	7.329411968588829	10.360784567892551	64.7529432028532	62.631373807787895	0.0941176488995552	0.10196078568696976	0.023529410362243652	0.011764705181121826	0.9389032271647335	0.2386799002783785	0.09803921729326248	0.1921568661928177	0.1725490242242813	0.1921568661928177	0.08522572056498638	0.12047423916154129	0.11625303986149588
1	144	nan	0	CAT	CAT	3202	3202	0	0	0	nan	476	1246.0	856.0	1.0	1.108866618201393	0.7608934133869286	1.0	0.6839080459770115	0.6868880675392769	30.787919528912962	30.886890422961002	9.486832980505138	3.907592448572647	3.605551275463989	20.2	19.977569356966494	-60.645919647959275	93.31800000000004	0.9058039961941009	1	1	6.129411950707436	12.996078751981258	59.427452720701694	61.168629199266434	0.09019608050584793	0.09019608050584793	0.03529411554336548	0.035294122993946075	0.2936601947506489	0.3768674302253521	0.09803921729326248	0.21960784494876862	0.1921568661928177	0.2235294133424759	0.08282989122577615	0.17562268583758459	0.12484758974937331
1	145	nan	0	CAT	CAT	3202	3202	0	0	0	nan	252	967.0	862.0	1.0	1.1618170383524038	0.8078764254548654	1.0	0.75	0.7392044307796152	23.576702866200637	23.345235059857504	7.0	2.9595181796977994	2.8284271247461903	13.0	13.894975013186674	4.071098183677869	65.45200000000001	0.9230769230769231	1	1	4.705882482230663	7.745098225772381	25.08627489209175	32.86274589598179	0.09019608050584793	0.10980392247438431	0.011764705181121826	0.0156862735748291	0.05845992426952698	0.5888609230723915	0.0941176488995552	0.1921568661928177	0.12156862765550613	0.1921568661928177	0.08556149967692116	0.14081996774131603	0.09954870988925298
1	146	nan	0	CAT	CAT	3202	3202	0	0	0	nan	725	1270.0	867.0	1.0	1.0222438962494937	0.5527928169895793	1.0	0.7086999022482894	0.7681750680694825	33.39316069843052	34.92849839314596	13.45362404707371	5.141696090239733	4.47213595499958	27.39989230563974	27.827146178065	-52.305196152393485	108.90400000000005	0.9318766066838047	1	1	7.764706090092659	13.556863144040108	95.5529441460967	81.90980640053749	0.10196078568696976	0.0784313753247261	0.02549019455909729	0.02549019455909729	0.36573081990699796	1.6799295569879054	0.10980392247438431	0.21568627655506134	0.18431372940540314	0.21568627655506134	0.08627451211214066	0.15063181271155676	0.13179716433944375
1	147	nan	0	CAT	CAT	3202	3202	0	0	0	nan	431	1519.0	870.0	1.0	1.0057255387267787	0.2960537942483264	1.0	0.7807971014492754	0.8996078605480048	24.06212526682269	24.186773244895647	11.0	4.124523514155411	3.605551275463989	22.0	22.983450698087527	11.958388374226963	77.59200000000003	0.9451754385964912	1	1	5.705882504582405	9.109804205596447	54.31372728943825	49.00784445554018	0.10588235408067703	0.08627451211214066	0.019607841968536377	0.019607841968536377	0.1293150098691672	1.1029532143777505	0.10196078568696976	0.18431372940540314	0.18039216101169586	0.20000000298023224	0.08645276522094553	0.13802733644843102	0.1260179287457964
1	148	nan	0	CAT	CAT	3202	3202	0	0	0	nan	551	756.0	872.0	1.0	1.190609280933942	0.8080327468391637	1.0	0.7155844155844155	0.6569646800814116	35.23947425121707	34.23448553724738	9.486832980505138	3.9059379552489286	3.605551275463989	20.715786739217005	20.760898337604146	-0.6330034844015276	102.66200000000003	0.8908649959579629	1	1	7.607843324542046	12.15686309337616	55.545098930597305	68.92941354215145	0.09019608050584793	0.10980392247438431	0.00784313678741455	0.011764705181121826	0.1555029727566926	0.09913364436542944	0.10588235408067703	0.19607843458652496	0.12941177189350128	0.19607843458652496	0.08846329447141914	0.14135887317879256	0.10080780205190074
1	149	nan	0	CAT	CAT	3202	3202	0	0	0	nan	194	1588.0	875.0	1.0	1.424526543392564	0.8946455881517809	1.0	0.7028985507246377	0.6369531936315075	24.274659930528056	22.80350850198276	5.0	2.3814891217707026	2.0	10.720031489902848	10.845348435057058	-7.282299175586832	61.866000000000014	0.8758465011286681	1	1	4.427451103925705	6.188235439360142	17.858823910355568	22.235294558107853	0.08627451211214066	0.10588235408067703	0.003921568393707275	0.00784313678741455	0.03578195998350667	0.25940009387167073	0.09019608050584793	0.15294118225574493	0.11764705926179886	0.16078431904315948	0.08514329046010971	0.11900452768000272	0.09205579335234829
1	150	nan	0	CAT	CAT	3202	3202	0	0	0	nan	453	1381.0	877.0	1.0	1.0428578733141092	0.6375901597752511	1.0	0.791958041958042	0.8727149703272774	27.513172733298067	27.784887978899608	10.198039027185569	4.086514646748408	3.605551275463989	20.858063753124636	21.195480935897248	69.01331043074781	80.76400000000002	0.9457202505219207	1	1	6.054902121424675	10.376470871269703	52.1372564509511	55.537256360054016	0.09803921729326248	0.0941176488995552	0.0156862735748291	0.019607841968536377	0.17582356517184713	0.9155944248413425	0.09803921729326248	0.23529411852359772	0.16078431904315948	0.23529411852359772	0.08649860173463822	0.14823529816099576	0.11509328134867793
1	151	nan	0	CAT	CAT	3202	3202	0	0	0	nan	503	899.0	875.0	1.0	1.2444072883090853	0.8115381860937078	1.0	0.5988095238095238	0.649348765596476	34.49711918569962	35.608987629529715	9.848857801796104	3.7451619698100895	3.1622776601683795	20.176470588235293	20.156645559910594	-40.08245981352121	98.66200000000003	0.8879082082965578	1	1	6.87843157351017	11.42352969944477	59.8901978507638	65.10588382929564	0.09019608050584793	0.09803921729326248	0.023529410362243652	0.023529410362243652	0.9701866242031658	0.7023725611224149	0.0941176488995552	0.2705882489681244	0.18431372940540314	0.27843138575553894	0.08388331187207525	0.13931133779810695	0.11906599970330775
1	152	nan	0	CAT	CAT	3202	3202	0	0	0	nan	633	931.0	879.0	1.0	1.2671823065096208	0.8438127876318517	1.0	0.5949248120300752	0.6647742827353624	39.83703673082981	38.897300677553446	10.44030650891055	4.0930379856800805	3.605551275463989	22.807893370497855	21.37805422077029	63.56431676781157	109.38800000000005	0.9075268817204303	1	1	7.66274531185627	10.94509831815958	72.36470802873373	71.55686403810978	0.0941176488995552	0.10588235408067703	0.021568626165390015	0.00784313678741455	0.7808475485732447	0.21457232805094958	0.10196078568696976	0.14509804546833038	0.16862745583057404	0.1568627506494522	0.08514161457618077	0.12161220353510645	0.11432023385265992
1	153	nan	0	CAT	CAT	3202	3202	0	0	0	nan	274	953.0	879.0	1.0	1.0436523924093117	0.5164083435253486	1.0	0.7210526315789474	0.8122537353284807	20.547182878055093	21.095023109728988	8.06225774829855	3.221984873139161	3.0	16.66987148674564	17.59542529908524	-33.44801233195117	65.10800000000002	0.9118136439267887	1	1	4.662745229899883	6.380392298102379	26.623529866337776	28.862745605409145	0.08627451211214066	0.09803921729326248	0.00784313678741455	0.00784313678741455	0.032155268545748225	0.307520535964979	0.09019608050584793	0.15294118225574493	0.11764705926179886	0.15294118225574493	0.0847771859981797	0.11600713269277052	0.09716616739539334
1	154	nan	0	CAT	CAT	3202	3202	0	0	0	nan	470	1222.0	881.0	1.0	1.1064615312134842	0.7576023579587644	1.0	0.6216931216931217	0.7335218019760774	30.507349312461656	30.4138126514911	9.899494936611665	3.962902439343841	3.605551275463989	19.79898987322333	19.912646477976573	-48.77642314420984	89.73200000000004	0.9188660801564027	1	1	5.776470772922039	11.258823864161968	55.60000178962946	59.59608019888401	0.08627451211214066	0.08627451211214066	0.0313725471496582	0.039215683937072754	0.4849249584419583	0.7998313449271471	0.10196078568696976	0.2235294133424759	0.18039216101169586	0.2235294133424759	0.0813587432805921	0.15857498400228123	0.11829787614814778
1	155	nan	0	CAT	CAT	3202	3202	0	0	0	nan	454	730.0	881.0	1.0	1.209918469661156	0.6619500976526875	1.0	0.6005291005291006	0.5669019964547051	29.958396284895546	32.55764119219941	9.848857801796104	3.6183039034751228	3.0	21.873256370789765	22.45525329895813	-40.03832515182348	100.31800000000004	0.8165467625899281	1	1	7.36862763017416	12.635294415056705	53.27451144903898	61.84313888847828	0.09803921729326248	0.10980392247438431	0.019607841968536377	0.019607849419116974	0.49244803578401125	0.8514984331883337	0.10588235408067703	0.21960784494876862	0.16862745583057404	0.2235294133424759	0.08877864614667663	0.1522324628320085	0.1173447388745352
1	156	nan	0	CAT	CAT	3202	3202	0	0	0	nan	418	1475.0	878.0	1.0	1.093373266983048	0.6960264361184653	1.0	0.6863711001642037	0.6666723085670391	27.749757890556623	29.732137494637012	9.848857801796104	3.7102361631982745	3.1622776601683795	20.0	19.92477448948806	-84.88503468534202	88.76400000000004	0.9018338727076591	1	1	6.509804077446461	9.023529693484306	44.098039984703064	46.529412895441055	0.0941176488995552	0.09803921729326248	0.011764705181121826	0.011764705181121826	0.3333581445732573	0.6971854415274998	0.10980392247438431	0.16470588743686676	0.14901961386203766	0.19607843458652496	0.08917539832118439	0.12360999580115488	0.10549770331268675
1	157	nan	0	CAT	CAT	3202	3202	0	0	0	nan	378	1289.0	882.0	1.0	1.0562484070446596	0.5425188874184542	1.0	0.6363636363636364	0.759647789432243	24.45612753468079	26.92582403567252	9.219544457292887	3.6200126950098146	3.1622776601683795	19.79898987322333	20.54421351663419	-74.33038544517231	79.07600000000004	0.9253365973072215	1	1	5.929411880671978	8.192157156765461	43.53725618869066	45.0392169803381	0.09803921729326248	0.10196078568696976	0.0156862735748291	0.0156862735748291	0.2764828041501076	0.49188795619679804	0.12156862765550613	0.16078431904315948	0.1568627506494522	0.16078431904315948	0.0941176488995552	0.13003424058357874	0.11517792642510757
1	158	nan	0	CAT	CAT	3202	3202	0	0	0	nan	374	996.0	886.0	1.0	2.2787467145372338	0.9596631851374758	1.0	0.3645224171539961	0.36981714565759627	44.84767192776102	42.190046219457976	6.0	2.5540961762770853	2.23606797749979	12.862393885688162	12.609022546722734	-57.31479083812762	112.73200000000004	0.824696802646086	1	1	7.854902185499668	12.454902306199074	37.58431461453438	45.972550079226494	0.08627451211214066	0.10980392247438431	0.011764705181121826	0.011764705181121826	0.680555040478792	0.38672235135029503	0.09803921729326248	0.20000000298023224	0.14901961386203766	0.20000000298023224	0.08446131382257707	0.133923680711818	0.10049281982495822
1	159	nan	0	CAT	CAT	3202	3202	0	0	0	nan	517	1245.0	884.0	1.0	1.028451984451639	0.5786572078160924	1.0	0.7364672364672364	0.7329876570899708	28.547719088849934	29.068883707497267	11.313708498984761	4.411334410618166	4.0	23.19077736291159	23.28268795116898	51.85963107132153	94.14600000000004	0.9265232974910395	1	1	6.039215870201588	10.698039531707764	61.31764913350344	59.06666846573353	0.09019608050584793	0.08235294371843338	0.027450978755950928	0.023529410362243652	0.5645194613961292	1.2762306906461738	0.10196078568696976	0.20392157137393951	0.16862745583057404	0.21176470816135406	0.08272898452330942	0.1465484867357228	0.11860280296615752
1	160	nan	0	CAT	CAT	3202	3202	0	0	0	nan	440	1442.0	885.0	1.0	1.1462360284858555	0.7480984547118829	1.0	0.7142857142857143	0.7374065643397162	29.89573764669613	28.792360097775937	9.219544457292887	3.6857229022497804	3.1622776601683795	20.817551881074863	19.838445281985845	88.39675968880715	86.59200000000003	0.8970438328236493	1	1	6.815686419606209	11.05490231513977	52.65882512181997	55.2392173409462	0.10196078568696976	0.10196078568696976	0.0156862810254097	0.023529410362243652	0.19866497324376986	0.7089071730162603	0.11764705926179886	0.1921568661928177	0.16078431904315948	0.2078431397676468	0.09210387053521904	0.14939057182621313	0.1196791480041363
1	161	nan	0	CAT	CAT	3202	3202	0	0	0	nan	375	1019.0	888.0	1.0	1.1031736094785372	0.7533435667347226	1.0	0.6868131868131868	0.7696524212375626	27.160543027062346	27.730849247724095	8.94427190999916	3.558646936865974	3.1622776601683795	17.88854381999832	17.861510545513394	-26.813847683717995	78.24800000000003	0.9202453987730062	1	1	5.521568775177002	8.513725742697716	42.70980518311262	41.36470680683851	0.0941176488995552	0.0941176488995552	0.019607841968536377	0.011764705181121826	0.44344956689285964	0.623293177751934	0.09803921729326248	0.2078431397676468	0.16470588743686676	0.21960784494876862	0.08627451211214066	0.1330269647296518	0.11389281382163366
1	162	nan	0	CAT	CAT	3202	3202	0	0	0	nan	341	1271.0	891.0	1.0	1.0668805541570112	0.49052351376753034	1.0	0.6765873015873016	0.6962355643771155	22.990606425697198	25.553864678361276	9.0	3.4363695253775686	3.0	19.94041122946064	20.03465716399146	16.75099307475349	78.45200000000003	0.9191374663072777	1	1	6.403921693563461	8.690196305513382	39.94509914517403	40.717648074030876	0.09803921729326248	0.10196078568696976	0.019607841968536377	0.0156862810254097	0.3401537635859731	0.7932857042473161	0.12156862765550613	0.18431372940540314	0.16470588743686676	0.19607843458652496	0.09417531902299207	0.12779700449284384	0.11714105321165404
1	163	nan	0	CAT	CAT	3202	3202	0	0	0	nan	314	699.0	893.0	1.0	1.089766632143124	0.7296676403789086	1.0	0.7185354691075515	0.7841625928630702	24.414953596109797	24.186773244895647	8.06225774829855	3.3957500466328847	3.0	16.099689437998485	16.69499337376213	-61.3593851484876	70.93600000000002	0.9486404833836858	1	1	5.666666820645332	5.278431512415409	37.77647195011377	26.529412545263767	0.10588235408067703	0.0784313753247261	0.011764712631702423	0.00784313678741455	0.26901638416121715	0.4363414688058803	0.13725490868091583	0.12941177189350128	0.1568627506494522	0.12941177189350128	0.09770115208009193	0.0910074398692312	0.12030723550991648
1	164	nan	0	CAT	CAT	3202	3202	0	0	0	nan	736	761.0	893.0	1.0	1.1447164734958013	0.7842841967847639	1.0	0.7747368421052632	0.7189660652860426	39.372194765845045	38.07886552931954	11.40175425099138	4.706414588525208	4.123105625617661	23.690634306538815	24.42657749552815	3.3433705668330664	113.42000000000003	0.9234629861982434	1	1	8.572549238801003	15.45098078250885	84.25098267197609	96.05882588028908	0.09803921729326248	0.09803921729326248	0.0156862735748291	0.0313725471496582	0.5332883761342895	1.3997417771586864	0.10196078568696976	0.2235294133424759	0.16862745583057404	0.2666666805744171	0.08747499223266329	0.15766306920927398	0.1144714438477936
1	165	nan	0	CAT	CAT	3202	3202	0	0	0	nan	491	1177.0	893.0	1.0	1.4568994457762252	0.905689032723356	1.0	0.5873205741626795	0.6160720118638079	39.311172687839196	37.48332962798263	8.06225774829855	3.4566341492404424	3.1622776601683795	17.07629936490925	16.665682979614704	77.40036512277317	100.07600000000004	0.8846846846846846	1	1	7.231372751295567	12.600000314414501	54.94902127236128	62.25490353256464	0.09019608050584793	0.09803921729326248	0.0156862735748291	0.02352941781282425	0.8423286802187943	0.34159662147176206	0.0941176488995552	0.22745098173618317	0.1764705926179886	0.22745098173618317	0.08507497354465372	0.1482352978166412	0.11191246694981931
1	166	nan	0	CAT	CAT	3202	3202	0	0	0	nan	418	1197.0	894.0	1.0	1.0288244503515358	0.5248298056374241	1.0	0.7572463768115942	0.7517210530282781	25.23839319099721	25.80697580112788	10.04987562112089	3.8982476438963043	3.605551275463989	21.78032031309862	21.483101671235673	-46.97552997343653	83.59200000000003	0.9361702127659575	1	1	6.109804071485996	10.168627731502056	46.18431466817856	51.160785496234894	0.10196078568696976	0.09803921729326248	0.00784313678741455	0.0156862810254097	0.06466031188259332	0.9339183606136905	0.125490203499794	0.23137255012989044	0.14509804546833038	0.23529411852359772	0.08985005987479407	0.14953864311032436	0.11048879107219751
1	167	nan	0	CAT	CAT	3202	3202	0	0	0	nan	358	1543.0	892.0	1.0	1.0041345767060688	0.2600816166553151	1.0	0.7412008281573499	0.8819687530687401	21.807476794421817	22.360679774997898	10.198039027185569	3.8248085857537477	3.3839144678161843	20.0	21.057008169500364	88.02949394980735	71.42000000000003	0.9421052631578948	1	1	4.937255039811134	7.588235571980476	43.745099417865276	41.3764717951417	0.09803921729326248	0.09803921729326248	0.02352941781282425	0.0156862735748291	0.10397852791254715	0.5769182448497122	0.0941176488995552	0.1764705926179886	0.18039216101169586	0.1764705926179886	0.08512508689329543	0.13083164779276685	0.12219301513370188
1	168	nan	0	CAT	CAT	3202	3202	0	0	0	nan	374	915.0	894.0	1.0	1.01592908932773	0.49447669887229834	1.0	0.7083333333333334	0.7961127506230898	23.519212906298627	23.769728648009426	9.848857801796104	3.8459714473046835	3.3839144678161843	20.130456878015636	20.44268547654163	27.333588965417583	76.83400000000003	0.9257425742574258	1	1	5.333333469927311	7.75294141471386	41.88235416263342	43.23921672999859	0.09607843309640884	0.10196078568696976	0.0156862810254097	0.011764705181121826	0.1187706745596377	0.5013037092650877	0.10196078568696976	0.16078431904315948	0.15294118225574493	0.16862745583057404	0.08743169622831658	0.1270974002412108	0.11198490417816422
1	169	nan	0	CAT	CAT	3202	3202	0	0	0	nan	548	1460.0	895.0	1.0	1.0885952978800575	0.7360526379884212	1.0	0.7007672634271099	0.6796092990773318	32.304651685484124	34.48187929913333	10.770329614269007	4.26089211380562	4.0	22.0	21.867803876398426	-84.42690809261427	100.66200000000003	0.9013157894736842	1	1	7.80000015348196	12.415686562657356	69.40000212192535	69.65882553905249	0.10588235408067703	0.10196078568696976	0.019607841968536377	0.02352941781282425	0.08659123556479442	1.0858988769751217	0.11764705926179886	0.21176470816135406	0.18039216101169586	0.21568627655506134	0.09397590546363807	0.1495865850922573	0.12664233963854993
1	170	nan	0	CAT	CAT	3202	3202	0	0	0	nan	374	1096.0	896.0	1.0	1.0826361368607555	0.5854466066114423	1.0	0.68	0.6082248930996285	24.984672988372512	25.495097567963924	8.54400374531753	3.408272940356262	3.0	19.804591462673827	20.25534837998457	-12.29168621211102	87.90400000000004	0.8558352402745996	1	1	6.611764907836914	12.08627475053072	43.925491631031036	54.1176482886076	0.09803921729326248	0.11372549086809158	0.019607841968536377	0.02352941781282425	0.31661395461559927	0.8612750163226301	0.13725490868091583	0.21960784494876862	0.16470588743686676	0.24705882370471954	0.09312344940615372	0.17022922183846084	0.11744783858564448
1	171	nan	0	CAT	CAT	3202	3202	0	0	0	nan	333	1141.0	898.0	1.0	1.13652168856173	0.7382612078542251	1.0	0.6851851851851852	0.6674904286172776	25.781749306266587	26.1725046566048	8.48528137423857	3.2808542559341487	2.8284271247461903	17.0	17.390174793901465	-88.0676811430747	79.17800000000003	0.8963660834454913	1	1	5.431372694671154	10.211764983832836	35.86666759848595	43.60000106692314	0.0941176488995552	0.09803921729326248	0.0156862735748291	0.027450978755950928	0.236119635308597	1.0114478288129334	0.0941176488995552	0.21176470816135406	0.14509804546833038	0.21568627655506134	0.08621226499478023	0.16209150767988628	0.10770771050596381
1	172	nan	0	CAT	CAT	3202	3202	0	0	0	nan	442	1161.0	900.0	1.0	1.0648178179622503	0.7026146039891018	1.0	0.6927899686520376	0.7526713065903743	28.244517132694664	28.071337695236398	9.848857801796104	3.9803523994910743	3.605551275463989	19.289893727027113	20.09796799243962	72.83429974772199	85.90400000000004	0.9295478443743428	1	1	5.658823698759079	11.34901987761259	53.231374241411686	56.70196229219437	0.0941176488995552	0.09019608050584793	0.027450978755950928	0.03529411554336548	0.17157728036551897	1.008367997505999	0.09803921729326248	0.24313725531101227	0.18039216101169586	0.24313725531101227	0.08321799556998645	0.16689735114136162	0.12043297339685902
1	173	nan	0	CAT	CAT	3202	3202	0	0	0	nan	635	1359.0	895.0	1.0	1.1651291494193932	0.6276861759054606	1.0	0.5689964157706093	0.4723572873412408	34.270301163792546	35.510561809129406	9.486832980505138	3.713157745078733	3.1622776601683795	27.032030242395557	26.678280805623178	88.88121181643746	129.97400000000005	0.8007566204287516	1	1	9.23137279599905	13.403921857476234	65.60000118613243	72.3686288818717	0.09019608050584793	0.10196078568696976	0.011764705181121826	0.00784313678741455	0.286391116710359	0.5016191683652261	0.09803921729326248	0.23137255012989044	0.1411764770746231	0.23137255012989044	0.08627451211214066	0.12527029773342274	0.10330708848209831
1	174	nan	0	CAT	CAT	3202	3202	0	0	0	nan	569	1303.0	897.0	1.0	1.0956223181157172	0.742135214429223	1.0	0.7266922094508301	0.7371194239607951	33.123627370480584	33.301651610693426	10.816653826391969	4.329555319603638	4.0	22.627416997969522	22.201117694449916	-38.26097537356014	98.49000000000004	0.9443983402489626	1	1	7.160784490406513	11.223529815673828	62.5372564047575	67.23921754956245	0.0941176488995552	0.10196078568696976	0.0156862735748291	0.0156862735748291	0.23308311960895267	0.40238053904144977	0.11764705926179886	0.18039216101169586	0.14509804546833038	0.18431372940540314	0.08840474679514214	0.13856209648980033	0.10990730475352811
1	175	nan	0	CAT	CAT	3202	3202	0	0	0	nan	395	1026.0	904.0	1.0	1.2184842961687388	0.7346377071077523	1.0	0.6076923076923076	0.5961564556074059	29.007286874938487	31.11269837220809	8.06225774829855	3.2384597164476827	3.0	19.52172023607576	19.68027247393335	-48.47983565380031	91.24800000000003	0.8700440528634361	1	1	6.450980566442013	9.647059075534344	39.50980472564697	46.80784419178963	0.09019608050584793	0.10588235408067703	0.00784313678741455	0.011764705181121826	0.2023195999293163	0.3772167048135533	0.10196078568696976	0.18039216101169586	0.1411764770746231	0.18039216101169586	0.08601307421922684	0.12862745434045791	0.1000248220902455
1	176	nan	0	CAT	CAT	3202	3202	0	0	0	nan	478	1230.0	902.0	1.0	1.0459741323099603	0.5887493603443483	1.0	0.6494565217391305	0.6897741518566688	27.78426499186361	31.144823004794873	11.0	4.108899978107253	3.605551275463989	22.0	22.4584562279998	85.5407860457989	93.31800000000004	0.8884758364312267	1	1	6.521568812429905	12.13725532591343	57.317648723721504	68.74902176856995	0.09019608050584793	0.125490203499794	0.027450978755950928	0.019607841968536377	0.20228302435908668	0.5874477864559832	0.0941176488995552	0.2078431397676468	0.1921568661928177	0.2078431397676468	0.08469569886272604	0.15762669254433026	0.11991139900360147
1	177	nan	0	CAT	CAT	3202	3202	0	0	0	nan	367	1418.0	903.0	1.0	1.0347001456098477	0.633168673667347	1.0	0.7598343685300207	0.9300020091787113	24.63472350072493	23.853720883753127	9.219544457292887	3.8315335253085117	3.605551275463989	17.67766952966369	19.06761703239756	52.62841755584055	70.42000000000003	0.9569752281616688	1	1	4.988235428929329	7.811764933168888	47.658825024962425	44.13725604116917	0.10588235408067703	0.09803921729326248	0.023529410362243652	0.0156862810254097	0.15245891355631883	0.448064349403067	0.10196078568696976	0.18039216101169586	0.18039216101169586	0.20392157137393951	0.08600405911947119	0.1346856022960153	0.12986055865112378
1	178	nan	0	CAT	CAT	3202	3202	0	0	0	nan	440	1596.0	902.0	1.0	1.0085275835659573	0.42876221191572034	1.0	0.7638888888888888	0.8858136976515567	24.981019130056776	24.698178070456937	10.770329614269007	4.157292780177351	3.605551275463989	21.91204990489212	22.56828689571674	49.512348644868176	79.00600000000003	0.9472551130247578	1	1	5.980392292141914	8.011764973402023	47.745098888874054	47.09411869943142	0.09803921729326248	0.0941176488995552	0.00784313678741455	0.011764705181121826	0.058498022634662424	0.6798866428037879	0.12156862765550613	0.16862745583057404	0.14509804546833038	0.16862745583057404	0.09061200442639264	0.12139037838487914	0.10851158838380467
1	179	nan	0	CAT	CAT	3202	3202	0	0	0	nan	620	877.0	906.0	1.0	1.5204145017475794	0.8939806702537093	1.0	0.5299145299145299	0.4572926133184857	44.71350375708372	43.04648650006177	9.219544457292887	3.4717256704652644	3.0	22.0184414685936	20.03636805955258	31.339396278619905	130.52800000000005	0.8057179987004548	1	1	9.062745347619057	13.600000374019146	69.3411784991622	69.7058841586113	0.09019608050584793	0.0941176488995552	0.0156862735748291	0.0156862735748291	0.8926431774771597	0.7935660253675693	0.10196078568696976	0.26274511218070984	0.1764705926179886	0.26274511218070984	0.08549759761904771	0.12830189032093534	0.11184061048251967
1	180	nan	0	CAT	CAT	3202	3202	0	0	0	nan	389	1206.0	911.0	1.0	1.3088139805596317	0.8629153361091177	1.0	0.5893939393939394	0.613708982967342	32.169916035073975	30.364452901377952	7.810249675906654	3.1938935332152227	2.8284271247461903	16.866766283969454	16.257019330852017	-60.55479775154363	89.24800000000003	0.8983833718244804	1	1	6.607843287289143	9.909804217517376	42.70980501174927	46.61960896104574	0.0941176488995552	0.09803921729326248	0.0156862735748291	0.0156862735748291	0.07664695744647723	0.9076866653133924	0.11372549086809158	0.2078431397676468	0.15294118225574493	0.21960784494876862	0.09051840119574169	0.1357507427057175	0.10979384321786444
1	181	nan	0	CAT	CAT	3202	3202	0	0	0	nan	646	1487.0	912.0	1.0	1.1968631085077015	0.8123279899319513	1.0	0.578853046594982	0.5594626339604951	38.346163438772244	39.35733730830886	10.0	4.054299114403366	3.605551275463989	20.96089492417009	22.36351528703655	-52.212064361059156	120.45800000000006	0.9041287613715885	1	1	8.40392179787159	11.694117940962315	66.25882507115602	70.58431513607502	0.09019608050584793	0.09803921729326248	0.011764705181121826	0.011764705181121826	0.430166229160732	0.25440511742902855	0.0941176488995552	0.1764705926179886	0.14901961386203766	0.1764705926179886	0.08575430405991417	0.11932773409145218	0.10256784066742419
1	182	nan	0	CAT	CAT	3202	3202	0	0	0	nan	316	1098.0	914.0	1.0	1.11815742782409	0.6318369044192901	1.0	0.626984126984127	0.4977588231722533	23.754291548680666	26.076809620810597	7.615773105863909	3.0768686670325	2.8284271247461903	19.43594858917299	18.41198380688624	-80.24391807984931	89.31800000000004	0.8633879781420765	1	1	6.42745116353035	8.850980676710606	36.341177582740784	40.0000012293458	0.09803921729326248	0.11372549086809158	0.0156862810254097	0.011764712631702423	0.42493183441840027	0.1723536901911181	0.13725490868091583	0.1725490242242813	0.16078431904315948	0.1725490242242813	0.09738562368985379	0.13410576782894856	0.11500372652766071
1	183	nan	0	CAT	CAT	3202	3202	0	0	0	nan	542	1331.0	913.0	1.0	1.0231194002745756	0.5341785469262416	1.0	0.6993548387096774	0.819849096352018	28.72803947654713	30.066592756745816	11.704699910719626	4.464891328957505	4.0	24.0	24.285871040553715	-84.68034272565043	91.14600000000004	0.9352890422778257	1	1	6.301960960030556	10.301961086690426	57.462746523320675	63.090197786688805	0.09019608050584793	0.0941176488995552	0.0156862735748291	0.019607841968536377	0.04311833624327186	0.5548919838547539	0.09803921729326248	0.1921568661928177	0.13725490868091583	0.1921568661928177	0.08516163459500752	0.13921569036068143	0.10601982753380199
1	184	nan	0	CAT	CAT	3202	3202	0	0	0	nan	315	739.0	916.0	1.0	1.0298430369121148	0.6142320789567552	1.0	0.7954545454545454	0.9104900905511253	22.61093497000311	22.135943621178654	9.0	3.5934542511965173	3.0	17.0	17.842863908523714	18.293795982932963	65.93600000000002	0.9559939301972686	1	1	4.878431491553783	8.42745117098093	33.933333933353424	40.968628235161304	0.0941176488995552	0.10588235408067703	0.011764705181121826	0.009803920984268188	0.19508461393921198	0.8053455152138008	0.10196078568696976	0.23137255012989044	0.13725490868091583	0.23137255012989044	0.08869875439188697	0.153226384926926	0.10772486962969341
1	185	nan	0	CAT	CAT	3202	3202	0	0	0	nan	700	953.0	917.0	1.0	1.3699852664193255	0.8668848375486985	1.0	0.5582137161084529	0.6104175166185839	44.229769424980304	40.496913462633174	11.180339887498949	4.124523276170348	3.605551275463989	24.20194093361374	22.048913964344184	-54.586750560074016	120.04400000000005	0.8799497171590195	1	1	8.290196307003498	14.039216116070747	73.93725679814816	91.2313748523593	0.09019608050584793	0.11372549086809158	0.011764705181121826	0.011764705181121826	0.5889450379793257	0.3679957162434699	0.0941176488995552	0.23529411852359772	0.16470588743686676	0.3176470696926117	0.08546594130931441	0.14473418676361596	0.10562465256878308
1	186	nan	0	CAT	CAT	3202	3202	0	0	0	nan	522	1132.0	919.0	1.0	1.24720920771632	0.7910033477131839	1.0	0.5612903225806452	0.5601410652617532	34.7567548170602	35.510561809129406	8.54400374531753	3.542862294354116	3.1622776601683795	21.439692384834117	21.264593445064246	49.48359929167421	108.21600000000004	0.887000849617672	1	1	7.572549216449261	12.466667078435421	61.53333503752947	66.79608043283224	0.09019608050584793	0.09803921729326248	0.019607841968536377	0.027450978755950928	0.6194663328781957	1.0453537547959912	0.09803921729326248	0.21176470816135406	0.18431372940540314	0.21960784494876862	0.08704079559137082	0.14329502389006232	0.11787995217917523
1	187	nan	0	CAT	CAT	3202	3202	0	0	0	nan	602	862.0	918.0	1.0	1.318572528044048	0.8541622123471965	1.0	0.5873170731707317	0.539110218231841	39.90253597349796	40.11234224026316	10.0	3.911588044368067	3.605551275463989	22.47190026165707	20.74958401794788	75.45382167704257	118.45800000000006	0.8080536912751677	1	1	8.305882565677166	12.721569068729877	71.66666880995035	72.77647238224745	0.0941176488995552	0.10588235408067703	0.023529410362243652	0.0156862735748291	0.8408712792120614	0.7744074562532939	0.10588235408067703	0.18039216101169586	0.18039216101169586	0.20392157137393951	0.08743034279660175	0.13391125335505133	0.11904762260789095
1	188	nan	0	CAT	CAT	3202	3202	0	0	0	nan	419	974.0	922.0	1.0	1.0270551723113368	0.5319649558156321	1.0	0.6983333333333334	0.7629089883954963	25.302148124721608	25.80697580112788	10.295630140987	3.9729367160379647	3.605551275463989	20.23857702507763	21.425008127064185	31.632209905417284	83.07600000000004	0.932146829810901	1	1	5.745098188519478	9.80392188578844	51.72549183666706	54.6941192895174	0.0941176488995552	0.11372549086809158	0.02352941781282425	0.0156862810254097	0.1139781442814389	0.5346153963280112	0.0941176488995552	0.1921568661928177	0.18431372940540314	0.20000000298023224	0.08704694225029512	0.14854427099679457	0.12344986118536291
1	189	nan	0	CAT	CAT	3202	3202	0	0	0	nan	461	1115.0	921.0	1.0	1.232019849568416	0.8295412667427113	1.0	0.6456582633053222	0.5635567774861103	33.23345062305748	33.0	9.0	3.596860568717652	3.1622776601683795	18.4813790568008	18.559068280885405	77.5126676347447	101.38800000000005	0.8814531548757171	1	1	6.83137272298336	10.654902279376984	49.721569925546646	55.49019746482372	0.09019608050584793	0.10588235408067703	0.0156862735748291	0.013725489377975464	0.38120569134362314	0.4574467197008404	0.10196078568696976	0.18431372940540314	0.14901961386203766	0.20000000298023224	0.08758170157670975	0.13660131127406389	0.10785590005541572
1	190	nan	0	CAT	CAT	3202	3202	0	0	0	nan	713	1358.0	927.0	1.0	1.196565095735986	0.8368350284127607	1.0	0.6701127819548872	0.7521141257116597	40.89552913068287	39.44616584663204	11.180339887498949	4.613742265340527	4.123105625617661	21.46625258399798	22.388467808965835	61.89544012618932	109.14600000000004	0.955123911587408	1	1	7.886274717748165	11.894118040800095	82.40000256150961	75.96470817923546	0.09803921729326248	0.08235294371843338	0.0156862810254097	0.019607841968536377	0.11065096232018859	1.1358667914587592	0.10196078568696976	0.18039216101169586	0.1568627506494522	0.18039216101169586	0.08666235953569412	0.1307045938549461	0.11556802603297281
1	191	nan	0	CAT	CAT	3202	3202	0	0	0	nan	663	1080.0	924.0	1.0	1.1009875753089506	0.4910057845905527	1.0	0.6110599078341014	0.5615837769700827	32.528206741040016	35.73513677041127	11.313708498984761	4.208698717214752	3.605551275463989	28.460498941515414	28.337152612305278	-89.49157891199748	121.80200000000005	0.8549323017408124	1	1	8.611764922738075	14.490196570754051	81.35686505585909	86.68235550820827	0.0941176488995552	0.10980392247438431	0.02352941781282425	0.019607841968536377	0.6494595642446263	0.8112583851196844	0.10980392247438431	0.1921568661928177	0.19607843458652496	0.19607843458652496	0.0878751522728375	0.1478591486811638	0.12271020370416152
1	192	nan	0	CAT	CAT	3202	3202	0	0	0	nan	757	1509.0	922.0	1.0	1.1178115632903216	0.7606127952111622	1.0	0.8183783783783783	0.7350147191210029	38.94729852459351	37.0	12.0	4.8981942246257475	4.47213595499958	24.0	25.284812246700756	-4.804938854549556	113.76400000000004	0.9433021806853582	1	1	8.364706113934517	13.137255400419235	84.91372765600681	90.01568902283907	0.0941176488995552	0.10588235408067703	0.0156862735748291	0.0156862735748291	0.715495900615835	0.7217888071112903	0.0941176488995552	0.16470588743686676	0.16862745583057404	0.1882352977991104	0.08535414401973997	0.13405362653489017	0.11217137074769724
1	193	nan	0	CAT	CAT	3202	3202	0	0	0	nan	478	1626.0	935.0	1.0	2.1711983550438534	0.8662649893195122	1.0	0.33948863636363635	0.28647626109681446	45.98768991085807	45.5411901469428	6.4031242374328485	2.5756769031430795	2.23606797749979	23.747432293629988	22.97475067732988	22.289162819910118	144.802	0.5904879555281038	1	1	14.129412166774273	11.992157220840454	59.596079878509045	48.83529544994235	0.09019608050584793	0.0784313753247261	0.019607841968536377	0.019607841968536377	1.7611919443486863	1.2464971826465299	0.2078431397676468	0.20392157137393951	0.23137255012989044	0.20392157137393951	0.11677200137829978	0.0991087373623178	0.12467799137763398
1	194	nan	0	CAT	CAT	3202	3202	0	0	0	nan	294	1741.0	928.0	1.0	1.5993950963821737	0.9158709874556284	1.0	0.47342995169082125	0.5507404435665045	32.146667043208325	31.240998703626616	6.324555320336759	2.682398295206219	2.23606797749979	12.727922061357855	12.906009433705673	51.88678366281603	81.90400000000004	0.9158878504672897	1	1	6.6000001803040504	5.380392361432314	33.337255738675594	22.862746000289917	0.09019608050584793	0.06666667014360428	0.0156862735748291	0.003921568393707275	0.5196106806886439	0.7770715167158421	0.1764705926179886	0.18039216101169586	0.18039216101169586	0.18039216101169586	0.10153846431237001	0.08277526709895867	0.11339202632202583
1	195	nan	0	CAT	CAT	3202	3202	0	0	0	nan	407	1308.0	926.0	1.0	1.2146595378957328	0.8313475867873467	1.0	0.5967741935483871	0.6618917954319486	31.04865340693871	30.4138126514911	8.54400374531753	3.4736555338405806	3.1622776601683795	16.994116628998402	17.25537649270866	-67.16557795424907	87.90400000000004	0.9115341545352743	1	1	6.066666826605797	9.647059135138988	39.63921635597944	47.17255014926195	0.0941176488995552	0.10196078568696976	0.003921568393707275	0.011764705181121826	0.037631711959171636	0.7708239645023506	0.10196078568696976	0.19607843458652496	0.11764705926179886	0.19607843458652496	0.08666666895151139	0.13781513050198554	0.09739365198029347
1	196	nan	0	CAT	CAT	3202	3202	0	0	0	nan	514	713.0	927.0	1.0	1.0648652616564733	0.6689378013180759	1.0	0.611904761904762	0.731404380484728	29.994401352925752	30.463092423455635	10.770329614269007	4.185808974521349	3.605551275463989	21.213203435596427	22.295389901855163	43.91226440650828	93.97400000000005	0.9219730941704036	1	1	6.6117648631334305	12.70196108520031	63.870590291917324	68.6431388631463	0.10196078568696976	0.10588235408067703	0.019607849419116974	0.019607841968536377	0.3238281155179037	0.7265091925501479	0.11372549086809158	0.250980406999588	0.18039216101169586	0.250980406999588	0.08934817382612743	0.17164812277297717	0.12426184881695977
1	197	nan	0	CAT	CAT	3202	3202	0	0	0	nan	725	845.0	930.0	1.0	1.1098013749728364	0.687764399970574	1.0	0.6944444444444444	0.6399351128824688	36.64647843770247	37.69615364994153	10.63014581273465	4.344203009993893	4.0	26.92145437903296	26.60292361245082	-89.89913659608762	119.31800000000004	0.8884803921568627	1	1	8.796078652143478	13.219608277082443	89.33333563804626	91.12549291551113	0.09803921729326248	0.10588235408067703	0.019607849419116974	0.019607841968536377	0.8911242187852889	0.9130309091284573	0.10588235408067703	0.18039216101169586	0.20000000298023224	0.1882352977991104	0.08796078652143478	0.13219608277082442	0.12321839398351209
1	198	nan	0	CAT	CAT	3202	3202	0	0	0	nan	574	996.0	931.0	1.0	1.046266708800896	0.6429043292166912	1.0	0.7406451612903225	0.7950785298400221	31.073951361017095	30.4138126514911	11.180339887498949	4.472333698374758	4.0	23.70232056149777	23.80098393343513	-21.036710557988673	95.24800000000003	0.9371428571428572	1	1	6.709804110229015	11.105882681906223	70.7803942412138	66.07059001922607	0.09803921729326248	0.09019608050584793	0.023529410362243652	0.023529410362243652	0.21827217628483084	0.9704183556025275	0.09803921729326248	0.20000000298023224	0.2078431397676468	0.20000000298023224	0.08493422924340525	0.14058079344185093	0.12331079136099965
1	199	nan	0	CAT	CAT	3202	3202	0	0	0	nan	574	1405.0	928.0	1.0	1.0366961410732949	0.6042995877839344	1.0	0.735897435897436	0.8326190335041055	30.4733322355646	30.083217912982647	12.041594578792296	4.567514936452472	4.123105625617661	23.962169497153408	24.279846339874414	5.339378694480986	93.07600000000004	0.9448559670781893	1	1	6.815686449408531	10.729412086308002	64.886276088655	66.48627620190382	0.09803921729326248	0.09803921729326248	0.0156862735748291	0.011764705181121826	0.4524354559938191	0.6397236871753299	0.09803921729326248	0.1921568661928177	0.16862745583057404	0.1921568661928177	0.08738059550523758	0.13755656520907694	0.11304229283737804
1	200	nan	0	CAT	CAT	3202	3202	0	0	0	nan	439	910.0	931.0	1.0	1.0198088443054354	0.5217435378998176	1.0	0.7674825174825175	0.8406979897869943	25.72488616385323	25.495097567963924	10.770329614269007	4.075736809094103	3.605551275463989	21.0	21.945961760848707	-89.06996253412899	81.00600000000004	0.9430719656283566	1	1	5.909804075956345	8.392157107591629	51.94902132451534	46.984314791858196	0.10196078568696976	0.0941176488995552	0.0156862810254097	0.011764705181121826	0.10578955722396242	0.5205326409758247	0.09803921729326248	0.14901961386203766	0.15294118225574493	0.15294118225574493	0.08690888346994624	0.1234140751116416	0.11833490051142447
1	201	nan	0	CAT	CAT	3202	3202	0	0	0	nan	367	1039.0	932.0	1.0	1.0103185582094545	0.47552011575975145	1.0	0.7598343685300207	0.8852506217692753	23.114181936290844	23.08679276123039	10.0	3.8322925369168104	3.605551275463989	19.79898987322333	20.333657905767826	-67.62684606723855	72.17800000000003	0.9434447300771208	1	1	5.003921717405319	9.956862971186638	47.19607999175787	47.58039326220751	0.10196078568696976	0.09019608050584793	0.023529410362243652	0.0313725471496582	0.11895663304804761	1.170001851178275	0.10196078568696976	0.22745098173618317	0.1764705926179886	0.24705882370471954	0.08339869529008866	0.16594771618644397	0.12859967300206504
1	202	nan	0	CAT	CAT	3202	3202	0	0	0	nan	570	1064.0	944.0	1.0	1.1553412628265753	0.7436890227729347	1.0	0.6361607142857143	0.6755065328053551	34.06833776198406	32.69556544854363	9.433981132056603	3.94243713485275	3.605551275463989	23.33452377915607	22.77556000874203	54.28098354584726	102.97400000000005	0.8857808857808858	1	1	7.305882543325424	11.517647415399551	60.10588348656893	68.73333493620157	0.0941176488995552	0.10588235408067703	0.00784313678741455	0.011764705181121826	0.06538228869808102	0.9170718531373915	0.11372549086809158	0.20392157137393951	0.14509804546833038	0.20392157137393951	0.08697479218244553	0.137114850183328	0.10544891839748935
1	203	nan	0	CAT	CAT	3202	3202	0	0	0	nan	495	1555.0	943.0	1.0	1.124732539276946	0.7290453051425411	1.0	0.625	0.648027422301676	31.1027245217802	32.2490309931942	9.848857801796104	3.7759434555107894	3.1622776601683795	22.135943621178654	21.28874012713262	3.1237008621968023	97.97400000000005	0.8714788732394366	1	1	6.8823531195521355	10.54509837180376	51.93725600838661	70.4274529516697	0.0941176488995552	0.11764705926179886	0.011764705181121826	0.019607841968536377	0.32350173213311817	1.1981544570231846	0.10588235408067703	0.18431372940540314	0.1568627506494522	0.250980406999588	0.08711839391838146	0.13348225787093368	0.10492374951189215
1	204	nan	0	CAT	CAT	3202	3202	0	0	0	nan	690	757.0	942.0	1.0	1.154353355799935	0.7379358764200884	1.0	0.6388888888888888	0.6355626925252469	37.34661309900439	37.44329045369811	12.529964086141668	4.455772992842009	4.0	25.91176397305135	25.204139921128146	38.46132315550143	116.80200000000005	0.8996088657105606	1	1	8.227451205253601	13.643137700855732	75.9137275069952	92.37647346407175	0.0941176488995552	0.10980392247438431	0.0156862810254097	0.019607849419116974	0.7931146103793312	1.0542696462840562	0.09803921729326248	0.19607843458652496	0.15294118225574493	0.21960784494876862	0.08570261672139168	0.14211601771724722	0.11001989493767421
1	205	nan	0	CAT	CAT	3202	3202	0	0	0	nan	743	1206.0	944.0	1.0	1.0997652194159635	0.7025054958859237	1.0	0.6472125435540069	0.6884303731296669	37.17983166454138	40.311288741492746	13.341664064126334	4.900738275793753	4.123105625617661	26.740128697495468	26.460080060944374	83.78140510852334	116.45800000000007	0.9094247246022031	1	1	7.850980624556541	13.137255355715752	93.56470864266157	88.1372574865818	0.0941176488995552	0.09019608050584793	0.0313725546002388	0.02352941781282425	0.9930961852310084	0.5957683285161838	0.10196078568696976	0.20000000298023224	0.20392157137393951	0.2078431397676468	0.08352107047400575	0.13975803569910375	0.12592827542753912
1	206	nan	0	CAT	CAT	3202	3202	0	0	0	nan	432	1589.0	949.0	1.0	1.1193683740731513	0.7818730469820662	1.0	0.6666666666666666	0.8293801221606147	29.81478773765495	28.600699292150182	9.219544457292887	3.857733296384129	3.605551275463989	17.88854381999832	18.58766203849255	34.343936825067416	80.90400000000004	0.9504950495049505	1	1	5.619607999920845	7.949019864201546	55.19608021527529	43.31764839589596	0.10196078568696976	0.0784313753247261	0.023529410362243652	0.019607841968536377	0.03625305210983706	0.7932392749098566	0.0941176488995552	0.16078431904315948	0.18431372940540314	0.16470588743686676	0.08514557575637643	0.12043969491214464	0.12776870420202613
1	207	nan	0	CAT	CAT	3202	3202	0	0	0	nan	304	1662.0	950.0	1.0	1.1951926659193224	0.731354331548311	1.0	0.608	0.570447771809358	25.176032624063833	27.459060435491963	7.211102550927978	2.9434982815050303	2.8284271247461903	17.33340874795057	17.169995955655345	22.875789097935492	81.83400000000003	0.837465564738292	1	1	5.560784466564655	6.168627589941025	29.156863324344158	27.521569274365902	0.08627451211214066	0.07450980693101883	0.00784313678741455	0.011764705181121826	0.3725040761907201	0.9247130579252711	0.09803921729326248	0.13333334028720856	0.12941177189350128	0.13333334028720856	0.08555053025484086	0.09490196292216961	0.09591073461955316
1	208	nan	0	CAT	CAT	3202	3202	0	0	0	nan	323	1015.0	951.0	1.0	1.0633445208552799	0.7085390939024481	1.0	0.7801932367149759	0.8794526085001104	24.211066172998674	23.706539182259394	8.54400374531753	3.541681073496549	3.0	16.734958127506975	17.085060866768575	22.805085793437378	67.93600000000002	0.9486049926578561	1	1	4.835294254124165	6.223529540002346	33.91372624784708	32.83529473096132	0.0941176488995552	0.0941176488995552	0.011764705181121826	0.00784313678741455	0.15469357890733582	0.345328167040763	0.09019608050584793	0.14901961386203766	0.1411764770746231	0.14901961386203766	0.0848297237565643	0.10918472877197098	0.1049960564948826
1	209	nan	0	CAT	CAT	3202	3202	0	0	0	nan	425	898.0	950.0	1.0	1.0206972505360714	0.539498243397395	1.0	0.743006993006993	0.846718460650127	25.463155512522643	25.632011235952593	10.44030650891055	4.050860451840771	3.605551275463989	21.0	21.439638922613774	-3.0310835526330844	79.42000000000003	0.9340659340659341	1	1	5.760784462094307	9.4392159730196	44.04705944657326	56.8509818315506	0.0941176488995552	0.11372549086809158	0.00784313678741455	0.0156862810254097	0.04776450768581086	0.7325719853749023	0.09803921729326248	0.21176470816135406	0.13333334028720856	0.21176470816135406	0.08728461306203496	0.1430184238336303	0.10364013987429002
1	210	nan	0	CAT	CAT	3202	3202	0	0	0	nan	512	1401.0	953.0	1.0	1.0669718343796264	0.7052125357336781	1.0	0.7619047619047619	0.8153074095794932	30.458258497372597	30.01666203960727	10.44030650891055	4.265670184914028	4.0	21.18444764249963	21.594782398285407	25.657808550824868	88.83400000000005	0.9525581395348838	1	1	6.545098200440407	8.35294134169817	55.78431464731693	53.35686405748129	0.09803921729326248	0.09019608050584793	0.00784313678741455	0.011764705181121826	0.03345131211189046	0.6091131894371938	0.10196078568696976	0.15294118225574493	0.13333334028720856	0.15294118225574493	0.08844727297892442	0.11287758569862391	0.10895373954554088
1	211	nan	0	CAT	CAT	3202	3202	0	0	0	nan	539	1530.0	954.0	1.0	1.3585693108262722	0.8778205922310057	1.0	0.67375	0.5482907939744116	38.96203908595853	39.20459156782532	8.54400374531753	3.588953730059744	3.1622776601683795	18.934369406652714	18.662410335352895	9.267389508017262	111.14600000000004	0.885784716516023	1	1	7.952941380441189	10.262745283544064	55.176471538841724	55.800000943243504	0.09313725680112839	0.0941176488995552	0.011764705181121826	0.00784313678741455	0.4643768725080245	0.4958589916876749	0.10196078568696976	0.1411764770746231	0.13333334028720856	0.1411764770746231	0.08739496022462845	0.11277742069828642	0.10236822177892713
1	212	nan	0	CAT	CAT	3202	3202	0	0	0	nan	480	1682.0	953.0	1.0	1.0173682721223007	0.4873049011198767	1.0	0.7407407407407407	0.8827531659566266	26.59657624162741	26.68332812825267	11.40175425099138	4.279671233140736	3.802775637731995	22.452171387195495	23.224978533394726	22.782587261932534	82.66200000000003	0.9486166007905138	1	1	5.921568788588047	7.431372657418251	50.82353040575981	42.247059997171164	0.0941176488995552	0.07058823853731155	0.011764705181121826	0.0156862735748291	0.03196662231154305	0.4527047803073292	0.09803921729326248	0.12941177189350128	0.14509804546833038	0.1411764770746231	0.0858198375157688	0.10770105300606161	0.10588235501199961
1	213	nan	0	CAT	CAT	3202	3202	0	0	0	nan	689	701.0	954.0	1.0	1.397683084829229	0.8880203687715832	1.0	0.5698924731182796	0.613453405957806	44.994121568338926	42.43819034784589	10.770329614269007	4.063596536575409	3.605551275463989	21.450509372311096	20.688482271214543	59.83348431420643	118.80200000000005	0.8884590586718246	1	1	8.600000232458115	14.137255296111107	75.61568831652403	83.30980634689331	0.0941176488995552	0.09019608050584793	0.0156862735748291	0.027450978755950928	1.0990522703437051	1.3615334838227846	0.10196078568696976	0.22745098173618317	0.16078431904315948	0.22745098173618317	0.08600000232458115	0.14137255296111106	0.10974700771629031
1	214	nan	0	CAT	CAT	3202	3202	0	0	0	nan	706	732.0	950.0	1.0	1.0323706526330736	0.5220204937242067	1.0	0.7377220480668757	0.7504120723047911	32.797909472206236	32.7566787083184	13.0	4.8613562705265885	4.123105625617661	27.384067622124256	27.974417428790687	-89.46299209496314	108.73200000000004	0.9145077720207254	1	1	8.117647260427475	12.05098082870245	78.08235497772694	81.35686523467302	0.09803921729326248	0.09019608050584793	0.011764712631702423	0.023529410362243652	0.4264498785077948	1.3732512725187318	0.10980392247438431	0.20000000298023224	0.14509804546833038	0.20000000298023224	0.0882352963089943	0.1309889220511136	0.1105982365123611
1	215	nan	0	CAT	CAT	3202	3202	0	0	0	nan	192	1260.0	965.0	1.0	1.2657010414339656	0.8501195160554258	1.0	0.64	0.7103493812904731	22.069513591017795	20.615528128088304	5.385164807134504	2.484084861906114	2.23606797749979	11.412642447886997	11.62158055850771	-66.49754564545414	58.28000000000002	0.8747152619589977	1	1	4.168627560138702	6.596078671514988	19.101961083710194	23.486275143921375	0.09019608050584793	0.10980392247438431	0.00784313678741455	0.011764705181121826	0.046365854026109675	0.4337804629106383	0.10196078568696976	0.1921568661928177	0.125490203499794	0.1921568661928177	0.08684640750288963	0.13741830565656224	0.09948938064432393
1	216	nan	0	CAT	CAT	3202	3202	0	0	0	nan	366	677.0	963.0	1.0	1.0226692652618399	0.5648479344077889	1.0	0.7625	0.8629265697344736	23.855912422568426	23.769728648009426	9.219544457292887	3.7540405426583963	3.1622776601683795	19.0	19.685779983569763	-79.4052017769648	73.00600000000003	0.9432989690721649	1	1	5.109804064035416	11.600000314414501	39.15294209122658	53.960785657167435	0.0941176488995552	0.09803921729326248	0.0156862735748291	0.023529410362243652	0.12250682517147424	2.3324562575085324	0.0941176488995552	0.6627451181411743	0.1411764770746231	0.6627451181411743	0.08516340106725692	0.19333333857357501	0.10697525161537316
1	217	nan	0	CAT	CAT	3202	3202	0	0	0	nan	569	1148.0	961.0	1.0	1.2861624442161546	0.7041688092298666	1.0	0.5163339382940109	0.5660857789803976	35.218899286599196	37.05401462729781	9.848857801796104	3.686802775820987	3.1622776601683795	26.362131006796705	25.00656650671449	6.17633764100538	112.38800000000005	0.8175287356321839	1	1	8.349019810557365	12.729412242770195	60.12941315770149	70.43921771645546	0.09019608050584793	0.10980392247438431	0.011764705181121826	0.0156862735748291	0.4295114646517771	0.4788414495589173	0.11764705926179886	0.19607843458652496	0.15294118225574493	0.19607843458652496	0.08881935968678048	0.13541927917840632	0.10567559430176009
1	218	nan	0	CAT	CAT	3202	3202	0	0	0	nan	390	1220.0	964.0	1.0	1.065616746156167	0.6243863363934942	1.0	0.6782608695652174	0.6258728043507923	25.678205418255615	26.076809620810597	9.219544457292887	3.588657751397017	3.1622776601683795	20.506096654409877	20.057648843449186	-42.204226665601794	88.49000000000004	0.8914285714285715	1	1	5.380392342805862	7.388235509395599	34.066667541861534	42.54117734730244	0.07647059112787247	0.09803921729326248	0.011764705181121826	0.011764705181121826	0.7759166135769945	0.38853878607344194	0.09803921729326248	0.16078431904315948	0.11764705926179886	0.16078431904315948	0.07912341680596857	0.10865052219699411	0.08735042959451675
1	219	nan	0	CAT	CAT	3202	3202	0	0	0	nan	535	878.0	969.0	1.0	1.1820896486286425	0.7194359870904646	1.0	0.6114285714285714	0.5722703441199811	32.986228297517215	35.4400902933387	10.63014581273465	3.878479243895451	3.1622776601683795	23.3378200814439	22.9108735713688	6.051760964584581	108.38800000000005	0.843183609141056	1	1	7.5607845261693	10.552941508591175	54.341177336871624	59.501962170004845	0.09019608050584793	0.09803921729326248	0.011764705181121826	0.011764705181121826	0.2896357326522979	1.0953394863424717	0.0941176488995552	0.20392157137393951	0.13333334028720856	0.20392157137393951	0.08495263512549775	0.11857237650102444	0.10157229408761051
1	220	nan	0	CAT	CAT	3202	3202	0	0	0	nan	391	1042.0	969.0	1.0	1.0071239382465391	0.18783687800318927	1.0	0.7083333333333334	0.7989745494126236	22.631115250320665	23.08679276123039	10.295630140987	3.913589894597339	3.605551275463989	21.50348808914498	22.22828678201464	26.530766089939537	78.42000000000003	0.9276393831553974	1	1	5.490196220576763	10.101961061358452	46.85882508009672	47.929412946105	0.09803921729326248	0.0941176488995552	0.019607849419116974	0.019607841968536377	0.09885591131427714	0.8020556247000638	0.10196078568696976	0.2549019753932953	0.16470588743686676	0.2549019753932953	0.08714597175518672	0.16034858827553097	0.11984354240433945
1	221	nan	0	CAT	CAT	3202	3202	0	0	0	nan	463	1126.0	960.0	1.0	1.3019394335261179	0.8586506804973617	1.0	0.5564903846153846	0.5878032639744729	34.892649112726744	33.97057550292606	8.0	3.434536458886214	3.0	17.644300404406106	17.88461895596509	55.521065503976736	99.49000000000004	0.8613953488372093	1	1	7.2980393916368484	11.235294476151466	49.82745185494423	58.87058965116739	0.0941176488995552	0.10196078568696976	0.011764705181121826	0.023529410362243652	0.10988425861248109	0.6984163761223274	0.12156862765550613	0.20000000298023224	0.14509804546833038	0.20392157137393951	0.08900048038581522	0.13701578629453007	0.1076186865117586
1	222	nan	0	CAT	CAT	3202	3202	0	0	0	nan	661	1158.0	979.0	1.0	1.3749474343126975	0.8725822652859188	1.0	0.47214285714285714	0.5132486920280862	43.23240091978926	43.382023926967726	9.433981132056603	3.868320036841916	3.605551275463989	22.95754299762509	21.117609155364427	-47.537360288688696	127.21600000000005	0.8601171112556929	1	1	8.886274740099907	14.627451539039612	69.41568823903799	88.23529715836048	0.08627451211214066	0.11372549086809158	0.0156862735748291	0.0156862810254097	0.5039806955532685	0.789446052090318	0.11764705926179886	0.18431372940540314	0.14509804546833038	0.20000000298023224	0.08712034058921478	0.14340638763764324	0.10501616980187291
1	223	nan	0	CAT	CAT	3202	3202	0	0	0	nan	506	1245.0	974.0	1.0	1.0785347446189102	0.6706468180295873	1.0	0.6045400238948626	0.6318335026565656	29.972717483123084	30.0	10.198039027185569	3.9667013188786795	3.605551275463989	22.627416997969522	22.233066955877113	31.842022708985976	100.31800000000004	0.8701633705932932	1	1	6.858823716640472	10.439216017723083	50.25490278750658	62.482354663312435	0.09019608050584793	0.10588235408067703	0.011764705181121826	0.0156862735748291	0.10908094497332078	0.5620992413112977	0.10196078568696976	0.1725490242242813	0.125490203499794	0.1921568661928177	0.0857352964580059	0.13049020022153854	0.09931798969862961
1	224	nan	0	CAT	CAT	3202	3202	0	0	0	nan	438	1403.0	976.0	1.0	1.2687421630332776	0.8597431912021474	1.0	0.553030303030303	0.6036263474192319	33.531497976924626	34.17601498127012	7.810249675906654	3.450851220791719	3.1622776601683795	17.854778168554095	17.125427469934035	31.378891828535366	95.49000000000004	0.8911495422177009	1	1	6.929411925375462	8.431372694671154	43.77647124230862	47.772549860179424	0.0941176488995552	0.10196078568696976	0.003921568393707275	0.00784313678741455	0.07832420111228151	0.5377026494069495	0.10196078568696976	0.13725490868091583	0.11764705926179886	0.14901961386203766	0.08999236266721379	0.10949834668404096	0.09994628137513382
1	225	nan	0	CAT	CAT	3202	3202	0	0	0	nan	839	1192.0	981.0	1.0	1.1111286827027127	0.7427043113851884	1.0	0.6443932411674347	0.569656476745173	40.49294514873586	41.10960958218893	13.0	4.867095857335058	4.242640687119285	28.28642697866792	27.114866623437816	14.773831176565572	136.044	0.8653945332645695	1	1	8.99215717613697	13.301961190998554	88.00392439216375	96.84706148505211	0.0784313753247261	0.09019608050584793	0.02352941781282425	0.019607849419116974	1.2821597673820648	1.1999613350440483	0.13333334028720856	0.18431372940540314	0.1764705926179886	0.20000000298023224	0.08249685482694469	0.1220363412018216	0.10489144742808552
1	226	nan	0	CAT	CAT	3202	3202	0	0	0	nan	694	1284.0	979.0	1.0	1.0106035410308216	0.48064203534973626	1.0	0.7462365591397849	0.8169911520935668	31.79583145463485	31.622776601683793	13.601470508735444	5.1045613006768	4.47213595499958	27.828043409481737	27.882301668383324	-25.49988975489191	103.31800000000004	0.9435757987763427	1	1	7.235294319689274	12.662745520472527	93.21176739037037	80.68235525488853	0.10196078568696976	0.08627451211214066	0.0313725471496582	0.023529410362243652	0.25315047780000743	0.9481968991831966	0.09803921729326248	0.22745098173618317	0.1921568661928177	0.22745098173618317	0.08512110964340322	0.14897347671144148	0.13431090402070658
1	227	nan	0	CAT	CAT	3202	3202	0	0	0	nan	400	966.0	982.0	1.0	1.0532974769323205	0.6546088145002271	1.0	0.7692307692307693	0.840135273725557	26.169666440493828	26.248809496813376	9.486832980505138	3.8026056427507307	3.1622776601683795	19.0	19.783424912038736	-83.91501867542652	77.35000000000002	0.935672514619883	1	1	5.8745099529623985	7.090196222066879	47.72941315174103	36.60000094771385	0.09803921729326248	0.07450980693101883	0.019607849419116974	0.0156862735748291	0.20456048727961926	0.6978832801395403	0.10196078568696976	0.1411764770746231	0.1882352977991104	0.20000000298023224	0.08767925302928953	0.10582382420995343	0.11932353287935257
1	228	nan	0	CAT	CAT	3202	3202	0	0	0	nan	727	1539.0	983.0	1.0	1.5320377180017368	0.8536231409002041	1.0	0.548265460030166	0.42732123730812416	47.22830675745201	50.08991914547278	10.44030650891055	3.6746186924716535	3.0	24.35133861428756	24.60080444316362	6.491321242658929	146.21599999999998	0.7846735024284943	1	1	10.631372846662998	16.650980979204178	71.26666817069054	90.27451243251562	0.08627451211214066	0.10980392247438431	0.00784313678741455	0.011764712631702423	0.3237449691044148	0.12594274765582758	0.0941176488995552	0.1764705926179886	0.15294118225574493	0.1921568661928177	0.08505098277330399	0.13320784783363343	0.09802842939572289
1	229	nan	0	CAT	CAT	3202	3202	0	0	0	nan	545	1117.0	979.0	1.0	1.1677816721116858	0.8141706957154143	1.0	0.6550480769230769	0.7267459501384095	34.83997450833481	34.40930106817051	10.198039027185569	4.078993567907976	3.605551275463989	19.922349259060788	20.22898082875496	58.17044699300288	97.07600000000004	0.9292412617220801	1	1	6.952941365540028	12.149019993841648	62.69019800424576	68.50588426738977	0.0941176488995552	0.10196078568696976	0.019607849419116974	0.023529410362243652	0.12723511766982296	0.9265663100556751	0.10588235408067703	0.27843138575553894	0.16470588743686676	0.27843138575553894	0.08583878229061763	0.14998790115853886	0.11502788624632249
1	230	nan	0	CAT	CAT	3202	3202	0	0	0	nan	320	1738.0	982.0	1.0	1.0849614098120965	0.7289396241124454	1.0	0.7843137254901961	0.8712843180186853	24.58303942173855	23.53720459187964	8.246211251235321	3.444548057386777	3.0	16.0	16.829007715538854	-86.38986097684783	67.93600000000002	0.9411764705882353	1	1	5.078431501984596	5.337255090475082	36.090197049081326	26.47843238338828	0.09803921729326248	0.06666667014360428	0.0156862735748291	0.00784313678741455	0.16159409123420687	0.18333515635317454	0.09803921729326248	0.1568627506494522	0.1568627506494522	0.21568627655506134	0.08755916382732062	0.0920216394909497	0.11278186577837915
1	231	nan	0	CAT	CAT	3202	3202	0	0	0	nan	492	857.0	983.0	1.0	1.464209155138262	0.9035924149437201	1.0	0.5942028985507246	0.6022845881807307	39.38627754699796	37.33630940518894	8.06225774829855	3.4456622397441783	3.1622776601683795	17.508572510589623	16.872814111125027	-23.166847150624303	101.31800000000005	0.8825112107623319	1	1	7.192157059907913	11.486274883151054	47.90588316321373	64.14902152866125	0.09019608050584793	0.11372549086809158	0.00784313678741455	0.019607841968536377	0.20138748969198988	0.5422061613188516	0.09803921729326248	0.20000000298023224	0.12156862765550613	0.20000000298023224	0.08562091737985611	0.13674136765656017	0.09736968122604417
1	232	nan	0	CAT	CAT	3202	3202	0	0	0	nan	454	1386.0	984.0	1.0	1.14051714631629	0.7611810302076084	1.0	0.6005291005291006	0.6389899371239584	30.49986045287425	29.0	8.94427190999916	3.679316194526368	3.1622776601683795	20.506096654409877	19.780363218059946	46.53835925002651	94.49000000000005	0.8937007874015748	1	1	6.545098200440407	8.93725509941578	45.54117713868618	51.46666771173477	0.0941176488995552	0.10196078568696976	0.00784313678741455	0.00784313678741455	0.10812686725049794	0.22768692139848956	0.09803921729326248	0.16470588743686676	0.12156862765550613	0.16470588743686676	0.08844727297892442	0.12077371755967269	0.10031096286054225
1	233	nan	0	CAT	CAT	3202	3202	0	0	0	nan	419	1097.0	983.0	1.0	1.017242272884078	0.5225327363593997	1.0	0.7590579710144928	0.8614989953287363	25.108882277408807	25.238858928247925	10.44030650891055	4.056190656900499	3.605551275463989	20.506096654409877	21.40831569781628	47.398258196344	78.17800000000004	0.945823927765237	1	1	5.666666813194752	8.498039446771145	45.6039227321744	47.34509913623333	0.0941176488995552	0.09803921729326248	0.0156862735748291	0.011764705181121826	0.05777657185524674	0.6552122999907225	0.10196078568696976	0.18039216101169586	0.1568627506494522	0.18039216101169586	0.08717948943376541	0.13073906841186378	0.10883991105530882
1	234	nan	0	CAT	CAT	3202	3202	0	0	0	nan	272	1052.0	986.0	1.0	1.0410431024612141	0.4272399958893102	1.0	0.6507177033492823	0.7668211293451737	19.968191843899092	21.587033144922902	8.246211251235321	3.164360968130982	2.8284271247461903	16.641005886756872	18.054006148661795	82.17741439256902	66.76400000000002	0.8991735537190083	1	1	4.721568748354912	6.454902119934559	27.898039676249027	29.486275173723698	0.0941176488995552	0.0941176488995552	0.011764705181121826	0.00784313678741455	0.04714213456010751	0.699784089545982	0.09803921729326248	0.18039216101169586	0.12941177189350128	0.18039216101169586	0.08743645830286874	0.11953522444323257	0.10256632233915083
1	235	nan	0	CAT	CAT	3202	3202	0	0	0	nan	270	984.0	987.0	1.0	1.077184334785778	0.7281683609703208	1.0	0.7105263157894737	0.8454353243252707	22.50052379882538	22.20360331117452	7.810249675906654	3.204262401993901	2.8284271247461903	14.849242404917497	15.421820899342324	-49.27083327170526	63.35000000000002	0.9326424870466321	1	1	4.470588356256485	5.8196079805493355	26.972549453377724	28.121569223701954	0.09019608050584793	0.09019608050584793	0.00784313678741455	0.011764705181121826	0.11345035401176598	0.44720471659784045	0.0941176488995552	0.13725490868091583	0.12941177189350128	0.1411764770746231	0.0859728530049324	0.11191553808748722	0.09989833130880639
1	236	nan	0	CAT	CAT	3202	3202	0	0	0	nan	339	814.0	996.0	1.0	1.162083411706627	0.7882635155555254	1.0	0.5926573426573427	0.6812714302051067	27.0189569741411	26.570660511172846	7.810249675906654	3.215086330741931	2.8284271247461903	16.641005886756872	16.625786024340666	-65.37468711522027	79.07600000000004	0.8771021992238034	1	1	5.521568775177002	7.913725718855858	31.933333955705166	38.3490205258131	0.09019608050584793	0.09803921729326248	0.003921568393707275	0.011764705181121826	0.08184680150563303	0.573385421618218	0.09803921729326248	0.1725490242242813	0.11372549086809158	0.1725490242242813	0.08627451211214066	0.12365196435712278	0.09419862523806834
1	237	nan	0	CAT	CAT	3202	3202	0	0	0	nan	230	1708.0	989.0	1.0	1.3538903591243008	0.8111437254918074	1.0	0.7142857142857143	0.45507863744509763	24.358998451901126	22.561028345356956	6.708203932499369	2.5147468576997154	2.0	13.0	14.246283901936536	-1.6391625142452682	79.69400000000002	0.8070175438596491	1	1	5.8862746730446815	6.133333504199982	21.215686723589897	18.87058884650469	0.08627451211214066	0.07058823853731155	0.003921568393707275	0.00784313678741455	0.282472299751613	0.3165605932668467	0.0941176488995552	0.16078431904315948	0.10980392247438431	0.16078431904315948	0.08530832859485046	0.08888889136521713	0.09224211618952129
1	238	nan	0	CAT	CAT	3202	3202	0	0	0	nan	609	1227.0	987.0	1.0	1.0877067208863724	0.59175972674611	1.0	0.6151515151515151	0.5789324256099476	31.999480227488146	33.28663395418648	11.704699910719626	4.303402954929396	3.605551275463989	24.934933377233552	25.795241802186727	42.52463580280192	114.97400000000005	0.9015544041450776	1	1	7.007843375205994	10.431372798979282	63.28627643734217	68.1490211263299	0.08235294371843338	0.09803921729326248	0.019607841968536377	0.009803920984268188	0.9442342952804077	0.4824525037294524	0.09803921729326248	0.18431372940540314	0.16862745583057404	0.18431372940540314	0.07963458380915901	0.11853832726112822	0.10391835211386234
1	239	nan	0	CAT	CAT	3202	3202	0	0	0	nan	267	1443.0	991.0	1.0	1.0685119706271744	0.6230337520816772	1.0	0.7416666666666667	0.6792937514989836	21.282250760880768	20.615528128088304	7.280109889280518	2.946975185235005	2.8284271247461903	16.604297717841085	16.64686912368791	-32.18211092858589	70.28000000000002	0.8959731543624161	1	1	5.1450981721282005	7.047059014439583	26.16862788796425	28.305882953107357	0.09019608050584793	0.0941176488995552	0.00784313678741455	0.00784313678741455	0.14559147784112486	0.4558561471341428	0.09803921729326248	0.16470588743686676	0.125490203499794	0.16470588743686676	0.08720505376488476	0.11944167821084038	0.09800984227701966
1	240	nan	0	CAT	CAT	3202	3202	0	0	0	nan	350	659.0	988.0	1.0	1.0709017073578082	0.7086430458283461	1.0	0.7291666666666666	0.8723440679379958	25.288489286596135	24.041630560342615	8.602325267042627	3.587441221042624	3.1622776601683795	16.992758638721558	17.84272785925476	21.619817534488327	71.00600000000003	0.938337801608579	1	1	5.078431509435177	6.231372706592083	35.17647115141153	35.47843216359615	0.09019608050584793	0.09019608050584793	0.00784313678741455	0.00784313678741455	0.13638922429692432	0.7815839183213144	0.0941176488995552	0.18431372940540314	0.125490203499794	0.18431372940540314	0.08607511032940977	0.10561648655240818	0.10050420328974724
1	241	nan	0	CAT	CAT	3202	3202	0	0	0	nan	582	1138.0	992.0	1.0	1.1720943708530849	0.7641782534325894	1.0	0.60625	0.62254456126697	35.04764805145625	35.22782990761707	9.848857801796104	3.9093193987494783	3.605551275463989	23.839690749222974	22.60591222399688	-50.81181973638412	108.38800000000005	0.8622222222222222	1	1	7.7803923562169075	11.89803957939148	63.400001741945744	69.47059005498886	0.09019608050584793	0.09803921729326248	0.0156862735748291	0.0156862810254097	0.6046396170277183	0.6856487465282051	0.12156862765550613	0.1921568661928177	0.16470588743686676	0.19607843458652496	0.08742013883389783	0.13368583797069078	0.10893471089681399
1	242	nan	0	CAT	CAT	3202	3202	0	0	0	nan	602	1172.0	997.0	1.0	1.0674898085935123	0.45694187049435486	1.0	0.6270833333333333	0.5862878078693294	30.250436020156588	33.015148038438355	10.770329614269007	4.127544440848277	3.605551275463989	26.357050624966725	26.907658722949396	42.764444338260255	113.59200000000003	0.8539007092198583	1	1	8.509804166853428	12.741176851093769	68.1960803642869	71.77647270262241	0.09019608050584793	0.0941176488995552	0.019607849419116974	0.023529410362243652	0.49588908927441866	0.9344518219917605	0.12941177189350128	0.18431372940540314	0.1764705926179886	0.20000000298023224	0.08864379340472321	0.13272059219889343	0.11328252552207126
1	243	nan	0	CAT	CAT	3202	3202	0	0	0	nan	647	932.0	993.0	1.0	1.4323628133939927	0.8736476763154165	1.0	0.5720601237842617	0.5376350147136768	43.6876737241909	40.311288741492746	10.44030650891055	3.7381821091319636	3.1622776601683795	22.326252226057523	21.256634304872506	-59.006995353616446	122.97400000000005	0.8408057179987004	1	1	8.949019856750965	13.639216050505638	71.96862956881523	74.04313919693232	0.09019608050584793	0.0941176488995552	0.0156862735748291	0.019607841968536377	1.2190887942576647	0.2772948654621126	0.09803921729326248	0.18039216101169586	0.16862745583057404	0.18039216101169586	0.08522876054048538	0.1298972957191013	0.11123435791161551
1	244	nan	0	CAT	CAT	3202	3202	0	0	0	nan	370	1249.0	994.0	1.0	1.0194744468230563	0.5547970686626189	1.0	0.7708333333333334	0.8136917563871994	23.868300115107715	23.323807579381203	9.848857801796104	3.824307775222765	3.1622776601683795	19.0	19.858084488077584	11.511060110751158	75.59200000000003	0.9355246523388117	1	1	5.286274664103985	8.015686571598053	43.77255046367645	41.32157000154257	0.0941176488995552	0.08235294371843338	0.023529410362243652	0.027450986206531525	0.29479069593350404	1.0918523206367996	0.0941176488995552	0.1725490242242813	0.16470588743686676	0.19607843458652496	0.0839091216524442	0.12723312018409608	0.11830419044236878
1	245	nan	0	CAT	CAT	3202	3202	0	0	0	nan	797	1368.0	993.0	1.0	1.3366484652684534	0.8405232877404781	1.0	0.6246081504702194	0.5245086627782213	45.79405678048897	45.5411901469428	10.295630140987	4.024517961311039	3.605551275463989	25.831174141376614	24.81009422106745	14.560894780903746	138.184	0.8420496566296883	1	1	9.760784573853016	15.376471117138863	80.98823691159487	94.87843416631222	0.08627451211214066	0.09803921729326248	0.013725489377975464	0.019607841968536377	1.1248727814900858	1.2431320914703001	0.09803921729326248	0.1882352977991104	0.1411764770746231	0.1921568661928177	0.08637862454737182	0.13607496563839702	0.10161635748004375
1	246	nan	0	CAT	CAT	3202	3202	0	0	0	nan	380	910.0	993.0	1.0	1.0858785157079573	0.7416966565256781	1.0	0.7238095238095238	0.848792335964016	26.96281000551664	26.627053911388696	9.0	3.7216354281932	3.1622776601683795	17.67766952966369	18.08491302111992	56.384981084250995	75.00600000000003	0.945273631840796	1	1	5.3333334773778915	9.1294120028615	40.309804640710354	47.65490314364433	0.0941176488995552	0.09803921729326248	0.011764705181121826	0.019607849419116974	0.04554364633628025	0.9701384411270847	0.09803921729326248	0.21176470816135406	0.13725490868091583	0.21960784494876862	0.08602150769964341	0.14724858069131452	0.10607843326502725
1	247	nan	0	CAT	CAT	3202	3202	0	0	0	nan	237	1112.0	997.0	1.0	1.0829568609616058	0.7178742854046981	1.0	0.6732954545454546	0.6730194482347616	21.037585274273706	21.840329667841555	7.0710678118654755	2.936010664872123	2.8284271247461903	14.112845701455942	14.64579378280215	69.45189152000134	66.52200000000002	0.9028571428571428	1	1	4.603921689093113	6.533333525061607	24.196078933775425	27.105883039534092	0.09019608050584793	0.10196078568696976	0.011764705181121826	0.011764705181121826	0.07803581519425369	0.4226782881436148	0.10588235408067703	0.16078431904315948	0.13725490868091583	0.16078431904315948	0.086866446964021	0.12327044386908693	0.10209316005812416
1	248	nan	0	CAT	CAT	3202	3202	0	0	0	nan	448	1652.0	998.0	1.0	1.0971553708122186	0.7579512001304424	1.0	0.6956521739130435	0.789945596308698	29.667823801233975	29.206163733020468	9.433981132056603	3.952315550415226	3.605551275463989	18.715869837754905	19.352655486537305	29.808721960281673	84.42000000000004	0.939203354297694	1	1	6.0039217248559	10.596078731119633	49.61176572740078	53.6274523511529	0.09803921729326248	0.09019608050584793	0.00784313678741455	0.019607849419116974	0.10067110177616917	0.8170974210076029	0.10196078568696976	0.21176470816135406	0.14901961386203766	0.21176470816135406	0.08701335833124492	0.15356635842202365	0.11074054849866245
1	249	nan	0	CAT	CAT	3202	3202	0	0	0	nan	197	1463.0	998.0	1.0	1.027267525586749	0.5858482323446381	1.0	0.7242647058823529	0.8275547153166917	17.69621032879272	17.46424919657298	7.0710678118654755	2.8782787377115064	2.8284271247461903	13.863621460498695	14.341376665078737	-74.38754912221847	54.69400000000001	0.91415313225058	1	1	3.800000101327896	6.2274512350559235	19.164706207811832	24.474510461091995	0.09019608050584793	0.10980392247438431	0.00784313678741455	0.011764705181121826	0.05550002746987441	0.030314013899148534	0.0941176488995552	0.16862745583057404	0.11764705926179886	0.16862745583057404	0.08636363866654309	0.14153298261490735	0.09728277262848646
1	250	nan	0	CAT	CAT	3202	3202	0	0	0	nan	562	1007.0	998.0	1.0	1.2256041711916004	0.7976115875913196	1.0	0.6244444444444445	0.6768671708336338	35.88408732140838	35.90264614203248	9.848857801796104	3.89376140611839	3.605551275463989	22.69608929832743	21.64425570978133	-17.384489563838713	102.14600000000004	0.8913560666137986	1	1	7.1960786283016205	9.556862957775593	54.10196174681187	59.99215801805258	0.09019608050584793	0.0941176488995552	0.003921568393707275	0.00784313678741455	0.16522624193735128	0.8554885726888349	0.0941176488995552	0.1921568661928177	0.12156862765550613	0.1921568661928177	0.08566760271787643	0.11377217806875706	0.09626683584841969
1	251	nan	0	CAT	CAT	3202	3202	0	0	0	nan	426	1211.0	1001.0	1.0	1.1641085042798138	0.8066895674909609	1.0	0.6543778801843319	0.7088264746472085	30.628733969200255	31.622776601683793	8.94427190999916	3.6984683259949764	3.1622776601683795	17.44133022449836	18.10082878306124	69.7873590156059	86.90400000000002	0.9424778761061947	1	1	5.807843305170536	9.647059090435505	50.552942886948586	49.98039358854294	0.09019608050584793	0.08627451211214066	0.027450978755950928	0.027450978755950928	0.27434823595652286	0.7393522581005337	0.09803921729326248	0.20392157137393951	0.1725490242242813	0.20392157137393951	0.08417164210392081	0.13981245058602182	0.11866888001631123
1	252	nan	0	CAT	CAT	3202	3202	0	0	0	nan	350	1289.0	1002.0	1.0	1.0390137542359148	0.5147117518066491	1.0	0.7608695652173914	0.7593068002144857	23.14628018064959	24.20743687382041	9.219544457292887	3.5817251525951908	3.08113883008419	19.0	19.844770947360132	68.95880714928154	76.10800000000002	0.9247027741083224	1	1	5.388235442340374	9.929412104189396	34.72549073398113	49.65490365028381	0.09019608050584793	0.12156862765550613	0.00784313678741455	0.0156862810254097	0.10767366926873118	0.7592567796374773	0.09803921729326248	0.30980393290519714	0.12156862765550613	0.3294117748737335	0.08552754670381546	0.15760971593951423	0.09921568781137466
1	253	nan	0	CAT	CAT	3202	3202	0	0	0	nan	333	1192.0	1003.0	1.0	1.0720135219210563	0.6888464274672738	1.0	0.7239130434782609	0.7417912434107173	24.457495446065135	25.238858928247925	8.94427190999916	3.4644777686573542	3.0	17.392527130926087	17.729417085944313	-29.384956995634337	75.10800000000002	0.921161825726141	1	1	5.8078432604670525	8.325490459799767	39.2823540866375	38.25490315258503	0.09803921729326248	0.08627451211214066	0.019607841968536377	0.02352941781282425	0.10123286343989013	0.6270381036184306	0.10980392247438431	0.18039216101169586	0.16470588743686676	0.1921568661928177	0.09218798826138179	0.1321506422190439	0.1179650272871997
1	254	nan	0	CAT	CAT	3202	3202	0	0	0	nan	547	1332.0	1006.0	1.0	1.1596894390885875	0.7674399561319262	1.0	0.6511904761904762	0.7631820646457276	33.86084466093197	34.20526275297414	9.899494936611665	4.058601653897302	3.605551275463989	21.34292633946576	21.70889270339036	51.578756590079095	94.90400000000004	0.9109075770191507	1	1	6.866666853427887	10.58039253950119	59.92157033085823	64.44313917309046	0.0941176488995552	0.09803921729326248	0.0156862810254097	0.019607849419116974	0.464682847098669	0.5406376032611556	0.0941176488995552	0.1764705926179886	0.14509804546833038	0.18431372940540314	0.08583333566784859	0.1322549067437649	0.10954583241473169
1	255	nan	0	CAT	CAT	3202	3202	0	0	0	nan	214	1043.0	1007.0	1.0	1.0972191400746907	0.6300696379800077	1.0	0.6993464052287581	0.7400774134202028	19.370239360403893	19.209372712298546	6.324555320336759	2.6867216808649093	2.23606797749979	14.234821283960729	15.041739228162093	-32.11899601747116	60.28000000000002	0.9010526315789473	1	1	4.349019728600979	6.11764719337225	19.878431782126427	25.262745574116707	0.08627451211214066	0.10980392247438431	0.003921568393707275	0.00784313678741455	0.08366348130828222	0.29664243147816055	0.0941176488995552	0.14901961386203766	0.11372549086809158	0.15294118225574493	0.08527489663923488	0.11995386653671078	0.0928898681407777
1	256	nan	0	CAT	CAT	3202	3202	0	0	0	nan	780	1080.0	1004.0	1.0	1.4064995683228905	0.8855226441833738	1.0	0.6112852664576802	0.5557701732302541	47.928973503506654	43.965895873961216	11.40175425099138	4.330817295071764	4.0	23.3378200814439	22.267619866638224	18.05203117465214	132.80200000000005	0.8671484157865481	1	1	9.517647296190262	12.831372924149036	79.73725602775812	87.92549234628677	0.0941176488995552	0.09803921729326248	0.00784313678741455	0.011764712631702423	0.5855241576918276	0.7113217571988073	0.10980392247438431	0.1725490242242813	0.125490203499794	0.1725490242242813	0.08812636385361354	0.11880900855693552	0.10222725131763861
1	257	nan	0	CAT	CAT	3202	3202	0	0	0	nan	893	1527.0	1010.0	1.0	1.2205589132626107	0.8393819396060882	1.0	0.7937777777777778	0.7281080970533578	46.285295927030724	45.35416188179427	12.041594578792296	5.05676163356232	5.0	24.0	25.158004605143233	6.387987290796033	124.14600000000004	0.9474801061007958	1	1	9.168627694249153	12.533333621919155	98.12549222260714	97.34117838740349	0.09803921729326248	0.09803921729326248	0.011764705181121826	0.011764705181121826	0.04816898416631109	0.584874793160328	0.10196078568696976	0.18039216101169586	0.1411764770746231	0.18039216101169586	0.08649648768159579	0.11823899643319957	0.10988297001411773
1	258	nan	0	CAT	CAT	3202	3202	0	0	0	nan	224	655.0	1013.0	1.0	1.0592265917457233	0.39704315967373843	1.0	0.7320261437908496	0.6129990688002878	18.162915522691325	19.1049731745428	7.0710678118654755	2.810929295433859	2.23606797749979	15.934291303483262	16.669922771927478	-58.537643223023316	67.76400000000002	0.8533333333333334	1	1	4.752941288053989	10.607843443751335	22.69803959131241	37.12549129873514	0.0941176488995552	0.125490203499794	0.00784313678741455	0.02352941781282425	0.17919826379865708	1.1278335547811251	0.11372549086809158	0.5176470875740051	0.13333334028720856	0.5176470875740051	0.08967813751045263	0.20014798950474216	0.10133053388978754
1	259	nan	0	CAT	CAT	3202	3202	0	0	0	nan	425	1271.0	1017.0	1.0	1.0354919381763332	0.6260940232884813	1.0	0.7391304347826086	0.8684505971876342	26.438542064366356	26.076809620810597	10.04987562112089	4.00756440037336	3.605551275463989	20.130456878015636	20.61538894736805	-26.619093777246814	78.42000000000003	0.9361233480176211	1	1	5.701960936188698	9.682353183627129	49.239217169582844	53.5843151062727	0.09803921729326248	0.09509804099798203	0.0156862810254097	0.023529410362243652	0.12461298690646821	1.2089849555630825	0.10196078568696976	0.2235294133424759	0.14901961386203766	0.2235294133424759	0.08639334751801057	0.1467023209640474	0.11585698157548904
1	260	nan	0	CAT	CAT	3202	3202	0	0	0	nan	425	838.0	1017.0	1.0	1.0725262933621384	0.7187609023060024	1.0	0.7107023411371237	0.876120179123734	28.011811951229895	26.627053911388696	9.433981132056603	3.938602707717524	3.605551275463989	18.582456573545176	19.475417795131683	-32.22469965929517	78.07600000000004	0.9486607142857143	1	1	5.63921582698822	8.984314002096653	47.94509922713041	57.91372689604759	0.10196078568696976	0.09803921729326248	0.011764712631702423	0.021568626165390015	0.037678053765291195	0.4027839922816481	0.09803921729326248	0.32549020648002625	0.15294118225574493	0.4627451002597809	0.08811274729669094	0.1403799062827602	0.11281199818148333
1	261	nan	0	CAT	CAT	3202	3202	0	0	0	nan	648	1179.0	1020.0	1.0	1.744078747112889	0.9326714835923186	1.0	0.5510204081632653	0.49401029863740753	50.45172128971851	48.373546489791295	8.54400374531753	3.514019075542469	3.1622776601683795	18.950630439435113	18.19929353170362	-8.421865324477723	128.38800000000003	0.8161209068010076	1	1	9.568627692759037	14.121569067239761	70.22353129088879	77.27451210469007	0.0941176488995552	0.08627451211214066	0.0156862735748291	0.0313725471496582	0.19434696852935576	1.229205021299718	0.12156862765550613	0.1882352977991104	0.14509804546833038	0.20000000298023224	0.08778557516292694	0.12955567951596111	0.10836964705384072
1	262	nan	0	CAT	CAT	3202	3202	0	0	0	nan	368	1431.0	1020.0	1.0	1.011378610199833	0.4793047136982636	1.0	0.7619047619047619	0.9172074771462356	23.181216677801196	22.561028345356956	9.848857801796104	3.86466668122127	3.605551275463989	19.79898987322333	20.34496139084453	62.072195255670295	71.00600000000003	0.944801026957638	1	1	5.070588372647762	9.062745280563831	46.545099683105946	48.15686393529177	0.10196078568696976	0.08627451211214066	0.019607841968536377	0.0313725471496582	0.09178754492922864	1.6053040466627935	0.09803921729326248	0.23137255012989044	0.16862745583057404	0.27450981736183167	0.08594217580758919	0.1536058522129463	0.12648124913887485
1	263	nan	0	CAT	CAT	3202	3202	0	0	0	nan	506	1449.0	1013.0	1.0	1.1900917731801424	0.7808520295333975	1.0	0.5628476084538376	0.6481925540693702	33.239287627429334	30.528675044947494	8.54400374531753	3.6349035618631853	3.1622776601683795	20.881958236125293	20.765115536200728	52.830549832895954	99.04400000000005	0.8830715532286213	1	1	6.862745277583599	10.843137621879578	50.33725571632385	61.141178123652935	0.09019608050584793	0.10588235408067703	0.00784313678741455	0.011764712631702423	0.16096748757703375	0.5963789851239535	0.09803921729326248	0.21568627655506134	0.125490203499794	0.21568627655506134	0.08687019338713417	0.1372549066060706	0.09948074252237915
1	264	nan	0	CAT	CAT	3202	3202	0	0	0	nan	421	1744.0	1021.0	1.0	1.097486791466636	0.7523017894386707	1.0	0.7913533834586466	0.8656111623708782	28.682018580833276	27.459060435491963	9.0	3.868658102953335	3.605551275463989	17.563934732248594	18.896248848196144	0.04778731570045968	78.17800000000004	0.941834451901566	1	1	5.952941320836544	7.505882568657398	45.596079245209694	39.9647069349885	0.09803921729326248	0.0784313753247261	0.011764705181121826	0.011764705181121826	0.11561357907327371	0.537398741657159	0.10196078568696976	0.14509804546833038	0.13725490868091583	0.14509804546833038	0.08884987046024692	0.11202809803966265	0.10830422623565247
1	265	nan	0	CAT	CAT	3202	3202	0	0	0	nan	469	807.0	1022.0	1.0	1.0201689632569995	0.5162777860419121	1.0	0.7842809364548495	0.9112857291148923	26.547060285422297	26.248809496813376	11.045361017187261	4.265220222082022	4.0	21.96500713547661	22.735464851510315	2.909517047258083	80.42000000000003	0.9542217700915565	1	1	5.909804075956345	8.584314003586769	58.86274694651365	52.67843273282051	0.10196078568696976	0.09803921729326248	0.023529410362243652	0.0156862735748291	0.11634168676244258	0.703462029462237	0.09803921729326248	0.18039216101169586	0.18431372940540314	0.18039216101169586	0.08690888346994624	0.12623991181745248	0.1255069231268948
1	266	nan	0	CAT	CAT	3202	3202	0	0	0	nan	334	1081.0	1023.0	1.0	1.2947940056147658	0.8660986855786593	1.0	0.6185185185185185	0.6971439104942775	29.72296662861867	28.600699292150182	7.0710678118654755	3.145983658316612	3.0	14.666883735477985	14.85771000517958	20.627510438122187	77.59200000000003	0.8894806924101198	1	1	5.898039355874062	6.62745114415884	34.423529878258705	31.298039972782135	0.0941176488995552	0.0784313753247261	0.00784313678741455	0.011764705181121826	0.14242889308449452	0.40744392353579345	0.10980392247438431	0.1411764770746231	0.125490203499794	0.1411764770746231	0.08936423266475851	0.1004159264266491	0.10306446071334942
1	267	nan	0	CAT	CAT	3202	3202	0	0	0	nan	716	965.0	1023.0	1.0	1.1042113772967932	0.7204864770178788	1.0	0.7366255144032922	0.7600621906236105	36.88787757898004	35.22782990761707	10.816653826391969	4.566002983182228	4.123105625617661	24.58245193692934	25.580599110668285	-9.011827446025674	108.80200000000005	0.9080532656943564	1	1	7.827451191842556	11.90980426967144	75.53333465754986	82.52549219876528	0.09803921729326248	0.09803921729326248	0.00784313678741455	0.0156862735748291	0.25331592695623606	0.2535957164883801	0.09803921729326248	0.27843138575553894	0.13725490868091583	0.27843138575553894	0.08601594716310501	0.13087696999638945	0.10549348415858918
1	268	nan	0	CAT	CAT	3202	3202	0	0	0	nan	200	1296.0	1024.0	1.0	1.068954389319649	0.6937365573338096	1.0	0.7017543859649122	0.7772030536353138	18.993480208202023	18.110770276274835	6.4031242374328485	2.780965215446889	2.23606797749979	12.521980673998822	13.679652310887382	-69.86994738268474	56.86600000000002	0.9216589861751152	1	1	3.9294118732213974	6.639215938746929	18.517647445201874	29.00000113993883	0.08627451211214066	0.13333334028720856	0.00784313678741455	0.011764705181121826	0.11051633110101511	0.31437553549289865	0.0941176488995552	0.239215686917305	0.11372549086809158	0.2549019753932953	0.08542199724394342	0.14433078127710716	0.09258823722600937
1	269	nan	0	CAT	CAT	3202	3202	0	0	0	nan	332	993.0	1028.0	1.0	1.0239347983346354	0.5341097992333831	1.0	0.83	0.8841182109825269	22.514759157643713	23.021728866442675	9.433981132056603	3.6721496052863456	3.0	18.602187487237753	19.034317778255687	-50.246987360744555	68.69400000000002	0.9540229885057471	1	1	5.137255035340786	8.792157098650932	38.34902082383633	39.658824652433395	0.09803921729326248	0.09019608050584793	0.0156862810254097	0.02352941781282425	0.13047570272280226	0.8988343231684639	0.09803921729326248	0.19607843458652496	0.15294118225574493	0.19607843458652496	0.08707211924306417	0.14901961184154122	0.11550909886697688
1	270	nan	0	CAT	CAT	3202	3202	0	0	0	nan	466	1014.0	1027.0	1.0	1.0039505373516544	0.39546637339243723	1.0	0.8104347826086956	0.9522305371516179	25.45586430142456	25.0	11.661903789690601	4.381202190414183	4.0	22.0	23.380713843989298	-69.91778046654825	78.42000000000003	0.9648033126293996	1	1	5.717647209763527	8.949019931256771	52.784315168857574	52.67843282222748	0.10196078568696976	0.09019608050584793	0.011764705181121826	0.0156862735748291	0.08321405876763122	0.6138588769895773	0.09803921729326248	0.18431372940540314	0.14509804546833038	0.18431372940540314	0.08663101832975041	0.13559121107964806	0.11327106259411497
1	271	nan	0	CAT	CAT	3202	3202	0	0	0	nan	645	1160.0	1034.0	1.0	1.0614507697533482	0.5998146944598127	1.0	0.6298828125	0.7028425898858768	32.62507258409858	32.28002478313795	11.40175425099138	4.489018592683729	4.123105625617661	25.367913483035192	26.104591178465256	41.50802219040995	107.38800000000005	0.8945908460471568	1	1	7.839215889573097	10.000000312924385	70.94509996473789	76.35686473548412	0.0941176488995552	0.10196078568696976	0.0156862810254097	0.0156862735748291	0.2738599077098352	0.5506049580520689	0.13333334028720856	0.16862745583057404	0.14901961386203766	0.1882352977991104	0.0911536731345709	0.1162790734060975	0.10999240304610526
1	272	nan	0	CAT	CAT	3202	3202	0	0	0	nan	269	1194.0	1033.0	1.0	1.0383353452150637	0.6364829104228763	1.0	0.7116402116402116	0.8423040823833251	21.170559095186125	21.18962010041709	8.06225774829855	3.2650304300646225	2.8284271247461903	15.556349186104045	16.328657551209194	26.546559441139067	63.35000000000003	0.9324090121317158	1	1	4.211764834821224	7.125490456819534	24.937255419790745	35.65490298718214	0.08627451211214066	0.10588235408067703	0.00784313678741455	0.023529410362243652	0.12041911369539175	0.8364066565608733	0.0941176488995552	0.1882352977991104	0.11764705926179886	0.21960784494876862	0.08258362421218086	0.1397154991533242	0.092703551746434
1	273	nan	0	CAT	CAT	3202	3202	0	0	0	nan	542	1250.0	1034.0	1.0	1.2150679218845302	0.794218388360727	1.0	0.6930946291560103	0.6453534920068024	35.02127955294006	33.06055050963308	9.848857801796104	3.8038159682180748	3.605551275463989	21.966127770519073	21.28006466627164	-5.14012685858483	102.73200000000004	0.869983948635634	1	1	7.149019807577133	10.772549353539944	54.968628607690334	66.70980550348759	0.09019608050584793	0.10980392247438431	0.011764705181121826	0.011764705181121826	0.5985787399119274	0.7316829094293109	0.0941176488995552	0.18039216101169586	0.13725490868091583	0.20392157137393951	0.08510737866163254	0.1282446351611898	0.10141813396252829
1	274	nan	0	CAT	CAT	3202	3202	0	0	0	nan	354	1320.0	1035.0	1.0	1.0259983572030282	0.4510095245415007	1.0	0.7662337662337663	0.8538929703169577	22.732616500493503	23.323807579381203	9.433981132056603	3.673704392196148	3.1622776601683795	20.0	20.289295246275113	-21.167915221552818	72.17800000000003	0.9427430093209055	1	1	5.2196079865098	6.992157004773617	35.38039268553257	38.89411836117506	0.09019608050584793	0.09803921729326248	0.00784313678741455	0.011764705181121826	0.08239931775745711	0.3503409983243127	0.09019608050584793	0.15294118225574493	0.12156862765550613	0.15294118225574493	0.08556734404114426	0.11462552466841995	0.0999446121060242
1	275	nan	0	CAT	CAT	3202	3202	0	0	0	nan	343	1681.0	1037.0	1.0	1.0877368747057852	0.7422182617266377	1.0	0.6778656126482213	0.7958711690095667	25.650662370619038	25.495097567963924	8.48528137423857	3.521871033417955	3.1622776601683795	16.710592522080848	17.19000246817805	50.82342244989516	73.59200000000004	0.9320652173913043	1	1	5.137255042791367	5.098039358854294	33.850980930030346	28.447059735655785	0.09019608050584793	0.07058823853731155	0.00784313678741455	0.00784313678741455	0.08676964297892203	0.7061574646154171	0.0941176488995552	0.12156862765550613	0.11764705926179886	0.1725490242242813	0.08562091737985611	0.08496732264757156	0.0986909065015462
1	276	nan	0	CAT	CAT	3202	3202	0	0	0	nan	373	665.0	1038.0	1.0	1.0314491036794087	0.6091046666084563	1.0	0.7770833333333333	0.8712011890132738	24.567124996532822	23.769728648009426	9.848857801796104	3.8063767005303544	3.1622776601683795	19.0	19.483937400104033	85.21477676055505	73.35000000000002	0.943109987357775	1	1	5.345098182559013	9.48235322535038	51.11372700333595	47.23529543727636	0.10588235408067703	0.09019608050584793	0.0313725471496582	0.0313725471496582	0.11697987761326446	1.3640214910648463	0.11372549086809158	0.30588236451148987	0.20000000298023224	0.30588236451148987	0.08621126100901634	0.1529411810540384	0.13703412065237522
1	277	nan	0	CAT	CAT	3202	3202	0	0	0	nan	422	878.0	1038.0	1.0	1.6192511677542114	0.9087670822078512	1.0	0.670906200317965	0.4928296317730818	38.51505979989134	36.87817782917155	8.246211251235321	3.217014081930012	2.8284271247461903	16.0	16.072477526064702	-81.42858838738556	103.73200000000004	0.8266405484818805	1	1	7.380392365157604	8.662745244801044	40.44705955684185	39.568628273904324	0.08627451211214066	0.08627451211214066	0.00784313678741455	0.00784313678741455	0.31051682860889024	0.9467990184336558	0.0941176488995552	0.12941177189350128	0.12156862765550613	0.12941177189350128	0.08483209615123682	0.0995717844230005	0.09584611269393803
1	278	nan	0	CAT	CAT	3202	3202	0	0	0	nan	330	932.0	1037.0	1.0	1.0825639625257644	0.7056601990966249	1.0	0.6947368421052632	0.7384868892503162	24.656580742779134	24.515301344262525	8.48528137423857	3.4192021815429157	3.0	17.131441894069017	17.47043039274987	-77.38379298585518	74.93600000000002	0.9179415855354659	1	1	5.231372691690922	6.803921736776829	32.403922103345394	34.905883103609085	0.09019608050584793	0.0941176488995552	0.00784313678741455	0.011764705181121826	0.11461229376297177	0.3398471269763643	0.0941176488995552	0.1411764770746231	0.125490203499794	0.14509804546833038	0.08576020806050691	0.11153970060289883	0.0981937033434709
1	279	nan	0	CAT	CAT	3202	3202	0	0	0	nan	197	1709.0	1041.0	1.0	1.0182717909937604	0.5528863118528494	1.0	0.7725490196078432	0.9263941698392127	17.422897253920418	16.76305461424021	7.0710678118654755	2.9386551572725073	2.8284271247461903	13.863621460498695	14.51774585007225	-66.70333420945737	51.69400000000002	0.9425837320574163	1	1	3.6823530420660973	4.05490206182003	18.67843172699213	17.827451422810555	0.08725490421056747	0.08235294371843338	0.00784313678741455	0.00784313678741455	0.12284416492640103	0.2815410036827509	0.09019608050584793	0.13725490868091583	0.11372549086809158	0.13725490868091583	0.0856361172573511	0.09430004794930302	0.09481437424869102
1	280	nan	0	CAT	CAT	3202	3202	0	0	0	nan	854	1513.0	1041.0	1.0	1.1665962229231643	0.729494379817937	1.0	0.6509146341463414	0.5665542672313176	41.57889730296698	42.95346318982906	10.63014581273465	4.228516328630369	4.0	30.25390272571435	28.439417133835345	-27.380056030891325	137.63	0.8678861788617886	1	1	10.105882622301579	15.298039726912975	86.64706066250801	104.28235537558794	0.09019608050584793	0.10980392247438431	0.00784313678741455	0.011764705181121826	0.5322904269018648	0.33986628151712206	0.09803921729326248	0.1921568661928177	0.1411764770746231	0.2078431397676468	0.08637506514787674	0.1307524762984015	0.10146025838701173
1	281	nan	0	CAT	CAT	3202	3202	0	0	0	nan	257	1423.0	1043.0	1.0	1.0840081525724699	0.6969664631728284	1.0	0.6871657754010695	0.7467350662344795	21.698521497280158	21.93171219946131	7.810249675906654	3.0430953022496845	2.8284271247461903	15.2542553961938	15.560090544331185	22.439401970851343	65.76400000000002	0.9017543859649123	1	1	4.537255026400089	7.160784460604191	25.086274929344654	29.10980450361967	0.09019608050584793	0.09803921729326248	0.00784313678741455	0.00784313678741455	0.06652591244820166	0.6167847031286543	0.09803921729326248	0.2235294133424759	0.12156862765550613	0.2235294133424759	0.08560858540377526	0.1351091407661168	0.09761196470562122
1	282	nan	0	CAT	CAT	3202	3202	0	0	0	nan	342	1030.0	1049.0	1.0	1.138583410404433	0.7438072955710596	1.0	0.6923076923076923	0.6796125369287908	26.224037405793165	25.495097567963924	8.94427190999916	3.349514204042846	3.0	17.587043799031182	17.5279925499515	-8.966497848691601	79.52200000000002	0.8964613368283093	1	1	5.819607995450497	7.9882354736328125	34.921569146215916	32.60392238944769	0.09019608050584793	0.0784313753247261	0.011764705181121826	0.00784313678741455	0.17540655426337648	0.44599900038262336	0.09803921729326248	0.33725491166114807	0.12941177189350128	0.33725491166114807	0.08685982082761935	0.11922739512884795	0.1021098513047249
1	283	nan	0	CAT	CAT	3202	3202	0	0	0	nan	196	1580.0	1048.0	1.0	1.0367076846096717	0.5939426090748777	1.0	0.7368421052631579	0.7989796754616526	17.783231793641402	18.110770276274835	7.0	2.812119099297429	2.23606797749979	13.0	14.306741800145577	-1.6263517371809642	55.52200000000002	0.9180327868852459	1	1	3.9098040238022804	4.8941177651286125	18.666667014360428	19.73725538700819	0.09019608050584793	0.08627451211214066	0.00784313678741455	0.011764705181121826	0.05288460589345964	0.5988247785740858	0.09803921729326248	0.16470588743686676	0.10980392247438431	0.16470588743686676	0.08688453386227289	0.10875817255841361	0.095238097012043
1	284	nan	0	CAT	CAT	3202	3202	0	0	0	nan	343	1741.0	1048.0	1.0	1.2565705138928376	0.8630067385958812	1.0	0.6236363636363637	0.7529191618922851	29.60993003106129	28.42534080710379	7.0710678118654755	3.2678517137589185	3.0	14.367986093751759	14.958711854195354	-40.1045535952369	75.66200000000003	0.9346049046321526	1	1	5.196078576147556	7.015686474740505	34.93725556880236	32.615687154233456	0.09019608050584793	0.0784313753247261	0.00784313678741455	0.0156862735748291	0.1281335944392088	0.6040626455091703	0.09803921729326248	0.16470588743686676	0.14509804546833038	0.16470588743686676	0.08518161600241896	0.11501125368427058	0.101857887955692
1	285	nan	0	CAT	CAT	3202	3202	0	0	0	nan	211	1288.0	1051.0	1.0	1.08528409598271	0.7396202994364277	1.0	0.7535714285714286	0.8730980532039762	20.09275069635043	19.6468827043885	7.0	2.895634102851891	2.8284271247461903	13.0	13.52291102896201	-80.38932445428499	55.10800000000002	0.9440715883668904	1	1	3.9764706939458847	5.427451178431511	21.521568961441517	23.670588970184326	0.09019608050584793	0.09705882519483566	0.011764705181121826	0.011764712631702423	0.1142210726795648	0.5961749459978551	0.0941176488995552	0.14509804546833038	0.125490203499794	0.14509804546833038	0.0864450150857801	0.11798806909633719	0.10199795716322994
1	286	nan	0	CAT	CAT	3202	3202	0	0	0	nan	458	1000.0	1052.0	1.0	1.0125295819074505	0.3691245063716312	1.0	0.6815476190476191	0.817541882424923	25.207151755415623	27.073972741361768	11.313708498984761	4.217182442420588	3.605551275463989	22.29882438741499	23.42702153754757	-19.9299307839371	83.90400000000004	0.9337410805300713	1	1	5.741176627576351	9.06666699796915	53.08235461264849	51.8039230927825	0.0941176488995552	0.09019608050584793	0.019607849419116974	0.019607841968536377	0.22319578598798415	0.5974480979718206	0.0941176488995552	0.18039216101169586	0.16078431904315948	0.18039216101169586	0.08568920339666196	0.1353233880293903	0.11590033758220193
1	287	nan	0	CAT	CAT	3202	3202	0	0	0	nan	317	1620.0	1052.0	1.0	1.0790375707065247	0.7109360284365618	1.0	0.7188208616780045	0.8144558516676794	24.18915949178839	23.600847442411894	8.246211251235321	3.375285170580153	3.0	16.546903033498445	17.01118809088144	49.99309902508034	69.93600000000002	0.9434523809523809	1	1	5.176470719277859	7.266666889190674	33.69803987443447	32.109804809093475	0.0941176488995552	0.08235294371843338	0.011764705181121826	0.0156862735748291	0.18729299637362923	0.5305369259159568	0.10196078568696976	0.1725490242242813	0.14509804546833038	0.1725490242242813	0.0877367918521671	0.12316384557950294	0.10630296490357877
1	288	nan	0	CAT	CAT	3202	3202	0	0	0	nan	498	806.0	1057.0	1.0	1.3923261976637449	0.8681223368086066	1.0	0.6775510204081633	0.6335360086296312	37.65848511716602	35.17101079013795	9.433981132056603	3.5213070951450085	3.1622776601683795	19.68774482101338	18.691799931131875	7.569017365360438	99.38800000000005	0.8491048593350383	1	1	7.1137256771326065	10.454902224242687	49.952941969037056	54.34902114421129	0.09019608050584793	0.08627451211214066	0.011764705181121826	0.019607841968536377	0.6364254916161307	0.7274545187343346	0.09803921729326248	0.21568627655506134	0.12941177189350128	0.21568627655506134	0.08675275216015374	0.1274988076127157	0.10030711238762462
1	289	nan	0	CAT	CAT	3202	3202	0	0	0	nan	385	1231.0	1061.0	1.0	1.0568933903551856	0.6923455433932347	1.0	0.7291666666666666	0.873557028158903	26.145879440352726	26.419689627245813	9.486832980505138	3.8142830505015763	3.605551275463989	18.384776310850235	18.865980473977867	37.24540088678521	74.42000000000003	0.9436274509803921	1	1	5.3607844561338425	8.352941423654556	44.913726933300495	42.984314866364	0.09803921729326248	0.09019608050584793	0.0156862735748291	0.019607841968536377	0.09092331700321045	0.98565628980243	0.09803921729326248	0.18039216101169586	0.15294118225574493	0.18431372940540314	0.08646426542151359	0.1347248616718477	0.11665903099558571
1	290	nan	0	CAT	CAT	3202	3202	0	0	0	nan	390	1651.0	1058.0	1.0	1.0129162235425084	0.46400177498420014	1.0	0.7065217391304348	0.8560888429679043	23.782423589048424	24.041630560342615	10.0	3.926157617644375	3.605551275463989	20.12461179749811	21.06728582413755	49.322016007998364	75.66200000000003	0.9408926417370326	1	1	5.16078445315361	7.278431549668312	37.749020263552666	39.00784407183528	0.09019608050584793	0.08627451211214066	0.00784313678741455	0.0156862735748291	0.12983560705502872	0.42817578971773756	0.0941176488995552	0.16470588743686676	0.11764705926179886	0.16470588743686676	0.08601307421922684	0.12130719249447187	0.09679235965013504
1	291	nan	0	CAT	CAT	3202	3202	0	0	0	nan	397	1764.0	1058.0	1.0	1.0626264449531135	0.6783288216130268	1.0	0.7192028985507246	0.8041644011134147	26.45373453324573	27.202941017470888	9.848857801796104	3.7681318324614512	3.1622776601683795	19.23018460649819	19.437105521016825	-47.29101142844248	78.76400000000002	0.9374262101534829	1	1	5.917647205293179	7.937255151569843	40.08235353976488	39.392157934606075	0.0941176488995552	0.08235294371843338	0.003921568393707275	0.00784313678741455	0.20916768887987947	0.8581849669045682	0.09803921729326248	0.16862745583057404	0.13725490868091583	0.16862745583057404	0.0883230926163161	0.1184664947995499	0.10096310715306016
1	292	nan	0	CAT	CAT	3202	3202	0	0	0	nan	442	1069.0	1062.0	1.0	1.054388492482142	0.670974763034591	1.0	0.7727272727272727	0.8898401235499729	27.709828896560246	27.459060435491963	10.295630140987	4.075580556628871	3.605551275463989	20.12461179749811	20.546289105552606	29.430383695944887	79.00600000000003	0.9546436285097192	1	1	5.890196226537228	8.658823803067207	56.882354736328125	48.737255938351154	0.10588235408067703	0.09803921729326248	0.023529410362243652	0.011764705181121826	0.12529220575045247	0.37371014753453763	0.10196078568696976	0.16470588743686676	0.18039216101169586	0.16470588743686676	0.087913376515481	0.1292361761651822	0.1286931102631858
1	293	nan	0	CAT	CAT	3202	3202	0	0	0	nan	614	1510.0	1063.0	1.0	1.1136321596439456	0.7161048343940561	1.0	0.6616379310344828	0.6497292975050737	34.23987062210552	34.20526275297414	11.0	4.291063282498367	4.0	25.45584412271571	23.89918113888456	55.93551427847488	108.97400000000003	0.9022777369581191	1	1	7.627451181411743	11.572549387812614	67.92157058417797	73.90980619937181	0.09019608050584793	0.09803921729326248	0.0156862735748291	0.023529410362243652	0.902889368852313	0.6845855408384903	0.0941176488995552	0.1764705926179886	0.1764705926179886	0.1764705926179886	0.08667558160695163	0.13150624304332517	0.11062145046283058
1	294	nan	0	CAT	CAT	3202	3202	0	0	0	nan	251	674.0	1064.0	1.0	1.0450210068594978	0.5398752488684496	1.0	0.6972222222222222	0.734698739430784	19.82528933593353	20.248456731316587	7.810249675906654	3.045485802287839	2.8284271247461903	16.242071236415033	16.68783900388548	-58.119517646007374	65.52200000000002	0.9077757685352622	1	1	4.678431488573551	6.372549220919609	24.074510239064693	25.84705950319767	0.09019608050584793	0.08627451211214066	0.00784313678741455	0.011764705181121826	0.07725304793393283	0.5399711675233062	0.10196078568696976	0.1725490242242813	0.11372549086809158	0.1725490242242813	0.08827229223723682	0.12023677775320017	0.0959143834225685
1	295	nan	0	CAT	CAT	3202	3202	0	0	0	nan	398	918.0	1064.0	1.0	1.0050152747917565	0.37820849228285763	1.0	0.7896825396825397	0.894762714650564	23.460502923653372	23.194827009486403	10.770329614269007	4.03027903924716	3.605551275463989	20.0	21.71786713131863	-86.78611545854609	74.76400000000002	0.9453681710213777	1	1	5.478431515395641	6.580392308533192	46.415687665343285	40.494118481874466	0.09803921729326248	0.08627451211214066	0.019607841968536377	0.011764705181121826	0.07287178431256285	0.6332071084895643	0.0941176488995552	0.1725490242242813	0.16078431904315948	0.23529411852359772	0.08695923040310542	0.10445067156401891	0.11662233081744544
1	296	nan	0	CAT	CAT	3202	3202	0	0	0	nan	287	1573.0	1067.0	1.0	1.087588223932794	0.7151486177759258	1.0	0.6866028708133971	0.7814331227230084	23.158510473979682	22.847319317591726	7.810249675906654	3.231119985960443	2.8284271247461903	15.80895559241903	16.187160284738578	33.00558660216387	67.93600000000002	0.9379084967320261	1	1	4.7803922817111015	7.113725699484348	31.180392913520336	32.572549760341644	0.09705882519483566	0.09803921729326248	0.011764705181121826	0.011764705181121826	0.260783889534107	0.6463555700460127	0.09803921729326248	0.1882352977991104	0.14509804546833038	0.19607843458652496	0.0869162233038382	0.1293404672633518	0.10864248401923463
1	297	nan	0	CAT	CAT	3202	3202	0	0	0	nan	366	984.0	1066.0	1.0	1.0697123890249705	0.7130767695599985	1.0	0.7577639751552795	0.8828384947344812	25.897801212315105	25.553864678361276	9.055385138137417	3.6891817075176454	3.1622776601683795	17.83585285482092	18.156584776891506	32.72431396816362	72.17800000000004	0.9506493506493506	1	1	5.239215828478336	6.941176697611809	42.46274648606777	36.91372663527727	0.09803921729326248	0.0784313753247261	0.0156862735748291	0.0156862735748291	0.07188171986894036	1.1022438460430974	0.09803921729326248	0.18039216101169586	0.15294118225574493	0.18039216101169586	0.08588878407341535	0.11378978192806244	0.1160184330220431
1	298	nan	0	CAT	CAT	3202	3202	0	0	0	nan	358	1602.0	1067.0	1.0	1.0176094871304229	0.5440583211126829	1.0	0.7396694214876033	0.8922833609194358	23.377017861215066	23.021728866442675	9.848857801796104	3.7559211112649478	3.1622776601683795	18.782971010998235	19.61442610888202	46.85735503602984	71.00600000000003	0.9421052631578948	1	1	5.0313726887106895	7.5921570882201195	44.10196218639612	39.0039227604866	0.09803921729326248	0.08235294371843338	0.023529410362243652	0.023529410362243652	0.19864418836708667	0.876782693045184	0.0941176488995552	0.18431372940540314	0.18039216101169586	0.18431372940540314	0.08527750319848626	0.12868062861390034	0.12318983850948638
1	299	nan	0	CAT	CAT	3202	3202	0	0	0	nan	435	1447.0	1070.0	1.0	1.0245957818872797	0.4701835203013855	1.0	0.6712962962962963	0.8197078549010912	25.29613673128013	27.51363298439521	10.44030650891055	3.9994114633838844	3.605551275463989	21.673134767315084	22.32557775065458	-35.58539294646964	81.66200000000003	0.9294871794871795	1	1	5.815686427056789	11.09019635617733	49.325491689145565	59.00392310321331	0.09705882519483566	0.10588235408067703	0.0156862810254097	0.027450986206531525	0.029257664004117393	1.00731704033982	0.10980392247438431	0.2235294133424759	0.15294118225574493	0.2235294133424759	0.08680128995607149	0.16552531874891538	0.11339193491757601
1	300	nan	0	CAT	CAT	3202	3202	0	0	0	nan	464	1051.0	1070.0	1.0	1.5927540959883375	0.9306588642382759	1.0	0.5054466230936819	0.5607237278610137	40.7525518495647	39.20459156782532	7.810249675906654	3.2090016477580092	3.0	16.119525945859664	14.910872468430146	35.52570190220926	101.97400000000005	0.8838095238095238	1	1	7.4235295951366425	11.313725896179676	53.443138763308525	59.50980568677187	0.09019608050584793	0.0941176488995552	0.019607841968536377	0.027450986206531525	0.7900648927057645	0.7610826780284928	0.10980392247438431	0.29411765933036804	0.18431372940540314	0.3490196168422699	0.08837535232305527	0.13468721304975806	0.11517917836919941
1	301	nan	0	CAT	CAT	3202	3202	0	0	0	nan	430	1184.0	1075.0	1.0	1.0217792333858804	0.4830456621654983	1.0	0.7789855072463768	0.7855831298588419	25.203438347778384	25.80697580112788	10.295630140987	4.016816743699468	3.605551275463989	21.540659228538015	22.068008690927922	-57.8877973165419	82.93600000000002	0.9317443120260022	1	1	6.164706028997898	10.30980420857668	48.87058965116739	53.28627586364746	0.09803921729326248	0.09215686470270157	0.0156862810254097	0.023529410362243652	0.10399016268850159	1.2974404014033725	0.10588235408067703	0.21176470816135406	0.15294118225574493	0.239215686917305	0.0893435656376507	0.14941745229821274	0.11365253407248231
1	302	nan	0	CAT	CAT	3202	3202	0	0	0	nan	635	848.0	1079.0	1.0	1.1632691835300382	0.8015760309407591	1.0	0.6614583333333334	0.7983796374528186	37.243432669130264	35.608987629529715	11.40175425099138	4.4433610338806195	4.123105625617661	22.448978062532394	22.267582306025716	-38.025045592105684	99.97400000000005	0.9456440804169769	1	1	7.125490389764309	9.74509833008051	65.27843227237463	66.90196237713099	0.0941176488995552	0.09019608050584793	0.00784313678741455	0.0156862735748291	0.10607937018689213	1.4231568578916276	0.0941176488995552	0.1882352977991104	0.13333334028720856	0.1882352977991104	0.08584928180438926	0.11741082325398204	0.10280068074389706
1	303	nan	0	CAT	CAT	3202	3202	0	0	0	nan	560	718.0	1081.0	1.0	1.040604588233711	0.5990676178498922	1.0	0.6947890818858561	0.8201524053314546	30.099309645889807	30.4138126514911	11.180339887498949	4.424823693789331	4.061552812808831	23.400854685246006	24.10047023014627	7.550883602297438	92.63000000000004	0.9388097233864208	1	1	6.2509805634617805	10.050980627536774	60.88235434144735	71.69804096221924	0.0941176488995552	0.10980392247438431	0.011764705181121826	0.0156862735748291	0.08087841184089331	0.5530773880714211	0.09803921729326248	0.2078431397676468	0.14901961386203766	0.2078431397676468	0.08562987073235316	0.13768466613064073	0.10871848989544171
1	304	nan	0	CAT	CAT	3202	3202	0	0	0	nan	351	1465.0	1078.0	1.0	1.0260601610840219	0.5116066545771829	1.0	0.6964285714285714	0.8275607267125689	23.01375379701446	23.194827009486403	9.433981132056603	3.657030639480879	3.1622776601683795	19.225383861327312	19.773872483137758	-71.15774409398252	73.00600000000003	0.9310344827586207	1	1	5.305882476270199	9.050980664789677	36.94117695838213	41.95686385780573	0.09803921729326248	0.0941176488995552	0.00784313678741455	0.019607849419116974	0.037385000831959836	0.6268373944607435	0.10980392247438431	0.21176470816135406	0.12941177189350128	0.21176470816135406	0.08993021146220675	0.15340645194558775	0.10524551839994908
1	305	nan	0	CAT	CAT	3202	3202	0	0	0	nan	322	1775.0	1082.0	1.0	1.0796049160824701	0.7163130860858441	1.0	0.7453703703703703	0.8413424559442741	24.44748621729712	23.769728648009426	8.48528137423857	3.457930141189154	3.0	17.0	17.05894300832957	10.683394021598673	69.35000000000002	0.9401459854014599	1	1	5.117647185921669	7.611764922738075	34.145098589360714	32.15294225513935	0.0941176488995552	0.07450980693101883	0.00784313678741455	0.0156862735748291	0.15579620013444184	1.0329010676895363	0.10196078568696976	0.21176470816135406	0.14509804546833038	0.21176470816135406	0.0882352963089943	0.13123732625410475	0.10604067884894632
1	306	nan	0	CAT	CAT	3202	3202	0	0	0	nan	362	973.0	1081.0	1.0	1.009805093734383	0.4605509724139123	1.0	0.7154150197628458	0.857531556966235	22.860981796328073	22.561028345356956	9.848857801796104	3.8167300818776813	3.1622776601683795	19.550838706246008	20.29216776713028	18.394413750637835	72.83400000000003	0.9329896907216495	1	1	5.109804056584835	7.011764891445637	41.537256211042404	37.55686394125223	0.09803921729326248	0.07450980693101883	0.0156862735748291	0.0156862735748291	0.06321430347976138	1.3680089470264525	0.09803921729326248	0.1921568661928177	0.14901961386203766	0.20392157137393951	0.08660684841669213	0.11884347273636672	0.11474380168796244
1	307	nan	0	CAT	CAT	3202	3202	0	0	0	nan	472	1204.0	1084.0	1.0	1.146864712390936	0.7295552527272825	1.0	0.6742857142857143	0.7070282681200627	30.678189594424552	31.622776601683793	10.04987562112089	3.771711402426528	3.1622776601683795	21.913466179497938	20.981484996448973	-39.55532439567545	91.59200000000003	0.9042145593869731	1	1	6.8117648884654045	11.486274890601635	53.93333496898413	58.76078599691391	0.09019608050584793	0.09803921729326248	0.023529410362243652	0.023529410362243652	0.5801747904565832	0.5734795343152046	0.09803921729326248	0.1882352977991104	0.16862745583057404	0.19607843458652496	0.0862248720058912	0.14539588469115994	0.1142655401885257
1	308	nan	0	CAT	CAT	3202	3202	0	0	0	nan	435	1388.0	1088.0	1.0	1.0261483942720155	0.5540826733877271	1.0	0.7604895104895105	0.8330378714290266	25.949528573183848	25.96150997149434	10.295630140987	4.002915021998551	3.605551275463989	21.0	21.60198725322226	88.84362572892246	81.00600000000003	0.9334763948497854	1	1	5.678431533277035	10.737255193293095	51.631374180316925	59.07843291014433	0.0941176488995552	0.10588235408067703	0.02352941781282425	0.025490202009677887	0.03945290778952079	0.5594932419231073	0.0941176488995552	0.21176470816135406	0.18039216101169586	0.23137255012989044	0.08475270945189604	0.1602575401984044	0.11869281420762512
1	309	nan	0	CAT	CAT	3202	3202	0	0	0	nan	575	1045.0	1086.0	1.0	1.8996295435914192	0.9414876718811661	1.0	0.5825734549138805	0.46136406275389685	49.966483990057526	47.29693436154187	9.219544457292887	3.396598838233483	3.0	18.92	16.841074542532933	7.01012702681575	125.14600000000006	0.8075842696629213	1	1	9.360784538090229	13.44705918431282	64.44706054776907	67.91372726112604	0.0941176488995552	0.10588235408067703	0.0156862735748291	0.011764712631702423	1.101255908998034	0.7339385450048102	0.10980392247438431	0.1882352977991104	0.16470588743686676	0.1882352977991104	0.08915032893419265	0.12806723032678877	0.11208184443090273
1	310	nan	0	CAT	CAT	3202	3202	0	0	0	nan	377	905.0	1085.0	1.0	1.0667156468898815	0.4619519213370017	1.0	0.748015873015873	0.7603279993654066	23.98197861817984	25.553864678361276	8.94427190999916	3.5707365125324197	3.0	20.0	21.269735980420297	74.37840014532719	78.93600000000002	0.9172749391727494	1	1	5.705882512032986	7.7607844695448875	39.05098116397858	41.40784389525652	0.09019608050584793	0.10196078568696976	0.011764705181121826	0.00784313678741455	0.1338847198995266	0.3086693662464374	0.0941176488995552	0.1764705926179886	0.13725490868091583	0.1764705926179886	0.08516242555273112	0.11583260402305802	0.10358350441373627
1	311	nan	0	CAT	CAT	3202	3202	0	0	0	nan	251	1361.0	1087.0	1.0	1.0580933849939003	0.68356247223156	1.0	0.7968253968253968	0.8024752123768115	21.060262459589843	20.615528128088304	7.615773105863909	3.1324637535410638	2.8284271247461903	14.0	15.371717302011188	-83.95793838254227	62.69400000000002	0.9313543599257885	1	1	4.525490313768387	4.854902058839798	25.53333369642496	21.643137834966183	0.0941176488995552	0.0784313753247261	0.00784313678741455	0.003921568393707275	0.169059738383286	0.25977817923907653	0.09803921729326248	0.11372549086809158	0.125490203499794	0.11372549086809158	0.08702865988016129	0.09336350113153458	0.10172642906942216
1	312	nan	0	CAT	CAT	3202	3202	0	0	0	nan	575	1732.0	1087.0	1.0	1.273312262391678	0.8146869382859836	1.0	0.6655092592592593	0.601968355287168	37.37161376286467	36.05551275463989	11.180339887498949	3.9191350784395946	3.605551275463989	23.0	21.671836926893317	-69.69272746503789	109.56000000000004	0.8679245283018868	1	1	7.74901981651783	11.196078650653362	60.36470726132393	59.93333465605974	0.09019608050584793	0.08627451211214066	0.0156862735748291	0.00784313678741455	0.70908400421794	1.68793056090204	0.09803921729326248	0.48235294222831726	0.1411764770746231	0.5803921818733215	0.08610022018353145	0.12440087389614847	0.10498209958491118
1	313	nan	0	CAT	CAT	3202	3202	0	0	0	nan	566	1410.0	1086.0	1.0	1.117963114911103	0.47000338264515	1.0	0.6086021505376344	0.5989361276675433	30.12014497513416	31.953090617340916	10.0	3.8184221080172436	3.1622776601683795	27.72724292099739	26.585986129473365	-16.801183089204855	108.97400000000005	0.8366592756836659	1	1	7.701960995793343	10.270588465034962	58.15686422586441	60.97254994511604	0.09019608050584793	0.09803921729326248	0.011764705181121826	0.00784313678741455	0.528684634977236	0.19191522657772556	0.10588235408067703	0.1568627506494522	0.1568627506494522	0.1568627506494522	0.0855773443977038	0.11411764961149957	0.10275064350859436
1	314	nan	0	CAT	CAT	3202	3202	0	0	0	nan	414	1620.0	1089.0	1.0	1.0863430361188833	0.7376675288728359	1.0	0.7582417582417582	0.8641244878581762	28.086797496129005	27.018512172212592	9.219544457292887	3.8634735010584276	3.605551275463989	17.88854381999832	18.96319849564592	26.422533527197015	77.59200000000003	0.9550173010380623	1	1	5.752941325306892	7.345098212361336	51.97255068272352	38.10980515554547	0.10196078568696976	0.07058823853731155	0.023529410362243652	0.019607841968536377	0.040968300705181836	0.9037334404056429	0.10588235408067703	0.20000000298023224	0.1764705926179886	0.20000000298023224	0.08716577765616504	0.11128936685395963	0.12553756203556407
1	315	nan	0	CAT	CAT	3202	3202	0	0	0	nan	314	1664.0	1087.0	1.0	1.026941159846777	0.5734410501470255	1.0	0.7185354691075515	0.8488891798095102	22.214541216181463	22.561028345356956	9.055385138137417	3.5132589747060474	3.0	17.84656829757475	18.19919238369359	-12.136448593271165	68.17800000000003	0.9289940828402367	1	1	4.792156986892223	6.521568804979324	30.97254951298237	32.60392236709595	0.09019608050584793	0.08627451211214066	0.00784313678741455	0.011764705181121826	0.06836467124766363	0.7406415946434053	0.0941176488995552	0.18431372940540314	0.12156862765550613	0.18431372940540314	0.08713012703440406	0.11857397827235135	0.09863869271650436
1	316	nan	0	CAT	CAT	3202	3202	0	0	0	nan	244	685.0	1093.0	1.0	1.0693719123998915	0.6342335041092322	1.0	0.6777777777777778	0.696494732020118	20.447166059635737	21.095023109728988	7.615773105863909	2.9466731389203913	2.8284271247461903	14.53095484297741	15.808553738854853	-47.78147478826947	66.35000000000002	0.9053803339517625	1	1	4.552941299974918	6.674510061740875	23.403921991586685	29.352941930294037	0.09019608050584793	0.10980392247438431	0.00784313678741455	0.007843144237995148	0.09100219034543237	0.14632556296708105	0.0941176488995552	0.14901961386203766	0.11372549086809158	0.14901961386203766	0.08590455282971544	0.1259341521083184	0.0959177130802733
1	317	nan	0	CAT	CAT	3202	3202	0	0	0	nan	496	1238.0	1092.0	1.0	1.0209089861245124	0.5617088888361128	1.0	0.7987117552334944	0.855627017696819	27.701459541620462	27.730849247724095	11.40175425099138	4.385513673574556	4.0	22.0	22.918385723662183	-5.952948633367684	85.35000000000002	0.9566055930568949	1	1	6.16470605134964	8.345098242163658	54.70196211338043	50.22353056073189	0.0941176488995552	0.08627451211214066	0.011764712631702423	0.011764705181121826	0.038408527086525576	0.715279430931919	0.0941176488995552	0.14901961386203766	0.13725490868091583	0.16470588743686676	0.08562091737985611	0.11590414225227302	0.110286213938267
1	318	nan	0	CAT	CAT	3202	3202	0	0	0	nan	770	1325.0	1094.0	1.0	1.1727443375258835	0.780277170486271	1.0	0.7312440645773979	0.6691829476793519	40.66560414611628	41.88078318274385	12.0	4.663108114185333	4.0	24.53518717752252	25.43364655003709	-19.24875158879187	120.24800000000003	0.9064155385520895	1	1	8.92549043893814	13.423529848456383	85.60000251233578	94.5490220785141	0.09019608050584793	0.10980392247438431	0.0156862735748291	0.011764712631702423	0.33362854916565515	0.12322235598146876	0.09803921729326248	0.16470588743686676	0.16078431904315948	0.18431372940540314	0.08582202345132828	0.1290724023890037	0.1111688344316049
1	319	nan	0	CAT	CAT	3202	3202	0	0	0	nan	202	958.0	1096.0	1.0	1.2962662795786206	0.869378048409144	1.0	0.6558441558441559	0.7164835148592976	23.206175460854645	22.47220505424423	5.830951894845301	2.567659610714657	2.23606797749979	11.2635662437925	11.467274931376574	23.878423184140946	59.52200000000002	0.9351851851851852	1	1	4.188235409557819	5.32156877964735	19.219608202576637	21.09803979098797	0.08627451211214066	0.08627451211214066	0.00784313678741455	0.0156862735748291	0.048884480454986626	0.6019252007260315	0.0941176488995552	0.1411764770746231	0.11372549086809158	0.14509804546833038	0.08547419203179223	0.10860344448259898	0.09514657526028038
1	320	nan	0	CAT	CAT	3202	3202	0	0	0	nan	326	1453.0	1095.0	1.0	1.121542644155064	0.7717988043937328	1.0	0.7375565610859729	0.7578667245104403	25.79482495744485	25.495097567963924	8.06225774829855	3.3493021751007865	3.0	15.689290811054724	16.402073171286435	-89.45664198558778	73.52200000000002	0.9118881118881119	1	1	5.254902109503746	9.862745366990566	36.45098151266575	42.482354171574116	0.0941176488995552	0.1039215698838234	0.019607841968536377	0.02352941781282425	0.17323987223966322	1.03846623757901	0.10196078568696976	0.21176470816135406	0.15294118225574493	0.21176470816135406	0.0847564856371572	0.1590765381772672	0.11181282672596855
1	321	nan	0	CAT	CAT	3202	3202	0	0	0	nan	458	1516.0	1097.0	1.0	1.2385729917727313	0.7899176856837666	1.0	0.6423562412342216	0.5295901250420927	32.43070840775744	32.449961479175904	10.0	3.551512216662484	3.0	20.23857702507763	19.886928464008875	18.8886117694638	104.24800000000003	0.8489341983317887	1	1	7.286274716258049	9.20784330368042	44.80784400552511	47.917647898197174	0.09019608050584793	0.0941176488995552	0.00784313678741455	0.011764705181121826	0.42240765190455826	0.6103744410760118	0.0941176488995552	0.13333334028720856	0.12941177189350128	0.13725490868091583	0.08472412460765173	0.1070679453916328	0.09783372053608103
1	322	nan	0	CAT	CAT	3202	3202	0	0	0	nan	298	1061.0	1101.0	1.0	1.0675971663660986	0.4835503153148795	1.0	0.645021645021645	0.7271313224605312	21.46461646944972	21.633307652783937	8.06225774829855	3.20929419035479	2.8284271247461903	17.913964172107484	18.788334401165567	57.223000151680196	71.76400000000002	0.9071537290715372	1	1	5.078431501984596	7.0941178649663925	30.643137775361538	32.431373462080956	0.0941176488995552	0.09019608050584793	0.011764705181121826	0.0156862735748291	0.12457224072986524	0.7084217054635326	0.10588235408067703	0.16078431904315948	0.13333334028720856	0.1725490242242813	0.08755916382732062	0.12231237698217919	0.10282932139383066
1	323	nan	0	CAT	CAT	3202	3202	0	0	0	nan	429	1436.0	1106.0	1.0	1.1223670146243439	0.7750796635514756	1.0	0.715	0.7230069506194351	29.638587107122756	29.068883707497267	9.0	3.8099698596069644	3.1622776601683795	17.73696704625681	18.727542147185407	79.40915293083731	86.35000000000002	0.9225806451612903	1	1	5.968627631664276	11.800000324845314	49.439217396080494	51.65490337461233	0.0941176488995552	0.08627451211214066	0.019607849419116974	0.027450978755950928	0.3140681139605589	1.117063051891802	0.09803921729326248	0.21960784494876862	0.16078431904315948	0.21960784494876862	0.08289760599533717	0.16388889340062937	0.11524293099319463
1	324	nan	0	CAT	CAT	3202	3202	0	0	0	nan	539	1470.0	1105.0	1.0	1.1044510842472672	0.682900234408176	1.0	0.6695652173913044	0.6739802886339673	31.468041457242904	34.52535300326414	11.045361017187261	4.166786663248621	3.605551275463989	22.0	22.987770866942864	-88.81518395809441	100.24800000000003	0.880718954248366	1	1	7.580392338335514	11.654902346432209	62.51764893531799	57.77647224068642	0.10196078568696976	0.08627451211214066	0.0156862735748291	0.019607841968536377	0.1306952761267703	0.578633738955648	0.12156862765550613	0.18039216101169586	0.16078431904315948	0.18039216101169586	0.08918108633335899	0.1371164981933201	0.11598821694864192
1	325	nan	0	CAT	CAT	3202	3202	0	0	0	nan	935	1552.0	1099.0	1.0	1.0675876401510063	0.6682362010941898	1.0	0.6746031746031746	0.734731833887469	40.456358601804624	41.97618372363071	14.560219778561036	5.43999047571051	5.0	32.0	30.097474729413776	75.12205878421106	126.45800000000006	0.9090909090909091	1	1	9.16078456491232	10.960784494876862	98.39608073979616	90.8823549002409	0.09019608050584793	0.08627451211214066	0.011764705181121826	0.00784313678741455	0.05537831604007299	0.27404181473854694	0.09803921729326248	0.16078431904315948	0.14509804546833038	0.16078431904315948	0.08561480901787215	0.10243723826987722	0.10523644998908681
1	326	nan	0	CAT	CAT	3202	3202	0	0	0	nan	355	1098.0	1107.0	1.0	1.1350133596540544	0.7108430206668583	1.0	0.6173913043478261	0.5600686091347208	26.24312105271304	27.80287754891569	9.219544457292887	3.4215220278619647	3.0	18.330623685676446	18.458117427891914	-52.53894271564623	89.24800000000003	0.8452380952380952	1	1	6.450980544090271	9.498039439320564	39.07058917731047	43.654902920126915	0.0941176488995552	0.09803921729326248	0.0156862735748291	0.0156862735748291	0.23680727210728927	0.950527341946398	0.11764705926179886	0.20000000298023224	0.16078431904315948	0.21568627655506134	0.08959695200125377	0.13191721443500784	0.11005799768256469
1	327	nan	0	CAT	CAT	3202	3202	0	0	0	nan	459	812.0	1103.0	1.0	1.0955152895785258	0.7385617416908141	1.0	0.7285714285714285	0.698001831567095	29.705657976107236	29.614185789921695	10.04987562112089	3.928725519487706	3.605551275463989	20.0	20.027134126376176	89.96505665128944	90.90400000000005	0.9116186693147964	1	1	6.30980408936739	9.556863062083721	49.094118706882	54.00000139325857	0.0941176488995552	0.10196078568696976	0.011764705181121826	0.0156862735748291	0.17144827045486336	0.7445625349593171	0.09803921729326248	0.16078431904315948	0.15294118225574493	0.1725490242242813	0.08643567245708753	0.13091593235731125	0.10695886428514596
1	328	nan	0	CAT	CAT	3202	3202	0	0	0	nan	243	947.0	1107.0	1.0	1.0112950601616844	0.4316928902132342	1.0	0.7147058823529412	0.7916278215287341	18.62851636474627	19.235384061671343	8.0	3.171238468065193	2.8284271247461903	16.0	16.803306393530537	-9.09399158340755	62.10800000000002	0.9239543726235742	1	1	4.1764707043766975	5.3215686827898026	23.011765144765377	25.501961089670658	0.08627451211214066	0.09803921729326248	0.00784313678741455	0.00784313678741455	0.1472669289011334	0.17845515105369855	0.0941176488995552	0.125490203499794	0.11372549086809158	0.12941177189350128	0.0852340960076877	0.10860344250591433	0.09469862199491924
1	329	nan	0	CAT	CAT	3202	3202	0	0	0	nan	295	778.0	1110.0	1.0	1.1786111331041835	0.8031172661266343	1.0	0.6555555555555556	0.6693488917061724	25.610047167608318	25.632011235952593	7.0710678118654755	3.0357898112751833	2.8284271247461903	15.831361280698511	15.25900375889149	64.8536075677325	74.42000000000003	0.8885542168674698	1	1	5.113725624978542	7.584313899278641	28.211765222251415	33.243137896060944	0.09019608050584793	0.09803921729326248	0.00784313678741455	0.00784313678741455	0.12631046147056832	0.6129595012965291	0.09803921729326248	0.18431372940540314	0.11372549086809158	0.1921568661928177	0.0866733156776024	0.12854769320811255	0.09563310244830989
1	330	nan	0	CAT	CAT	3202	3202	0	0	0	nan	400	1403.0	1107.0	1.0	1.0792516464651787	0.6831880163395201	1.0	0.7054673721340388	0.7368751139911575	26.816791553558875	27.730849247724095	9.219544457292887	3.6609482391354233	3.1622776601683795	18.738292224896536	19.582761374707044	87.80629859058536	82.59200000000003	0.91324200913242	1	1	6.309804067015648	9.239215888082981	44.47058938443661	46.729412727057934	0.09803921729326248	0.10196078568696976	0.011764712631702423	0.011764705181121826	0.0007177179076511388	0.35983594614121633	0.10980392247438431	0.239215686917305	0.1411764770746231	0.239215686917305	0.09014005810022355	0.13198879840118544	0.11117647346109152
1	331	nan	0	CAT	CAT	3202	3202	0	0	0	nan	256	1697.0	1111.0	1.0	1.1473678199036967	0.7793997677557049	1.0	0.7111111111111111	0.7869713190642572	23.228991675919502	23.194827009486403	7.280109889280518	3.011682797911002	2.8284271247461903	14.0	14.553588990144778	86.58258367009881	63.93600000000002	0.920863309352518	1	1	4.670588359236717	6.066666781902313	24.505882799625397	28.537255316972733	0.09019608050584793	0.10588235408067703	0.00784313678741455	0.00784313678741455	0.06200544558816207	0.35843719417460046	0.09803921729326248	0.14901961386203766	0.12156862765550613	0.14901961386203766	0.08649237702290218	0.11234568114633914	0.0957261046860367
1	332	nan	0	CAT	CAT	3202	3202	0	0	0	nan	688	1042.0	1114.0	1.0	1.080797905064658	0.6884291153064463	1.0	0.756043956043956	0.7794586766686578	35.244251719231805	35.17101079013795	11.40175425099138	4.698699144314023	4.123105625617661	24.81159092536768	25.56278364802715	77.85912423270875	105.31800000000004	0.9328813559322033	1	1	7.64705903083086	12.164706245064735	79.51764939725399	86.33333548903465	0.09803921729326248	0.10196078568696976	0.0156862735748291	0.019607841968536377	0.32253295242187713	0.8152919325359341	0.10196078568696976	0.20000000298023224	0.16862745583057404	0.239215686917305	0.08592201158236921	0.1366820926411768	0.11557797877507847
1	333	nan	0	CAT	CAT	3202	3202	0	0	0	nan	285	877.0	1110.0	1.0	1.2689398132858738	0.7912320472345019	1.0	0.6089743589743589	0.6284574418637482	25.93640119363394	25.179356624028344	7.0710678118654755	2.8793371990184293	2.8284271247461903	16.27549974323037	15.86052493098969	1.8018623014795043	75.49000000000004	0.8382352941176471	1	1	5.1019609197974205	6.368627563118935	27.243137754499912	29.50196124613285	0.09019608050584793	0.09803921729326248	0.003921568393707275	0.003921568393707275	0.13671907028954686	0.19751784701780065	0.10588235408067703	0.14901961386203766	0.11764705926179886	0.14901961386203766	0.08647391389487154	0.1079428400528633	0.09558995703333302
1	334	nan	0	CAT	CAT	3202	3202	0	0	0	nan	328	729.0	1117.0	1.0	1.038198446520393	0.5186347826075239	1.0	0.7130434782608696	0.7340112111336476	22.42771846468748	23.259406699226016	9.219544457292887	3.499872804784948	3.0	18.481175453792062	19.175606982854642	-56.99742875537148	74.93600000000002	0.9123783031988874	1	1	5.32156877219677	9.592157140374184	30.890196681022644	44.368628703057766	0.08627451211214066	0.10980392247438431	0.00784313678741455	0.02352941781282425	0.19004643198561447	0.5610838489523717	0.09803921729326248	0.24705882370471954	0.11372549086809158	0.24705882370471954	0.08583175439027048	0.1547122119415191	0.09417742890555685
1	335	nan	0	CAT	CAT	3202	3202	0	0	0	nan	408	846.0	1113.0	1.0	1.0118214108341308	0.433369741546441	1.0	0.7391304347826086	0.9197521006224197	24.124646189350123	23.769728648009426	10.63014581273465	4.032401079317336	3.605551275463989	20.506096654409877	21.741522339468624	47.416155267591506	74.66200000000003	0.9477351916376306	1	1	5.321568764746189	8.188235558569431	45.800001338124275	41.219609156250954	0.09803921729326248	0.07450980693101883	0.011764712631702423	0.019607841968536377	0.059095254994803455	0.9663220189548006	0.09803921729326248	0.19607843458652496	0.1411764770746231	0.19607843458652496	0.08723883220895393	0.13423336981261363	0.11225490524050068
1	336	nan	0	CAT	CAT	3202	3202	0	0	0	nan	356	1202.0	1116.0	1.0	1.0088573873804445	0.3926318025787401	1.0	0.7370600414078675	0.8354083089700666	22.302523281490203	22.20360331117452	10.0	3.787491581071942	3.1622776601683795	19.727878476642875	20.511535816070804	11.967660801698116	73.17800000000004	0.9319371727748691	1	1	5.24705895781517	6.870588421821594	40.18039330840111	36.00784397125244	0.09803921729326248	0.09019608050584793	0.0156862810254097	0.011764705181121826	0.05902108526648328	0.6775684755033178	0.10196078568696976	0.15294118225574493	0.14901961386203766	0.1568627506494522	0.08745098263025283	0.1145098070303599	0.11286627333820536
1	337	nan	0	CAT	CAT	3202	3202	0	0	0	nan	356	1495.0	1117.0	1.0	1.1458420029487135	0.7768007686655307	1.0	0.5953177257525084	0.627724625638162	27.315135076276437	26.92582403567252	7.810249675906654	3.3428247782931284	3.0	16.36365578864426	17.20160879280944	33.81696611554122	84.42000000000003	0.9151670951156813	1	1	5.729411914944649	9.254902213811874	34.8784319460392	44.219608798623085	0.09019608050584793	0.10588235408067703	0.00784313678741455	0.011764705181121826	0.08825130609727237	0.7353680720102745	0.10196078568696976	0.20000000298023224	0.11764705926179886	0.2078431397676468	0.08680927143855528	0.14022579111836173	0.09797312344393033
1	338	nan	0	CAT	CAT	3202	3202	0	0	0	nan	331	1653.0	1113.0	1.0	1.025245776054436	0.3023364294405248	1.0	0.7164502164502164	0.8445704527144927	21.322544116316987	21.633307652783937	8.94427190999916	3.5462891491144073	3.1622776601683795	19.60612149304395	20.324676380762842	51.06833606509455	70.17800000000003	0.9323943661971831	1	1	4.992156997323036	5.525490298867226	34.0941182076931	29.08627524226904	0.0941176488995552	0.0784313753247261	0.00784313678741455	0.00784313678741455	0.1181862883236341	0.4131856238490893	0.0941176488995552	0.11764705926179886	0.13333334028720856	0.12156862765550613	0.08607167236763856	0.09526707411840044	0.10300337827097614
1	339	nan	0	CAT	CAT	3202	3202	0	0	0	nan	242	712.0	1120.0	1.0	1.096508867667767	0.7261310777644313	1.0	0.711764705882353	0.8034601458511558	21.47540810363109	21.470910553583888	7.280109889280518	3.0135655007037006	2.8284271247461903	15.20526224699857	14.765552015454668	-64.10207296732476	61.52200000000002	0.9307692307692308	1	1	4.368627570569515	5.505882538855076	24.894118055701256	22.549020372331142	0.09019608050584793	0.07450980693101883	0.011764705181121826	0.003921568393707275	0.08210131125644236	0.8603585393437027	0.0941176488995552	0.19607843458652496	0.12941177189350128	0.19607843458652496	0.08565936412881403	0.1079584811540211	0.10286825642851759
1	340	nan	0	CAT	CAT	3202	3202	0	0	0	nan	459	1422.0	1118.0	1.0	1.118348308829314	0.7467250053745333	1.0	0.6087533156498673	0.6648047754111684	30.138236559014093	30.870698080866262	9.219544457292887	3.784981150758454	3.605551275463989	20.48870429310034	20.045932495022583	57.81209988033457	93.14600000000004	0.8878143133462283	1	1	6.5490197613835335	12.360784597694874	52.60784486681223	66.85490350425243	0.0941176488995552	0.10588235408067703	0.019607849419116974	0.03921569138765335	0.44615066881406745	0.8526309741939205	0.12156862765550613	0.239215686917305	0.1568627506494522	0.239215686917305	0.0897125994710073	0.1693258164067791	0.11461404110416608
1	341	nan	0	CAT	CAT	3202	3202	0	0	0	nan	539	1248.0	1119.0	1.0	1.0259967032725121	0.5854591934487345	1.0	0.7403846153846154	0.8649883116540436	29.181354271042924	29.546573405388315	12.041594578792296	4.522924194799566	4.0	23.33452377915607	23.657378670768445	-35.78817559857096	88.49000000000005	0.9506172839506173	1	1	6.254902131855488	8.513725683093071	59.20000147819519	54.85882467031479	0.09803921729326248	0.09019608050584793	0.011764705181121826	0.00784313678741455	0.1039726153804307	0.4942208513056941	0.0941176488995552	0.15294118225574493	0.14509804546833038	0.15294118225574493	0.08568359084733546	0.11662637922045303	0.10983302686121557
1	342	nan	0	CAT	CAT	3202	3202	0	0	0	nan	584	1316.0	1126.0	1.0	1.2645070468770923	0.8186600499849497	1.0	0.5204991087344029	0.6144600474181703	37.62335874951449	35.84689665786984	8.602325267042627	3.833195125996723	3.605551275463989	24.278173937298696	21.606283636248754	43.23724267149659	109.28600000000006	0.8795180722891566	1	1	7.349019810557365	11.709804274141788	61.76470697671175	73.49804132431746	0.0941176488995552	0.10588235408067703	0.011764705181121826	0.0156862735748291	0.2106583969371227	0.7581328789352645	0.0941176488995552	0.1921568661928177	0.13725490868091583	0.19607843458652496	0.08545371872741123	0.13616051481560218	0.10576148454916395
1	343	nan	0	CAT	CAT	3202	3202	0	0	0	nan	959	1611.0	1132.0	1.0	1.3536473653639036	0.8532708573315675	1.0	0.5735645933014354	0.5668935406089288	50.966279975266715	49.64876634922564	13.0	4.834301159302495	4.0	28.493495930559796	26.577282571459186	59.24100143823483	145.802	0.8467991169977925	1	1	10.847059115767479	14.184314034879208	108.01568926870823	97.03137450665236	0.0941176488995552	0.09019608050584793	0.019607841968536377	0.00784313678741455	0.6711109004797677	0.023796212869682472	0.10196078568696976	0.15294118225574493	0.16470588743686676	0.16470588743686676	0.08608777076005936	0.11257392091173975	0.11263366972753726
1	344	nan	0	CAT	CAT	3202	3202	0	0	0	nan	252	1464.0	1126.0	1.0	1.055796829819586	0.48865634818148906	1.0	0.6631578947368421	0.7688436768656602	19.66543134688807	20.248456731316587	7.810249675906654	3.034099559466525	2.8284271247461903	16.916281622791868	17.15762367336763	33.70843272721997	64.17800000000003	0.9	1	1	4.764705993235111	6.647058993577957	27.607843905687332	28.98039288073778	0.09019608050584793	0.10196078568696976	0.0156862810254097	0.011764712631702423	0.3623765679612621	0.5099000898801432	0.11372549086809158	0.18431372940540314	0.14901961386203766	0.18431372940540314	0.08990011307990776	0.12541620742599918	0.10955493613367989
1	345	nan	0	CAT	CAT	3202	3202	0	0	0	nan	408	1092.0	1126.0	1.0	1.0528807655115362	0.6035445864821964	1.0	0.7418181818181818	0.7367661358859342	25.90002244266581	24.698178070456937	9.433981132056603	3.7753215129577593	3.1622776601683795	20.551458474153293	20.650845456565495	2.893815228753697	83.42000000000003	0.8967032967032967	1	1	6.137255042791367	8.286274708807468	44.505883164703846	47.10980495810509	0.09803921729326248	0.09803921729326248	0.011764705181121826	0.011764705181121826	0.022458114399449072	0.9022502189179398	0.12156862765550613	0.18431372940540314	0.13725490868091583	0.1882352977991104	0.0902537506292848	0.12185698101187453	0.10908304697231334
1	346	nan	0	CAT	CAT	3202	3202	0	0	0	nan	192	1512.0	1127.0	1.0	1.0519095708853108	0.6256062117598165	1.0	0.6666666666666666	0.7924633445494454	17.94108403721663	17.72004514666935	6.4031242374328485	2.7213788725929096	2.23606797749979	13.435028842544403	13.996539457293764	-30.55464501688701	55.17800000000002	0.9121140142517815	1	1	3.780392251908779	4.219607956707478	18.580392479896545	17.886274956166744	0.09019608050584793	0.08235294371843338	0.00784313678741455	0.00784313678741455	0.08154357216341346	0.45303132589148903	0.10196078568696976	0.13333334028720856	0.11372549086809158	0.13333334028720856	0.08791609888159951	0.09813041759784831	0.09677287749946117
1	347	nan	0	CAT	CAT	3202	3202	0	0	0	nan	341	1445.0	1125.0	1.0	1.0600379804468514	0.6495724529695766	1.0	0.6739130434782609	0.710472220836347	24.197237713149075	24.186773244895647	8.246211251235321	3.439960656127773	3.0	17.750406279207333	18.397152486980602	49.84702499421938	77.66200000000003	0.9142091152815014	1	1	5.043137401342392	8.474510066211224	37.184314996004105	41.44313854724169	0.08627451211214066	0.08235294371843338	0.019607849419116974	0.039215683937072754	0.2391014650902354	0.9855307898830381	0.10980392247438431	0.1882352977991104	0.14901961386203766	0.21960784494876862	0.0840522900223732	0.14124183443685373	0.10904491201174224
1	348	nan	0	CAT	CAT	3202	3202	0	0	0	nan	458	752.0	1130.0	1.0	1.16604291897534	0.7955223508557265	1.0	0.6715542521994134	0.7197903351728131	31.57209399034196	31.32091952673165	9.433981132056603	3.7331930909907545	3.1622776601683795	18.65743819499344	19.13029717795767	-69.96380109607736	89.42000000000003	0.9206030150753769	1	1	6.776470743119717	10.247059136629105	48.788236029446125	47.19607970863581	0.09803921729326248	0.08235294371843338	0.00784313678741455	0.0156862735748291	0.03205887348633757	0.7555654828796672	0.09803921729326248	0.1921568661928177	0.13333334028720856	0.23137255012989044	0.09035294324159622	0.13662745515505473	0.10652453281538456
1	349	nan	0	CAT	CAT	3202	3202	0	0	0	nan	553	1414.0	1134.0	1.0	1.7193039710427247	0.9271685928677759	1.0	0.4459677419354839	0.46524194651057954	46.07672722444769	43.829214001622255	8.06225774829855	3.214869174230437	3.0	20.08194975300837	17.262386222940492	55.639396500082185	122.21600000000005	0.8002894356005789	1	1	8.99607865512371	13.145098455250263	60.662746757268906	67.26274678856134	0.09019608050584793	0.10196078568696976	0.0156862735748291	0.0156862810254097	0.9889768509020185	0.9246771977467801	0.125490203499794	0.21176470816135406	0.16470588743686676	0.21176470816135406	0.08907008569429417	0.1301494896559432	0.10969755290645372
1	350	nan	0	CAT	CAT	3202	3202	0	0	0	nan	574	1129.0	1131.0	1.0	1.0599494375165601	0.5357498567552791	1.0	0.7330779054916986	0.6946072201982295	30.101255991333733	29.832867780352597	11.40175425099138	4.338906091990292	4.0	25.373448350354725	25.416800616580044	-6.972446532743835	101.90400000000004	0.8790199081163859	1	1	7.215686470270157	11.63137299567461	59.31764808297157	70.03137461096048	0.09019608050584793	0.10588235408067703	0.011764705181121826	0.0156862735748291	0.11625635333797726	0.3746209200750294	0.0941176488995552	0.1764705926179886	0.13333334028720856	0.1764705926179886	0.08590102940797806	0.13846872613898345	0.1033408503187658
1	351	nan	0	CAT	CAT	3202	3202	0	0	0	nan	656	1686.0	1136.0	1.0	1.2054181549326708	0.8019953536614063	1.0	0.6693877551020408	0.5971891322959959	38.53960893545446	37.48332962798263	11.180339887498949	4.285129084258764	4.0	23.924188852019086	23.02087505134534	-29.50247816966613	117.49000000000004	0.9181245626312107	1	1	7.964706107974052	9.156862936913967	66.62353076040745	60.84706025570631	0.09019608050584793	0.08235294371843338	0.011764705181121826	0.00784313678741455	0.5416256339386897	0.2653752826766581	0.09019608050584793	0.13725490868091583	0.13333334028720856	0.4117647111415863	0.08473091604227716	0.09741343549908475	0.10156026030549915
1	352	nan	0	CAT	CAT	3202	3202	0	0	0	nan	438	1488.0	1135.0	1.0	1.0286557711617363	0.5517313112210156	1.0	0.6759259259259259	0.7513073291777239	26.05018121752935	26.92582403567252	10.295630140987	4.039844635908021	3.605551275463989	21.213203435596427	21.72642211131771	54.12274963974038	85.59200000000003	0.9211356466876972	1	1	5.858823694288731	7.9058825597167015	47.984315097332	47.70980525016785	0.09019608050584793	0.08627451211214066	0.0156862810254097	0.019607841968536377	0.3255658097701598	1.0579619084330047	0.0941176488995552	0.16470588743686676	0.15294118225574493	0.18039216101169586	0.08491048832302509	0.11457800811183626	0.10955323081582649
1	353	nan	0	CAT	CAT	3202	3202	0	0	0	nan	426	1566.0	1136.0	1.0	1.4061093275487941	0.8156687323706303	1.0	0.45905172413793105	0.4491063487479703	33.833928433923745	33.1058907144937	8.94427190999916	3.2163917029533975	2.8284271247461903	20.57082395732514	19.573578797237086	36.92687213032425	109.17800000000003	0.7613941018766756	1	1	7.788235515356064	9.070588387548923	41.1176478266716	40.16470666974783	0.08627451211214066	0.08627451211214066	0.00784313678741455	0.00784313678741455	0.23988752189274465	0.3703706769003744	0.09803921729326248	0.14509804546833038	0.12941177189350128	0.14509804546833038	0.08465473386256592	0.09859335203857525	0.0965203000626094
1	354	nan	0	CAT	CAT	3202	3202	0	0	0	nan	227	1039.0	1136.0	1.0	1.2141636317654767	0.8421556995371582	1.0	0.7275641025641025	0.7123653390914085	23.373246952315704	23.194827009486403	6.4031242374328485	2.7798503025100487	2.8284271247461903	12.0	12.603659654483492	3.0976055502205995	63.28000000000002	0.920892494929006	1	1	4.384313851594925	5.313725560903549	21.474510215222836	22.713725827634335	0.08627451211214066	0.09705882519483566	0.00784313678741455	0.003921568393707275	0.08399761380829422	0.09496089866391833	0.09019608050584793	0.11764705926179886	0.11372549086809158	0.11764705926179886	0.08431372791528702	0.10218703001737595	0.09460136658688474
1	355	nan	0	CAT	CAT	3202	3202	0	0	0	nan	475	1152.0	1137.0	1.0	1.0207315300764837	0.4505996920412705	1.0	0.7307692307692307	0.7142019633517283	26.24672930035991	27.65863337187866	11.180339887498949	4.158942685074832	3.605551275463989	22.360679774997898	23.431140696368328	-62.575994582393584	91.42000000000003	0.9241245136186771	1	1	6.35294134914875	9.666666962206364	52.40784452855587	54.68627616018057	0.0941176488995552	0.0941176488995552	0.0156862735748291	0.019607841968536377	0.2635273249237162	0.7285329246505795	0.09803921729326248	0.16078431904315948	0.14901961386203766	0.16078431904315948	0.08585055877228041	0.13063063462441032	0.11033230427064394
1	356	nan	0	CAT	CAT	3202	3202	0	0	0	nan	709	947.0	1139.0	1.0	1.158085285839674	0.6742492197282849	1.0	0.6516544117647058	0.6492338739456432	36.79770202173487	37.013511046643494	11.40175425099138	4.29260781660922	4.0	28.460498941515414	27.17524594038364	68.16417961188007	117.14600000000004	0.8557634278817139	1	1	8.545098274946213	12.254902295768261	72.76470751315355	80.8705902993679	0.09019608050584793	0.09803921729326248	0.011764705181121826	0.0156862735748291	0.6430257363594947	0.6578843060556518	0.0941176488995552	0.19607843458652496	0.1411764770746231	0.19607843458652496	0.08545098274946213	0.12254902295768261	0.10263005290994859
1	357	nan	0	CAT	CAT	3202	3202	0	0	0	nan	588	1266.0	1138.0	1.0	1.0942584835043603	0.6783966354480927	1.0	0.6125	0.6249890913813275	32.64589649307618	34.0	11.180339887498949	4.236590257169415	3.605551275463989	22.627416997969522	23.98480496193921	49.08241575596563	108.73200000000004	0.897025171624714	1	1	7.529411964118481	9.662745259702206	62.611766159534454	62.07843255251646	0.0941176488995552	0.0941176488995552	0.011764705181121826	0.011764705181121826	0.29315565167511987	0.4422231145665191	0.09803921729326248	0.13333334028720856	0.13725490868091583	0.14509804546833038	0.08654496510481012	0.11106603746784144	0.10648259550941233
1	358	nan	0	CAT	CAT	3202	3202	0	0	0	nan	431	1346.0	1144.0	1.0	1.0370520823251679	0.6239114979098099	1.0	0.7893772893772893	0.8861719975815883	26.62118405835297	26.92582403567252	10.295630140987	4.047166758744151	3.605551275463989	20.0	20.804322367698195	-68.36638095900243	78.17800000000003	0.9503858875413451	1	1	5.741176627576351	9.376470811665058	47.10196187347174	51.376471772789955	0.09803921729326248	0.09803921729326248	0.011764705181121826	0.0156862735748291	0.11600409483689735	1.102844659064824	0.0941176488995552	0.21568627655506134	0.13725490868091583	0.21568627655506134	0.08568920339666196	0.13994732554723968	0.10928529437000403
1	359	nan	0	CAT	CAT	3202	3202	0	0	0	nan	356	1435.0	1140.0	1.0	1.1385569753936629	0.7398193697106376	1.0	0.5933333333333334	0.5332670835820812	26.698403697814	29.427877939124322	8.48528137423857	3.3979785741787234	3.0	18.32238401784989	17.96283402708971	65.82238617566136	91.59200000000003	0.8537170263788969	1	1	5.6666668355464935	9.141176752746105	39.039216846227646	41.35294248908758	0.08627451211214066	0.09019608050584793	0.019607841968536377	0.02352941781282425	0.45554105962510416	1.1272661632058083	0.10980392247438431	0.19607843458652496	0.16862745583057404	0.19607843458652496	0.0833333358168602	0.13442906989332506	0.10966072147816755
1	360	nan	0	CAT	CAT	3202	3202	0	0	0	nan	330	1741.0	1143.0	1.0	1.0414296161078611	0.5911037931834447	1.0	0.7236842105263158	0.7432798668216943	23.072572365856406	23.323807579381203	8.94427190999916	3.457058098705407	3.0	17.65045216243656	18.610233116150177	-81.64807270990151	74.69400000000002	0.9166666666666666	1	1	5.462745234370232	6.286274656653404	33.8941183835268	31.141177266836166	0.09019608050584793	0.08235294371843338	0.011764705181121826	0.011764705181121826	0.15624853709356976	0.7774943141666775	0.10196078568696976	0.14901961386203766	0.14509804546833038	0.14901961386203766	0.08810879410274568	0.1013915267202162	0.10270944964705092
1	361	nan	0	CAT	CAT	3202	3202	0	0	0	nan	403	1198.0	1142.0	1.0	1.0903324732915067	0.7342308571271137	1.0	0.6784511784511784	0.7455035052537975	27.715198384968854	27.784887978899608	9.219544457292887	3.732700189712473	3.1622776601683795	18.782971010998235	18.815844885866618	-30.701637116715965	82.42000000000003	0.9243119266055045	1	1	5.729411922395229	7.250980526208878	39.86666739732027	42.27843215316534	0.09019608050584793	0.09803921729326248	0.00784313678741455	0.00784313678741455	0.21992648900168305	0.3825670429189756	0.0941176488995552	0.14509804546833038	0.13725490868091583	0.15294118225574493	0.08551361078201834	0.10822358994341608	0.09892473299583193
1	362	nan	0	CAT	CAT	3202	3202	0	0	0	nan	495	1462.0	1144.0	1.0	1.1734354541677239	0.7265448812227149	1.0	0.66	0.6223589299829059	31.727399539582247	31.38470965295043	10.198039027185569	3.6880695466484723	3.1622776601683795	23.383373969934745	21.800499399968462	-72.77639201751705	99.97400000000005	0.868421052631579	1	1	6.8313727378845215	9.10588262975216	51.69804059714079	53.42353091388941	0.08627451211214066	0.08627451211214066	0.011764705181121826	0.019607841968536377	0.40368029831575847	0.9164134766492492	0.09803921729326248	0.1568627506494522	0.15294118225574493	0.1568627506494522	0.08539215922355652	0.11382353287190199	0.10444048605482988
1	363	nan	0	CAT	CAT	3202	3202	0	0	0	nan	363	976.0	1150.0	1.0	1.06122978449069	0.6954271762982166	1.0	0.7642105263157895	0.8422776511675593	25.478617570105794	25.0	9.0	3.6630652009749296	3.1622776601683795	17.67766952966369	18.30884740784484	-14.251860897043187	73.59200000000003	0.9391979301423027	1	1	5.329411901533604	8.235294371843338	41.71764825284481	39.69019704312086	0.10196078568696976	0.09019608050584793	0.011764712631702423	0.0156862735748291	0.04475675684153458	0.8351973056261232	0.10196078568696976	0.18039216101169586	0.14901961386203766	0.1882352977991104	0.08736740822186236	0.13500482576792358	0.11492465083428323
1	364	nan	0	CAT	CAT	3202	3202	0	0	0	nan	305	1556.0	1151.0	1.0	1.110144319598771	0.7366204303340148	1.0	0.6601731601731602	0.7728899531321715	24.37171113705568	23.853720883753127	8.06225774829855	3.2348447277795636	2.8284271247461903	16.853925196242802	16.482744129653863	39.84850081533801	70.42000000000003	0.9186746987951807	1	1	4.925490327179432	6.372549168765545	28.705882914364338	31.39215747267008	0.09019608050584793	0.0941176488995552	0.003921568393707275	0.003921568393707275	0.042708026111021126	0.44795924805606985	0.0941176488995552	0.16470588743686676	0.11372549086809158	0.16470588743686676	0.08641211100314793	0.11179910822395693	0.0941176488995552
1	365	nan	0	CAT	CAT	3202	3202	0	0	0	nan	573	822.0	1155.0	1.0	1.1390294359604591	0.8011561118698899	1.0	0.8025210084033614	0.832420089171137	35.0060627560791	33.54101966249684	10.198039027185569	4.362560240048094	4.0	20.0	20.949567833821284	86.79526658505269	93.00600000000003	0.9518272425249169	1	1	6.988235481083393	8.803921818733215	65.21568810939789	52.207844600081444	0.09803921729326248	0.0784313753247261	0.0156862735748291	0.00784313678741455	0.03654940246781127	0.9704566660003318	0.0941176488995552	0.16078431904315948	0.15294118225574493	0.16078431904315948	0.08627451211214066	0.10869039282386686	0.11381446441430695
1	366	nan	0	CAT	CAT	3202	3202	0	0	0	nan	375	1375.0	1155.0	1.0	1.0204986120018902	0.5400988282185658	1.0	0.75	0.8985124326513908	23.926900623026565	24.331050121192877	9.848857801796104	3.839661364250826	3.605551275463989	19.0	20.136917884828016	-89.42001570828785	72.42000000000003	0.9386733416770964	1	1	5.1215687692165375	6.5058825090527534	38.17647115141153	35.839216485619545	0.0941176488995552	0.08627451211214066	0.00784313678741455	0.00784313678741455	0.04246711921875831	0.38904044015288497	0.0941176488995552	0.16470588743686676	0.12941177189350128	0.16470588743686676	0.0853594794869423	0.10843137515087922	0.10180392307043075
1	367	nan	0	CAT	CAT	3202	3202	0	0	0	nan	408	1173.0	1159.0	1.0	1.0224097186865184	0.5723014498914876	1.0	0.7771428571428571	0.9113349291403119	25.242277607783993	25.0	10.63014581273465	4.027830641720077	3.605551275463989	20.0	20.699761191956558	69.94577384212242	75.00600000000003	0.9499417927823051	1	1	5.462745241820812	8.498039476573467	43.678432032465935	45.498040333390236	0.09803921729326248	0.0941176488995552	0.00784313678741455	0.00784313678741455	0.04657070770038515	0.8939084507820282	0.09803921729326248	0.18039216101169586	0.13333334028720856	0.1882352977991104	0.08671024193366368	0.13488951550116615	0.10705498047173023
1	368	nan	0	CAT	CAT	3202	3202	0	0	0	nan	469	1396.0	1159.0	1.0	1.1015048991977914	0.679896528643144	1.0	0.6303763440860215	0.6440265832364567	29.282761082087827	30.4138126514911	9.433981132056603	3.6930328856306627	3.1622776601683795	21.913466179497938	21.473284710127743	-84.65257598352048	95.66200000000003	0.8766355140186916	1	1	6.7058825343847275	9.8274512514472	47.11372644454241	53.64313855022192	0.09019608050584793	0.09803921729326248	0.00784313678741455	0.011764705181121826	0.1800574213164557	0.5991987075600872	0.0941176488995552	0.1764705926179886	0.13333334028720856	0.1921568661928177	0.0859728530049324	0.1259929647621436	0.10045570670478125
1	369	nan	0	CAT	CAT	3202	3202	0	0	0	nan	675	1085.0	1160.0	1.0	1.1493845215351568	0.6757208309220193	1.0	0.6650246305418719	0.6711606329408254	35.795404917137276	36.71511950137164	11.180339887498949	4.290845716920489	4.0	27.468378807631268	26.386855542609254	-3.463877735432841	112.42000000000003	0.8760545100584036	1	1	8.411764934659004	11.439216002821922	68.01960887759924	72.58823660761118	0.09313725680112839	0.09803921729326248	0.00784313678741455	0.00784313678741455	0.3831434395843956	0.6952908365924142	0.09803921729326248	0.16078431904315948	0.125490203499794	0.16078431904315948	0.08583433606794902	0.11672669390634614	0.10076979092977666
1	370	nan	0	CAT	CAT	3202	3202	0	0	0	nan	345	1821.0	1159.0	1.0	1.0032951066490376	0.223057929312353	1.0	0.7467532467532467	0.8657733462050476	21.302366965937196	21.213203435596427	9.848857801796104	3.767512538116338	3.1622776601683795	20.0	20.765657896473112	12.061838502094716	70.76400000000002	0.9375	1	1	5.019607976078987	5.403921701014042	43.8509818315506	28.450981304049492	0.10588235408067703	0.07058823853731155	0.023529410362243652	0.011764705181121826	0.09976591490392708	0.8231390424810087	0.09803921729326248	0.13725490868091583	0.1725490242242813	0.13725490868091583	0.08654496510481012	0.09317106381058693	0.12710429516391478
1	371	nan	0	CAT	CAT	3202	3202	0	0	0	nan	577	1289.0	1162.0	1.0	1.0859026801620664	0.4890500604143355	1.0	0.6439732142857143	0.5858699904991819	30.12771058777853	31.144823004794873	11.180339887498949	4.096204063299267	3.605551275463989	26.5644875726975	26.27906784468739	64.83451991733001	111.24800000000003	0.8663663663663663	1	1	7.886274717748165	10.305882595479488	55.52156961709261	61.219608910381794	0.09019608050584793	0.0941176488995552	0.003921568393707275	0.00784313678741455	0.14054166706874419	0.6102495582185697	0.09803921729326248	0.16470588743686676	0.11372549086809158	0.16470588743686676	0.08666235953569412	0.11325145709318118	0.09622455739530782
1	372	nan	0	CAT	CAT	3202	3202	0	0	0	nan	280	1112.0	1163.0	1.0	1.04505898221791	0.5561348406053596	1.0	0.6666666666666666	0.7229448170698001	21.043879905189666	21.470910553583888	8.06225774829855	3.169195191010347	2.8284271247461903	16.95996608010176	17.489401840978612	-58.33593529681178	69.76400000000002	0.9017713365539453	1	1	4.807843267917633	6.35294134914875	26.615686774253845	27.847059421241283	0.09019608050584793	0.08627451211214066	0.003921568393707275	0.00784313678741455	0.13625965884536093	0.40460647763526975	0.09803921729326248	0.15294118225574493	0.11764705926179886	0.15294118225574493	0.08585434406995773	0.11344538123479911	0.09505602419376373
1	373	nan	0	CAT	CAT	3202	3202	0	0	0	nan	403	1630.0	1164.0	1.0	1.017918837617933	0.4469848027700365	1.0	0.7327272727272728	0.8396489882611373	24.128724891067183	24.186773244895647	10.0	3.9328722678981074	3.605551275463989	20.506096654409877	21.584146982678995	-24.11098658882617	77.66200000000003	0.9426900584795321	1	1	5.427451126277447	5.68235307186842	42.074510641396046	34.466667614877224	0.09313725680112839	0.0784313753247261	0.011764705181121826	0.003921568393707275	0.1628740598546939	0.262315110114801	0.09803921729326248	0.10980392247438431	0.15294118225574493	0.11372549086809158	0.08615001787741979	0.09019608050584793	0.10440325221190086
1	374	nan	0	CAT	CAT	3202	3202	0	0	0	nan	260	1729.0	1163.0	1.0	1.040081302839753	0.6248984086130535	1.0	0.7202216066481995	0.8729566178614412	20.737870489484266	20.591260281974	7.810249675906654	3.248888682720935	2.8284271247461903	14.849242404917497	16.190181518475043	-40.51528429474496	61.178000000000026	0.9506398537477148	1	1	4.243137367069721	4.341176591813564	27.066667206585407	22.56470649689436	0.0941176488995552	0.07450980693101883	0.011764705181121826	0.011764705181121826	0.15553627947916465	0.7034572625150949	0.09019608050584793	0.12941177189350128	0.13333334028720856	0.12941177189350128	0.08659464014428002	0.08859544064925641	0.10410256617917464
1	375	nan	0	CAT	CAT	3202	3202	0	0	0	nan	214	763.0	1166.0	1.0	1.1962796963350588	0.47190289984930633	1.0	0.5363408521303258	0.3682808812868663	19.204602605654628	20.223748416156685	5.830951894845301	2.271365219793528	2.0	17.35188750539837	16.931748022852535	69.77347150488355	85.45200000000001	0.7291311754684838	1	1	5.8509805500507355	7.850980564951897	19.207843586802483	23.458824031054974	0.08627451211214066	0.0941176488995552	0.003921568393707275	0.00784313678741455	0.08851098016557074	0.5381374581868408	0.0941176488995552	0.2078431397676468	0.10980392247438431	0.2078431397676468	0.08604383161839317	0.11545559654341024	0.08975627844300225
1	376	nan	0	CAT	CAT	3202	3202	0	0	0	nan	286	905.0	1167.0	1.0	1.3441124592984084	0.8609157538064035	1.0	0.6355555555555555	0.6193223661975467	27.930258127395877	25.298221281347036	7.280109889280518	2.792070499276575	2.53224755112299	14.794673127216312	14.209450261885422	-20.04973774869689	76.17800000000003	0.8411764705882353	1	1	5.372549168765545	7.627451226115227	25.92156921327114	34.82745203375816	0.08627451211214066	0.10196078568696976	0.003921568393707275	0.019607841968536377	0.17582750437039343	0.46977731194424777	0.09019608050584793	0.16078431904315948	0.10588235408067703	0.1764705926179886	0.08527855823437373	0.12107065438278138	0.09063485738905994
1	377	nan	0	CAT	CAT	3202	3202	0	0	0	nan	515	1049.0	1164.0	1.0	1.0731569437573332	0.6705507613935595	1.0	0.8072100313479624	0.7323285166890355	30.160688914848357	30.01666203960727	10.198039027185569	4.102514916587243	3.605551275463989	21.0	22.37511878934207	6.905601290989685	94.00600000000003	0.9139307897071872	1	1	6.933333523571491	8.886274687945843	50.61176556348801	52.34902064502239	0.09019608050584793	0.09019608050584793	0.00784313678741455	0.011764705181121826	0.04939999869275917	0.3903548673017563	0.0941176488995552	0.1411764770746231	0.12941177189350128	0.1411764770746231	0.08559671016754927	0.10970709491291164	0.09827527293881166
1	378	nan	0	CAT	CAT	3202	3202	0	0	0	nan	318	869.0	1167.0	1.0	1.2375553639181183	0.8163403721283673	1.0	0.5977443609022557	0.5917330807261639	27.45673476362394	27.294688127912362	7.0	2.9426589511160612	2.8284271247461903	16.76007159889241	15.858217005596824	82.82895210614782	82.17800000000003	0.843501326259947	1	1	5.662745259702206	7.419607982039452	30.105882927775383	33.556863240897655	0.08627451211214066	0.09803921729326248	0.00784313678741455	0.00784313678741455	0.06228505469625263	0.08693177887504408	0.0941176488995552	0.14509804546833038	0.10980392247438431	0.14509804546833038	0.08451858596570457	0.11074041764237988	0.09467258782319303
1	379	nan	0	CAT	CAT	3202	3202	0	0	0	nan	651	1020.0	1168.0	1.0	1.2603185901643814	0.8535869851780656	1.0	0.6067101584342963	0.7171864597819657	40.55020619643391	41.048751503547585	11.180339887498949	4.269027378727996	4.0	22.627416997969522	21.124643782493887	34.29756383184634	106.80200000000005	0.9253731343283582	1	1	7.541176684200764	12.007843479514122	73.12941383570433	76.39215887337923	0.0941176488995552	0.09019608050584793	0.019607841968536377	0.019607849419116974	0.4658401869885446	0.8258311093528029	0.0941176488995552	0.48235294222831726	0.1568627506494522	0.48235294222831726	0.08473232229439061	0.13491958965746204	0.1123339690256595
1	380	nan	0	CAT	CAT	3202	3202	0	0	0	nan	239	1205.0	1175.0	1.0	1.0473439848316901	0.6663608463256948	1.0	0.8385964912280702	0.9099079538174631	20.29613721317277	19.72308292331602	7.615773105863909	3.136711631027554	2.8284271247461903	14.0	15.133396889401025	72.26205710551972	57.45200000000001	0.9540918163672655	1	1	4.282353058457375	4.639215797185898	23.243137650191784	20.898039765655994	0.09019608050584793	0.0784313753247261	0.00784313678741455	0.00784313678741455	0.07417713914788102	0.3353367928458445	0.09019608050584793	0.12941177189350128	0.11764705926179886	0.12941177189350128	0.0856470611691475	0.09278431594371796	0.09725162196732964
1	381	nan	0	CAT	CAT	3202	3202	0	0	0	nan	366	982.0	1175.0	1.0	1.015984171568164	0.42875951268307283	1.0	0.7577639751552795	0.8828384947344812	22.87618425134237	22.847319317591726	10.0	3.7786608298817357	3.1622776601683795	19.516147160748712	20.666771786167704	8.78608629514156	72.17800000000004	0.9420849420849421	1	1	5.239215828478336	6.839215837419033	39.988236263394356	36.19215762615204	0.09803921729326248	0.09019608050584793	0.011764705181121826	0.00784313678741455	0.03900074274569712	0.2871791065164606	0.09803921729326248	0.1411764770746231	0.1411764770746231	0.14509804546833038	0.08588878407341535	0.11211829241670546	0.10925747612949277
1	382	nan	0	CAT	CAT	3202	3202	0	0	0	nan	595	1529.0	1178.0	1.0	1.26158889269234	0.8471267048521179	1.0	0.7117224880382775	0.6718993873507849	38.625125766050374	37.05401462729781	10.770329614269007	4.0814887954034855	3.605551275463989	21.0	20.52504242676965	-5.059433252019082	105.49000000000004	0.9139784946236559	1	1	7.556862950325012	10.788235560059547	61.47058904916048	65.04313875734806	0.0941176488995552	0.0941176488995552	0.00784313678741455	0.011764705181121826	0.4022402196779989	0.49461745941224383	0.09803921729326248	0.1725490242242813	0.13333334028720856	0.18039216101169586	0.08587344261732968	0.12259358590976759	0.10331191436833694
1	383	nan	0	CAT	CAT	3202	3202	0	0	0	nan	354	1760.0	1175.0	1.0	1.01253115051064	0.30561211882629613	1.0	0.8027210884353742	0.9095185220516042	21.922500994984503	22.47220505424423	10.0	3.7672998142279708	3.1622776601683795	20.0	20.87364298124095	-52.46106581314129	69.93600000000002	0.9516129032258065	1	1	5.298039346933365	6.25490216165781	38.443137764930725	30.615687273442745	0.10196078568696976	0.07058823853731155	0.00784313678741455	0.011764705181121826	0.09688360923841466	0.861426095601749	0.0941176488995552	0.16470588743686676	0.12941177189350128	0.16470588743686676	0.08830065578222275	0.1042483693609635	0.10859643436421108
1	384	nan	0	CAT	CAT	3202	3202	0	0	0	nan	347	1653.0	1177.0	1.0	1.0240747741045724	0.5726538692315108	1.0	0.7229166666666667	0.8548691545107622	23.30866104985688	23.345235059857504	9.486832980505138	3.723516698137996	3.1622776601683795	18.65743819499344	19.108376442337583	-73.92250725030955	71.42000000000003	0.939106901217862	1	1	4.917647190392017	6.458823703229427	41.89411910623312	31.741177402436733	0.10098039358854294	0.07058823853731155	0.0156862810254097	0.0156862735748291	0.08055060575609321	0.8450723264295545	0.10196078568696976	0.15294118225574493	0.1568627506494522	0.24313725531101227	0.08627451211214066	0.11331269654788469	0.12073233171825107
1	385	nan	0	CAT	CAT	3202	3202	0	0	0	nan	474	1308.0	1181.0	1.0	1.0570813630566536	0.6273532032825107	1.0	0.7360248447204969	0.8084804117680932	28.21744366799862	28.160255680657446	10.0	3.994038034200936	3.605551275463989	21.661465811980396	21.973906612290012	19.936837217210105	85.83400000000005	0.930323846908734	1	1	6.235294282436371	8.94117671251297	47.49019678682089	53.59607955813408	0.09019608050584793	0.09803921729326248	0.00784313678741455	0.011764705181121826	0.20855431093966206	0.731332883593814	0.09803921729326248	0.18039216101169586	0.125490203499794	0.18039216101169586	0.08660130947828293	0.12418300989601347	0.1001902885797909
1	386	nan	0	CAT	CAT	3202	3202	0	0	0	nan	323	1418.0	1180.0	1.0	1.0222861749245338	0.5188054353382698	1.0	0.6991341991341992	0.8975396455024093	22.08758790107582	22.135943621178654	9.219544457292887	3.580365280815827	3.1622776601683795	17.67766952966369	18.88250979965884	-54.51679793025242	67.24800000000003	0.938953488372093	1	1	4.6745099276304245	7.019608072936535	32.670588701963425	36.752941973507404	0.0941176488995552	0.09803921729326248	0.00784313678741455	0.00784313678741455	0.04226853957117228	0.6349453797379783	0.0941176488995552	0.16862745583057404	0.125490203499794	0.20000000298023224	0.08656499865982267	0.1299927420914173	0.10114733344261122
1	387	nan	0	CAT	CAT	3202	3202	0	0	0	nan	380	1231.0	1184.0	1.0	1.0106527383892163	0.4766213939085181	1.0	0.753968253968254	0.8449128692671466	23.529056948658525	23.345235059857504	10.0	3.8804076957047675	3.605551275463989	19.887921252979304	20.684597869483305	8.946238312860965	75.17800000000003	0.9382716049382716	1	1	5.349019750952721	7.035294286906719	42.08627562224865	38.5803929194808	0.09803921729326248	0.09019608050584793	0.011764712631702423	0.00784313678741455	0.01112458597395377	0.39141144702837544	0.0941176488995552	0.15294118225574493	0.1411764770746231	0.15294118225574493	0.08627451211214066	0.11347248849849548	0.11075335690065434
1	388	nan	0	CAT	CAT	3202	3202	0	0	0	nan	627	1591.0	1184.0	1.0	1.0590531907234657	0.6488450853766635	1.0	0.7206896551724138	0.7802462901632924	32.748527176574015	33.97057550292606	12.36931687685298	4.660873910603821	4.123105625617661	25.043961347997644	24.919026703412072	43.92823366080085	100.49000000000004	0.9393258426966292	1	1	7.411764889955521	10.988235674798489	77.48235531151295	64.55686467140913	0.10196078568696976	0.08235294371843338	0.023529410362243652	0.019607841968536377	0.30496512857818864	0.6444489201529656	0.11764705926179886	0.18039216101169586	0.1764705926179886	0.18039216101169586	0.0882352963089943	0.13081232946188676	0.1235763242607862
1	389	nan	0	CAT	CAT	3202	3202	0	0	0	nan	365	1810.0	1187.0	1.0	1.0068061771097774	0.34491145541357654	1.0	0.7556935817805382	0.9249338783385004	22.346563979277928	22.561028345356956	9.899494936611665	3.8706306177780907	3.605551275463989	20.0	20.975272136208	-85.5246334804499	70.42000000000003	0.9492847854356307	1	1	5.125490322709084	7.392157077789307	43.10588379949331	36.46274609863758	0.10588235408067703	0.08235294371843338	0.0156862735748291	0.0156862735748291	0.07432378145298534	0.6416182340836958	0.10588235408067703	0.1725490242242813	0.15294118225574493	0.1725490242242813	0.08837052280532903	0.12745098409981565	0.11809831177943374
1	390	nan	0	CAT	CAT	3202	3202	0	0	0	nan	652	841.0	1185.0	1.0	1.2061683007638484	0.8340637044929188	1.0	0.7244444444444444	0.739655951637302	39.198501563512394	38.48376280978771	10.198039027185569	4.3594677454849355	4.0	20.466724028354665	21.624564453889615	-71.01061532641941	105.24800000000003	0.932761087267525	1	1	7.768627665936947	10.501961015164852	63.20392265915871	65.72549144923687	0.09019608050584793	0.09019608050584793	0.00784313678741455	0.011764705181121826	0.1400023206976015	0.5500532682196213	0.09019608050584793	0.13725490868091583	0.12156862765550613	0.13725490868091583	0.0853695347905159	0.11540616500181156	0.09693853168582624
1	391	nan	0	CAT	CAT	3202	3202	0	0	0	nan	413	1254.0	1192.0	1.0	1.069918803096207	0.7172962152826381	1.0	0.722027972027972	0.8314569480229385	27.562092055329188	27.202941017470888	9.433981132056603	3.8562572572007223	3.605551275463989	18.582456573545176	19.204393522205102	-31.496090173224616	79.00600000000003	0.9354473386183465	1	1	5.749019756913185	10.372549310326576	43.70588295906782	50.17255023866892	0.09803921729326248	0.0941176488995552	0.00784313678741455	0.019607841968536377	0.04429661185454504	0.8457279640416834	0.10196078568696976	0.21176470816135406	0.13333334028720856	0.21176470816135406	0.08710635995323007	0.15715983803525116	0.10582538246747657
1	392	nan	0	CAT	CAT	3202	3202	0	0	0	nan	366	1032.0	1191.0	1.0	1.037047137867223	0.6153524981876627	1.0	0.7956521739130434	0.8605203458309395	24.45963067449329	24.839484696748443	9.219544457292887	3.7254189105881865	3.1622776601683795	18.631032838127485	19.280354155540323	25.892426112950798	73.10800000000003	0.9432989690721649	1	1	5.356862895190716	7.796078599989414	38.74117732048035	40.22745177894831	0.09019608050584793	0.09803921729326248	0.0156862735748291	0.00784313678741455	0.1015837767815295	0.6782612590686518	0.0941176488995552	0.21960784494876862	0.13725490868091583	0.22745098173618317	0.08502956976493199	0.12374727936491134	0.10585021125814302
1	393	nan	0	CAT	CAT	3202	3202	0	0	0	nan	677	1129.0	1198.0	1.0	1.1202860862691477	0.758093398616667	1.0	0.6824596774193549	0.75607392983985	36.82899737676737	34.9857113690718	11.180339887498949	4.482703372553237	4.123105625617661	23.574758339572238	24.017883144186946	51.327329723231244	106.07600000000004	0.9185888738127544	1	1	7.701960995793343	11.094117991626263	74.68235463649035	71.28627650439739	0.0941176488995552	0.08627451211214066	0.011764705181121826	0.0156862735748291	0.5896117213335962	0.8981580216264355	0.0941176488995552	0.1764705926179886	0.16078431904315948	0.1764705926179886	0.0855773443977038	0.12326797768473625	0.11031367006867111
1	394	nan	0	CAT	CAT	3202	3202	0	0	0	nan	453	1434.0	1200.0	1.0	1.0704377460957613	0.6938084777948552	1.0	0.6990740740740741	0.8020267739428066	28.551348889007176	27.018512172212592	9.433981132056603	3.9701322261161867	3.605551275463989	18.994467850329407	20.56152693816779	-61.359561654631285	84.24800000000003	0.9369183040330921	1	1	5.972549177706242	10.423529766499996	49.29411891102791	53.152942553162575	0.0941176488995552	0.0941176488995552	0.0156862735748291	0.0156862810254097	0.35182846372322285	0.39711928485647713	0.09803921729326248	0.19607843458652496	0.14509804546833038	0.19607843458652496	0.08655868373487306	0.151065648789855	0.10881703953869296
1	395	nan	0	CAT	CAT	3202	3202	0	0	0	nan	477	1529.0	1203.0	1.0	1.0012068264290825	0.24272176007269824	1.0	0.7644230769230769	0.88608941941393	25.064298514056432	25.179356624028344	12.0	4.3894103387609675	4.0	23.0	24.314774413236925	19.144987266540046	82.24800000000003	0.94831013916501	1	1	5.81568643450737	8.172549165785313	52.92549155652523	47.73333436995745	0.0941176488995552	0.08627451211214066	0.0156862735748291	0.009803920984268188	0.10364237339339775	0.5953391087711358	0.0941176488995552	0.18431372940540314	0.14509804546833038	0.18431372940540314	0.08552480050746132	0.12018454655566636	0.11095490892353298
1	396	nan	0	CAT	CAT	3202	3202	0	0	0	nan	341	911.0	1202.0	1.0	1.01369222819822	0.31121442123428356	1.0	0.7380952380952381	0.8998922991549362	21.5498207401227	21.93171219946131	9.219544457292887	3.6629918338841816	3.1622776601683795	19.65756851698602	20.479650615090694	62.67973769622692	69.00600000000003	0.9445983379501385	1	1	4.858823664486408	6.796078585088253	36.27843218296766	36.43529482930899	0.0941176488995552	0.0941176488995552	0.011764705181121826	0.011764705181121826	0.09164087489785952	0.3147779985365056	0.09019608050584793	0.14901961386203766	0.14509804546833038	0.14901961386203766	0.0852425204295861	0.11922944886119742	0.1063883641729257
1	397	nan	0	CAT	CAT	3202	3202	0	0	0	nan	361	1049.0	1205.0	1.0	1.0183743484288192	0.4723627770461715	1.0	0.7162698412698413	0.8244547541482731	22.99671583227494	24.041630560342615	9.848857801796104	3.72227553197235	3.1622776601683795	19.60612149304395	20.26940248282055	26.19990258585895	74.17800000000004	0.9316129032258065	1	1	5.349019750952721	8.521568939089775	43.49019739031792	42.67058955878019	0.09509804099798203	0.09019608050584793	0.02352941781282425	0.02352941781282425	0.1504373105719055	0.8005204399805697	0.09803921729326248	0.1725490242242813	0.1725490242242813	0.1725490242242813	0.08627451211214066	0.1374446603078996	0.12047146091500809
1	398	nan	0	CAT	CAT	3202	3202	0	0	0	nan	363	1264.0	1207.0	1.0	1.045744917161178	0.6645973409216737	1.0	0.7515527950310559	0.8615556973001376	24.95054808133626	24.698178070456937	8.94427190999916	3.7109277194042396	3.1622776601683795	17.750406279207333	18.643091841411486	-33.667989228024695	72.76400000000002	0.9391979301423027	1	1	5.243137396872044	8.972549207508564	40.00000108778477	42.72941280156374	0.0941176488995552	0.08627451211214066	0.0156862735748291	0.019607841968536377	0.11531861031647234	1.2242111400858826	0.09803921729326248	0.23529411852359772	0.14509804546833038	0.23529411852359772	0.08595307207986956	0.14709097061489448	0.11019284046221699
1	399	nan	0	CAT	CAT	3202	3202	0	0	0	nan	358	1597.0	1207.0	1.0	1.0511662592316044	0.6651193238274797	1.0	0.7850877192982456	0.8063460373398985	24.848252833836895	23.769728648009426	9.0	3.6848152435077366	3.1622776601683795	17.20179174807852	18.555112070783316	4.461075016208178	74.69400000000003	0.9335071707953064	1	1	5.541176609694958	7.525490432977676	42.607844553887844	35.72549142688513	0.09803921729326248	0.07450980693101883	0.019607841968536377	0.023529410362243652	0.10565631044974447	0.9106363642129717	0.11372549086809158	0.16470588743686676	0.16862745583057404	0.16470588743686676	0.08795518428087234	0.11945222909488375	0.11901632556951912
1	400	nan	0	CAT	CAT	3202	3202	0	0	0	nan	439	1666.0	1207.0	1.0	1.0009629687524846	0.17984857265251816	1.0	0.7621527777777778	0.92448505765772	23.88332945849485	23.769728648009426	11.661903789690601	4.239158336158183	3.605551275463989	22.627416997969522	23.49389523619466	-7.08727368166247	77.24800000000003	0.9502164502164502	1	1	5.564706027507782	7.368627659976482	54.52941361069679	42.5058836042881	0.10196078568696976	0.0784313753247261	0.019607841968536377	0.0156862735748291	0.08034444078588615	0.888696217952985	0.09803921729326248	0.15294118225574493	0.16862745583057404	0.16862745583057404	0.0869485316798091	0.11513480718713254	0.12421278726810203
1	401	nan	0	CAT	CAT	3202	3202	0	0	0	nan	284	827.0	1209.0	1.0	1.0190274605930785	0.5418504774424988	1.0	0.7513227513227513	0.8251858319478295	20.832252454906925	20.615528128088304	8.48528137423857	3.3766981621619796	3.0	17.0	17.508985330605107	15.435244037982011	65.76400000000002	0.9326765188834154	1	1	4.596078552305698	6.949019759893417	31.6509812772274	31.784314461052418	0.0941176488995552	0.09019608050584793	0.0156862810254097	0.00784313678741455	0.10540957266979102	1.1171898300277225	0.0941176488995552	0.3764705955982208	0.1568627506494522	0.3764705955982208	0.08671846325105091	0.1311135803753475	0.11144711717333593
1	402	nan	0	CAT	CAT	3202	3202	0	0	0	nan	361	936.0	1211.0	1.0	1.0196778395590609	0.5545412581354188	1.0	0.7520833333333333	0.8997605957874757	23.577847012910677	23.769728648009426	9.848857801796104	3.798627561342376	3.1622776601683795	19.0	19.62045230866574	18.951688146636556	71.00600000000003	0.95	1	1	5.035294257104397	7.862745396792889	39.83137360960245	43.29804041981697	0.0941176488995552	0.10588235408067703	0.0156862735748291	0.011764712631702423	0.12547325181280294	0.5095223222343745	0.0941176488995552	0.19607843458652496	0.14509804546833038	0.19607843458652496	0.08534397045939655	0.13326687113208285	0.11033621498504834
1	403	nan	0	CAT	CAT	3202	3202	0	0	0	nan	754	1175.0	1205.0	1.0	1.3098446475356142	0.82193460420672	1.0	0.47873015873015873	0.3650183097617429	43.58011676009481	48.25971404805462	12.165525060596439	4.4211688326876954	4.0	25.791376116198474	24.822444390419584	-59.97637097092058	161.11399999999992	0.7801345059493016	1	1	10.819608144462109	14.996078722178936	73.87451104074717	80.76078578829765	0.09019608050584793	0.09803921729326248	0.00784313678741455	0.00784313678741455	0.28314351891018297	0.4505393757373505	0.10196078568696976	0.1764705926179886	0.125490203499794	0.1764705926179886	0.08519376491702448	0.11807936001715698	0.09797680509382914
1	404	nan	0	CAT	CAT	3202	3202	0	0	0	nan	325	1818.0	1210.0	1.0	1.1080121195124033	0.7669393175370404	1.0	0.6770833333333334	0.8100337773709959	25.532457557541125	25.238858928247925	8.48528137423857	3.414947189267863	3.0	15.556349186104045	16.384679210618724	-33.45148529474322	71.00600000000004	0.9420289855072463	1	1	4.9333334639668465	7.7294119745492935	30.69019667059183	38.56470672786236	0.09019608050584793	0.10196078568696976	0.003921568393707275	0.00784313678741455	0.0023175298231265674	0.49820778288394796	0.0941176488995552	0.1764705926179886	0.10588235408067703	0.18039216101169586	0.0865497098941552	0.135603718851742	0.09443137437105178
1	405	nan	0	CAT	CAT	3202	3202	0	0	0	nan	532	1349.0	1212.0	1.0	1.4694724683998541	0.8683552661971937	1.0	0.5751351351351351	0.5587044524726901	39.9860037559659	39.0	10.295630140987	3.587473391454922	3.0	21.6	19.830765454917493	-66.60465108537697	109.38800000000005	0.8338557993730408	1	1	7.690196290612221	13.290196441113949	57.33725656569004	71.41568803787231	0.09019608050584793	0.11372549086809158	0.0156862735748291	0.0156862810254097	0.9344114773826897	1.0628542657437774	0.09803921729326248	0.21960784494876862	0.1411764770746231	0.21960784494876862	0.0854466254512469	0.14766884934571053	0.10777679805580835
1	406	nan	0	CAT	CAT	3202	3202	0	0	0	nan	444	1452.0	1210.0	1.0	1.0550162521619062	0.6508027313135878	1.0	0.6577777777777778	0.8004310219138673	27.54468557743389	28.231188426986208	9.899494936611665	3.963456945833282	3.605551275463989	19.8	20.913216224726252	-48.808979064802614	83.49000000000004	0.9221183800623053	1	1	5.6745099648833275	8.913725674152374	44.05490265786648	49.67451074719429	0.09019608050584793	0.0941176488995552	0.00784313678741455	0.00784313678741455	0.1648541045868726	0.6929822170537642	0.09019608050584793	0.22745098173618317	0.125490203499794	0.22745098173618317	0.08469417858034817	0.1330406817037668	0.09922275373393351
1	407	nan	0	CAT	CAT	3202	3202	0	0	0	nan	324	1507.0	1209.0	1.0	1.0276036448177839	0.34799498770034654	1.0	0.6694214876033058	0.7943755783361305	21.287257668465394	21.840329667841555	8.602325267042627	3.412895422790149	3.0	19.60612149304395	19.956727299751524	40.653356677710335	71.59200000000003	0.8987517337031901	1	1	5.11764719337225	6.952941305935383	33.717647559940815	34.105882957577705	0.0941176488995552	0.0941176488995552	0.011764705181121826	0.00784313678741455	0.08823325562383433	0.10155102712490709	0.09803921729326248	0.1568627506494522	0.12941177189350128	0.1568627506494522	0.0867397829385127	0.11784646281246412	0.10406681345660745
1	408	nan	0	CAT	CAT	3202	3202	0	0	0	nan	724	1565.0	1211.0	1.0	1.191425524145108	0.7906722348568666	1.0	0.6672811059907834	0.6870350837970978	39.98266102091815	39.05124837953327	10.770329614269007	4.420848857510625	4.0	25.70749606841648	24.478971303608287	-60.89674127961685	115.07600000000004	0.8921749845964264	1	1	8.79215707629919	12.145098373293877	82.7137276083231	80.02353148907423	0.10196078568696976	0.0941176488995552	0.011764712631702423	0.0156862735748291	0.26727047054963493	0.13194090924194324	0.11372549086809158	0.1764705926179886	0.16078431904315948	0.1764705926179886	0.08880966743736556	0.12267776134640279	0.11424548012199323
1	409	nan	0	CAT	CAT	3202	3202	0	0	0	nan	305	647.0	1214.0	1.0	1.0749187754669967	0.7143806760554481	1.0	0.8288043478260869	0.8880926812475193	23.722800287060146	23.769728648009426	8.0	3.435913788342745	3.0	15.0	16.600202181931802	-79.1383934486839	65.69400000000002	0.957613814756672	1	1	5.188235409557819	3.4823530688881874	43.125491343438625	18.949020359665155	0.10980392247438431	0.05882352963089943	0.0313725546002388	0.003921568393707275	0.017740043221865603	0.45368980401046566	0.10980392247438431	0.07450980693101883	0.21176470816135406	0.0784313753247261	0.09102167385189157	0.061093913489266446	0.14139505358504467
1	410	nan	0	CAT	CAT	3202	3202	0	0	0	nan	473	1371.0	1215.0	1.0	1.0204910680316892	0.39015608549130487	1.0	0.6997041420118343	0.7914319700436125	25.825992204667834	26.419689627245813	10.816653826391969	4.197951559267648	3.605551275463989	23.020058143347008	23.77924959576876	-39.468132374376985	86.66200000000003	0.9357072205736894	1	1	6.035294279456139	9.7176473736763	57.21176674216986	56.69019744545221	0.10196078568696976	0.10588235408067703	0.0156862735748291	0.00784313678741455	0.22401130659715032	0.4829341665505611	0.09803921729326248	0.2078431397676468	0.1725490242242813	0.2078431397676468	0.08621848970651627	0.13882353390966143	0.12095510939147962
1	411	nan	0	CAT	CAT	3202	3202	0	0	0	nan	545	1300.0	1220.0	1.0	1.0940147888008764	0.7257421842391856	1.0	0.7228116710875332	0.8225449830532563	32.13076310113142	31.906112267087632	10.63014581273465	4.244539405596132	4.0	22.726200694788425	22.104897434222806	35.93251943770316	91.24800000000003	0.9316239316239316	1	1	6.643137440085411	10.117647401988506	58.7176486030221	63.650981940329075	0.09019608050584793	0.10196078568696976	0.0156862735748291	0.0156862735748291	0.2176163390826705	0.44975100445472954	0.09019608050584793	0.18431372940540314	0.1568627506494522	0.18431372940540314	0.08516842871904373	0.12971342823062187	0.10773880477618733
1	412	nan	0	CAT	CAT	3202	3202	0	0	0	nan	741	1124.0	1223.0	1.0	1.1044895306828058	0.7531489329339561	1.0	0.7097701149425287	0.8111032601539694	38.15382608554612	38.91015291668744	12.206555615733702	4.8991005003836925	4.242640687119285	25.43994912015264	25.09949629759949	29.059463403191096	107.14600000000004	0.9487836107554417	1	1	7.61960805952549	13.380392640829086	85.99608074128628	97.39608111232519	0.09803921729326248	0.10980392247438431	0.019607841968536377	0.019607841968536377	0.1958103523264699	0.7696579695209036	0.0941176488995552	0.1882352977991104	0.16470588743686676	0.23137255012989044	0.08466231177250544	0.1486710293425454	0.11605409006921225
1	413	nan	0	CAT	CAT	3202	3202	0	0	0	nan	420	874.0	1222.0	1.0	1.0053011684429403	0.24143540831982574	1.0	0.7608695652173914	0.8844731758912129	23.569136229633028	23.706539182259394	10.770329614269007	4.039780605969313	3.605551275463989	22.0	22.871887918954787	62.365121110027694	77.24800000000003	0.9406494960806271	1	1	5.537255048751831	7.39607859402895	45.16862816363573	40.435295045375824	0.09803921729326248	0.08235294371843338	0.00784313678741455	0.011764705181121826	0.045974584124796276	0.39824928973036	0.09803921729326248	0.14509804546833038	0.13333334028720856	0.14509804546833038	0.08651961013674736	0.11556372803170234	0.10754435277056126
1	414	nan	0	CAT	CAT	3202	3202	0	0	0	nan	437	764.0	1223.0	1.0	1.0462523015814125	0.619071186534633	1.0	0.76	0.8097744951041533	26.873175329792343	27.65863337187866	10.04987562112089	4.003415149556882	3.605551275463989	21.019038988498025	21.10444179038044	-53.39414184900303	82.35000000000002	0.9387755102040817	1	1	6.145098194479942	12.09411796927452	49.654903404414654	59.10980547964573	0.09803921729326248	0.10980392247438431	0.0156862810254097	0.02352941781282425	0.16219185519400636	0.632137407801818	0.10196078568696976	0.21568627655506134	0.1568627506494522	0.21960784494876862	0.08778711706399918	0.17277311384677888	0.11362678124580013
1	415	nan	0	CAT	CAT	3202	3202	0	0	0	nan	277	1830.0	1229.0	1.0	1.2387539611403977	0.8432829657319542	1.0	0.5831578947368421	0.7137659002379326	26.085586669120783	25.0	6.708203932499369	2.941237944810128	2.8284271247461903	13.416407864998739	14.02021635536211	-62.94707669008662	69.83400000000003	0.9342327150084317	1	1	4.733333460986614	7.101960979402065	28.815686844289303	31.541177183389664	0.09019608050584793	0.09803921729326248	0.013725489377975464	0.011764705181121826	0.23569766213134546	0.518322137888243	0.09019608050584793	0.18039216101169586	0.13725490868091583	0.18039216101169586	0.08606060838157481	0.12912656326185573	0.10402775034039459
1	416	nan	0	CAT	CAT	3202	3202	0	0	0	nan	380	1856.0	1223.0	1.0	1.0212935724070271	0.5698625834252818	1.0	0.8260869565217391	0.9380057610447984	24.330848334797107	24.186773244895647	10.0	3.9351547653703896	3.605551275463989	19.0	19.99363143516935	-64.27183205998935	71.35000000000002	0.9632446134347274	1	1	5.317647196352482	7.494117826223373	45.05098184198141	41.88235357403755	0.10196078568696976	0.10196078568696976	0.0156862735748291	0.00784313678741455	0.13281526607327093	0.19222877028992968	0.09803921729326248	0.14509804546833038	0.16470588743686676	0.14901961386203766	0.0871745442024997	0.12285439059382579	0.1185552153736353
1	417	nan	0	CAT	CAT	3202	3202	0	0	0	nan	479	1886.0	1226.0	1.0	1.0124929021954843	0.21580148477981342	1.0	0.7664	0.8614219722501081	25.177290313401556	25.80697580112788	11.40175425099138	4.276827246418741	4.0	23.70232056149777	24.584044322080953	19.36178403666264	83.59200000000003	0.9410609037328095	1	1	6.203921727836132	11.901961170136929	58.00784506648779	67.16078648716211	0.10588235408067703	0.11764705926179886	0.0156862735748291	0.019607841968536377	0.1755264258615466	0.8930350021951984	0.10196078568696976	0.5921568870544434	0.16862745583057404	0.5921568870544434	0.08737917926529763	0.16763325591742154	0.12110197299893066
1	418	nan	0	CAT	CAT	3202	3202	0	0	0	nan	641	795.0	1220.0	1.0	1.0861847881423918	0.6465052706341677	1.0	0.6259765625	0.7309781596748128	33.49892867773906	33.12099032335839	11.40175425099138	4.512081582483872	4.123105625617661	25.88772868840168	25.55665158346167	-53.81016853842805	104.97400000000005	0.928312816799421	1	1	7.247059024870396	11.658823847770691	71.09411941468716	81.80392381548882	0.09803921729326248	0.11372549086809158	0.011764712631702423	0.007843144237995148	0.4328859061988858	0.4485737726995644	0.0941176488995552	0.23137255012989044	0.14509804546833038	0.23137255012989044	0.08525951793965171	0.1371626335031846	0.11091126273742147
1	419	nan	0	CAT	CAT	3202	3202	0	0	0	nan	708	1037.0	1231.0	1.0	1.0868795954923645	0.7189710996055116	1.0	0.650137741046832	0.7799815875969767	36.36691366900327	35.608987629529715	12.041594578792296	4.782971430247725	4.242640687119285	25.328871355390692	25.276458534074163	43.59178597221293	106.80200000000005	0.927916120576671	1	1	7.439215891063213	11.41960820555687	83.23137506097555	94.1843166872859	0.09803921729326248	0.11372549086809158	0.019607841968536377	0.0156862735748291	0.35379471120093564	0.7212639432361372	0.09803921729326248	0.1921568661928177	0.16470588743686676	0.33725491166114807	0.0855082286329105	0.13125986443168816	0.11755843935166038
1	420	nan	0	CAT	CAT	3202	3202	0	0	0	nan	214	1762.0	1227.0	1.0	1.0467348770908043	0.5948810740692466	1.0	0.740484429065744	0.8316072673897857	18.672644050495045	19.209372712298546	7.280109889280518	2.9273440685512195	2.8284271247461903	14.546477236774544	15.009327607179639	49.45805310697154	56.86600000000002	0.928416485900217	1	1	4.137255012989044	5.737255021929741	20.82352976500988	22.75686315447092	0.09019608050584793	0.0941176488995552	0.00784313678741455	0.00784313678741455	0.1628130098544714	0.26437595307790374	0.0941176488995552	0.16078431904315948	0.12156862765550613	0.16078431904315948	0.08619281277060509	0.11952614629020293	0.09730621385518635
1	421	nan	0	CAT	CAT	3202	3202	0	0	0	nan	500	1267.0	1231.0	1.0	1.0658866932084516	0.7132268338030732	1.0	0.7680491551459293	0.8446597553679034	30.199573850302745	30.14962686336267	10.770329614269007	4.285612880693624	4.0	20.0	21.167886795796754	-1.052238317831264	86.24800000000003	0.9514747859181731	1	1	6.282353103160858	11.227451227605343	60.96078636497259	58.956864185631275	0.10980392247438431	0.08235294371843338	0.0156862735748291	0.027450978755950928	0.0958209179533045	1.268470976726257	0.10588235408067703	0.2235294133424759	0.16862745583057404	0.2235294133424759	0.08725490421056747	0.15593682260562977	0.12192157272994518
1	422	nan	0	CAT	CAT	3202	3202	0	0	0	nan	284	1783.0	1229.0	1.0	1.0080960811413047	0.3941487077808167	1.0	0.7867036011080333	0.8637269444812857	19.929459917722937	19.4164878389476	8.94427190999916	3.4311660345623167	3.0	17.582152185432196	18.3161039296777	26.47663630881583	64.28000000000002	0.9357495881383855	1	1	4.619607970118523	6.074509955942631	27.29019656777382	28.53725554049015	0.09019608050584793	0.08627451211214066	0.00784313678741455	0.011764705181121826	0.10650279720025439	0.4764849236212359	0.09019608050584793	0.16078431904315948	0.11764705926179886	0.16078431904315948	0.0855482957429356	0.11249092511004871	0.0960922414358233
1	423	nan	0	CAT	CAT	3202	3202	0	0	0	nan	400	1094.0	1233.0	1.0	1.1188836231883783	0.7715722100103274	1.0	0.7407407407407407	0.8173652679413028	28.52365627333882	27.51363298439521	8.246211251235321	3.6627001483087884	3.1622776601683795	17.44133022449836	18.145088587780627	14.448681771248632	78.42000000000003	0.9280742459396751	1	1	5.607843294739723	9.772549338638783	49.4470603838563	52.40000135451555	0.09803921729326248	0.10588235408067703	0.027450978755950928	0.023529410362243652	0.18810522198251736	0.6635672456607036	0.09803921729326248	0.19607843458652496	0.18039216101169586	0.21176470816135406	0.08496732264757156	0.1480689293733149	0.12361765095964074
1	424	nan	0	CAT	CAT	3202	3202	0	0	0	nan	426	1391.0	1233.0	1.0	1.030276163806826	0.581895808901768	1.0	0.7745454545454545	0.8089177190408181	25.97555286280881	26.40075756488817	10.04987562112089	4.004575821004563	3.605551275463989	21.0	21.124964997645886	-27.574194841772623	81.35000000000002	0.9352360043907794	1	1	5.878431528806686	9.741176821291447	55.10980561375618	51.53333478420973	0.10196078568696976	0.09803921729326248	0.02352941781282425	0.023529410362243652	0.3199018795688678	0.7922858709924431	0.0941176488995552	0.18431372940540314	0.20392157137393951	0.1882352977991104	0.08644752248245127	0.14325260031310952	0.1293657408773619
1	425	nan	0	CAT	CAT	3202	3202	0	0	0	nan	490	1459.0	1230.0	1.0	1.0881089565929694	0.6443295672914416	1.0	0.6533333333333333	0.6871548121616231	29.301862069996563	30.675723300355934	10.295630140987	3.960665870453944	3.605551275463989	21.35595755467132	22.408538598333067	-32.37958400962207	94.66200000000003	0.906567992599445	1	1	6.596078611910343	9.098039485514164	57.019609697163105	52.85882484912872	0.0941176488995552	0.09019608050584793	0.023529410362243652	0.0156862735748291	0.48504419338053245	0.6624659181613397	0.09803921729326248	0.1411764770746231	0.16470588743686676	0.16470588743686676	0.08566335859623822	0.1181563569547294	0.11636655040237369
1	426	nan	0	CAT	CAT	3202	3202	0	0	0	nan	638	1167.0	1234.0	1.0	1.128054814179433	0.7427558259101081	1.0	0.6751322751322751	0.6898853241805082	35.593056487163686	37.16180835212409	11.661903789690601	4.427941848294564	4.0	25.616630627502172	23.831771675888643	18.385839572220945	107.80200000000005	0.8935574229691877	1	1	7.596078641712666	11.301961116492748	68.86666858196259	75.60000178962946	0.09019608050584793	0.10980392247438431	0.0156862735748291	0.007843144237995148	0.3832375570257346	0.32783090778893875	0.09803921729326248	0.20000000298023224	0.1568627506494522	0.20000000298023224	0.08534919822149062	0.1269883271516039	0.10794148680558399
1	427	nan	0	CAT	CAT	3202	3202	0	0	0	nan	412	1666.0	1233.0	1.0	1.0360802167277008	0.6198905083495925	1.0	0.7266313932980599	0.8676260677789992	25.977710540899423	26.476404589747453	10.198039027185569	3.954927465447492	3.605551275463989	20.0	20.384406010560316	-8.055450614266453	77.24800000000003	0.9417142857142857	1	1	5.3960785791277885	8.423529617488384	41.596079133450985	46.964706890285015	0.0941176488995552	0.0941176488995552	0.00784313678741455	0.00784313678741455	0.20551830528223047	0.8487442729312709	0.09803921729326248	0.20392157137393951	0.13333334028720856	0.2078431397676468	0.08565204093853633	0.13370681932521244	0.10096135712002666
1	428	nan	0	CAT	CAT	3202	3202	0	0	0	nan	374	855.0	1237.0	1.0	1.501184152937415	0.9015450538610701	1.0	0.5158620689655172	0.48281598078147503	34.730126310525485	32.802438933713454	7.615773105863909	2.891921415748373	2.8284271247461903	16.463109131149892	15.027212995550741	39.18123732001587	98.66200000000005	0.8490351872871736	1	1	6.996078625321388	10.733333699405193	36.4666672796011	47.81960938870907	0.09019608050584793	0.11372549086809158	0.00784313678741455	0.011764712631702423	0.26953743245296674	0.7431280143519526	0.0941176488995552	0.18431372940540314	0.12156862765550613	0.32156863808631897	0.08531803201611449	0.13089431340738042	0.09750445796684785
1	429	nan	0	CAT	CAT	3202	3202	0	0	0	nan	252	1329.0	1240.0	1.0	1.0167624182855475	0.36334370990208525	1.0	0.7368421052631579	0.864537552740097	18.74084761632638	18.681541692269406	8.06225774829855	3.2235525975029917	2.8284271247461903	16.263455967290593	17.460007498378378	-64.60457331975579	60.52200000000002	0.935064935064935	1	1	4.156862862408161	5.007843218743801	24.294118091464043	24.95686326175928	0.09019608050584793	0.08627451211214066	0.00784313678741455	0.011764705181121826	0.046815856965599256	0.49621524680731965	0.0941176488995552	0.13333334028720856	0.12941177189350128	0.1411764770746231	0.0848339359675135	0.10220088201517961	0.0964052305216827
1	430	nan	0	CAT	CAT	3202	3202	0	0	0	nan	669	1596.0	1239.0	1.0	1.3189162863318915	0.8390004249618355	1.0	0.5973214285714286	0.5618950924424989	41.64575866254069	39.66106403010388	10.770329614269007	3.881647092316452	3.605551275463989	24.463744624668724	22.66073842416797	38.89509212389598	122.31800000000004	0.8576923076923076	1	1	8.921568877995014	12.262745454907417	76.01176689565182	70.61176621168852	0.0941176488995552	0.0941176488995552	0.019607841968536377	0.011764705181121826	0.8773899954904129	0.7860864371423877	0.09803921729326248	0.14509804546833038	0.16862745583057404	0.14509804546833038	0.08496732264757156	0.11678805195149922	0.1136199804120356
1	431	nan	0	CAT	CAT	3202	3202	0	0	0	nan	480	834.0	1238.0	1.0	1.044865900399012	0.6537831546117914	1.0	0.8080808080808081	0.8443287380678763	28.532998824458424	27.85677655436824	11.0	4.250475269294667	4.0	21.0	21.59040544040986	-77.68268416815964	84.52200000000002	0.9495548961424333	1	1	6.258823700249195	13.83529445528984	66.04706079512835	67.5411779731512	0.10980392247438431	0.09803921729326248	0.02352941781282425	0.0313725546002388	0.15584358833629935	0.9436763439002	0.09803921729326248	0.3019607961177826	0.21960784494876862	0.3019607961177826	0.08573731096231774	0.18952458157931287	0.13759804332318407
1	432	nan	0	CAT	CAT	3202	3202	0	0	0	nan	596	1481.0	1239.0	1.0	1.0162154744050558	0.4793869729869307	1.0	0.6898148148148148	0.8131093075259698	29.544253525637913	31.064449134018133	12.806248474865697	4.744042287170603	4.123105625617661	25.4911749434976	25.92814411855243	6.790279074948008	95.97400000000005	0.943784639746635	1	1	6.60000017285347	9.862745426595211	69.41960992664099	71.00784485042095	0.09803921729326248	0.10980392247438431	0.019607841968536377	0.007843144237995148	0.1584369449243728	0.42691018933458597	0.09803921729326248	0.16862745583057404	0.16078431904315948	0.16862745583057404	0.08684210753754566	0.12977296613941067	0.1164758555816124
1	433	nan	0	CAT	CAT	3202	3202	0	0	0	nan	625	1565.0	1242.0	1.0	1.5276453033043207	0.8904112816785748	1.0	0.5918560606060606	0.48529566190250206	44.88071514829556	43.18564576337837	10.0	3.677303468582879	3.0	21.306844517130692	20.42776450655358	-7.686842440059299	127.21600000000005	0.8143322475570033	1	1	9.396078661084175	12.388235598802567	73.86666882783175	69.4156878888607	0.0941176488995552	0.09803921729326248	0.019607849419116974	0.011764705181121826	1.1188418581030624	0.3719716858865357	0.11764705926179886	0.14901961386203766	0.1764705926179886	0.14901961386203766	0.08864225151966203	0.11687014715851478	0.1181866701245308
1	434	nan	0	CAT	CAT	3202	3202	0	0	0	nan	520	1069.0	1246.0	1.0	1.0303783108959814	0.5603598823609424	1.0	0.6896551724137931	0.7610441785352975	28.47923845776803	28.792360097775937	11.180339887498949	4.303388361923132	3.802775637731995	22.7788601687669	23.58790758572861	-19.436506249405276	92.66200000000003	0.913081650570676	1	1	6.450980566442013	11.803921945393085	63.160786375403404	74.84706108272076	0.09803921729326248	0.12156862765550613	0.019607849419116974	0.019607849419116974	0.2913609191788591	0.8038275378064231	0.10588235408067703	0.21960784494876862	0.1764705926179886	0.22745098173618317	0.08601307421922684	0.15738562593857447	0.12146305072192963
1	435	nan	0	CAT	CAT	3202	3202	0	0	0	nan	469	1303.0	1244.0	1.0	1.0056441799802347	0.3944905635347662	1.0	0.7516025641025641	0.8420273958621414	25.553461991797857	25.495097567963924	11.661903789690601	4.314580569185786	4.0	23.0	23.481076019618758	-31.014900470852997	83.66200000000003	0.9398797595190381	1	1	5.741176635026932	9.454902298748493	60.125491961836815	57.141178123652935	0.09803921729326248	0.10196078568696976	0.027450986206531525	0.01764705777168274	0.14801697463142519	0.4910976059802506	0.10196078568696976	0.23529411852359772	0.19607843458652496	0.23529411852359772	0.08442906816216077	0.13904268086394844	0.12819934320221069
1	436	nan	0	CAT	CAT	3202	3202	0	0	0	nan	388	637.0	1243.0	1.0	1.0459777614452945	0.6307424721456417	1.0	0.7390476190476191	0.8386575798898946	25.439467438025464	25.0	9.486832980505138	3.7950610708013213	3.605551275463989	20.0	19.74082894941054	75.55338549792933	76.24800000000003	0.9304556354916067	1	1	5.490196213126183	4.96078447625041	46.90980517119169	30.51764812693	0.09803921729326248	0.07450980693101883	0.019607849419116974	0.003921568393707275	0.12589542442688947	0.32991717679607874	0.10196078568696976	0.10980392247438431	0.1882352977991104	0.10980392247438431	0.08855155182461585	0.08001265284274856	0.12090155971956622
1	437	nan	0	CAT	CAT	3202	3202	0	0	0	nan	230	1708.0	1250.0	1.0	1.2725038214065818	0.8654057648350553	1.0	0.6052631578947368	0.7108641192207135	24.460375013350195	23.345235059857504	5.656854249492381	2.7078165497898095	2.23606797749979	11.313708498984761	12.256402023731352	-44.75558974808921	63.76400000000003	0.9406952965235174	1	1	4.509804032742977	6.650980614125729	23.501961156725883	27.603922203183174	0.0941176488995552	0.10980392247438431	0.00784313678741455	0.007843144237995148	0.03287292138037405	0.24105130213168496	0.09803921729326248	0.16470588743686676	0.13333334028720856	0.16470588743686676	0.08842753005378387	0.13041138459070056	0.10218243981185167
1	438	nan	0	CAT	CAT	3202	3202	0	0	0	nan	424	1255.0	1249.0	1.0	1.0348865783905652	0.6257150678696941	1.0	0.7412587412587412	0.7778444844220643	26.39596309084541	26.0	10.0	4.036729074527044	3.605551275463989	19.95923680957312	20.590215868073187	16.472563158856765	82.76400000000002	0.9422222222222222	1	1	5.772549174726009	9.788235627114773	50.188236847519875	59.19215837866068	0.09803921729326248	0.11372549086809158	0.023529410362243652	0.019607849419116974	0.06719372072443483	0.7837380924374754	0.10196078568696976	0.2078431397676468	0.16078431904315948	0.23529411852359772	0.08615745036904492	0.14609306906141453	0.1183684831309431
1	439	nan	0	CAT	CAT	3202	3202	0	0	0	nan	440	1616.0	1253.0	1.0	1.0174520463743606	0.54791781579504	1.0	0.7652173913043478	0.8728180215603675	25.93530187584165	25.612496949731394	10.63014581273465	4.155115054876925	3.605551275463989	21.019038988498025	21.695714290982657	-31.08822803444982	79.59200000000003	0.9452201933404941	1	1	5.937255047261715	7.635294325649738	50.870589695870876	45.419608764350414	0.10196078568696976	0.0941176488995552	0.011764712631702423	0.00784313678741455	0.07009969222985797	0.5339643354930389	0.09803921729326248	0.13333334028720856	0.15294118225574493	0.1411764770746231	0.08861574697405544	0.11395961680074236	0.11561497658152473
1	440	nan	0	CAT	CAT	3202	3202	0	0	0	nan	267	1805.0	1251.0	1.0	1.1032873902629496	0.6484961358240099	1.0	0.7063492063492064	0.775790905387572	21.844429216841156	21.633307652783937	7.810249675906654	3.0564500084893043	2.8284271247461903	16.609095970747994	16.62837154728763	-60.83893290265953	65.76400000000002	0.9206896551724137	1	1	4.643137380480766	7.674510009586811	29.882353767752647	33.400000751018524	0.10098039358854294	0.0941176488995552	0.011764712631702423	0.011764705181121826	0.10623268614971063	1.4039521948308127	0.10196078568696976	0.35686275362968445	0.14901961386203766	0.3764705955982208	0.08598402556445864	0.1421205557330891	0.11191892796911104
1	441	nan	0	CAT	CAT	3202	3202	0	0	0	nan	538	1525.0	1250.0	1.0	1.0549438107529454	0.1941472571149625	1.0	0.6183908045977011	0.7403547336969951	27.166966312347522	29.614185789921695	11.0	4.211234037528564	3.605551275463989	25.45584412271571	26.650044047116744	-53.59096532268099	95.56000000000004	0.8959200666111574	1	1	6.670588418841362	12.792157106101513	66.18823732435703	72.36078617721796	0.09607843309640884	0.0941176488995552	0.027450978755950928	0.03921569138765335	0.4945640244982883	1.1255808440485593	0.0941176488995552	0.250980406999588	0.18431372940540314	0.250980406999588	0.08552036434412003	0.16400201418078864	0.12302646342817293
1	442	nan	0	CAT	CAT	3202	3202	0	0	0	nan	628	912.0	1254.0	1.0	1.2737450234613914	0.8507671020226394	1.0	0.5788018433179724	0.5670180684703731	39.96511770841926	43.41658669218482	10.816653826391969	4.130791628187517	3.605551275463989	21.86432666440485	21.003383797559554	48.929497412114934	117.97400000000005	0.9248895434462445	1	1	7.992157086730003	15.498039595782757	70.7882372289896	99.79215969890356	0.0941176488995552	0.13725490868091583	0.0156862735748291	0.019607841968536377	0.1123861397821993	0.42138252119221054	0.0941176488995552	0.23529411852359772	0.1764705926179886	0.24705882370471954	0.08502294773117025	0.16487276165726336	0.1127201229760981
1	443	nan	0	CAT	CAT	3202	3202	0	0	0	nan	496	1783.0	1255.0	1.0	1.0182322048396169	0.4172172688502246	1.0	0.7630769230769231	0.8426244194141199	26.57243478673095	26.92582403567252	11.180339887498949	4.330741148930919	4.0	22.94558781116753	24.149208708148684	19.305068189641872	86.00600000000003	0.9402843601895735	1	1	6.258823700249195	10.48627483099699	63.27843337506056	63.67451138794422	0.10196078568696976	0.0941176488995552	0.023529410362243652	0.019607841968536377	0.050909644901362495	1.534341776591001	0.09803921729326248	0.29019609093666077	0.1921568661928177	0.29019609093666077	0.08573731096231774	0.1436476004246163	0.12757748664326726
1	444	nan	0	CAT	CAT	3202	3202	0	0	0	nan	491	1503.0	1256.0	1.0	1.021252850141589	0.4966055733870614	1.0	0.7553846153846154	0.8903150996787464	27.019776554566434	27.202941017470888	11.313708498984761	4.34451033910064	4.0	22.627416997969522	23.452526414061097	-43.33321185416094	83.24800000000003	0.9487922705314009	1	1	6.082353100180626	10.372549280524254	53.223530642688274	59.333334900438786	0.09803921729326248	0.0941176488995552	0.011764705181121826	0.023529410362243652	0.2447746180194307	1.2096182856475017	0.09803921729326248	0.21568627655506134	0.1411764770746231	0.21568627655506134	0.08689075857400894	0.14817927543606077	0.10839822941484374
1	445	nan	0	CAT	CAT	3202	3202	0	0	0	nan	430	1674.0	1259.0	1.0	1.0233249979677224	0.5762792394931417	1.0	0.7517482517482518	0.8694631766454415	25.95815590554564	25.495097567963924	10.44030650891055	4.095943495787873	3.605551275463989	20.506096654409877	21.214377169236652	-81.97095402028975	78.83400000000003	0.9429824561403509	1	1	5.533333487808704	9.466666981577873	51.30980559438467	51.25882492214441	0.10196078568696976	0.09803921729326248	0.019607841968536377	0.019607841968536377	0.09552161405750793	0.5914241230004322	0.09803921729326248	0.18039216101169586	0.1725490242242813	0.18039216101169586	0.0851282075047493	0.14564103048581342	0.11932512928926667
1	446	nan	0	CAT	CAT	3202	3202	0	0	0	nan	402	1022.0	1262.0	1.0	1.0313242042148743	0.5911887500736863	1.0	0.7282608695652174	0.773121546634222	25.33218509135526	25.942243542145693	9.899494936611665	3.9004255459786457	3.605551275463989	20.877722824695887	20.431249232600926	34.87847071759071	80.83400000000005	0.9284064665127021	1	1	5.572549171745777	10.431372828781605	49.066668286919594	54.768628761172295	0.09803921729326248	0.0941176488995552	0.023529410362243652	0.03529411554336548	0.14374143265848816	1.0347982498303716	0.0941176488995552	0.250980406999588	0.16862745583057404	0.2705882489681244	0.0857315257191658	0.1604826589043324	0.12205638877343182
1	447	nan	0	CAT	CAT	3202	3202	0	0	0	nan	488	1087.0	1262.0	1.0	1.0299913969846342	0.6054393758307788	1.0	0.7577639751552795	0.8604764531219748	28.027161257646824	27.459060435491963	11.0	4.294710690227262	4.0	22.0	22.306577343836558	2.57172652428233	84.42000000000003	0.9466537342386033	1	1	6.258823685348034	10.854902282357216	60.67451174557209	67.92549224197865	0.10196078568696976	0.11372549086809158	0.019607849419116974	0.02352941781282425	0.11782299005819014	0.8981886449697978	0.10588235408067703	0.2078431397676468	0.18039216101169586	0.21176470816135406	0.08815244627250753	0.15288594763883404	0.12433301587207396
1	448	nan	0	CAT	CAT	3202	3202	0	0	0	nan	544	1232.0	1266.0	1.0	1.0265861219134647	0.5261784325108896	1.0	0.671604938271605	0.8123946205468531	28.758325597441203	29.274562336608895	11.704699910719626	4.407447145152537	4.0	23.70232056149777	24.455337736629968	-19.77302794044741	91.73200000000004	0.9299145299145299	1	1	6.286274693906307	11.380392543971539	67.45098242163658	71.0901982486248	0.09803921729326248	0.10588235408067703	0.027450978755950928	0.019607849419116974	0.5645517888230384	0.26007049953300126	0.0941176488995552	0.2078431397676468	0.1882352977991104	0.2078431397676468	0.08381699591875076	0.15173856725295384	0.12399077651036136
1	449	nan	0	CAT	CAT	3202	3202	0	0	0	nan	416	1353.0	1266.0	1.0	1.05577659069249	0.64164076686748	1.0	0.7563636363636363	0.7852501663925296	26.575430825797575	26.419689627245813	9.848857801796104	3.79051287967731	3.3839144678161843	19.677398201998148	20.38349622501036	29.200484262842156	81.59200000000004	0.929608938547486	1	1	5.752941340208054	8.80784336477518	42.47843229025602	56.06274666637182	0.09019608050584793	0.10980392247438431	0.011764705181121826	0.019607841968536377	0.1836858188633368	0.9531952444725684	0.09019608050584793	0.23137255012989044	0.14901961386203766	0.34117648005485535	0.08460207853247137	0.12952710830551736	0.10211161608234622
1	450	nan	0	CAT	CAT	3202	3202	0	0	0	nan	800	1172.0	1262.0	1.0	1.0535144186312582	0.5831436773887457	1.0	0.6926406926406926	0.6533536570947212	35.971258447384216	36.05551275463989	12.806248474865697	4.997940185089185	4.242640687119285	31.235807588017884	29.221936567869076	-46.17579637767753	124.04400000000005	0.8953553441522104	1	1	8.54901984333992	16.15294162184	104.88627757877111	112.2588268443942	0.09803921729326248	0.11764705926179886	0.0313725471496582	0.0156862810254097	0.4756563278200641	0.4615769916727065	0.09803921729326248	0.239215686917305	0.20392157137393951	0.24313725531101227	0.0854901984333992	0.1615294162184	0.1311078469734639
1	451	nan	0	CAT	CAT	3202	3202	0	0	0	nan	343	1738.0	1263.0	1.0	1.0827447190524158	0.7185373457044502	1.0	0.7221052631578947	0.8140870638400749	25.292245559609366	26.0	8.94427190999916	3.4842542714515403	3.0	18.0	17.59046282013689	62.20594140004107	72.76400000000002	0.9282814614343707	1	1	5.290196217596531	7.062745288014412	42.14117784798145	37.654902920126915	0.10196078568696976	0.09803921729326248	0.023529410362243652	0.011764705181121826	0.2367831650118984	0.6568838707268071	0.10588235408067703	0.1411764770746231	0.18431372940540314	0.14509804546833038	0.08672452815732018	0.11578270963958052	0.12286057681627245
1	452	nan	0	CAT	CAT	3202	3202	0	0	0	nan	484	813.0	1268.0	1.0	1.0615968714560842	0.688322619748563	1.0	0.7947454844006568	0.8002790038318403	29.313793913442513	28.460498941515414	10.295630140987	4.180313076941798	4.0	20.0	21.264363725283175	-1.9607853351488895	87.17800000000003	0.9407191448007775	1	1	6.184313900768757	11.380392491817474	61.71372738480568	67.07843293249607	0.09803921729326248	0.0941176488995552	0.027450986206531525	0.035294122993946075	0.12128163492052087	0.9197212826138976	0.10196078568696976	0.21960784494876862	0.1882352977991104	0.250980406999588	0.08471662877765421	0.1558957875591435	0.1275077012082762
1	453	nan	0	CAT	CAT	3202	3202	0	0	0	nan	674	1000.0	1266.0	1.0	1.132165561815113	0.775997612954502	1.0	0.6835699797160243	0.6835007109457234	37.302094790240766	38.28837943815329	11.313708498984761	4.53994128722224	4.0	24.119095530943305	23.527768234059643	56.979527742771616	111.31800000000004	0.9239204934886909	1	1	8.200000204145908	12.505882687866688	74.5411785542965	81.19608026742935	0.0941176488995552	0.10980392247438431	0.0156862735748291	0.007843144237995148	0.6197714397590558	0.34202882236636145	0.10196078568696976	0.20392157137393951	0.1568627506494522	0.20392157137393951	0.08817204520586998	0.1344718568587816	0.11059522040696809
1	454	nan	0	CAT	CAT	3202	3202	0	0	0	nan	402	1318.0	1270.0	1.0	1.2000859440293778	0.8381785950807311	1.0	0.6184615384615385	0.760724286422044	30.80729490349022	29.732137494637012	8.06225774829855	3.5745579428836387	3.1622776601683795	15.727458191852572	16.80217105984678	41.55765850327766	81.49000000000004	0.9327146171693735	1	1	5.572549171745777	8.717647440731525	41.47843223065138	53.44313943386078	0.09019608050584793	0.125490203499794	0.011764705181121826	0.00784313678741455	0.09198862916454675	0.2459467599646232	0.09019608050584793	0.15294118225574493	0.1411764770746231	0.16470588743686676	0.0857315257191658	0.13411765293433117	0.10318017967823725
1	455	nan	0	CAT	CAT	3202	3202	0	0	0	nan	436	1385.0	1265.0	1.0	1.029585947718173	0.5968676223942672	1.0	0.7290969899665551	0.8596478352984958	26.409250865055398	25.942243542145693	10.295630140987	4.0792364416075575	3.605551275463989	20.12461179749811	21.189191192128664	-24.02688621217022	79.83400000000003	0.9406688241639698	1	1	5.5921570137143135	9.96078459173441	53.69019788503647	59.42353095859289	0.10588235408067703	0.10980392247438431	0.0156862810254097	0.027450978755950928	0.09227718684578104	0.8977894637319563	0.09803921729326248	0.21176470816135406	0.16862745583057404	0.21176470816135406	0.08603318482637405	0.15324283987283707	0.12314265569962493
1	456	nan	0	CAT	CAT	3202	3202	0	0	0	nan	220	1898.0	1267.0	1.0	1.043742822085176	0.5369355968789661	1.0	0.8088235294117647	0.8601186133582407	18.538765775138742	18.35755975068582	7.0710678118654755	3.00591342680136	2.8284271247461903	15.0	15.639733579998856	51.076072826483	56.694000000000024	0.9586056644880174	1	1	4.266666762530804	9.054902166128159	21.329412132501602	38.21960886567831	0.09019608050584793	0.14901961386203766	0.00784313678741455	0.019607841968536377	0.24017656317207825	0.38945302866492426	0.11372549086809158	0.26274511218070984	0.11764705926179886	0.26274511218070984	0.09078014388363412	0.1926574928963438	0.09695187332955274
1	457	nan	0	CAT	CAT	3202	3202	0	0	0	nan	505	1106.0	1275.0	1.0	1.0827217345293074	0.5393358695424513	1.0	0.6441326530612245	0.6791875066789046	28.57329042702699	32.202484376209235	10.63014581273465	3.9898564912434833	3.605551275463989	23.329743313566976	24.061303372073084	52.2867335981936	96.66200000000003	0.8767361111111112	1	1	7.419608019292355	12.831372983753681	55.474511064589024	67.51764891296625	0.09803921729326248	0.10588235408067703	0.011764705181121826	0.02352941781282425	0.1369848729724813	0.3864587914944832	0.12941177189350128	0.20392157137393951	0.14509804546833038	0.2078431397676468	0.09048302462551652	0.15648015833845952	0.10985051695958223
1	458	nan	0	CAT	CAT	3202	3202	0	0	0	nan	563	940.0	1273.0	1.0	1.0143859332462681	0.34840072250876086	1.0	0.746684350132626	0.8106596054058861	27.85159055087758	28.635642126552707	12.165525060596439	4.553476930362035	4.0	25.0	26.106568273277915	-18.066171010954836	93.42000000000003	0.9237079573420837	1	1	6.788235478103161	12.4549023732543	67.89019832015038	76.388237349689	0.0941176488995552	0.10980392247438431	0.021568629890680313	0.023529410362243652	0.33108172520707707	1.0960774196700374	0.10588235408067703	0.1882352977991104	0.18039216101169586	0.2235294133424759	0.08592703136839444	0.15765699206651013	0.12058649790435236
1	459	nan	0	CAT	CAT	3202	3202	0	0	0	nan	543	902.0	1281.0	1.0	1.2417555949547803	0.8446385061988743	1.0	0.5851293103448276	0.7245565974853136	36.5536194245452	34.132096331752024	9.219544457292887	3.9053532187886786	3.605551275463989	18.821421350135708	19.568508044007093	39.9775989566571	97.04400000000005	0.9126050420168067	1	1	7.18039233237505	11.61568658798933	66.38431590050459	69.20392315089703	0.10588235408067703	0.10980392247438431	0.0156862810254097	0.011764705181121826	0.285452501239883	0.7750859932072148	0.12941177189350128	0.23137255012989044	0.16862745583057404	0.250980406999588	0.09205631195352627	0.14891905882037604	0.1222547254152939
1	460	nan	0	CAT	CAT	3202	3202	0	0	0	nan	648	1197.0	1277.0	1.0	1.0708876150043036	0.6893006796292329	1.0	0.7405714285714285	0.7643474495799433	34.06423297195949	34.92849839314596	11.40175425099138	4.5732200200318145	4.123105625617661	24.0	24.678698052397085	80.58976318522426	103.21600000000005	0.9184975194897236	1	1	7.19607862085104	11.760784730315208	72.41176659613848	80.3607865869999	0.0941176488995552	0.10588235408067703	0.0156862735748291	0.0156862735748291	0.4079620390132545	0.779933892910797	0.09803921729326248	0.19607843458652496	0.1568627506494522	0.19607843458652496	0.08669974241989205	0.14169620157006274	0.11174655338910258
1	461	nan	0	CAT	CAT	3202	3202	0	0	0	nan	426	1623.0	1277.0	1.0	1.0030815123262595	0.3120141775182405	1.0	0.7717391304347826	0.9166539124302807	23.952221174042922	23.769728648009426	11.180339887498949	4.167721742986517	3.605551275463989	21.920310216782973	22.756465114394455	2.2416035292548386	76.42000000000003	0.9519553072625698	1	1	5.474509947001934	7.666666932404041	55.04313915967941	46.80000115185976	0.10980392247438431	0.09803921729326248	0.019607841968536377	0.011764705181121826	0.09020256426979056	0.6442732024502094	0.10196078568696976	0.15294118225574493	0.1882352977991104	0.16078431904315948	0.08689698328574498	0.12169312591117526	0.12920924685370755
1	462	nan	0	CAT	CAT	3202	3202	0	0	0	nan	378	1268.0	1286.0	1.0	1.0565712322651328	0.6833269007191541	1.0	0.7269230769230769	0.8350810098343229	25.799213823514883	25.179356624028344	9.486832980505138	3.7707599640927647	3.1622776601683795	19.0	18.836329988549753	-88.14461446556062	75.42000000000003	0.9391304347826087	1	1	5.262745246291161	11.368627667427063	43.96470734477043	51.9372561275959	0.09803921729326248	0.09803921729326248	0.019607849419116974	0.035294122993946075	0.12731362585601938	0.9435351010465755	0.09803921729326248	0.27843138575553894	0.16078431904315948	0.27843138575553894	0.08488298784340581	0.18336496237785585	0.11630874958933976
1	463	nan	0	CAT	CAT	3202	3202	0	0	0	nan	621	984.0	1282.0	1.0	1.0621349196964969	0.6018296134229142	1.0	0.5914285714285714	0.7175454985712306	32.048232703074824	35.4400902933387	11.40175425099138	4.530816623390275	4.123105625617661	24.041630560342615	25.594504308094056	43.553202904589455	104.28600000000006	0.9052478134110787	1	1	7.262745283544064	10.423529766499996	75.58039444684982	73.65098240971565	0.09803921729326248	0.10588235408067703	0.023529410362243652	0.011764705181121826	0.361509419366587	0.5990867259821591	0.10980392247438431	0.14901961386203766	0.18431372940540314	0.16078431904315948	0.08750295522342245	0.12558469598192767	0.1217075594957324
1	464	nan	0	CAT	CAT	3202	3202	0	0	0	nan	415	1058.0	1283.0	1.0	1.0514135860060543	0.6557130622809288	1.0	0.7319223985890653	0.818242779011183	26.64236719350357	26.1725046566048	9.055385138137417	3.867432932286044	3.605551275463989	19.30372149007379	20.11525859243455	82.49676299565307	79.83400000000003	0.9304932735426009	1	1	5.537255056202412	9.145098380744457	53.035295613110065	50.643138624727726	0.10196078568696976	0.10196078568696976	0.027450978755950928	0.019607841968536377	0.1246035469429325	0.8638970475877081	0.09803921729326248	0.1764705926179886	0.20392157137393951	0.19607843458652496	0.08518853932619094	0.1406938212422224	0.12779589304363873
1	465	nan	0	CAT	CAT	3202	3202	0	0	0	nan	538	1558.0	1284.0	1.0	1.3972988696493207	0.8150643507797525	1.0	0.5123809523809524	0.4651421126402675	37.87555288174047	36.796738985948195	9.848857801796104	3.4496151270189808	3.0	23.329877535913212	21.94397565146179	33.98473298501464	120.56000000000006	0.82642089093702	1	1	8.309804156422615	14.50980443507433	54.69804035127163	76.11764942854643	0.09019608050584793	0.12156862765550613	0.011764705181121826	0.0156862810254097	0.6697919974475731	0.38561531864877885	0.0941176488995552	0.19607843458652496	0.14509804546833038	0.2078431397676468	0.08479391996349607	0.14805922892932988	0.10166921998377626
1	466	nan	0	CAT	CAT	3202	3202	0	0	0	nan	459	832.0	1284.0	1.0	1.0135952641115353	0.4998685028404864	1.0	0.7982608695652174	0.8715803592482052	26.054215466769822	26.0	11.0	4.223455471827851	4.0	21.96500713547661	22.56559015708414	-11.358418322019013	81.35000000000004	0.9473684210526315	1	1	5.996078588068485	10.215686537325382	58.89411952346563	62.03529557585716	0.10196078568696976	0.10588235408067703	0.02156863361597061	0.019607841968536377	0.15336599859937763	1.2583723345445403	0.10196078568696976	0.250980406999588	0.19607843458652496	0.2705882489681244	0.08689968968215196	0.14805342807717944	0.1283096285914284
1	467	nan	0	CAT	CAT	3202	3202	0	0	0	nan	376	1238.0	1286.0	1.0	1.0720702329369423	0.7011366513594909	1.0	0.791578947368421	0.7583112142212014	26.129191900273533	24.839484696748443	9.0	3.626675548385845	3.1622776601683795	18.0	18.63081735971642	-14.393860256460501	78.93600000000002	0.9330024813895782	1	1	5.545098200440407	9.690196439623833	38.4980398863554	49.60392306745052	0.09019608050584793	0.11372549086809158	0.011764705181121826	0.0156862810254097	0.04927148334222352	0.6521865894123483	0.09019608050584793	0.18431372940540314	0.12941177189350128	0.18431372940540314	0.08401663940061223	0.14682115817611868	0.10238840395307287
1	468	nan	0	CAT	CAT	3202	3202	0	0	0	nan	498	1819.0	1284.0	1.0	1.0879955245767683	0.7291647686178654	1.0	0.7217391304347827	0.8111737429391676	30.686402128042094	31.78049716414141	10.63014581273465	4.164156729766926	3.605551275463989	21.019038988498025	20.99987648441892	-65.50009117530524	87.83400000000003	0.9387370405278039	1	1	6.450980566442013	10.000000305473804	56.643138863146305	61.074511624872684	0.09607843309640884	0.10980392247438431	0.0156862810254097	0.011764712631702423	0.29808167449269113	0.5411357753560018	0.09803921729326248	0.21176470816135406	0.16470588743686676	0.21176470816135406	0.08601307421922684	0.1333333374063174	0.11374124269708093
1	469	nan	0	CAT	CAT	3202	3202	0	0	0	nan	398	800.0	1284.0	1.0	1.0820067485084688	0.7315442848052819	1.0	0.7236363636363636	0.8472001998609351	27.401601746605166	27.294688127912362	9.219544457292887	3.8147599181096505	3.605551275463989	17.67766952966369	18.68224567044614	33.66590988899501	76.83400000000003	0.9498806682577565	1	1	5.376470737159252	9.752941459417343	47.35294280201197	49.44706006348133	0.10196078568696976	0.0941176488995552	0.0156862735748291	0.0156862735748291	0.14798638851224566	1.387058417311086	0.09803921729326248	0.27843138575553894	0.16862745583057404	0.29019609093666077	0.08534080535173416	0.15480859459392607	0.11897724322113559
1	470	nan	0	CAT	CAT	3202	3202	0	0	0	nan	708	1778.0	1288.0	1.0	1.0573153064832308	0.6650624174142771	1.0	0.7283950617283951	0.8295814611053792	35.00135677315858	35.35533905932738	13.0	4.99526119355702	4.47213595499958	25.880108191427638	26.138585347865007	14.397560439493766	103.56000000000004	0.9496981891348089	1	1	7.286274708807468	15.827451430261135	99.71764989197254	100.99608097225428	0.10980392247438431	0.09803921729326248	0.027450978755950928	0.03921569138765335	0.0681939412257739	1.4438436403778931	0.0941176488995552	0.32549020648002625	0.2078431397676468	0.32549020648002625	0.0857208789271467	0.18620531094424864	0.14084413826549794
1	471	nan	0	CAT	CAT	3202	3202	0	0	0	nan	370	774.0	1289.0	1.0	1.0355366168634457	0.5927751799732445	1.0	0.7341269841269841	0.7875981757501155	24.37049914335157	23.53720459187964	9.0	3.6598830861889255	3.1622776601683795	19.521691696687242	19.627219709012795	-1.183868018290127	76.83400000000003	0.9158415841584159	1	1	5.776470720767975	9.364706240594387	45.725491628050804	50.11372707039118	0.10588235408067703	0.11764705926179886	0.019607849419116974	0.0156862810254097	0.17785631903767013	0.42210904741789396	0.125490203499794	0.1882352977991104	0.1725490242242813	0.1882352977991104	0.09169001144076151	0.1486461308030855	0.12358240980554272
1	472	nan	0	CAT	CAT	3202	3202	0	0	0	nan	409	1725.0	1288.0	1.0	1.0596504110377065	0.6505597052290514	1.0	0.6885521885521886	0.830621567365186	26.49612849006528	26.476404589747453	9.433981132056603	3.780507875999112	3.605551275463989	19.528461914402477	20.12262027864694	-6.009406809366673	78.66200000000003	0.916013437849944	1	1	5.564706034958363	8.27451004832983	48.18039367347956	44.55294255167246	0.09803921729326248	0.08235294371843338	0.019607849419116974	0.019607841968536377	0.19228632730175133	0.9688453593424452	0.0941176488995552	0.1882352977991104	0.16862745583057404	0.19607843458652496	0.0856108620762825	0.12730015458968968	0.11780047352928986
1	473	nan	0	CAT	CAT	3202	3202	0	0	0	nan	463	1333.0	1289.0	1.0	1.02517017945654	0.5853695035618637	1.0	0.7455716586151369	0.8360851002823224	27.041789172516445	27.313000567495326	10.770329614269007	4.198713587204705	3.605551275463989	21.18726032312814	21.924580543034626	-65.49059303090138	83.42000000000003	0.9429735234215886	1	1	5.890196241438389	10.529412150382996	57.29804118722677	56.33725652843714	0.10196078568696976	0.09803921729326248	0.019607841968536377	0.02352941781282425	0.07175878165262456	0.6414634642688769	0.09803921729326248	0.20000000298023224	0.16862745583057404	0.20000000298023224	0.08536516291939694	0.15260017609250717	0.12375386865491743
1	474	nan	0	CAT	CAT	3202	3202	0	0	0	nan	287	1431.0	1289.0	1.0	1.044235662145459	0.6239367117589868	1.0	0.7247474747474747	0.7814331227230084	21.817848743352247	21.587033144922902	8.06225774829855	3.275168373114062	3.0	16.74468916954314	17.050100611985542	9.437553166132087	67.93600000000002	0.9125596184419714	1	1	4.866666793823242	8.01960814744234	28.81568670272827	36.78823648393154	0.09019608050584793	0.10588235408067703	0.00784313678741455	0.019607849419116974	0.022272458885788105	0.4782885720762949	0.09803921729326248	0.16862745583057404	0.125490203499794	0.1764705926179886	0.08690476417541504	0.14320728834718466	0.1004030895565445
1	475	nan	0	CAT	CAT	3202	3202	0	0	0	nan	530	1686.0	1291.0	1.0	1.0074726818090065	0.4056956621891469	1.0	0.7549857549857549	0.8989211109626171	27.249132378592723	27.51363298439521	12.041594578792296	4.564708002918715	4.0	24.17545925496927	24.905931033378764	84.37249172570196	86.07600000000004	0.9481216457960644	1	1	6.184313893318176	10.227451361715794	67.00784530490637	62.81568802148104	0.10196078568696976	0.09803921729326248	0.023529410362243652	0.019607841968536377	0.12047244631234848	0.652148699997477	0.0941176488995552	0.21568627655506134	0.1764705926179886	0.21568627655506134	0.085893248518308	0.14204793557938603	0.12642989680171013
1	476	nan	0	CAT	CAT	3202	3202	0	0	0	nan	400	890.0	1294.0	1.0	1.1712308034778998	0.781443719553259	1.0	0.6172839506172839	0.6888913334401139	29.341047052468607	29.68164415931166	8.602325267042627	3.5120561607700167	3.1622776601683795	18.11369322785779	18.30810128977674	46.694349570849894	85.42000000000003	0.9248554913294798	1	1	6.403921723365784	9.333333671092987	46.501962162554264	54.37647248059511	0.09803921729326248	0.12156862765550613	0.019607841968536377	0.011764712631702423	0.32017018588266044	0.1276051617451698	0.12941177189350128	0.18039216101169586	0.16862745583057404	0.18431372940540314	0.09281045975892441	0.13526570537815924	0.11625490540638567
1	477	nan	0	CAT	CAT	3202	3202	0	0	0	nan	738	962.0	1292.0	1.0	1.1842573017704512	0.7602874333026765	1.0	0.6044226044226044	0.5739571301128804	39.57319398953221	39.408120990476064	12.36931687685298	4.314823049689501	3.605551275463989	26.348259320698386	25.706224693968153	-29.354054169533622	127.11400000000006	0.8759643916913946	1	1	8.945098273456097	15.709804445505142	92.03529658168554	105.11372861266136	0.09019608050584793	0.12156862765550613	0.027450978755950928	0.023529410362243652	1.2178700290664115	0.7233571413964506	0.11372549086809158	0.24705882370471954	0.21960784494876862	0.24705882370471954	0.086845614305399	0.15252237325733148	0.1247090739589235
1	478	nan	0	CAT	CAT	3202	3202	0	0	0	nan	390	1288.0	1294.0	1.0	1.0116448421429232	0.3820480296554128	1.0	0.6770833333333334	0.8212965204704119	23.31899899229962	23.345235059857504	10.198039027185569	3.859775483698152	3.605551275463989	20.12461179749811	21.55007730369294	56.32532440883733	77.24800000000003	0.929678188319428	1	1	5.254902109503746	10.031372860074043	44.29411896318197	57.658825382590294	0.09019608050584793	0.12941177189350128	0.019607841968536377	0.019607841968536377	0.06500391965943961	0.4724745659790007	0.09019608050584793	0.24705882370471954	0.16470588743686676	0.24705882370471954	0.0847564856371572	0.16179633645280714	0.11357466400815891
1	479	nan	0	CAT	CAT	3202	3202	0	0	0	nan	370	1582.0	1294.0	1.0	1.0362775298565505	0.6361368793515662	1.0	0.8043478260869565	0.9133213989120404	24.78273326334022	24.698178070456937	9.848857801796104	3.833353939869493	3.605551275463989	18.782971010998235	19.121767772392246	58.79599499736422	71.35000000000002	0.9585492227979274	1	1	5.313725627958775	8.000000268220901	45.81568790972233	39.4352952465415	0.10588235408067703	0.08627451211214066	0.0156862735748291	0.0156862735748291	0.07193393640718863	0.7448634356420755	0.10196078568696976	0.1921568661928177	0.18431372940540314	0.1921568661928177	0.08711025619604548	0.13114754538067053	0.12382618353979008
1	480	nan	0	CAT	CAT	3202	3202	0	0	0	nan	244	1900.0	1295.0	1.0	1.1944912090112454	0.8249033173459904	1.0	0.8160535117056856	0.8119469347294711	23.769633523599296	22.561028345356956	6.708203932499369	2.9171382529146546	2.8284271247461903	12.0	13.43635207705638	-85.8751154851099	61.45200000000001	0.953125	1	1	5.64313742518425	9.058823823928833	31.376471638679504	36.59215783327818	0.10980392247438431	0.10196078568696976	0.019607841968536377	0.027450986206531525	0.3240329613994711	1.43199007314433	0.16078431904315948	0.32549020648002625	0.1725490242242813	0.32549020648002625	0.10450254491081944	0.16775599673942285	0.12859209687983403
1	481	nan	0	CAT	CAT	3202	3202	0	0	0	nan	613	1119.0	1298.0	1.0	1.3848484681827562	0.8888531124136638	1.0	0.634575569358178	0.6417506118104938	42.27755567305384	41.593268686170845	8.94427190999916	3.8674338093833707	3.605551275463989	20.114792518163853	19.371248662482003	11.807654795581772	109.56000000000006	0.9001468428781204	1	1	8.372549213469028	12.603921942412853	71.24706058949232	76.55686488002539	0.0941176488995552	0.09803921729326248	0.0156862810254097	0.023529410362243652	0.17916722718892006	1.0762294116872855	0.11372549086809158	0.18431372940540314	0.1882352977991104	0.21568627655506134	0.09002741089751644	0.13552604239153607	0.11622685251140673
1	482	nan	0	CAT	CAT	3202	3202	0	0	0	nan	461	1367.0	1294.0	1.0	1.0085673822329484	0.44526257827311594	1.0	0.8017391304347826	0.8290512092010435	25.670464471648554	25.298221281347036	11.045361017187261	4.290118964341555	4.0	22.0	22.9853349829308	-85.57255097513303	83.59200000000003	0.946611909650924	1	1	6.007843293249607	10.090196385979652	57.58431566506624	55.623530857264996	0.10196078568696976	0.09803921729326248	0.019607841968536377	0.019607841968536377	0.13359956147894064	0.6396818226427046	0.10196078568696976	0.2078431397676468	0.1725490242242813	0.2078431397676468	0.08707019265579141	0.14623473023158917	0.12491174764656451
1	483	nan	0	CAT	CAT	3202	3202	0	0	0	nan	695	1524.0	1300.0	1.0	1.0396241703923736	0.6294161706448896	1.0	0.8100233100233101	0.8762695579820685	33.89101645781378	33.83784863137726	13.0	5.04326387085309	4.47213595499958	25.0	26.335637624725546	72.92770698357693	99.83400000000003	0.9599447513812155	1	1	7.368627659976482	12.921569034457207	94.3490224480629	88.0117668658495	0.10980392247438431	0.10588235408067703	0.027450978755950928	0.0156862735748291	0.11841622334704616	0.727117815535703	0.09803921729326248	0.20000000298023224	0.1921568661928177	0.2078431397676468	0.0846968696549021	0.14852378200525526	0.13575398913390344
1	484	nan	0	CAT	CAT	3202	3202	0	0	0	nan	367	1194.0	1300.0	1.0	1.0558363458669275	0.6884109218597898	1.0	0.8155555555555556	0.8852506217692753	25.47177154499961	25.0	9.0	3.725572819011555	3.1622776601683795	17.0	18.475208168328763	-2.3957052444626097	72.17800000000003	0.9557291666666666	1	1	5.2196079865098	8.10980423539877	41.50588361173868	46.682354390621185	0.0941176488995552	0.10980392247438431	0.019607841968536377	0.019607841968536377	0.1611865041566363	0.5931881278916614	0.09803921729326248	0.1568627506494522	0.1568627506494522	0.1725490242242813	0.08556734404114426	0.13294761041637326	0.11309505071318442
1	485	nan	0	CAT	CAT	3202	3202	0	0	0	nan	226	829.0	1301.0	1.0	1.257502421887963	0.845869410823127	1.0	0.5707070707070707	0.6091598601294136	23.790220232312652	26.40075756488817	6.0	2.679672536349241	2.23606797749979	12.493900951088484	12.689466634221429	-53.16171274338871	68.28000000000003	0.9205702647657841	1	1	5.039215803146362	8.08235315978527	26.278432182967663	30.992157697677612	0.0941176488995552	0.10980392247438431	0.023529410362243652	0.019607849419116974	0.5151317725647729	0.46017137214633325	0.125490203499794	0.30980393290519714	0.1764705926179886	0.30980393290519714	0.09162210551175204	0.14695187563245946	0.11627624859720205
1	486	nan	0	CAT	CAT	3202	3202	0	0	0	nan	796	1043.0	1306.0	1.0	1.116900966017828	0.7525553321220045	1.0	0.7418452935694315	0.7861208808145957	39.74898396555872	38.27531841800928	12.36931687685298	4.94412009915162	4.47213595499958	27.180431601962567	26.175859514556986	68.91316366721084	112.80200000000005	0.9386792452830188	1	1	8.090196304023266	12.600000359117985	92.80000277608633	95.10980618745089	0.10196078568696976	0.10588235408067703	0.0156862735748291	0.011764705181121826	0.11592135463199145	0.20057256997479425	0.09803921729326248	0.20000000298023224	0.16078431904315948	0.20000000298023224	0.08515996109498175	0.13263158272755773	0.11658291806040996
1	487	nan	0	CAT	CAT	3202	3202	0	0	0	nan	186	812.0	1306.0	1.0	1.0803034043563167	0.7023145299945017	1.0	0.643598615916955	0.696347135304828	18.489852321028664	19.1049731745428	6.4031242374328485	2.6935316356470422	2.23606797749979	12.438497345588663	13.162311484980673	50.3556487852611	57.93600000000002	0.8920863309352518	1	1	3.83921580016613	5.568627640604973	17.152941539883614	21.384314209222794	0.08627451211214066	0.10588235408067703	0.00784313678741455	0.00784313678741455	0.22744946909313887	0.21592137996525523	0.09019608050584793	0.1411764770746231	0.12156862765550613	0.1411764770746231	0.08346121304708978	0.12105712262184723	0.09222011580582588
1	488	nan	0	CAT	CAT	3202	3202	0	0	0	nan	339	843.0	1304.0	1.0	1.189410711202743	0.7588659658533266	1.0	0.5844827586206897	0.6001922215598485	26.894118105200032	29.732137494637012	7.810249675906654	3.1154648177879034	2.8284271247461903	18.85980667165779	17.514709415308587	-30.33776135064918	84.24800000000003	0.8659003831417624	1	1	6.631372705101967	10.047059163451195	39.54902084171772	48.003923036158085	0.0941176488995552	0.11372549086809158	0.019607841968536377	0.01764705777168274	0.5396769027962836	0.6434080981253991	0.12941177189350128	0.364705890417099	0.18039216101169586	0.38823530077934265	0.09610685079857922	0.14560955309349558	0.11666377829415257
1	489	nan	0	CAT	CAT	3202	3202	0	0	0	nan	471	1427.0	1307.0	1.0	1.0392853836224591	0.6369608677542712	1.0	0.7646103896103896	0.8190899734398642	27.997440729971004	27.459060435491963	10.198039027185569	4.181138263375756	3.605551275463989	21.0	21.583118884795145	-6.887503223086159	85.00600000000003	0.9438877755511023	1	1	6.160784475505352	9.800000339746475	62.47451154887676	61.96470760554075	0.09803921729326248	0.09803921729326248	0.03529411554336548	0.0313725471496582	0.26074032202163006	1.047423530295253	0.10196078568696976	0.1764705926179886	0.19607843458652496	0.21568627655506134	0.0867716123310613	0.13802817379924612	0.13264227505069376
1	490	nan	0	CAT	CAT	3202	3202	0	0	0	nan	476	782.0	1309.0	1.0	1.038944055561472	0.4553912998764532	1.0	0.7041420118343196	0.6699542072048551	26.538781366091914	27.313000567495326	10.198039027185569	3.9718620668766484	3.605551275463989	22.627416997969522	23.627248624187967	29.931727285046662	94.49000000000004	0.9066666666666666	1	1	6.960784465074539	12.20392194390297	57.18039384484291	67.68235491961241	0.10196078568696976	0.12156862765550613	0.0156862810254097	0.023529410362243652	0.2026241684480939	0.7434731006435854	0.125490203499794	0.2235294133424759	0.1725490242242813	0.23137255012989044	0.09406465493343971	0.16491786410679687	0.12012687782530024
1	491	nan	0	CAT	CAT	3202	3202	0	0	0	nan	629	1635.0	1309.0	1.0	1.0342128088103426	0.6121193007593866	1.0	0.7560096153846154	0.8316495726425888	31.94995371942804	32.01562118716424	12.529964086141668	4.757569836062827	4.123105625617661	25.0	25.264918817782675	-7.020851472455473	97.49000000000004	0.9451540195341849	1	1	7.203921742737293	10.337255202233791	75.04313942044973	76.99215903878212	0.10196078568696976	0.10980392247438431	0.0156862810254097	0.011764705181121826	0.09016886856531446	0.5129595750307021	0.10588235408067703	0.1882352977991104	0.16862745583057404	0.20000000298023224	0.08893730546589251	0.1276204345954789	0.1193054680770266
1	492	nan	0	CAT	CAT	3202	3202	0	0	0	nan	589	1705.0	1309.0	1.0	1.278128183506692	0.781854412652994	1.0	0.6122661122661123	0.559919866476616	37.17255308377641	37.21558813185679	10.44030650891055	3.749321837482835	3.1622776601683795	24.56554455698964	23.17563887388104	-68.70187515838128	114.97400000000005	0.8232005590496156	1	1	8.1725492477417	15.450980819761753	61.17647209018469	87.98823784291744	0.09019608050584793	0.125490203499794	0.011764705181121826	0.019607841968536377	0.3869268615528958	0.6924239781457224	0.09803921729326248	0.23529411852359772	0.14901961386203766	0.239215686917305	0.0851307213306427	0.16094771687251827	0.10386497808180763
1	493	nan	0	CAT	CAT	3202	3202	0	0	0	nan	458	1106.0	1312.0	1.0	1.0597380127821419	0.6856533504570692	1.0	0.7710437710437711	0.8270561035190144	28.4594658483769	27.85677655436824	10.198039027185569	4.085948725111791	3.605551275463989	20.055096523121602	20.71644811257991	24.24265282170156	83.42000000000003	0.9462809917355371	1	1	6.109804078936577	10.24313759058714	55.31372734159231	66.78039402514696	0.10196078568696976	0.12156862765550613	0.0156862810254097	0.019607849419116974	0.22717486821525454	0.5750764344376572	0.11372549086809158	0.2235294133424759	0.16862745583057404	0.23137255012989044	0.08728291541337967	0.1463305370083877	0.12077233044015788
1	494	nan	0	CAT	CAT	3202	3202	0	0	0	nan	495	1310.0	1317.0	1.0	1.0425111176974715	0.6393556747960878	1.0	0.7758620689655172	0.8442991641881988	28.771150105033453	28.442925306655784	10.770329614269007	4.276187450695741	4.0	21.0	22.12245745013284	2.6453727183476983	85.83400000000003	0.9482758620689655	1	1	6.141176640987396	8.89803945273161	58.972550973296165	54.266668036580086	0.10196078568696976	0.0941176488995552	0.0156862810254097	0.013725489377975464	0.21469117033764373	0.5788676872416587	0.10588235408067703	0.16078431904315948	0.1725490242242813	0.16078431904315948	0.08529412001371384	0.12358388128793901	0.11913646661271952
1	495	nan	0	CAT	CAT	3202	3202	0	0	0	nan	661	1012.0	1315.0	1.0	1.1221379989202758	0.7506271489119515	1.0	0.6512315270935961	0.729158643683599	36.27953418978668	36.05551275463989	11.180339887498949	4.55551230308565	4.123105625617661	23.060286729230725	23.970832502033307	-28.823870528878597	106.73200000000004	0.9395877754086709	1	1	7.400000207126141	11.99607890099287	77.96862991154194	81.81961013376713	0.0941176488995552	0.10588235408067703	0.019607849419116974	0.01764705777168274	0.2856994750731753	0.29206378905518005	0.09803921729326248	0.16862745583057404	0.1725490242242813	0.18431372940540314	0.08505747364512806	0.1378859643792284	0.11795556718841443
1	496	nan	0	CAT	CAT	3202	3202	0	0	0	nan	771	1216.0	1317.0	1.0	1.2109962607699265	0.8284468846811966	1.0	0.6964769647696477	0.6904551133833047	42.5491010708347	40.19950248448356	10.770329614269007	4.481399675127711	4.123105625617661	23.86651919017588	23.830374540594438	-83.69685456426902	118.45800000000006	0.9017543859649123	1	1	8.400000236928463	13.705882757902145	87.55294374376535	96.26666928082705	0.09803921729326248	0.10980392247438431	0.0156862810254097	0.011764712631702423	0.47695686186545516	1.0112685791553617	0.0941176488995552	0.20392157137393951	0.15294118225574493	0.21568627655506134	0.08484848724170165	0.13844326018082975	0.11355764428503937
1	497	nan	0	CAT	CAT	3202	3202	0	0	0	nan	580	1584.0	1323.0	1.0	1.1224068508093923	0.74295628529429	1.0	0.6509539842873177	0.685997833153829	33.86041968501971	33.52610922848042	12.0	4.297450185631517	4.0	23.407989282810068	22.664131352749816	23.936152559560288	103.07600000000005	0.9112333071484682	1	1	7.364706069231033	10.015686489641666	63.21176624298096	65.6509817391634	0.0941176488995552	0.10196078568696976	0.0156862735748291	0.00784313678741455	0.4929338671909579	0.6617205554460901	0.10588235408067703	0.16078431904315948	0.14901961386203766	0.1764705926179886	0.0876750722527504	0.1192343629719246	0.10898580386720855
1	498	nan	0	CAT	CAT	3202	3202	0	0	0	nan	467	768.0	1325.0	1.0	1.0444652204283336	0.526054856871143	1.0	0.6652421652421653	0.7535585493900991	26.882110314618085	26.419689627245813	10.198039027185569	4.003510960436148	3.605551275463989	21.920310216782973	22.861907866078063	48.5345014919088	88.24800000000003	0.9050387596899225	1	1	6.3294119238853455	10.984314046800137	55.407844729721546	63.847060456871986	0.0941176488995552	0.11372549086809158	0.023529410362243652	0.019607841968536377	0.2405524250907569	0.7816444435058222	0.11372549086809158	0.21960784494876862	0.18431372940540314	0.22745098173618317	0.08790849894285202	0.15255991731666857	0.11864634845764785
1	499	nan	0	CAT	CAT	3202	3202	0	0	0	nan	642	811.0	1326.0	1.0	1.2350070268066373	0.8149680559790531	1.0	0.722972972972973	0.579658598659203	38.89252046683583	37.94733192202055	9.219544457292887	3.9699714806647193	3.605551275463989	23.0	22.53844439181055	11.605960631956906	117.97400000000005	0.852023888520239	1	1	8.380392380058765	14.337255395948887	68.72941341251135	91.705885887146	0.09019608050584793	0.12941177189350128	0.0156862735748291	0.011764705181121826	0.6916344058359353	0.3166230612571165	0.11372549086809158	0.23529411852359772	0.14509804546833038	0.23529411852359772	0.08639579773256459	0.14780675665926687	0.10705516107867812
1	500	nan	0	CAT	CAT	3202	3202	0	0	0	nan	477	833.0	1324.0	1.0	1.058034074634133	0.6400258177060092	1.0	0.7476489028213166	0.6392525941488794	28.461520153391632	28.861739379323623	10.44030650891055	4.107771238131158	3.605551275463989	21.0	21.868505878637123	-2.426839914515609	96.83400000000005	0.9103053435114504	1	1	6.494117818772793	10.498039580881596	59.6509822756052	56.24313900619745	0.09509804099798203	0.0941176488995552	0.027450978755950928	0.02156863361597061	0.3114039204640866	1.0033518018355085	0.12156862765550613	0.19607843458652496	0.18039216101169586	0.19607843458652496	0.08658823758363723	0.13997386107842127	0.12505447017946583
1	501	nan	0	CAT	CAT	3202	3202	0	0	0	nan	605	1515.0	1328.0	1.0	1.154731199194087	0.8023765441879789	1.0	0.6519396551724138	0.7482159133714172	36.239562477715126	35.510561809129406	10.816653826391969	4.343727099320938	4.0	21.920310216782973	21.628427941551056	53.30915458179972	100.80200000000005	0.9243697478991597	1	1	7.000000186264515	12.13333374261856	76.32157112658024	75.43529611080885	0.10588235408067703	0.09803921729326248	0.019607849419116974	0.023529410362243652	0.11953337871880104	0.9954067419117824	0.10588235408067703	0.1921568661928177	0.1725490242242813	0.2078431397676468	0.08641975538598166	0.14979424373603162	0.12615135723401694
1	502	nan	0	CAT	CAT	3202	3202	0	0	0	nan	902	1860.0	1323.0	1.0	1.1943930248866999	0.6710114845514532	1.0	0.6316526610644257	0.6413454018613801	42.07587550895955	42.20189569201838	12.0	4.580049751233221	4.123105625617661	31.568207490098818	31.197029789868093	-75.91192796273474	132.94200000000004	0.8610978520286396	1	1	9.490196339786053	17.800000473856926	106.20000310987234	126.87059135735035	0.0941176488995552	0.10980392247438431	0.023529410362243652	0.027450986206531525	0.8736222891883031	0.4069973795125441	0.09803921729326248	0.22745098173618317	0.1882352977991104	0.250980406999588	0.08549726432239688	0.16036036462934167	0.11773836264952588
1	503	nan	0	CAT	CAT	3202	3202	0	0	0	nan	659	984.0	1328.0	1.0	1.0342955077389755	0.5895039376344177	1.0	0.7627314814814815	0.817267387029127	32.43195285186234	33.60059523282288	13.038404810405298	4.830018541363041	4.123105625617661	26.0	26.19741270216606	-70.9089763129496	100.66200000000003	0.9448028673835125	1	1	7.415686473250389	14.87058862298727	78.76078674942255	97.48235565423965	0.0941176488995552	0.12156862765550613	0.023529410362243652	0.023529410362243652	0.5128078065216548	0.7556700671969665	0.09803921729326248	0.4000000059604645	0.1764705926179886	0.4000000059604645	0.08622891247965568	0.1729138211975264	0.11951560963493559
1	504	nan	0	CAT	CAT	3202	3202	0	0	0	nan	475	1425.0	1328.0	1.0	1.0329360683638535	0.6086156359614232	1.0	0.7612179487179487	0.7593262718303755	27.72480769691314	27.459060435491963	10.63014581273465	4.160490261489915	3.605551275463989	22.319546638813303	21.99866980557383	34.20451384493958	88.66200000000005	0.930460333006856	1	1	6.384313881397247	12.054902285337448	61.91372735798359	67.21960952877998	0.10196078568696976	0.10588235408067703	0.027450978755950928	0.0313725546002388	0.1260443133062656	1.006468768806402	0.10588235408067703	0.22745098173618317	0.1882352977991104	0.250980406999588	0.08867102613051732	0.16742919840746456	0.1303446891747023
1	505	nan	0	CAT	CAT	3202	3202	0	0	0	nan	662	1485.0	1327.0	1.0	1.0818828546118415	0.7022951535158583	1.0	0.7005291005291006	0.7731118868099055	34.81171884391247	36.05551275463989	12.041594578792296	4.599808020654543	4.123105625617661	24.98864607041431	24.78197137747159	5.4368912226618	103.73200000000004	0.9297752808988764	1	1	7.756862930953503	12.701961256563663	80.85882559418678	91.56078724563122	0.09803921729326248	0.12156862765550613	0.019607841968536377	0.019607841968536377	0.3803043840652601	0.4533570241479405	0.10980392247438431	0.1882352977991104	0.20392157137393951	0.1921568661928177	0.0891593440339483	0.14599955467314557	0.122143241078832
1	506	nan	0	CAT	CAT	3202	3202	0	0	0	nan	377	1739.0	1329.0	1.0	1.0261138176999904	0.4627142958151851	1.0	0.7450592885375494	0.8609956850800529	23.52771308117805	23.08679276123039	9.433981132056603	3.745258930075761	3.1622776601683795	20.12461179749811	20.857493213796786	-7.6702434907400665	74.17800000000003	0.9354838709677419	1	1	5.360784463584423	9.533333651721478	38.725490882992744	50.713727086782455	0.09019608050584793	0.11764705926179886	0.011764705181121826	0.011764712631702423	0.15988417854733583	0.4327835526538264	0.0941176488995552	0.19607843458652496	0.15294118225574493	0.20000000298023224	0.08509181688229243	0.1513227563765314	0.10272013496815052
1	507	nan	0	CAT	CAT	3202	3202	0	0	0	nan	661	1656.0	1334.0	1.0	1.0766417025455208	0.6727985745011349	1.0	0.64613880742913	0.7396268511309263	34.243874440701944	33.83784863137726	11.661903789690601	4.531849101182482	4.123105625617661	25.723842798619255	25.334498651171025	34.619135815413934	105.97400000000005	0.907967032967033	1	1	7.607843331992626	13.152941554784775	83.72941413521767	87.37647310644388	0.09803921729326248	0.09803921729326248	0.027450978755950928	0.029411770403385162	0.4669720477499923	1.1752446841815924	0.10588235408067703	0.2078431397676468	0.19607843458652496	0.21176470816135406	0.08744647508037501	0.15118323626189395	0.12667082320002673
1	508	nan	0	CAT	CAT	3202	3202	0	0	0	nan	364	910.0	1333.0	1.0	1.2280686411113622	0.7721653061470518	1.0	0.6066666666666667	0.5841479507274062	28.515904742036373	29.0	8.0	3.1395788674091722	2.8284271247461903	19.289893727027113	18.119624738947824	53.426505365250236	88.49000000000004	0.832	1	1	6.2666668221354485	9.678431652486324	37.160784892737865	46.172550208866596	0.0941176488995552	0.10980392247438431	0.00784313678741455	0.0156862735748291	0.020709311804982974	0.8135071202104164	0.10588235408067703	0.1882352977991104	0.13725490868091583	0.250980406999588	0.08826291298782321	0.13631593876741302	0.10209006838664249
1	509	nan	0	CAT	CAT	3202	3202	0	0	0	nan	743	940.0	1335.0	1.0	1.1060616335868056	0.710853260135468	1.0	0.7437437437437437	0.692133966352033	37.43256881642845	38.27531841800928	12.206555615733702	4.688758918850033	4.123105625617661	26.0	26.327835909492	7.311455960798473	116.14600000000004	0.8919567827130852	1	1	8.631372757256031	14.694118119776249	91.27843379229307	98.85882660746574	0.09803921729326248	0.11372549086809158	0.019607849419116974	0.0156862810254097	0.8142226649345855	0.3211766782597149	0.10588235408067703	0.23137255012989044	0.1882352977991104	0.24705882370471954	0.08898322430160857	0.15148575381212628	0.12285118949164613
1	510	nan	0	CAT	CAT	3202	3202	0	0	0	nan	463	964.0	1339.0	1.0	1.121521280950515	0.7668035257306864	1.0	0.6941529235382309	0.771633795992981	30.635617439883745	29.410882339705484	9.433981132056603	3.9298562510799093	3.605551275463989	19.219381243542035	19.664447837897157	74.50177395376933	86.83400000000002	0.9195630585898709	1	1	6.384313881397247	12.835294365882874	57.737256817519665	64.24706023931503	0.10196078568696976	0.10196078568696976	0.019607849419116974	0.027450978755950928	0.16862999128851483	0.8497672224359143	0.10980392247438431	0.2549019753932953	0.18039216101169586	0.26274511218070984	0.08867102613051732	0.1782679773039288	0.1247024985259604
1	511	nan	0	CAT	CAT	3202	3202	0	0	0	nan	389	1228.0	1339.0	1.0	1.075094423052136	0.7224023021370568	1.0	0.7047101449275363	0.8633155083940317	26.8833679074834	26.076809620810597	9.219544457292887	3.758864880044105	3.605551275463989	18.305106475432563	18.58912313753226	-45.69189789662169	75.24800000000003	0.948780487804878	1	1	5.223529562354088	8.09019636362791	48.66274655610323	47.58039350062609	0.0941176488995552	0.10980392247438431	0.027450978755950928	0.007843144237995148	0.07798912756302433	0.21403688369937476	0.0941176488995552	0.1921568661928177	0.20000000298023224	0.1921568661928177	0.0842504768121627	0.1304870381230308	0.1250970348485944
1	512	nan	0	CAT	CAT	3202	3202	0	0	0	nan	695	858.0	1342.0	1.0	1.0647943166166172	0.6917807859534081	1.0	0.7091836734693877	0.8116506968774688	35.213489727359594	35.4400902933387	12.36931687685298	4.827999686066666	4.242640687119285	24.88317531572495	25.42792753565553	-17.763206343629825	103.73200000000004	0.9379217273954115	1	1	7.392157070338726	14.419608227908611	83.0156887024641	101.74117880314589	0.09803921729326248	0.10588235408067703	0.019607841968536377	0.03529411554336548	0.3804485826112296	1.294280128052631	0.0941176488995552	0.239215686917305	0.1882352977991104	0.2823529541492462	0.08496732264757156	0.16574262330929437	0.1194470341042649
1	513	nan	0	CAT	CAT	3202	3202	0	0	0	nan	315	1572.0	1339.0	1.0	1.1286713273841302	0.7145705256049724	1.0	0.6376518218623481	0.6488276999520141	24.701761348704785	26.248809496813376	8.06225774829855	3.154792972900426	2.8284271247461903	16.535966928099214	17.280448390203127	16.52820004682421	78.10800000000002	0.8835904628330996	1	1	5.5294119119644165	8.380392402410507	32.603922210633755	37.41176585108042	0.09019608050584793	0.0941176488995552	0.011764705181121826	0.019607849419116974	0.026808025507755767	0.814539376673276	0.10196078568696976	0.1921568661928177	0.1411764770746231	0.1921568661928177	0.08639706112444401	0.13094363128766418	0.10350451495439288
1	514	nan	0	CAT	CAT	3202	3202	0	0	0	nan	806	1776.0	1341.0	1.0	1.4407460061767492	0.8837317296869258	1.0	0.6257763975155279	0.5716068675402423	49.24351792692894	45.0111097397076	12.083045973594572	4.2540160004938015	4.0	24.033310217279684	23.045662821747005	76.63572871274765	133.11400000000003	0.8547189819724285	1	1	9.43529437482357	16.113726012408733	92.91764962673187	111.76078846305609	0.0941176488995552	0.125490203499794	0.019607841968536377	0.011764705181121826	1.1414230497841114	0.9271901670303612	0.09803921729326248	0.27450981736183167	0.18431372940540314	0.27450981736183167	0.085775403407487	0.14648841829462486	0.11528244370562267
1	515	nan	0	CAT	CAT	3202	3202	0	0	0	nan	430	1312.0	1337.0	1.0	1.0911613824134547	0.6490233681294396	1.0	0.617816091954023	0.7281285935834599	27.547105735235533	28.0178514522438	9.433981132056603	3.7470593322393504	3.1622776601683795	19.715960568118295	20.95696953156774	63.64118499266924	86.14600000000004	0.9090909090909091	1	1	5.764706045389175	9.011765003204346	44.13333425670862	53.72549172490835	0.09019608050584793	0.11372549086809158	0.011764705181121826	0.011764712631702423	0.11913230828251828	0.3330866059820594	0.09019608050584793	0.1764705926179886	0.13333334028720856	0.1764705926179886	0.08477508890278199	0.13252595592947566	0.10263566106211307
1	516	nan	0	CAT	CAT	3202	3202	0	0	0	nan	443	1679.0	1340.0	1.0	1.0255254276427483	0.5430292629928707	1.0	0.7408026755852842	0.8607666908270731	26.084981212863187	25.96150997149434	10.63014581273465	4.1010632406196335	3.605551275463989	21.819715855161817	21.90391797685098	-86.45913856694082	80.42000000000003	0.9395546129374337	1	1	5.662745252251625	12.368627697229385	50.32157016545534	68.23137433826923	0.0941176488995552	0.125490203499794	0.019607841968536377	0.027450978755950928	0.13664295933659454	0.7510815545591768	0.09019608050584793	0.23137255012989044	0.16078431904315948	0.239215686917305	0.08579917048866098	0.187403449958021	0.1135927091771001
1	517	nan	0	CAT	CAT	3202	3202	0	0	0	nan	380	1123.0	1343.0	1.0	1.0154314264710131	0.5053030418530897	1.0	0.7196969696969697	0.8526985833278548	23.773908073419165	23.345235059857504	9.848857801796104	3.8608723907752935	3.605551275463989	19.86940118494455	20.51550296149838	67.00543148089176	74.83400000000003	0.9359605911330049	1	1	5.160784460604191	10.25490216910839	51.098040744662285	51.25490314513445	0.09803921729326248	0.08627451211214066	0.0313725471496582	0.039215683937072754	0.1568738502599777	1.4392262970198968	0.0941176488995552	0.250980406999588	0.20000000298023224	0.2549019753932953	0.084603023944331	0.1681131503132523	0.13446852827542707
1	518	nan	0	CAT	CAT	3202	3202	0	0	0	nan	466	1254.0	1347.0	1.0	1.0046151494132138	0.2838462658217976	1.0	0.7766666666666666	0.9054566093124516	24.956286221028375	25.298221281347036	11.180339887498949	4.287147405996233	4.0	23.0	23.929829229904897	75.59620096517962	80.42000000000003	0.9461928934010152	1	1	5.890196233987808	9.082353219389915	53.2862760797143	58.294119253754616	0.09803921729326248	0.10588235408067703	0.0156862810254097	0.019607841968536377	0.2575470043748647	0.855736672112292	0.10196078568696976	0.21176470816135406	0.15294118225574493	0.21176470816135406	0.08662053285276189	0.13356401793220463	0.11434823193071737
1	519	nan	0	CAT	CAT	3202	3202	0	0	0	nan	478	1291.0	1348.0	1.0	1.0375177049435267	0.62185844535541	1.0	0.7660256410256411	0.8969540622528721	28.013605609004163	27.459060435491963	10.770329614269007	4.247833823727281	4.0	21.019038988498025	21.938285607091476	31.830005277864643	81.83400000000003	0.9540918163672655	1	1	5.835294283926487	9.8235297575593	50.44705970585346	64.76078647375107	0.0941176488995552	0.12156862765550613	0.011764705181121826	0.011764712631702423	0.056993289875560064	0.5833767158900174	0.0941176488995552	0.1921568661928177	0.13725490868091583	0.1921568661928177	0.08456948237574619	0.14236999648636667	0.10553778181140892
1	520	nan	0	CAT	CAT	3202	3202	0	0	0	nan	745	1410.0	1343.0	1.0	1.587437432493319	0.9131060432418165	1.0	0.6478260869565218	0.5191641095722641	50.80390588259271	45.17742799230607	9.433981132056603	3.8035822265347523	3.605551275463989	21.588988018657215	20.713877871579776	9.479692687807795	134.28600000000006	0.8159912376779846	1	1	10.011764943599701	15.67843184620142	78.46666818112135	98.20392438024282	0.0941176488995552	0.11372549086809158	0.011764705181121826	0.0156862810254097	0.13359012960548317	0.5443101008361844	0.10588235408067703	0.2235294133424759	0.14509804546833038	0.2235294133424759	0.08939075842499733	0.1399859986267984	0.10532438682029711
1	521	nan	0	CAT	CAT	3202	3202	0	0	0	nan	736	1375.0	1345.0	1.0	1.0323838212745797	0.5868433039287806	1.0	0.7251231527093596	0.8273224012203572	34.20450063246414	34.36568055487916	13.416407864998739	5.102726433065341	4.47213595499958	27.718585822512665	27.695402044459076	80.05421671164554	105.73200000000004	0.9393746011486918	1	1	7.549019820988178	13.203921996057034	89.49412043392658	87.760787114501	0.09019608050584793	0.09019608050584793	0.027450986206531525	0.02352941781282425	0.7274948788008211	0.9769402797339914	0.09019608050584793	0.18039216101169586	0.18431372940540314	0.1882352977991104	0.08482044742683346	0.14835867411300038	0.1215952723287046
1	522	nan	0	CAT	CAT	3202	3202	0	0	0	nan	498	1197.0	1352.0	1.0	1.0441112069888518	0.38277229026014653	1.0	0.7114285714285714	0.7544514714992617	26.759605558643763	28.231188426986208	11.180339887498949	4.150904383603873	3.605551275463989	24.0	24.72166682180535	-7.390413483249228	91.07600000000004	0.9104204753199269	1	1	6.549019783735275	12.764706239104271	58.9058842509985	68.09019766747952	0.09803921729326248	0.10196078568696976	0.0156862810254097	0.0313725471496582	0.4357220493376406	0.9321907575734383	0.09803921729326248	0.21568627655506134	0.1725490242242813	0.23529411852359772	0.0861713129438852	0.16795666104084567	0.11828490813453514
1	523	nan	0	CAT	CAT	3202	3202	0	0	0	nan	555	1551.0	1349.0	1.0	1.0176192676902944	0.5018762188460784	1.0	0.7655172413793103	0.8642141475819797	28.712573010094044	28.635642126552707	12.041594578792296	4.592586691892065	4.0	23.717082451262844	24.834637253339874	13.645326330744856	89.83400000000003	0.9479077711357814	1	1	6.549019783735275	10.674510188400745	60.631373800337315	67.70588402450085	0.09803921729326248	0.10588235408067703	0.011764705181121826	0.011764705181121826	0.16040107587186128	0.4112197972103356	0.09803921729326248	0.1882352977991104	0.14509804546833038	0.1921568661928177	0.0861713129438852	0.1404540814263256	0.10924571855916633
1	524	nan	0	CAT	CAT	3202	3202	0	0	0	nan	318	1345.0	1349.0	1.0	1.0357911742240051	0.4634344381733722	1.0	0.7571428571428571	0.7774480184662919	21.721863468149955	22.80350850198276	9.055385138137417	3.415313153976519	3.0	18.818397260970396	19.24842116067881	50.06058459813275	71.69400000000002	0.9190751445086706	1	1	5.152941316366196	7.615686468780041	30.57254956662655	34.513726323843	0.09019608050584793	0.09019608050584793	0.003921568393707275	0.0156862735748291	0.07547465491364225	0.38474994576833604	0.09803921729326248	0.21960784494876862	0.11764705926179886	0.21960784494876862	0.08588235527276993	0.12692810781300068	0.09614009297681304
1	525	nan	0	CAT	CAT	3202	3202	0	0	0	nan	567	1466.0	1344.0	1.0	1.0150150586492654	0.49558967367995793	1.0	0.75	0.8622375566417058	28.931374453380396	29.154759474226502	12.206555615733702	4.6336982290903235	4.123105625617661	24.12945853579747	25.12854135722209	-48.541544919510756	90.90400000000004	0.9489539748953975	1	1	6.858823679387569	9.745098352432251	71.28235534578562	73.99215919524431	0.10980392247438431	0.11764705926179886	0.0156862735748291	0.011764712631702423	0.17359157843583656	0.2790993494130921	0.11372549086809158	0.18431372940540314	0.1764705926179886	0.18431372940540314	0.09145098239183426	0.12993464469909669	0.12571843976329033
1	526	nan	0	CAT	CAT	3202	3202	0	0	0	nan	672	1732.0	1352.0	1.0	1.1807512546433776	0.8087698150041357	1.0	0.7896592244418331	0.7519353161270537	38.76140201110994	36.345563690772494	10.63014581273465	4.3831096977684965	4.0	22.0	22.79656177402939	3.222385608493791	105.97400000000005	0.9142857142857143	1	1	7.615686483681202	12.945098370313644	76.58823754638433	90.65098292380571	0.09803921729326248	0.11372549086809158	0.0156862810254097	0.019607849419116974	0.31931320730200147	1.098894773734556	0.0941176488995552	0.2235294133424759	0.15294118225574493	0.23137255012989044	0.08556951105259777	0.14545054348667016	0.11397059158688146
1	527	nan	0	CAT	CAT	3202	3202	0	0	0	nan	403	1146.0	1350.0	1.0	1.1689800636174308	0.787674881869853	1.0	0.6396825396825396	0.7235331354636311	29.526179675656902	30.364452901377952	8.602325267042627	3.5833214780041582	3.1622776601683795	17.269666450465824	18.190817401117513	-73.56165205123153	83.66200000000003	0.9253731343283582	1	1	5.976470746099949	10.203921861946583	39.87451044470072	53.16862903535366	0.09019608050584793	0.11372549086809158	0.00784313678741455	0.0156862810254097	0.28426773402292405	0.317200226661003	0.0941176488995552	0.21568627655506134	0.125490203499794	0.21568627655506134	0.08661551805941956	0.14788292553545773	0.09894419465186283
1	528	nan	0	CAT	CAT	3202	3202	0	0	0	nan	462	1693.0	1356.0	1.0	1.0090392176092173	0.4436192129017356	1.0	0.7725752508361204	0.8976844495758641	25.69375931429423	26.0	11.180339887498949	4.271873317426955	4.0	22.0	23.02714207534647	-82.08083980474726	80.42000000000003	0.9467213114754098	1	1	5.77254918217659	12.027451254427433	62.05882540345192	65.21176619082689	0.10196078568696976	0.10196078568696976	0.027450978755950928	0.0313725546002388	0.15583162270312323	1.2357409471786314	0.09803921729326248	0.239215686917305	0.19607843458652496	0.29411765933036804	0.08489042914965574	0.1768742831533446	0.1343264619122336
1	529	nan	0	CAT	CAT	3202	3202	0	0	0	nan	318	1053.0	1358.0	1.0	1.0188592167110533	0.5331150144436478	1.0	0.7607655502392344	0.8900401494864292	21.975884997905975	21.840329667841555	9.0	3.5628719478155104	3.0	18.0	18.59253878184162	79.11072233782292	67.00600000000003	0.933920704845815	1	1	4.6666667982935905	6.043137431144714	35.00000096857548	35.49411863833666	0.0941176488995552	0.0941176488995552	0.0156862810254097	0.0156862735748291	0.03328453394372639	0.7412398617612864	0.0941176488995552	0.1411764770746231	0.14901961386203766	0.15294118225574493	0.08484848724170165	0.10987522602081298	0.11006289612759584
1	530	nan	0	CAT	CAT	3202	3202	0	0	0	nan	522	1164.0	1361.0	1.0	1.007755498510331	0.30253921038655873	1.0	0.772189349112426	0.8549711919059109	26.524543697609914	26.419689627245813	12.165525060596439	4.483381058069868	4.0	24.862262074712714	25.281522411860117	-37.893930466817274	87.59200000000003	0.9456521739130435	1	1	6.356862917542458	10.945098340511322	59.200001657009125	65.886276088655	0.09803921729326248	0.10588235408067703	0.0156862735748291	0.0156862735748291	0.11424629776635155	0.9072388796743603	0.09803921729326248	0.20000000298023224	0.1568627506494522	0.20000000298023224	0.08590355293976294	0.14790673433123408	0.11340996486017074
1	531	nan	0	CAT	CAT	3202	3202	0	0	0	nan	408	886.0	1366.0	1.0	1.0798828794161401	0.726368622215013	1.0	0.68	0.8538443428104824	27.644180282257217	26.627053911388696	9.219544457292887	3.8258901269969456	3.605551275463989	18.181236950471227	18.999992612663473	43.616514494296545	77.49000000000004	0.9477351916376306	1	1	5.313725642859936	6.941176638007164	42.93333423882723	41.24705961346626	0.0941176488995552	0.0941176488995552	0.011764705181121826	0.00784313678741455	0.23123602828651257	0.3146263365161393	0.0941176488995552	0.1411764770746231	0.13725490868091583	0.1411764770746231	0.08434485147396724	0.11017740695249467	0.10522876038928242
1	532	nan	0	CAT	CAT	3202	3202	0	0	0	nan	358	726.0	1364.0	1.0	1.0493364649928905	0.6656899192136629	1.0	0.7536842105263157	0.8777359785318974	24.832757923640045	24.186773244895647	9.055385138137417	3.6885079223454267	3.1622776601683795	17.705100627652307	18.53091098482822	-80.19793735843994	71.59200000000003	0.9445910290237467	1	1	5.0941177904605865	9.058823853731155	49.16862891614437	50.3843153193593	0.10196078568696976	0.12156862765550613	0.027450978755950928	0.0156862735748291	0.14532292102535493	0.24835654186045253	0.10588235408067703	0.2078431397676468	0.19607843458652496	0.3137255012989044	0.0849019631743431	0.15098039756218593	0.13734253887191164
1	533	nan	0	CAT	CAT	3202	3202	0	0	0	nan	489	1075.0	1370.0	1.0	1.109069427042003	0.7665248805188701	1.0	0.6791666666666667	0.8360510806520483	31.301625927940933	31.016124838541646	9.848857801796104	4.075420463620871	3.605551275463989	19.23018460649819	20.10236154246433	63.06437827968959	85.73200000000004	0.9513618677042801	1	1	5.894117817282677	9.890196450054646	61.62353131920099	57.09411922842264	0.09803921729326248	0.09803921729326248	0.027450978755950928	0.01764705777168274	0.20398522824776139	0.37663126941477904	0.09803921729326248	0.18039216101169586	0.18431372940540314	0.18039216101169586	0.08420168310403824	0.14128852071506637	0.12601949145030877
1	534	nan	0	CAT	CAT	3202	3202	0	0	0	nan	635	1414.0	1365.0	1.0	1.0580971870472318	0.6211169639689629	1.0	0.7400932400932401	0.7376779485467712	32.580192109856476	32.449961479175904	12.083045973594572	4.609374680039988	4.123105625617661	25.0	25.533679124382257	79.95347933515114	104.00600000000003	0.9338235294117647	1	1	7.6470590233802795	12.125490598380566	77.29804155230522	78.1098058372736	0.09019608050584793	0.10980392247438431	0.027450986206531525	0.011764705181121826	0.5553199117204471	0.48717877969327	0.10980392247438431	0.1764705926179886	0.1882352977991104	0.18431372940540314	0.08689839799295772	0.13778966589068825	0.12172919929496885
1	535	nan	0	CAT	CAT	3202	3202	0	0	0	nan	452	1464.0	1367.0	1.0	1.0498906894026026	0.6574000258731341	1.0	0.7609427609427609	0.8128658276765112	27.79959315634794	26.68332812825267	10.0	4.078762652958989	3.605551275463989	19.691405360885373	20.948154758618735	-13.799449502979392	83.59200000000003	0.9358178053830227	1	1	6.231372699141502	7.607843294739723	56.77255103737116	47.97254993021488	0.10980392247438431	0.0941176488995552	0.0156862735748291	0.011764705181121826	0.029670483378294397	0.6146831827011414	0.11764705926179886	0.14509804546833038	0.16862745583057404	0.14509804546833038	0.08901960998773575	0.1086834756391389	0.12560298902073266
1	536	nan	0	CAT	CAT	3202	3202	0	0	0	nan	745	1541.0	1373.0	1.0	1.2059234069723228	0.7684285945540418	1.0	0.6367521367521367	0.6541629320247206	40.29753538360989	39.21734310225516	11.313708498984761	4.390606389193925	4.0	27.433369844441238	25.787825057456747	71.57612033768277	119.63000000000005	0.8959711365003007	1	1	8.517647288739681	14.76862794905901	76.29019763320684	97.14117919653654	0.09019608050584793	0.10980392247438431	0.00784313678741455	0.019607841968536377	0.2635967085778357	0.7735298446265837	0.09803921729326248	0.1921568661928177	0.14509804546833038	0.1921568661928177	0.08603684130040082	0.14917806009150514	0.10240294984323066
1	537	nan	0	CAT	CAT	3202	3202	0	0	0	nan	206	1821.0	1362.0	1.0	1.3030983925814879	0.8760136911625077	1.0	0.653968253968254	0.7124109680586999	23.604809195734525	22.20360331117452	5.385164807134504	2.5651717795836975	2.23606797749979	10.725254686155548	11.384274565313582	61.44275013247072	60.28000000000002	0.9300225733634312	1	1	4.321568742394447	9.419608049094677	21.596078902482986	35.79607930779457	0.09019608050584793	0.14509804546833038	0.011764705181121826	0.027450978755950928	0.3022803969213722	0.637010439802036	0.09803921729326248	0.25882354378700256	0.16862745583057404	0.25882354378700256	0.08643137484788894	0.18839216098189354	0.10483533447807275
1	538	nan	0	CAT	CAT	3202	3202	0	0	0	nan	394	846.0	1368.0	1.0	1.1740884171123254	0.5880335124005563	1.0	0.5837037037037037	0.5363845486725398	26.722482206406895	26.92582403567252	8.246211251235321	3.1934113939341815	2.8284271247461903	21.798553706604753	21.614120706404847	-65.92421220777959	96.07600000000004	0.7935548841893253	1	1	7.0823531076312065	13.427451275289059	40.74902029335499	60.019609309732914	0.0941176488995552	0.10980392247438431	0.00784313678741455	0.035294122993946075	0.3217049403213447	1.023352675668338	0.11372549086809158	0.250980406999588	0.13725490868091583	0.27450981736183167	0.08965003933710387	0.16996773766188683	0.10342390937399744
1	539	nan	0	CAT	CAT	3202	3202	0	0	0	nan	558	1099.0	1374.0	1.0	1.02184078977103	0.5656961111427009	1.0	0.7696551724137931	0.8675330591221444	29.428215757729735	30.083217912982647	12.041594578792296	4.618765403476463	4.123105625617661	24.0	24.26691265703406	17.415668871946924	89.90400000000004	0.9481733220050977	1	1	6.286274686455727	10.929412171244621	68.6470610871911	72.22353158891201	0.10196078568696976	0.11372549086809158	0.019607841968536377	0.0156862810254097	0.23031307571741166	0.2913744688865899	0.09803921729326248	0.1764705926179886	0.18431372940540314	0.18039216101169586	0.08494965792507739	0.14769475907087326	0.1230234069662923
1	540	nan	0	CAT	CAT	3202	3202	0	0	0	nan	451	1261.0	1372.0	1.0	1.0092355566103888	0.4523738395284039	1.0	0.7843478260869565	0.8563894161676268	25.445085847598484	25.0	11.180339887498949	4.1888895957533085	3.605551275463989	22.0	22.692650402808844	67.50720835807229	81.35000000000002	0.9435146443514645	1	1	6.054902113974094	8.435294330120087	57.71372728049755	50.4784325286746	0.10588235408067703	0.09803921729326248	0.023529410362243652	0.011764705181121826	0.059628895257759704	0.551396843663564	0.11372549086809158	0.1568627506494522	0.1882352977991104	0.1568627506494522	0.0877522045503492	0.1222506424655085	0.12796835317183491
1	541	nan	0	CAT	CAT	3202	3202	0	0	0	nan	502	1357.0	1371.0	1.0	1.1314520745210088	0.7794314583361767	1.0	0.6536458333333334	0.7270849613429338	32.25920806460214	31.575306807693888	9.433981132056603	3.995889405244007	3.605551275463989	20.426487199475705	20.209990975384354	20.789985119193734	93.14600000000004	0.9085972850678733	1	1	6.282353118062019	9.823529750108719	55.894119307398796	65.0941197052598	0.09019608050584793	0.10980392247438431	0.019607841968536377	0.019607841968536377	0.2941197005548589	0.5957450580249531	0.0941176488995552	0.1921568661928177	0.16078431904315948	0.1921568661928177	0.08489666375759486	0.1327504020284962	0.11134286714621273
1	542	nan	0	CAT	CAT	3202	3202	0	0	0	nan	269	767.0	1372.0	1.0	1.2799168992724683	0.8656601834112811	1.0	0.7116402116402116	0.7452241904140942	26.524981178817995	26.476404589747453	6.708203932499369	2.908137790691215	2.8284271247461903	12.586500705120546	13.27925563406778	-83.07207941837127	67.35000000000002	0.9259896729776248	1	1	4.917647190392017	10.74117674678564	26.854902423918247	45.721569925546646	0.09019608050584793	0.1411764770746231	0.00784313678741455	0.019607841968536377	0.02396724767832278	0.28674126750012974	0.0941176488995552	0.49803921580314636	0.13725490868091583	0.49803921580314636	0.08627451211214066	0.18844169731202878	0.09983235101828344
1	543	nan	0	CAT	CAT	3202	3202	0	0	0	nan	509	1219.0	1372.0	1.0	1.0076762911756958	0.38784358478582726	1.0	0.7271428571428571	0.7883325555481573	26.60604388353623	27.294688127912362	11.704699910719626	4.404574615215034	4.0	23.768491253560633	24.523461255796136	-1.8206028662298042	90.07600000000004	0.9348025711662076	1	1	6.270588397979736	12.878431662917137	59.42353107780218	69.7490212470293	0.10196078568696976	0.0990196093916893	0.0156862735748291	0.0313725546002388	0.1241471917257853	1.1997945836583532	0.10980392247438431	0.25882354378700256	0.1725490242242813	0.25882354378700256	0.08709150552749634	0.17886710642940468	0.11674564062436578
1	544	nan	0	CAT	CAT	3202	3202	0	0	0	nan	380	1389.0	1374.0	1.0	1.014100406169026	0.42341456705946967	1.0	0.6884057971014492	0.8213656710261856	23.257050933266235	23.53720459187964	10.295630140987	3.8393336444758988	3.3839144678161843	20.506096654409877	21.069400571048043	38.03674722215943	76.24800000000003	0.925700365408039	1	1	5.450980521738529	8.266666933894157	43.19215799123049	45.847059942781925	0.10196078568696976	0.10588235408067703	0.011764712631702423	0.011764705181121826	0.20517163056335996	0.6547014971961744	0.11764705926179886	0.18039216101169586	0.16078431904315948	0.18431372940540314	0.0893603364219431	0.13551913006383864	0.11366357366113286
1	545	nan	0	CAT	CAT	3202	3202	0	0	0	nan	453	1670.0	1372.0	1.0	1.037029820186338	0.6386060097644682	1.0	0.798941798941799	0.8986058267428328	27.447641536153707	26.570660511172846	10.198039027185569	4.172665540483585	4.0	20.0	21.121889585691584	80.66182529495005	79.59200000000003	0.950682056663169	1	1	5.843137413263321	10.64313754439354	57.50196272879839	56.85098193585873	0.10588235408067703	0.09803921729326248	0.019607849419116974	0.023529410362243652	0.13062562810076683	0.9432104315503054	0.0941176488995552	0.22745098173618317	0.18431372940540314	0.22745098173618317	0.08592849137151942	0.15651672859402263	0.1269359000635726
1	546	nan	0	CAT	CAT	3202	3202	0	0	0	nan	371	865.0	1375.0	1.0	1.0433303192781829	0.47559640639810136	1.0	0.6452173913043479	0.6671973939557204	23.61472283466629	24.331050121192877	9.848857801796104	3.5799254222792025	3.0	20.404328797178465	20.773012223303084	-58.03069577206376	83.59200000000003	0.8918269230769231	1	1	5.980392299592495	8.831372775137424	38.854902878403664	42.76078548282385	0.09019608050584793	0.0941176488995552	0.011764705181121826	0.019607841968536377	0.39082377877555785	0.8726249621213854	0.11372549086809158	0.1921568661928177	0.14509804546833038	0.1921568661928177	0.08925958656108202	0.131811533957275	0.10473019643774573
1	547	nan	0	CAT	CAT	3202	3202	0	0	0	nan	353	1238.0	1381.0	1.0	1.027592375341976	0.5749057340287388	1.0	0.6976284584980237	0.7957659105875347	23.56679407443769	23.853720883753127	9.219544457292887	3.683122500777054	3.1622776601683795	18.384776310850235	19.282814018430635	46.69001143499253	74.66200000000003	0.926509186351706	1	1	5.164706014096737	7.69411788880825	36.97254956513643	41.145099088549614	0.0941176488995552	0.09803921729326248	0.00784313678741455	0.0156862735748291	0.19238968251254596	0.8502667015229143	0.10196078568696976	0.1882352977991104	0.13725490868091583	0.1882352977991104	0.08753739006943621	0.13040877777641102	0.10473810075109471
1	548	nan	0	CAT	CAT	3202	3202	0	0	0	nan	523	1283.0	1382.0	1.0	1.0314205437427506	0.5065772689646464	1.0	0.7174211248285323	0.8100155727930968	28.10132513146953	29.068883707497267	11.180339887498949	4.300797145530633	4.0	23.33452377915607	24.228809840881706	51.68737012443395	90.07600000000004	0.920774647887324	1	1	6.635294280946255	9.549019873142242	58.38039378076792	62.545099414885044	0.09803921729326248	0.10588235408067703	0.0156862735748291	0.011764705181121826	0.13933753039587185	0.5886479882538505	0.10980392247438431	0.16862745583057404	0.15294118225574493	0.1725490242242813	0.08847059041261673	0.12732026497522989	0.11162599193263464
1	549	nan	0	CAT	CAT	3202	3202	0	0	0	nan	444	1701.0	1381.0	1.0	1.0223505509374573	0.4236621643315772	1.0	0.7708333333333334	0.86270973076122	25.234387370105825	25.238858928247925	10.04987562112089	4.037861573692264	3.605551275463989	21.913466179497938	22.857819705831286	31.99872489370172	80.42000000000003	0.9376979936642027	1	1	6.098039381206036	11.121568948030472	57.21176664531231	57.5098052918911	0.10980392247438431	0.0941176488995552	0.019607849419116974	0.027450978755950928	0.03199401882601974	1.25009357758667	0.12941177189350128	0.22745098173618317	0.1764705926179886	0.22745098173618317	0.08967704972361817	0.16355248452985988	0.12885533028223492
1	550	nan	0	CAT	CAT	3202	3202	0	0	0	nan	767	1788.0	1376.0	1.0	1.071698983941879	0.6575711083525934	1.0	0.7049632352941176	0.7654126931102854	36.556412462383655	34.88552708502482	12.0	4.810532488207739	4.242640687119285	27.631557295597396	27.54132645211402	70.11685789964424	112.21600000000005	0.9087677725118484	1	1	7.968627668917179	13.901961140334606	95.3411793410778	85.42745311558247	0.10196078568696976	0.08627451211214066	0.023529410362243652	0.019607841968536377	0.5042547021444764	1.5990203446346027	0.09803921729326248	0.21176470816135406	0.1921568661928177	0.21176470816135406	0.08568416848298042	0.1494834531218775	0.12430401478628136
1	551	nan	0	CAT	CAT	3202	3202	0	0	0	nan	483	1470.0	1390.0	1.0	1.03229724317361	0.6085607521609872	1.0	0.7144970414201184	0.8419778998467333	27.94724175706257	27.313000567495326	10.63014581273465	4.209727247681967	3.605551275463989	21.2	22.176339922509992	-38.49892152597766	84.90400000000004	0.9415204678362573	1	1	6.254902109503746	10.482353329658508	61.54902157187462	63.219609543681145	0.10588235408067703	0.10980392247438431	0.019607849419116974	0.019607841968536377	0.12863064182879339	0.42666856852978313	0.11764705926179886	0.20392157137393951	0.1764705926179886	0.21176470816135406	0.08935574442148209	0.14974790470940727	0.12743068648421246
1	552	nan	0	CAT	CAT	3202	3202	0	0	0	nan	805	1308.0	1395.0	1.0	1.2651443882379816	0.6263940402491556	1.0	0.5884502923976608	0.4875457764559831	40.16947947907679	42.01190307520001	10.816653826391969	4.185602279225178	3.605551275463989	30.98831815489452	31.312373519568485	62.4258240404692	144.04399999999995	0.8009950248756219	1	1	10.349019892513752	16.152941681444645	83.49411959946156	103.19608174264431	0.09019608050584793	0.11372549086809158	0.011764705181121826	0.0156862735748291	0.6690200199049549	0.6288009580011948	0.09803921729326248	0.1921568661928177	0.14901961386203766	0.1921568661928177	0.08552909002077481	0.1334953857970632	0.10371940322914479
1	553	nan	0	CAT	CAT	3202	3202	0	0	0	nan	180	1339.0	1389.0	1.0	1.03996520843818	0.5033472418102378	1.0	0.703125	0.7310682723733292	16.580229405038125	16.55294535724685	6.324555320336759	2.616766511740082	2.23606797749979	14.062883981685724	14.32671473591211	-37.946761811461336	55.62400000000002	0.8888888888888888	1	1	3.9058824628591537	5.596078537404537	16.192157238721848	19.43921608477831	0.08627451211214066	0.09019608050584793	0.003921568393707275	0.011764705181121826	0.06794497460794209	0.455038753243609	0.09019608050584793	0.18039216101169586	0.10980392247438431	0.18039216101169586	0.08491048832302509	0.12165388124792473	0.08995642910401026
1	554	nan	0	CAT	CAT	3202	3202	0	0	0	nan	475	1758.0	1390.0	1.0	1.0281017879702419	0.531546535943021	1.0	0.7612179487179487	0.8293991461317051	26.943538674031434	26.92582403567252	10.63014581273465	4.1877936928940676	3.605551275463989	22.43579427755712	22.821961057498406	55.55187654770431	84.83400000000003	0.9433962264150944	1	1	6.078431531786919	11.01960813999176	61.600001975893974	62.08235467970371	0.10588235408067703	0.09803921729326248	0.023529410362243652	0.0313725471496582	0.0963408597441313	1.06320589606251	0.10588235408067703	0.2078431397676468	0.1921568661928177	0.23137255012989044	0.08683473616838455	0.1574229734284537	0.12968421468609256
1	555	nan	0	CAT	CAT	3202	3202	0	0	0	nan	727	1115.0	1396.0	1.0	1.22301290399316	0.8384619647827269	1.0	0.6491071428571429	0.6784203929730798	41.79037494507968	40.718546143004666	11.180339887498949	4.452265594790256	4.123105625617661	23.373627834572456	22.7740877917808	-63.79421844047794	116.04400000000005	0.9070492825951342	1	1	8.35686295479536	13.349020026624203	85.61176732182503	93.23137503862381	0.09803921729326248	0.10980392247438431	0.019607841968536377	0.0156862735748291	0.5533282020853588	0.4868198447903167	0.12156862765550613	0.21568627655506134	0.16862745583057404	0.21568627655506134	0.08796697847153011	0.14051600028025477	0.11776034019508257
1	556	nan	0	CAT	CAT	3202	3202	0	0	0	nan	504	877.0	1392.0	1.0	1.1614238241463501	0.7428851631511287	1.0	0.6222222222222222	0.7246196066046393	32.112538432023086	31.240998703626616	9.848857801796104	3.853081297752134	3.605551275463989	22.374945860206925	21.49673945042603	-38.97992672751954	93.49000000000004	0.8881057268722466	1	1	6.670588418841362	10.670588590204716	53.470589362084866	64.40000195801258	0.0941176488995552	0.11372549086809158	0.011764705181121826	0.011764712631702423	0.3407300224061056	0.4904937138904407	0.0941176488995552	0.21568627655506134	0.16078431904315948	0.2235294133424759	0.08552036434412003	0.13680241782313737	0.10609243921048585
1	557	nan	0	CAT	CAT	3202	3202	0	0	0	nan	539	1151.0	1389.0	1.0	1.4613069384607427	0.8907951913418409	1.0	0.5268817204301075	0.5729066670995502	40.785728003825426	39.824615503479755	8.54400374531753	3.5141338535698643	3.1622776601683795	19.091883092036785	18.53323976834554	-49.259112151860805	108.73200000000004	0.90360435875943	1	1	8.474509969353676	11.937255181372166	60.61176622658968	64.97647201269865	0.0941176488995552	0.10588235408067703	0.0156862735748291	0.011764705181121826	0.46500892529300725	1.22453137040873	0.12156862765550613	0.1921568661928177	0.16862745583057404	0.1921568661928177	0.09416122188170752	0.13263616868191294	0.11245225645007362
1	558	nan	0	CAT	CAT	3202	3202	0	0	0	nan	380	1388.0	1394.0	1.0	1.0219439677369664	0.49843256577773837	1.0	0.7867494824016563	0.7813117380069687	23.802720066500335	23.706539182259394	9.848857801796104	3.835717934284683	3.1622776601683795	19.42806685337964	20.635255761514973	3.7071871859132126	78.17800000000003	0.9313725490196079	1	1	5.745098173618317	9.274510137736797	41.396079421043396	49.54117801040411	0.0941176488995552	0.10980392247438431	0.0156862735748291	0.019607841968536377	0.05638966768129882	0.43349958753332585	0.11372549086809158	0.1921568661928177	0.14901961386203766	0.20000000298023224	0.0897671589627862	0.14491422090213746	0.10893705110800894
1	559	nan	0	CAT	CAT	3202	3202	0	0	0	nan	749	1607.0	1390.0	1.0	1.1369356063108578	0.6050119214044052	1.0	0.6326013513513513	0.5908304322425385	36.44326824486439	36.05551275463989	11.704699910719626	4.407363078918192	4.0	28.144010961537823	29.01672828852329	-77.71545303008858	126.21600000000005	0.8755113968439509	1	1	9.756862930953503	13.835294507443905	91.35294402390718	83.93725705891848	0.10588235408067703	0.09019608050584793	0.0156862810254097	0.0156862735748291	0.5715420207136905	0.6498791755883797	0.125490203499794	0.1921568661928177	0.18039216101169586	0.1921568661928177	0.09565551893091669	0.1356401422298422	0.12196654742844751
1	560	nan	0	CAT	CAT	3202	3202	0	0	0	nan	451	1360.0	1394.0	1.0	1.047721995577544	0.6307796352743631	1.0	0.6959876543209876	0.7984858168834564	27.44207158843789	27.784887978899608	9.899494936611665	4.045947905180602	3.605551275463989	21.835956328131015	21.294005218591327	35.451344822999545	84.24800000000003	0.915736040609137	1	1	6.015686437487602	11.709804184734821	52.16078595072031	67.96470746397972	0.0941176488995552	0.10196078568696976	0.019607841968536377	0.035294122993946075	0.1629915304006559	1.3430224095878958	0.0941176488995552	0.2666666805744171	0.1568627506494522	0.3137255012989044	0.08593837767839432	0.16728291692478317	0.11565584468008938
1	561	nan	0	CAT	CAT	3202	3202	0	0	0	nan	411	1628.0	1387.0	1.0	1.6231651481371545	0.9123141263317093	1.0	0.6362229102167183	0.43218364777075663	38.16184779610345	37.33630940518894	7.0	2.896265581582712	2.8284271247461903	15.864425612041552	15.626935816649887	-87.96613796709316	109.31800000000004	0.7813688212927756	1	1	8.152941353619099	9.61568646132946	44.647059962153435	45.215687319636345	0.0941176488995552	0.09803921729326248	0.0156862735748291	0.011764705181121826	0.9111191764046862	0.25725886802987213	0.12156862765550613	0.16470588743686676	0.1568627506494522	0.16470588743686676	0.0916060826249337	0.10804142091381416	0.10863031620961906
1	562	nan	0	CAT	CAT	3202	3202	0	0	0	nan	359	729.0	1399.0	1.0	1.19188731794669	0.7956142030891484	1.0	0.6648148148148149	0.5815527945926557	28.27360493178878	29.68164415931166	7.615773105863909	3.194818574524974	2.8284271247461903	17.641057126819927	17.12825254103913	-65.3884719604314	88.07600000000004	0.8661037394451147	1	1	6.203921727836132	13.200000315904617	36.6549027338624	64.1725507453084	0.09019608050584793	0.14901961386203766	0.011764705181121826	0.027450978755950928	0.07814292938785883	0.7091648919111463	0.10588235408067703	0.30588236451148987	0.13725490868091583	0.30980393290519714	0.08737917926529763	0.18591549740710728	0.10210279313053593
1	563	nan	0	CAT	CAT	3202	3202	0	0	0	nan	218	1264.0	1401.0	1.0	1.1511611172347767	0.7916530309400409	1.0	0.692063492063492	0.7777229432103324	21.629274323484267	21.18962010041709	6.708203932499369	2.746531253661762	2.23606797749979	12.86803042025281	13.21485787162662	70.99354623257818	59.35000000000002	0.9140461215932913	1	1	4.2470589354634285	4.729411892592907	20.156863167881966	19.89803972840309	0.09019608050584793	0.08235294371843338	0.003921568393707275	0.00784313678741455	0.05942479775780021	0.5800031808351283	0.0941176488995552	0.13333334028720856	0.10588235408067703	0.13333334028720856	0.08667467215231486	0.09651861005291647	0.09246267508202737
1	564	nan	0	CAT	CAT	3202	3202	0	0	0	nan	807	1541.0	1403.0	1.0	1.0916984666032337	0.5421598869694085	1.0	0.6593137254901961	0.6425348369213414	36.27456135481063	37.33630940518894	13.0	4.77267686079087	4.123105625617661	30.60876125491141	30.480619590517158	-50.85217121113483	125.63000000000005	0.8902371759514617	1	1	8.807843387126923	14.28627496957779	88.51372813433409	96.82353205233812	0.09019608050584793	0.10196078568696976	0.0156862810254097	0.0156862810254097	0.36330251593427426	1.0395125462053594	0.0941176488995552	0.1921568661928177	0.1568627506494522	0.19607843458652496	0.08469080179929733	0.1373680285536326	0.10968243882817111
1	565	nan	0	CAT	CAT	3202	3202	0	0	0	nan	545	1690.0	1401.0	1.0	1.058905038508263	0.5334345995839318	1.0	0.6278801843317973	0.6943052279898698	29.29806158659224	31.953090617340916	11.0	4.16315755405635	3.605551275463989	22.992377253444367	24.781510901353084	5.741173420208885	99.31800000000004	0.8934426229508197	1	1	7.505882523953915	13.890196457505226	71.02745292335749	84.68627701699734	0.09803921729326248	0.13333334028720856	0.03333333134651184	0.019607841968536377	0.2517713988206383	0.22413357026989594	0.125490203499794	0.23529411852359772	0.20000000298023224	0.23529411852359772	0.0915351527311453	0.16939263972567348	0.13032560169423393
1	566	nan	0	CAT	CAT	3202	3202	0	0	0	nan	549	800.0	1403.0	1.0	1.331805342671907	0.6430167330482092	1.0	0.5408866995073892	0.46765971158515035	34.27734446834225	34.92849839314596	8.06225774829855	3.2141320299596314	2.8284271247461903	26.766500416648707	26.25137718218564	-80.51220351233201	121.45800000000006	0.7726952850105561	1	1	8.466666899621487	13.81568669527769	68.43529582768679	75.62353170663118	0.0941176488995552	0.08235294371843338	0.02352941781282425	0.04313725233078003	1.0479443285207863	2.130961875993042	0.10196078568696976	0.21960784494876862	0.19607843458652496	0.45490196347236633	0.08552188787496451	0.13955239086139082	0.12465445505953877
1	567	nan	0	CAT	CAT	3202	3202	0	0	0	nan	349	1483.0	1403.0	1.0	1.1740950050793888	0.8033533958835662	1.0	0.6391941391941391	0.6418351144142973	27.796463594169865	26.419689627245813	7.810249675906654	3.3226811375070446	3.0	16.42805773915715	16.552865751029096	-25.194699154144896	82.66200000000003	0.889171974522293	1	1	5.874509938061237	9.027451246976852	37.615687035024166	46.29411896318197	0.09509804099798203	0.11372549086809158	0.011764705181121826	0.0156862735748291	0.15489566645742292	0.6399171132793385	0.11764705926179886	0.1882352977991104	0.14509804546833038	0.1921568661928177	0.09037707597017289	0.13888386533810543	0.1077813382092383
1	568	nan	0	CAT	CAT	3202	3202	0	0	0	nan	449	830.0	1407.0	1.0	1.0543112157443386	0.6802478608412175	1.0	0.7230273752012882	0.8425363471789532	28.0400193535514	27.202941017470888	10.0	4.072827331963598	3.605551275463989	19.677398201998148	20.552833970238922	30.067646866377856	81.83400000000003	0.9472573839662447	1	1	5.925490349531174	8.474510036408901	56.462746903300285	52.40784452110529	0.10588235408067703	0.09803921729326248	0.019607849419116974	0.0156862735748291	0.25274397839992796	1.1202096622804543	0.10196078568696976	0.16470588743686676	0.18431372940540314	0.18039216101169586	0.08713956396369373	0.12462514759424854	0.1257522202746109
1	569	nan	0	CAT	CAT	3202	3202	0	0	0	nan	467	1515.0	1407.0	1.0	1.098688340410202	0.7114274910541896	1.0	0.6549789621318373	0.6271716376570401	29.608285052888906	31.04834939252005	10.295630140987	3.91166358014034	3.605551275463989	20.92282738738608	20.807503813065583	66.47775831384179	96.73200000000004	0.8963531669865643	1	1	6.752941362559795	12.21960823237896	53.8000016734004	61.93333497643471	0.0941176488995552	0.10980392247438431	0.019607849419116974	0.019607849419116974	0.48619658068445437	0.7543412804883204	0.09803921729326248	0.20392157137393951	0.16470588743686676	0.20392157137393951	0.08548027041214931	0.15467858521998684	0.1152034297074955
1	570	nan	0	CAT	CAT	3202	3202	0	0	0	nan	250	1128.0	1411.0	1.0	1.0759266201435331	0.6199286691089402	1.0	0.6313131313131313	0.7033232334192356	20.643278049848924	21.37755832643195	7.810249675906654	2.998305856813946	2.8284271247461903	16.263455967290593	16.19791679672022	-70.52573791458293	66.83400000000002	0.9074410163339383	1	1	4.815686367452145	8.031372800469398	27.733333967626095	37.231373988091946	0.09803921729326248	0.13725490868091583	0.011764705181121826	0.00784313678741455	0.23129038780500907	0.19205059175089217	0.12156862765550613	0.20392157137393951	0.14901961386203766	0.20392157137393951	0.09442522289121852	0.15747789804841958	0.11093333587050438
1	571	nan	0	CAT	CAT	3202	3202	0	0	0	nan	586	911.0	1405.0	1.0	1.1269741656286107	0.6812133402917405	1.0	0.6540178571428571	0.688917491783983	33.113700405586904	31.622776601683793	10.295630140987	4.078212137362247	3.605551275463989	25.372658750720962	24.242041954335907	68.27916806315687	103.38800000000005	0.8818660647103085	1	1	7.2901962623000145	11.200000375509262	61.65098161995411	73.02353174984455	0.0941176488995552	0.10588235408067703	0.00784313678741455	0.019607841968536377	0.4059693793815767	0.3704103425747586	0.11372549086809158	0.1764705926179886	0.13725490868091583	0.20392157137393951	0.08783368990722909	0.13493976356035256	0.1052064532763722
1	572	nan	0	CAT	CAT	3202	3202	0	0	0	nan	626	959.0	1407.0	1.0	1.0052036337177566	0.3708438895149976	1.0	0.7443519619500595	0.8734039716055308	29.356870226165416	29.120439557122072	13.341664064126334	4.920904685064638	4.242640687119285	27.109742609067627	27.26358502093397	-23.013542729404328	94.90400000000005	0.93993993993994	1	1	6.894117832183838	12.674510180950165	80.65490444004536	82.25882566720247	0.10196078568696976	0.09803921729326248	0.02352941781282425	0.027450986206531525	0.25948226895364374	1.1399711991378265	0.10196078568696976	0.19607843458652496	0.18431372940540314	0.20000000298023224	0.08617647290229798	0.15843137726187706	0.12884170038345905
1	573	nan	0	CAT	CAT	3202	3202	0	0	0	nan	471	1159.0	1406.0	1.0	1.0715278130069132	0.6626912173267875	1.0	0.6541666666666667	0.7135474760565307	28.72949087699583	30.083217912982647	10.63014581273465	4.016397364485719	3.605551275463989	21.633307652783937	21.51530741891038	-24.076827787789476	91.07600000000004	0.9190243902439025	1	1	7.10196091234684	9.984314039349556	57.36470767855644	56.46666822582483	0.10980392247438431	0.09803921729326248	0.0156862735748291	0.019607849419116974	0.15984237316111857	0.7282925502989815	0.125490203499794	0.18431372940540314	0.16078431904315948	0.19607843458652496	0.09728713578557315	0.13677142519656926	0.12179343456169096
1	574	nan	0	CAT	CAT	3202	3202	0	0	0	nan	338	1603.0	1409.0	1.0	1.3129898766344628	0.8601969913085292	1.0	0.5487012987012987	0.633164183419995	29.98663589884825	28.460498941515414	7.0710678118654755	3.046823474749239	2.8284271247461903	14.69709451408554	15.292041720331055	27.25803026196194	81.90400000000004	0.9001331557922769	1	1	6.125490322709084	10.21176502853632	38.67451085150242	49.38039358705282	0.09803921729326248	0.12156862765550613	0.0156862810254097	0.02352941781282425	0.249437266271849	0.6468007252294617	0.125490203499794	0.20000000298023224	0.16078431904315948	0.21176470816135406	0.09423831265706283	0.15710407736209722	0.11442162973817284
1	575	nan	0	CAT	CAT	3202	3202	0	0	0	nan	359	929.0	1411.0	1.0	1.0927885521340912	0.7005518952954591	1.0	0.6838095238095238	0.7183360981161635	25.77165842136508	24.351591323771842	8.246211251235321	3.4718302200511078	3.0	18.198143141351082	18.390693045117356	-75.10890456660452	79.24800000000003	0.8963795255930087	1	1	5.631372682750225	8.698039524257183	38.478432074189186	46.682354390621185	0.09803921729326248	0.11372549086809158	0.011764705181121826	0.0156862810254097	0.13145944764987072	0.6426497784633742	0.11372549086809158	0.1725490242242813	0.13725490868091583	0.1725490242242813	0.08938686798016231	0.1380641194326537	0.10718226204509522
1	576	nan	0	CAT	CAT	3202	3202	0	0	0	nan	562	1780.0	1418.0	1.0	1.2443334828340304	0.7164472300088648	1.0	0.5008912655971479	0.5667406058589362	34.63137985874308	33.95585369269929	9.219544457292887	3.70061207644033	3.1622776601683795	25.102865297687558	24.160280447148633	36.03744605652763	111.63000000000005	0.8005698005698005	1	1	8.494117818772793	14.196078844368458	64.53725642710924	81.61176688224077	0.09803921729326248	0.12156862765550613	0.0156862735748291	0.02352941781282425	0.07442373592423145	0.8427770612416589	0.12156862765550613	0.22745098173618317	0.1921568661928177	0.23529411852359772	0.09334195405244827	0.1560008664216314	0.11483497584894883
1	577	nan	0	CAT	CAT	3202	3202	0	0	0	nan	496	1244.0	1420.0	1.0	1.14674546038794	0.7541564424603597	1.0	0.7380952380952381	0.6567427543496512	31.842132323842	32.202484376209235	9.899494936611665	3.8872671550558198	3.605551275463989	20.0	20.91056271673024	-76.21666021816274	97.42000000000003	0.8888888888888888	1	1	7.023529604077339	12.525490634143353	55.90980563312769	64.09019808471203	0.09019608050584793	0.10980392247438431	0.019607849419116974	0.0156862810254097	0.7662920692505214	0.423080084788835	0.10196078568696976	0.2078431397676468	0.16470588743686676	0.2078431397676468	0.08565280004972364	0.152749885782236	0.11272138232485421
1	578	nan	0	CAT	CAT	3202	3202	0	0	0	nan	328	1479.0	1422.0	1.0	1.053661781239725	0.5759905307439314	1.0	0.6482213438735178	0.7089682634120759	23.014381815521478	22.80350850198276	8.246211251235321	3.374213522382373	3.0	18.89501578781086	18.813252899024377	-23.694850408951744	76.24800000000003	0.8864864864864865	1	1	5.141176611185074	7.133333504199982	33.34509851783514	36.61960846930742	0.09019608050584793	0.10196078568696976	0.011764705181121826	0.00784313678741455	0.05260992708325265	0.2426843480417834	0.09803921729326248	0.1411764770746231	0.125490203499794	0.1411764770746231	0.08568627685308457	0.11888889173666636	0.10166188572510713
1	579	nan	0	CAT	CAT	3202	3202	0	0	0	nan	697	1679.0	1420.0	1.0	1.1911885349302156	0.6492358405642185	1.0	0.6034632034632035	0.5880439357740397	36.61229655643823	39.20459156782532	11.180339887498949	4.200331692765182	4.0	28.56472293277873	27.846842547502415	-57.468996306984515	122.04400000000005	0.8589032655576093	1	1	8.886274717748165	16.090196438133717	85.37255175411701	91.56078667938709	0.09803921729326248	0.09019608050584793	0.023529410362243652	0.03921569138765335	0.21038741944913683	1.8542294349383024	0.125490203499794	0.239215686917305	0.18431372940540314	0.24705882370471954	0.09067627263008332	0.16418567794013997	0.12248572705038309
1	580	nan	0	CAT	CAT	3202	3202	0	0	0	nan	855	1833.0	1412.0	1.0	1.1775744527333791	0.814168428075711	1.0	0.7270408163265306	0.6963392874558308	43.79136434222735	43.657759905886145	12.083045973594572	4.915341714831808	4.47213595499958	24.49609812866963	25.42652609659428	-72.88428720291313	124.21600000000005	0.9431880860452289	1	1	9.054902195930481	12.356863059103489	98.70196320861578	90.54902151972055	0.09803921729326248	0.0941176488995552	0.0156862735748291	0.011764705181121826	0.3609316994072343	0.24071076872385283	0.09803921729326248	0.18431372940540314	0.20000000298023224	0.1882352977991104	0.08706636726856232	0.11881599095291816	0.11544089264165588
1	581	nan	0	CAT	CAT	3202	3202	0	0	0	nan	776	707.0	1412.0	1.0	1.0941286427584667	0.749536271837789	1.0	0.7369420702754036	0.7918248092093089	38.785553692427925	39.05124837953327	12.36931687685298	5.047834324433099	4.47213595499958	25.427120590787734	25.67461213762689	73.44990564543183	110.97400000000005	0.9562538508934074	1	1	7.843137472867966	19.145098611712456	104.9803955256939	106.07843406498432	0.10980392247438431	0.09803921729326248	0.023529410362243652	0.02352941781282425	0.03408799460133879	1.68605008062905	0.10196078568696976	1.0	0.20000000298023224	1.0	0.08525149427030397	0.20809889795339626	0.1352840148526983
1	582	nan	0	CAT	CAT	3202	3202	0	0	0	nan	359	1658.0	1422.0	1.0	1.0854627401110988	0.6897904743831548	1.0	0.6648148148148149	0.7931060384405341	25.55923208890773	27.202941017470888	9.055385138137417	3.5536807422964944	3.0	18.582456573545176	18.505115289907568	73.35151916522294	75.42000000000003	0.905422446406053	1	1	5.756862871348858	9.066666938364506	43.49019732326269	46.992158100008965	0.10196078568696976	0.10980392247438431	0.019607841968536377	0.019607849419116974	0.2562751371434601	0.7875456880280168	0.12156862765550613	0.19607843458652496	0.1764705926179886	0.20000000298023224	0.09137877573569615	0.14391534822800803	0.12114261092830833
1	583	nan	0	CAT	CAT	3202	3202	0	0	0	nan	905	1710.0	1416.0	1.0	1.165335827096604	0.7349441200780834	1.0	0.5464975845410628	0.5920310935402876	42.89282795713052	45.5411901469428	12.649110640673518	4.759714793832359	4.242640687119285	28.668875751589358	29.086813594331147	52.96961035729151	138.598	0.8676893576222435	1	1	10.470588527619839	17.32549074292183	113.68235670030117	118.32157219946384	0.10196078568696976	0.10588235408067703	0.023529410362243652	0.023529410362243652	0.9181371408484349	0.506698777079466	0.13333334028720856	0.20000000298023224	0.1882352977991104	0.2078431397676468	0.09348739756803427	0.1546918816332306	0.12561586375723885
1	584	nan	0	CAT	CAT	3202	3202	0	0	0	nan	725	981.0	1419.0	1.0	1.1835901221891612	0.6648639951143618	1.0	0.6154499151103565	0.6075381385195155	37.46378550464895	38.3275357934736	11.661903789690601	4.264372074534052	4.0	28.488897303070967	27.98411539364923	-6.5351332898321015	122.45800000000006	0.8625817965496727	1	1	9.46666693687439	15.909804426133633	82.39215902239084	102.6274539604783	0.09803921729326248	0.11764705926179886	0.0156862735748291	0.019607849419116974	0.4278396393890173	0.6840818120244979	0.1411764770746231	0.2078431397676468	0.16470588743686676	0.21568627655506134	0.09372937561261772	0.157522816100333	0.11364435727226323
1	585	nan	0	CAT	CAT	3202	3202	0	0	0	nan	449	1164.0	1426.0	1.0	1.1614562971178173	0.7791683708895438	1.0	0.6414285714285715	0.7045424882428102	30.910759409975313	29.832867780352597	8.54400374531753	3.6731624844296613	3.1622776601683795	19.09025814923359	19.37531793435412	-31.01336608146207	89.49000000000004	0.8882294757665677	1	1	6.670588381588459	12.039215989410877	55.33333510905504	61.48235462605953	0.10196078568696976	0.10588235408067703	0.019607841968536377	0.0313725471496582	0.1379334046581756	0.45464783018105326	0.12156862765550613	0.22745098173618317	0.1725490242242813	0.22745098173618317	0.09137792303545834	0.1649207669782312	0.12323682652350788
1	586	nan	0	CAT	CAT	3202	3202	0	0	0	nan	796	1625.0	1424.0	1.0	1.2320604123950378	0.7406521266000254	1.0	0.5818713450292398	0.41315680557280005	41.4862129282391	41.677331968349414	10.04987562112089	3.881378862769033	3.605551275463989	31.556427366039205	27.874117739431416	-40.05777782951032	155.59799999999996	0.7979949874686717	1	1	11.058823823928833	16.058823950588703	81.47451136261225	93.32549276947975	0.09019608050584793	0.09803921729326248	0.011764705181121826	0.019607841968536377	0.6074423213011656	0.9528773997002747	0.10588235408067703	0.1921568661928177	0.15294118225574493	0.1921568661928177	0.08639706112444401	0.12545956211397424	0.10235491377212594
1	587	nan	0	CAT	CAT	3202	3202	0	0	0	nan	610	1227.0	1428.0	1.0	1.556570087554638	0.8463590106106573	1.0	0.527681660899654	0.44921458183356344	43.40508870736216	41.10960958218893	8.246211251235321	3.3982344079053606	3.0	23.484174591435675	23.11810707079306	50.482000042293905	130.63000000000005	0.7901554404145078	1	1	9.164706133306026	15.050980769097805	65.18823694437742	76.85882527381182	0.09019608050584793	0.10588235408067703	0.011764705181121826	0.0156862735748291	0.8079731561686254	0.7896788938975323	0.09803921729326248	0.23137255012989044	0.1764705926179886	0.23137255012989044	0.08565145918977594	0.14066337167381127	0.10686596220389741
1	588	nan	0	CAT	CAT	3202	3202	0	0	0	nan	562	1761.0	1431.0	1.0	1.0430807787695062	0.5377375114736782	1.0	0.7177522349936143	0.7404486605914129	29.567286290975556	31.400636936215164	11.661903789690601	4.376581732870068	4.0	24.461599763991288	24.928543071176765	32.26115961006125	97.66200000000003	0.921311475409836	1	1	7.600000150501728	11.69019653648138	74.2705902531743	77.32549345493317	0.10196078568696976	0.12941177189350128	0.0313725546002388	0.00784313678741455	0.5853788846628161	0.033728324113505785	0.11764705926179886	0.1725490242242813	0.1882352977991104	0.1882352977991104	0.09382716235187319	0.14432341403063434	0.13215407518358419
1	589	nan	0	CAT	CAT	3202	3202	0	0	0	nan	458	668.0	1432.0	1.0	1.0080655810626715	0.4177584689565857	1.0	0.7965217391304348	0.8823475858938036	25.413966233289706	25.553864678361276	11.40175425099138	4.239218881696781	3.802775637731995	22.0	23.090065441361517	9.149139553207426	80.76400000000002	0.9472595656670114	1	1	6.035294272005558	7.356862984597683	53.752942860126495	40.643138505518436	0.10588235408067703	0.07450980693101883	0.011764712631702423	0.00784313678741455	0.1735788039896673	0.807383042503198	0.10196078568696976	0.14509804546833038	0.1568627506494522	0.14509804546833038	0.08746803292761678	0.10662120267532874	0.11736450406141156
1	590	nan	0	CAT	CAT	3202	3202	0	0	0	nan	523	1200.0	1428.0	1.0	1.0254775578985384	0.4961671658683693	1.0	0.7782738095238095	0.856609067752474	27.93705398010287	28.160255680657446	11.180339887498949	4.388489655481962	4.0	23.0	24.25570488751517	77.4185891379007	87.59200000000003	0.944043321299639	1	1	6.41176488250494	12.98039249330759	59.29411928355694	71.4000016450882	0.09803921729326248	0.10980392247438431	0.011764712631702423	0.019607849419116974	0.18736287593295398	0.6531775416514933	0.09803921729326248	0.24313725531101227	0.15294118225574493	0.24313725531101227	0.0854901984333992	0.17307189991076788	0.11337307702400944
1	591	nan	0	CAT	CAT	3202	3202	0	0	0	nan	325	729.0	1436.0	1.0	1.2535275110254671	0.8273877068694298	1.0	0.5909090909090909	0.6993251679338995	28.125643620390296	27.784887978899608	7.615773105863909	3.0322134581970235	2.8284271247461903	15.726366776448453	15.796238419114928	50.74123528269267	76.42000000000003	0.9015256588072122	1	1	5.858823701739311	10.211765050888062	40.1529423892498	52.772550791502	0.09509804099798203	0.1460784375667572	0.02352941781282425	0.011764705181121826	0.5607108800417915	0.1959882744326147	0.15294118225574493	0.20392157137393951	0.1921568661928177	0.3490196168422699	0.09154412033967674	0.15955882892012596	0.12354751504384555
1	592	nan	0	CAT	CAT	3202	3202	0	0	0	nan	834	887.0	1430.0	1.0	1.4231332190806458	0.8923157927809641	1.0	0.6714975845410628	0.5988914946073245	50.09686077378548	46.8187996428785	11.180339887498949	4.359735705962936	4.0	22.720503908076918	22.614309256176327	12.919529983459215	132.28600000000003	0.8760504201680672	1	1	9.423529669642448	20.08627501875162	97.03137544542551	124.02745465934277	0.0941176488995552	0.12156862765550613	0.019607849419116974	0.0156862735748291	1.3100782131575563	1.6576875610929798	0.10588235408067703	1.0	0.1725490242242813	1.0	0.08566845154220408	0.18260250017046928	0.11634457487461092
1	593	nan	0	CAT	CAT	3202	3202	0	0	0	nan	410	1377.0	1435.0	1.0	1.019318250600713	0.43312876353061214	1.0	0.7765151515151515	0.8743363357458337	24.2711178176349	24.20743687382041	10.295630140987	3.978174795203234	3.605551275463989	20.9078628349169	21.87633651091697	-12.881921700765638	76.76400000000002	0.9457900807381776	1	1	5.603921718895435	9.98039249330759	48.53725650161505	52.51764863729477	0.09803921729326248	0.10588235408067703	0.019607841968536377	0.019607849419116974	0.2374330804348485	0.4530645721359869	0.09803921729326248	0.19607843458652496	0.1725490242242813	0.19607843458652496	0.08621418029069901	0.15354449989703986	0.11838355244296353
1	594	nan	0	CAT	CAT	3202	3202	0	0	0	nan	603	914.0	1436.0	1.0	1.2174030321367255	0.8083684090325103	1.0	0.7490683229813665	0.5955161948884437	37.27835168590359	35.35533905932738	10.0	3.9555158674945554	3.605551275463989	21.18954749580375	21.9449052258273	8.853043333211035	112.80200000000006	0.8939955522609341	1	1	7.815686479210854	13.333333693444729	64.27058947831392	81.2823553532362	0.0941176488995552	0.11764705926179886	0.011764705181121826	0.011764712631702423	0.25005178462024763	0.627621128914094	0.10980392247438431	0.35686275362968445	0.14509804546833038	0.35686275362968445	0.0868409608801206	0.14814815214938587	0.10658472550300817
1	595	nan	0	CAT	CAT	3202	3202	0	0	0	nan	517	1048.0	1440.0	1.0	1.0566863127077268	0.5965962197554063	1.0	0.742816091954023	0.706361409646217	29.120367693528102	30.01666203960727	11.180339887498949	4.24136395300675	3.605551275463989	23.0	23.37030522666515	15.526671965754097	95.90400000000004	0.9256938227394808	1	1	6.988235451281071	12.807843446731567	58.537256330251694	72.08627603203058	0.10196078568696976	0.10196078568696976	0.011764712631702423	0.02352941781282425	0.2522304894738743	1.138028133824133	0.11764705926179886	0.23529411852359772	0.16078431904315948	0.2666666805744171	0.09075630456209183	0.16633562917833206	0.1132248671765023
1	596	nan	0	CAT	CAT	3202	3202	0	0	0	nan	346	1174.0	1439.0	1.0	1.159249768515401	0.7714078465434253	1.0	0.6407407407407407	0.7398193267405302	27.006295367301323	26.68332812825267	7.810249675906654	3.3420495940864474	2.914213562373095	16.891650862259112	17.185214401060158	-22.504238901036373	76.66200000000003	0.8940568475452196	1	1	5.341176614165306	10.80000026524067	35.815686993300915	55.603922948241234	0.09019608050584793	0.12941177189350128	0.011764705181121826	0.027450978755950928	0.1436346358201792	0.803863103440079	0.10196078568696976	0.27450981736183167	0.13333334028720856	0.27450981736183167	0.08614800990589204	0.17419355266517209	0.10351354622341305
1	597	nan	0	CAT	CAT	3202	3202	0	0	0	nan	445	1259.0	1437.0	1.0	1.4932001749787562	0.8982805392011853	1.0	0.5114942528735632	0.5696825884412134	37.67972678748532	35.4682957019364	7.211102550927978	3.1920710259029508	3.0	17.643243655649236	16.557317145507838	-49.09578712969389	99.07600000000004	0.8436018957345972	1	1	7.407843306660652	14.262745469808578	49.48235422372818	70.290198341012	0.09803921729326248	0.1411764770746231	0.011764712631702423	0.0156862735748291	0.010905662503715156	0.29257301787032364	0.11764705926179886	0.23137255012989044	0.14901961386203766	0.23137255012989044	0.09033955252025186	0.17393592036351924	0.11119630162635546
1	598	nan	0	CAT	CAT	3202	3202	0	0	0	nan	461	978.0	1442.0	1.0	1.0575210089267004	0.6275566420943647	1.0	0.7423510466988728	0.6772066755703389	27.83723330086534	26.92582403567252	10.0	3.915783824837362	3.605551275463989	21.865442162819615	21.67326004622222	-4.498927294320046	92.49000000000004	0.9065880039331367	1	1	6.772549204528332	10.325490526854992	57.39608037471771	56.16470755636692	0.10294117778539658	0.09803921729326248	0.019607841968536377	0.023529410362243652	0.2789113597629143	0.7733898909257968	0.14901961386203766	0.21960784494876862	0.18039216101169586	0.21960784494876862	0.09406318339622682	0.14340959065076378	0.12450342814472388
1	599	nan	0	CAT	CAT	3202	3202	0	0	0	nan	520	1005.0	1443.0	1.0	1.004050179005622	0.3618954766932322	1.0	0.8	0.9297642238603784	26.702644795049622	26.92582403567252	12.206555615733702	4.565502568474595	4.0	24.0	24.892704234770004	26.368755488229414	83.83400000000003	0.959409594095941	1	1	5.97647076100111	11.568627767264843	68.50980615615845	68.96862909197807	0.10196078568696976	0.10196078568696976	0.023529410362243652	0.023529410362243652	0.1240526688438499	1.1967341103397227	0.09803921729326248	0.2235294133424759	0.1921568661928177	0.23137255012989044	0.0841756445211424	0.1629384192572513	0.13174962722338163
1	600	nan	0	CAT	CAT	3202	3202	0	0	0	nan	703	1497.0	1448.0	1.0	1.2892868775932953	0.8499734097115498	1.0	0.6215738284703802	0.6180069744616238	42.51170741876079	40.311288741492746	9.848857801796104	4.0423681504436795	4.0	23.582238045179515	22.39625536315006	61.37328151801336	119.56000000000004	0.8646986469864698	1	1	9.003921791911125	13.643137700855732	75.89804074168205	88.4509830698371	0.09803921729326248	0.11372549086809158	0.011764705181121826	0.011764712631702423	0.08455582502460803	0.15888939957647258	0.10980392247438431	0.1725490242242813	0.1411764770746231	0.1725490242242813	0.08827374305795221	0.13375625196917384	0.10796307360125469
1	601	nan	0	CAT	CAT	3202	3202	0	0	0	nan	579	1820.0	1444.0	1.0	1.2160911743047218	0.8278026680703933	1.0	0.7310606060606061	0.6861724254285975	36.94983820466517	35.90264614203248	9.219544457292887	3.979743082931742	3.605551275463989	20.771969289675116	20.729575254818084	81.384924713138	102.97400000000005	0.9046875	1	1	7.3019609823822975	13.46666705608368	64.99215862900019	79.15686456859112	0.09313725680112839	0.10588235408067703	0.0156862735748291	0.023529410362243652	0.7382400410545424	1.358005612485531	0.10980392247438431	0.2666666805744171	0.1725490242242813	0.2666666805744171	0.08590542332214468	0.15843137713039623	0.11224897863385179
1	602	nan	0	CAT	CAT	3202	3202	0	0	0	nan	486	952.0	1450.0	1.0	1.0322186210246225	0.6175422516109021	1.0	0.75	0.8937875805310844	28.12765567998217	28.231188426986208	10.816653826391969	4.284027379885439	4.0	21.91065775089655	22.123461854432943	-60.4363298417355	82.66200000000003	0.9455252918287937	1	1	5.866666831076145	9.949019931256771	53.46666815876961	61.66666842252016	0.0941176488995552	0.10980392247438431	0.0156862810254097	0.0156862810254097	0.25703781240533774	0.5331647266429616	0.09019608050584793	0.30588236451148987	0.14509804546833038	0.30588236451148987	0.08502415697211804	0.14418869465589523	0.11001372049129549
1	603	nan	0	CAT	CAT	3202	3202	0	0	0	nan	295	1071.0	1448.0	1.0	1.261119566030879	0.7746091643119212	1.0	0.6210526315789474	0.5253046776091205	26.059192264134538	25.298221281347036	7.0710678118654755	2.7872395927212286	2.23606797749979	16.978359929108375	16.480881508794962	-35.594670319314694	84.00600000000004	0.8263305322128851	1	1	6.16078445315361	10.572549290955067	32.12941252440214	42.68235420435667	0.09705882519483566	0.12156862765550613	0.011764705181121826	0.027450978755950928	0.10206377672592926	0.829341134555293	0.11764705926179886	0.21176470816135406	0.14901961386203766	0.21176470816135406	0.09059977136990603	0.15547866604345686	0.10891326279458353
1	604	nan	0	CAT	CAT	3202	3202	0	0	0	nan	472	692.0	1449.0	1.0	1.0490365047042063	0.6641528427044416	1.0	0.7398119122257053	0.8680406131906828	28.475231519999895	28.442925306655784	10.44030650891055	4.166317872448787	3.605551275463989	21.0	21.28799246176537	88.94762832727643	82.66200000000003	0.9421157684630739	1	1	5.941176630556583	11.756863072514534	62.086276307702065	69.39215874671936	0.09803921729326248	0.12156862765550613	0.0313725471496582	0.02352941781282425	0.3745950686658892	0.5641077291094189	0.09803921729326248	0.22745098173618317	0.20000000298023224	0.22745098173618317	0.0861040091385012	0.17038931989151498	0.1315387209908942
1	605	nan	0	CAT	CAT	3202	3202	0	0	0	nan	241	1732.0	1450.0	1.0	1.0806101915011006	0.7001714400202342	1.0	0.8033333333333333	0.8128797725441155	21.013895940553123	21.095023109728988	7.0	3.03470917768626	2.8284271247461903	13.891890273991347	15.003391261712679	-71.47910969099571	61.03800000000001	0.9377431906614786	1	1	4.494117774069309	7.988235466182232	22.980392582714558	34.80392239242792	0.08627451211214066	0.11372549086809158	0.00784313678741455	0.029411762952804565	0.0497799090178342	0.8783772540584754	0.09019608050584793	0.23137255012989044	0.12156862765550613	0.23137255012989044	0.0847946749824398	0.1507214238902308	0.09535432606935501
1	606	nan	0	CAT	CAT	3202	3202	0	0	0	nan	780	831.0	1449.0	1.0	1.1084707095266098	0.6720198031432378	1.0	0.6621392190152802	0.6335012800605422	37.72102455906449	38.897300677553446	12.041594578792296	4.581605744344739	4.123105625617661	29.56419082793143	27.93367010409616	19.817719987561382	124.38800000000005	0.8788732394366198	1	1	8.792157106101513	16.11372598260641	90.10196356475353	112.77255288511515	0.0941176488995552	0.12941177189350128	0.019607841968536377	0.0156862735748291	0.2947554785876335	0.16800102143331425	0.0941176488995552	0.21568627655506134	0.1725490242242813	0.21568627655506134	0.0853607486029273	0.15644394157870303	0.11551533790353016
1	607	nan	0	CAT	CAT	3202	3202	0	0	0	nan	458	1284.0	1452.0	1.0	1.093935074105949	0.7499049978292596	1.0	0.726984126984127	0.7431060168738198	29.825491168727627	29.274562336608895	9.848857801796104	3.9696507245040458	3.605551275463989	19.357032062418213	19.730920497252203	-76.29593828109279	88.00600000000003	0.9206030150753769	1	1	6.545098192989826	15.192157194018364	59.02745274454355	76.2313741222024	0.10196078568696976	0.12156862765550613	0.027450978755950928	0.047058820724487305	0.06532953665218802	0.9473442351476024	0.10588235408067703	0.2666666805744171	0.1921568661928177	0.2705882489681244	0.08965887935602501	0.2081117423838132	0.12888090118895973
1	608	nan	0	CAT	CAT	3202	3202	0	0	0	nan	439	1306.0	1451.0	1.0	1.0647549845908955	0.6817645879495046	1.0	0.7634782608695653	0.7798297014833223	27.88239840763711	29.832867780352597	10.0	3.978657329606455	3.605551275463989	20.506096654409877	20.397971590350025	-43.41441626966435	84.10800000000002	0.9400428265524625	1	1	6.282353110611439	12.274510085582733	55.75686454027891	57.05490343272686	0.09803921729326248	0.09803921729326248	0.027450978755950928	0.027450978755950928	0.135501848477371	0.4734362567618834	0.10588235408067703	0.24705882370471954	0.1882352977991104	0.24705882370471954	0.08605963165221149	0.16814397377510593	0.12700880305302714
[truncated: 89,483 more rows]
[truncated: 29 more columns]
