# Supplementary material for: Mutationally-activated PI3’-kinase-α promotes de-differentiation of lung tumors initiated by the BRAFV600E oncoprotein kinase
Source: eLife. 2019 Aug 27;8:e43668. doi: 10.7554/eLife.43668 (PMC6711745; doi:10.7554/eLife.43668)
Supplement: Figure 4—source data 1. [file elife-43668-fig4-data1.zip › 2wktumorsv5Cytoplasm.csv]

ImageNumber	ObjectNumber	Metadata_FileLocation	Metadata_Frame	Metadata_Genotype	Metadata_Genotype	Metadata_Mouse	Metadata_Mouse	Metadata_Series	Metadata_Tumor	Metadata_Tumor	Metadata_stain	AreaShape_Area	AreaShape_Center_X	AreaShape_Center_Y	AreaShape_Center_Z	AreaShape_Compactness	AreaShape_Eccentricity	AreaShape_EulerNumber	AreaShape_Extent	AreaShape_FormFactor	AreaShape_MajorAxisLength	AreaShape_MaxFeretDiameter	AreaShape_MaximumRadius	AreaShape_MeanRadius	AreaShape_MedianRadius	AreaShape_MinFeretDiameter	AreaShape_MinorAxisLength	AreaShape_Orientation	AreaShape_Perimeter	AreaShape_Solidity	Intensity_IntegratedIntensityEdge_OrigRed	Intensity_IntegratedIntensity_OrigRed	Intensity_LowerQuartileIntensity_OrigRed	Intensity_MADIntensity_OrigRed	Intensity_MassDisplacement_OrigRed	Intensity_MaxIntensityEdge_OrigRed	Intensity_MaxIntensity_OrigRed	Intensity_MeanIntensityEdge_OrigRed	Intensity_MeanIntensity_OrigRed	Intensity_MedianIntensity_OrigRed	Intensity_MinIntensityEdge_OrigRed	Intensity_MinIntensity_OrigRed	Intensity_StdIntensityEdge_OrigRed	Intensity_StdIntensity_OrigRed	Intensity_UpperQuartileIntensity_OrigRed	Location_CenterMassIntensity_X_OrigRed	Location_CenterMassIntensity_Y_OrigRed	Location_CenterMassIntensity_Z_OrigRed	Location_Center_X
1	1	nan	0	CAT	CAT	1	1	0	1	1	nan	11732	950.0	922.0	1.0	1.2259289726193878	0.7208419933333067	0.0	0.6158530183727035	0.38287935713381066	157.0054317410305	158.42032697857937	43.01162633521314	14.010885899935657	12.0	115.39778080582843	108.82037533506399	-14.643731417121813	620.5259999999979	0.8885859274407333	36.2352951541543	2355.6039880365133	0.10980392247438431	0.06666666269302368	8.744301876366881	0.32156863808631897	0.9254902005195618	0.06888839382919068	0.20078451994856064	0.16078431904315948	0.0	0.0	0.05802312862291482	0.12730180753351503	0.2705882489681244	958.7207776697611	930.4551365963364	0.0	963.945107398568
1	2	nan	0	CAT	CAT	1	1	0	1	1	nan	1983	1007.0	968.0	1.0	2.372181187159755	0.936375297095434	0.0	0.35633423180592994	0.10730914882653196	103.12663889789785	109.00458705944443	14.0	4.461621824375254	4.0	50.95118018795312	36.19749476350848	-22.4454553897418	481.88999999999896	0.6024608840953972	40.352942146360874	253.6470655426383	0.0784313753247261	0.043137259781360626	4.759875701779593	0.3333333432674408	0.3333333432674408	0.11147221587392507	0.1279107743533224	0.13333334028720856	0.0	0.0	0.07840496051157665	0.05620640279847976	0.1725490242242813	1008.2979591977488	966.1419140233635	0.0	1012.0423600605144
1	3	nan	0	CAT	CAT	1	1	0	1	1	nan	1901	967.0	991.0	1.0	3.8884679672410907	0.9782189045194439	0.0	0.3705653021442495	0.11010995323587713	134.1093618451236	134.5362404707371	10.0	4.262341869738843	4.0	36.1281139820794	27.837878131516334	4.406679554385258	465.7819999999989	0.5321948488241881	69.85490365698934	394.0902054980397	0.1725490242242813	0.03529411554336548	4.806479539818734	0.45490196347236633	0.45490196347236633	0.19034033694002545	0.20730678879433967	0.20392157137393951	0.0	0.0	0.1028098807519957	0.07545199141763814	0.24313725531101227	991.3420536946576	992.1943717492608	0.0	996.0978432403998
1	4	nan	0	CAT	CAT	1	1	0	1	1	nan	5501	995.0	1027.0	1.0	1.3918411901172456	0.8198085214390634	0.0	0.4969286359530262	0.295182092371065	120.98114887709987	136.49908424601244	27.0	9.431360854511354	8.0	80.24762715806213	69.27837240484648	21.24011528387898	483.92799999999835	0.8135167110322389	63.254903715103865	1324.2157234698534	0.1764705926179886	0.06666666269302368	2.137965878901243	0.47843137383461	0.529411792755127	0.1573505067539897	0.24072272740771739	0.24313725531101227	0.0	0.0	0.1017406423169974	0.09547832506307563	0.30980393290519714	998.4840601526193	1031.9397527464566	0.0	1000.4751863297582
1	5	nan	0	CAT	CAT	1	1	0	1	1	nan	4508	1033.0	1088.0	1.0	1.3805501041758397	0.4983550910045663	0.0	0.4419607843137255	0.2686425990694056	94.98204674373522	103.58571330062848	21.93171219946131	8.085510434039413	7.0710678118654755	86.11933038213836	82.3468711367414	36.02077594840426	459.2079999999984	0.7401083565916928	29.80784396454692	1004.7490440756083	0.13333334028720856	0.0784313827753067	7.401041714424577	0.5176470875740051	0.6705882549285889	0.0830302060293786	0.22288133187125295	0.19607843458652496	0.0	0.0	0.09319676713755612	0.1231861755484943	0.30588236451148987	1045.933714842757	1093.3181518193471	0.0	1052.6838952972494
2	1	nan	0	CAT	CAT	1	1	0	2	2	nan	6454	980.0	926.0	1.0	1.3069159977059606	0.7771361565141439	0.0	0.4757481940144479	0.32570192652751484	123.83925270630708	128.06248474865697	31.76476034853718	10.726032143437255	9.433981132056603	78.80395929139601	77.93606637413194	-49.190445805387235	499.0099999999983	0.837148972047474	44.66274642199278	1805.760833747685	0.1568627506494522	0.10588234663009644	1.9851178182761748	0.6274510025978088	1.0	0.11784365810552185	0.2797894071502456	0.239215686917305	0.0	0.0	0.12696889812194734	0.16818112027406165	0.3803921639919281	979.3739773797647	924.2117753910063	0.0	979.7973349860551
2	2	nan	0	CAT	CAT	1	1	0	2	2	nan	12620	1044.0	952.0	1.0	2.034708481044477	0.9438132203539102	0.0	0.533976474570534	0.28835029948775054	242.3035800147957	234.33736364481018	37.0	10.921076430291508	9.433981132056603	89.19702962392512	80.07633120552833	-80.68047893108105	741.6079999999973	0.8258351601609789	56.47451129555702	2267.2314333841205	0.0941176488995552	0.062745101749897	3.7892085920002083	0.4470588266849518	0.686274528503418	0.0905040245121106	0.17965383782758482	0.14509804546833038	0.0	0.0	0.06395907215292662	0.11413940260459644	0.23529411852359772	1032.7668573675655	995.7409918740251	0.0	1031.4441362916007
2	3	nan	0	CAT	CAT	1	1	0	2	2	nan	1235	973.0	998.0	1.0	1.9542773329709209	0.8573443600096063	0.0	0.38058551617873654	0.15686463984684787	69.64355740577837	61.032778078668514	10.198039027185569	4.028910369548002	3.605551275463989	44.86060646574021	35.84855344420488	65.04673743592298	314.5399999999992	0.5590765052059756	20.721569303423166	141.356866966933	0.0784313753247261	0.0313725546002388	3.4585046557572547	0.29411765933036804	0.29411765933036804	0.08633987209759653	0.11445900159265832	0.10196078568696976	0.0	0.0	0.08315588203718434	0.058441117050274605	0.14901961386203766	980.338650624893	1017.8555456849863	0.0	977.9287449392713
3	1	nan	0	CAT	CAT	1	1	0	3	3	nan	6810	1097.0	1009.0	1.0	1.33204968116367	0.7688034515650467	0.0	0.5892532664186207	0.3478989879466406	127.83388816581812	132.38202294873727	25.079872407968907	8.476224352674228	7.810249675906654	81.54092884510868	81.74787272812407	-64.16388691638055	495.9659999999985	0.8688995215311005	112.41176603361964	2754.317699484527	0.1882352977991104	0.16078431904315948	2.7179946117941296	1.0	1.0	0.26574885587144126	0.4044519382502977	0.32156863808631897	0.0	0.0	0.3459969760297645	0.2803339059863762	0.5568627715110779	1109.6341017341522	990.9755036740163	0.0	1109.4165932452277
3	2	nan	0	CAT	CAT	1	1	0	3	3	nan	13714	972.0	1030.0	1.0	2.021908263166426	0.9507939960776269	0.0	0.5882807137954701	0.3150488185836894	253.30105550155588	248.47132631352054	35.6931365951495	12.714198112453163	12.0	86.38802483200757	78.47869146198933	8.052468371729065	739.6019999999976	0.8145398390401806	47.415687438100576	4436.9765748903155	0.16078431904315948	0.12941177189350128	8.825553187942644	0.45490196347236633	1.0	0.07598667858669964	0.3235362822582992	0.27843138575553894	0.0	0.0	0.10445291819188056	0.21784155231176716	0.4274509847164154	954.6492144073771	1025.3001699824115	0.0	963.3496427008896
4	1	nan	0	CAT	CAT	1	1	0	4	4	nan	825	901.0	867.0	1.0	2.5295213725099104	0.7527606024180241	0.0	0.3	0.13465204765277536	60.84682440360168	55.54277630799526	7.0710678118654755	2.8236832745712657	2.23606797749979	38.20915626707176	40.055121838994914	-72.82997611425532	277.4759999999992	0.483304042179262	40.20392257720232	192.11765221506357	0.13333334028720856	0.09803922474384308	1.9211094557081894	0.5882353186607361	0.5882353186607361	0.1869949887311736	0.23286988147280432	0.24313725531101227	0.0	0.0	0.15596517226411039	0.12461674363178599	0.3333333432674408	903.8587058459262	851.3737497257426	0.0	903.9442424242425
4	2	nan	0	CAT	CAT	1	1	0	4	4	nan	483	913.0	880.0	1.0	4.3284290021805765	0.9094154995016097	0.0	0.22549019607843138	0.0944200058034974	67.31623085025198	54.62600113499065	7.0710678118654755	2.2579457272151777	2.0	26.32541711363557	27.99606285130236	-37.717197170504335	253.53999999999948	0.41088898341131436	36.784314796328545	92.78039492666721	0.11764705926179886	0.05490196496248245	1.9560341053901449	0.5607843399047852	0.5647059082984924	0.19258803558287196	0.19209191496204392	0.1568627506494522	0.0	0.0	0.11738076844393051	0.11216441526838251	0.2549019753932953	922.1163616793422	874.1248150511858	0.0	923.7971014492754
4	3	nan	0	CAT	CAT	1	1	0	4	4	nan	1580	974.0	905.0	1.0	1.6280991911469187	0.7777563075534714	0.0	0.4887101763068358	0.21120019784308594	68.46270447973536	64.62197768561404	12.0	4.610358914897032	4.242640687119285	51.53734142324	43.0333233865825	78.95408944024025	306.6099999999992	0.6641445985708281	46.24706019461155	289.08236110955477	0.1411764770746231	0.03529411554336548	1.7684193258112826	0.4627451002597809	0.686274528503418	0.1895371319451293	0.18296351968959162	0.1725490242242813	0.0	0.0	0.10005958051674804	0.06961511228696803	0.21960784494876862	966.8303081916	889.8926284507735	0.0	967.846835443038
4	4	nan	0	CAT	CAT	1	1	0	4	4	nan	1457	995.0	901.0	1.0	1.9665175515982205	0.8132763832330561	0.0	0.5059027777777778	0.237824246802724	73.75657771375909	72.069410986909	10.0	3.8132513849237446	3.1622776601683795	41.10960958218893	42.917299352800285	19.404560486312242	277.4639999999996	0.7435570298545549	34.796079367399216	226.63137865811586	0.0784313753247261	0.03529411554336548	5.753462696044605	0.3843137323856354	0.48627451062202454	0.14260688265327548	0.1555465879602717	0.10196078568696976	0.0	0.0	0.08832937014087988	0.10444488086403586	0.20392157137393951	1004.4217785152421	896.7675243757184	0.0	1008.3665065202471
4	5	nan	0	CAT	CAT	1	1	0	4	4	nan	750	912.0	896.0	1.0	2.6077283707412517	0.6334385782978587	0.0	0.3472222222222222	0.13807825261277623	55.77956713458689	56.462376853972415	7.211102550927978	2.847680494030408	2.23606797749979	36.243411893203124	43.161837174383855	17.794248990461497	261.25999999999954	0.49325879644853665	76.87058987468481	354.89412416145205	0.18431372940540314	0.27450981736183167	0.3482400319478238	0.9764705896377563	1.0	0.3768166170327687	0.4731921655486027	0.43529412150382996	0.0470588244497776	0.0470588244497776	0.240514690850038	0.30793077773196414	0.7490196228027344	920.4973148920744	905.6670091858003	0.0	920.568
4	6	nan	0	CAT	CAT	1	1	0	4	4	nan	3796	1037.0	949.0	1.0	1.3304538030710624	0.6345868847754778	0.0	0.7082089552238806	0.33980436555688887	89.61157150711882	92.9623579735368	18.027756377319946	6.5496381294053245	6.0	64.35182951387971	69.25644004338723	4.302235427813571	374.6739999999993	0.8212894850713977	90.11764915287495	1166.6078693643212	0.1411764770746231	0.11764705181121826	11.320054029856639	0.8549019694328308	1.0	0.2690079079190297	0.30732557148691286	0.24313725531101227	0.0	0.0	0.18175871806810945	0.2219728249910173	0.3960784375667572	1007.6898096066744	943.879032501143	0.0	1018.0932560590095
4	7	nan	0	CAT	CAT	1	1	0	4	4	nan	1178	966.0	928.0	1.0	2.487500026919606	0.8620143143957477	0.0	0.4462121212121212	0.16423666850256266	76.97052000521153	68.9492567037528	11.40175425099138	3.8342105419133454	3.0	34.68385425899126	39.01511992376791	-4.950967819447223	300.2219999999995	0.5651235308227393	85.66274705156684	274.01961516961455	0.0941176488995552	0.07450980693101883	6.933342756539944	0.9647058844566345	0.9647058844566345	0.3510768321785526	0.23261427433753357	0.16470588743686676	0.0	0.0	0.2544236650022557	0.187732602558003	0.29019609093666077	947.1584400774667	936.8311556314101	0.0	952.9898132427844
4	8	nan	0	CAT	CAT	1	1	0	4	4	nan	3629	957.0	997.0	1.0	1.1890678532107999	0.556687075006733	0.0	0.6480357142857143	0.3599225664515997	80.53393335589688	83.09632964216891	25.019992006393608	8.203477334090326	7.0710678118654755	69.0	66.90133244549881	-67.03866195807706	355.9539999999991	0.8093220338983053	134.2588266208768	1513.9176829755306	0.19607843458652496	0.19215688109397888	3.6784535931577524	0.9921568632125854	1.0	0.4535771169624216	0.4171721363944697	0.3686274588108063	0.0	0.0	0.2868039860043651	0.25985231709847073	0.5882353186607361	958.0461833328014	982.5005219931277	0.0	956.7608156516947
4	9	nan	0	CAT	CAT	1	1	0	4	4	nan	4569	1041.0	987.0	1.0	1.3188890466534942	0.652111466844236	0.0	0.6634238420211993	0.34475502331701446	98.57330355419268	100.4987562112089	19.849433241279208	7.141434950436146	6.4031242374328485	70.0	74.7306984714284	-15.65805878477396	408.0939999999988	0.8253996928913376	96.48235549405217	964.651006160304	0.08235294371843338	0.08235294371843338	5.739583857525017	1.0	1.0	0.2717812830818371	0.21112957018172554	0.14901961386203766	0.04313725605607033	0.027450980618596077	0.20900854346638206	0.16963527179901017	0.30588236451148987	1019.3784687163399	994.6928362140394	0.0	1021.1941343838914
4	10	nan	0	CAT	CAT	1	1	0	4	4	nan	2025	1077.0	1077.0	1.0	2.0336090523103567	0.8704321832022822	0.0	0.3888248847926267	0.2138912902499819	91.75885795195279	93.05912099305473	13.0	4.414117897326201	4.0	48.69907596659304	45.171816303749026	73.8846972626143	344.9219999999991	0.6688687035507844	46.141177870333195	310.87059673294425	0.07450980693101883	0.047058820724487305	11.803021390679929	0.8549019694328308	0.8784313797950745	0.15910750989770067	0.15351634406565148	0.11372549086809158	0.04313725605607033	0.04313725605607033	0.15073019260852064	0.12920763437417218	0.18039216101169586	1074.458837952011	1067.8051897561384	0.0	1075.3125925925926
4	11	nan	0	CAT	CAT	1	1	0	4	4	nan	2945	992.0	1059.0	1.0	1.2196576402388983	0.5785277093830928	0.0	0.5402678407631627	0.3412848242196409	74.02964308492808	82.54089895318563	21.37755832643195	7.763964794450198	6.708203932499369	67.00161876238779	60.38322079613719	70.26394510532107	329.2979999999991	0.8024523160762943	110.07451280206442	1311.2274854928255	0.32549020648002625	0.10588237643241882	2.97143254207245	1.0	1.0	0.41537552000779027	0.4452385349720969	0.4274509847164154	0.0470588244497776	0.0470588244497776	0.20684455128067575	0.1705318768978543	0.5490196347236633	993.0585291936735	1061.632339679025	0.0	994.613921901528
4	12	nan	0	CAT	CAT	1	1	0	4	4	nan	2234	1024.0	1095.0	1.0	1.9126775723396312	0.7808429640232143	0.0	0.36870770754249876	0.20871457975932084	88.35673078294855	87.92041856133307	16.1245154965971	5.312607649658001	4.47213595499958	58.77447988394144	55.1988665381624	-54.62142088960962	366.74999999999886	0.6564795768439612	103.22353243082762	818.211787328124	0.239215686917305	0.11372549831867218	2.469733335759172	0.7647058963775635	0.800000011920929	0.3511004504449919	0.3662541572641558	0.33725491166114807	0.10196078568696976	0.10196078568696976	0.15851623806556828	0.15759248020083264	0.47843137383461	1036.1370803786308	1086.1859866600473	0.0	1036.534467323187
4	13	nan	0	CAT	CAT	1	1	0	4	4	nan	5300	944.0	1050.0	1.0	1.7466519873944666	0.8718854031531021	0.0	0.4595907041276448	0.2367331362648805	137.65936056819103	132.4009063413087	23.345235059857504	7.276730506251262	6.082762530298219	78.47463791159274	67.41315979518626	-28.481601757554596	530.4119999999984	0.7152496626180836	125.5098073668778	1612.4667137786746	0.11372549086809158	0.16470589488744736	3.282152751948558	0.8313725590705872	0.929411768913269	0.2758457304766545	0.30423900259974995	0.27843138575553894	0.0	0.0	0.20938500868257884	0.20364236493839655	0.45098039507865906	922.7703239257481	1064.8458967565875	0.0	919.6058490566038
4	14	nan	0	CAT	CAT	1	1	0	4	4	nan	2255	1100.0	1094.0	1.0	1.3437414445307165	0.6186370330493083	0.0	0.5258861940298507	0.3415093188153347	69.00507360635835	72.91776189653656	14.866068747318506	5.513013835097901	5.0	55.013889972330084	54.2156936391741	58.01274413970585	288.0559999999994	0.8272193690388848	45.466667987406254	482.28628868982196	0.09803921729326248	0.07843136787414551	5.48535335737695	0.5960784554481506	0.7647058963775635	0.1878787933363895	0.2138741856717614	0.16078431904315948	0.0	0.0	0.14961586631096466	0.15063890255884932	0.2862745225429535	1108.3577161006779	1091.443248244033	0.0	1113.4882483370288
4	15	nan	0	CAT	CAT	1	1	0	4	4	nan	1933	955.0	1096.0	1.0	1.5367224430587225	0.8688007804819913	-1.0	0.4648869648869649	0.3199428505864068	77.86034423363795	77.6659513557904	14.317821063276353	5.028395728318226	4.242640687119285	40.84075230343586	38.55346785771096	-29.553573348022805	275.5399999999993	0.8573963184741628	82.90588435530663	633.2392325736582	0.13333334028720856	0.16470587253570557	1.8582255288406435	1.0	1.0	0.3734499295284082	0.3275940158166882	0.29019609093666077	0.04313725605607033	0.04313725605607033	0.2581644517768918	0.2234922136620424	0.47058823704719543	945.542303520172	1103.5608573169682	0.0	947.0103466114847
4	16	nan	0	CAT	CAT	1	1	0	4	4	nan	4260	873.0	1125.0	1.0	1.4757907622358495	0.8362542153634775	0.0	0.5874241588527302	0.32587998179502375	110.77931258149418	107.81465577554843	24.515301344262525	7.430261597433699	6.0	60.85715504553065	60.74494358936541	23.10373910213071	405.30399999999884	0.8209674311042588	86.69411985576153	1387.878466680646	0.1568627506494522	0.13725490868091583	5.792843593152044	1.0	1.0	0.2534915785256185	0.3257930672959263	0.32549020648002625	0.0	0.0	0.23683598289755448	0.19315680295228307	0.45098039507865906	891.6519896010432	1126.2606658896077	0.0	889.5349765258215
4	17	nan	0	CAT	CAT	1	1	0	4	4	nan	2287	1038.0	1124.0	1.0	1.510346547177641	0.7150350858529224	0.0	0.4807651881437881	0.24772009621523974	76.78224701181003	74.32361670424818	15.620499351813308	5.6791349408599805	5.0	60.451322699403214	53.67759111630663	-41.45360130070961	340.609999999999	0.731605886116443	80.33333557844162	564.0431526340544	0.125490203499794	0.10588236153125763	4.152537455225502	0.8392156958580017	0.8392156958580017	0.29106281006681745	0.24663014981812612	0.21568627655506134	0.0	0.0	0.1761943386323658	0.14817784800348885	0.3490196168422699	1053.579777614483	1120.2884357378653	0.0	1050.684302579799
4	18	nan	0	CAT	CAT	1	1	0	4	4	nan	2715	985.0	1116.0	1.0	1.4275653430477147	0.4686240779504787	0.0	0.44146341463414634	0.24982890608867853	74.36958964064637	81.88406438373708	19.235384061671343	6.032248718049621	5.0	64.5119366473811	65.69792347876256	-17.95551762208208	369.54599999999897	0.7121311475409836	76.39215895533562	423.5647174231708	0.06666667014360428	0.03921568766236305	3.5826704725207192	0.6431372761726379	0.7411764860153198	0.25464052985111874	0.15600910402326734	0.09803921729326248	0.0	0.0	0.16736305131267443	0.12553890158110165	0.2078431397676468	984.128211526836	1129.6776472160318	0.0	982.697605893186
4	19	nan	0	CAT	CAT	1	1	0	4	4	nan	931	1091.0	1117.0	1.0	4.203928982964855	0.9434201120284185	0.0	0.2586111111111111	0.10453541311291097	94.63578206225694	79.1580697086532	9.486832980505138	3.102925651425303	2.23606797749979	34.957759154796975	31.38121565996986	-77.68065634969611	334.53999999999917	0.44545454545454544	64.20000177621841	269.0745163410902	0.1764705926179886	0.11176469922065735	2.829522248477288	0.7647058963775635	0.7647058963775635	0.25176471284791535	0.2890166663169605	0.2921568751335144	0.0	0.0	0.1526727636542557	0.13745963322695454	0.4000000059604645	1087.8566473237884	1134.762293443712	0.0	1086.1804511278197
4	20	nan	0	CAT	CAT	1	1	0	4	4	nan	1843	1129.0	1130.0	1.0	1.9457288596574152	0.726311417287554	0.0	0.5039649986327591	0.21035158429205134	78.66195796510277	76.21679604916491	12.529964086141668	4.399293291097011	4.0	47.72453467757526	54.06953864247737	-74.34526221548059	331.81399999999917	0.663665826431401	90.45882517844439	672.7647213898599	0.1411764770746231	0.1725490316748619	2.825075071220207	1.0	1.0	0.3337964028724885	0.3650378303797395	0.27450981736183167	0.0	0.0	0.3165684306418223	0.2754461646220116	0.5607843399047852	1117.9255690728746	1144.9080935368531	0.0	1118.8676071622356
4	21	nan	0	CAT	CAT	1	1	0	4	4	nan	796	947.0	1154.0	1.0	3.0237526666404384	0.8692443049735666	0.0	0.36247723132969034	0.14814631734741207	70.11924380582815	60.29925372672534	7.0710678118654755	2.6485240698330355	2.23606797749979	29.09295447354909	34.66574704663852	19.115983871888268	259.84599999999955	0.5476436188510492	68.24706064909697	247.04314406216145	0.125490203499794	0.1725490316748619	4.1102008897505975	0.7882353067398071	0.7882353067398071	0.32192009740140076	0.31035570862080586	0.2862745225429535	0.0	0.0	0.2544563889051169	0.2156288666701646	0.48627451062202454	962.0307797399194	1164.5624483991242	0.0	958.0125628140704
5	1	nan	0	CAT	CAT	131	131	0	1	1	nan	2765	1228.0	805.0	1.0	1.3319055643409539	0.22191833623552418	0.0	0.5563380281690141	0.3007090183868934	69.25796805961305	71.30918594402827	19.79898987322333	6.626158236513733	5.656854249492381	64.22643308761862	67.5310383058018	18.173410803299245	339.92199999999906	0.7514607963038457	33.69411859661341	478.1098178997636	0.09019608050584793	0.07843136787414551	3.252658693415754	0.4156862795352936	0.7803921699523926	0.11740111009272965	0.17291494318255465	0.16078431904315948	0.0	0.0	0.10843209560173721	0.10157674216320416	0.24313725531101227	1237.954682661093	802.4839810409118	0.0	1238.234719710669
5	2	nan	0	CAT	CAT	131	131	0	1	1	nan	540	1153.0	849.0	1.0	5.260778095055527	0.8819551962133165	0.0	0.22556390977443608	0.08428499206728897	76.85787231434011	59.464274989274024	6.324555320336759	2.0257689059241595	1.4142135623730951	29.851943166377744	36.225670690297385	-70.03342557577983	283.74399999999946	0.3644954438069524	25.792157623916864	53.73725663870573	0.062745101749897	0.019607841968536377	5.456890806284436	0.2705882489681244	0.2705882489681244	0.11885786923463992	0.09951343821982543	0.0784313753247261	0.04313725605607033	0.04313725605607033	0.06482519202516557	0.05117851354035756	0.125490203499794	1157.7627526761814	827.5064584535141	0.0	1154.0222222222221
5	3	nan	0	CAT	CAT	131	131	0	1	1	nan	522	1181.0	807.0	1.0	5.100151179372726	0.8043095113600017	0.0	0.1902332361516035	0.07828404263273775	70.71880075294136	61.71709649683789	5.0990195135927845	1.9192442690746334	1.4142135623730951	38.902567474365505	42.02185940712524	-53.14092659202838	289.46999999999935	0.3534190927555856	41.52549156546593	101.50588518381119	0.16078431904315948	0.04313725233078003	1.4099776341773052	0.3333333432674408	0.3843137323856354	0.19404435310965387	0.1944557187429333	0.20392157137393951	0.0	0.0	0.10349053201487728	0.07764587404406771	0.24313725531101227	1182.48323283901	825.3789986652012	0.0	1183.0881226053639
5	4	nan	0	CAT	CAT	131	131	0	1	1	nan	2103	1271.0	869.0	1.0	1.850106754442579	0.9015188153674889	0.0	0.42254370102471367	0.23486841487078025	91.23749745766995	86.97700845625813	14.317821063276353	4.949228609712527	4.242640687119285	47.56263523031428	39.48210599903036	66.04956627247576	335.43799999999914	0.6707064264072715	33.286275412887335	405.46667727828026	0.09019608050584793	0.07843136787414551	2.1223499954468976	0.4156862795352936	1.0	0.11973480364347962	0.19280393593831682	0.1568627506494522	0.0	0.0	0.09927705469497942	0.14637923308733802	0.24313725531101227	1267.5214905914975	855.425014973706	0.0	1269.5910603899192
5	5	nan	0	CAT	CAT	131	131	0	1	1	nan	518	1167.0	860.0	1.0	3.1107018857482727	0.8427063794738316	0.0	0.2632113821138211	0.10691691573641231	56.37438071917929	55.758407437802596	8.48528137423857	2.802661428534266	2.23606797749979	28.456701193124264	30.350469123647034	-39.1367848684844	246.7439999999995	0.45200698080279234	41.40000147745013	88.03137535974383	0.09019608050584793	0.07058823108673096	6.064409853056355	0.364705890417099	0.364705890417099	0.23522728112187574	0.16994474007672555	0.14901961386203766	0.05098039284348488	0.05098039284348488	0.08148948662035219	0.08503706010888282	0.24313725531101227	1180.6697701751302	854.7549447248773	0.0	1175.511583011583
5	6	nan	0	CAT	CAT	131	131	0	1	1	nan	412	1180.0	877.0	1.0	6.752007622023011	0.8642897956109644	0.0	0.15014577259475217	0.057688234229682826	75.11578988523239	56.753854494650845	4.123105625617661	1.6411987031168296	1.2071067811865475	36.209550087093426	37.782805443686264	-41.38510045214504	299.5779999999993	0.3101242002258186	46.32157026231289	87.85490480065346	0.1764705926179886	0.047058820724487305	0.4497686204947942	0.37254902720451355	0.37254902720451355	0.22486199156462566	0.21324006019576083	0.22745098173618317	0.0	0.0	0.103077913985214	0.08665714388282525	0.2666666805744171	1203.5012721332946	858.300897193451	0.0	1203.9466019417475
5	7	nan	0	CAT	CAT	131	131	0	1	1	nan	473	1056.0	853.0	1.0	3.7963196672928357	0.8417915453039614	0.0	0.21898148148148147	0.09060740047438702	59.46955039151135	54.57105459856901	6.708203932499369	2.0818319213927228	1.4142135623730951	29.774060431123818	32.10182603545929	26.310573303022586	256.1259999999993	0.3826860841423948	29.59607933461666	94.94902265816927	0.11372549086809158	0.09411764144897461	3.1552016146398727	0.3490196168422699	0.3529411852359772	0.15255710997225083	0.2007378914549033	0.21960784494876862	0.0	0.0	0.10168797285666065	0.10770829347000176	0.30588236451148987	1064.4956632883882	856.4247067512139	0.0	1067.6384778012684
5	8	nan	0	CAT	CAT	131	131	0	1	1	nan	734	1147.0	865.0	1.0	2.3272041912006753	0.6208705752602725	0.0	0.3360805860805861	0.12970137301148676	51.88073478241967	51.66236541235796	9.0	2.8939986660435104	2.23606797749979	38.890872965260115	40.66998698578972	8.145455679067958	266.6739999999995	0.48754566589173026	31.48627543076873	106.65098334476352	0.08235294371843338	0.04313725233078003	3.0421699365931225	0.6235294342041016	0.6235294342041016	0.15743137715384364	0.14530106722719827	0.11764705926179886	0.0	0.0	0.11522967579186742	0.08780260587316309	0.1882352977991104	1138.5573613678762	866.5116193512629	0.0	1137.9468664850135
5	9	nan	0	CAT	CAT	131	131	0	1	1	nan	823	1239.0	886.0	1.0	3.7885963628097388	0.933908405977466	0.0	0.3025735294117647	0.07342489141149203	83.81002144108233	84.02380615040002	8.06225774829855	2.7960807783657553	2.23606797749979	31.0	29.963118755359385	1.781432672576115	375.30399999999906	0.40793060718711277	64.15686458349228	149.88235695287585	0.10784313827753067	0.06666667014360428	4.906292168809875	0.41960784792900085	0.41960784792900085	0.23674119772506377	0.1821170801371517	0.18039216101169586	0.0	0.0	0.09164166769667116	0.08602255086898254	0.239215686917305	1229.0293824445907	882.5688644573368	0.0	1233.9319562575943
5	10	nan	0	CAT	CAT	131	131	0	1	1	nan	291	1049.0	865.0	1.0	4.07632446702078	0.8579169442638331	0.0	0.20875179340028693	0.07178218017411273	48.87716230279054	46.61544808322666	6.0	1.93117921990321	1.0	25.4	25.1125188624759	56.09586511527882	225.70599999999968	0.3358338141950375	27.823530115187168	51.70196194201708	0.13333334028720856	0.04117646813392639	0.747831346558175	0.47843137383461	0.47843137383461	0.18304954023149453	0.17766997230933704	0.17843137681484222	0.062745101749897	0.062745101749897	0.0725359124038762	0.06220362193364273	0.21176470816135406	1053.699180847459	871.8724211667392	0.0	1053.8969072164948
5	11	nan	0	CAT	CAT	131	131	0	1	1	nan	632	1022.0	878.0	1.0	2.3481555234910605	0.8833059423585389	0.0	0.35228539576365664	0.14195143591017453	55.63647486217792	54.644304369257	6.708203932499369	2.645706135286487	2.23606797749979	29.025028073059804	26.08221161498551	-48.34062869434676	236.53399999999957	0.5401709401709401	25.588235910981894	65.56862934306264	0.06666667014360428	0.019607841968536377	3.03330421012486	0.4274509847164154	0.4274509847164154	0.1445663045818186	0.10374783123902316	0.08235294371843338	0.0	0.0	0.09076348000036658	0.06019715895254129	0.11764705926179886	1028.4973085946963	882.0812200804412	0.0	1025.637658227848
5	12	nan	0	CAT	CAT	131	131	0	1	1	nan	228	1097.0	871.0	1.0	8.163024909855139	0.736459760192188	0.0	0.13693693693693693	0.04340726348317764	56.98836302216042	45.880278987817846	2.23606797749979	1.1622188704839558	1.0	29.229489957306818	38.551564950326416	-48.62542811216615	256.91599999999954	0.2085048010973937	25.52156937494874	28.666667513549328	0.06666667014360428	0.03921568766236305	2.521324376764401	0.32549020648002625	0.32549020648002625	0.14022840315905902	0.12573099786644443	0.09803921729326248	0.04313725605607033	0.04313725605607033	0.07306539902914862	0.07158130018211217	0.1725490242242813	1091.9331053338435	885.9273597753819	0.0	1093.6798245614036
5	13	nan	0	CAT	CAT	131	131	0	1	1	nan	597	1161.0	876.0	1.0	2.5618655577165996	0.4380244789218452	0.0	0.26092657342657344	0.08682113252639549	46.39464745763902	51.24451190127583	8.06225774829855	2.6355470574135538	2.0	41.85968751060864	41.707073539629825	49.38951655453508	293.95399999999927	0.40960548885077186	32.78039313480258	74.6862767264247	0.08235294371843338	0.02352941781282425	5.006051616175034	0.37254902720451355	0.37254902720451355	0.15912812201360477	0.12510264108278843	0.10196078568696976	0.0470588244497776	0.0470588244497776	0.089682388551634	0.06530542897485805	0.13333334028720856	1168.484641653014	887.3320031552572	0.0	1164.530988274707
5	14	nan	0	CAT	CAT	131	131	0	1	1	nan	565	1233.0	901.0	1.0	2.288551520408328	0.760901278976378	0.0	0.2678994784257942	0.11224717659852929	48.126231075645265	56.0357029044876	8.06225774829855	2.90480683640979	2.23606797749979	28.555231987944875	31.22755507092117	8.559769504842976	251.50199999999933	0.47221061429168415	42.96470735222101	107.08627795428038	0.1411764770746231	0.0313725471496582	3.3477888609365962	0.3960784375667572	0.4156862795352936	0.24551261344126293	0.1895332353173104	0.16078431904315948	0.062745101749897	0.062745101749897	0.08230960547779156	0.07352243495966165	0.239215686917305	1222.8887098373468	901.5137876486738	0.0	1226.0053097345133
5	15	nan	0	CAT	CAT	131	131	0	1	1	nan	182	1141.0	884.0	1.0	9.889553333472973	0.7957640746343769	0.0	0.11818181818181818	0.03776594693825187	57.87608436919861	47.4236228055175	2.0	1.0528978955932393	1.0	27.32196287188045	35.050147447185275	-34.22878250845462	246.08799999999934	0.1955937667920473	23.082353554666042	24.717647720128298	0.09019608050584793	0.027450978755950928	4.683468578079113	0.4941176474094391	0.4941176474094391	0.1416095310102211	0.13581125120949614	0.11764705926179886	0.0	0.0	0.08403421744067266	0.08160480285325558	0.14901961386203766	1123.76709501112	893.8730763339257	0.0	1120.8516483516485
5	16	nan	0	CAT	CAT	131	131	0	1	1	nan	185	1144.0	887.0	1.0	9.550100298662988	0.7783217020179017	0.0	0.12533875338753386	0.03699670189446831	56.774998031461266	46.32493928760188	2.23606797749979	1.0955609009782519	1.0	28.530770932022676	35.64707347150923	-59.54383813993498	250.67399999999955	0.20693512304250555	13.34117678180337	15.400000352412462	0.06372549384832382	0.019607841968536377	3.066056137526951	0.1411764770746231	0.1411764770746231	0.08286445206089049	0.08324324514817547	0.0941176488995552	0.0	0.0	0.030542954788692626	0.029173691398070002	0.10196078568696976	1138.4252610125254	902.7741278922227	0.0	1138.8486486486486
5	17	nan	0	CAT	CAT	131	131	0	1	1	nan	122	1081.0	906.0	1.0	8.12342689584115	0.7228813139350303	0.0	0.1478787878787879	0.04789613434167539	41.33529543087278	33.83784863137726	2.0	1.0435549876965962	1.0	21.819715855161817	28.561540763034678	-14.16753223896504	178.9099999999999	0.2299717247879359	13.047059163451195	14.490196444094181	0.03333333507180214	0.03921569138765335	2.22859515194827	0.239215686917305	0.239215686917305	0.11649159967367138	0.11877210200077197	0.1411764770746231	0.0	0.0	0.07736785824839547	0.0766800293982502	0.1764705926179886	1065.5872801201313	903.7242218909236	0.0	1066.7540983606557
5	18	nan	0	CAT	CAT	131	131	0	1	1	nan	231	1016.0	907.0	1.0	8.341217997649213	0.8206101586380883	0.0	0.14893617021276595	0.04677401530969258	60.77692264874818	47.16990566028302	4.0	1.2818694358430578	1.0	28.83548462401104	34.73330501619768	-15.250319577596018	249.11999999999964	0.22105263157894736	29.623530127108097	37.56862837076187	0.08235294371843338	0.054901957511901855	4.412177549218441	0.32549020648002625	0.32549020648002625	0.17323701828718185	0.162634754851783	0.20000000298023224	0.0	0.0	0.10508336436843545	0.09854536179741502	0.239215686917305	1035.728392525129	903.6921711737208	0.0	1032.5930735930735
5	19	nan	0	CAT	CAT	131	131	0	1	1	nan	404	1218.0	923.0	1.0	4.040519256639197	0.8170963396186527	0.0	0.19128787878787878	0.060329774427117615	55.82872849030565	50.99019513592785	7.615773105863909	2.283459732310458	1.4142135623730951	30.84592067488288	32.18532597580937	26.94272929160649	290.08799999999945	0.30126771066368374	51.835295639932156	80.65098290517926	0.08235294371843338	0.10588236153125763	5.212674209795738	0.46666666865348816	0.46666666865348816	0.2671922455666606	0.19963114580489916	0.20392157137393951	0.05882352963089943	0.05098039284348488	0.09636102410210395	0.10980503832147831	0.29411765933036804	1203.8646309801668	918.4392686720641	0.0	1208.9059405940593
5	20	nan	0	CAT	CAT	131	131	0	1	1	nan	228	1154.0	923.0	1.0	8.239739306203404	0.7052420067472853	0.0	0.14709677419354839	0.04183284022265403	56.3914719091348	49.040799340956916	2.8284271247461903	1.1834250101083668	1.0	28.601765253385253	39.97967297200761	-84.93213326777874	261.7059999999996	0.20680272108843537	38.12156955525279	41.839216746389866	0.06666667014360428	0.054901961237192154	7.250478656249354	0.4470588266849518	0.4470588266849518	0.2141661210969258	0.1835053366069731	0.10196078568696976	0.0	0.0	0.14352657733323343	0.14041363182636363	0.3333333432674408	1171.1455618782495	925.6010872196513	0.0	1164.688596491228
5	21	nan	0	CAT	CAT	131	131	0	1	1	nan	2209	1269.0	904.0	1.0	1.9661520893065403	0.8410737708359352	0.0	0.39844877344877344	0.2356269581831926	92.38274162686258	87.45856161634491	16.15549442140351	5.023638993907034	4.242640687119285	49.094035023552244	49.971712361284126	-53.79559141502015	343.2339999999992	0.671530627754978	46.415687315166	306.3725569881499	0.0941176488995552	0.04313725233078003	2.3364231736557874	0.3803921639919281	0.3803921639919281	0.16756565817749458	0.1386928732404481	0.12941177189350128	0.04313725605607033	0.03529411926865578	0.07289617044504078	0.061508023828641345	0.18039216101169586	1256.9212927870403	919.3269376165371	0.0	1257.8764146672702
5	22	nan	0	CAT	CAT	131	131	0	1	1	nan	1132	985.0	952.0	1.0	1.58543824204858	0.8466722025858863	0.0	0.43538461538461537	0.24999646116286406	59.644367088754635	64.00781202322104	10.63014581273465	4.152922077333182	3.605551275463989	37.07433903370352	31.73765164089838	-15.442598710853574	238.53999999999945	0.6917201344332417	32.01960876211524	321.49412474408746	0.14509804546833038	0.0784313827753067	5.362677973264535	1.0	1.0	0.17401961283758283	0.284005410551314	0.2235294133424759	0.0	0.0	0.19200002601293237	0.23594991705548948	0.30588236451148987	982.208902142562	948.2123296450959	0.0	986.5318021201414
5	23	nan	0	CAT	CAT	131	131	0	1	1	nan	470	1280.0	925.0	1.0	4.405205350043305	0.9601410295166314	0.0	0.199490662139219	0.10170073596153235	69.86839446481463	71.34423592694787	6.324555320336759	2.1036862772448948	1.7071067811865475	19.08850790451204	19.529335294895763	-63.94701913355622	240.98599999999948	0.5018686599038975	20.545098554342985	54.305883787572384	0.06666667014360428	0.039215683937072754	2.6207105612072175	0.2705882489681244	0.2705882489681244	0.11542190199069093	0.11554443359057955	0.10196078568696976	0.0	0.0	0.07392056867104489	0.05728109569955837	0.1568627506494522	1275.7117273409883	933.6598064654879	0.0	1278.068085106383
5	24	nan	0	CAT	CAT	131	131	0	1	1	nan	314	1199.0	962.0	1.0	4.623713858324445	0.766014979808215	0.0	0.22655122655122656	0.06243522709191636	51.130165223494544	47.50789408087881	5.385164807134504	1.7840339917575432	1.0	31.673381204460583	32.867631937152005	63.15032339755702	251.39399999999964	0.28390596745027125	41.83137350901961	63.76862903684378	0.08235294371843338	0.11372549086809158	4.993671671826267	0.45490196347236633	0.45490196347236633	0.24462791525742464	0.20308480584982094	0.1764705926179886	0.0	0.0	0.14233629609830195	0.13857961576082606	0.3490196168422699	1192.2854068449142	948.7578870227472	0.0	1194.1146496815286
5	25	nan	0	CAT	CAT	131	131	0	1	1	nan	627	1232.0	958.0	1.0	2.146717355433789	0.698640270110927	0.0	0.4034749034749035	0.1611000452020009	47.602184919983515	43.829214001622255	7.0	2.590058941901988	2.23606797749979	34.644179570054646	34.058083348913776	87.71534274562651	221.1519999999997	0.5646105357946871	24.643137972801924	74.73333543539047	0.08235294371843338	0.0313725471496582	3.012926476595254	0.35686275362968445	0.35686275362968445	0.14001782939092003	0.11919192254448241	0.10980392247438431	0.0	0.0	0.07866978061041424	0.05414796462172918	0.14509804546833038	1222.4307078659504	947.9545049445206	0.0	1224.688995215311
5	26	nan	0	CAT	CAT	131	131	0	1	1	nan	1291	946.0	950.0	1.0	2.036366914041133	0.669719940764641	0.0	0.3415343915343915	0.17221860506523745	65.63089473196189	69.46221994724903	11.313708498984761	3.604592129869245	3.0	41.6030790410561	48.73840570353689	-77.88952044952651	306.92199999999923	0.5772412251285489	59.64313867688179	403.5333427116275	0.20392157137393951	0.07058824598789215	2.3395665679358197	1.0	1.0	0.24344138235461954	0.31257423912597015	0.29411765933036804	0.0	0.0	0.1810395223366356	0.20313288380693062	0.3529411852359772	949.0749457678493	963.8461336842834	0.0	946.7683965917893
5	27	nan	0	CAT	CAT	131	131	0	1	1	nan	1308	1001.0	965.0	1.0	1.8153481680876318	0.6375477550019348	0.0	0.35189669087974174	0.18574355002599227	61.55050628050016	64.03124237432849	10.295630140987	3.7397589822632997	3.1622776601683795	46.594037150629795	47.4191771542077	-49.13536144504939	297.47599999999915	0.631578947368421	50.43137374520302	291.32157707586884	0.16470588743686676	0.050980404019355774	3.9434637207428525	0.4941176474094391	0.4941176474094391	0.2164436641425022	0.22272291825372237	0.2235294133424759	0.0	0.0	0.1051031869420911	0.08643528589922188	0.27450981736183167	1008.113344211744	968.7761653869971	0.0	1011.3432721712538
5	28	nan	0	CAT	CAT	131	131	0	1	1	nan	505	1128.0	971.0	1.0	2.687545449845892	0.762264235867541	0.0	0.28774928774928776	0.12012332415292339	49.33945055030586	50.11985634456667	7.615773105863909	2.5664194390221216	2.0	29.744694622213913	31.93574727386881	-38.45276889260285	229.8459999999995	0.48072346501665875	21.60784377530217	91.92941412702203	0.125490203499794	0.050980404019355774	2.229585175692886	0.3019607961177826	0.3333333432674408	0.12938828607965372	0.18203844381588521	0.20392157137393951	0.0	0.0	0.08806880276358382	0.08063172799451139	0.239215686917305	1121.0728606329474	972.6458920001819	0.0	1118.9168316831683
5	29	nan	0	CAT	CAT	131	131	0	1	1	nan	984	1047.0	987.0	1.0	1.9885840865170648	0.850975687086475	0.0	0.44646098003629764	0.2181373077418167	62.45176659682459	60.74537019394976	9.848857801796104	3.6101231816686816	3.0	32.635204975204076	32.79998530527713	-26.298874279630272	238.08799999999962	0.6936905181529786	35.466667629778385	187.44314301013947	0.1411764770746231	0.05098038911819458	1.7598990421765976	0.4156862795352936	0.4156862795352936	0.18568935931821143	0.19049099899404418	0.1882352977991104	0.0	0.0	0.07906809707902253	0.06794868928690354	0.24313725531101227	1033.2044018566098	996.9834093430882	0.0	1034.9115853658536
5	30	nan	0	CAT	CAT	131	131	0	1	1	nan	1700	982.0	1026.0	1.0	2.1786769282038905	0.811092798938105	0.0	0.42735042735042733	0.20089686949027682	83.73153160434329	77.52418977325722	9.486832980505138	3.704510457239115	3.605551275463989	46.132611090651864	48.976037400277896	-86.81564832607805	326.093999999999	0.6447942347809598	71.76470752060413	461.37648067995906	0.13333334028720856	0.1294117569923401	8.262928371368787	0.7411764860153198	0.7411764860153198	0.26979213353610576	0.2713979298117406	0.2862745225429535	0.0	0.0	0.138470439231916	0.14185351532348098	0.4000000059604645	981.3036098357989	993.059719044786	0.0	979.15
5	31	nan	0	CAT	CAT	131	131	0	1	1	nan	398	944.0	1007.0	1.0	3.7594640698742174	0.8660902175856848	0.0	0.2722298221614227	0.12151307922430617	55.18866619780463	43.139309220245984	4.47213595499958	1.843862207407318	1.4142135623730951	25.614449047363873	27.58813664770033	27.185494648190165	202.8779999999997	0.46522501461133836	29.21176554635167	74.72549238428473	0.10588235408067703	0.08627451211214066	3.107178895858482	0.4117647111415863	0.4117647111415863	0.18606220093217624	0.18775249342785108	0.18039216101169586	0.0	0.0	0.1237518531291951	0.10445329985390858	0.26862746477127075	927.2937286827429	996.8344266646656	0.0	928.9070351758794
5	32	nan	0	CAT	CAT	131	131	0	1	1	nan	486	1120.0	1026.0	1.0	4.293123000059178	0.8490257188801091	0.0	0.2571428571428571	0.08032190326870717	64.40093587449121	55.08175741568164	5.830951894845301	2.085096107038075	1.4142135623730951	34.0	34.02633235833231	-77.79426154574341	275.74399999999946	0.36336448598130844	43.3725501075387	105.24313978105783	0.18039216101169586	0.023529410362243652	1.499762188150728	0.4313725531101227	0.4313725531101227	0.2190532833714076	0.21654967033139472	0.20392157137393951	0.11372549086809158	0.11372549086809158	0.062402538065033	0.05300268965193067	0.23137255012989044	1120.6992957693715	1011.981629811274	0.0	1119.3683127572017
5	33	nan	0	CAT	CAT	131	131	0	1	1	nan	785	1139.0	982.0	1.0	3.3581147964385742	0.8287484755066721	0.0	0.3574681238615665	0.12724514671850715	71.43163303348159	60.03332407921454	6.708203932499369	2.418739715973485	2.0	34.97965596401638	39.97466110121027	80.29751019643942	278.4319999999996	0.5167873601053323	38.65882469713688	139.08235654234886	0.12941177189350128	0.047058820724487305	3.205121025590074	0.3490196168422699	0.45098039507865906	0.17105674644750832	0.17717497648706862	0.1882352977991104	0.0	0.0	0.0856115114846586	0.07252706773404867	0.2235294133424759	1141.6712344220055	1004.9187390518484	0.0	1144.6535031847134
5	34	nan	0	CAT	CAT	131	131	0	1	1	nan	469	1110.0	1037.0	1.0	5.248650952111011	0.9352572951572294	0.0	0.17447916666666666	0.05712713581762821	74.56352508795193	65.11528238439882	6.0	1.7877315817200106	1.0	23.267899314212393	26.393148910889266	60.370723593175455	321.1959999999992	0.34882856080327257	34.388236187398434	72.92549204826355	0.12941177189350128	0.0313725471496582	4.4007201125410065	0.27843138575553894	0.27843138575553894	0.14633291994637632	0.15549145426068986	0.16470588743686676	0.0470588244497776	0.0470588244497776	0.06226490220105774	0.053476521599728336	0.1921568661928177	1102.0862550743725	1027.7319315815432	0.0	1099.4690831556504
5	35	nan	0	CAT	CAT	131	131	0	1	1	nan	762	860.0	1041.0	1.0	2.7541843545563185	0.9257644365671257	0.0	0.26718092566619916	0.12640946895160818	68.32347960364747	70.21395872616783	9.486832980505138	3.348681827759106	2.8284271247461903	28.46876513365647	25.833161666898185	57.87966964983399	275.2279999999993	0.5155615696887687	26.14509892463684	132.25098425894976	0.09019608050584793	0.0784313753247261	3.3391802371006194	0.32549020648002625	0.5921568870544434	0.1263048257228833	0.173557722124606	0.1764705926179886	0.0	0.0	0.09812673109770813	0.09758275860536414	0.24117647111415863	857.7449590804154	1041.0010971483055	0.0	858.1259842519685
5	36	nan	0	CAT	CAT	131	131	0	1	1	nan	537	1062.0	1000.0	1.0	1.8477310040083679	0.7619479291036496	0.0	0.3274390243902439	0.14232846195358598	42.1956868383168	50.0	9.848857801796104	3.38526183450153	2.8284271247461903	25.023427936662824	27.32754242570783	52.52867359826442	217.74399999999974	0.5421504290762241	21.3764711022377	79.93725679814816	0.10196078568696976	0.043137259781360626	1.5365866612964865	0.27450981736183167	0.27450981736183167	0.14250980734825133	0.1488589512069798	0.1568627506494522	0.0	0.0	0.06312601783510254	0.051000639202269105	0.1921568661928177	1064.1750392396186	1006.3708790867132	0.0	1063.7579143389198
5	37	nan	0	CAT	CAT	131	131	0	1	1	nan	216	910.0	1009.0	1.0	4.786823716684364	0.5858336046791779	0.0	0.24434389140271492	0.07504394568784672	39.86859319384436	35.4682957019364	3.605551275463989	1.4135436125645506	1.0	24.82424708310895	32.31075816296464	-3.9064576841304506	190.18399999999983	0.3130434782608696	12.011765036731958	30.941177360713482	0.04313725605607033	0.08235294744372368	3.5282886321366465	0.40392157435417175	0.6392157077789307	0.08897603730912562	0.14324619148478465	0.125490203499794	0.0	0.0	0.08832767671632936	0.1317091707267295	0.21960784494876862	911.5756653989339	1016.7968314243818	0.0	914.9351851851852
5	38	nan	0	CAT	CAT	131	131	0	1	1	nan	301	811.0	1018.0	1.0	5.36512844556048	0.9179673082750407	0.0	0.17418981481481483	0.07623674244356832	59.574847301067734	54.20332093147061	4.47213595499958	1.6209321474309384	1.0	21.39580537873903	23.63072352994278	34.0615261467045	222.74399999999957	0.3947540983606557	33.878432512283325	61.29804112762213	0.14901961386203766	0.05882352590560913	2.2321413083402617	0.3529411852359772	0.3529411852359772	0.21716943918130335	0.20364797716817984	0.2078431397676468	0.0	0.0	0.09653378792106476	0.07976955750892482	0.2666666805744171	826.6652165681561	1024.3354871745532	0.0	825.1594684385382
5	39	nan	0	CAT	CAT	131	131	0	1	1	nan	2131	841.0	1063.0	1.0	1.8201652944022824	0.8976410279023592	-2.0	0.40260721707916114	0.22812770574470387	90.83065847792463	86.35392289873113	18.788294228055936	5.918611572037441	5.0	40.97942287345606	40.03155417197688	33.73937246169933	342.615999999999	0.7464098073555165	74.66666878014803	552.5019760839641	0.1411764770746231	0.07843136787414551	3.2315489707631158	1.0	1.0	0.28070176233138355	0.2592688766231648	0.21176470816135406	0.0	0.0	0.22215213870516679	0.17781039050539446	0.30588236451148987	828.9341746763212	1055.1434827641626	0.0	831.9150633505396
5	40	nan	0	CAT	CAT	131	131	0	1	1	nan	1072	998.0	1036.0	1.0	1.9735530626273032	0.6951187493341335	0.0	0.36240703177822853	0.1493188630466474	59.55591831465403	62.24146527838174	9.433981132056603	3.433963678425323	3.0	45.2735501106622	42.81444789128515	-37.0333470854693	300.3619999999994	0.5507320832263036	43.83137400075793	228.25098655745387	0.14509804546833038	0.07058824598789215	2.437222804871422	0.34117648005485535	0.4941176474094391	0.18731356410580313	0.21292069641553532	0.19607843458652496	0.0	0.0	0.09481754850581876	0.098455429138684	0.2862745225429535	1009.5878462007125	1025.5419902538963	0.0	1008.4281716417911
5	41	nan	0	CAT	CAT	131	131	0	1	1	nan	409	1054.0	1019.0	1.0	7.3226437852420245	0.9073008932602189	-1.0	0.1638621794871795	0.054476539202532495	80.41664635531765	63.00793600809346	5.0	1.5764617754272403	1.0	33.42377083213237	33.81375007096451	45.651883418399926	307.1579999999993	0.2736701237872198	32.28235383331776	58.84706050902605	0.11372549086809158	0.0313725471496582	3.3532099967693063	0.239215686917305	0.239215686917305	0.14673797196962618	0.14388034354285098	0.14901961386203766	0.05098039284348488	0.05098039284348488	0.04685153967605281	0.04562164764377935	0.1764705926179886	1067.6244169377985	1032.0341863776546	0.0	1068.4987775061124
5	42	nan	0	CAT	CAT	131	131	0	1	1	nan	337	1043.0	1021.0	1.0	4.978096436548674	0.8396440181371257	0.0	0.21741935483870967	0.0695038223846068	57.40533142017458	52.92447448959697	5.0990195135927845	1.7721183724806002	1.0	29.851115706299673	31.17896594076539	89.90874371810784	246.83999999999975	0.3121815655396017	32.6156873293221	65.3607862405479	0.15784314274787903	0.039215683937072754	2.508744154056603	0.33725491166114807	0.33725491166114807	0.18637535616755485	0.1939489205950976	0.19607843458652496	0.0	0.0	0.09786186418847473	0.07948487676695046	0.25392158329486847	1042.0850782519838	1028.667426709706	0.0	1043.4421364985162
5	43	nan	0	CAT	CAT	131	131	0	1	1	nan	518	788.0	1041.0	1.0	5.741122223673835	0.9534882541801194	0.0	0.22327586206896552	0.09082469468902254	83.2249264837282	63.50590523722971	6.324555320336759	2.0871436983428966	1.4142135623730951	22.14278514955205	25.086503980411617	-58.06933849302028	267.7119999999995	0.4518098560837331	36.376471538096666	91.51372792199254	0.09019608050584793	0.07450980693101883	3.1118274014426395	0.5490196347236633	0.5490196347236633	0.1740501030530941	0.17666742842083502	0.1568627506494522	0.0	0.0	0.13312937011877587	0.11641297817839473	0.239215686917305	779.290238232048	1058.1648525946264	0.0	776.3880308880309
5	44	nan	0	CAT	CAT	131	131	0	1	1	nan	942	1139.0	1038.0	1.0	2.138597539483635	0.6445315250209211	0.0	0.37028301886792453	0.12280653658689952	56.86233864991111	55.226805085936306	7.0	2.750746764626277	2.23606797749979	43.26947787685958	43.47567810649512	-19.8021383031688	310.46999999999923	0.5227524972253051	35.870589189231396	149.81961175054312	0.13333334028720856	0.027450978755950928	2.270855118029738	0.2705882489681244	0.2705882489681244	0.14348235675692558	0.15904417383284833	0.16470588743686676	0.0	0.0	0.06369311589569115	0.04571948155383055	0.1921568661928177	1139.3690713717576	1039.5024081399392	0.0	1141.427813163482
5	45	nan	0	CAT	CAT	131	131	0	1	1	nan	334	1114.0	1048.0	1.0	5.817509888470351	0.6768001612348924	0.0	0.1618217054263566	0.05926273877035855	56.612474837852325	48.76474136094644	4.47213595499958	1.4844218839518435	1.0	34.83485094057409	41.676223838944544	-82.64486919509348	266.12599999999935	0.2619607843137255	35.741177536547184	63.20392315834761	0.1725490242242813	0.0313725471496582	1.696464230564933	0.32156863808631897	0.32156863808631897	0.18518744837589216	0.1892333028693042	0.20392157137393951	0.0	0.0	0.09244312265720801	0.07503610747076125	0.23529411852359772	1108.0889123289592	1060.8005832933718	0.0	1106.5718562874251
5	46	nan	0	CAT	CAT	131	131	0	1	1	nan	1093	810.0	1076.0	1.0	1.8520570696953693	0.7493575948255878	0.0	0.3557942708333333	0.1672859676660688	59.82303881141131	63.953107821277925	11.40175425099138	3.6159072844885545	3.0	41.59575575165962	39.612754469861265	-29.46800570658596	286.53999999999945	0.6384345794392523	66.14117791503668	316.400007404387	0.1568627506494522	0.10588234663009644	6.418635653823928	1.0	1.0	0.2888261044324746	0.289478506316914	0.250980406999588	0.05882352963089943	0.05882352963089943	0.22243390731219623	0.18720812704390014	0.3686274588108063	802.9148013325055	1071.2391860036512	0.0	800.775846294602
5	47	nan	0	CAT	CAT	131	131	0	1	1	nan	2007	1126.0	1122.0	1.0	1.5505816029249875	0.8280577808043567	0.0	0.5073306370070778	0.18369064628612536	77.56849218304474	92.22797840135064	18.027756377319946	6.144671002706367	5.0	41.868354155664996	43.488214052160245	80.12081638059912	370.5399999999993	0.6611760830176248	33.63921670243144	357.0509916767478	0.11372549086809158	0.062745101749897	0.6497050289756431	0.33725491166114807	0.3960784375667572	0.11326335590044256	0.17790283591267952	0.1725490242242813	0.0	0.0	0.08827420353061252	0.08268566612888378	0.250980406999588	1125.8028182978599	1121.1675379926826	0.0	1126.450423517688
5	48	nan	0	CAT	CAT	131	131	0	1	1	nan	903	918.0	1133.0	1.0	1.6277456608481435	0.8606290558623084	0.0	0.4975206611570248	0.21558192603869486	54.495501407993345	54.589376255824725	10.04987562112089	3.866369354405801	3.605551275463989	31.895261282950674	27.750874489403184	86.31881325166567	229.42599999999968	0.7172359015091342	27.10980460047722	158.03529817983508	0.14509804546833038	0.0313725471496582	3.4906296155017573	0.32549020648002625	0.3490196168422699	0.15230227303638888	0.17501140440734783	0.1764705926179886	0.0	0.0	0.07264171695537407	0.059317404656742574	0.2078431397676468	916.7808878559848	1127.6841857222923	0.0	916.7397563676633
5	49	nan	0	CAT	CAT	131	131	0	1	1	nan	779	757.0	1137.0	1.0	3.2153881169218472	0.9157407513428134	0.0	0.3630009319664492	0.14437279878277248	74.03668501585123	61.29437168288782	7.0	2.4899056771735957	2.23606797749979	26.879360111431225	29.745695298934475	-69.1123500677791	260.3939999999996	0.5614414414414415	30.909804705530405	115.23137588426471	0.125490203499794	0.023529410362243652	1.6067807500694138	0.29411765933036804	0.4156862795352936	0.14443833974546919	0.1479221770016235	0.1568627506494522	0.0	0.0	0.06248338896932745	0.049362789276998484	0.1764705926179886	765.7366593568321	1118.982847849291	0.0	764.5211810012837
5	50	nan	0	CAT	CAT	131	131	0	1	1	nan	870	814.0	1097.0	1.0	2.17563399014035	0.7147232633170393	0.0	0.2742749054224464	0.11377450546202016	56.85806942023429	72.11102550927978	9.0	2.9504334591583943	2.23606797749979	36.67151483099655	39.7669522950226	-29.98814406064915	309.9859999999993	0.4614160700079554	38.239216558635235	134.92157169803977	0.09803921729326248	0.0470588281750679	3.8234273489364727	0.27450981736183167	0.27450981736183167	0.16553773402006594	0.15508226631958594	0.16470588743686676	0.0	0.0	0.058371124873985034	0.05582147433092889	0.19607843458652496	807.2669670488675	1104.0111320910137	0.0	810.2068965517242
5	51	nan	0	CAT	CAT	131	131	0	1	1	nan	2415	937.0	1157.0	1.0	1.2878717177542294	0.7510145684157056	0.0	0.4423076923076923	0.25280210468043546	74.19036472433727	90.08884503644167	19.79898987322333	6.669258144341385	5.656854249492381	51.54471991410263	48.98683198401397	-60.00245861195619	346.475999999999	0.7115497937536828	35.38431458175182	474.2000121511519	0.125490203499794	0.0627450942993164	2.5481104882312984	0.6392157077789307	0.9098039269447327	0.1315402029061406	0.19635611269198835	0.20392157137393951	0.0	0.0	0.10308018911300855	0.10400405232242912	0.24313725531101227	941.4312733080824	1150.8405322395843	0.0	943.2277432712216
5	52	nan	0	CAT	CAT	131	131	0	1	1	nan	1955	895.0	1147.0	1.0	1.515448830390239	0.7137392614786022	0.0	0.5424528301886793	0.2608705870853997	71.07429795810855	72.94518489934754	14.0	4.638262197945108	4.0	46.514202942775775	49.781255506874786	83.77614378239964	306.87799999999953	0.7458985120183136	39.39607957005501	314.32942017540336	0.125490203499794	0.039215683937072754	3.1736595811919703	0.3019607961177826	0.30588236451148987	0.1475508598129401	0.16078231211018074	0.16470588743686676	0.0470588244497776	0.0470588244497776	0.06460156183350675	0.05628712594484818	0.20392157137393951	893.2300696023775	1135.213613823828	0.0	890.5938618925832
5	53	nan	0	CAT	CAT	131	131	0	1	1	nan	442	831.0	1115.0	1.0	3.0546360822802665	0.797829496719305	0.0	0.29864864864864865	0.12457810909602841	50.201709809788	43.56604182158393	5.385164807134504	1.9120001566239304	1.4142135623730951	30.302624814229713	30.265765012571805	53.37980077512031	211.15199999999973	0.4699627857522594	20.37254958972335	56.376472037285566	0.09803921729326248	0.027450978755950928	2.7135878790151455	0.2078431397676468	0.21176470816135406	0.11708361833174338	0.12754857926987684	0.11764705926179886	0.0	0.0	0.04773702687686936	0.045435364499007945	0.16470588743686676	838.8973984530452	1130.4223706348582	0.0	839.2239819004525
5	54	nan	0	CAT	CAT	131	131	0	1	1	nan	487	821.0	1159.0	1.0	3.922633089538816	0.810005515011693	0.0	0.23091512565196776	0.07305429162852865	60.12636942951296	57.48912940721924	5.0	1.814380683667952	1.4142135623730951	34.24924247453622	35.25944137606937	-81.45114252346444	289.43199999999945	0.34810578984989277	29.08627536520362	56.894119430333376	0.0784313753247261	0.027450986206531525	3.933824528408475	0.3529411852359772	0.3529411852359772	0.13784964628058588	0.11682570724914451	0.11764705926179886	0.0	0.0	0.05612374549426334	0.0480175851130456	0.1411764770746231	819.3700028174087	1143.0717535015735	0.0	820.4435318275154
5	55	nan	0	CAT	CAT	131	131	0	1	1	nan	911	769.0	1149.0	1.0	1.832081250067427	0.7194689651118218	0.0	0.34612462006079026	0.14020838960206428	53.52036988854841	55.036351623268054	9.433981132056603	3.6126653426301467	3.1622776601683795	43.87778930020387	37.171213035417544	59.52519452021312	285.7439999999993	0.5164399092970522	36.466667626053095	160.23921981453896	0.13333334028720856	0.039215683937072754	1.5980936814170326	0.35686275362968445	0.35686275362968445	0.1805280575547183	0.17589376488972444	0.18039216101169586	0.0	0.0	0.06995050545270268	0.05245595837214072	0.2078431397676468	777.9004429372667	1155.0114289871574	0.0	777.8693743139407
5	56	nan	0	CAT	CAT	131	131	0	1	1	nan	2047	810.0	1196.0	1.0	2.8017598577329927	0.942204515639832	0.0	0.2936029833620195	0.1694827421285592	114.41658672800514	102.30347012687302	15.556349186104045	4.840093535476548	3.605551275463989	37.64841541185861	38.333936701289765	-43.945007101524986	389.58399999999864	0.6463530154720556	51.819609086960554	583.01961902529	0.11764705926179886	0.0882352963089943	4.628516004416333	1.0	1.0	0.1687935149412396	0.28481661896692234	0.19019608199596405	0.0	0.0	0.14569983012726556	0.263069279356893	0.32156863808631897	821.3707271470698	1185.6411178823278	0.0	824.8910600879335
5	57	nan	0	CAT	CAT	131	131	0	1	1	nan	3013	724.0	1196.0	1.0	1.3244378805640182	0.7400113747505349	0.0	0.5357396870554765	0.3600015619139187	83.54621686332595	79.75587752636166	20.808652046684813	6.448629777775195	5.385164807134504	54.21198245858553	56.19271377319794	-46.76162685086545	324.303999999999	0.8199755068716832	23.447059478610754	580.5451110601425	0.12941177189350128	0.039215683937072754	4.226954163074388	0.22745098173618317	1.0	0.08847946973060662	0.19268008996353883	0.1725490242242813	0.0	0.0	0.06272623929934401	0.15089120371067938	0.21176470816135406	734.0915299369631	1181.9164477185382	0.0	735.6498506471955
5	58	nan	0	CAT	CAT	131	131	0	1	1	nan	5458	904.0	1187.0	1.0	1.7111319052285934	0.8937811329388184	0.0	0.48732142857142857	0.2749117342185243	140.47408221092994	141.9929575718458	23.08679276123039	7.701279968767415	7.0710678118654755	70.9321157062188	63.003101383596636	-20.10293633411594	499.48799999999824	0.7794359157443771	60.721570286899805	926.6392420120537	0.10196078568696976	0.05882353335618973	1.8501535254736545	0.34117648005485535	0.37254902720451355	0.1488273781541662	0.1697763360227288	0.1725490242242813	0.0	0.0	0.10216151482793548	0.07570388621534502	0.2235294133424759	876.7811742816543	1198.5585861498653	0.0	877.1410773176988
6	1	nan	0	CAT	CAT	131	131	0	2	2	nan	1342	934.0	906.0	1.0	1.7600656704257098	0.8692463217043097	0.0	0.4085235920852359	0.1907589477477716	69.46332146393327	73.16419889536138	11.180339887498949	4.303697393614068	3.605551275463989	43.28375534235312	34.34122402126639	26.909032966813438	297.3299999999991	0.7031700288184438	29.858824335038662	270.2823603376746	0.13333334028720856	0.058823540806770325	4.294686257360264	1.0	1.0	0.13634166363031353	0.20140265300869942	0.1921568661928177	0.0	0.0	0.15404514288530513	0.13200513337289793	0.250980406999588	923.4610864899082	896.7612808846202	0.0	927.7555886736214
6	2	nan	0	CAT	CAT	131	131	0	2	2	nan	154	972.0	890.0	1.0	7.520611524687402	0.9598878296964405	0.0	0.2916666666666667	0.0530229369379912	52.27261452831501	43.41658669218482	3.1622776601683795	1.2091305358645235	1.0	11.0	14.656420313831235	-4.609650003215077	191.0439999999998	0.3552479815455594	17.07843179255724	19.733333848416805	0.05882352963089943	0.04313725605607033	2.433756907031249	0.40392157435417175	0.40392157435417175	0.1399871458406331	0.12813853148322601	0.09019608050584793	0.0	0.0	0.12476171940473933	0.11434888435798557	0.16470588743686676	984.0057631185838	890.0826708991149	0.0	983.2012987012987
6	3	nan	0	CAT	CAT	131	131	0	2	2	nan	194	991.0	918.0	1.0	4.9248365619267584	0.8386442714920154	0.0	0.23429951690821257	0.06891553395356438	43.32114429194034	38.48376280978771	4.47213595499958	1.5271095528925722	1.0	21.313284532445383	23.596140332748217	-69.98312624744186	188.08199999999974	0.3111467522052927	30.658824503421783	48.76470738649368	0.19607843458652496	0.050980404019355774	0.8698396682938264	0.364705890417099	0.364705890417099	0.2513018401919818	0.2513644710644004	0.2549019753932953	0.1568627506494522	0.1568627506494522	0.06367756119183825	0.05745952006125063	0.30588236451148987	994.4930438468687	910.197104941946	0.0	993.6237113402062
6	4	nan	0	CAT	CAT	131	131	0	2	2	nan	248	1042.0	905.0	1.0	5.682565533523656	0.9053459737357301	0.0	0.1996779388083736	0.0630289978092123	55.11631441223168	48.46648326421054	4.123105625617661	1.3764685665971028	1.0	21.019038988498025	23.406508637234666	21.592404157926996	222.36199999999957	0.3293492695883134	24.92941253259778	40.51764826104045	0.09019608050584793	0.06666667014360428	1.0800485876621866	0.40392157435417175	0.40392157435417175	0.15778109197846696	0.16337761395580827	0.13333334028720856	0.0	0.0	0.11289326011055138	0.10622253083249834	0.2549019753932953	1028.92702283245	900.3326558177309	0.0	1029.6653225806451
6	5	nan	0	CAT	CAT	131	131	0	2	2	nan	1825	970.0	939.0	1.0	1.4262954050771115	0.7285426272326644	0.0	0.4970043572984749	0.23333263086463651	67.10896204782517	72.78049189171504	15.0	5.147078698801866	4.242640687119285	49.44980302152805	45.969670367858335	77.00312239038122	313.5079999999991	0.7243500694582259	49.4901974350214	381.85883432254195	0.1568627506494522	0.054901957511901855	1.874506157572541	0.4000000059604645	0.40392157435417175	0.2028286780123828	0.20923771743700928	0.20392157137393951	0.0470588244497776	0.0470588244497776	0.08064970206430908	0.07633547998021899	0.2666666805744171	964.2198738704209	927.4874812390046	0.0	965.7961643835616
6	6	nan	0	CAT	CAT	131	131	0	2	2	nan	849	996.0	939.0	1.0	3.795527951349348	0.9339803079151873	0.0	0.18716931216931218	0.08150968947405078	85.20458153901195	89.81091247727082	10.44030650891055	3.169737481217888	2.23606797749979	33.4	30.445682842046143	-39.087868343639535	361.78799999999893	0.4494441503440974	58.55294271558523	208.49412260949612	0.16078431904315948	0.054901957511901855	1.4247024549192993	1.0	1.0	0.22783246192834722	0.24557611614781638	0.21176470816135406	0.062745101749897	0.062745101749897	0.13907814247543882	0.1617512173177575	0.2705882489681244	1000.6613437300035	936.284881254987	0.0	1001.243816254417
6	7	nan	0	CAT	CAT	131	131	0	2	2	nan	4752	1051.0	953.0	1.0	1.8108132702939652	0.8934440962560457	-1.0	0.43397260273972604	0.22245852459919271	134.80895909516656	145.2205219657332	20.396078054371138	7.177421594636819	6.324555320336759	70.80831921775932	60.552734104005616	4.872914452952677	518.1059999999984	0.7350916544202954	87.46666880697012	1012.8196350559592	0.12941177189350128	0.07058824598789215	5.4916733694461595	1.0	1.0	0.2067769948155322	0.21313544508753351	0.1882352977991104	0.0	0.0	0.15559957695873594	0.12216192335373237	0.27843138575553894	1047.9343978321651	955.9089437961546	0.0	1053.36047979798
6	8	nan	0	CAT	CAT	131	131	0	2	2	nan	5944	881.0	911.0	1.0	2.6434839671959423	0.9487688769134545	0.0	0.32919805050952594	0.20299296590349059	190.37318863484927	164.17673403987544	21.93171219946131	7.794716875630028	7.0710678118654755	61.97405794651697	60.15239032559647	50.103721081276035	606.6019999999978	0.6927738927738929	63.552943114191294	1524.4588610306382	0.14509804546833038	0.08235295116901398	5.210767794187013	0.9372549057006836	1.0	0.13157959236892608	0.2564701986929068	0.22745098173618317	0.0	0.0	0.11444837991966458	0.18197079620614104	0.3176470696926117	927.146428007017	952.3482918440926	0.0	925.01766487214
6	9	nan	0	CAT	CAT	131	131	0	2	2	nan	7074	993.0	1014.0	1.0	1.3702533609366512	0.770911260948719	0.0	0.491762252346194	0.32188180036694164	132.29199603866192	143.5687988387449	25.0	8.932164014491716	8.06225774829855	86.36751684166742	84.26240293624508	-28.063779888905465	525.519999999998	0.861579684550271	95.89804157614708	1734.454943999648	0.14901961386203766	0.07058823108673096	8.343748507666442	0.5411764979362488	1.0	0.21598658012645738	0.2451872977098739	0.21176470816135406	0.0	0.0	0.11120335675215365	0.15114271608540775	0.30392158031463623	1022.7719574532967	1003.1674392132401	0.0	1017.7038450664405
6	10	nan	0	CAT	CAT	131	131	0	2	2	nan	10662	1095.0	1032.0	1.0	1.4970809193058565	0.884321479153616	0.0	0.5036848072562359	0.39042795961651827	182.33844390044402	172.74258305351347	34.655446902326915	11.93220140753999	11.02268050859363	84.67778818259187	85.1298967875515	-45.58497134463603	585.8059999999978	0.9026031746031749	68.61568827927113	2050.121627639979	0.10980392247438431	0.0784313753247261	3.8526745810157044	0.4431372582912445	1.0	0.1417679509902296	0.19228302641530473	0.1764705926179886	0.0	0.0	0.09813477904326438	0.1069679944288162	0.25882354378700256	1070.8075962773912	1052.4701357013607	0.0	1074.658600637779
7	1	nan	0	CAT	CAT	131	131	0	3	3	nan	1885	935.0	890.0	1.0	3.899622438667374	0.9749748192763275	0.0	0.2467923540193768	0.14160508529612045	133.33215789619638	118.29623831720095	11.180339887498949	3.9897511260454803	3.605551275463989	40.20219528130496	29.641781430065794	23.307055862193934	408.9979999999986	0.5700030238887209	74.50980527698994	585.1451091654599	0.1411764770746231	0.0941176488995552	10.538060811782533	1.0	1.0	0.2306805116934673	0.3104218085758408	0.2078431397676468	0.0	0.0	0.26573132004600586	0.26832665639914915	0.39901961386203766	960.4409566365365	903.4236992036308	0.0	970.9039787798408
7	2	nan	0	CAT	CAT	131	131	0	3	3	nan	3470	980.0	938.0	1.0	1.888415746363402	0.9205153772381882	0.0	0.47560307017543857	0.2797766412396736	120.13291958533466	113.44161493913951	18.35755975068582	6.079616663323551	5.385164807134504	44.565480992241845	46.936692733091604	17.83168158973525	394.7879999999987	0.8131224370240189	114.68627678602934	1213.2196329571307	0.19607843458652496	0.0941176563501358	3.059951882679421	1.0	1.0	0.34753417207887677	0.3496310181432653	0.2862745225429535	0.0470588244497776	0.0470588244497776	0.26831718588081993	0.2435742852460948	0.3960784375667572	955.0595435091564	927.8712549744974	0.0	957.2184438040346
7	3	nan	0	CAT	CAT	131	131	0	3	3	nan	5699	901.0	952.0	1.0	1.448687593966053	0.7067245261541337	0.0	0.49367636867636866	0.32448422583481873	118.17979824290987	110.65260954898443	19.924858845171276	7.390290624509197	7.0	86.64025586672504	83.61088715155	28.130950365422457	469.7939999999984	0.8237930037583117	100.0431399345398	1587.7529806867242	0.14901961386203766	0.11372548341751099	8.77189627856076	0.9764705896377563	1.0	0.2532737719861767	0.2786020320559263	0.24313725531101227	0.0	0.0	0.20247034519436966	0.16713827968963443	0.38823530077934265	938.7477801560367	981.3612207669254	0.0	931.3218108440077
7	4	nan	0	CAT	CAT	131	131	0	3	3	nan	1359	1073.0	983.0	1.0	1.7093600001961846	0.5740561160289809	-1.0	0.3676948051948052	0.12821920055813169	59.46310557937227	73.59347797189639	12.041594578792296	4.042782171068812	3.1622776601683795	52.60751477923039	48.68933985410144	51.28431099203262	364.95399999999927	0.6335664335664336	42.19215799123049	344.8941261395812	0.10098039358854294	0.12156862765550613	4.436415514697298	0.5490196347236633	1.0	0.14599362626723353	0.25378522894744754	0.2235294133424759	0.0	0.0	0.11016846536300724	0.19205006116421966	0.3382353037595749	1072.1628007324637	990.605403167554	0.0	1076.119941133186
7	5	nan	0	CAT	CAT	131	131	0	3	3	nan	5793	1027.0	965.0	1.0	1.2117510865370338	0.5628996383883997	0.0	0.6310457516339869	0.3906406770109159	102.90017696975043	107.28000745712129	27.586228448267445	8.933352983975503	8.0	83.65163944494326	85.04959500631794	80.00880808341503	431.685999999999	0.8759355863007484	83.75686507672071	1260.5647426322103	0.1725490242242813	0.0470588356256485	2.632953005887633	0.5176470875740051	0.5176470875740051	0.2282203408085033	0.2176013710740912	0.2235294133424759	0.0	0.0	0.08475443935109088	0.0676894685124352	0.2666666805744171	1023.1718028169824	985.350384435051	0.0	1025.5347833592266
7	6	nan	0	CAT	CAT	131	131	0	3	3	nan	2790	1097.0	1051.0	1.0	1.4401321762659989	0.770508438945127	0.0	0.5	0.27404681156279487	85.19397533007458	92.19544457292888	17.69180601295413	6.362440085445958	5.656854249492381	58.528708819668665	54.305178360903966	69.69449750257107	357.67999999999904	0.7790032109451345	37.266667772084475	502.69020975381136	0.09803921729326248	0.06666667014360428	5.102911385653255	0.4313725531101227	1.0	0.1263276873629982	0.18017570242072092	0.16078431904315948	0.0	0.0	0.09494527970057161	0.1191508267950254	0.23529411852359772	1090.6706582560018	1038.4632018947852	0.0	1093.646953405018
7	7	nan	0	CAT	CAT	131	131	0	3	3	nan	2214	975.0	1015.0	1.0	2.070657092495164	0.7837006490602318	0.0	0.3221300742034046	0.15597198405235868	91.66432240011623	86.05230967266364	12.529964086141668	4.188679585317869	3.605551275463989	54.57232117237947	56.936258644123576	31.23320488297717	422.34799999999865	0.5909515547844655	77.55294305831194	487.4902106896043	0.1411764770746231	0.07058824598789215	0.38237145131687494	0.9921568632125854	1.0	0.23572323118027946	0.22018528034760806	0.2078431397676468	0.0	0.0	0.16289780266288753	0.11478817001573716	0.2862745225429535	982.9957204282906	1030.700386095163	0.0	983.319783197832
7	8	nan	0	CAT	CAT	131	131	0	3	3	nan	1554	979.0	1089.0	1.0	1.397322628404912	0.7917392397740156	0.0	0.48592870544090055	0.24056209726716188	63.41060575186268	80.36168241145776	16.15549442140351	5.583066601510769	5.0	40.0	38.734952626565665	81.62001802409245	284.9159999999994	0.7359696897939854	44.72156970947981	342.22353944927454	0.1725490242242813	0.050980404019355774	1.7621991985087058	0.4627451002597809	0.4627451002597809	0.1952906974213092	0.22022106785667603	0.2235294133424759	0.0	0.0	0.14909952605571689	0.08565060760960425	0.27450981736183167	980.0485980024729	1087.8380602136003	0.0	978.911196911197
7	9	nan	0	CAT	CAT	131	131	0	3	3	nan	6621	1069.0	1084.0	1.0	1.2773735592935775	0.6588323461283861	0.0	0.6094440353460973	0.37687749138010046	117.08752954371518	118.40608092492548	23.706539182259394	8.634133835323388	8.0	89.44271909999159	88.08375391141321	-36.558740907073485	469.85799999999875	0.8626710097719869	68.48235472291708	1369.0314118377864	0.11764705926179886	0.07450980693101883	9.377722135904468	0.4627451002597809	0.9843137264251709	0.16867575054905684	0.20677109376797861	0.1882352977991104	0.0	0.0	0.11271226586438764	0.1192920960193522	0.2705882489681244	1031.918783348263	1085.1077876292131	0.0	1041.090922821326
8	1	nan	0	CAT	CAT	131	131	0	4	4	nan	390	981.0	879.0	1.0	4.628932636948896	0.8522098672272058	0.0	0.22071307300509338	0.07208515286880235	60.03963582033486	56.568542494923804	5.0990195135927845	1.8187982640995968	1.4142135623730951	28.460498941515414	31.412743325195304	6.720434467837128	260.7439999999994	0.33868866695614414	27.53725576773286	49.44313878566027	0.08235294371843338	0.03529411554336548	3.729871249526041	0.3176470696926117	0.3176470696926117	0.14342320712360865	0.12677727893759042	0.11372549086809158	0.0	0.0	0.07943545661404824	0.06328263883996241	0.16078431904315948	996.3470812172048	884.950745576097	0.0	993.474358974359
8	2	nan	0	CAT	CAT	131	131	0	4	4	nan	305	975.0	890.0	1.0	2.420521008415237	0.4841978492528172	0.0	0.37561576354679804	0.12299359668219688	32.650586786234676	32.202484376209235	5.0	1.995232757077617	2.0	25.95131187888763	28.567909671113505	14.758828390850349	176.52799999999985	0.4649390243902439	16.40392203256488	37.34117753058672	0.06666667014360428	0.0313725471496582	2.791446446791703	0.5254902243614197	0.6784313917160034	0.13123137626051903	0.12243009026421875	0.0941176488995552	0.03529411926865578	0.03529411926865578	0.08019897696025004	0.09497474590579062	0.13333334028720856	966.3898340652971	895.2399705893595	0.0	968.7213114754098
8	3	nan	0	CAT	CAT	131	131	0	4	4	nan	2098	1036.0	944.0	1.0	1.5356719706245323	0.8160185962149948	0.0	0.41348048876625937	0.19352691658892202	78.33609231788498	86.37129152675674	18.681541692269406	6.106298332373571	5.0	43.95538046358049	45.280270583835616	81.50068568713242	369.09399999999926	0.6294629462946295	43.37255034223199	606.1725621558726	0.125490203499794	0.0941176488995552	4.004271690390699	0.4156862795352936	1.0	0.1465288862913243	0.28892877128497263	0.2078431397676468	0.0	0.0	0.0963405051365656	0.24677396333308682	0.3333333432674408	1035.7672053258962	939.3551631910508	0.0	1034.1682554814108
8	4	nan	0	CAT	CAT	131	131	0	4	4	nan	1244	916.0	933.0	1.0	2.5839485314014765	0.9361649224001648	0.0	0.24001543507621068	0.11184508082962123	85.25356882573995	94.92101980067429	13.0	4.114829295521902	3.0	28.390226972167238	29.971842198209558	-48.15894209680508	373.8579999999988	0.5777984208081747	35.082353960722685	238.3215746320784	0.09019608050584793	0.05882353335618973	1.9011710470124796	0.43529412150382996	1.0	0.1252941212882953	0.19157682848237814	0.1411764770746231	0.0	0.0	0.09128237234327917	0.17948097030952995	0.2078431397676468	919.1850687901324	928.2648917306728	0.0	919.3729903536978
8	5	nan	0	CAT	CAT	131	131	0	4	4	nan	1260	1002.0	940.0	1.0	1.9985765327407117	0.8927544140242214	0.0	0.315	0.13996959287990676	72.94242133515101	87.66413177577246	14.317821063276353	4.6380135227620425	4.0	34.77969479180806	32.86374277988924	62.84234361101162	336.335999999999	0.5787781350482315	35.63529521971941	170.75686774775386	0.10196078568696976	0.0313725471496582	1.662070488331545	0.3176470696926117	0.3176470696926117	0.14664730543094406	0.13552132360932845	0.12941177189350128	0.0470588244497776	0.0470588244497776	0.057313564858620956	0.04507635297682178	0.16470588743686676	1000.698252307135	940.547068408622	0.0	1002.3603174603174
8	6	nan	0	CAT	CAT	131	131	0	4	4	nan	407	939.0	936.0	1.0	7.13431228866813	0.8854366529308946	0.0	0.1598586017282011	0.04895379031106437	77.89821134012175	66.007575322837	5.656854249492381	1.8172875665423986	1.0	36.38031027717742	36.203979075496896	-5.146353989215943	323.22799999999927	0.24104234527687296	36.31764806061983	60.631374288350344	0.08235294371843338	0.0627450942993164	3.2169375668456563	0.3803921639919281	0.3803921639919281	0.17376865100775038	0.1489714355979124	0.14509804546833038	0.062745101749897	0.05882352963089943	0.07367348733543513	0.07195996718700955	0.1980392187833786	955.410840181747	934.8829959275743	0.0	952.1941031941031
8	7	nan	0	CAT	CAT	131	131	0	4	4	nan	3565	988.0	977.0	1.0	1.7918359527084107	0.9052326222303092	0.0	0.45705128205128204	0.26637279005162773	117.20442185227706	119.70797801316336	21.95449840010015	6.793163161595304	6.0	51.53846153846154	49.80207446881806	13.628323274479019	410.0999999999986	0.7913429522752499	71.18431559205055	717.9764899611473	0.14509804546833038	0.047058820724487305	3.81284434131716	0.8666666746139526	1.0	0.2183567962946336	0.2013959298628744	0.1882352977991104	0.06666667014360428	0.062745101749897	0.10851019784183516	0.0893301371083633	0.23529411852359772	968.7012354408963	970.7755292584062	0.0	964.9354838709677
8	8	nan	0	CAT	CAT	131	131	0	4	4	nan	3169	909.0	986.0	1.0	1.969607597282579	0.9322209969095859	0.0	0.4261126798440231	0.2371448130456146	118.36667096608954	115.43396380615195	18.601075237738275	6.01957133719407	5.385164807134504	43.78329588005532	42.83565581588145	20.749608329255217	409.7879999999988	0.7838238931486521	63.85098200663924	734.6784503087401	0.16078431904315948	0.05098038911819458	1.6133330109727024	1.0	1.0	0.19407593315087915	0.23183289691029982	0.2078431397676468	0.0	0.0	0.1232027918547683	0.11469138839854044	0.2705882489681244	928.0022152002001	992.9590803834019	0.0	929.4894288419059
8	9	nan	0	CAT	CAT	131	131	0	4	4	nan	5158	1036.0	992.0	1.0	1.5098525765224156	0.8805728715585215	0.0	0.6117172675521821	0.3335558957207056	127.05340038010065	133.75350462698165	24.596747752497688	8.473225013274913	7.615773105863909	64.12234498911867	60.21197479897657	-66.95779669803838	440.81999999999886	0.818860136529608	87.89804124459624	1418.478466667235	0.16470588743686676	0.09019608795642853	4.5792106560915355	0.7764706015586853	1.0	0.22949880220521213	0.2750055189350979	0.24313725531101227	0.0	0.0	0.13674471712580058	0.16025299406832075	0.3529411852359772	1026.7820282435566	1013.2001868695272	0.0	1025.1781698332686
8	10	nan	0	CAT	CAT	131	131	0	4	4	nan	2652	976.0	1059.0	1.0	1.4378446372814804	0.7489558172696712	0.0	0.4843835616438356	0.192262884209525	82.04777573071311	89.87213138676528	17.46424919657298	6.623717338432115	6.0	69.82492484156549	54.36649216324	-64.71538910953025	416.33599999999905	0.6215867807336224	71.83137450367212	882.0941373705864	0.1725490242242813	0.10980391502380371	1.9375949978248603	0.5607843399047852	1.0	0.21767083182930946	0.3326146822664353	0.2705882489681244	0.06666667014360428	0.06666667014360428	0.0973567444673707	0.22205962085207837	0.40392157435417175	971.6854677772579	1048.4758817532634	0.0	972.9283559577677
8	11	nan	0	CAT	CAT	131	131	0	4	4	nan	3058	1101.0	1030.0	1.0	1.5445353438107992	0.7429804476640534	0.0	0.4765466729001091	0.24039827678423256	91.02112639870182	101.87246929372037	17.72004514666935	6.117725533786567	5.0	66.94299346522686	60.92163421718782	57.98832716649617	399.8139999999992	0.7037974683544304	52.68627591058612	637.9960947558284	0.11764705926179886	0.08235294371843338	1.9118314278183257	0.46666666865348816	1.0	0.14758060479155777	0.20863181646691575	0.19607843458652496	0.0	0.0	0.12415790319290877	0.12019702894088444	0.27843138575553894	1084.7157091080253	1024.837094078861	0.0	1085.9813603662524
8	12	nan	0	CAT	CAT	131	131	0	4	4	nan	1035	934.0	1061.0	1.0	3.7733446089147833	0.9595261115555301	-1.0	0.3	0.13014568737273677	95.86379175279023	83.35466393669883	11.0	3.5430410114990742	3.0	27.180309615036226	26.99712985999075	61.31879296525262	316.1259999999993	0.5710344827586208	62.733334973454475	267.3686338365078	0.16470588743686676	0.08627450466156006	5.934586274192649	0.5647059082984924	0.5647059082984924	0.2529569958607035	0.25832718245073216	0.23529411852359772	0.0784313753247261	0.0784313753247261	0.10845093597687737	0.11356123504440194	0.3490196168422699	927.4855013632565	1053.0157379438722	0.0	925.0695652173913
8	13	nan	0	CAT	CAT	131	131	0	4	4	nan	1952	912.0	1075.0	1.0	3.3588156000713214	0.9591654171008118	0.0	0.34745461018155926	0.16692848957139633	124.13625407478273	106.51291001564083	14.560219778561036	4.419252582701899	3.605551275463989	33.76561674623374	35.111408450561925	70.9531369678547	383.33599999999893	0.6590141796083727	57.23529566824436	386.36079513281584	0.09803921729326248	0.06666666269302368	7.783677372700782	0.5960784554481506	1.0	0.1822780116823069	0.19793073521148352	0.14509804546833038	0.0	0.0	0.13243077239691575	0.14667163908703046	0.2666666805744171	906.3110980419447	1055.4565376388598	0.0	900.6357581967213
8	14	nan	0	CAT	CAT	131	131	0	4	4	nan	3376	976.0	1096.0	1.0	1.456992777471693	0.8708839127235135	0.0	0.6379440665154951	0.37665394141491576	100.30513929798185	97.62171889492625	19.1049731745428	7.010262709565495	6.4031242374328485	50.4018467305133	49.29884948959729	-9.962859037378335	335.6099999999991	0.8682011058248681	48.36470717191696	812.6823748797178	0.1725490242242813	0.0627450942993164	2.5996308489853233	0.5647059082984924	1.0	0.1697007269190069	0.24072345227479794	0.22745098173618317	0.0	0.0	0.13835670987251755	0.12338287152815154	0.29411765933036804	957.5000385825091	1098.2293590931702	0.0	955.4016587677725
9	1	nan	0	CAT	CAT	131	131	0	5	5	nan	2739	951.0	915.0	1.0	1.4982083399576671	0.8760135168783063	0.0	0.55	0.26043388558541114	91.958902599334	90.21086409075129	18.027756377319946	6.871885326897788	6.324555320336759	58.18314695356943	44.3505420609518	30.66280598294201	363.5399999999989	0.7983095307490528	37.184315007179976	570.2117817737162	0.14509804546833038	0.05882352590560913	1.6897170570162623	0.3686274588108063	1.0	0.13375652880280567	0.20818246870161233	0.20392157137393951	0.0	0.0	0.10616743439566695	0.11246122622784382	0.25882354378700256	933.5344764242429	904.4449878150253	0.0	934.8419131069734
9	2	nan	0	CAT	CAT	131	131	0	5	5	nan	533	977.0	898.0	1.0	7.412702857712616	0.9740401111909999	0.0	0.22208333333333333	0.07860300096758314	97.69572163447336	79.02531240052139	7.280109889280518	2.239759501914604	2.0	27.317655575512816	22.115916708805276	-6.260935684394272	291.9099999999995	0.3723367097450227	29.86274589598179	80.48235490173101	0.08235294371843338	0.0627450942993164	3.3825120492159226	0.3960784375667572	0.3960784375667572	0.1388964925394502	0.15099878968429833	0.1568627506494522	0.0	0.0	0.1059982587645314	0.08125677339114767	0.2078431397676468	995.1731716101239	895.9499585619822	0.0	997.7636022514072
9	3	nan	0	CAT	CAT	131	131	0	5	5	nan	4896	1033.0	920.0	1.0	1.2592810006801671	0.826016087103985	0.0	0.6042206590151795	0.373580655758058	108.99499140279494	110.8873302050329	25.942243542145693	9.541022600035433	8.602325267042627	66.7240586295528	61.43464995472571	-12.474893835506057	405.81999999999874	0.8753799392097263	69.8392177708447	1026.7215962819755	0.12941177189350128	0.06666666269302368	1.1822944981434416	0.48627451062202454	1.0	0.21099461562188732	0.20970620839092638	0.1921568661928177	0.0	0.0	0.10523826251662492	0.12615837075660502	0.2666666805744171	1014.6366733373497	926.9583749712676	0.0	1015.21772875817
9	4	nan	0	CAT	CAT	131	131	0	5	5	nan	2566	885.0	910.0	1.0	1.4131923724644402	0.8266291606804879	0.0	0.4114157447490781	0.2476685538256512	83.64825469485503	81.78630692236935	20.518284528683193	6.935240995619566	6.082762530298219	48.57374001637183	47.07280770720357	39.84857842691021	360.825999999999	0.7691846522781776	23.95294187963009	483.78824933618307	0.09019608050584793	0.0941176488995552	2.9769516826045455	0.32156863808631897	0.47843137383461	0.08741949591105871	0.18853789919570657	0.1725490242242813	0.0	0.0	0.07544056059166157	0.10866724214980028	0.2862745225429535	895.5295300566548	915.5356175958734	0.0	895.7665627435698
9	5	nan	0	CAT	CAT	131	131	0	5	5	nan	3914	963.0	970.0	1.0	1.236458955170131	0.7588678359495501	0.0	0.4861507887218979	0.28492217984075774	92.90203187014596	99.45853407325085	23.345235059857504	8.934824339443843	8.06225774829855	65.44174150824166	60.501952185881244	75.10717296885234	415.4819999999987	0.8054326576808314	36.88627567514777	958.4078653641045	0.11764705926179886	0.08235294371843338	5.32273352887182	0.3176470696926117	1.0	0.11563095822930336	0.24486659820237724	0.1921568661928177	0.0	0.0	0.08523722713768901	0.2104940872578394	0.29019609093666077	955.3883647288387	979.4364058404695	0.0	955.373019928462
9	6	nan	0	CAT	CAT	131	131	0	5	5	nan	9548	1061.0	973.0	1.0	1.3169598889532785	0.8302037653175688	-1.0	0.5046244913059563	0.3354314001039679	156.01914175657464	166.02710622064097	31.827660925679098	10.760030822894427	9.899494936611665	94.24742154755647	86.97443866344705	-28.390119201249334	598.0799999999979	0.8722821121871005	97.79215938970447	2210.027507606894	0.14509804546833038	0.07058823108673096	0.8248116776045434	1.0	1.0	0.1963697979712941	0.231464967281828	0.20392157137393951	0.0	0.0	0.12325559196171797	0.13558276116050083	0.29019609093666077	1039.0165360152953	988.6121865129113	0.0	1039.4610389610389
9	7	nan	0	CAT	CAT	131	131	0	5	5	nan	7875	1098.0	1038.0	1.0	1.3305585802394189	0.8156160178427114	0.0	0.4587022367194781	0.29521356070966404	141.14573916207635	152.34500319997372	32.64965543462902	10.659154546964112	9.219544457292887	88.41093291788883	81.66601615983679	-60.78172300018969	578.9779999999979	0.8428770202290485	72.48235483467579	1432.8078835234046	0.09803921729326248	0.07058823853731155	2.3894702324826556	0.5176470875740051	0.8980392217636108	0.1538903499674645	0.18194385822519424	0.16470588743686676	0.0	0.0	0.11859827066324577	0.1084428685488607	0.24313725531101227	1091.7672963601983	1042.7178281564939	0.0	1093.792126984127
9	8	nan	0	CAT	CAT	131	131	0	5	5	nan	3149	1046.0	1101.0	1.0	3.1875799890053975	0.970349724145937	0.0	0.2612410817985731	0.16877489276183721	155.1252952965883	152.80052355931247	14.866068747318506	4.750187271939484	4.123105625617661	40.27073206683407	37.49459345864503	42.11708748611244	484.2139999999982	0.7348891481913652	60.7019625864923	482.6588382162154	0.08235294371843338	0.0470588281750679	2.545068903727269	0.47058823704719543	0.5137255191802979	0.15406589488957437	0.15327368631826466	0.125490203499794	0.0	0.0	0.11101484506496011	0.0896767247825167	0.2078431397676468	1023.7829100532365	1075.0123011758199	0.0	1021.5303270879645
10	1	nan	0	CAT	CAT	131	131	0	6	6	nan	32755	1018.0	1018.0	1.0	1.2484798294826032	0.8115685145996603	0.0	0.5638470013082696	0.3367216041029545	278.0453915288209	290.80061898145954	68.9492567037528	22.143910348698988	18.0	175.36968779484178	162.450038669218	65.63524796999727	1105.625999999996	0.8702987791107037	52.99215821176767	4635.223654003814	0.0784313753247261	0.043137259781360626	6.279981471200294	0.30588236451148987	1.0	0.056434673281967704	0.14151194181052706	0.11764705926179886	0.0	0.0	0.03616562176106644	0.10923607423372883	0.1764705926179886	1012.4982165706368	1003.7328917943169	0.0	1014.963455960922
11	1	nan	0	CAT	CAT	2	2	0	1	1	nan	1104	951.0	933.0	1.0	2.007893316438082	0.8876316009587141	0.0	0.45394736842105265	0.16544963219051298	68.18618647176471	63.50590523722971	8.246211251235321	3.4513796335580924	3.1622776601683795	37.0	31.403432329058592	-1.6559059319102885	289.5719999999993	0.6193548387096772	26.184314485639334	199.1607900261879	0.0784313753247261	0.09019608050584793	5.235467536237156	0.48235294222831726	0.48235294222831726	0.12066504371262365	0.18039926632806874	0.16470588743686676	0.0	0.0	0.12490389216676749	0.11158358915383464	0.2705882489681244	937.3284566715103	933.8382034430846	0.0	941.6802536231884
11	2	nan	0	CAT	CAT	2	2	0	1	1	nan	1543	985.0	975.0	1.0	1.7109822477083965	0.8625724656957963	0.0	0.43004459308807136	0.14640609898522483	73.09312479875828	77.52418977325722	13.92838827718412	4.539711751294445	4.0	44.99513487214104	36.98026298371748	66.94890793255861	363.9219999999993	0.5897190903879228	22.8588241096586	201.1882410477847	0.062745101749897	0.0627450942993164	3.0788342557681467	0.4941176474094391	0.4941176474094391	0.08342636536371752	0.13038771292792267	0.125490203499794	0.0	0.0	0.08751418048491613	0.07779547723485562	0.1764705926179886	980.099214461073	966.3337426865115	0.0	982.7634478289048
11	3	nan	0	CAT	CAT	2	2	0	1	1	nan	2207	956.0	979.0	1.0	1.700449346179713	0.6533665508075531	0.0	0.526856051563619	0.19277516865302197	77.85355276099823	80.15609770940699	13.892443989449804	4.201137616949974	3.605551275463989	52.87041784683698	58.938386691508015	21.57217501990809	379.2979999999991	0.6510324483775811	55.35686423629522	461.29805241525173	0.12941177189350128	0.07058824598789215	5.322401790868076	0.5960784554481506	0.7176470756530762	0.17085451924782477	0.20901588238117433	0.2078431397676468	0.0	0.0	0.10499722400897601	0.09998519047069818	0.27450981736183167	945.5278115683565	966.8587362388955	0.0	940.2111463525147
11	4	nan	0	CAT	CAT	2	2	0	1	1	nan	2710	927.0	1041.0	1.0	1.4930991622484235	0.6904402298314571	0.0	0.5676581483033096	0.2411610732067104	82.1464683565509	77.79460135510689	15.524174696260024	5.407914441098342	5.0	61.0	59.42388814707308	-76.2151626356452	375.78199999999913	0.7501730103806228	62.04706039279699	608.8980557881296	0.11372549086809158	0.05882353335618973	5.441926836780314	0.9372549057006836	0.9372549057006836	0.19886878331024677	0.22468562944211423	0.1568627506494522	0.0	0.0	0.18759002949250478	0.16273788251343327	0.29411765933036804	939.6176120117433	1026.225788790756	0.0	934.6007380073801
11	5	nan	0	CAT	CAT	2	2	0	1	1	nan	10448	1047.0	1037.0	1.0	1.2832757966972814	0.6765230957001476	0.0	0.5410387861840402	0.29346195161301053	148.52024514674446	157.0350279396288	36.22154055254967	11.593071315487201	9.848857801796104	118.55151791673086	109.37348913891218	10.439595382266116	668.8759999999977	0.7594679072472197	52.3607857786119	1761.9765175431967	0.06666667014360428	0.07058823853731155	10.1035858466435	0.7686274647712708	1.0	0.09400500139786697	0.16864246913698283	0.13333334028720856	0.0	0.0	0.1201730177607771	0.14287877772863555	0.21960784494876862	1034.5380610168672	1039.9032747746767	0.0	1030.0446975497703
12	1	nan	0	CAT	CAT	2	2	0	2	2	nan	21064	1045.0	1007.0	1.0	1.505654350143724	0.7939327660640156	0.0	0.5623815244960619	0.30218137001760553	242.3303768667186	241.66091947189145	51.24451190127583	15.866823805489672	13.45362404707371	155.38105785149872	147.33821688624684	-9.022871033582142	935.9259999999966	0.7174631288531624	93.9372568204999	5984.247210226953	0.14509804546833038	0.10980391502380371	4.97590283692893	1.0	1.0	0.11742157102562487	0.2840983293879108	0.239215686917305	0.0	0.0	0.18300365626620588	0.19215427183353265	0.3803921639919281	1008.6489318817645	993.9275686623481	0.0	1012.4688568173186
12	2	nan	0	CAT	CAT	2	2	0	2	2	nan	3723	919.0	1065.0	1.0	1.2480401344591292	0.45872208150309013	0.0	0.5097207009857613	0.29362982630237117	81.20923151546188	94.03190947758107	22.360679774997898	8.14385538338197	7.211102550927978	70.39230071534813	72.16088228568404	57.25404127809113	399.16399999999896	0.8302854594112401	29.580392960458994	1090.0039492249489	0.11372549086809158	0.1411764696240425	0.5489580773353052	0.4274509847164154	1.0	0.09390600939828252	0.29277570486837196	0.23529411852359772	0.0	0.0	0.0789222385489607	0.21814442142065404	0.4156862795352936	913.9908940852176	1061.9320959838085	0.0	914.4910018802042
13	1	nan	0	CAT	CAT	2	2	0	3	3	nan	19310	1014.0	978.0	1.0	1.2870828560428107	0.7798830481111471	0.0	0.5374189418607888	0.34109512488673216	212.82282632877593	224.96444163467257	54.20332093147061	17.771127140924253	16.0	153.435991213286	133.21118293145076	-30.339177278474452	843.4479999999963	0.8179084247532722	40.580393340438604	7577.768794327974	0.1764705926179886	0.17647060751914978	9.00275442291604	0.6117647290229797	1.0	0.05924145013202716	0.39242717733443677	0.3333333432674408	0.0	0.0	0.10295027457623578	0.26758583487000304	0.5607843399047852	1001.0034176611402	989.0621068772679	0.0	994.00435007768
14	1	nan	0	CAT	CAT	2	2	0	4	4	nan	15710	1017.0	1018.0	1.0	1.24311588522364	0.7878135607700578	0.0	0.5436738648947951	0.37920569876308	189.51551276785716	197.87369708983556	49.678969393496885	16.497878798837924	14.422205101855956	115.75176849669451	116.72521723334846	39.76560331221207	721.5319999999977	0.8522295757838778	51.90980487689376	6775.576612602919	0.20392157137393951	0.20000000298023224	8.507946631125291	1.0	1.0	0.0875376136203942	0.4312906818970668	0.3960784375667572	0.0	0.0	0.19151963312107895	0.27475159991731407	0.5960784554481506	993.3805913563708	1002.6272876626375	0.0	1000.4196690006365
15	1	nan	0	CAT	CAT	2	2	0	5	5	nan	5932	973.0	967.0	1.0	1.2262415975500989	0.710578956821123	0.0	0.627061310782241	0.30817587336477553	111.13808467184023	121.82774724995944	26.30589287593181	9.67179375265537	8.54400374531753	77.74406470795977	78.19869811806811	33.60535202586324	491.81999999999886	0.8444128113879004	41.07451066933572	1009.4902246892452	0.09019608050584793	0.07058823108673096	1.9065058625425315	0.29411765933036804	0.7490196228027344	0.09552211783566447	0.1701770439462652	0.1568627506494522	0.0	0.0	0.0632799963904323	0.0958263070673669	0.23529411852359772	953.0631613831796	956.6622601316755	0.0	954.5106203641268
15	2	nan	0	CAT	CAT	2	2	0	5	5	nan	9859	1065.0	1048.0	1.0	2.1340205003294876	0.9503777534368394	0.0	0.4832843137254902	0.20970247107037662	220.57797339386977	209.0287061625747	30.23243291566195	10.005507299082083	9.0	71.488674692939	68.6214231489846	15.526824878724321	768.6339999999974	0.7617244842772156	67.09019770100713	1988.3961308076978	0.09803921729326248	0.0627450942993164	6.3402822344333325	1.0	1.0	0.10258440015444514	0.2016833482916825	0.14901961386203766	0.0	0.0	0.12651637560067133	0.16054743465839783	0.2549019753932953	1012.5025056653109	1043.580753772553	0.0	1009.2265949893498
15	3	nan	0	CAT	CAT	2	2	0	5	5	nan	1154	935.0	1058.0	1.0	2.0144862879554224	0.9268263310885313	0.0	0.3914518317503392	0.1698134249417295	71.96446763400519	71.58910531638176	10.770329614269007	3.8831787155586435	3.605551275463989	30.12838174333655	27.021958257806116	28.37088564570526	292.2279999999994	0.6991820660405937	19.443137731403112	154.47059332579374	0.0941176488995552	0.027450986206531525	3.891724599253314	0.3960784375667572	0.3960784375667572	0.08918870518992253	0.13385666666013324	0.12941177189350128	0.0	0.0	0.09047081927949975	0.07405857107383326	0.14901961386203766	932.8744859050583	1052.5012185854305	0.0	928.9870017331023
16	1	nan	0	CAT	CAT	3	3	0	1	1	nan	2351	964.0	962.0	1.0	2.1785557549503123	0.8998909289768996	-1.0	0.33585714285714285	0.16995751336807716	104.53476972790108	108.74741376235114	14.7648230602334	4.553440188324798	3.605551275463989	46.49905549752771	45.58918382283461	56.28760128057612	416.92799999999875	0.6768389232762344	37.70588342472911	271.62745881453156	0.07450980693101883	0.027450978755950928	5.957328557101458	0.47843137383461	0.47843137383461	0.11089965713155621	0.11553698801128523	0.0941176488995552	0.04313725605607033	0.04313725605607033	0.0805740933381133	0.06746477598795686	0.13333334028720856	965.4950552371149	967.3488053121819	0.0	971.1110165886856
16	2	nan	0	CAT	CAT	3	3	0	1	1	nan	6916	916.0	964.0	1.0	1.5521338127202702	0.8686262876485612	0.0	0.4797447280799112	0.32596408911590513	147.8905005755706	151.32745950421557	30.01666203960727	9.717416109199833	8.246211251235321	74.73270398210094	73.27498567254415	61.1051200921407	516.3539999999979	0.8117370892018779	123.5411794371903	3092.8432010002434	0.2235294133424759	0.18039216101169586	4.911506181101786	1.0	1.0	0.2900027686319021	0.4472011568826263	0.37254902720451355	0.0	0.0	0.2637403016155559	0.2679726972825386	0.6745098233222961	924.4057755163608	984.0146879032856	0.0	928.6456043956044
16	3	nan	0	CAT	CAT	3	3	0	1	1	nan	2790	1004.0	1036.0	1.0	1.4555645153825443	0.7284202652622904	0.0	0.5769230769230769	0.22511656869206745	83.79058727021412	86.76981041814025	19.209372712298546	6.166716040674258	5.049509756796392	61.0	57.40749399155324	4.559746225562593	394.64199999999914	0.7115531752104055	50.286275554448366	772.3960972949862	0.16862745583057404	0.0941176563501358	3.944979715051418	0.9450980424880981	0.9450980424880981	0.15913378340015305	0.27684447931719935	0.239215686917305	0.0	0.0	0.18189707527785615	0.1640250837580773	0.35686275362968445	1019.4609389530547	1036.3849696153527	0.0	1017.4129032258064
16	4	nan	0	CAT	CAT	3	3	0	1	1	nan	1157	1065.0	1044.0	1.0	1.653205045260684	0.5480169050342173	0.0	0.5351526364477336	0.19972552785816297	53.50122906875881	61.5223536610881	12.041594578792296	3.925977694061549	3.1622776601683795	43.30354979551565	44.7520263177136	-23.043421688508598	269.8079999999996	0.645107332032339	48.44705979898572	545.7215759605169	0.14509804546833038	0.2823529466986656	5.949353238351445	1.0	1.0	0.21628151695975767	0.4716694692830743	0.3764705955982208	0.0	0.0	0.2624884902778374	0.35215265021664904	0.8470588326454163	1066.3269354023607	1040.8721605611713	0.0	1070.7355229040622
16	5	nan	0	CAT	CAT	3	3	0	1	1	nan	8452	845.0	1026.0	1.0	1.3662607439913677	0.7549939898525135	0.0	0.5373172282263191	0.2747677168938187	143.15210309484064	148.66068747318505	30.4138126514911	10.719320527538958	10.0	97.21511516189061	93.86937332923263	60.54351028198855	621.729999999998	0.7729309556470049	79.86666861176491	2534.902029156685	0.16470588743686676	0.12156862020492554	3.385742578957942	1.0	1.0	0.15598958713235334	0.2999174194458927	0.29019609093666077	0.0	0.0	0.21167509222279557	0.1699530358305635	0.4000000059604645	850.4277382194047	1007.5002676969231	0.0	848.2032654992901
16	6	nan	0	CAT	CAT	3	3	0	1	1	nan	2038	908.0	1088.0	1.0	2.4163639948424342	0.9217199062323504	-1.0	0.2815694943354518	0.12900818009865822	104.2589341835756	93.13431161500041	13.416407864998739	4.8247716762610136	4.123105625617661	55.84087110425996	40.43747168671337	-72.70015059139392	445.5519999999985	0.5096274068517131	60.42353077232838	437.77256010845304	0.11764705926179886	0.043137259781360626	13.805785275516492	1.0	1.0	0.17413121260036996	0.2148049853329014	0.1568627506494522	0.0	0.0	0.23033110817204894	0.173694660117146	0.23529411852359772	918.6429607602571	1052.018480490673	0.0	914.4028459273798
17	1	nan	0	CAT	CAT	3	3	0	2	2	nan	14281	1013.0	998.0	1.0	1.0687988895604947	0.6049437486928616	0.0	0.666931303413814	0.4970584264525695	153.94770704517927	161.1241757155021	52.009614495783374	18.700546690302556	16.55294535724685	119.53409555436474	122.58366499301347	13.590821430686209	600.8699999999981	0.907767607424358	21.301961356773973	5760.2432849202305	0.2235294133424759	0.16862747073173523	1.7849284009731625	0.24313725531101227	1.0	0.04312137926472464	0.40335013548912757	0.3960784375667572	0.0	0.0	0.0436751539152215	0.22647209583486677	0.5607843399047852	1005.7482724832572	993.7091809682299	0.0	1005.6650094531195
18	1	nan	0	CAT	CAT	3	3	0	3	3	nan	575	1160.0	820.0	1.0	2.4990062778636206	0.7652532617963389	0.0	0.3339140534262485	0.15035207895072733	50.846414469711796	46.647615158762406	6.324555320336759	2.2382841384154495	2.0	31.990099991433738	32.73132812233038	31.733217847178928	219.22199999999967	0.5201266395296246	40.07843232154846	156.5215725749731	0.14509804546833038	0.10588236153125763	2.66827287247412	0.8784313797950745	0.8784313797950745	0.2178175669649373	0.2722114305651706	0.21176470816135406	0.0	0.0	0.21829846410268455	0.19605794015694833	0.38823530077934265	1171.519229306773	825.4132989258287	0.0	1172.9565217391305
18	2	nan	0	CAT	CAT	3	3	0	3	3	nan	1941	1171.0	867.0	1.0	2.4885978239836946	0.8828074216992273	0.0	0.32920624151967437	0.16950149780781548	100.24739876058283	91.706052144883	11.661903789690601	3.8425135693111594	3.605551275463989	43.54371581915552	47.08972103010619	32.697918427805305	379.34199999999873	0.6069418386491556	119.2039248868823	695.4706070534885	0.12941177189350128	0.20000001788139343	3.8846885018853783	0.8941176533699036	0.9647058844566345	0.38577321969864825	0.3583053101769647	0.32549020648002625	0.0	0.0	0.26701286121879364	0.24128916589059765	0.545098066329956	1153.665262576791	843.0488821482305	0.0	1154.6336939721793
18	3	nan	0	CAT	CAT	3	3	0	3	3	nan	645	985.0	858.0	1.0	1.7873734281135318	0.4446061996329452	0.0	0.4742647058823529	0.23226225434258294	40.358078398461785	39.01281840626232	6.708203932499369	2.5101743529440705	2.23606797749979	32.83622727692964	36.14978599272977	10.498929536861525	186.80799999999968	0.6581632653061226	20.184314373880625	103.57647348940372	0.09019608050584793	0.06666666269302368	0.23859881713602688	0.32549020648002625	0.34117648005485535	0.13022138305729436	0.16058367982853292	0.16078431904315948	0.0	0.0	0.08892339712165952	0.07710001301579483	0.21960784494876862	990.6852945493246	866.3086854217695	0.0	990.4883720930233
18	4	nan	0	CAT	CAT	3	3	0	3	3	nan	3053	1111.0	858.0	1.0	1.4987164649408873	0.8136170102210185	0.0	0.45337095337095334	0.30891236470219885	93.19596795112449	91.0823802938856	17.0	6.430397889388869	6.0	51.2	54.18424802813655	37.66783958475472	352.4119999999987	0.7905230450543758	110.17255175858736	1585.5294459946454	0.2862745225429535	0.23137253522872925	2.2759335640223304	0.9803921580314636	1.0	0.3977348438938172	0.5193348987863234	0.5411764979362488	0.0	0.0	0.25329808109867774	0.2659904160677217	0.7490196228027344	1123.6155301916363	876.6464198341072	0.0	1125.890599410416
18	5	nan	0	CAT	CAT	3	3	0	3	3	nan	970	948.0	870.0	1.0	1.909399083293477	0.7183463538030344	0.0	0.44990723562152135	0.2241003669289619	56.34311925293054	54.120236510939236	8.06225774829855	2.988355932297984	2.8284271247461903	36.67953783208318	39.197099231202735	-48.304249025039695	233.22199999999967	0.6531986531986532	43.415687553584576	294.25490967184305	0.23529411852359772	0.07058824598789215	2.142317678320893	0.529411792755127	0.95686274766922	0.22038420077961712	0.3033555769812815	0.29019609093666077	0.0	0.0	0.15731131633722048	0.13982441854127878	0.3843137323856354	935.2415806500156	880.8454187776395	0.0	935.6546391752578
18	6	nan	0	CAT	CAT	3	3	0	3	3	nan	1135	991.0	917.0	1.0	2.947089420248942	0.8970742807345061	0.0	0.29595827900912647	0.14457275093532904	84.32131320338343	72.47068372797375	8.602325267042627	2.9530833492064588	2.8284271247461903	36.51634548556438	37.25988283833198	51.85603482543009	314.0939999999991	0.5327387937103968	78.02745322138071	291.266675170511	0.09803921729326248	0.12156862765550613	7.492868033184495	0.7333333492279053	0.772549033164978	0.3096327508784949	0.2566226212956044	0.20392157137393951	0.05098039284348488	0.05098039284348488	0.21685822631718168	0.18132569165847442	0.37254902720451355	971.6370551810645	892.3184198969248	0.0	978.5321585903083
18	7	nan	0	CAT	CAT	3	3	0	3	3	nan	1021	889.0	912.0	1.0	1.9789215655101757	0.6101944974139177	0.0	0.4177577741407529	0.19200290121169056	56.187176857752014	54.08326913195984	8.48528137423857	3.211498808857303	2.8284271247461903	44.63909327762661	44.51438351759014	0.7072962335421674	258.5019999999996	0.6014727540500736	65.44313856214285	402.42745880782604	0.22745098173618317	0.11764705181121826	1.4336966867185292	0.7176470756530762	1.0	0.3272156928107142	0.3941503024562449	0.3960784375667572	0.0	0.0	0.1684301847688303	0.2018040287002902	0.48235294222831726	905.293678573881	909.9455753569015	0.0	904.5749265426053
18	8	nan	0	CAT	CAT	3	3	0	3	3	nan	1702	972.0	942.0	1.0	2.2040374169241916	0.881127593883884	0.0	0.3735733099209833	0.1866515264713895	88.24966058426676	83.54639429682169	13.341664064126334	4.267676614280376	3.605551275463989	39.55531667074702	41.73137529050717	39.010103751717445	338.507999999999	0.6364996260284218	83.14117864519358	467.8313846066594	0.16470588743686676	0.1098039299249649	4.723087183647243	0.6784313917160034	0.6784313917160034	0.30123615451157093	0.27487155382294914	0.2705882489681244	0.05098039284348488	0.05098039284348488	0.15959359266977582	0.1404946883445675	0.3843137323856354	956.571766296929	927.8721426382178	0.0	960.4935370152762
18	9	nan	0	CAT	CAT	3	3	0	3	3	nan	2034	1177.0	900.0	1.0	1.8153767526458462	0.82737522937392	0.0	0.38428112601549214	0.24625815333242596	84.44714521780884	80.52328855678958	12.727922061357855	4.613880568326022	4.242640687119285	43.31377962213225	47.42970207288709	50.51100529533935	322.169999999999	0.7220447284345048	52.18039331957698	422.4313831143081	0.11372549086809158	0.07450981438159943	7.291597541578196	0.501960813999176	0.5098039507865906	0.2095598125284216	0.20768504577891256	0.1764705926179886	0.0	0.0	0.15279053441690738	0.11628535517599153	0.29019609093666077	1185.8461102881802	924.7711937645487	0.0	1185.386430678466
18	10	nan	0	CAT	CAT	3	3	0	3	3	nan	3844	1075.0	895.0	1.0	1.4014974610547914	0.6346557465764628	0.0	0.4911832353692819	0.30092223387237954	92.55173843239942	91.7877987534291	23.345235059857504	7.4861510913318075	6.4031242374328485	69.28826524671544	71.52351898402337	27.51688117537403	400.65399999999886	0.7582601834500444	90.35686500370502	1282.7176802158356	0.23529411852359772	0.10196077823638916	1.9670663647045894	0.8196078538894653	0.8196078538894653	0.27802112308832316	0.33369346519662735	0.32549020648002625	0.0	0.0	0.18532676021251948	0.13821698179351563	0.4313725531101227	1086.992213221349	907.3103735107757	0.0	1085.6805411030177
18	11	nan	0	CAT	CAT	3	3	0	3	3	nan	2264	1041.0	923.0	1.0	1.86091065802712	0.8192949983717887	0.0	0.38700854700854703	0.21711425614897023	89.74412798253735	96.77293009927931	11.0	4.041799550297746	3.605551275463989	46.95284267208737	51.45679012615379	-49.40889026496321	361.9919999999988	0.668339483394834	66.94902127981186	688.4235479533672	0.1411764770746231	0.1411764770746231	2.0471309107218696	0.545098066329956	0.8509804010391235	0.22022704368359164	0.30407400527975587	0.27450981736183167	0.0	0.0	0.15425208199048493	0.188342779626878	0.4274509847164154	1017.2400995624408	934.9922755953802	0.0	1019.220406360424
18	12	nan	0	CAT	CAT	3	3	0	3	3	nan	1427	851.0	948.0	1.0	1.6102495902623777	0.8110294344903981	0.0	0.4177400468384075	0.27994333872031135	65.97310852691972	64.25729530566937	14.422205101855956	4.694410323538939	4.0	35.46041989754697	38.59462126741234	-49.964328188829896	253.09399999999928	0.7759651984774334	38.11372650414705	416.85099206864834	0.1725490242242813	0.0725490152835846	4.353874525048533	0.772549033164978	0.886274516582489	0.19748044820801583	0.2921170231735447	0.22156862914562225	0.0	0.0	0.16111090704251424	0.18877946012512234	0.3803921639919281	854.8515103668884	944.0429269164215	0.0	858.8079887876664
18	13	nan	0	CAT	CAT	3	3	0	3	3	nan	2801	1175.0	968.0	1.0	1.6129955685787463	0.8877436393799305	0.0	0.4612977602108037	0.3394144351921161	97.3042667713127	89.88882021697692	20.8806130178211	6.687388003541294	5.830951894845301	48.0626974021332	44.79286809674552	54.4181022031712	322.02999999999895	0.8706869754429593	52.77255018055439	594.3451149016619	0.13333334028720856	0.0784313827753067	3.918591427176985	0.529411792755127	0.529411792755127	0.20695117717864467	0.21219033020409206	0.1921568661928177	0.0	0.0	0.14175174726583917	0.10218113880853881	0.2862745225429535	1167.8375143445712	955.5567109997786	0.0	1164.194216351303
18	14	nan	0	CAT	CAT	3	3	0	3	3	nan	373	873.0	960.0	1.0	6.777530005606811	0.9024253620355983	0.0	0.131430584918957	0.04623518265751648	73.61657272451681	74.30343195303969	4.47213595499958	1.5856968001836134	1.0	33.014401174813194	31.717422144665132	-35.182248372487585	318.39999999999924	0.24850099933377748	38.3960792645812	68.86666820570827	0.08627451211214066	0.062745101749897	8.34000484626932	0.47058823704719543	0.47058823704719543	0.18459653492587116	0.1846291372807192	0.12941177189350128	0.0	0.0	0.12398105249017223	0.12507250557674157	0.27843138575553894	887.6761573553657	943.7149365646901	0.0	883.994638069705
18	15	nan	0	CAT	CAT	3	3	0	3	3	nan	1323	953.0	960.0	1.0	1.6297106147609777	0.6805080691419961	0.0	0.4090909090909091	0.18696748284737327	59.7273928821137	66.49060083951716	13.341664064126334	4.203379930167701	3.605551275463989	46.546487432902566	43.764684920237336	38.3273713832582	298.19599999999934	0.6482116609505144	36.286275416612625	254.25883078947663	0.1568627506494522	0.0313725471496582	0.6961059800720713	0.4431372582912445	0.4431372582912445	0.1577664148548375	0.19218354557027711	0.1764705926179886	0.0	0.0	0.09433861286675946	0.06986814098615367	0.22745098173618317	946.5353044511676	957.1509963746759	0.0	946.5215419501134
18	16	nan	0	CAT	CAT	3	3	0	3	3	nan	2190	1138.0	975.0	1.0	1.7065166065362276	0.7676878865689917	-1.0	0.3862433862433862	0.1978469987086303	82.04179302369607	87.72684879784524	14.317821063276353	4.497842093783948	4.0	53.49501004728416	52.57434420117959	40.317318784161344	372.95999999999884	0.694907187053784	40.772550124675035	234.7372612543404	0.07450980693101883	0.019607841968536377	5.867485567597121	0.47058823704719543	0.5098039507865906	0.1350084441214405	0.10718596404307781	0.0941176488995552	0.0	0.0	0.08531949574258085	0.05718910116842873	0.11764705926179886	1122.466888333426	965.0962277259133	0.0	1127.9529680365297
18	17	nan	0	CAT	CAT	3	3	0	3	3	nan	115	917.0	972.0	1.0	8.551279386704543	0.6714225115112391	0.0	0.15251989389920426	0.0466840639674611	40.211423051074064	31.240998703626616	2.23606797749979	1.0425471497999317	1.0	22.354859114460936	29.7996709887108	26.780652368374053	175.9419999999999	0.2081447963800905	11.517647363245487	12.80784346908331	0.05882352963089943	0.0470588281750679	3.2929396392653594	0.25882354378700256	0.25882354378700256	0.10664488299301376	0.11137255190507225	0.10980392247438431	0.0	0.0	0.05324413425275603	0.05522932638188738	0.14901961386203766	912.5015309856282	961.878138388851	0.0	909.2086956521739
18	18	nan	0	CAT	CAT	3	3	0	3	3	nan	1469	1026.0	968.0	1.0	2.117783615342988	0.7357816605777779	0.0	0.3959568733153639	0.19158938575944184	73.62200152033336	71.56814934033156	8.06225774829855	3.059594931266727	2.8284271247461903	47.08784983753459	49.85820596291756	-17.834524012397925	310.4059999999992	0.6255056418990845	89.67059029638767	514.470599681139	0.23529411852359772	0.09019607305526733	2.0156319994809886	0.9254902005195618	0.9254902005195618	0.3516493737113242	0.35021824348613956	0.3803921639919281	0.07450980693101883	0.07450980693101883	0.15178723546997863	0.1495638996075511	0.4431372582912445	1048.220664769004	960.6579464932748	0.0	1048.9060585432267
18	19	nan	0	CAT	CAT	3	3	0	3	3	nan	1179	826.0	965.0	1.0	2.408942095840386	0.9301530246619338	0.0	0.33305084745762714	0.21164899504823645	79.74695101088652	67.7421582177598	12.083045973594572	3.9181816154818274	3.1622776601683795	27.784002945438427	29.28085543801716	-40.04194811633667	264.57799999999924	0.6836764279501305	55.29019745066762	378.54118655994534	0.1882352977991104	0.12941177189350128	4.922636147508168	0.7568627595901489	0.8549019694328308	0.2737138487656813	0.3210697087022437	0.30980393290519714	0.0	0.0	0.21108967026941503	0.17970656590859008	0.4441176503896713	819.2277784666574	970.8989515991589	0.0	815.275657336726
18	20	nan	0	CAT	CAT	3	3	0	3	3	nan	708	1111.0	988.0	1.0	2.5730969098724796	0.29129060270231305	0.0	0.3084967320261438	0.12677299300968142	49.19081708329364	50.15974481593781	7.810249675906654	2.683539877732582	2.23606797749979	43.070642285719124	47.057638314733914	61.54553531198441	264.91599999999954	0.5175438596491229	19.749020136892796	76.60392363741994	0.0784313753247261	0.019607841968536377	3.5131165124273322	0.2705882489681244	0.2705882489681244	0.09874510068446397	0.10819763225624285	0.09803921729326248	0.0470588244497776	0.0470588244497776	0.04446055944389137	0.04054820890487026	0.13333334028720856	1096.6711374824763	982.1571618539602	0.0	1098.638418079096
18	21	nan	0	CAT	CAT	3	3	0	3	3	nan	396	1076.0	974.0	1.0	1.8161916173215373	0.6490467820243605	0.0	0.3905325443786982	0.17022150440435582	34.08070319362273	38.118237105091836	5.830951894845301	2.420763140033588	2.0	24.387516138307863	25.926843710107928	-74.1848608983177	170.9799999999998	0.5941485371342836	18.921569116413593	74.14117859303951	0.10196078568696976	0.06666667014360428	3.5123477679852395	0.4117647111415863	0.4156862795352936	0.14555053166471996	0.1872251984672715	0.16078431904315948	0.062745101749897	0.062745101749897	0.08852359307834565	0.09435002612536925	0.25882354378700256	1072.2756267946943	977.9944990894419	0.0	1071.5656565656566
18	22	nan	0	CAT	CAT	3	3	0	3	3	nan	578	845.0	971.0	1.0	5.558924151671158	0.9628661796534584	-1.0	0.17795566502463053	0.10694378480439864	87.22180609397567	66.88796603276258	5.656854249492381	2.088506104469391	2.0	25.489328793692103	23.548065621123126	-49.42564002962427	260.6099999999995	0.45782178217821784	42.36470677703619	131.96470915526152	0.11372549086809158	0.12156862765550613	0.5064000742958847	0.6117647290229797	0.6235294342041016	0.21288797375395072	0.22831264559733827	0.2235294133424759	0.0	0.0	0.19190729281088287	0.1488199615028024	0.3490196168422699	826.1922379907912	991.4332412071524	0.0	826.3304498269896
18	23	nan	0	CAT	CAT	3	3	0	3	3	nan	1249	1019.0	992.0	1.0	1.6670510876166384	0.715148254592062	0.0	0.5161157024793388	0.22819608467896235	59.64104978055644	57.14017850864661	12.0	4.21555697863372	3.605551275463989	43.0	41.68747150945991	-33.89241973687321	262.2599999999994	0.6778833107191317	72.14509981870651	651.9333473518491	0.32156863808631897	0.1921568512916565	2.786623118992231	0.8509804010391235	1.0	0.33246589778205765	0.521964249280904	0.545098066329956	0.0	0.0	0.21056512827569693	0.25740430301785727	0.7098039388656616	1025.0475990002517	996.6807023327684	0.0	1027.1529223378702
18	24	nan	0	CAT	CAT	3	3	0	3	3	nan	321	1076.0	1015.0	1.0	5.700667376531437	0.6350624596782145	0.0	0.18641114982578397	0.07420176807560458	53.992858980134976	43.08131845707603	4.123105625617661	1.576170176089478	1.0	33.102184809695835	41.707366509843474	-25.765186123536754	233.15799999999967	0.3096960926193922	27.549020312726498	47.996079824864864	0.10196078568696976	0.04313725233078003	4.254006070732157	0.30980393290519714	0.30980393290519714	0.16110538194576898	0.14952049789677527	0.12941177189350128	0.06666667014360428	0.062745101749897	0.06659233330839692	0.06320071895069268	0.20392157137393951	1058.2234659997746	1013.6955633782068	0.0	1061.3520249221183
18	25	nan	0	CAT	CAT	3	3	0	3	3	nan	873	1119.0	1004.0	1.0	2.934065086975683	0.8785981905368886	0.0	0.27522068095838587	0.1425973312842737	72.81091258575132	64.25729530566937	10.198039027185569	3.147881110515136	2.23606797749979	35.27199405574867	34.77170641596838	-40.45434414792618	277.36799999999926	0.5352544451256896	16.60000043362379	103.69804159924388	0.0784313753247261	0.0156862735748291	4.461687178627513	0.3529411852359772	1.0	0.07904762111249425	0.11878355280554855	0.0941176488995552	0.0	0.0	0.03923045023604134	0.13660023976161384	0.10980392247438431	1114.314412089047	1010.832999309492	0.0	1110.0824742268042
18	26	nan	0	CAT	CAT	3	3	0	3	3	nan	553	1079.0	1064.0	1.0	5.158869294970152	0.7935764017551095	0.0	0.18695064232589587	0.06105584163637613	72.74301380337145	57.07889277132134	6.708203932499369	2.017680037889781	1.4142135623730951	42.99152555432001	44.26198666024527	56.6760395442942	337.36799999999926	0.29835446452657133	31.117648042738438	72.82353151217103	0.0784313753247261	0.023529410362243652	4.183716118589429	0.5176470875740051	0.545098066329956	0.1285853224906547	0.13168812208349193	0.09803921729326248	0.05882352963089943	0.05882352963089943	0.08382153081059529	0.08246256314108674	0.14901961386203766	1067.0547119004245	1046.8985460696993	0.0	1070.9095840867992
18	27	nan	0	CAT	CAT	3	3	0	3	3	nan	966	1013.0	1055.0	1.0	1.9322879829709094	0.6930237565984312	0.0	0.49538461538461537	0.1963626885611695	55.89366618927417	55.0	8.06225774829855	2.96300769212593	2.23606797749979	36.55284856553636	40.294568233238365	-69.6437571716054	248.63599999999965	0.6336503771728438	69.23529546707869	353.7568705305457	0.27450981736183167	0.08627450466156006	2.1558303541924593	0.800000011920929	0.8549019694328308	0.3205337753105495	0.3662079405078113	0.37254902720451355	0.0	0.0	0.20185322989349788	0.16975200177191188	0.45098039507865906	1021.5623004422873	1038.5952465103333	0.0	1019.6045548654245
18	28	nan	0	CAT	CAT	3	3	0	3	3	nan	260	1095.0	1045.0	1.0	2.3075212532605214	0.8053370897149973	0.0	0.32098765432098764	0.15082106701347509	33.650589630170586	30.675723300355934	5.0	1.863785928366667	1.4142135623730951	19.091883092036785	19.948646600507935	57.13249878125405	147.1839999999999	0.5399792315680166	9.505882639437914	26.57254971191287	0.09019608050584793	0.011764705181121826	0.8306840584032402	0.1411764770746231	0.14901961386203766	0.09053221561369441	0.10220211427658796	0.10196078568696976	0.0	0.0	0.022045417512928933	0.020531799302786095	0.11764705926179886	1090.60360096781	1041.3285124352865	0.0	1089.7884615384614
18	29	nan	0	CAT	CAT	3	3	0	3	3	nan	423	1065.0	1068.0	1.0	2.719262208939592	0.8914372615155076	0.0	0.33624801271860094	0.13699539382048212	49.28720291886743	46.66904755831214	7.615773105863909	2.5014205781240926	2.0	21.920310216782973	22.33420702551958	39.95765199195966	196.97999999999976	0.5433526011560693	20.011765226721764	55.188236732035875	0.08235294371843338	0.0156862735748291	3.6962313106815516	0.4941176474094391	0.4941176474094391	0.13706688511453263	0.13046864475658598	0.0941176488995552	0.05098039284348488	0.05098039284348488	0.09220952083917665	0.07969484462083119	0.14509804546833038	1056.6054146154265	1061.0812904003526	0.0	1059.3167848699763
18	30	nan	0	CAT	CAT	3	3	0	3	3	nan	673	1014.0	1072.0	1.0	2.408386020132455	0.7072925918839552	0.0	0.30044642857142856	0.1388306468822113	52.43754555213477	55.14526271584895	9.055385138137417	2.9027676057089034	2.23606797749979	33.4822030122278	37.06919803076381	-5.080738830305626	246.8139999999994	0.48365073661516356	33.45882435142994	136.32549311220646	0.1352941244840622	0.04313726723194122	2.332875708878473	0.4313725531101227	0.43529412150382996	0.17517709084518293	0.2025638827818818	0.21176470816135406	0.0	0.0	0.11040657120958415	0.08511862949217015	0.239215686917305	1022.8921267049942	1071.0220061753387	0.0	1023.4011887072809
18	31	nan	0	CAT	CAT	3	3	0	3	3	nan	1098	1046.0	1117.0	1.0	2.06972295025451	0.7574892876728422	0.0	0.3630952380952381	0.17705657043268416	63.65028137366046	63.13477647065839	11.0	3.621463085150706	3.0	43.184647880590255	41.55393295809918	-58.03183892679694	279.1579999999995	0.5545454545454546	21.568628024309874	121.63137594237924	0.0882352963089943	0.019607841968536377	2.210452531400603	0.2078431397676468	0.24313725531101227	0.09586056899693277	0.11077538792566415	0.10196078568696976	0.05882352963089943	0.05882352963089943	0.025416761404566654	0.033223932052565526	0.12941177189350128	1043.2513863707109	1108.2917526794615	0.0	1043.8907103825136
18	32	nan	0	CAT	CAT	3	3	0	3	3	nan	819	995.0	1116.0	1.0	2.5876956283312484	0.4328599446558604	0.0	0.29846938775510207	0.1485713933882059	54.528191523996455	56.753854494650845	5.385164807134504	2.2002985095943544	2.0	38.95364838967173	49.15504815471775	-27.459864056946337	263.19599999999934	0.510757717492984	60.14902134984732	235.2980453185737	0.1568627506494522	0.13921569287776947	5.245608328095224	0.6117647290229797	0.6117647290229797	0.28506645189501095	0.28729920063317915	0.272549033164978	0.0	0.0	0.17725152239937128	0.15549453285786252	0.4362745136022568	978.7544541422983	1124.2077131768633	0.0	978.0671550671551
18	33	nan	0	CAT	CAT	3	3	0	3	3	nan	906	1010.0	1118.0	1.0	2.5986076138415957	0.815101727309742	0.0	0.3338246131171702	0.14824618132143158	66.94329061087575	61.68468205316454	8.0	3.006083120326521	2.8284271247461903	37.178507929547656	38.78144335086051	-28.2522648554064	277.1259999999994	0.5370480142264374	60.03529566526413	303.04314567148685	0.1882352977991104	0.13725490868091583	3.0063427240590457	0.6313725709915161	0.7411764860153198	0.2845274676078869	0.33448470824667426	0.3176470696926117	0.05098039284348488	0.05098039284348488	0.14929474916038576	0.16425076763741886	0.47843137383461	1007.6763160951203	1129.1662870440823	0.0	1010.6423841059602
18	34	nan	0	CAT	CAT	3	3	0	3	3	nan	944	970.0	1169.0	1.0	2.522055345957921	0.7930318812517377	0.0	0.42407906558849956	0.16505440097722934	66.44173987138225	57.697486947006624	8.0	2.8909209053595437	2.8284271247461903	40.18896541560221	40.47498797939516	63.62429493000898	268.08799999999957	0.5434657455382844	46.372550308704376	236.08628029748797	0.13333334028720856	0.11764705181121826	5.8199424596126095	0.5254902243614197	0.529411792755127	0.21468773291066842	0.2500913986202203	0.250980406999588	0.0	0.0	0.12667688654106524	0.132218000515925	0.3686274588108063	961.483372612482	1146.231387696309	0.0	961.8061440677966
18	35	nan	0	CAT	CAT	3	3	0	3	3	nan	305	919.0	1145.0	1.0	5.013012633429138	0.6616238528488418	0.0	0.24439102564102563	0.05964409890188757	49.90378232597722	46.09772228646444	4.47213595499958	1.5130218343858677	1.0	30.140514371619282	37.41964754753456	78.43124445559162	253.4959999999997	0.2814951545916013	30.545098945498466	52.58823689818382	0.13333334028720856	0.039215683937072754	1.2930753216935569	0.33725491166114807	0.33725491166114807	0.1642209620725724	0.17242044884650434	0.1725490242242813	0.0	0.0	0.0760355996316693	0.06953595371758409	0.21960784494876862	926.061521273605	1153.268754650652	0.0	927.0131147540984
18	36	nan	0	CAT	CAT	3	3	0	3	3	nan	446	1041.0	1138.0	1.0	3.0620528638256177	0.9182769022307636	0.0	0.2303719008264463	0.1087487155633924	54.80786412755451	54.56189146281496	8.0	2.6204077458603416	2.0	20.506096654409877	21.70055977909047	-48.5463554026317	227.01799999999952	0.4837310195227766	17.95686324313283	50.882354348897934	0.0784313753247261	0.02352941781282425	2.0702504351348243	0.3686274588108063	0.3686274588108063	0.10688609073293351	0.11408599629797743	0.10196078568696976	0.0313725508749485	0.0313725508749485	0.07020463076490742	0.056899643425714	0.125490203499794	1035.9845086570099	1141.3156840324318	0.0	1037.798206278027
18	37	nan	0	CAT	CAT	3	3	0	3	3	nan	1086	889.0	1137.0	1.0	1.970652922468333	0.7586750553357242	0.0	0.42924901185770753	0.18613127508771798	61.810131140453755	61.05735008989499	12.041594578792296	3.854232132560387	3.0	36.2225422405949	40.26739867189204	73.44988943871047	270.77599999999956	0.5916643966221738	62.8549036718905	476.7215809337795	0.20392157137393951	0.23137255012989044	2.92642268407642	0.8941176533699036	1.0	0.276893848774848	0.4389701481894839	0.4274509847164154	0.0	0.0	0.20675897560496695	0.2503986798293845	0.6686274707317352	892.3121483287223	1144.7197525656795	0.0	894.5764272559853
18	38	nan	0	CAT	CAT	3	3	0	3	3	nan	1132	855.0	1149.0	1.0	1.373599613754811	0.5000295003418291	0.0	0.5722952477249748	0.29258688826248586	47.54962434942137	53.150729063673246	11.661903789690601	3.972222833040012	3.1622776601683795	37.74179811478287	41.178372728507775	35.030885490859355	220.4959999999997	0.7556742323097463	35.81568717211485	360.545108307153	0.18039216101169586	0.13725489377975464	0.5875901572891621	0.8823529481887817	0.886274516582489	0.18654003735476485	0.31850274585437544	0.30980393290519714	0.0	0.0	0.2157013412551712	0.18826961848934914	0.45490196347236633	863.5983858611737	1153.6686498579922	0.0	863.4355123674911
18	39	nan	0	CAT	CAT	3	3	0	3	3	nan	905	988.0	1171.0	1.0	2.0305932152342447	0.6839459660235856	0.0	0.40968764146672704	0.14768153856208519	55.233481049893186	49.658836071740545	7.810249675906654	2.87443245792138	2.8284271247461903	40.64516467877459	40.294628864456925	46.11651468155659	277.5019999999994	0.5519975602317779	24.45098102465272	102.89804190024734	0.08235294371843338	0.0156862735748291	1.4724765154888286	0.27843138575553894	0.41960784792900085	0.11267733191084202	0.113699493812428	0.0941176488995552	0.0	0.0	0.057351850504671426	0.053465582491923805	0.12941177189350128	995.8014024629699	1173.7298677842064	0.0	996.1127071823205
19	1	nan	0	CATHR	CATHR	332	332	0	1	1	nan	735	899.0	740.0	1.0	2.0714146940752314	0.8895342545694362	0.0	0.37750385208012327	0.13160755630242357	56.60762721374205	60.728905802755904	7.615773105863909	2.7894825278717543	2.23606797749979	28.561105370313083	25.86224072112128	13.909973735296141	264.9159999999995	0.607940446650124	13.450980760157108	61.40000179409981	0.05882352963089943	0.0156862773001194	3.0926531069215333	0.19607843458652496	0.19607843458652496	0.06862745285794443	0.08353741740693851	0.06666667014360428	0.027450980618596077	0.027450980618596077	0.04337397423662824	0.04091527174994709	0.10196078568696976	911.1717442668336	744.2557961335623	0.0	908.7374149659864
19	2	nan	0	CATHR	CATHR	332	332	0	1	1	nan	3825	847.0	729.0	1.0	1.4614029390081555	0.735340249771264	0.0	0.4400598251265532	0.22223291738986417	98.62711607107694	109.77249200050075	26.0	8.463950010748206	7.0	70.82383345043803	66.83940933886433	50.684987179125855	465.06799999999856	0.6701121233356693	22.403922114521265	274.7215770613402	0.05098039284348488	0.0156862773001194	1.523312411468452	0.1725490242242813	0.2549019753932953	0.05880294518247051	0.07182263452584058	0.06666667014360428	0.0	0.0	0.01897490104506396	0.029231918320562544	0.08235294371843338	855.6891826284863	738.5246524126255	0.0	854.1660130718955
19	3	nan	0	CATHR	CATHR	332	332	0	1	1	nan	1821	983.0	754.0	1.0	1.9000122831593218	0.7378075195189335	0.0	0.4383726528647087	0.15969681485303694	77.71421309117278	75.0066663703967	12.083045973594572	4.007128348688841	3.605551275463989	59.29242144554321	52.45796101299499	70.38068849102127	378.5399999999992	0.5929664604363399	28.76470672339201	168.3764757104218	0.07450980693101883	0.019607841968536377	2.884697595254432	0.19607843458652496	0.19607843458652496	0.09219457283138464	0.09246374283933102	0.08235294371843338	0.04313725605607033	0.04313725605607033	0.03611550051642906	0.029053948870079352	0.11372549086809158	996.190166754125	771.8056176638077	0.0	993.7320153761669
19	4	nan	0	CATHR	CATHR	332	332	0	1	1	nan	865	1038.0	799.0	1.0	1.9895092046902314	0.5272411637011425	0.0	0.370926243567753	0.18436501995753676	50.42258561531996	52.952809179494906	8.246211251235321	3.1915901020730364	2.8284271247461903	41.315524960234086	42.84486217122866	-63.41881319222391	242.81399999999942	0.596551724137931	27.235294990241528	151.20392537117004	0.14901961386203766	0.027450978755950928	2.0332155198897666	0.27843138575553894	0.29411765933036804	0.1441020898954578	0.17480222586262434	0.1764705926179886	0.0	0.0	0.07002449953619932	0.048418794482189866	0.19607843458652496	1039.8840936132794	790.1293668797156	0.0	1039.0346820809248
19	5	nan	0	CATHR	CATHR	332	332	0	1	1	nan	1831	921.0	766.0	1.0	1.8514736379517611	0.8105496476148832	0.0	0.38066528066528066	0.18401326525964448	80.08571339785367	90.50966799187809	12.529964086141668	3.8568741427872264	3.1622776601683795	45.16857314549575	46.903794285878135	-47.78527459561995	353.6099999999991	0.635653532372852	28.95294203609228	185.3686326853931	0.08235294371843338	0.0156862735748291	3.3868373095059394	0.1882352977991104	0.1882352977991104	0.09715752361104793	0.10123901293576903	0.09803921729326248	0.04313725605607033	0.04313725605607033	0.03495024702668631	0.027705584714092596	0.11764705926179886	911.7828809940761	774.8862044524312	0.0	909.1125068268706
19	6	nan	0	CATHR	CATHR	332	332	0	1	1	nan	2636	776.0	757.0	1.0	1.433440808733175	0.5653297501981933	0.0	0.5022865853658537	0.17508810001421848	75.58438734694082	81.61494961096282	18.867962264113206	6.134606223421982	5.0990195135927845	61.83137563618013	62.346915912486395	50.618517885215944	434.95999999999884	0.6567015445939213	17.5568632427603	203.53333929739892	0.05098039284348488	0.0156862773001194	2.662518398800929	0.12941177189350128	0.46666666865348816	0.051943382375030475	0.07721295117503753	0.06666667014360428	0.0	0.0	0.020908936998929734	0.04703616513004419	0.09019608050584793	780.8339916373017	764.8125662373272	0.0	779.046282245827
19	7	nan	0	CATHR	CATHR	332	332	0	1	1	nan	2486	948.0	770.0	1.0	1.6086278419862454	0.4511624756305625	0.0	0.4139194139194139	0.194786116626416	75.202413449123	83.45058418010026	13.0	4.88630438392674	4.123105625617661	62.41940989953008	67.11377950630268	-85.97667467333373	400.475999999999	0.6445423904589059	35.717648074030876	343.1254995763302	0.0784313753247261	0.0313725471496582	4.446373141913375	0.5333333611488342	0.6901960968971252	0.10726020442651915	0.13802312935491962	0.09803921729326248	0.04313725605607033	0.04313725605607033	0.07926772429137949	0.10124072997903365	0.16274510324001312	955.1085179817949	787.7038298575236	0.0	952.184231697506
19	8	nan	0	CATHR	CATHR	332	332	0	1	1	nan	1392	822.0	806.0	1.0	2.8569602043917253	0.8523496595279662	-1.0	0.2785114045618247	0.08235971550048675	89.06549494336531	97.41663102366043	8.94427190999916	2.7254935996258425	2.23606797749979	48.06662043455937	46.57878940946754	-82.00854682932113	460.85799999999875	0.41299510458388955	27.62745162472129	105.09412067383528	0.05882352963089943	0.011764708906412125	2.8841274054248265	0.40392157435417175	0.40392157435417175	0.07589959237560794	0.07549864990936442	0.062745101749897	0.04313725605607033	0.04313725605607033	0.04747503465568966	0.037308612810105814	0.08235294371843338	817.4144930899483	824.1141460227656	0.0	819.8994252873563
19	9	nan	0	CATHR	CATHR	332	332	0	1	1	nan	1360	1051.0	811.0	1.0	1.6823674422988053	0.6982039464685733	0.0	0.45698924731182794	0.24853676841089647	62.01816163457679	61.66036003787198	9.0	3.407272118488721	3.0	38.896015220071064	44.3987343055837	74.00124595275672	262.22799999999955	0.7292225201072386	30.3960792273283	215.2666732929647	0.09019608050584793	0.06666667014360428	3.268399562163868	0.29411765933036804	0.32156863808631897	0.1407225890154088	0.15828431859776815	0.14509804546833038	0.0	0.0	0.08038423523226061	0.079684363382883	0.22745098173618317	1061.4424972182483	814.5522743492944	0.0	1062.7830882352941
19	10	nan	0	CATHR	CATHR	332	332	0	1	1	nan	1311	985.0	814.0	1.0	2.2527054489952874	0.8599968004743184	0.0	0.36722689075630255	0.14533757805115002	77.165374032201	69.06518659932803	10.770329614269007	3.7161674793508324	3.1622776601683795	48.746281909495416	39.377445999948776	-8.532794034228774	336.679999999999	0.5695047784535187	31.14509880170226	177.40784761682153	0.08921568840742111	0.027450978755950928	2.1067082770457706	0.46666666865348816	0.6392157077789307	0.12071743721590024	0.13532253822793405	0.10980392247438431	0.04313725605607033	0.04313725605607033	0.0740837282218815	0.07916022931909637	0.16078431904315948	1000.0746479535179	815.3970467799795	0.0	1002.1800152555302
19	11	nan	0	CATHR	CATHR	332	332	0	1	1	nan	285	767.0	819.0	1.0	6.771157550481775	0.7267802377450711	0.0	0.1744186046511628	0.04870907475107443	57.747536560703765	45.65084884205331	3.605551275463989	1.3817360430880017	1.0	34.049911155598366	39.66505418389901	33.22629707768686	271.15799999999933	0.247074122236671	16.78823572769761	24.741177175194025	0.062745101749897	0.0156862735748291	4.771718298454046	0.3176470696926117	0.3176470696926117	0.0892991262111575	0.08681114798313692	0.0784313753247261	0.04313725605607033	0.04313725605607033	0.04494374772623998	0.04166138034169773	0.0941176488995552	782.1044539270977	829.4441273805588	0.0	778.4982456140351
19	12	nan	0	CATHR	CATHR	332	332	0	1	1	nan	969	954.0	824.0	1.0	3.3233951073945946	0.8405085507558677	0.0	0.29257246376811596	0.10795375752554086	79.53599028164206	68.0294054067798	7.211102550927978	2.7215738852327673	2.23606797749979	41.055497149028	43.09246272500632	16.09273387568612	335.85199999999907	0.4863237139272271	24.55294194445014	100.95294411107898	0.062745101749897	0.01764705777168274	7.058612355695606	0.6431372761726379	0.6431372761726379	0.094434392094039	0.1041826048617946	0.07647059112787247	0.0313725508749485	0.0313725508749485	0.10075083126793262	0.08242065103398603	0.09803921729326248	938.9309714964194	825.5730878305822	0.0	931.9742002063983
19	13	nan	0	CATHR	CATHR	332	332	0	1	1	nan	1301	1223.0	847.0	1.0	2.680861445597674	0.874570260347165	0.0	0.3679298642533937	0.14163423128425812	84.70108293949657	81.02468759581859	8.48528137423857	2.997804106059874	2.8284271247461903	37.47774809635562	41.071454652941476	-28.519431923917054	339.7499999999991	0.5499894314098499	34.15686358511448	182.26275008171797	0.06666667014360428	0.019607841968536377	7.098477215705421	0.9921568632125854	0.9921568632125854	0.12375675211998	0.14009435056242733	0.08235294371843338	0.0470588244497776	0.0470588244497776	0.14454170316634596	0.1489920017533089	0.12941177189350128	1241.80101984372	846.3642016444825	0.0	1234.9354342813222
19	14	nan	0	CATHR	CATHR	332	332	0	1	1	nan	1045	883.0	830.0	1.0	2.255404367160744	0.8254339396714718	0.0	0.32322919888648316	0.11446296407276309	67.40836957862017	60.67124524847005	9.219544457292887	3.0429995273689587	2.8284271247461903	46.862724005938155	38.051938723959324	10.967648690276098	338.71199999999925	0.4754322111010009	14.823529744520783	78.86274742521346	0.05098039284348488	0.011764708906412125	1.8734668014183766	0.24313725531101227	0.3803921639919281	0.05790441306453431	0.07546674394757269	0.062745101749897	0.01568627543747425	0.01568627543747425	0.03610015257244408	0.043996221245965965	0.0784313753247261	868.8639482952134	829.6137742303864	0.0	870.7311004784689
19	15	nan	0	CATHR	CATHR	332	332	0	1	1	nan	867	1046.0	849.0	1.0	2.376128339628742	0.5645390638052643	0.0	0.2533606078316774	0.0976093923339796	55.822411359491426	58.309518948453004	8.06225774829855	2.8121069807862695	2.23606797749979	47.848105254759965	46.07617290371223	-82.4608132680632	334.0939999999992	0.4235466536394724	21.72549082711339	91.08627706766129	0.062745101749897	0.03333333879709244	1.0882576821647802	0.21960784494876862	0.23529411852359772	0.08760278559319916	0.10505914309995534	0.09607843309640884	0.0313725508749485	0.0313725508749485	0.03988482743622064	0.04603175451636958	0.1411764770746231	1037.077926543632	843.8759202569073	0.0	1036.3217993079584
19	16	nan	0	CATHR	CATHR	332	332	0	1	1	nan	499	1283.0	827.0	1.0	2.3220654421309836	0.6362055728185408	0.0	0.396031746031746	0.12234341082146499	43.005477551057055	40.22437072223753	6.0	2.2078991380535262	2.0	33.554219038018154	33.17956816716757	-44.09801398603631	226.39399999999975	0.47343453510436434	12.541176810860634	42.7450992539525	0.062745101749897	0.0156862735748291	0.46120703370551586	0.11764705926179886	0.21176470816135406	0.07291381866779438	0.08566152155100702	0.0784313753247261	0.03529411926865578	0.03529411926865578	0.02003080449099288	0.02938611231330554	0.09803921729326248	1281.7693578177698	834.4498165192246	0.0	1281.5430861723446
19	17	nan	0	CATHR	CATHR	332	332	0	1	1	nan	304	792.0	855.0	1.0	5.635002720478587	0.8893343906390276	-1.0	0.19638242894056848	0.05474644359453275	60.029892089427435	50.80354318352215	5.385164807134504	1.7709835496728974	1.0	26.777904570759492	27.449113151817585	28.58536108547019	264.1579999999995	0.3094147582697201	12.564706198871136	25.960785023868084	0.05098039284348488	0.011764705181121826	4.780108462450183	0.38823530077934265	0.38823530077934265	0.07058823707230975	0.08539731915746081	0.05882352963089943	0.0313725508749485	0.0313725508749485	0.055066949133662814	0.06308553579821309	0.0941176488995552	784.714803627936	851.3972809409735	0.0	779.9375
19	18	nan	0	CATHR	CATHR	332	332	0	1	1	nan	335	1312.0	851.0	1.0	1.8673684475160652	0.5422775282587148	-1.0	0.41358024691358025	0.14406454414948006	30.584171288751847	32.7566787083184	6.0	2.240909269938215	2.0	26.0	25.69680328698571	70.92125681630424	170.94199999999998	0.5569409808811305	8.192157074809074	24.866667352616787	0.05882352963089943	0.0156862735748291	0.247962804018494	0.11372549086809158	0.125490203499794	0.06350509360317112	0.07422885776900534	0.07450980693101883	0.03529411926865578	0.03529411926865578	0.016901390510405876	0.018463885459344864	0.09019608050584793	1307.5003942528047	847.9302949067009	0.0	1307.2746268656717
19	19	nan	0	CATHR	CATHR	332	332	0	1	1	nan	1152	969.0	829.0	1.0	3.138563085919737	0.9363792822257486	0.0	0.3538083538083538	0.12810318794413925	90.42662795697284	87.00574693662483	8.54400374531753	2.894633312624623	2.8284271247461903	35.826644464814834	31.738824076022706	88.73169331976217	336.1639999999992	0.5771543086172345	28.835294902324677	166.50980851054192	0.062745101749897	0.03529411554336548	12.355866130245182	0.6745098233222961	0.6745098233222961	0.11005837748978885	0.14453976433206764	0.09803921729326248	0.03529411926865578	0.03529411926865578	0.11136495672746297	0.12809638008246538	0.14509804546833038	971.00654734488	843.2992934314061	0.0	971.4140625
19	20	nan	0	CATHR	CATHR	332	332	0	1	1	nan	764	1061.0	853.0	1.0	1.6752342084015155	0.49532223005805115	0.0	0.5026315789473684	0.25974814443477534	43.091568724134824	41.88078318274385	7.280109889280518	2.702786029046876	2.23606797749979	34.15384615384615	37.43404750682364	-29.549720306201426	192.25399999999973	0.7283126787416587	22.352941781282425	117.90588506683707	0.09803921729326248	0.05490196496248245	2.461995835742567	0.30980393290519714	0.30980393290519714	0.13629842549562454	0.1543270746948129	0.14901961386203766	0.04313725605607033	0.04313725605607033	0.06849289667219857	0.064157850050534	0.2078431397676468	1071.8057274080309	852.2858045552252	0.0	1073.901832460733
19	21	nan	0	CATHR	CATHR	332	332	0	1	1	nan	973	922.0	878.0	1.0	2.5918788177718626	0.6607046122620595	0.0	0.3339052848318463	0.11579209984890827	64.03597821904636	61.032778078668514	10.0	2.9226136912655667	2.23606797749979	42.71191510934264	48.06835082174424	14.233241100351131	324.95399999999916	0.47004830917874385	22.094118271023035	88.31372824311256	0.062745101749897	0.0156862735748291	3.1236238669986323	0.45098039507865906	0.45098039507865906	0.0869847176024529	0.09076436612858434	0.0784313753247261	0.03529411926865578	0.03529411926865578	0.0590021846378225	0.05030871732320212	0.09803921729326248	917.7904085333495	868.0698933842191	0.0	920.1531346351491
19	22	nan	0	CATHR	CATHR	332	332	0	1	1	nan	62	883.0	872.0	1.0	5.231831094225105	0.7710196380603703	0.0	0.24313725490196078	0.07715354065410546	24.292262794003864	20.0	1.0	1.0	1.0	10.791021909261136	15.469589088527833	55.43553125662089	100.49000000000005	0.3220779220779221	1.537254948168993	1.537254948168993	0.019607843831181526	0.003921570256352425	0.7195974076131851	0.0313725508749485	0.0313725508749485	0.024794434647886984	0.024794434647886984	0.027450980618596077	0.01568627543747425	0.01568627543747425	0.005067988938537419	0.005067988938537419	0.027450980618596077	876.834183688337	864.6173469597571	0.0	876.3548387096774
19	23	nan	0	CATHR	CATHR	332	332	0	1	1	nan	1740	1160.0	851.0	1.0	1.1693402218966558	0.6858199030195901	0.0	0.6359649122807017	0.30658749197164736	58.1612611804902	59.50630218724736	18.24828759089466	6.610380357135461	5.830951894845301	46.761094940131585	42.32809647989139	59.92165969206134	267.05599999999936	0.8182459440395016	19.98039275407791	274.66667480766773	0.11372549086809158	0.0313725546002388	1.5995438157796251	0.2235294133424759	0.8196078538894653	0.09794310173567604	0.15785441080900445	0.14509804546833038	0.0	0.0	0.05878948134248736	0.08292538394024976	0.1764705926179886	1161.8781267776678	857.8811679021142	0.0	1160.3994252873563
19	24	nan	0	CATHR	CATHR	332	332	0	1	1	nan	938	993.0	887.0	1.0	2.280593106826814	0.8054718936725342	-2.0	0.26084538375973304	0.08944210812450838	63.44729891067741	70.178344238091	9.219544457292887	3.2023442675799334	2.8284271247461903	43.4	37.601024966044825	-52.06024662549258	363.0239999999991	0.48943386381424475	19.278431832790375	78.9098060913384	0.062745101749897	0.019607841968536377	1.18147164004728	0.14901961386203766	0.1568627506494522	0.07386372349728113	0.08412559284790874	0.08235294371843338	0.04313725605607033	0.04313725605607033	0.025465527014087296	0.02474935185632057	0.10196078568696976	992.3318755273501	879.5390617647209	0.0	993.4509594882729
19	25	nan	0	CATHR	CATHR	332	332	0	1	1	nan	541	1244.0	872.0	1.0	3.5498234386935223	0.8164426123519576	-1.0	0.2711779448621554	0.08232816846491815	60.52132156555813	58.69412236331676	6.0	1.9614893665301156	1.4142135623730951	30.070278043636737	34.94662001405329	-15.118793936560522	287.3619999999994	0.37766143106457234	16.756863240152597	49.76470725983381	0.06666667014360428	0.0156862735748291	2.172892030037354	0.1882352977991104	0.3490196168422699	0.07757807055626202	0.09198651988878709	0.08235294371843338	0.0313725508749485	0.0313725508749485	0.029115885188138547	0.04640008472459465	0.09803921729326248	1254.071631227044	867.4423956054292	0.0	1255.6469500924215
19	26	nan	0	CATHR	CATHR	332	332	0	1	1	nan	138	1118.0	888.0	1.0	8.894616448812176	0.2579342222475125	0.0	0.1126530612244898	0.039732468369741376	40.20335025535451	34.52535300326414	2.0	1.0132494719184506	1.0	28.5670601055993	38.84296857108105	-71.43498782222474	208.91599999999966	0.19491525423728814	12.325490646064281	12.513725951313972	0.062745101749897	0.0156862773001194	4.166073669186764	0.1921568661928177	0.1921568661928177	0.09129993071158728	0.09067917356024617	0.07450980693101883	0.0	0.0	0.047120879885331125	0.046791543293749766	0.125490203499794	1136.545283554582	880.7737386474591	0.0	1132.391304347826
19	27	nan	0	CATHR	CATHR	332	332	0	1	1	nan	761	1316.0	894.0	1.0	2.605825832756592	0.6967114842478517	0.0	0.4087003222341568	0.1161983688937311	57.70473228406232	54.20332093147061	6.324555320336759	2.3756935541845228	2.0	35.768384358084006	41.3945735729174	-85.21976750249158	286.8779999999994	0.4787669078326519	31.992157459259033	121.85098331421614	0.062745101749897	0.02352941408753395	7.946837229288596	1.0	1.0	0.13789723042784066	0.16011955757452842	0.08235294371843338	0.04313725605607033	0.04313725605607033	0.20655573951539605	0.19414965267317533	0.14901961386203766	1307.8042610741838	891.3115022556059	0.0	1307.3363994743759
19	28	nan	0	CATHR	CATHR	332	332	0	1	1	nan	569	1351.0	895.0	1.0	4.242709859488723	0.8977460337822883	0.0	0.24212765957446808	0.06729913783834053	71.68757992553655	63.89053137985315	5.0	1.9376245107034176	1.4142135623730951	35.607617710602185	31.579339835103497	41.05813750180497	325.95399999999916	0.3635782747603834	16.380392655730247	43.74117784202099	0.05098039284348488	0.011764705181121826	5.264651199783516	0.572549045085907	0.572549045085907	0.06740902327461007	0.07687377476629348	0.062745101749897	0.0	0.0	0.0677935984562995	0.06439058564362679	0.07450980693101883	1337.0169446108928	881.2909270229133	0.0	1340.908611599297
19	29	nan	0	CATHR	CATHR	332	332	0	1	1	nan	848	1053.0	895.0	1.0	1.5919642766360302	0.5998692519939448	0.0	0.505664877757901	0.2193846220353177	45.7715116478512	44.204072210600685	9.0	3.1513769630909527	2.8284271247461903	36.79566430339518	36.62169695465934	-64.3930526972048	220.39399999999972	0.6677165354330709	16.54117690771818	113.61176772788167	0.062745101749897	0.03921568766236305	1.6307910708874134	0.35686275362968445	0.6470588445663452	0.09038894485091903	0.1339761411885397	0.09803921729326248	0.04313725605607033	0.04313725605607033	0.05923748765500476	0.10324034173991901	0.1568627506494522	1056.1888440132998	885.3654344170751	0.0	1057.4669811320755
19	30	nan	0	CATHR	CATHR	332	332	0	1	1	nan	136	740.0	876.0	1.0	5.830545762274037	0.8658648055851446	0.0	0.2	0.06203506646756312	40.200991175201956	33.13608305156178	3.0	1.1806741831468286	1.0	16.97749375254331	20.111673920674768	-78.34834856518158	165.97999999999982	0.2962962962962963	6.745098236948252	8.717647314071655	0.05098039284348488	0.011764708906412125	0.4800806404788473	0.09803921729326248	0.11372549086809158	0.061319074881347746	0.0641003478975857	0.062745101749897	0.03529411926865578	0.03529411926865578	0.014897525715081959	0.016510762381384672	0.07450980693101883	738.1529464290744	886.4966262161774	0.0	738.6323529411765
19	31	nan	0	CATHR	CATHR	332	332	0	1	1	nan	627	879.0	907.0	1.0	3.647991611641418	0.8955736561982128	0.0	0.22750362844702468	0.0995735787034639	69.66898491595282	59.90826320300064	7.211102550927978	2.476602049699662	2.0	33.596895410371914	30.996656562175826	-38.90132914993137	281.2979999999994	0.4220801077078425	16.450980896130204	53.17255054600537	0.05098039284348488	0.00784313678741455	8.77168911724901	0.6117647290229797	0.6117647290229797	0.07833800426728668	0.08480470581500059	0.05882352963089943	0.027450980618596077	0.027450980618596077	0.09803282529968228	0.08656640505909852	0.07450980693101883	893.58492514055	896.4411829742346	0.0	885.3875598086124
19	32	nan	0	CATHR	CATHR	332	332	0	1	1	nan	1120	843.0	889.0	1.0	2.3053018823997427	0.9122085990574612	0.0	0.36387264457439894	0.16121338700177598	74.95876401656209	66.03029607687671	9.899494936611665	3.5558082865442557	3.0	41.69864342821255	30.712561564234562	-52.72916326953858	295.46999999999935	0.5522682445759368	12.090196326375008	67.54509999230504	0.05098039284348488	0.00784313678741455	0.9928732097712821	0.09803921729326248	0.125490203499794	0.05233851223538964	0.0603081249931295	0.05882352963089943	0.0313725508749485	0.0313725508749485	0.009579102821549801	0.01167418901270355	0.06666667014360428	837.1455527120862	900.5119600859766	0.0	837.2616071428571
19	33	nan	0	CATHR	CATHR	332	332	0	1	1	nan	748	1035.0	896.0	1.0	1.5660265983220678	0.6617178897137698	0.0	0.4921052631578947	0.22058839846003328	43.695198183052625	45.34313619501854	9.0	3.2195240568234533	2.8284271247461903	32.6862824986846	32.7606022349406	-52.79836817768326	206.4259999999997	0.6929133858267716	13.592157192528248	70.78431570902467	0.05882352963089943	0.0156862773001194	3.9316335477449784	0.2862745225429535	0.5333333611488342	0.08042696563626182	0.09463143811366934	0.06666667014360428	0.03529411926865578	0.03529411926865578	0.050363740110912644	0.06716122274671542	0.10196078568696976	1028.941551256922	896.0663712026347	0.0	1029.807486631016
19	34	nan	0	CATHR	CATHR	332	332	0	1	1	nan	409	756.0	900.0	1.0	3.7578578480885887	0.72597674566603	0.0	0.27710027100271	0.09183929025308023	51.527375643590744	43.278170016764804	4.0	1.6902507425685602	1.4142135623730951	30.631783434955107	35.436368054590965	-19.517906399449735	236.5659999999997	0.4139676113360324	10.929412044584751	27.184314612299204	0.05882352963089943	0.011764705181121826	0.6789833858514489	0.10196078568696976	0.11372549086809158	0.059398978503178	0.06646531690048706	0.062745101749897	0.0313725508749485	0.0313725508749485	0.016635390706180985	0.015383630757521704	0.0784313753247261	767.3822850786248	893.7072994808046	0.0	768.0611246943765
19	35	nan	0	CATHR	CATHR	332	332	0	1	1	nan	559	730.0	913.0	1.0	4.760857087155753	0.9484617198070042	0.0	0.2529411764705882	0.07402225785847029	78.39390222921986	65.96969000988257	5.656854249492381	2.131492254121674	2.0	30.992985631769017	24.84237899190786	20.660234012920412	308.05599999999924	0.41224188790560473	15.101961202919483	42.29411885142326	0.05882352963089943	0.0156862735748291	0.41666869207490476	0.21960784494876862	0.2705882489681244	0.06741946965589055	0.07566031994887883	0.06666667014360428	0.0	0.0	0.03164572302609953	0.029691115362534593	0.09019608050584793	720.0137227383707	904.1629114212379	0.0	719.5992844364937
19	36	nan	0	CATHR	CATHR	332	332	0	1	1	nan	602	1291.0	901.0	1.0	4.034814761305566	0.7666297386441785	0.0	0.26827094474153296	0.09502144241929607	66.12395759283945	51.61395160225576	5.0	1.9239778368397447	2.0	40.13764011306785	42.45749463705753	-32.19232848572962	282.15799999999933	0.3839285714285714	19.015686817467213	51.043138824403286	0.05882352963089943	0.011764705181121826	5.500481853961113	0.5490196347236633	0.5490196347236633	0.08682962017108316	0.08478926715017157	0.06666667014360428	0.03529411926865578	0.03529411926865578	0.07614936806983685	0.06322968823953057	0.08235294371843338	1277.667639770646	908.8222188492286	0.0	1272.2375415282393
19	37	nan	0	CATHR	CATHR	332	332	0	1	1	nan	1086	1119.0	933.0	1.0	1.6342570872358044	0.7781060534161082	0.0	0.5171428571428571	0.1619457496657349	56.89685268835916	60.41522986797286	14.317821063276353	4.620794604199591	3.605551275463989	33.87695772917378	35.738786419467964	80.66387994094751	290.29199999999963	0.6026637069922308	18.701961364597082	92.80784565210342	0.05882352963089943	0.011764705181121826	2.491348914799526	0.2666666805744171	0.2666666805744171	0.08238749499822504	0.08545842141077663	0.06666667014360428	0.0470588244497776	0.04313725605607033	0.04282119668533183	0.04646360024495924	0.09019608050584793	1116.9337446423929	929.6593002301448	0.0	1118.5828729281768
19	38	nan	0	CATHR	CATHR	332	332	0	1	1	nan	1078	1194.0	885.0	1.0	1.969126298673682	0.6534734649751142	0.0	0.3806497175141243	0.18503885021227032	58.580886282627304	58.0	7.810249675906654	3.029143110960676	2.8284271247461903	41.25095858472159	44.34276813212	80.33057440493441	270.5719999999995	0.6195402298850575	28.447059530764818	144.74510112777352	0.062745101749897	0.0156862773001194	8.030835217777373	1.0	1.0	0.13231190479425498	0.13427189343949306	0.07450980693101883	0.0	0.0	0.19115411102071825	0.1943921186239022	0.09607843309640884	1198.366973669051	907.0382280731937	0.0	1194.2207792207791
19	39	nan	0	CATHR	CATHR	332	332	0	1	1	nan	521	1141.0	929.0	1.0	5.938989851946224	0.9402400142728896	0.0	0.21546732837055418	0.07327389254293333	83.93184776763744	66.64082832618455	7.0	2.249737540117085	2.0	31.481937036188892	28.579837508688627	-61.59701731909865	298.9159999999995	0.35782967032967034	24.243138007819653	64.29804131388664	0.09019608050584793	0.0313725471496582	2.047174093693479	0.23529411852359772	0.23529411852359772	0.11275878143171932	0.12341274724354442	0.12941177189350128	0.03529411926865578	0.03529411926865578	0.042194173246805605	0.03965795995845193	0.1568627506494522	1148.049158372595	918.2903756194504	0.0	1148.5335892514395
19	40	nan	0	CATHR	CATHR	332	332	0	1	1	nan	1491	1091.0	933.0	1.0	1.894539695464396	0.8602240804519217	0.0	0.3801631820499745	0.17815539024748497	75.48163645401856	75.69015788066504	12.0	3.831089001579147	3.1622776601683795	37.61964807922019	38.489309259147184	61.95361037923484	324.29799999999926	0.6761904761904762	21.30588287115097	140.16470972448587	0.05882352963089943	0.0156862773001194	1.7873687721181868	0.27843138575553894	0.4627451002597809	0.07861949398948698	0.09400718291380676	0.07450980693101883	0.04313725605607033	0.04313725605607033	0.04398234153417535	0.05841247504365264	0.10196078568696976	1081.4852554335985	927.5685467849419	0.0	1082.5653923541247
19	41	nan	0	CATHR	CATHR	332	332	0	1	1	nan	545	793.0	924.0	1.0	2.8768479766366206	0.7356599222841687	0.0	0.23320496362858364	0.0797485719378975	52.293679659802144	56.71860364994893	5.385164807134504	2.0916928792842406	2.0	36.85710572975809	35.421180131002664	9.50933274792312	293.0499999999995	0.37664132688320656	14.250980818644166	42.47451116330922	0.05882352963089943	0.011764708906412125	2.8474216856883934	0.25882354378700256	0.3686274588108063	0.06628363171462402	0.07793488286845728	0.062745101749897	0.019607843831181526	0.019607843831181526	0.031325717285094305	0.049254488845414085	0.0784313753247261	796.3065275548996	920.1254731699313	0.0	793.6220183486239
19	42	nan	0	CATHR	CATHR	332	332	0	1	1	nan	749	922.0	896.0	1.0	4.147133055582	0.8551100240353456	0.0	0.20805555555555555	0.07047973637179956	78.87328844840722	79.12016177940993	8.48528137423857	2.453647958618792	2.0	44.60959112359578	40.891585925316654	-26.109292047951136	365.4379999999992	0.3696939782823297	19.988235861063004	75.53333553299308	0.05098039284348488	0.0156862773001194	3.1860269461089876	0.6549019813537598	0.6549019813537598	0.07294976591628834	0.10084557481040464	0.06666667014360428	0.027450980618596077	0.027450980618596077	0.07385140889544299	0.08618217439103124	0.10196078568696976	912.1621929924664	902.6539120810381	0.0	913.6969292389853
19	43	nan	0	CATHR	CATHR	332	332	0	1	1	nan	456	1316.0	907.0	1.0	1.7488460110249182	0.748122464129607	0.0	0.48253968253968255	0.2391231218640972	37.564973660924316	34.66987164671943	6.082762530298219	2.3490277094551213	2.0	23.494835587210925	24.92663954085881	71.86125602042063	154.80199999999994	0.7058823529411765	23.450980830937624	81.31764888763428	0.06666667014360428	0.019607841968536377	6.888057786776214	1.0	1.0	0.1776589456889214	0.17832817738516288	0.08235294371843338	0.0470588244497776	0.0470588244497776	0.25427499196704967	0.22779129123904676	0.1411764770746231	1311.8761574498255	910.1020448038977	0.0	1316.4649122807018
19	44	nan	0	CATHR	CATHR	332	332	0	1	1	nan	479	940.0	942.0	1.0	2.6121023493004216	0.771782251508516	0.0	0.33543417366946776	0.11059759542963375	47.62314721756416	51.19570294468082	7.211102550927978	2.6273911884683545	2.0	27.0	30.28293570199354	82.80991189143943	233.2919999999996	0.4220264317180617	9.392157137393951	28.564706850796938	0.05098039284348488	0.003921572118997574	1.0543968770857377	0.10196078568696976	0.10196078568696976	0.05624046190056258	0.05963404352984747	0.05882352963089943	0.03529411926865578	0.03529411926865578	0.01332996617061921	0.009746096737573127	0.062745101749897	940.4597748388562	936.5921197621032	0.0	940.5824634655532
19	45	nan	0	CATHR	CATHR	332	332	0	1	1	nan	1083	1246.0	942.0	1.0	3.6806279568627764	0.7747860367857871	0.0	0.25280112044817926	0.07339356706130493	85.05613446232766	77.69813382572325	6.4031242374328485	2.353794337444545	2.0	59.1876451189978	53.77448993552877	42.59182208043334	430.6159999999988	0.3522523987640267	32.16078494116664	141.9019637517631	0.05098039284348488	0.011764708906412125	11.123139973788234	1.0	1.0	0.0948695720978367	0.13102674399978126	0.062745101749897	0.0313725508749485	0.0313725508749485	0.15665503983420215	0.19306217959156557	0.09019608050584793	1219.4354291291543	919.3624983203928	0.0	1229.4598337950138
19	46	nan	0	CATHR	CATHR	332	332	0	1	1	nan	517	1337.0	906.0	1.0	3.053290743164698	0.756820202097044	0.0	0.34080421885299933	0.10282557828542871	53.047923205821746	49.4064773081425	5.385164807134504	2.1442818163019672	2.0	33.841151419710364	34.67334902252551	-44.0934723483753	251.36199999999954	0.42032520325203254	17.305882841348648	51.913727063685656	0.0784313753247261	0.019607841968536377	0.32664933510560695	0.16078431904315948	0.16470588743686676	0.09304238086746584	0.1004133985757943	0.09803921729326248	0.0470588244497776	0.0470588244497776	0.027334799259883334	0.02713080791314812	0.11764705926179886	1340.8998338103554	913.682882594689	0.0	1341.2185686653772
19	47	nan	0	CATHR	CATHR	332	332	0	1	1	nan	531	997.0	927.0	1.0	3.532685861164295	0.32472252497118326	0.0	0.28780487804878047	0.09194509111514103	50.18503949859773	48.33218389437829	5.0	1.8446275774238527	1.4142135623730951	38.04234482783626	47.46547840010683	-80.13088897804107	269.39399999999955	0.4004524886877828	20.843137823045254	53.325491674244404	0.06666667014360428	0.023529410362243652	1.6461057133973358	0.32549020648002625	0.32549020648002625	0.097397840294604	0.10042465475375593	0.0941176488995552	0.0313725508749485	0.0313725508749485	0.05181321545405976	0.043047708818207395	0.11764705926179886	1013.8891748598337	922.4158699444242	0.0	1012.3069679849341
19	48	nan	0	CATHR	CATHR	332	332	0	1	1	nan	1053	1154.0	940.0	1.0	1.8058655679429656	0.5794343854424533	0.0	0.3418831168831169	0.1309749792422219	53.90949462992946	55.08175741568164	9.219544457292887	3.303347743748435	2.8284271247461903	48.08326112068523	43.93725653691775	-17.267223711093916	317.8519999999991	0.5625	21.85098099708557	100.42745435237885	0.062745101749897	0.02352941408753395	4.486418102628585	0.2078431397676468	0.2078431397676468	0.08882512600441289	0.09537270118934363	0.08235294371843338	0.04313725605607033	0.04313725605607033	0.04495533741032588	0.03956479344365935	0.12941177189350128	1163.1491662883286	936.638603626964	0.0	1167.6343779677113
19	49	nan	0	CATHR	CATHR	332	332	0	1	1	nan	280	661.0	937.0	1.0	6.864585456796812	0.6318594145466574	0.0	0.16374269005847952	0.04689570760745188	55.26313731424118	44.553338819890925	3.605551275463989	1.3404363200201317	1.0	35.59807852607158	42.83351909170504	-77.87058232498917	273.91599999999937	0.23026315789473684	12.819608191028237	27.082353690639138	0.0470588244497776	0.0156862735748291	5.3833087170507365	0.8352941274642944	0.9137254953384399	0.06642284036802196	0.09672269175228264	0.05098039284348488	0.0	0.0	0.09601745920620708	0.1378758383189348	0.0784313753247261	668.1957717895192	928.764118182012	0.0	673.3607142857143
19	50	nan	0	CATHR	CATHR	332	332	0	1	1	nan	977	1289.0	949.0	1.0	2.813053824498512	0.8333389161676042	0.0	0.2520639834881321	0.10042511342942644	73.1466532345466	69.12307863514182	6.0	2.255758570714888	2.0	38.13205026995491	40.432718267085725	-57.95076530291161	349.647999999999	0.4536800557232412	24.12941237539053	77.51372767612338	0.05882352963089943	0.011764708906412125	7.4620874880912025	0.5960784554481506	0.5960784554481506	0.08466460482593169	0.07933851348630848	0.062745101749897	0.04313725605607033	0.04313725605607033	0.07136180264938466	0.05484541205987189	0.0784313753247261	1290.7135991034907	933.8725083671284	0.0	1288.229273285568
19	51	nan	0	CATHR	CATHR	332	332	0	1	1	nan	252	1366.0	910.0	1.0	5.2027512417836945	0.8502701906682412	0.0	0.20843672456575682	0.0708639067885977	51.11673208660277	41.72529209005013	3.605551275463989	1.4763858451370346	1.0	23.811937924033877	26.905111315916184	-66.31262535691036	211.39399999999975	0.3274853801169591	12.792157225310802	21.737255558371544	0.06666667014360428	0.02352941408753395	2.0551257312054463	0.1764705926179886	0.1764705926179886	0.08702147772320273	0.08625895062845851	0.08235294371843338	0.0	0.0	0.03292266782198169	0.029161710336455777	0.10980392247438431	1367.8908532989071	921.8174274111992	0.0	1369.0
19	52	nan	0	CATHR	CATHR	332	332	0	1	1	nan	275	1386.0	919.0	1.0	4.103886379315243	0.6221097440669993	0.0	0.21929824561403508	0.0798375346392947	42.20989923985464	39.21734310225516	3.605551275463989	1.5244450128422347	1.0	30.14153604450097	33.04739860710222	-73.2834509655774	208.04999999999978	0.34034653465346537	12.968627747148275	27.341177232563496	0.07254902273416519	0.027450978755950928	0.5783044814587953	0.21960784494876862	0.21960784494876862	0.08703777011508909	0.09942246266386726	0.10196078568696976	0.0	0.0	0.04149123223303955	0.040147773250243275	0.125490203499794	1386.5655479136647	932.2639127580039	0.0	1386.9781818181818
19	53	nan	0	CATHR	CATHR	332	332	0	1	1	nan	2196	1063.0	960.0	1.0	1.8724223385761285	0.8406945223042175	0.0	0.43211334120425027	0.20979492857910192	89.86906748592453	84.64632301523794	17.0	4.99699065314979	4.123105625617661	50.532258647907355	48.664968867087644	65.58151498450991	362.67999999999915	0.6753805935721975	26.75686353072524	237.18432055786252	0.07450980693101883	0.023529410362243652	2.259182798398032	0.1921568661928177	0.27843138575553894	0.09009044959840148	0.10800743194802483	0.0941176488995552	0.04313725605607033	0.04313725605607033	0.03734065404281248	0.04501349715263624	0.13333334028720856	1057.6280876727149	946.1909493665687	0.0	1055.983151183971
19	54	nan	0	CATHR	CATHR	332	332	0	1	1	nan	562	886.0	926.0	1.0	4.625685898297127	0.948975648097058	0.0	0.2580348943985308	0.1055196099792763	77.51567025873631	69.6419413859206	6.0	2.2023896829071568	2.0	24.352799090236253	24.444517063381124	24.713418397607796	258.70599999999956	0.47768805779855505	25.482353698462248	73.66666887700558	0.062745101749897	0.0313725508749485	6.015086415185084	0.6078431606292725	0.6470588445663452	0.12615026583397151	0.1310794819875544	0.09019608050584793	0.03529411926865578	0.03529411926865578	0.10586088224309359	0.09522086471051129	0.1725490242242813	907.4910832884873	939.8579185296727	0.0	903.6903914590747
19	55	nan	0	CATHR	CATHR	332	332	0	1	1	nan	211	1346.0	951.0	1.0	3.684955393714032	0.7338963969563057	0.0	0.25575757575757574	0.09652684951076271	36.825239279262696	32.7566787083184	3.1622776601683795	1.3777811185573463	1.0	21.751038878814324	25.01396437438936	20.993721275669547	165.73799999999983	0.4	13.062745489180088	23.623530082404613	0.09019608050584793	0.019607841968536377	1.0056990859012023	0.22745098173618317	0.22745098173618317	0.1062011828388625	0.1119598582104484	0.10980392247438431	0.062745101749897	0.062745101749897	0.03584979314143478	0.03446794837887794	0.12647059559822083	1342.4367530000786	944.242031844905	0.0	1341.781990521327
19	56	nan	0	CATHR	CATHR	332	332	0	1	1	nan	566	985.0	923.0	1.0	3.5711371048526868	0.730841556714525	0.0	0.32547441058079357	0.08715350621071219	59.21708701042463	50.80354318352215	5.0	1.9970256027290936	2.0	34.269831044184535	40.4184542741826	-21.00541319956661	285.6739999999995	0.4105912223431265	42.64705955609679	155.6784337311983	0.062745101749897	0.05882352963089943	10.192651444499182	1.0	1.0	0.19653022836910963	0.27505023627420194	0.10980392247438431	0.03529411926865578	0.03529411926865578	0.26897598110033194	0.3213791884923023	0.3235294222831726	984.9490905535521	935.686281419087	0.0	975.0706713780919
19	57	nan	0	CATHR	CATHR	332	332	0	1	1	nan	201	748.0	921.0	1.0	5.960291397085136	0.7571831585054268	0.0	0.1763157894736842	0.05299110334712798	46.23678151115924	38.3275357934736	3.605551275463989	1.3522084939625587	1.0	26.66256378693369	30.201986883655	55.16246311396409	218.3239999999996	0.25902061855670105	7.8980394564569	11.560784708708525	0.05098039284348488	0.00784314051270485	1.5734358363200518	0.08235294371843338	0.08235294371843338	0.05446923763073724	0.05751634183437077	0.05882352963089943	0.019607843831181526	0.019607843831181526	0.014767676062585685	0.013804466243171155	0.06666667014360428	754.337177699252	929.1919946101738	0.0	755.8507462686567
19	58	nan	0	CATHR	CATHR	332	332	0	1	1	nan	468	737.0	965.0	1.0	6.192802176444538	0.9447137090876175	0.0	0.23214285714285715	0.060702851282533894	81.54201780846769	62.289646009589745	5.656854249492381	1.9266042568888124	1.4142135623730951	29.754442496021113	26.737328956443736	87.8810964760288	311.2599999999993	0.3480847898847156	17.376471109688282	36.5568638779223	0.05882352963089943	0.00784314051270485	1.2162453931293742	0.4274509847164154	0.4274509847164154	0.0789839595894922	0.07811295700410748	0.06666667014360428	0.04313725605607033	0.04313725605607033	0.06282783882514807	0.04887187988563742	0.0784313753247261	737.9773653905929	947.5238145663586	0.0	739.1282051282051
19	59	nan	0	CATHR	CATHR	332	332	0	1	1	nan	998	808.0	941.0	1.0	1.6865262418698361	0.747379369150396	0.0	0.43868131868131865	0.11080154357636093	54.50342806724327	67.35725647619564	14.317821063276353	4.472112518011821	3.605551275463989	34.0	36.211943013049556	-6.688542212558814	336.43199999999933	0.5211488250652742	16.29803966730833	66.6274528875947	0.05098039284348488	0.011764708906412125	0.6231369525691953	0.1921568661928177	0.2235294133424759	0.06964974216798432	0.06676097483726924	0.062745101749897	0.019607843831181526	0.019607843831181526	0.02791934338351613	0.02256509025500557	0.07450980693101883	804.1974102401435	942.0828134263021	0.0	803.625250501002
19	60	nan	0	CATHR	CATHR	332	332	0	1	1	nan	496	720.0	967.0	1.0	2.8488362486086367	0.6373226057213162	-1.0	0.31492063492063493	0.08839979646272599	47.50112347455207	45.880278987817846	7.615773105863909	2.4480757924244263	2.0	33.6816154528282	36.60422817216353	-89.8395579439226	265.5339999999995	0.40292445166531277	16.70588279888034	57.49019776284695	0.062745101749897	0.039215683937072754	2.690916156950985	0.46666666865348816	0.46666666865348816	0.08700980624416843	0.11590765677993337	0.10196078568696976	0.03529411926865578	0.03529411926865578	0.06980161104841695	0.06286960552985274	0.14509804546833038	718.042291953542	960.4542292083593	0.0	716.9254032258065
19	61	nan	0	CATHR	CATHR	332	332	0	1	1	nan	1062	886.0	972.0	1.0	2.63054276637681	0.8904014336470509	0.0	0.331875	0.16911472710848788	76.68843365989086	68.54195795277518	10.0	3.2875196057596616	2.8284271247461903	38.24118100331503	34.90674256524494	64.42461299977927	280.9159999999995	0.5993227990970655	88.88235379010439	343.8274552114308	0.08235294371843338	0.05098038911819458	5.293180089268474	1.0	1.0	0.38311359392286376	0.32375466592413443	0.11764705926179886	0.04313725605607033	0.04313725605607033	0.38010183777812057	0.3479354452457829	0.46666666865348816	877.8511223658629	948.4066107269264	0.0	880.8126177024482
19	62	nan	0	CATHR	CATHR	332	332	0	1	1	nan	507	1004.0	969.0	1.0	2.8297398861228933	0.6915930039528759	0.0	0.33687707641196013	0.11217143208864884	48.98353645699496	43.60045871318328	6.082762530298219	2.122074838524187	2.0	33.67929752781689	35.380192162985885	78.6468105652643	238.32399999999964	0.4810246679316887	18.392157342284918	48.921570129692554	0.05686274543404579	0.0156862773001194	6.152967865182409	0.6705882549285889	0.6705882549285889	0.09941706671505361	0.09649224877651391	0.06666667014360428	0.0313725508749485	0.0313725508749485	0.1222135052066442	0.08882160220814563	0.0941176488995552	1004.3490982024823	952.571142286292	0.0	1007.6351084812624
19	63	nan	0	CATHR	CATHR	332	332	0	1	1	nan	295	1351.0	962.0	1.0	2.2648599102676283	0.5410732586616687	0.0	0.3281423804226919	0.13619754565870687	31.59205818547072	30.805843601498726	5.0	1.9359012198744059	1.4142135623730951	21.920310216782973	26.56814574825126	-68.02683947665334	164.9799999999998	0.4983108108108108	14.35686307400465	35.70196168124676	0.10980392247438431	0.007843144237995148	0.3529988188752543	0.21960784494876862	0.22745098173618317	0.12166833113563263	0.12102359891948053	0.11764705926179886	0.08235294371843338	0.08235294371843338	0.0242305102163028	0.02270323407673318	0.12941177189350128	1356.7269332484873	959.4068541456662	0.0	1356.6406779661017
19	64	nan	0	CATHR	CATHR	332	332	0	1	1	nan	767	1309.0	972.0	1.0	3.393874203462641	0.7806321109478985	0.0	0.2566075610572098	0.11813024304144591	68.98024703948536	62.36184731067546	6.4031242374328485	2.166346846106119	2.0	38.38525357878586	43.11202018273239	-36.96909607772606	285.6419999999994	0.45304193738924986	21.898039780557156	72.50980596989393	0.062745101749897	0.023529410362243652	3.248270789483633	0.2862745225429535	0.2862745225429535	0.09358136658357759	0.09453690478473785	0.09019608050584793	0.03529411926865578	0.03529411926865578	0.039598952866027985	0.03790779553942745	0.11372549086809158	1319.4554353441763	961.4977826117835	0.0	1316.2242503259451
19	65	nan	0	CATHR	CATHR	332	332	0	1	1	nan	2079	840.0	941.0	1.0	1.5661357632778012	0.8132850336280952	0.0	0.513713862120089	0.27043519338789224	78.61861029376651	75.21303078589507	14.212670403551895	4.670733485269272	4.123105625617661	48.06045368821979	45.74545658161768	61.46303599702431	310.8139999999993	0.7415730337078652	50.92941282317042	369.88236186280847	0.07450980693101883	0.027450978755950928	5.34673840824807	1.0	1.0	0.19291444251200918	0.17791359396960485	0.0941176488995552	0.04313725605607033	0.04313725605607033	0.24076371505916083	0.20329599099927298	0.16470588743686676	851.5106975871722	953.2292303299378	0.0	848.1380471380471
19	66	nan	0	CATHR	CATHR	332	332	0	1	1	nan	881	661.0	973.0	1.0	2.7635637676239915	0.8180375876465154	0.0	0.2862248213125406	0.0947137377897949	68.1967237988511	63.245553203367585	6.082762530298219	2.3123434004489227	2.0	37.71008567741199	39.22435251675032	-30.701377927130107	341.889999999999	0.4576623376623376	22.349020222201943	90.25098309107125	0.062745101749897	0.019607845693826675	2.1814167524125274	0.6470588445663452	0.6941176652908325	0.08595777008539209	0.10244152450745884	0.0784313753247261	0.0	0.0	0.07716063716071807	0.08008634094617552	0.11372549086809158	674.7427652683716	974.2301642559142	0.0	674.8149829738933
19	67	nan	0	CATHR	CATHR	332	332	0	1	1	nan	619	956.0	958.0	1.0	2.6872360980749104	0.6396731802901507	0.0	0.2993230174081238	0.09522516882058146	51.57760301435523	57.28001396647874	8.0	2.811163404546938	2.23606797749979	37.63679452194079	39.64497022036042	-28.181833556401703	285.80799999999954	0.37801526717557254	30.125490743666887	166.05882620438933	0.07450980693101883	0.07450981065630913	5.972673890645673	1.0	1.0	0.14840143223481225	0.26826950921549164	0.125490203499794	0.0313725508749485	0.0313725508749485	0.22772974916232616	0.30293356700213464	0.31960785388946533	955.6890070130125	963.9466524859929	0.0	961.654281098546
19	68	nan	0	CATHR	CATHR	332	332	0	1	1	nan	1959	1386.0	991.0	1.0	1.3835484012732304	0.7361223905940749	0.0	0.51015625	0.2520188841799172	68.73705944994732	79.0	18.439088914585774	6.0671992615261745	5.0	46.19986461605969	46.524572237585865	-85.17096993142455	312.53999999999917	0.7487101089241353	24.00392224639654	188.50196620821953	0.07450980693101883	0.019607841968536377	0.7157187932888964	0.16470588743686676	0.1882352977991104	0.09679000905805057	0.09622356621144437	0.09803921729326248	0.0	0.0	0.031328871531724596	0.031604786215838246	0.11764705926179886	1385.067883002927	985.6172921716493	0.0	1385.4609494640122
19	69	nan	0	CATHR	CATHR	332	332	0	1	1	nan	2271	941.0	996.0	1.0	1.5717029676355687	0.40285976097439025	-1.0	0.5232718894009216	0.21651089800455622	70.25083576746584	75.8023746329889	12.165525060596439	4.21600300737454	3.605551275463989	60.16340334153391	64.29790065662588	15.909525573349873	363.05599999999913	0.6948141349242772	92.78431497141719	534.2470694221556	0.0784313753247261	0.06666667014360428	8.140071088351775	1.0	1.0	0.2926949999098334	0.23524749864471844	0.13333334028720856	0.04313725605607033	0.03529411926865578	0.3233998324031807	0.25159337093814266	0.250980406999588	927.0498778191876	972.5999428358672	0.0	925.4632320563628
19	70	nan	0	CATHR	CATHR	332	332	0	1	1	nan	279	791.0	963.0	1.0	6.590053043052439	0.7643003160688854	0.0	0.1836734693877551	0.05415899586831951	57.47201452666099	48.83646178829912	4.0	1.3961519356017391	1.0	29.754442496021113	37.06143034800943	-10.78291242183259	254.43199999999945	0.24977618621307074	10.090196333825588	17.227451480925083	0.05098039284348488	0.00784314051270485	1.5522003554185049	0.0941176488995552	0.0941176488995552	0.058663932173404584	0.06174713792446267	0.05882352963089943	0.0313725508749485	0.0313725508749485	0.01337482923733732	0.012675699984261131	0.07450980693101883	777.6708400446827	968.7350330043831	0.0	776.2724014336918
19	71	nan	0	CATHR	CATHR	332	332	0	1	1	nan	1893	1133.0	960.0	1.0	1.5454220127997502	0.5356488416615662	0.0	0.5121753246753247	0.23551275307365618	65.88214531453578	72.01388754955533	11.40175425099138	4.4827851480919865	4.123105625617661	54.08544438310225	55.633573590781516	9.287241742721646	317.81399999999934	0.7092544023979018	51.615687139332294	504.717655621469	0.0784313753247261	0.0627450942993164	6.667476465685452	1.0	1.0	0.19776125340740341	0.2666231672590961	0.125490203499794	0.04313725605607033	0.04313725605607033	0.2554008796148846	0.2959745797305091	0.30000001192092896	1140.6022159886518	971.7999191179536	0.0	1146.877443211833
19	72	nan	0	CATHR	CATHR	332	332	0	1	1	nan	951	1193.0	982.0	1.0	2.5405782065514084	0.8711646485914362	0.0	0.38100961538461536	0.11770213547065356	70.3470822301656	64.76109943476871	8.54400374531753	2.9733102350984937	2.23606797749979	38.0	34.53978374719575	-18.85458298759004	318.64199999999926	0.5178328341954805	14.301961163058877	61.38823731429875	0.05882352963089943	0.003921572118997574	1.1544798480839369	0.125490203499794	0.125490203499794	0.05934423719111567	0.06455124849032466	0.062745101749897	0.01568627543747425	0.01568627543747425	0.020290376730687128	0.01422679464098195	0.07450980693101883	1209.0409479660166	976.0137983829643	0.0	1208.1882229232388
19	73	nan	0	CATHR	CATHR	332	332	0	1	1	nan	1157	1355.0	993.0	1.0	2.9315115306240256	0.9036964404495061	0.0	0.357209015128126	0.16419468511340285	85.33473681827837	80.77747210701756	10.295630140987	3.368031784196935	3.0	35.90060989194638	36.538092607568494	7.078940413459699	297.57199999999943	0.631033542405236	35.94509917125106	170.6274561099708	0.09803921729326248	0.0313725546002388	2.494847108782735	0.5490196347236633	0.7098039388656616	0.14792221881173276	0.14747403293860917	0.125490203499794	0.05882352963089943	0.05098039284348488	0.0782645598901623	0.08649687096664845	0.16078431904315948	1337.080923943255	990.3957251475547	0.0	1338.3863439930856
19	74	nan	0	CATHR	CATHR	332	332	0	1	1	nan	948	733.0	989.0	1.0	3.3046170148719534	0.7298819358033605	0.0	0.2453416149068323	0.08295287794534471	73.6606364284598	69.05070600652827	8.0	2.4432180836392074	2.0	48.2886989220021	50.3524391142035	14.084690236802953	378.95999999999896	0.41388343156516055	17.27058867737651	63.00392345711589	0.05098039284348488	0.011764708906412125	0.3556007743351231	0.1568627506494522	0.1882352977991104	0.06017626716855926	0.0664598348703754	0.062745101749897	0.0313725508749485	0.0313725508749485	0.02147788240619055	0.019521346674747125	0.07450980693101883	716.2697622276826	993.027884990312	0.0	716.4820675105485
19	75	nan	0	CATHR	CATHR	332	332	0	1	1	nan	469	1004.0	993.0	1.0	3.4102855826817007	0.8386035574665145	0.0	0.24814814814814815	0.07488790795158608	56.01648117837641	54.42425929675111	8.48528137423857	2.8232089712447697	2.0	33.20859543568217	30.514541653211225	-2.816304990385573	280.53399999999954	0.3419613561793657	9.474510096013546	34.66666775941849	0.0470588244497776	0.023529410362243652	3.748443323485767	0.16470588743686676	0.2078431397676468	0.05177327921318878	0.07391613594758739	0.07450980693101883	0.019607843831181526	0.019607843831181526	0.028714576543176676	0.03287621752716073	0.09019608050584793	1000.3009049623669	993.8168552079513	0.0	996.5543710021321
19	76	nan	0	CATHR	CATHR	332	332	0	1	1	nan	1411	1253.0	971.0	1.0	1.6457575504917377	0.7889262526003182	0.0	0.42397836538461536	0.1873465179487683	65.4647870047884	67.67569726275453	13.601470508735444	4.043656413522156	3.1622776601683795	41.12843545626837	40.22731888921241	-67.1893587487117	307.64199999999926	0.6894698265331053	17.494118131697178	101.30980703234673	0.05882352963089943	0.011764705181121826	0.5674266554578459	0.3176470696926117	0.3176470696926117	0.07140456380284563	0.07180000498394523	0.06666667014360428	0.04313725605607033	0.03529411926865578	0.033321218188150384	0.024217704220066305	0.0784313753247261	1252.6278547374227	981.6266935275129	0.0	1252.9992912827781
19	77	nan	0	CATHR	CATHR	332	332	0	1	1	nan	429	646.0	985.0	1.0	3.8512113970040702	0.8115171720257613	0.0	0.279296875	0.09363385141155203	55.97524817549729	49.040799340956916	5.656854249492381	2.0372872946849903	1.4142135623730951	30.89529364367773	32.707936807474454	78.46448653664439	239.9479999999997	0.36792452830188677	14.411765076220036	44.67451102286577	0.07450980693101883	0.0156862735748291	2.7478320073144844	0.2862745225429535	0.7333333492279053	0.08282623607023008	0.10413638933068944	0.09019608050584793	0.0	0.0	0.03590790053525135	0.08024324594022525	0.10980392247438431	648.6916256722549	996.0731214656497	0.0	648.3682983682984
19	78	nan	0	CATHR	CATHR	332	332	0	1	1	nan	394	665.0	996.0	1.0	3.839976747046592	0.801065178395912	0.0	0.26179401993355483	0.08528240405001664	53.23672993319029	46.95742752749558	5.0	1.7997034428170136	1.4142135623730951	29.444563180406597	31.866288987423175	-57.50971161703623	240.94799999999967	0.4012219959266802	16.019608315080404	37.02745208144188	0.0784313753247261	0.0156862735748291	1.522424122998581	0.1725490242242813	0.1725490242242813	0.09050626166712093	0.0939783047752332	0.09019608050584793	0.04313725605607033	0.04313725605607033	0.024401142520677002	0.02318811518119752	0.10980392247438431	669.6305867646499	1002.3131751645795	0.0	671.1269035532995
19	79	nan	0	CATHR	CATHR	332	332	0	1	1	nan	887	1195.0	1001.0	1.0	2.6652906308522164	0.7255943826791234	0.0	0.404468764249886	0.13569660718397483	63.86762840004381	55.21775076911409	7.0710678118654755	2.6990673430877195	2.23606797749979	37.59302188063161	43.948762185628325	-3.438451768031095	286.6039999999995	0.49915588069780537	19.576471157371998	77.83137456700206	0.07254902273416519	0.0156862735748291	0.9304721864389338	0.14901961386203766	0.14901961386203766	0.08438134119556896	0.08774675824915677	0.09019608050584793	0.04313725605607033	0.04313725605607033	0.024549570853243614	0.02174724016061617	0.10196078568696976	1210.123242846331	1008.9709275792121	0.0	1209.76099210823
19	80	nan	0	CATHR	CATHR	332	332	0	1	1	nan	1964	1137.0	1018.0	1.0	1.858998291214541	0.8907614958003849	0.0	0.4676190476190476	0.23175939343700985	87.6777104747994	87.11486669908874	17.46424919657298	5.208678156250757	4.242640687119285	39.74934056769685	39.846983293260024	-25.10707892780431	326.32999999999936	0.7178362573099415	37.384314734488726	297.87843911349773	0.10196078568696976	0.03921569138765335	4.101072676285745	0.9843137264251709	0.9843137264251709	0.14054253659582228	0.1516692663510681	0.13333334028720856	0.0	0.0	0.15776206608781376	0.08867549183453438	0.18039216101169586	1146.251556814402	1013.7975618498951	0.0	1150.3304480651732
19	81	nan	0	CATHR	CATHR	332	332	0	1	1	nan	1649	1366.0	1020.0	1.0	2.139425423998332	0.9207655134819223	0.0	0.39591836734693875	0.17951948300364476	88.195078588347	89.88882021697692	13.416407864998739	4.032192549182046	3.1622776601683795	33.48314037922925	34.4063537495244	16.997073349408623	339.749999999999	0.6802805280528053	36.85490291938186	180.19216164946556	0.07450980693101883	0.019607841968536377	8.518098343038622	1.0	1.0	0.1311562381472664	0.10927359711914224	0.09019608050584793	0.04313725605607033	0.04313725605607033	0.12261851996179925	0.10018190845730213	0.10980392247438431	1342.6506997632507	1012.3489303616011	0.0	1349.7610673135234
19	82	nan	0	CATHR	CATHR	332	332	0	1	1	nan	163	818.0	1000.0	1.0	3.7891199066898262	0.7843356029325285	0.0	0.30185185185185187	0.08164938513471057	33.727425899332694	30.886890422961002	2.8284271247461903	1.2529358475917856	1.0	16.259657763564253	20.922361185739977	76.19274516545919	158.38799999999992	0.3586358635863586	6.270588379353285	9.219608053565025	0.05098039284348488	0.00784313678741455	0.6338505320653965	0.09803921729326248	0.09803921729326248	0.055491932560648535	0.05656201259855844	0.05098039284348488	0.0313725508749485	0.0313725508749485	0.012035987133187261	0.011226266892412127	0.062745101749897	820.9591663038557	1004.7532964592142	0.0	820.9877300613497
19	83	nan	0	CATHR	CATHR	332	332	0	1	1	nan	590	836.0	986.0	1.0	2.1199613583931316	0.5908120976081099	0.0	0.3010204081632653	0.107794787798709	43.91738768620275	51.07837115648854	8.0	2.755943595369787	2.23606797749979	36.361887630727566	35.43295188399798	54.141941147248154	262.25999999999965	0.46420141620771044	14.890196522697806	60.94117827527225	0.05882352963089943	0.02352941408753395	3.256204875945269	0.686274528503418	0.7098039388656616	0.0822662791309271	0.10329013266995296	0.07450980693101883	0.019607843831181526	0.019607843831181526	0.09580419269185202	0.0851573058891284	0.12156863138079643	840.845045035335	988.1068211108615	0.0	840.1203389830508
19	84	nan	0	CATHR	CATHR	332	332	0	1	1	nan	1329	1036.0	990.0	1.0	1.4929922648089848	0.7542061019762785	0.0	0.5151162790697674	0.20987737396720837	59.379035478955046	62.64982043070834	13.341664064126334	4.620153890876693	4.0	40.067618006800124	38.99051720432915	-69.68243009277401	282.08799999999945	0.6889580093312596	30.631373304873705	192.69020152837038	0.0784313753247261	0.03529411554336548	1.1005299889397344	1.0	1.0	0.13674720225390047	0.1449888649573893	0.10980392247438431	0.04313725605607033	0.04313725605607033	0.1624079506298359	0.12645269784186217	0.14901961386203766	1033.231907354541	999.5913993660843	0.0	1034.0850263355908
19	85	nan	0	CATHR	CATHR	332	332	0	1	1	nan	131	617.0	1025.0	1.0	6.605138006198407	0.8457460499151594	0.0	0.1751336898395722	0.059384561129285196	41.4235027919399	34.20526275297414	2.8284271247461903	1.1804288855741583	1.0	18.633036393697857	22.10298562095906	-70.09566837023438	166.4959999999998	0.2781316348195329	9.949019890278578	14.768627863377333	0.04313725605607033	0.03529411554336548	6.681072018652509	0.658823549747467	0.658823549747467	0.09385867821017527	0.11273761727768956	0.07450980693101883	0.0	0.0	0.11639645026323416	0.11786871985488949	0.14313726127147675	617.5539033493309	1021.0966542772271	0.0	620.0534351145038
19	86	nan	0	CATHR	CATHR	332	332	0	1	1	nan	1188	1281.0	992.0	1.0	1.5376879464314586	0.7483769051165288	0.0	0.4888888888888889	0.29858443747859104	56.80597537429822	55.758407437802596	12.041594578792296	3.9159618454392935	3.1622776601683795	37.63787661515406	37.67790975880651	-65.35157504239717	223.60399999999976	0.7875372886973815	19.58823588117957	146.42353372648358	0.06666667014360428	0.027450978755950928	4.903675823655969	0.5333333611488342	0.8980392217636108	0.10531309613537404	0.12325213276640032	0.09019608050584793	0.04313725605607033	0.04313725605607033	0.09224231879480371	0.10126898248001386	0.13333334028720856	1278.5510204093305	998.0107129684122	0.0	1276.7819865319866
19	87	nan	0	CATHR	CATHR	332	332	0	1	1	nan	961	700.0	1042.0	1.0	1.865445513314739	0.1851470013982793	0.0	0.3700423565652676	0.12711273847484095	48.165923414706825	55.02726596879042	8.54400374531753	2.978273196746837	2.8284271247461903	43.70569579933338	47.33317488227752	75.41720262259236	308.22799999999927	0.5208672086720867	17.81176521256566	74.11764950305223	0.062745101749897	0.011764705181121826	1.6255024236611828	0.18039216101169586	0.18039216101169586	0.07579474558538579	0.07712554578881606	0.07450980693101883	0.04313725605607033	0.04313725605607033	0.024421646466743677	0.02075848753269967	0.08235294371843338	693.0621693159633	1032.158148176028	0.0	692.9781477627471
19	88	nan	0	CATHR	CATHR	332	332	0	1	1	nan	141	975.0	1039.0	1.0	9.588371093248933	0.6158869225564796	0.0	0.13352272727272727	0.03821590060788698	46.079173652194974	38.28837943815329	2.0	1.0330273351027832	1.0	27.380650101851124	36.302765636698695	52.56370940753911	215.32399999999967	0.17870722433460076	6.305882524698973	6.721568807959557	0.03529411926865578	0.011764705181121826	1.9242117786974202	0.07450980693101883	0.07450980693101883	0.04705882481118636	0.047670700765670614	0.0470588244497776	0.027450980618596077	0.027450980618596077	0.010397594466435069	0.010571108455031274	0.05882352963089943	967.2281213601615	1026.7788797404182	0.0	966.8794326241135
19	89	nan	0	CATHR	CATHR	332	332	0	1	1	nan	1189	1069.0	997.0	1.0	2.105015833213199	0.8735978920530327	0.0	0.3840439276485788	0.13787407747414465	71.71980321372305	74.63243262818116	12.36931687685298	4.167401193696382	3.1622776601683795	36.18808178730285	34.90233173978442	-84.79993578645475	329.1959999999991	0.5129421915444349	38.70196167379618	212.7176519818604	0.09019608050584793	0.043137259781360626	9.900664273095993	1.0	1.0	0.15419108236572182	0.17890466945488678	0.125490203499794	0.04313725605607033	0.04313725605607033	0.19614599516741202	0.19184020815375047	0.17549020051956177	1067.6611728853975	1011.7099162924336	0.0	1069.3120269133726
19	90	nan	0	CATHR	CATHR	332	332	0	1	1	nan	915	1300.0	1005.0	1.0	1.7159977900620071	0.77803900342355	0.0	0.4538690476190476	0.26494293709908817	53.520393179484145	52.80151512977634	8.06225774829855	3.215425879369188	3.0	33.01426037600732	33.622365894455406	70.64755558987689	208.32399999999967	0.7376058041112454	22.733333963900805	102.91372836753726	0.07450980693101883	0.0156862735748291	5.3372886567334765	0.5960784554481506	0.5960784554481506	0.12771535934775732	0.11247402007381122	0.09019608050584793	0.04313725605607033	0.04313725605607033	0.09966646833200805	0.08312888888355358	0.10980392247438431	1301.0757535117516	1012.4177113739416	0.0	1302.127868852459
19	91	nan	0	CATHR	CATHR	332	332	0	1	1	nan	120	612.0	1031.0	1.0	3.02409563390449	0.7065161745279928	0.0	0.32608695652173914	0.10816029057867295	24.85977868919859	22.80350850198276	3.0	1.3190538795840625	1.0	14.904826270501987	17.593188187638603	-83.49976969247793	118.07600000000004	0.43010752688172044	14.941176895052195	28.831373311579227	0.06666667014360428	0.0627450980246067	2.9181145060857	0.8039215803146362	0.8470588326454163	0.18001417945846018	0.24026144426316023	0.10980392247438431	0.0	0.0	0.2038630646941712	0.24337314330684082	0.4000000059604645	611.1014689923488	1027.4793253596883	0.0	608.6916666666667
19	92	nan	0	CATHR	CATHR	332	332	0	1	1	nan	529	870.0	1010.0	1.0	2.308952131319465	0.728560218062016	0.0	0.30613425925925924	0.0955421433288745	46.00526140734609	50.99019513592785	8.246211251235321	2.6450978545904453	2.0	31.963780407182004	31.51276483150848	67.36540978866606	263.7759999999995	0.410873786407767	8.686274765059352	30.917648093774915	0.05098039284348488	0.005882354453206062	1.3675266920540528	0.10196078568696976	0.10196078568696976	0.04695283656788839	0.058445459534546156	0.060784315690398216	0.01568627543747425	0.01568627543747425	0.016271196089607386	0.014575845248955327	0.06666667014360428	870.9252917151709	1012.057204470439	0.0	871.930056710775
19	93	nan	0	CATHR	CATHR	332	332	0	1	1	nan	535	1010.0	1008.0	1.0	3.4542142082015204	0.8173321209068781	0.0	0.2587040618955513	0.08403564995299245	59.403242931124275	59.033888572581766	7.615773105863909	2.4798543550881744	2.0	30.280331265335615	34.22617756004149	-39.786568036838254	282.84599999999944	0.3836500537827178	20.141176948323846	58.15686436928809	0.05882352963089943	0.023529410362243652	5.832393208210557	1.0	1.0	0.09921762043509284	0.1087044193818469	0.07450980693101883	0.027450980618596077	0.027450980618596077	0.14914326229733177	0.11876373806129234	0.11764705926179886	1010.0993931001863	1015.1867160804846	0.0	1004.2672897196262
19	94	nan	0	CATHR	CATHR	332	332	0	1	1	nan	235	1085.0	1018.0	1.0	4.641615439618545	0.9376520176310731	0.0	0.2611111111111111	0.09019842486723308	49.77178993355049	44.10215414239989	3.605551275463989	1.449390913875224	1.0	15.643291896046126	17.299452311359467	-80.04168663812594	180.9419999999998	0.4380242311276794	9.145098302513361	15.68235344067216	0.05882352963089943	0.011764705181121826	0.4136923682746768	0.11764705926179886	0.11764705926179886	0.06774146890750637	0.06673341889647727	0.062745101749897	0.04313725605607033	0.04313725605607033	0.016329789891257593	0.014067337463244109	0.07450980693101883	1084.2605651554627	1026.3528381834597	0.0	1083.9829787234044
19	95	nan	0	CATHR	CATHR	332	332	0	1	1	nan	215	850.0	1026.0	1.0	2.972523625102291	0.7775276595044543	0.0	0.3338509316770186	0.13714701460242906	34.17581729023358	27.018512172212592	3.605551275463989	1.5284333710010032	1.4142135623730951	18.02498266295976	21.491419666050938	61.193728208981334	140.356	0.4891922639362912	6.129411946982145	12.678431756794453	0.05098039284348488	0.003921572118997574	0.3684414673627637	0.0784313753247261	0.0784313753247261	0.057284223803571455	0.0589694500316021	0.05882352963089943	0.04313725605607033	0.04313725605607033	0.007634329901878234	0.007234489113535384	0.062745101749897	856.5434581477285	1032.6377977019467	0.0	856.353488372093
19	96	nan	0	CATHR	CATHR	332	332	0	1	1	nan	181	620.0	1031.0	1.0	8.403405817646556	0.7050112380925537	0.0	0.13308823529411765	0.04466068557013333	50.746007441181106	39.319206502675	2.8284271247461903	1.1507902666282155	1.0	28.937365706308142	35.98887221031305	8.22182273882084	225.67399999999955	0.20178372352285395	9.898039557039738	13.243137709796429	0.0470588244497776	0.0156862773001194	4.552777946829525	0.1764705926179886	0.1882352977991104	0.06598693038026492	0.07316650668395817	0.07450980693101883	0.019607843831181526	0.019607843831181526	0.028648919788281442	0.03385875476966337	0.08235294371843338	629.8768137673326	1030.455433816965	0.0	634.0662983425415
19	97	nan	0	CATHR	CATHR	332	332	0	1	1	nan	1772	766.0	1006.0	1.0	2.062627210727483	0.7976906402819398	0.0	0.37455083491862184	0.15748618101613807	82.51930065234016	86.03487664894976	14.0	4.497660368420449	3.1622776601683795	44.86969655728097	49.7646558605819	-68.58416759926902	376.02399999999915	0.6007797931852856	21.45882396772504	113.1411796323955	0.0470588244497776	0.0156862735748291	4.253132580657087	0.14509804546833038	0.1568627506494522	0.06705882489914075	0.06384942417178076	0.05882352963089943	0.03529411926865578	0.01568627543747425	0.024592801311442966	0.0264091630343931	0.0784313753247261	757.1027000871256	1022.4314235006103	0.0	759.5519187358916
19	98	nan	0	CATHR	CATHR	332	332	0	1	1	nan	206	923.0	1029.0	1.0	9.846957675571327	0.9482775052320038	0.0	0.1214622641509434	0.044833068074478545	68.44492325185276	58.309518948453004	2.23606797749979	1.1626881869676806	1.0	18.00735143996343	21.72733102773203	-55.97592848429379	240.29199999999955	0.2429245283018868	8.117647280916572	10.91372581385076	0.03529411926865578	0.011764708906412125	4.306876043508113	0.16470588743686676	0.16470588743686676	0.049801517060837866	0.052979251523547384	0.05098039284348488	0.019607843831181526	0.019607843831181526	0.021720146697999657	0.020771632377345223	0.062745101749897	919.0733021870429	1029.196191160173	0.0	916.0485436893204
19	99	nan	0	CATHR	CATHR	332	332	0	1	1	nan	600	1232.0	1028.0	1.0	3.9825123875758845	0.5408545606408942	0.0	0.21482277121374865	0.08473453125111237	59.64942379849098	60.92618484691127	7.211102550927978	2.212143997320824	2.0	43.590155537128304	50.17209250522877	-53.84672238404554	298.2979999999992	0.3851091142490372	20.341177094727755	53.31372709572315	0.06666667014360428	0.019607841968536377	1.286273415366422	0.2078431397676468	0.2078431397676468	0.08805704370012014	0.08885621182620525	0.08235294371843338	0.0470588244497776	0.0470588244497776	0.028952672587760433	0.02645967338275876	0.10980392247438431	1215.9993379994448	1037.114968698006	0.0	1217.1083333333333
19	100	nan	0	CATHR	CATHR	332	332	0	1	1	nan	462	1275.0	1030.0	1.0	3.1272759988503713	0.8200593779437738	0.0	0.28695652173913044	0.1034339372189003	52.625814188695536	46.57252408878007	4.47213595499958	1.8898447131908218	1.4142135623730951	30.297709806389577	30.11661902040971	-7.785423626823704	236.91599999999946	0.4397905759162304	12.17254939302802	30.71764811873436	0.05882352963089943	0.003921572118997574	0.6055116728740126	0.125490203499794	0.125490203499794	0.06725165410512719	0.06648841584141636	0.062745101749897	0.03529411926865578	0.03529411926865578	0.015914739049731123	0.012745321139866057	0.07450980693101883	1263.1248563635404	1034.0042129481096	0.0	1263.0562770562772
19	101	nan	0	CATHR	CATHR	332	332	0	1	1	nan	151	963.0	1055.0	1.0	5.962168914132049	0.6326769837556413	0.0	0.20295698924731181	0.059053970139184266	37.867078161929435	32.69556544854363	2.8284271247461903	1.1502340356993115	1.0	21.96500713547661	29.324863700220273	69.98149002551067	179.2539999999999	0.2682060390763766	6.5568628795444965	8.215686444193125	0.05098039284348488	0.00784313678741455	0.14901714026558677	0.07450980693101883	0.07450980693101883	0.053744777701184396	0.05440851949796771	0.05098039284348488	0.04313725605607033	0.04313725605607033	0.006540653983130494	0.006403438912471493	0.05882352963089943	956.766587114128	1045.1365155135059	0.0	956.9139072847682
19	102	nan	0	CATHR	CATHR	332	332	0	1	1	nan	358	1019.0	1030.0	1.0	4.216500499915827	0.3843951254198909	0.0	0.20935672514619882	0.0774656669664438	45.5400560017398	44.553338819890925	4.242640687119285	1.7037744484355672	1.4142135623730951	33.69832326912486	42.041152789862544	-38.19244558937189	240.98599999999948	0.3458937198067633	18.35686311684549	50.43921676464379	0.05098039284348488	0.02352941408753395	8.069562627850875	1.0	1.0	0.10735007670669876	0.14089166694034577	0.07450980693101883	0.027450980618596077	0.027450980618596077	0.18252136036966635	0.20976159825624982	0.10196078568696976	1017.7022235780131	1035.6083036006062	0.0	1014.608938547486
19	103	nan	0	CATHR	CATHR	332	332	0	1	1	nan	450	935.0	1015.0	1.0	4.9418722826994035	0.9506873884320489	0.0	0.17633228840125392	0.06683173109674763	71.80892987773353	68.00735254367721	6.324555320336759	2.121097372757295	1.4142135623730951	25.29581870753107	22.271593660944106	-65.4053623989997	290.8839999999993	0.3259688518652662	13.600000398233533	45.36862882040441	0.0470588244497776	0.0313725471496582	8.346496224215946	0.43529412150382996	0.43529412150382996	0.06601941940890065	0.10081917515645425	0.06666667014360428	0.019607843831181526	0.019607843831181526	0.06960114920996069	0.07881797440186132	0.1411764770746231	933.4717780262647	1019.663843015571	0.0	931.2488888888889
19	104	nan	0	CATHR	CATHR	332	332	0	1	1	nan	109	866.0	1045.0	1.0	4.79554956363139	0.7220800154048088	0.0	0.2329059829059829	0.071377483727999	30.037539062907232	25.495097567963924	2.8284271247461903	1.171364831935564	1.0	17.0	20.780256336232178	9.13391836802462	138.52799999999996	0.3303030303030303	3.6862745955586433	4.835294220596552	0.03529411926865578	0.003921568393707275	1.6418533072836028	0.062745101749897	0.06666667014360428	0.04188948404043913	0.04436049743666561	0.0470588244497776	0.019607843831181526	0.019607843831181526	0.010925913111393362	0.01131474173650602	0.05098039284348488	871.9821573686155	1046.3901054416353	0.0	873.6238532110092
19	105	nan	0	CATHR	CATHR	332	332	0	1	1	nan	324	1221.0	1067.0	1.0	4.756615389831942	0.9601250463024263	0.0	0.22237474262182566	0.09197889191797116	60.29419824853433	52.839379254491625	5.385164807134504	1.8830493103020207	1.4142135623730951	16.6	16.856504060182445	-56.39631459850521	210.39399999999978	0.47058823529411764	11.196078758686781	24.313726224005222	0.05882352963089943	0.0156862735748291	2.281584824335581	0.21176470816135406	0.21176470816135406	0.072232766185076	0.075042364888905	0.07450980693101883	0.03529411926865578	0.03529411926865578	0.0270775034817773	0.023583840614266688	0.08235294371843338	1225.8001612995317	1059.4058064369342	0.0	1227.2283950617284
19	106	nan	0	CATHR	CATHR	332	332	0	1	1	nan	356	599.0	1051.0	1.0	3.4061584170587422	0.7898897994341851	0.0	0.25519713261648747	0.09047710975838535	47.36328744546256	44.28317965096906	7.0710678118654755	2.254735457667967	1.4142135623730951	28.332297844043563	29.04547973248713	-3.6643119668834023	222.36199999999963	0.35995955510616784	7.862745322287083	32.349020540714264	0.0470588244497776	0.019607841968536377	3.2657614590812463	0.1882352977991104	0.5333333611488342	0.050402213604404375	0.09086803522672546	0.062745101749897	0.0	0.0	0.030858677170349843	0.08930867904623989	0.09019608050584793	603.6591102209483	1050.5036974104596	0.0	606.9241573033707
19	107	nan	0	CATHR	CATHR	332	332	0	1	1	nan	385	1031.0	1041.0	1.0	5.142787772609523	0.6176209278914744	0.0	0.21388888888888888	0.07419216618790406	55.77858545555103	45.60701700396552	3.605551275463989	1.5543721262205372	1.4142135623730951	34.91624124156299	43.86851490432095	22.697853427249285	255.36199999999957	0.307630842988414	51.76078525185585	125.7333355396986	0.09803921729326248	0.10588235408067703	7.139271688901067	1.0	1.0	0.27099887566416675	0.32658009231090546	0.18431372940540314	0.0470588244497776	0.0470588244497776	0.2888450384705572	0.307659933316741	0.44117647409439087	1046.1575696813627	1056.8639198379078	0.0	1042.638961038961
19	108	nan	0	CATHR	CATHR	332	332	0	1	1	nan	7265	1155.0	1094.0	1.0	1.116650552517152	0.5198640226975	0.0	0.651277454056477	0.38944822612089247	109.11246135015384	114.00438588054409	37.57658845611187	12.463027406507244	10.816653826391969	96.0	93.20921379980238	-88.30164760656899	484.1699999999985	0.8687074016501255	38.85098137706518	1297.6157219745219	0.10196078568696976	0.043137259781360626	10.611262905277831	0.3686274588108063	0.8156862854957581	0.09452793522400288	0.1786119369545109	0.1411764770746231	0.0	0.0	0.06785204899927888	0.1224923905966927	0.2078431397676468	1157.8544600400248	1092.4085049118696	0.0	1157.8648313833448
19	109	nan	0	CATHR	CATHR	332	332	0	1	1	nan	559	832.0	1043.0	1.0	2.6681567029682625	0.8613119796762845	0.0	0.32575757575757575	0.13178214390173065	54.92006793488138	53.75872022286245	5.0	1.913629315360136	2.0	26.14801776217935	27.90359285942223	24.82753262514473	230.8779999999996	0.5445689235265465	11.345098316669464	37.11764809861779	0.05098039284348488	0.00784313678741455	1.434631982487336	0.12941177189350128	0.1725490242242813	0.059398420506122845	0.06640008604403898	0.05882352963089943	0.03529411926865578	0.03529411926865578	0.017454713015171732	0.020913042228598275	0.07450980693101883	845.2391970169608	1052.544004206433	0.0	846.6064400715563
19	110	nan	0	CATHR	CATHR	332	332	0	1	1	nan	1334	1336.0	1044.0	1.0	3.682544157802736	0.7607942771602584	0.0	0.2120826709062003	0.104596319377503	93.69570411616915	88.20430828479978	9.219544457292887	2.7983179507293485	2.23606797749979	64.27934600413973	60.807867202950995	-73.70124751888288	400.33599999999893	0.3780643332860989	27.31372621282935	109.4039246328175	0.05882352963089943	0.0156862773001194	3.511567624227875	0.23529411852359772	0.23529411852359772	0.08153351108307269	0.0820119375058602	0.07450980693101883	0.04313725605607033	0.04313725605607033	0.03641845532993948	0.032106230897728065	0.09803921729326248	1328.1612660346877	1059.4469854327149	0.0	1329.5434782608695
19	111	nan	0	CATHR	CATHR	332	332	0	1	1	nan	467	1065.0	1075.0	1.0	2.479950715981791	0.8956446965843082	0.0	0.365987460815047	0.1815134133557539	49.61021731593003	43.965895873961216	6.324555320336759	2.17978123259926	2.0	20.041450821668185	22.065148880595974	-68.31427314317511	179.8079999999998	0.6306549628629304	24.960784763097763	80.31764882802963	0.06666667014360428	0.035294122993946075	5.921451780459789	1.0	1.0	0.17455094239928506	0.17198640006002064	0.09803921729326248	0.0470588244497776	0.0470588244497776	0.23742255475098983	0.1964039293598049	0.1764705926179886	1064.4418729752413	1068.9682144071694	0.0	1068.1970021413276
19	112	nan	0	CATHR	CATHR	332	332	0	1	1	nan	383	1288.0	1040.0	1.0	3.8896849163321585	0.7930149275376311	0.0	0.20569280343716434	0.08181668735309999	52.58023213732714	49.72926703662542	6.708203932499369	2.2420803653285635	1.4142135623730951	29.698484809834994	32.03199327658286	-58.9904572710597	242.5399999999994	0.33232104121475053	13.25490240007639	30.752942252904177	0.06666667014360428	0.00784313678741455	0.6649740633483882	0.12941177189350128	0.19607843458652496	0.078431375148381	0.08029488838878375	0.07450980693101883	0.0470588244497776	0.0470588244497776	0.014759734430244241	0.02016563359865494	0.09019608050584793	1284.966972712714	1047.737184394312	0.0	1284.8355091383812
19	113	nan	0	CATHR	CATHR	332	332	0	1	1	nan	299	1012.0	1068.0	1.0	8.300816084782225	0.8882426653176599	0.0	0.1554054054054054	0.0447030015279842	72.17582103407753	52.32590180780452	4.0	1.4525633472042199	1.0	31.295112570439176	33.15573454809252	18.7418318075007	289.9159999999995	0.2360836952230557	10.894117901101708	18.68627498112619	0.0470588244497776	0.00784313678741455	4.0922873324042195	0.239215686917305	0.239215686917305	0.05586727128770107	0.062495902946910334	0.05098039284348488	0.027450980618596077	0.027450980618596077	0.031789815647641634	0.03171804123626311	0.062745101749897	998.8249738383173	1064.2919202817977	0.0	994.9498327759197
19	114	nan	0	CATHR	CATHR	332	332	0	1	1	nan	90	947.0	1058.0	1.0	7.5287987828708145	0.7307859672292166	0.0	0.16666666666666666	0.05445528412919193	34.33117727594767	26.476404589747453	1.0	1.0	1.0	16.927219772625666	23.434690702437365	14.702299511316014	144.11399999999998	0.22756005056890014	2.9490197002887726	2.9490197002887726	0.027450980618596077	0.003921570256352425	1.4017319145538158	0.062745101749897	0.062745101749897	0.03276688555876414	0.03276688555876414	0.0313725508749485	0.019607843831181526	0.019607843831181526	0.009891739582936062	0.009891739582936062	0.04313725605607033	953.1077127548974	1063.267287234365	0.0	953.1888888888889
19	115	nan	0	CATHR	CATHR	332	332	0	1	1	nan	362	837.0	1081.0	1.0	5.304678968821141	0.7426888063108689	0.0	0.20521541950113378	0.06066045048367003	58.06846020624784	52.0	5.656854249492381	1.6662904126451705	1.0	33.799704140716976	38.884773236988565	31.45969803556276	273.8459999999995	0.2885611797528896	12.937255296856165	26.070589046925306	0.05882352963089943	0.011764705181121826	2.065735312915654	0.14901961386203766	0.14901961386203766	0.06600640457579676	0.07201820178708648	0.06666667014360428	0.0313725508749485	0.0313725508749485	0.02366813237298477	0.022359105714542016	0.08235294371843338	827.4972924313785	1072.9989470426954	0.0	826.1988950276243
19	116	nan	0	CATHR	CATHR	332	332	0	1	1	nan	333	1231.0	1069.0	1.0	7.276953801582277	0.850628073075172	0.0	0.14773735581189	0.04933871588095649	69.4690734915764	53.823786563191554	5.0	1.6125492825972452	1.0	32.24173400679166	36.52460866171118	30.067076293973386	291.2279999999994	0.25198637911464244	19.384314332157373	37.84706002101302	0.06666667014360428	0.0156862735748291	5.088297817392165	0.7647058963775635	0.7647058963775635	0.09889956291917028	0.113654834897937	0.0784313753247261	0.04313725605607033	0.04313725605607033	0.09472491955272964	0.09659058159038673	0.10980392247438431	1243.7859289774005	1074.789348243365	0.0	1248.855855855856
19	117	nan	0	CATHR	CATHR	332	332	0	1	1	nan	1187	1308.0	1095.0	1.0	1.7338568057312582	0.6316420914722009	0.0	0.36523076923076925	0.15294038427832415	57.176330555795	68.00735254367721	13.0	4.337157418551712	4.0	46.18040858401213	44.32652942690022	21.48661368253316	312.29799999999943	0.5788831992197025	32.698040053248405	146.03137663006783	0.08235294371843338	0.0313725471496582	1.0554506982249512	0.8392156958580017	0.8392156958580017	0.13455983561007576	0.12302559109525511	0.11372549086809158	0.054901961237192154	0.04313725605607033	0.10301248252814385	0.07102966741625454	0.14509804546833038	1299.0316343447976	1092.7933830846619	0.0	1299.2931760741365
19	118	nan	0	CATHR	CATHR	332	332	0	1	1	nan	578	1054.0	1083.0	1.0	3.4825542448800206	0.8487441201409831	0.0	0.3063063063063063	0.11893835068528825	63.24599620070847	52.354560450833695	7.0	2.2989967750418403	2.0	31.577540090986272	33.44472071165336	20.132390362359516	247.1199999999996	0.4441029581252401	46.5843146815896	197.13725831732154	0.0784313753247261	0.1450980380177498	6.103199993209127	1.0	1.0	0.2401253334102557	0.3410679209642241	0.21176470816135406	0.04313725605607033	0.04313725605607033	0.27516577869891545	0.3193637950555787	0.5137255191802979	1045.5075391816601	1076.5653470981306	0.0	1040.0034602076125
19	119	nan	0	CATHR	CATHR	332	332	0	1	1	nan	170	794.0	1063.0	1.0	8.83154321237014	0.748697048963157	0.0	0.13375295043273014	0.04143962082418255	51.517306061169734	40.11234224026316	2.23606797749979	1.0870142186094347	1.0	27.946468391218975	34.15145629310425	84.35584432861259	227.04999999999976	0.20250148898153664	8.333333570510149	9.556863013654947	0.05098039284348488	0.00784313678741455	0.8732211973916039	0.0784313753247261	0.0784313753247261	0.05592841322490033	0.056216841256793805	0.05882352963089943	0.0313725508749485	0.0313725508749485	0.009895829668648961	0.009633529167710137	0.062745101749897	795.6581863203157	1082.155108816305	0.0	794.9058823529411
19	120	nan	0	CATHR	CATHR	332	332	0	1	1	nan	179	754.0	1090.0	1.0	3.7619474026948527	0.3748267852292454	0.0	0.254985754985755	0.08793015733958867	30.38970146748411	28.600699292150182	3.605551275463989	1.4295461794259525	1.0	24.724901510764024	28.174136054257346	0.26766983669103983	159.94199999999984	0.3619817997977755	7.368627654388547	13.905882740393281	0.0470588244497776	0.02352941408753395	2.88340370394195	0.25882354378700256	0.25882354378700256	0.06638403292241934	0.07768649575638704	0.07450980693101883	0.0	0.0	0.05010931441195787	0.04979066569420225	0.09803921729326248	749.4153976360556	1089.7163000442467	0.0	748.4022346368715
19	121	nan	0	CATHR	CATHR	332	332	0	1	1	nan	121	1003.0	1086.0	1.0	10.573575299218334	0.5574190331361549	0.0	0.13504464285714285	0.037825424362110525	43.90909101010943	34.058772731852805	1.0	1.0	1.0	26.541085198985797	36.45470197552389	21.90362683872426	200.49599999999975	0.16518771331058021	5.2980393525213	5.2980393525213	0.037254903465509415	0.003921568393707275	0.5323337522626058	0.062745101749897	0.062745101749897	0.04378544919439091	0.04378544919439091	0.04313725605607033	0.027450980618596077	0.027450980618596077	0.007136309084973268	0.007136309084973268	0.0470588244497776	988.8423389650083	1084.279792760532	0.0	988.3719008264463
19	122	nan	0	CATHR	CATHR	332	332	0	1	1	nan	351	1019.0	1103.0	1.0	2.440059753310015	0.661765977034897	0.0	0.3271202236719478	0.10800944080554825	37.37878581636103	36.796738985948195	5.656854249492381	2.0416149685567158	2.0	27.594981668664754	28.023267152498907	-0.4628203853131002	202.08199999999982	0.4649006622516556	16.478431697934866	50.75686399266124	0.05882352963089943	0.0470588244497776	3.565054995160532	1.0	1.0	0.11854986833046666	0.144606450121542	0.09803921729326248	0.0313725508749485	0.0313725508749485	0.16914748197530177	0.1358401070089078	0.17352941632270813	1014.333307579144	1104.8596924889896	0.0	1012.4558404558404
19	123	nan	0	CATHR	CATHR	332	332	0	1	1	nan	327	834.0	1092.0	1.0	2.200347917370783	0.6842284999868145	0.0	0.3811188811188811	0.11706374273619748	34.60548822679145	36.124783736376884	5.385164807134504	2.209491251392743	2.0	22.416650598748912	25.23666436860321	37.353112194444925	187.35599999999982	0.4880597014925373	11.145098343491554	29.82745173946023	0.0784313753247261	0.011764705181121826	0.6327751319132072	0.18039216101169586	0.19607843458652496	0.08443256320826935	0.0912154487445267	0.09019608050584793	0.03529411926865578	0.03529411926865578	0.027689480801612102	0.025393292562809346	0.09803921729326248	831.4503023853971	1096.7992374409657	0.0	830.9969418960245
19	124	nan	0	CATHR	CATHR	332	332	0	1	1	nan	3680	1216.0	1113.0	1.0	1.3695799590019613	0.7787160575574452	0.0	0.44790652385589097	0.2993107428099083	95.83723772713607	110.4943437466371	24.698178070456937	8.317825023723282	7.0710678118654755	58.34953533548424	60.12603298609656	-33.688158621686235	393.0679999999985	0.8006962576153177	77.87843280285597	745.5529570803046	0.10980392247438431	0.039215683937072754	12.400627767708416	1.0	1.0	0.253675676882267	0.20259591225008278	0.1411764770746231	0.0	0.0	0.2559626353473892	0.20084377211731805	0.1921568661928177	1229.5173944164474	1111.419165189602	0.0	1217.3277173913043
19	125	nan	0	CATHR	CATHR	332	332	0	1	1	nan	627	853.0	1083.0	1.0	2.306260866152488	0.6095089201896673	0.0	0.33910221741481883	0.11853986022208565	47.537212944768726	43.46262762420146	6.708203932499369	2.793505989947087	2.23606797749979	39.354796403996296	37.68651413597811	-5.283411299000239	257.8139999999994	0.44785714285714284	10.525490460917354	71.00000207684934	0.05882352963089943	0.03921569138765335	2.73397770738406	0.30588236451148987	0.5568627715110779	0.05720375250498562	0.11323764286578843	0.09019608050584793	0.0117647061124444	0.0117647061124444	0.04855759281668108	0.09021964059810963	0.1411764770746231	861.8671637637256	1086.0960508107746	0.0	859.7767145135566
19	126	nan	0	CATHR	CATHR	332	332	0	1	1	nan	372	797.0	1119.0	1.0	4.324574366823433	0.7346481285296214	0.0	0.2198581560283688	0.05819089558444715	52.9423064359891	47.80167361086848	4.0	1.5412662412767537	1.0	33.37874384305887	35.918619027643594	-1.8385267364649522	283.43199999999945	0.3174061433447099	15.901961218565702	29.78823620080948	0.05882352963089943	0.011764705181121826	3.7197454839632136	0.1764705926179886	0.1921568661928177	0.07795079028708678	0.08007590376561688	0.06666667014360428	0.04313725605607033	0.04313725605607033	0.026099448351081377	0.029759405865104296	0.0941176488995552	816.0126381957438	1114.5671405921444	0.0	812.2930107526881
19	127	nan	0	CATHR	CATHR	332	332	0	1	1	nan	249	755.0	1098.0	1.0	4.231437685207819	0.7409695112496599	0.0	0.259375	0.0818130352211444	43.00360595348382	36.359317925395686	4.123105625617661	1.5293621579569907	1.0	26.186517734287595	28.878584286149206	-59.55416504256088	195.56599999999972	0.375	9.505882637575269	23.486275216564536	0.0470588244497776	0.02352941408753395	1.1876407370472388	0.2862745225429535	0.47058823704719543	0.06888320751866137	0.09432239042797003	0.06666667014360428	0.01568627543747425	0.01568627543747425	0.049595272194630995	0.07386181562771005	0.10980392247438431	748.0442477882416	1106.6413424430682	0.0	747.004016064257
19	128	nan	0	CATHR	CATHR	332	332	0	1	1	nan	194	791.0	1117.0	1.0	7.8414546488828005	0.8213756333425338	0.0	0.20208333333333334	0.04946052200312754	54.04103257212173	40.162171256046406	3.0	1.2268444067104431	1.0	23.0	30.824337462417517	-0.5220882222769668	222.01199999999972	0.23108993448481238	7.2313727624714375	10.27058857306838	0.04313725605607033	0.011764708906412125	2.25229309930455	0.0784313753247261	0.0784313753247261	0.04919301198960162	0.05294117821169268	0.05098039284348488	0.019607843831181526	0.019607843831181526	0.013966192034260756	0.014235800002146793	0.062745101749897	781.8587248042038	1112.705994630136	0.0	779.7216494845361
19	129	nan	0	CATHR	CATHR	332	332	0	1	1	nan	164	924.0	1095.0	1.0	8.444320811534894	0.4753165229004676	0.0	0.14616755793226383	0.043510316409973014	44.574166780761104	33.301651610693426	2.23606797749979	1.1070108321736862	1.0	30.857738089497097	39.21701469039014	81.27689289472941	217.63599999999957	0.19181286549707602	6.329411916434765	7.6588237173855305	0.04313725605607033	0.011764705181121826	1.9159984255553437	0.062745101749897	0.06666667014360428	0.0445733233551744	0.04670014461820445	0.0470588244497776	0.019607843831181526	0.019607843831181526	0.009220166762093376	0.010209809589457365	0.05882352963089943	923.0819252543187	1104.7547363709432	0.0	923.0853658536586
19	130	nan	0	CATHR	CATHR	332	332	0	1	1	nan	141	990.0	1124.0	1.0	11.429385287376213	0.6062530390569452	0.0	0.11244019138755981	0.033833141499477665	50.117489534127486	39.44616584663204	1.0	1.0	1.0	27.577164466275352	39.85702664135644	-63.03575907538404	228.84599999999952	0.15469007131102577	5.929411945864558	5.929411945864558	0.03235294297337532	0.00784313678741455	1.331531149278061	0.125490203499794	0.125490203499794	0.04205256699194722	0.04205256699194722	0.04313725605607033	0.019607843831181526	0.019607843831181526	0.015427615853009117	0.015427615853009117	0.0470588244497776	980.6534391180871	1115.2817460182819	0.0	979.7801418439716
19	131	nan	0	CATHR	CATHR	332	332	0	1	1	nan	180	940.0	1124.0	1.0	10.51367703008755	0.7105328989263433	0.0	0.12244897959183673	0.0238946555099631	56.73936783052919	49.8196748283246	1.0	1.0	1.0	33.33974297349128	39.9254495029555	59.69347786470687	307.6739999999994	0.15557476231633535	6.325490411370993	6.325490411370993	0.027450980618596077	0.00784313678741455	0.7573177980328123	0.0784313753247261	0.0784313753247261	0.03514161339650552	0.03514161339650552	0.03529411926865578	0.019607843831181526	0.019607843831181526	0.009706389821738722	0.009706389821738722	0.04313725605607033	949.1983880937438	1115.920644690417	0.0	949.9555555555555
19	132	nan	0	CATHR	CATHR	332	332	0	1	1	nan	1509	1003.0	1151.0	1.0	1.80967834324519	0.8280006348177501	0.0	0.39920634920634923	0.17641821725051948	72.6669074013776	72.44998274671983	13.601470508735444	4.1678206053085445	3.605551275463989	44.83097227707367	40.74630866368209	-69.0944371044532	327.85199999999907	0.6465295629820051	28.439216393977404	225.9960838779807	0.06666667014360428	0.035294122993946075	6.76421215120197	1.0	1.0	0.1093816015152977	0.14976546313981492	0.11372549086809158	0.0	0.0	0.15182736229507635	0.17128975603698424	0.14411765336990356	1010.7791042233696	1135.154835346393	0.0	1007.2418820410868
19	133	nan	0	CATHR	CATHR	332	332	0	1	1	nan	3281	1249.0	1139.0	1.0	1.7150875369727026	0.9068580650860506	0.0	0.4962189957652753	0.32010567933976486	110.14913261676705	118.29623831720095	17.08800749063506	5.819648709386419	5.0990195135927845	48.64562667254307	46.42082915437565	-21.51520590743849	358.8899999999989	0.8467096774193549	54.388236582279205	668.1333497092128	0.11764705926179886	0.052941180765628815	3.227933475134908	1.0	1.0	0.1812941219409307	0.20363710750052202	0.16274510324001312	0.0	0.0	0.21931436400408869	0.16847611408490457	0.22745098173618317	1265.7210841463384	1132.8313122887137	0.0	1268.9433099664736
19	134	nan	0	CATHR	CATHR	332	332	0	1	1	nan	299	747.0	1126.0	1.0	5.371770706119288	0.8815564311771759	0.0	0.18548387096774194	0.06154286983015897	57.80284414669388	51.24451190127583	4.242640687119285	1.5082987177333227	1.0	23.742721287992495	27.287489051177623	14.554171240486632	247.08799999999945	0.32482346550787616	8.854902170598507	16.882353372871876	0.0470588244497776	0.00784313678741455	2.549676112896393	0.2235294133424759	0.2235294133424759	0.05148198936394481	0.05646272031060828	0.05098039284348488	0.019607843831181526	0.019607843831181526	0.02331408207325562	0.021757250909504797	0.062745101749897	759.0127758589399	1128.1121951056648	0.0	761.4816053511705
19	135	nan	0	CATHR	CATHR	332	332	0	1	1	nan	1414	867.0	1153.0	1.0	2.014465506913038	0.6744461560353502	-1.0	0.30586199437594636	0.11765704016978651	68.45178155390595	73.49829930005184	12.649110640673518	3.996957301766949	3.1622776601683795	48.452337632791455	50.539595650234254	42.28545344218363	388.61599999999885	0.5012406947890818	19.698039680719376	137.84314108267426	0.062745101749897	0.019607845693826675	1.1250009508569647	0.3176470696926117	0.6392157077789307	0.06654743135378167	0.09748454107685592	0.0784313753247261	0.0313725508749485	0.0313725508749485	0.02960432225175982	0.06479744292764736	0.10980392247438431	856.2236984478654	1149.072005712121	0.0	855.1442715700141
19	136	nan	0	CATHR	CATHR	332	332	0	1	1	nan	296	744.0	1135.0	1.0	4.378233435223115	0.7778867277113607	0.0	0.2005420054200542	0.08711433033850745	48.629461580098074	42.720018726587654	5.0990195135927845	1.7093636091832092	1.0	27.979207736706385	30.55897338835463	50.94470631033524	206.63599999999968	0.39179351422898745	8.674510071054101	18.55294186063111	0.05882352963089943	0.003921572118997574	1.3336261849618887	0.09019608050584793	0.0941176488995552	0.05783006714036067	0.06267885763726726	0.062745101749897	0.027450980618596077	0.027450980618596077	0.0116613037882038	0.011366964681871285	0.06666667014360428	751.0224053426949	1143.8867046797452	0.0	752.1418918918919
19	137	nan	0	CATHR	CATHR	332	332	0	1	1	nan	470	912.0	1149.0	1.0	5.074114372591635	0.9301714213156016	0.0	0.21942110177404295	0.07427670468098636	73.08638395179052	63.56099432828282	7.211102550927978	2.235565946304634	1.4142135623730951	30.067246320706584	26.831874675906956	7.591046852505079	281.9859999999995	0.3733121525019857	18.850980741903186	58.57255035452545	0.05098039284348488	0.027450982481241226	7.573584821628544	1.0	1.0	0.09472854644172456	0.1246224475628201	0.0784313753247261	0.027450980618596077	0.027450980618596077	0.16220486982770577	0.15005775461430382	0.11372549086809158	915.361408723406	1150.7303160047495	0.0	922.7531914893617
19	138	nan	0	CATHR	CATHR	332	332	0	1	1	nan	1403	984.0	1174.0	1.0	1.6010864402597225	0.8249510483343944	0.0	0.32275132275132273	0.1497145785877763	65.79096596212399	78.10249675906654	15.620499351813308	5.064861950248701	4.242640687119285	33.10382750114349	37.1853291288113	57.84394320661505	343.16399999999885	0.6140043763676148	21.800000604242086	247.28628085181117	0.09019608050584793	0.0627450942993164	2.649301398078598	0.800000011920929	1.0	0.08861788863513043	0.17625536767769862	0.14509804546833038	0.0	0.0	0.09278412778041467	0.1495987968324927	0.21176470816135406	982.5499540325549	1169.5437533864228	0.0	980.5588025659301
19	139	nan	0	CATHR	CATHR	332	332	0	1	1	nan	519	689.0	1135.0	1.0	2.0137800346885872	0.8714662116083577	0.0	0.4801110083256244	0.1575533637541621	46.31668850148926	46.09772228646444	8.94427190999916	3.031384066415125	2.23606797749979	21.54277267004178	22.716276720656495	79.0281851462646	203.45799999999986	0.5884353741496597	9.945098323747516	146.0509822834283	0.07450980693101883	0.06666666641831398	5.476453762266632	0.20392157137393951	1.0	0.06719661029559132	0.2814084437060276	0.10196078568696976	0.0	0.0	0.04309543923277379	0.33529982465382974	0.343137264251709	689.7080525428786	1136.8069436181297	0.0	691.6570327552987
19	140	nan	0	CATHR	CATHR	332	332	0	1	1	nan	1317	709.0	1134.0	1.0	4.011075606347472	0.9146433443828187	0.0	0.2365301724137931	0.0806632906339509	107.37435999643006	96.17692030835673	8.94427190999916	2.799728570810888	2.23606797749979	39.06299794203177	43.40734535764312	71.38145091389438	452.9599999999988	0.4238133547868061	33.66274581104517	164.72941581904888	0.062745101749897	0.02352941408753395	5.670645912410213	1.0	1.0	0.09350762725290325	0.12507928308204166	0.08235294371843338	0.0	0.0	0.13617428520862343	0.13625453277154292	0.125490203499794	721.475932003983	1149.1489547997423	0.0	723.0356871678056
19	141	nan	0	CATHR	CATHR	332	332	0	1	1	nan	718	714.0	1185.0	1.0	2.181756892107905	0.732244237709733	0.0	0.33473193473193474	0.13611352579093144	52.18115410115865	59.09314681077663	9.0	3.0704488221750634	2.23606797749979	37.652963175694744	35.53756408612586	76.80847832836695	257.4639999999996	0.500174155346569	25.541176989674568	103.78823769837618	0.06666667014360428	0.027450978755950928	4.812233057236101	1.0	1.0	0.12520184798860082	0.14455186308966042	0.09019608050584793	0.04313725605607033	0.04313725605607033	0.1779200371469309	0.17517992559650655	0.11764705926179886	713.3438751421711	1181.1607723042964	0.0	709.3022284122562
19	142	nan	0	CATHR	CATHR	332	332	0	1	1	nan	1542	957.0	1189.0	1.0	1.8724955217100905	0.8817205369262299	0.0	0.3655761024182077	0.1846407451986647	77.47122031535918	83.72574275573791	14.866068747318506	4.874941648495802	4.0	37.84354960327245	36.54875869042963	34.95783115516646	323.95399999999904	0.6529748041499047	21.019608434289694	149.73333748802543	0.07450980693101883	0.019607841968536377	3.9174873528547676	0.2078431397676468	0.27843138575553894	0.08407843373715877	0.09710333170429665	0.0941176488995552	0.0	0.0	0.037728344581195616	0.03519878719872646	0.11372549086809158	956.928317008877	1188.0770258369862	0.0	953.5440985732814
19	143	nan	0	CATHR	CATHR	332	332	0	1	1	nan	371	834.0	1167.0	1.0	2.9919341066696346	0.7356417279545757	0.0	0.24456163480553725	0.09811840440969527	44.01720056587262	41.23105625617661	6.0	2.216610349897222	2.0	26.716472662094162	29.81596790112854	-47.86965611589595	217.97999999999968	0.3846552617936755	8.784313956275582	27.074510568752885	0.05098039284348488	0.011764705181121826	2.8771095686389323	0.32156863808631897	0.32549020648002625	0.05779153918602357	0.0729771174359916	0.05882352963089943	0.019607843831181526	0.019607843831181526	0.03882868200283878	0.04294431580322093	0.08235294371843338	828.1600521389801	1165.094437974508	0.0	827.277628032345
19	144	nan	0	CATHR	CATHR	332	332	0	1	1	nan	228	801.0	1188.0	1.0	6.819657550592495	0.8461715205911918	0.0	0.1986062717770035	0.054381434691105	55.505809886932205	42.15447781671598	2.8284271247461903	1.2491911043302395	1.0	22.593787027716917	29.57963706193873	17.096392438951206	229.5339999999996	0.266199649737303	8.439215909689665	12.631372928619385	0.0470588244497776	0.00784314051270485	0.9649025705581794	0.08235294371843338	0.09019608050584793	0.051458633595668685	0.055400758458856954	0.05882352963089943	0.0313725508749485	0.0313725508749485	0.01106461972540264	0.012079582916653538	0.062745101749897	785.7193418223544	1180.0412915171303	0.0	785.6491228070175
19	145	nan	0	CATHR	CATHR	332	332	0	1	1	nan	1018	895.0	1160.0	1.0	1.8734474993208077	0.4984649919318549	0.0	0.42399000416493127	0.11536924280460412	52.626551744474035	53.009433122794285	9.0	3.071596938257126	2.23606797749979	43.73389813581504	45.62247497977978	-79.51000708658185	332.991999999999	0.5471647406611126	22.545098453760147	129.46666943654418	0.054901961237192154	0.011764708906412125	7.8255568855739845	1.0	1.0	0.0870467121766801	0.12717747488855027	0.062745101749897	0.0313725508749485	0.0313725508749485	0.15192214954289965	0.17830886716805555	0.09803921729326248	898.1857393656576	1164.8556067627296	0.0	894.2966601178782
19	146	nan	0	CATHR	CATHR	332	332	0	1	1	nan	487	873.0	1193.0	1.0	1.9622212044480756	0.8051265479108469	0.0	0.3557341124908692	0.15430126297345279	42.434305426353205	41.677331968349414	6.082762530298219	2.4162458257541393	2.0	31.702293264527228	25.16791647131634	39.85672873323409	199.15199999999984	0.5211342964151954	7.878431599587202	33.88235400617123	0.05882352963089943	0.011764705181121826	1.2147866643091727	0.125490203499794	0.13333334028720856	0.0535947727863075	0.0695736221892633	0.06666667014360428	0.027450980618596077	0.027450980618596077	0.015601568112451919	0.0208280028850487	0.0784313753247261	863.6650462758286	1188.7677083208364	0.0	862.4537987679671
19	147	nan	0	CATHR	CATHR	332	332	0	1	1	nan	366	792.0	1220.0	1.0	2.6388312909414746	0.7731638001596164	0.0	0.25416666666666665	0.10916471876977096	41.88620329229205	44.91102314577124	6.082762530298219	2.2985160586123268	2.0	22.650181239291328	26.564497549848042	-19.283747389373143	205.25999999999968	0.4385859796285201	8.458823785185814	26.572549808770418	0.05882352963089943	0.0156862773001194	1.9665939499106948	0.1921568661928177	0.1921568661928177	0.059991658050963216	0.0726025951059301	0.07450980693101883	0.0313725508749485	0.0313725508749485	0.0271443021005581	0.023897467984697354	0.09019608050584793	791.5850059203406	1215.5854486361081	0.0	793.1775956284152
19	148	nan	0	CATHR	CATHR	332	332	0	1	1	nan	994	941.0	1212.0	1.0	2.5384401015994933	0.9081927826948105	0.0	0.3276203032300593	0.11404099018442185	73.87218301747157	81.2219182240853	11.180339887498949	3.5367306311192075	2.8284271247461903	35.720708651266605	30.919358131889165	2.42399917242749	330.95399999999916	0.5113168724279835	22.80784374475479	149.16471031308174	0.07450980693101883	0.06666667386889458	4.6205080067166575	0.6470588445663452	0.6470588445663452	0.08478752321470183	0.1500651009185933	0.125490203499794	0.0	0.0	0.0963565288339346	0.10328884271065478	0.2235294133424759	941.438809557789	1213.6374582786432	0.0	937.0885311871227
19	149	nan	0	CATHR	CATHR	332	332	0	1	1	nan	864	697.0	1199.0	1.0	2.728549086421762	0.8338439859682212	0.0	0.34546181527389047	0.11768149874858129	67.77575517962525	62.0966987850401	9.0	3.2031832622218706	2.8284271247461903	40.0	37.412229571072714	-87.82971551192982	303.74399999999935	0.47695280154568037	14.431372940540314	109.30588519573212	0.05882352963089943	0.023529410362243652	5.152952237244999	0.22745098173618317	1.0	0.06114988534127252	0.12651144119876404	0.07450980693101883	0.0313725508749485	0.0313725508749485	0.024663789638252668	0.1466410457482274	0.11764705926179886	699.655831811919	1205.7211638686035	0.0	701.9375
19	150	nan	0	CATHR	CATHR	332	332	0	1	1	nan	591	801.0	1230.0	1.0	3.3948990185190655	0.7608111486967811	0.0	0.2418166939443535	0.09210885065257168	59.919378593602545	53.14132102234569	7.810249675906654	2.440091068883231	2.0	41.81291024417277	38.886079256057485	8.864589340000277	283.95399999999944	0.3729883243925528	18.65882406756282	60.211766351014376	0.0784313753247261	0.0156862735748291	1.9433611178175225	0.41960784792900085	0.41960784792900085	0.08843044581783327	0.1018811613384338	0.0941176488995552	0.027450980618596077	0.027450980618596077	0.056327963375705205	0.04702003482222646	0.11372549086809158	816.9766185227492	1233.5653901443015	0.0	816.6700507614213
19	151	nan	0	CATHR	CATHR	332	332	0	1	1	nan	801	854.0	1254.0	1.0	1.9760975141356674	0.4749993849820723	0.0	0.3205282112845138	0.10757933579735499	47.64300220937936	52.20153254455275	8.48528137423857	3.059719632102305	2.8284271247461903	43.89275540354018	41.925181007886366	8.854061140883402	305.8839999999992	0.4573222951755638	12.419608136638999	58.235295781865716	0.05882352963089943	0.0156862735748291	2.0803477979803855	0.1882352977991104	0.21176470816135406	0.05671053943670776	0.07270324067648654	0.07450980693101883	0.0	0.0	0.03065984795420604	0.026148568527582173	0.08529412001371384	859.9122558843208	1248.1274073959485	0.0	859.5655430711611
19	152	nan	0	CATHR	CATHR	332	332	0	1	1	nan	927	716.0	1264.0	1.0	2.0318415276969612	0.7658889600046297	0.0	0.3153061224489796	0.12517870531982644	58.218037337709895	63.694583757176716	10.770329614269007	3.461778700220196	3.0	37.359115501485256	37.4326180723165	-45.29092725005313	305.05599999999936	0.49282296650717705	15.901961207389832	88.34902204945683	0.06666667014360428	0.023529410362243652	1.6293177950857305	0.3490196168422699	0.3490196168422699	0.0694408786348901	0.09530638840286605	0.09803921729326248	0.0	0.0	0.04996411745924927	0.03968787940940591	0.11764705926179886	724.7079319423307	1260.6519597216525	0.0	724.7141316073355
19	153	nan	0	CATHR	CATHR	332	332	0	1	1	nan	983	786.0	1237.0	1.0	2.7897507431841158	0.7942676165145627	0.0	0.350445632798574	0.13914414660836796	71.35067696142679	61.91122676865643	8.06225774829855	2.8133988753074446	2.23606797749979	38.731092948374304	43.35039272312248	-47.945306418986924	297.9539999999995	0.5249666221628838	20.11764755472541	82.58823768049479	0.06666667014360428	0.0156862735748291	1.5618561759451481	0.1568627506494522	0.1568627506494522	0.08417425755115233	0.08401651849490822	0.08235294371843338	0.04313725605607033	0.04313725605607033	0.023123147661813066	0.02065203000966818	0.09803921729326248	770.7867046561447	1241.332905951324	0.0	771.2227873855544
19	154	nan	0	CATHR	CATHR	332	332	0	1	1	nan	618	787.0	1289.0	1.0	2.7490829892889033	0.7435516318394941	0.0	0.29428571428571426	0.11137975513354145	54.64979978531872	49.25444142409901	6.082762530298219	2.2064717676775487	2.0	32.660610886249096	36.54314755255591	63.36227654194937	264.05599999999936	0.4881516587677725	18.52156914398074	62.58823700621724	0.07450980693101883	0.023529410362243652	1.0493050061930103	0.29019609093666077	0.30588236451148987	0.09260784571990371	0.10127546441135477	0.0941176488995552	0.0	0.0	0.03942235356605304	0.04322862986702568	0.11764705926179886	783.2279448435834	1276.7890977300835	0.0	783.9045307443366
19	155	nan	0	CATHR	CATHR	332	332	0	1	1	nan	915	833.0	1263.0	1.0	2.6032939408347104	0.6818399507827175	0.0	0.31475748194014447	0.1169620711395517	62.81004648075938	60.83584469702052	8.0	2.5613146340051505	2.23606797749979	47.07702788371916	45.945636218400914	29.956999663266636	313.5399999999992	0.4976883328800653	24.482353754341602	85.49019872769713	0.06666667014360428	0.023529410362243652	0.4072137413031241	0.2235294133424759	0.2235294133424759	0.0979294150173664	0.09343191117781108	0.09019608050584793	0.0	0.0	0.03654498497067863	0.029686286531878315	0.11764705926179886	819.2316054571983	1258.576880706129	0.0	819.5213114754098
19	156	nan	0	CATHR	CATHR	332	332	0	1	1	nan	953	736.0	1283.0	1.0	2.3040069637878062	0.8733684183919828	0.0	0.4183494293239684	0.1743445962842479	67.17153992301432	67.468511173732	8.54400374531753	3.075037581344155	2.8284271247461903	31.71917075604092	32.71658141651535	12.103051830474241	262.0879999999996	0.6529633436108256	16.6392162181437	96.08627742901444	0.062745101749897	0.0313725471496582	0.8934847539396014	0.250980406999588	0.3176470696926117	0.0827821702395209	0.10082505501470561	0.0941176488995552	0.0	0.0	0.05579193836623699	0.050283213893361364	0.12941177189350128	751.4631866970134	1282.1832911519411	0.0	750.8394543546694
20	1	nan	0	CATHR	CATHR	332	332	0	1	1	nan	166	959.0	738.0	1.0	9.809630436986675	0.40561824194283985	0.0	0.14472537053182213	0.03848771714713868	47.51117039083316	38.27531841800928	2.0	1.07168370443742	1.0	29.800858380607	43.42723286032141	-26.32299920610016	232.8079999999997	0.18181818181818182	8.243137512356043	9.403921868652105	0.03529411926865578	0.011764705181121826	3.875654749179716	0.21176470816135406	0.21176470816135406	0.05495425008237362	0.056650131738868105	0.0470588244497776	0.027450980618596077	0.027450980618596077	0.030088039770215336	0.02953358889861098	0.06666667014360428	955.9399499140778	750.47122604155	0.0	952.722891566265
20	2	nan	0	CATHR	CATHR	332	332	0	1	1	nan	536	991.0	768.0	1.0	3.198373817234339	0.642262564347954	0.0	0.36314363143631434	0.11023866418784611	52.41432932874805	46.75467891024384	5.0990195135927845	1.9419841979818926	2.0	34.82630165734962	40.17478159734591	84.46116809032843	247.18399999999963	0.4382665576451349	15.945098474621773	44.14117779582739	0.062745101749897	0.0156862735748291	0.8273732256609645	0.2235294133424759	0.2235294133424759	0.07932884813244663	0.0823529436489317	0.0784313753247261	0.04313725605607033	0.04313725605607033	0.03538339830216418	0.03026468019324794	0.09019608050584793	984.1726190511365	755.0437100191766	0.0	984.5466417910447
20	3	nan	0	CATHR	CATHR	332	332	0	1	1	nan	2095	1069.0	764.0	1.0	2.160988804424747	0.927549584475117	0.0	0.4604395604395604	0.17695143090761725	100.44087803127131	94.42986815621421	12.36931687685298	4.644231034071886	4.123105625617661	43.347784487529445	37.53476664817086	15.008968622501966	385.7179999999989	0.5889794770874333	16.86666703596711	262.71373276412487	0.062745101749897	0.027450978755950928	5.630102207315581	0.1882352977991104	1.0	0.055665567775469015	0.1254003497680787	0.09019608050584793	0.0	0.0	0.024670359860236246	0.12362550022125444	0.13333334028720856	1040.3169483462866	758.6591384212662	0.0	1045.2797136038187
20	4	nan	0	CATHR	CATHR	332	332	0	1	1	nan	367	922.0	787.0	1.0	1.8867899375402024	0.8414727304522516	0.0	0.42476851851851855	0.1410719416142281	36.96510287055799	35.22782990761707	6.0	2.2871694150247848	2.0	21.913466179497938	19.972229820972405	1.3414167860625352	180.8079999999998	0.586730615507594	5.6980393417179585	22.760784924030304	0.05098039284348488	0.00784314051270485	1.052504443105406	0.09019608050584793	0.16078431904315948	0.04417084761021673	0.06201848753141772	0.05882352963089943	0.01568627543747425	0.01568627543747425	0.015522164911680885	0.023002962834619667	0.06666667014360428	913.080978640292	787.4726051009073	0.0	913.2779291553134
20	5	nan	0	CATHR	CATHR	332	332	0	1	1	nan	819	978.0	816.0	1.0	2.8048871570272107	0.777415042871648	0.0	0.3283881315156375	0.09775628035031236	64.69088979687804	61.465437442517235	7.280109889280518	2.3147157268023952	2.0	38.63487862222225	40.68979066466083	-72.53714966336344	324.46999999999923	0.49621326870645266	33.109804540872574	137.9372580833733	0.05882352963089943	0.027450982481241226	12.957476872865612	1.0	1.0	0.12685748866234703	0.16842156054135934	0.0784313753247261	0.0313725508749485	0.0313725508749485	0.1960350464270672	0.21917839768196357	0.12941177189350128	979.8263490299504	811.7526012877878	0.0	982.7081807081807
20	6	nan	0	CATHR	CATHR	332	332	0	1	1	nan	207	1007.0	785.0	1.0	3.4031964388170346	0.706625859966129	0.0	0.28434065934065933	0.0808627282532755	34.596061588039326	31.144823004794873	4.123105625617661	1.5434515812590066	1.0	21.50348808914498	24.47973642318758	36.182765402037376	179.35599999999988	0.37330928764652843	7.054902158677578	15.823529839515686	0.03529411926865578	0.019607841968536377	3.7187973964338923	0.3333333432674408	0.37254902720451355	0.0573569281193299	0.07644217313775693	0.05098039284348488	0.01568627543747425	0.01568627543747425	0.056334833326827344	0.06683736489320283	0.09019608050584793	1008.2788104123116	790.6009913424572	0.0	1011.9516908212561
20	7	nan	0	CATHR	CATHR	332	332	0	1	1	nan	132	1067.0	796.0	1.0	7.740475678096838	0.5314006790037001	0.0	0.15172413793103448	0.04811823365825405	38.925337327287636	31.016124838541646	2.0	1.0389555729070528	1.0	23.574758339572238	32.97445528214075	-53.5869683489929	185.66799999999978	0.21515892420537897	6.117647172883153	6.737255031242967	0.0470588244497776	0.00784313678741455	0.41983791143722793	0.06666667014360428	0.06666667014360428	0.05055906754448887	0.05103981084274975	0.05098039284348488	0.027450980618596077	0.027450980618596077	0.00870052954002516	0.008607778251582706	0.05882352963089943	1054.062863815869	798.8870779645459	0.0	1054.2424242424242
20	8	nan	0	CATHR	CATHR	332	332	0	1	1	nan	473	963.0	820.0	1.0	1.8386068614861317	0.8369110770219904	0.0	0.4978947368421053	0.1637944880724439	41.290267116607076	42.5440947723653	7.810249675906654	2.6563444365196305	2.0	20.592194189509325	22.59976854335043	82.86967270941183	190.49599999999987	0.6252478519497686	26.454902624711394	172.3451000638306	0.07450980693101883	0.10000000521540642	7.85334649917298	1.0	1.0	0.17996532397762854	0.3643659620799802	0.14705882966518402	0.01568627543747425	0.01568627543747425	0.24894135498936681	0.36976627641006266	0.7147058993577957	964.3672066832812	820.8219713936898	0.0	962.2029598308668
20	9	nan	0	CATHR	CATHR	332	332	0	1	1	nan	225	948.0	821.0	1.0	5.317074735999284	0.6491674608660618	0.0	0.20833333333333334	0.0592423966787746	43.92642963452406	37.21558813185679	4.0	1.4262000370544143	1.0	28.89982698910151	33.41244193005607	73.03364192211643	218.46399999999966	0.2805486284289277	7.219608081504703	12.356863202527165	0.03529411926865578	0.0156862735748291	3.3026383664758145	0.10980392247438431	0.10980392247438431	0.04878113568584259	0.054919392011231846	0.05882352963089943	0.01568627543747425	0.01568627543747425	0.021625047746035107	0.020008108030775715	0.06666667014360428	941.7127896170006	814.7070771350714	0.0	941.7066666666667
20	10	nan	0	CATHR	CATHR	332	332	0	1	1	nan	490	892.0	791.0	1.0	2.9877202764793007	0.6819939751460634	0.0	0.30701754385964913	0.11980637157143252	49.26730308034254	41.97618372363071	5.0	1.9404100090491814	2.0	35.78619264060382	36.032025929429416	81.48979724957167	226.7059999999997	0.43458980044345896	9.690196298062801	28.439216427505016	0.05098039284348488	0.00784313678741455	0.3188174434200085	0.07450980693101883	0.08235294371843338	0.053834423878126675	0.05803921719898983	0.05882352963089943	0.03529411926865578	0.03529411926865578	0.007642651229012199	0.00823434215222799	0.062745101749897	895.1082460075488	805.9218147016982	0.0	894.9367346938775
20	11	nan	0	CATHR	CATHR	332	332	0	1	1	nan	64	1041.0	804.0	1.0	6.635809140794798	0.4626255189686238	0.0	0.2222222222222222	0.061581373993805866	24.646414369552502	20.0	1.0	1.0	1.0	15.0	21.85037216147355	76.64978539827379	114.28000000000003	0.25	2.4862745981663465	2.4862745981663465	0.03529411926865578	0.003921568393707275	0.38160588629866593	0.05882352963089943	0.05882352963089943	0.038848040596349165	0.038848040596349165	0.03529411926865578	0.027450980618596077	0.027450980618596077	0.006852889973279652	0.006852889973279652	0.04313725605607033	1037.5378548548977	810.4053627704207	0.0	1037.15625
20	12	nan	0	CATHR	CATHR	332	332	0	1	1	nan	438	1048.0	821.0	1.0	3.697155954388631	0.7083693106117633	0.0	0.22729631551634666	0.07793939656778806	52.44013814407838	46.2709412050371	4.123105625617661	1.624168450897576	1.4142135623730951	32.30977323325003	37.01445164685936	-8.735791328671864	265.74399999999935	0.3805386620330148	11.109804216772318	25.34509875252843	0.05098039284348488	0.00784313678741455	0.6593908152926209	0.07450980693101883	0.0784313753247261	0.05554902108386159	0.05786552226604664	0.05882352963089943	0.03529411926865578	0.03529411926865578	0.008072885835888971	0.007791172499634625	0.062745101749897	1066.4242611082786	821.2526690487229	0.0	1067.0593607305937
20	13	nan	0	CATHR	CATHR	332	332	0	1	1	nan	234	881.0	825.0	1.0	6.402310253995804	0.5601027802734345	0.0	0.16642958748221906	0.056642564016630335	47.54836987143687	37.013511046643494	3.1622776601683795	1.3691495615371958	1.0	31.909803600458925	39.390169200461095	34.40043671961442	227.84599999999963	0.2381679389312977	8.141176709905267	12.58823567070067	0.0470588244497776	0.00784313678741455	1.4990765602853535	0.0784313753247261	0.08235294371843338	0.05088235443690792	0.05379587893461824	0.05882352963089943	0.0	0.0	0.012797404565005473	0.012185602255148628	0.062745101749897	871.1227413998389	821.6563862379222	0.0	870.3076923076923
20	14	nan	0	CATHR	CATHR	332	332	0	1	1	nan	580	990.0	828.0	1.0	3.21965892529906	0.9212096904106509	0.0	0.25892857142857145	0.12411477747372071	64.21989084296908	56.824290580701486	7.810249675906654	2.7119644688721563	2.23606797749979	24.045126959309968	24.985805261455237	-22.464617625556674	242.3299999999995	0.4742436631234669	17.00000036135316	69.27451150864363	0.05882352963089943	0.011764708906412125	5.331559806003785	1.0	1.0	0.094444446451962	0.11943881294593729	0.062745101749897	0.03529411926865578	0.03529411926865578	0.1403442414374315	0.15658375717385048	0.0941176488995552	990.479762242995	825.1115199679609	0.0	995.7775862068966
20	15	nan	0	CATHR	CATHR	332	332	0	1	1	nan	1658	964.0	848.0	1.0	2.0204177281594906	0.7392852745573043	0.0	0.4083743842364532	0.11164285084987643	76.52719746958172	74.84650960465692	12.806248474865697	4.316024890961673	3.1622776601683795	49.37897456999641	51.532830808069754	26.881339258024454	431.9979999999986	0.5452153896744492	25.66666733287275	187.87451486103237	0.062745101749897	0.0156862773001194	7.095416797531196	0.5098039507865906	1.0	0.07825203455144131	0.11331394141196162	0.07450980693101883	0.027450980618596077	0.027450980618596077	0.08126698546086635	0.13292448660966052	0.0941176488995552	956.9403857260908	845.5396384682546	0.0	950.0054282267793
20	16	nan	0	CATHR	CATHR	332	332	0	1	1	nan	164	1040.0	824.0	1.0	5.336435004806871	0.49892092822403555	0.0	0.2019704433497537	0.05147989734927554	35.687153555036375	30.610455730027933	3.0	1.1760903944959387	1.0	25.383180589377915	30.92818278374323	69.3530985222431	200.08199999999982	0.26387771520514886	5.349019782617688	7.564706126227975	0.0313725508749485	0.011764705181121826	2.053298420897651	0.09019608050584793	0.09019608050584793	0.041465269632695256	0.046126256867243746	0.04313725605607033	0.019607843831181526	0.019607843831181526	0.013739815990458332	0.01577487459284823	0.05882352963089943	1032.7335406592995	829.5484707632552	0.0	1033.371951219512
20	17	nan	0	CATHR	CATHR	332	332	0	1	1	nan	453	998.0	856.0	1.0	2.759458046100599	0.8448891341681731	0.0	0.26124567474048443	0.0892849831995225	49.737854579081876	51.54609587543949	5.385164807134504	2.1623202550812715	2.0	28.043649789118124	26.606839864161568	-16.70976640253072	252.5019999999995	0.4039233169861792	8.501961007714272	27.164706770330667	0.05098039284348488	0.00784314051270485	1.7595141029176242	0.09803921729326248	0.14509804546833038	0.04697216026361476	0.059966240111105226	0.05882352963089943	0.027450980618596077	0.027450980618596077	0.012611397256509099	0.01692059374470248	0.06666667014360428	1002.0470621877037	851.9780568896817	0.0	1003.4172185430464
20	18	nan	0	CATHR	CATHR	332	332	0	1	1	nan	255	892.0	829.0	1.0	3.795865256949165	0.894636231539375	0.0	0.26785714285714285	0.09552712635520558	45.329861978342386	37.44329045369811	3.1622776601683795	1.489877924114337	1.0	18.655962688111934	20.253167917752577	-57.02474118325546	183.1519999999997	0.4400345125107852	7.2509805373847485	14.129412107169628	0.05098039284348488	0.00784313678741455	0.24305017616098062	0.0784313753247261	0.08235294371843338	0.05216532760708452	0.055409459243802466	0.05098039284348488	0.04313725605607033	0.04313725605607033	0.0065629616949140395	0.008110512230870224	0.05980392266064882	885.3483208335205	838.838467920012	0.0	885.5058823529412
20	19	nan	0	CATHR	CATHR	332	332	0	1	1	nan	244	892.0	881.0	1.0	2.539361126623392	0.8916224438351498	-1.0	0.27232142857142855	0.11056690627150076	36.20932841897782	34.88552708502482	5.830951894845301	2.056371512249208	1.4142135623730951	18.052303607268804	16.394847296003096	-47.016722327352426	166.5279999999999	0.48221343873517786	4.788235414773226	12.67843171954155	0.0470588244497776	0.00784313678741455	1.7311633675499098	0.06666667014360428	0.0784313753247261	0.042752101917618086	0.05196078573582602	0.05098039284348488	0.019607843831181526	0.019607843831181526	0.011764236962744298	0.012531906819012655	0.05882352963089943	893.3544695237085	881.0652644677997	0.0	894.5081967213115
20	20	nan	0	CATHR	CATHR	332	332	0	1	1	nan	1294	831.0	861.0	1.0	1.7974662367087426	0.468347039533095	0.0	0.35471491228070173	0.15272120606990464	57.630050199336104	64.53681120105021	9.848857801796104	3.5683358199006263	3.0	49.32901503312154	50.9187193373358	47.73971496576436	326.303999999999	0.5582398619499569	18.003922048956156	105.8745127543807	0.05882352963089943	0.0156862773001194	2.4067183127652814	0.14901961386203766	0.48627451062202454	0.07005417139671656	0.08181956163398818	0.07450980693101883	0.0	0.0	0.026685233920301588	0.043600385289725964	0.09019608050584793	831.7344247488496	870.1749388694113	0.0	830.1483771251932
20	21	nan	0	CATHR	CATHR	332	332	0	1	1	nan	1007	950.0	886.0	1.0	2.049334048367316	0.9201208937993112	0.0	0.42328709541824294	0.17634584806784612	67.44611196752054	61.71709649683789	8.48528137423857	3.3982108076352375	3.0	36.197994553408364	26.41422082443642	-63.08259701925049	267.87799999999953	0.6130898021308981	11.411764986813068	62.019609957933426	0.05098039284348488	0.003921572118997574	0.5888888070689696	0.18039216101169586	0.18039216101169586	0.05434173803244318	0.06158849052426358	0.062745101749897	0.019607843831181526	0.019607843831181526	0.019513713592443617	0.01284830937048504	0.06666667014360428	942.9968384904013	898.5102117550554	0.0	942.5034756703078
20	22	nan	0	CATHR	CATHR	332	332	0	1	1	nan	1218	980.0	869.0	1.0	1.7950029041575446	0.5986069641212138	0.0	0.3406993006993007	0.12276553949770898	58.193541347862265	67.06713054842886	12.206555615733702	4.281357143632985	3.605551275463989	48.28078792603348	46.61552220957384	-10.22896461317075	353.0939999999991	0.5073942928556551	16.70588276721537	101.50196353159845	0.05098039284348488	0.011764708906412125	3.6463286852277412	0.33725491166114807	0.6941176652908325	0.06256884931541337	0.08333494542824174	0.062745101749897	0.027450980618596077	0.027450980618596077	0.037879461675811535	0.0750595819646142	0.0784313753247261	979.1221265068114	873.3443572894158	0.0	979.756157635468
20	23	nan	0	CATHR	CATHR	332	332	0	1	1	nan	2034	1058.0	902.0	1.0	1.6285896276055112	0.7645981962077287	0.0	0.4151867728107777	0.15559621665987747	77.11667652987838	78.26237921249263	13.601470508735444	4.832051114594569	4.123105625617661	59.68817249625809	49.7022573020799	60.222970028623806	405.30399999999895	0.600177043375627	18.666667122393847	167.86275034025311	0.062745101749897	0.0156862735748291	1.047278145422044	0.1411764770746231	0.250980406999588	0.05870021107671021	0.08252839249766623	0.0784313753247261	0.027450980618596077	0.027450980618596077	0.0172817955014866	0.027841099904762925	0.0941176488995552	1049.0581941458042	892.0241327226906	0.0	1048.0624385447395
20	24	nan	0	CATHR	CATHR	332	332	0	1	1	nan	564	834.0	928.0	1.0	3.8029932844781933	0.7109777554246832	0.0	0.25578231292517006	0.09040997223163962	60.410828913616406	51.22499389946279	6.082762530298219	2.1496518788559538	2.0	43.1335136523794	42.481770775238765	-65.74039016190619	279.98599999999936	0.38159675236806495	18.71372589841485	53.58431499823928	0.07450980693101883	0.0156862735748291	1.9346084547576348	0.16078431904315948	0.16078431904315948	0.08744731728231238	0.09500765070609801	0.10196078568696976	0.03529411926865578	0.03529411926865578	0.028098926797337432	0.02589768308864205	0.11372549086809158	832.6963553755068	912.8193062057172	0.0	830.9822695035461
20	25	nan	0	CATHR	CATHR	332	332	0	1	1	nan	708	951.0	922.0	1.0	1.950129948726136	0.8358470160381699	0.0	0.3782051282051282	0.13215661417756316	51.96114468435212	55.036351623268054	9.848857801796104	3.088473139268344	2.23606797749979	32.829635607074046	28.524717019548532	-19.488945015466058	259.46399999999954	0.5522620904836193	11.980392437428236	60.219609532505274	0.05098039284348488	0.011764708906412125	3.437209036409429	0.2666666805744171	0.3529411852359772	0.05901671151442481	0.08505594566738033	0.062745101749897	0.04313725605607033	0.04313725605607033	0.026522510976934966	0.05070432674075413	0.0941176488995552	954.524225025833	921.1000260551475	0.0	957.7655367231638
20	26	nan	0	CATHR	CATHR	332	332	0	1	1	nan	640	863.0	876.0	1.0	5.502402388635441	0.9384815686688576	0.0	0.28520499108734404	0.0865208088298705	89.40053114263083	68.54195795277518	5.0	1.9850159876349411	2.0	29.79792374638298	30.872625406001653	-81.32134547619202	304.88399999999933	0.3851941017153175	15.160784682258964	42.70980522967875	0.05882352963089943	0.011764708906412125	1.1832959056297665	0.12941177189350128	0.12941177189350128	0.06591645514025636	0.06673407067137305	0.062745101749897	0.027450980618596077	0.027450980618596077	0.022116702176517202	0.016107108849482854	0.0784313753247261	855.4576255720367	905.286934136925	0.0	856.2140625
20	27	nan	0	CATHR	CATHR	332	332	0	1	1	nan	196	1022.0	918.0	1.0	7.024903045262072	0.784544041863074	0.0	0.17192982456140352	0.056714683634139396	50.30912789537577	38.3275357934736	2.8284271247461903	1.18698637464007	1.0	25.32474019123246	31.195336772041507	18.633634012258074	208.39399999999966	0.24794433902593296	9.74117674678564	13.623529806733131	0.05098039284348488	0.00784314051270485	2.1061823242626656	0.27450981736183167	0.27450981736183167	0.06581876180260568	0.06950780513639353	0.05882352963089943	0.0313725508749485	0.0313725508749485	0.03924360701613937	0.04276928788474869	0.06666667014360428	1006.7055268406809	917.3364996957336	0.0	1005.8469387755102
20	28	nan	0	CATHR	CATHR	332	332	0	1	1	nan	105	902.0	927.0	1.0	7.974740099887985	0.6414933480871808	0.0	0.15217391304347827	0.04464747291186237	36.65204258976304	29.274562336608895	1.0	1.0	1.0	20.608393492772336	28.116830009659484	-10.362665604779483	171.90999999999983	0.21	3.1960785631090403	3.1960785631090403	0.027450980618596077	0.003921568393707275	0.3927642408793401	0.04313725605607033	0.04313725605607033	0.030438843458181337	0.030438843458181337	0.0313725508749485	0.01568627543747425	0.01568627543747425	0.0047035108391043565	0.0047035108391043565	0.03431372717022896	909.857668713768	931.8368097729596	0.0	909.8857142857142
20	29	nan	0	CATHR	CATHR	332	332	0	1	1	nan	230	980.0	943.0	1.0	5.515609556153423	0.7369376735472271	0.0	0.2161654135338346	0.06237854477508033	47.07979666257974	37.57658845611187	4.123105625617661	1.4305590590678805	1.0	26.516874597206776	31.82409221603922	-9.506905485735427	215.25399999999973	0.28031687995124926	9.101960983127356	13.913725771009922	0.05098039284348488	0.003921568393707275	2.3067808763854027	0.21960784494876862	0.21960784494876862	0.0606797398875157	0.060494459873956186	0.05098039284348488	0.04313725605607033	0.04313725605607033	0.030124512016692133	0.027392757765433786	0.05882352963089943	990.0155017270729	935.1561442711675	0.0	987.8826086956522
20	30	nan	0	CATHR	CATHR	332	332	0	1	1	nan	168	1013.0	931.0	1.0	7.266373406300764	0.5159471366387962	0.0	0.16	0.047881007812371146	42.3391255160791	35.17101079013795	2.23606797749979	1.1294241772810862	1.0	26.761812244214603	36.26855968548379	-56.14403939210087	209.9799999999997	0.21621621621621623	6.109804134815931	8.070588491857052	0.0313725508749485	0.011764705181121826	1.7436442846849325	0.16470588743686676	0.16470588743686676	0.043955425430330444	0.048039217213434834	0.04313725605607033	0.01568627543747425	0.01568627543747425	0.020651984505278574	0.02259565745129297	0.05882352963089943	1023.6064139844434	932.6103012629749	0.0	1024.6190476190477
20	31	nan	0	CATHR	CATHR	332	332	0	1	1	nan	1210	832.0	967.0	1.0	1.854991692905966	0.48282362630431735	0.0	0.4474852071005917	0.16284263490137285	56.83479054214711	56.36488268416781	8.246211251235321	3.0440984723175	2.8284271247461903	46.087291757473245	49.771227373846955	5.491488936805705	305.57199999999943	0.6373452725836186	14.945098457857966	80.48627724312246	0.05882352963089943	0.00784314051270485	0.23687273252813854	0.10196078568696976	0.10980392247438431	0.06026249378168535	0.06651758449844832	0.06666667014360428	0.027450980618596077	0.027450980618596077	0.01466811335036346	0.012339572619337038	0.07450980693101883	818.9188267128175	955.2391346702195	0.0	819.0487603305785
20	32	nan	0	CATHR	CATHR	332	332	0	1	1	nan	605	946.0	952.0	1.0	2.4246674279412077	0.8542639561328648	0.0	0.3273809523809524	0.11073960855748179	54.20714902414288	56.293871780150276	7.211102550927978	2.5509052717810508	2.0	31.829047037165875	28.179016592988216	-1.3705638064091819	262.0179999999995	0.44848035581912526	9.219608033075929	39.07451091893017	0.05098039284348488	0.011764708906412125	2.511430006668879	0.07450980693101883	0.14509804546833038	0.04656367693472691	0.0645859684610416	0.062745101749897	0.019607843831181526	0.019607843831181526	0.011456460609600745	0.020445367207156038	0.07450980693101883	936.857988765902	952.0488759441191	0.0	934.3570247933884
20	33	nan	0	CATHR	CATHR	332	332	0	1	1	nan	778	849.0	969.0	1.0	2.7078068920544838	0.6414445753195216	0.0	0.3598519888991674	0.12714953629665154	58.072746016469544	53.53503525729669	7.810249675906654	2.4840675847578537	2.0	41.759113130091315	44.551632525451744	-61.22309453554474	277.29199999999946	0.49302915082382753	16.447059255093336	62.51372726634145	0.05098039284348488	0.011764708906412125	2.762590247941979	0.37254902720451355	0.37254902720451355	0.07245400552904553	0.08035183453257255	0.062745101749897	0.03529411926865578	0.03529411926865578	0.04893652389569984	0.04696304433157908	0.09019608050584793	854.264098855024	956.9429144983595	0.0	856.2506426735218
20	34	nan	0	CATHR	CATHR	332	332	0	1	1	nan	642	1030.0	969.0	1.0	3.682599563195622	0.7896342182337441	0.0	0.26783479349186484	0.10079288441759521	66.08084720988877	60.440052945046304	5.656854249492381	2.09835957624387	2.0	35.54346537740071	40.54574541640923	-58.5275068316922	282.91599999999937	0.4193337687785761	12.796078719198704	41.00000114738941	0.05098039284348488	0.00784313678741455	0.1630638936793717	0.1725490242242813	0.1725490242242813	0.05816399417817593	0.06386293013612059	0.05882352963089943	0.03529411926865578	0.03529411926865578	0.01843701827705319	0.016875708005457013	0.07450980693101883	1046.9406982530604	952.3542802109298	0.0	1046.9517133956385
20	35	nan	0	CATHR	CATHR	332	332	0	1	1	nan	125	1050.0	970.0	1.0	8.353508739168413	0.5569249014946649	0.0	0.14863258026159334	0.04412892883123245	39.67147786640971	31.400636936215164	2.0	1.0405685424949238	1.0	23.2	32.94965587077699	-54.55157031672418	188.6679999999997	0.1976284584980237	4.768627619370818	5.188235471025109	0.03529411926865578	0.00784313678741455	0.646762593907215	0.07450980693101883	0.07450980693101883	0.040757501020263404	0.04150588376820087	0.04313725605607033	0.027450980618596077	0.027450980618596077	0.008073657261221888	0.008479066264022459	0.0470588244497776	1049.7792894887664	980.1239607081867	0.0	1049.72
20	36	nan	0	CATHR	CATHR	332	332	0	1	1	nan	65	939.0	985.0	1.0	5.573359820952012	0.7248095854338059	0.0	0.2006172839506173	0.0696180661989835	25.057820661460713	20.808652046684813	1.0	1.0	1.0	13.3128047094055	17.263566674745153	38.10944233334658	108.31800000000004	0.2968036529680365	2.133333407342434	2.133333407342434	0.027450980618596077	0.003921570256352425	0.8810131205899702	0.062745101749897	0.062745101749897	0.03282051395911437	0.03282051395911437	0.0313725508749485	0.019607843831181526	0.019607843831181526	0.008412775210178386	0.008412775210178386	0.03529411926865578	946.4062499782813	988.1470588157741	0.0	945.7692307692307
20	37	nan	0	CATHR	CATHR	332	332	0	1	1	nan	678	1027.0	1012.0	1.0	3.0130914467205128	0.8527540716595324	0.0	0.21029776674937964	0.08335308597367058	63.8844455559089	63.06346010171025	9.433981132056603	2.9731111590085226	2.23606797749979	31.53273754557165	33.36765337436776	65.78749297259827	319.71199999999914	0.37283475391806425	13.309804255142808	83.8588258381933	0.05098039284348488	0.019607841968536377	8.253143604597435	0.5137255191802979	0.9098039269447327	0.05941876899617325	0.12368558383214351	0.062745101749897	0.01568627543747425	0.01568627543747425	0.06808652500874968	0.14805607648113353	0.11372549086809158	1027.0980639650743	1011.2760475106719	0.0	1024.345132743363
20	38	nan	0	CATHR	CATHR	332	332	0	1	1	nan	461	851.0	984.0	1.0	2.906537331078856	0.6947717627383215	0.0	0.30130718954248364	0.09609206169311185	47.41043122106974	49.193495504995376	7.280109889280518	2.3953317769277	2.0	32.789309794092695	34.09901778904373	35.07172143103741	245.53399999999948	0.3895226024503592	19.94117678888142	78.3803936149925	0.05098039284348488	0.019607845693826675	9.444714437889253	1.0	1.0	0.1152669178548059	0.17002254580258677	0.06666667014360428	0.01568627543747425	0.01568627543747425	0.2072083775473147	0.24684503023981558	0.13921569287776947	849.6649822837862	986.1570521149176	0.0	857.9674620390456
20	39	nan	0	CATHR	CATHR	332	332	0	1	1	nan	271	903.0	992.0	1.0	3.0211451390884876	0.7577094997310139	0.0	0.24976958525345622	0.07625731500051779	38.25288960999455	38.58756276314948	4.47213595499958	1.7494813760724766	1.0	27.165701582432092	24.963529606042027	30.634210144185282	211.32399999999978	0.3930384336475707	4.886274638585746	17.60784367006272	0.027450980618596077	0.02352941408753395	2.549373536908437	0.125490203499794	0.2862745225429535	0.03515305495385429	0.06497359287846022	0.05882352963089943	0.0117647061124444	0.0117647061124444	0.018999798774519055	0.05144881164617953	0.07450980693101883	901.6623608132409	990.4278396518562	0.0	899.1328413284133
20	40	nan	0	CATHR	CATHR	332	332	0	1	1	nan	183	968.0	984.0	1.0	5.656184930738441	0.7304085477944906	0.0	0.186734693877551	0.06383104105583573	42.39815284216787	34.52535300326414	4.0	1.3757790696121188	1.0	26.543700709156553	28.95838388834329	-87.51286001762233	189.8079999999998	0.2606837606837607	5.215686410665512	8.925490409135818	0.03529411926865578	0.011764705181121826	2.844285835318544	0.062745101749897	0.125490203499794	0.04139433659258343	0.048773171634621956	0.0470588244497776	0.01568627543747425	0.01568627543747425	0.011009648791562843	0.017381425053670706	0.05882352963089943	967.2289103818895	990.7517575229391	0.0	967.1803278688525
20	41	nan	0	CATHR	CATHR	332	332	0	1	1	nan	1203	828.0	984.0	1.0	2.3138765004529818	0.427921613615863	-1.0	0.3342595165323701	0.10377116304959726	62.40446935824388	69.9714227381436	8.54400374531753	2.7144737369084107	2.23606797749979	50.08792269599529	56.402148582039665	18.909141900770376	381.67999999999904	0.4964919521254643	22.654902581125498	90.24706160649657	0.05882352963089943	0.00784314051270485	3.3028417417031046	0.3333333432674408	0.3333333432674408	0.07379447094829153	0.07501833882501793	0.06666667014360428	0.0313725508749485	0.0313725508749485	0.052473117309687574	0.03445631914890938	0.0784313753247261	815.9719723625967	991.2078390520613	0.0	812.6791354945968
20	42	nan	0	CATHR	CATHR	332	332	0	1	1	nan	617	836.0	1022.0	1.0	2.0909843746770806	0.9016208680648052	0.0	0.47608024691358025	0.19912931827685224	52.59065385226588	48.507731342539614	7.211102550927978	2.594347319385683	2.23606797749979	22.044845684171573	22.74689017375788	-78.11692867808736	197.3239999999998	0.7124711316397229	35.29411819577217	208.23137647658587	0.09803921729326248	0.1568627431988716	5.402592648487673	1.0	1.0	0.22338049490995046	0.3374900753267194	0.2235294133424759	0.03529411926865578	0.03529411926865578	0.26297796573193005	0.294066110660325	0.5009804144501686	837.4939076011027	1002.1434114022145	0.0	838.1912479740681
20	43	nan	0	CATHR	CATHR	332	332	0	1	1	nan	96	1000.0	1023.0	1.0	8.032022830049915	0.7044835077784616	0.0	0.15763546798029557	0.04978315375900372	36.153424631076035	29.120439557122072	1.0	1.0	1.0	19.289893727027113	25.658821490139086	11.468771647556922	155.66799999999992	0.2157303370786517	2.9529412891715765	2.9529412891715765	0.027450980618596077	0.003921568393707275	0.7834802204438449	0.04313725605607033	0.04313725605607033	0.030759805095537256	0.030759805095537256	0.0313725508749485	0.01568627543747425	0.01568627543747425	0.0061571993826470255	0.0061571993826470255	0.03529411926865578	1000.9495351949739	1012.2509959989657	0.0	1000.6354166666666
20	44	nan	0	CATHR	CATHR	332	332	0	1	1	nan	445	1203.0	1030.0	1.0	2.1204852233230578	0.7371349214268832	0.0	0.2933421226104153	0.13065957974997483	40.62333419182114	43.829214001622255	7.810249675906654	2.8345256657156823	2.23606797749979	24.591497252613316	27.451039087778295	38.65651795321011	206.87799999999976	0.5011261261261262	7.266666870564222	51.40000145882368	0.05098039284348488	0.03529411926865578	3.288843721157754	0.14901961386203766	0.501960813999176	0.04943310796302192	0.11550562125578355	0.08235294371843338	0.0	0.0	0.024314663500924916	0.09146937274224537	0.14411765336990356	1202.8234531146134	1026.743266953774	0.0	1199.5528089887641
20	45	nan	0	CATHR	CATHR	332	332	0	1	1	nan	108	916.0	1037.0	1.0	5.714087864924076	0.6306647577818929	0.0	0.2231404958677686	0.057630787215161294	31.344618937674184	25.0	2.8284271247461903	1.114552137885289	1.0	19.219381243542035	24.325160371970103	-45.691652431592395	153.458	0.27033792240300375	3.043137333355844	3.850980489514768	0.019607843831181526	0.01568627543747425	3.1799779694886507	0.062745101749897	0.06666667014360428	0.03237380141867919	0.035657226754766375	0.03529411926865578	0.0117647061124444	0.0117647061124444	0.015155131276242977	0.01661671402905722	0.05098039284348488	920.4490835447414	1031.3655804351706	0.0	923.3981481481482
20	46	nan	0	CATHR	CATHR	332	332	0	1	1	nan	299	846.0	1031.0	1.0	3.9578697948773014	0.8940138989457205	0.0	0.23767885532591415	0.09210099384578174	50.086344337056545	41.677331968349414	4.47213595499958	1.6667600987390616	1.0	21.39580537873903	22.440646975499064	48.71203766521889	201.97999999999976	0.40625	11.913725804537535	27.619608644396067	0.05098039284348488	0.0156862735748291	4.256604253226723	0.9098039269447327	0.9098039269447327	0.0783797750298522	0.09237327305818083	0.062745101749897	0.01568627543747425	0.01568627543747425	0.1100266696690641	0.0986372598893732	0.09019608050584793	850.718159905626	1038.2895073493562	0.0	854.8260869565217
20	47	nan	0	CATHR	CATHR	332	332	0	1	1	nan	130	969.0	1062.0	1.0	9.801954972256583	0.7809910858287491	0.0	0.12037037037037036	0.03472114733037708	48.30527937605634	37.69615364994153	1.0	1.0	1.0	23.33452377915607	30.168684071567366	54.20465364392816	216.9099999999998	0.17687074829931973	4.768627587705851	4.768627587705851	0.027450980618596077	0.003921570256352425	2.372143165794534	0.1411764770746231	0.1411764770746231	0.03668175067466039	0.03668175067466039	0.0313725508749485	0.01568627543747425	0.01568627543747425	0.021368115754531073	0.021368115754531073	0.03921568766236305	957.4802631463565	1049.5970394893354	0.0	955.5846153846154
20	48	nan	0	CATHR	CATHR	332	332	0	1	1	nan	255	1173.0	1063.0	1.0	5.9695450815911055	0.7027962099753335	0.0	0.16865079365079366	0.04683467796448934	50.71371444855262	43.32435804486894	5.0	1.5768681964045148	1.0	32.81024924495415	36.07729188204308	-77.01220147924903	261.57199999999943	0.23534840793724043	8.619608109816909	16.96078479476273	0.03529411926865578	0.011764705181121826	5.433137814243795	0.2862745225429535	0.2862745225429535	0.051003598282940286	0.06651288154808914	0.0470588244497776	0.019607843831181526	0.019607843831181526	0.04160380800795586	0.04761025724345062	0.0784313753247261	1175.4108670692535	1057.7835837822308	0.0	1176.5098039215686
20	49	nan	0	CATHR	CATHR	332	332	0	1	1	nan	2442	1066.0	1031.0	1.0	1.7763884793672835	0.629810724506306	0.0	0.3578021978021978	0.13971751972137433	82.90180857721987	96.33275663033837	14.7648230602334	4.424907698517157	3.605551275463989	61.63514491837357	64.39386714887746	-24.05088606961231	468.65399999999863	0.5868781542898341	28.392157496884465	303.19216458313167	0.05882352963089943	0.023529410362243652	5.432341353205034	0.6941176652908325	1.0	0.07571241999169191	0.12415731555410797	0.07450980693101883	0.027450980618596077	0.027450980618596077	0.08487413518967457	0.14556274112561343	0.11372549086809158	1057.1999638102764	1034.8160230027547	0.0	1062.1535626535626
20	50	nan	0	CATHR	CATHR	332	332	0	1	1	nan	125	902.0	1057.0	1.0	9.339477839162978	0.549036430596745	0.0	0.14863258026159334	0.042436233365897615	41.833689747843216	33.015148038438355	2.0	1.0325685424949238	1.0	26.04862317341877	34.964531769068685	44.93011073175906	192.39399999999983	0.18328445747800587	3.333333445712924	3.8392158169299364	0.019607843831181526	0.00784313678741455	3.418003017522896	0.08235294371843338	0.0941176488995552	0.02824858852299088	0.03071372653543949	0.027450980618596077	0.01568627543747425	0.01568627543747425	0.01438214048034839	0.017605955325616	0.0313725508749485	893.220633318409	1049.165474981772	0.0	892.224
20	51	nan	0	CATHR	CATHR	332	332	0	1	1	nan	637	992.0	1059.0	1.0	2.597391061198682	0.8043617802551613	0.0	0.337037037037037	0.10163515713394296	55.77562888774545	53.33854141237835	6.082762530298219	2.429096365684062	2.0	34.0	33.13852214319558	-23.149694390965365	280.64199999999937	0.4506544039617969	10.388235531747341	48.46274648234248	0.05098039284348488	0.0156862773001194	1.5109278297413529	0.1921568661928177	0.20392157137393951	0.05042832782401622	0.07607966480744503	0.06666667014360428	0.019607843831181526	0.019607843831181526	0.02453118100000947	0.0343512093435627	0.0941176488995552	993.3543453746322	1051.3767599792177	0.0	992.0690737833595
20	52	nan	0	CATHR	CATHR	332	332	0	1	1	nan	322	836.0	1038.0	1.0	3.4439754284047956	0.8225507995017797	0.0	0.2683333333333333	0.09177193164037806	46.19060364592551	43.9089968002003	6.324555320336759	2.0341620420138575	1.4142135623730951	25.86023613685669	26.26821017382436	69.07762986813111	209.97999999999968	0.3950920245398773	12.756862988695502	47.78039322979748	0.05098039284348488	0.019607845693826675	5.688363913930405	1.0	1.0	0.08619502019388853	0.14838631437825306	0.06666667014360428	0.027450980618596077	0.027450980618596077	0.1339308843226982	0.2024649389258872	0.12745098769664764	839.28619499533	1038.9857189868185	0.0	839.2422360248447
20	53	nan	0	CATHR	CATHR	332	332	0	1	1	nan	438	1163.0	1073.0	1.0	3.419451883250912	0.5691289092244665	0.0	0.24279379157427938	0.061956694159822426	47.68600708644135	46.61544808322666	6.082762530298219	1.9350949959147195	1.4142135623730951	39.18560879123256	39.20973877769699	21.963899394954634	298.05599999999936	0.3532258064516129	12.239216051995754	27.466667480766773	0.0470588244497776	0.011764705181121826	2.167658036331373	0.1882352977991104	0.1882352977991104	0.05692658628835234	0.06270928648576889	0.05882352963089943	0.027450980618596077	0.027450980618596077	0.027749911300938367	0.02279108754474207	0.07450980693101883	1155.44031980406	1072.593946289832	0.0	1154.552511415525
20	54	nan	0	CATHR	CATHR	332	332	0	1	1	nan	517	1178.0	1074.0	1.0	3.602023863414398	0.8776708745098758	0.0	0.356551724137931	0.10339573272378431	62.058806845136374	49.64876634922564	7.0	2.071563747529699	2.0	28.0	29.742542573303922	-12.29871584672341	250.6679999999998	0.4682971014492754	13.89803957566619	40.313726626336575	0.05882352963089943	0.011764708906412125	4.033927713771397	0.33725491166114807	0.4117647111415863	0.07090836518197036	0.07797626039910363	0.062745101749897	0.04313725605607033	0.04313725605607033	0.04154232140308561	0.042834173694224084	0.08235294371843338	1189.2672179262909	1069.8831711860796	0.0	1193.2649903288202
20	55	nan	0	CATHR	CATHR	332	332	0	1	1	nan	940	1112.0	1053.0	1.0	3.137308983391515	0.8568697270525101	0.0	0.28169014084507044	0.12797412014590626	76.94666789448407	75.13321502504735	7.0710678118654755	2.284962285923586	2.0	37.046424310672926	39.6685462987438	-22.68036576148264	303.81399999999934	0.4912464071073948	19.52156911790371	69.06666877493262	0.05882352963089943	0.011764705181121826	5.804762719583385	0.6078431606292725	0.6078431606292725	0.07595941291013117	0.07347517954780067	0.062745101749897	0.04313725605607033	0.04313725605607033	0.07205145276631546	0.04634392635719785	0.07450980693101883	1092.4165342324252	1069.946570517634	0.0	1098.05
20	56	nan	0	CATHR	CATHR	332	332	0	1	1	nan	322	881.0	1061.0	1.0	3.046208677156648	0.2757249533257764	0.0	0.26371826371826373	0.08654978142289652	36.03790344584214	36.345563690772494	5.385164807134504	1.923327923617943	1.4142135623730951	30.304663196692488	34.640950822145875	-73.8433173265596	216.22199999999958	0.35658914728682173	7.635294333100319	20.18431432917714	0.0470588244497776	0.0156862735748291	2.073884929382485	0.11764705926179886	0.13333334028720856	0.050564863133114694	0.06268420599123335	0.05882352963089943	0.019607843831181526	0.019607843831181526	0.01994082872698838	0.023510042680951516	0.0784313753247261	875.5329318084468	1062.8704099595113	0.0	873.9099378881988
20	57	nan	0	CATHR	CATHR	332	332	0	1	1	nan	220	1029.0	1081.0	1.0	6.429873608786624	0.7400856952488613	-1.0	0.17054263565891473	0.03149825596146069	49.78823282302936	42.579337712087536	3.0	1.1502290798753994	1.0	28.68	33.48321266624809	85.72740232175056	296.2599999999993	0.2410958904109589	7.180392399430275	9.149019911885262	0.0313725508749485	0.00784313678741455	1.8848208732895415	0.062745101749897	0.06666667014360428	0.03839782031780896	0.041586454144933005	0.03529411926865578	0.019607843831181526	0.019607843831181526	0.00869290981039882	0.011212829788238985	0.05098039284348488	1021.510501444881	1073.7569652424436	0.0	1019.7863636363636
20	58	nan	0	CATHR	CATHR	332	332	0	1	1	nan	181	983.0	1068.0	1.0	4.099157481548644	0.6676133611692473	0.0	0.23116219667943805	0.056252528269477006	34.884509432210294	29.832867780352597	3.0	1.2842985548361399	1.0	21.706078553111478	25.971801922420774	67.46671984613408	201.08199999999977	0.31894273127753303	6.125490399077535	9.050980674102902	0.03529411926865578	0.011764705181121826	2.4988487403516295	0.13333334028720856	0.13333334028720856	0.04537400295612989	0.05000541808896631	0.0470588244497776	0.019607843831181526	0.019607843831181526	0.02031010165974447	0.0203745923248226	0.05882352963089943	986.067591001902	1074.1200173812513	0.0	987.0828729281768
20	59	nan	0	CATHR	CATHR	332	332	0	1	1	nan	196	908.0	1083.0	1.0	5.195519768863087	0.634839687570642	0.0	0.20395421436004163	0.06220812080939369	40.300810457106664	32.55764119219941	3.0	1.2851743082612177	1.0	26.75286900502449	31.1381747095627	32.70852839099239	198.9799999999997	0.27298050139275765	6.462745267897844	10.12156892940402	0.04313725605607033	0.00784313678741455	1.2597160906390497	0.0784313753247261	0.0784313753247261	0.04717332312334193	0.05164065780308174	0.05098039284348488	0.0313725508749485	0.0313725508749485	0.011121601184097073	0.011888913463415357	0.05882352963089943	897.8965516943763	1078.4761720636268	0.0	897.3214285714286
20	60	nan	0	CATHR	CATHR	332	332	0	1	1	nan	102	978.0	1071.0	1.0	6.412755784656507	0.9435824023286751	-1.0	0.15692307692307692	0.050410082763735396	38.760577930785935	33.301651610693426	2.0	1.0260475906812978	1.0	11.351915229662495	12.83509293739291	-45.214857447128175	159.4579999999999	0.37777777777777777	2.77647066116333	3.0588236078619957	0.019607843831181526	0.00784313678741455	3.149793923166352	0.062745101749897	0.062745101749897	0.028623408877972475	0.029988466743745057	0.027450980618596077	0.01568627543747425	0.01568627543747425	0.01205313141312509	0.013243552877470557	0.03333333507180214	969.2205128242446	1078.3564102576906	0.0	966.7843137254902
20	61	nan	0	CATHR	CATHR	332	332	0	1	1	nan	241	940.0	1108.0	1.0	4.505242917247182	0.8337035407848028	0.0	0.19310897435897437	0.05336581836066963	46.028095129561535	45.0	3.605551275463989	1.366863162449373	1.0	23.797082249626857	25.41727951809233	42.921930882907745	238.22199999999958	0.30937098844672656	6.796078629791737	12.686274848878384	0.03529411926865578	0.011764708906412125	2.211312669057934	0.10980392247438431	0.16470588743686676	0.043287125030520616	0.05264014460115512	0.05098039284348488	0.019607843831181526	0.019607843831181526	0.017101658209655465	0.025700341622704508	0.05882352963089943	937.0843894464026	1102.8673878865065	0.0	936.1867219917012
20	62	nan	0	CATHR	CATHR	332	332	0	1	1	nan	85	1031.0	1107.0	1.0	7.232008954161106	0.7541429758818722	0.0	0.16798418972332016	0.05363997722084852	33.09836433684136	26.076809620810597	1.0	1.0	1.0	15.748536231746204	21.73603560895953	-49.8850331619501	141.11400000000003	0.24113475177304963	2.886274628341198	2.886274628341198	0.0313725508749485	0.0019607841968536377	1.0790971022793523	0.05098039284348488	0.05098039284348488	0.03395617209813174	0.03395617209813174	0.03333333507180214	0.019607843831181526	0.019607843831181526	0.006713397329961433	0.006713397329961433	0.03529411926865578	1032.664402157362	1096.1834239371703	0.0	1032.4235294117648
20	63	nan	0	CATHR	CATHR	332	332	0	1	1	nan	531	1062.0	1086.0	1.0	4.110369745171604	0.8970011363163469	0.0	0.2727272727272727	0.10566886908095	68.13136311761012	60.40695324215582	5.0	2.1141456806397803	2.0	28.513717928248905	30.115986257149522	21.721538726501958	251.29199999999952	0.42026117926394935	15.160784713923931	51.74509947746992	0.05098039284348488	0.0156862735748291	6.393883266453655	0.6392157077789307	0.6392157077789307	0.076958298040223	0.09744839826265522	0.062745101749897	0.03529411926865578	0.03529411926865578	0.0806185567173888	0.08274850179117489	0.10196078568696976	1067.356574474934	1087.7716559474982	0.0	1073.1676082862523
20	64	nan	0	CATHR	CATHR	332	332	0	1	1	nan	855	1160.0	1093.0	1.0	2.2374700318798633	0.5727981477867828	0.0	0.37898936170212766	0.12255594014730212	53.947628957995654	55.97320787662612	8.06225774829855	2.8059794501446795	2.23606797749979	41.894926968075474	44.22068032942558	35.05947285240249	296.0879999999994	0.4831873410567957	15.929412212222815	60.16470771282911	0.05882352963089943	0.011764705181121826	0.7289644375303157	0.21176470816135406	0.21176470816135406	0.0658240174058794	0.07036807919629136	0.062745101749897	0.04313725605607033	0.04313725605607033	0.021931403304613448	0.021374934463442984	0.0784313753247261	1151.6662103806077	1098.0851258120979	0.0	1151.2830409356725
20	65	nan	0	CATHR	CATHR	332	332	0	1	1	nan	1515	1180.0	1113.0	1.0	1.5152835954382846	0.6837592287387991	0.0	0.5410714285714285	0.19290471329031483	61.71560295366188	64.07027391856539	12.0	4.219166157785268	4.0	48.68482945273438	45.03435024881715	42.40278218606029	314.1519999999994	0.6568393670062868	16.09411807730794	105.1215720064938	0.05882352963089943	0.00784314051270485	1.2690438118786282	0.1411764770746231	0.32156863808631897	0.06213945203593799	0.0693871762419101	0.06666667014360428	0.04313725605607033	0.03529411926865578	0.016418345466075374	0.02176799511289182	0.0784313753247261	1187.958964363191	1107.0280533900227	0.0	1189.1425742574258
20	66	nan	0	CATHR	CATHR	332	332	0	1	1	nan	1937	834.0	1134.0	1.0	3.547462265516618	0.9085198057829059	0.0	0.2338807051436851	0.08496354488278786	121.86304408349461	110.07270324653611	9.0	3.045280931378649	2.8284271247461903	52.494324017497874	50.91947262486433	57.45697067562232	535.2459999999982	0.46736638919049345	23.984314292669296	184.7019660398364	0.05882352963089943	0.011764705181121826	5.387685080765274	0.0941176488995552	1.0	0.05539102608006766	0.09535465464111327	0.06666667014360428	0.03529411926865578	0.03529411926865578	0.011138627978363078	0.10686596774263955	0.08235294371843338	824.1002357168824	1101.876579153106	0.0	828.715539494063
20	67	nan	0	CATHR	CATHR	332	332	0	1	1	nan	294	944.0	1117.0	1.0	4.856347848574906	0.8942585751958625	0.0	0.20192307692307693	0.06255763325673946	55.01379093366634	51.088159097779204	4.123105625617661	1.5429480545681076	1.0	26.776991184486157	24.621458897641826	9.929877712050082	243.01799999999952	0.31343283582089554	7.890196293592453	18.17254952341318	0.04313725605607033	0.011764708906412125	4.224184387652172	0.14509804546833038	0.2549019753932953	0.047531302973448514	0.06181139293677953	0.05098039284348488	0.019607843831181526	0.019607843831181526	0.021322589206007662	0.03523874442534589	0.06666667014360428	934.3379369771395	1114.059343975331	0.0	930.1360544217687
20	68	nan	0	CATHR	CATHR	332	332	0	1	1	nan	94	1034.0	1107.0	1.0	8.292519500635173	0.5158273328735214	0.0	0.1504	0.048574855560904795	33.85184703098796	25.942243542145693	1.0	1.0	1.0	21.726354566715067	29.000625894802877	-49.22639266356411	155.94199999999995	0.20302375809935205	2.866666752845049	2.866666752845049	0.027450980618596077	0.003921570256352425	1.0652742204730483	0.05098039284348488	0.05098039284348488	0.03049645481750052	0.03049645481750052	0.027450980618596077	0.019607843831181526	0.019607843831181526	0.006891690998162828	0.006891690998162828	0.03529411926865578	1040.5157319039229	1112.3337892406273	0.0	1040.8936170212767
20	69	nan	0	CATHR	CATHR	332	332	0	1	1	nan	141	1058.0	1124.0	1.0	8.83701247902212	0.6176496935789776	0.0	0.13823529411764707	0.04379053656943024	44.27081966885342	33.95585369269929	2.23606797749979	1.0706199810584267	1.0	26.832815729997478	34.816933993800966	-31.0619396837265	201.15199999999982	0.1909275558564658	5.701960952952504	6.470588421449065	0.03529411926865578	0.00784313678741455	1.2881699418883628	0.09019608050584793	0.09019608050584793	0.04454656994494144	0.045890698024461454	0.04313725605607033	0.019607843831181526	0.019607843831181526	0.013914441867913751	0.014032910069269997	0.05098039284348488	1067.0096970100044	1113.1072726734617	0.0	1065.836879432624
20	70	nan	0	CATHR	CATHR	332	332	0	1	1	nan	303	1122.0	1136.0	1.0	6.257801291183575	0.7441517231060671	0.0	0.1449067431850789	0.0405123576741719	57.745750859202936	50.80354318352215	4.0	1.3829372816486332	1.0	31.400000000000002	38.574775895595565	-27.380150390472817	306.5719999999994	0.2376470588235294	10.831372831016779	17.729412265121937	0.04313725605607033	0.011764708906412125	1.9063154108999725	0.32549020648002625	0.32549020648002625	0.05283596502935014	0.058512911766079	0.05098039284348488	0.019607843831181526	0.019607843831181526	0.03350377329238315	0.03151950623509465	0.06666667014360428	1124.786330427567	1128.929440385301	0.0	1123.2739273927393
20	71	nan	0	CATHR	CATHR	332	332	0	1	1	nan	133	966.0	1149.0	1.0	8.538395660236903	0.6480741297006806	0.0	0.16625	0.04521793613851451	42.780409877439666	32.57299494980466	2.23606797749979	1.0704633901624905	1.0	23.141110657118162	32.58058732107166	-84.80534838019837	192.25399999999982	0.19791666666666666	4.73725507594645	5.686274716630578	0.0313725508749485	0.00784313678741455	2.423598619371435	0.09019608050584793	0.09019608050584793	0.039477125632887085	0.042753945237823894	0.03529411926865578	0.019607843831181526	0.019607843831181526	0.013591628872710005	0.016747700221981198	0.0470588244497776	970.966206913553	1140.7441378894227	0.0	971.8721804511279
20	72	nan	0	CATHR	CATHR	332	332	0	1	1	nan	168	962.0	1149.0	1.0	8.195086221811119	0.6122091403406956	-1.0	0.13333333333333333	0.032165832669429115	46.434529726945904	38.91015291668744	2.0	1.0277193705326926	1.0	29.339863431974194	36.71559116379066	-45.73600726540449	256.1899999999996	0.20388349514563106	5.831372743472457	6.243137462064624	0.027450980618596077	0.00784313678741455	1.6205554874228525	0.08235294371843338	0.08235294371843338	0.036219706481195386	0.03716153251228943	0.03529411926865578	0.01568627543747425	0.01568627543747425	0.012343305112021011	0.012949608426632094	0.04313725605607033	947.8285176062378	1147.7801507598472	0.0	946.9166666666666
20	73	nan	0	CATHR	CATHR	332	332	0	1	1	nan	856	1159.0	1132.0	1.0	2.0481393955719684	0.7030577909980696	0.0	0.3502454991816694	0.12840754339634614	54.42410650651185	55.31726674375732	9.486832980505138	3.0213980559232465	2.23606797749979	35.384325247009016	38.702762781132684	-44.68791258756451	289.4319999999994	0.5712379045712379	15.86274554207921	74.505884449929	0.05882352963089943	0.0156862773001194	1.9094322030296695	0.4313725531101227	0.572549045085907	0.0727648878077028	0.08703958463776752	0.07450980693101883	0.019607843831181526	0.019607843831181526	0.05536632028366328	0.05405516421219049	0.0941176488995552	1149.8393599708352	1139.5659245364084	0.0	1151.6693925233644
20	74	nan	0	CATHR	CATHR	332	332	0	1	1	nan	1055	867.0	1138.0	1.0	1.6520437948484072	0.7131155454895677	0.0	0.33770806658130603	0.13137084115841818	54.52267260898658	70.34912934784623	11.661903789690601	4.131567542284034	3.605551275463989	36.43032151644911	38.22292972163403	20.21102482146183	317.6739999999994	0.5473411154345007	15.129412215203047	75.5686296671629	0.05098039284348488	0.011764708906412125	1.9455387207339316	0.6039215922355652	0.6039215922355652	0.06493309963606458	0.07162903285987005	0.062745101749897	0.019607843831181526	0.019607843831181526	0.06016724966612424	0.046372923681096585	0.0784313753247261	872.6702646861883	1140.0812143034814	0.0	873.1943127962086
20	75	nan	0	CATHR	CATHR	332	332	0	1	1	nan	414	1026.0	1167.0	1.0	4.461342952447396	0.796296941867439	0.0	0.2	0.0479064434671986	58.64514456241353	58.05170109479997	5.0	1.7371392255131493	1.0	31.752892054837364	35.474795528442	49.50824729422193	329.53999999999917	0.2949768436052726	9.847059091553092	22.729412384331226	0.03529411926865578	0.0156862735748291	4.173632414335764	0.29411765933036804	0.29411765933036804	0.044556828468566026	0.054901962280993304	0.05098039284348488	0.01568627543747425	0.01568627543747425	0.03468358810072857	0.031201580993247092	0.062745101749897	1016.9715320945536	1160.1000689975363	0.0	1016.4516908212561
20	76	nan	0	CATHR	CATHR	332	332	0	1	1	nan	340	1062.0	1189.0	1.0	5.314689618310598	0.7962836276981586	-1.0	0.21683673469387754	0.05335300437802489	58.00737695694372	49.64876634922564	5.0	1.5968862685577572	1.0	31.0	35.09002278123246	78.48673791859026	282.98599999999954	0.275974025974026	9.06666693650186	18.549020202830434	0.04313725605607033	0.0156862735748291	2.8365737949943983	0.0941176488995552	0.09803921729326248	0.046735396579906496	0.054555941773030685	0.05882352963089943	0.019607843831181526	0.019607843831181526	0.01589880428813245	0.01784377532571436	0.06666667014360428	1056.2887949224223	1178.0194503285966	0.0	1056.4058823529413
20	77	nan	0	CATHR	CATHR	332	332	0	1	1	nan	1489	1195.0	1150.0	1.0	1.6621708049645045	0.5766504975432352	0.0	0.42062146892655367	0.2086847603794602	61.42866097329863	63.324560795950255	10.816653826391969	3.6232908814666573	3.0	45.47275988866183	50.18665975877791	-43.15157799039132	299.4379999999991	0.6769720390997954	25.72549083828926	174.73725901544094	0.062745101749897	0.023529410362243652	4.5695485053627785	1.0	1.0	0.10457516600930594	0.11735208798887907	0.09019608050584793	0.0313725508749485	0.0313725508749485	0.11015937047412809	0.13581296602833076	0.11372549086809158	1179.4167826626076	1150.2705014125586	0.0	1183.984553391538
20	78	nan	0	CATHR	CATHR	332	332	0	1	1	nan	358	1091.0	1147.0	1.0	2.951102062677209	0.7383022517213177	0.0	0.2663690476190476	0.08912723882390354	43.00352967430917	41.30375285612676	6.0	2.1585103383928237	1.4142135623730951	27.746833917635183	29.00459079342823	-80.04224003651612	224.66799999999967	0.4026996625421822	11.474510105326772	34.831373585388064	0.05098039284348488	0.0156862773001194	3.39832427917764	0.7333333492279053	0.7333333492279053	0.07450980587874527	0.097294339623989	0.06666667014360428	0.019607843831181526	0.019607843831181526	0.10801962862030266	0.10575348231638798	0.09019608050584793	1095.5871425315015	1156.724949333308	0.0	1092.203910614525
20	79	nan	0	CATHR	CATHR	332	332	0	1	1	nan	794	1117.0	1200.0	1.0	3.258446820674631	0.8698240534602988	0.0	0.33931623931623933	0.08024927490983949	72.72335061994266	64.6297145282261	7.615773105863909	2.4159546396706264	2.0	35.0	35.87894161312302	86.31509501661768	352.6099999999992	0.4192185850052798	18.223529882729053	82.33333563804626	0.05882352963089943	0.023529410362243652	2.733098151051722	0.529411792755127	0.7803921699523926	0.0690285222830646	0.10369437737789203	0.07450980693101883	0.0313725508749485	0.0313725508749485	0.06208113941730257	0.08937654517619709	0.10980392247438431	1115.9056918346273	1185.4054774882616	0.0	1116.8060453400503
20	80	nan	0	CATHR	CATHR	332	332	0	1	1	nan	1739	862.0	1162.0	1.0	3.540624150605056	0.9481202289238138	0.0	0.30965099715099714	0.10416494704466678	119.14620415027461	111.89280584559492	12.041594578792296	3.2976492515099873	2.8284271247461903	37.31487638998688	37.87800651001221	20.56287084525582	458.0299999999987	0.5398944427196523	25.52549085393548	181.54118106886744	0.05882352963089943	0.019607841968536377	10.354564867491435	0.5137255191802979	1.0	0.06612821464750124	0.10439400866524867	0.07450980693101883	0.0313725508749485	0.0313725508749485	0.04226757475889488	0.12352586075397552	0.09803921729326248	872.2831745621302	1167.4319875675897	0.0	881.7740080506038
20	81	nan	0	CATHR	CATHR	332	332	0	1	1	nan	1008	970.0	1163.0	1.0	2.2117259492249772	0.8079830416359706	0.0	0.3971631205673759	0.13117917416669242	64.8663818081022	64.40496875241847	10.0	3.064165914990306	2.23606797749979	41.61198597819119	38.2196445152683	-62.67504218393966	310.7439999999993	0.5461934435112435	20.611765133216977	167.36863095872104	0.05882352963089943	0.02352941408753395	6.017801981558882	1.0	1.0	0.08179271878260705	0.16604030849079468	0.07450980693101883	0.027450980618596077	0.027450980618596077	0.12076349107844112	0.21480524651089028	0.16078431904315948	974.8898755723691	1168.6746643732656	0.0	973.3164682539683
20	82	nan	0	CATHR	CATHR	332	332	0	1	1	nan	734	1141.0	1200.0	1.0	2.2324378411315626	0.7396085343035386	0.0	0.38090295796574986	0.16409176173063006	53.564709236367115	52.354560450833695	6.4031242374328485	2.473238130559238	2.0	33.8659512618095	36.051047629674834	-56.973309374239285	237.0879999999995	0.5848605577689243	14.505882728844881	73.60784505307674	0.062745101749897	0.0313725508749485	3.1206866590402926	0.20392157137393951	0.250980406999588	0.07555147254606709	0.10028316764724352	0.09019608050584793	0.03529411926865578	0.03529411926865578	0.03458975598912284	0.04662982257910614	0.125490203499794	1151.4244539172314	1186.853383046182	0.0	1148.348773841962
20	83	nan	0	CATHR	CATHR	332	332	0	1	1	nan	482	1025.0	1177.0	1.0	2.5747881317042154	0.7691744906993792	0.0	0.33753501400560226	0.14105392658253582	47.36239639334801	44.384682042344295	5.656854249492381	2.0184548297441602	2.0	29.84075381479654	30.266409510410284	55.03542186414392	207.22199999999964	0.546485260770975	12.533333752304316	37.81960907578468	0.062745101749897	0.011764705181121826	0.616045416589882	0.3843137323856354	0.3843137323856354	0.07689161811229642	0.07846391924436656	0.07450980693101883	0.0470588244497776	0.04313725605607033	0.03779062610760549	0.026440945955261096	0.09019608050584793	1016.0008295035594	1178.2070717610761	0.0	1015.8029045643153
20	84	nan	0	CATHR	CATHR	332	332	0	1	1	nan	779	1027.0	1213.0	1.0	2.0608128270738084	0.5609621755439668	0.0	0.41304347826086957	0.1353351733592601	49.2310902079567	46.17358552246078	5.385164807134504	2.1311603705117643	2.0	37.51598199580399	40.75553624858632	-82.99037583221241	268.9479999999995	0.5923954372623574	13.98823568969965	54.082354713231325	0.05882352963089943	0.00784314051270485	0.1950242285028071	0.09803921729326248	0.1725490242242813	0.06216993639866511	0.06942535906704919	0.06666667014360428	0.04313725605607033	0.04313725605607033	0.01318165757584957	0.016755158808026645	0.0784313753247261	1037.0679428437827	1199.6866797026878	0.0	1037.1874197689344
20	85	nan	0	CATHR	CATHR	332	332	0	1	1	nan	726	1001.0	1227.0	1.0	2.4915238657081247	0.7932766072846373	0.0	0.2975409836065574	0.0999682950614506	57.93583508814611	60.530983801686226	9.219544457292887	2.8697758859653275	2.23606797749979	34.68720400977737	35.274894609914085	86.81127988423597	302.09399999999926	0.42555685814771393	11.631372915580869	68.26666878722608	0.05882352963089943	0.0156862773001194	5.065048956911306	0.10980392247438431	0.3490196168422699	0.05169499073591497	0.09403122422482932	0.06666667014360428	0.0	0.0	0.017273765193776727	0.06407229093494939	0.10196078568696976	1001.2438534274655	1220.8317439562984	0.0	1001.7066115702479
20	86	nan	0	CATHR	CATHR	332	332	0	1	1	nan	290	912.0	1206.0	1.0	5.957706054842971	0.8240585658455423	0.0	0.17704517704517705	0.06729306423350778	57.68076820724017	43.278170016764804	3.605551275463989	1.4353136860751223	1.0	26.78136253647945	32.67642144928919	45.29751835189816	232.71199999999956	0.3073661897191309	14.43921609222889	25.137255650013685	0.060784315690398216	0.02352941408753395	1.844962613100938	0.18039216101169586	0.18039216101169586	0.08594771483469577	0.08668019189659891	0.08235294371843338	0.03529411926865578	0.03529411926865578	0.036556471668754476	0.0320042040313614	0.10980392247438431	923.3960998675798	1223.9823713094686	0.0	922.9068965517241
20	87	nan	0	CATHR	CATHR	332	332	0	1	1	nan	195	915.0	1239.0	1.0	3.900626521019454	0.7883970284058119	0.0	0.27349228611500703	0.10546937429842135	37.5029944585585	30.463092423455635	3.605551275463989	1.4507763247879188	1.0	19.302045630379215	23.070595072931592	68.84627822309518	152.42599999999996	0.4004106776180698	7.396078635007143	13.14902000874281	0.05882352963089943	0.011764705181121826	1.1275575652535506	0.125490203499794	0.125490203499794	0.06603641638399235	0.06743087183970671	0.062745101749897	0.0313725508749485	0.0313725508749485	0.020481607576974856	0.018005071886926086	0.0784313753247261	909.5893230132008	1231.6418133403076	0.0	909.0205128205129
20	88	nan	0	CATHR	CATHR	332	332	0	1	1	nan	121	934.0	1240.0	1.0	7.635763286883323	0.47974903361608123	0.0	0.14901477832512317	0.05130634642758347	36.47005839244199	29.120439557122072	2.23606797749979	1.052125089168308	1.0	23.082994986228424	31.999039240030964	-34.76095922157105	172.15199999999984	0.21530249110320285	5.603921730071306	6.231372736394405	0.019607843831181526	0.01764705777168274	4.383819682750791	0.1411764770746231	0.1411764770746231	0.050035015447065234	0.051498948234664506	0.03333333507180214	0.01568627543747425	0.01568627543747425	0.03800384513931322	0.03706616611485454	0.07745098322629929	943.0685966083382	1235.896790459632	0.0	946.5041322314049
21	1	nan	0	CATHR	CATHR	332	332	0	1	1	nan	234	1003.0	846.0	1.0	8.16020302848043	0.8966694228985481	0.0	0.16071428571428573	0.0486241641900589	63.71774252160683	53.45091205957107	4.123105625617661	1.3292100696377438	1.0	25.846720124156384	28.207891826056237	69.37185080019066	245.91599999999943	0.25120772946859904	11.588235644623637	17.921569170430303	0.05882352963089943	0.0156862735748291	4.249295311749203	0.1764705926179886	0.1764705926179886	0.07065997344282705	0.07658790243773633	0.0784313753247261	0.0	0.0	0.029000707238484028	0.027949566331347278	0.09019608050584793	998.7748358926341	835.8251641110036	0.0	997.7179487179487
21	2	nan	0	CATHR	CATHR	332	332	0	1	1	nan	211	1011.0	849.0	1.0	7.5030585753700345	0.8615724667682817	0.0	0.15948601662887377	0.046830436055955674	56.588843220843785	48.010415536631214	3.605551275463989	1.3091559804158914	1.0	25.375434257475447	28.726454647381097	-81.04657424186536	237.94799999999955	0.24393063583815028	7.768627719953656	11.133333696052432	0.03529411926865578	0.0156862735748291	2.8880479092551488	0.11372549086809158	0.11372549086809158	0.05012017883841068	0.052764614673234275	0.05882352963089943	0.019607843831181526	0.019607843831181526	0.021563548814667072	0.01918192287418398	0.062745101749897	1012.1613244105239	839.1271574735526	0.0	1014.2037914691944
21	3	nan	0	CATHR	CATHR	332	332	0	1	1	nan	1503	995.0	873.0	1.0	1.4134722490171658	0.6955185594146333	0.0	0.45781297593664333	0.21883585414126086	59.69036199508173	70.22819946431775	14.317821063276353	5.1871721156497035	4.47213595499958	42.53107959036649	42.88801040243153	48.44998237180983	293.7819999999994	0.6844262295081968	22.160784874111414	185.75294582173228	0.0784313753247261	0.019607841968536377	3.198806985666891	0.27450981736183167	1.0	0.09511066469575714	0.1235881209725431	0.09803921729326248	0.04313725605607033	0.04313725605607033	0.04013733238200818	0.11824293714129588	0.11764705926179886	990.7726476483645	864.0387611792293	0.0	988.5296074517631
21	4	nan	0	CATHR	CATHR	332	332	0	1	1	nan	447	1064.0	856.0	1.0	5.93355656007303	0.9476175683861706	0.0	0.23257023933402707	0.08242709460198343	78.2044225222627	61.204574992397426	7.0710678118654755	2.2841116481048913	2.0	26.382704131404154	24.97905374923061	9.481960497601287	261.0499999999997	0.37468566638725903	14.337255327031016	57.07843307964504	0.062745101749897	0.0313725508749485	8.602969978569876	0.3490196168422699	0.4313725531101227	0.07791986590777726	0.12769224402605153	0.08235294371843338	0.019607843831181526	0.019607843831181526	0.06790440753972656	0.10045556252149165	0.1764705926179886	1054.1202335733433	855.9022329050249	0.0	1046.2863534675614
21	5	nan	0	CATHR	CATHR	332	332	0	1	1	nan	1188	941.0	884.0	1.0	1.2089514343840826	0.7278408078049233	-2.0	0.5617021276595745	0.37367695408525764	49.8597520791075	48.54894437575342	13.152946437965905	5.1031325016242395	4.47213595499958	35.68506031116894	34.19113216493332	-38.48220725090369	199.8779999999998	0.8596237337192475	13.200000301003456	111.31764986738563	0.08235294371843338	0.011764705181121826	0.8719352703416475	0.16078431904315948	0.16078431904315948	0.08354430570255351	0.09370172547759732	0.0941176488995552	0.0	0.0	0.035526959247196996	0.022775332817360952	0.10196078568696976	949.3632424342276	878.2178186565408	0.0	948.5008417508418
21	6	nan	0	CATHR	CATHR	332	332	0	1	1	nan	397	1022.0	862.0	1.0	4.585604789381801	0.7409532500328109	0.0	0.19508599508599508	0.06022496276968923	56.4919688926669	54.147945482723536	6.4031242374328485	2.0565318102592625	1.0	35.05091888236514	37.93755515674224	6.953327367121595	287.8139999999991	0.29771278590176226	14.745098488405347	30.098040180280805	0.05098039284348488	0.011764705181121826	6.110982744935497	0.32156863808631897	0.32156863808631897	0.07263595314485392	0.07581370322488867	0.06666667014360428	0.019607843831181526	0.019607843831181526	0.054597999882782855	0.047564866826477384	0.0784313753247261	1033.4119869053231	864.7323778446765	0.0	1027.6952141057934
21	7	nan	0	CATHR	CATHR	332	332	0	1	1	nan	932	1068.0	872.0	1.0	5.318024467221893	0.963723364769048	0.0	0.27787716159809184	0.0983846091727399	108.38609916635177	78.85429601486528	9.0	3.031808458692208	2.8284271247461903	29.89694944650535	28.92858818085633	-23.42872250499179	345.0239999999992	0.45253702354940517	24.60392227396369	103.07059134170413	0.06666667014360428	0.027450978755950928	2.533956853045221	0.45098039507865906	0.45098039507865906	0.09573510612437233	0.11059076324217182	0.09019608050584793	0.0313725508749485	0.0313725508749485	0.0767369753795383	0.06479895770543935	0.13333334028720856	1041.2607388956658	885.1958300035981	0.0	1043.681330472103
21	8	nan	0	CATHR	CATHR	332	332	0	1	1	nan	845	1032.0	911.0	1.0	2.7014402333278693	0.8554203140179912	0.0	0.29330093717459216	0.09402498340150081	67.64505652477338	66.48308055437865	7.280109889280518	2.8523827605519227	2.23606797749979	35.497020460011306	35.03570461537219	-7.774575213702989	336.05599999999924	0.45762252910912526	22.356863401830196	70.88235512003303	0.062745101749897	0.0156862735748291	0.5598135726038533	0.29019609093666077	0.29019609093666077	0.09125250368093958	0.08388444392903317	0.0784313753247261	0.04313725605607033	0.04313725605607033	0.038292635782640326	0.029626282641974276	0.09803921729326248	1035.6699308376308	913.0203596252858	0.0	1035.8153846153846
21	9	nan	0	CATHR	CATHR	332	332	0	1	1	nan	277	1097.0	906.0	1.0	5.926514530531943	0.7116075705686452	0.0	0.19397759103641457	0.056134279355330635	52.8802491333615	48.54894437575342	3.605551275463989	1.381829189217108	1.0	30.674093303633278	37.15245524701677	-69.95820544082918	249.01799999999957	0.27263779527559057	15.592157233506441	25.564706571400166	0.062745101749897	0.019607841968536377	2.469355003550789	0.37254902720451355	0.37254902720451355	0.08909804133432252	0.0922913594635385	0.0784313753247261	0.04313725605607033	0.04313725605607033	0.05301377439319489	0.051063050855627595	0.10098039358854294	1092.8252799424295	909.6398220545099	0.0	1090.6462093862815
21	10	nan	0	CATHR	CATHR	332	332	0	1	1	nan	937	930.0	908.0	1.0	1.7755070272954978	0.6318322569141868	0.0	0.40686061658706035	0.13697810316647255	51.42066364429266	58.137767414994535	11.661903789690601	3.8786215815186615	3.1622776601683795	44.32224654122959	39.856421391740625	-77.17706328197612	293.18999999999954	0.5284827975183306	14.392157204449177	76.4352959394455	0.062745101749897	0.0156862735748291	1.3114276807932173	0.11764705926179886	0.12941177189350128	0.06512288327805058	0.08157448872939754	0.0784313753247261	0.03529411926865578	0.03529411926865578	0.018639473854915503	0.020225919872391765	0.09803921729326248	929.0936842778189	916.7630701565066	0.0	928.1696905016008
21	11	nan	0	CATHR	CATHR	332	332	0	1	1	nan	317	1108.0	907.0	1.0	6.026720008845693	0.877750161777822	0.0	0.17591564927857936	0.06524779175973379	62.8592776835222	52.23983154643591	6.0	1.7595715735889021	1.0	30.49891498117436	30.117050474244966	-82.41963057306029	247.0879999999994	0.2871376811594203	16.490196473896503	54.07058961689472	0.062745101749897	0.035294122993946075	8.360636881178781	0.4941176474094391	0.8666666746139526	0.09264155322413765	0.17056968333405276	0.0941176488995552	0.0	0.0	0.07691741181428635	0.17836556674207937	0.1921568661928177	1106.298955612164	911.5026835056165	0.0	1106.9747634069402
21	12	nan	0	CATHR	CATHR	332	332	0	1	1	nan	355	1050.0	935.0	1.0	3.2135823671735957	0.7667140075923713	0.0	0.28174603174603174	0.09178312736105985	45.35346635250724	42.05948168962618	5.0	1.8764339751261117	1.4142135623730951	28.02081324843614	29.11641783637882	-11.463984665268072	220.4639999999997	0.3901098901098901	13.690196428447962	30.843138050287962	0.06666667014360428	0.0156862735748291	0.893694693376115	0.1411764770746231	0.1411764770746231	0.08719870336591058	0.08688207901489567	0.09019608050584793	0.04313725605607033	0.04313725605607033	0.025960501221633382	0.021370615046106427	0.10196078568696976	1059.8783216504244	933.1387158360177	0.0	1060.6028169014085
21	13	nan	0	CATHR	CATHR	332	332	0	1	1	nan	3655	990.0	902.0	1.0	1.3739095591480595	0.4768203797071179	0.0	0.6087608261159227	0.321409344357711	84.8224984094172	84.8999411071645	14.560219778561036	5.844740103682681	5.385164807134504	70.0764070560755	74.55904005627517	-51.221431543964144	378.0239999999991	0.802943760984183	39.54509908333421	640.2627625092864	0.0941176488995552	0.027450978755950928	11.083423585663892	0.5254902243614197	1.0	0.12281086671842921	0.17517449042661734	0.11764705926179886	0.05098039284348488	0.0470588244497776	0.0751441488483967	0.16555810256095577	0.16078431904315948	984.1648893832614	914.3567714144704	0.0	974.364705882353
21	14	nan	0	CATHR	CATHR	332	332	0	1	1	nan	472	1131.0	966.0	1.0	3.256513514768907	0.7707385482950504	0.0	0.22306238185255198	0.07853697249849978	52.741855102452476	51.97114584074513	5.385164807134504	1.9339021836318544	1.4142135623730951	32.17343388930287	33.60455441817899	44.4009589062074	274.8139999999995	0.35435435435435436	14.08627487719059	29.74902042374015	0.05098039284348488	0.00784313678741455	1.1633142143990458	0.11764705926179886	0.11764705926179886	0.06613274590230324	0.06302758564351726	0.05882352963089943	0.04313725605607033	0.04313725605607033	0.018019136040438487	0.013677396711189059	0.06666667014360428	1126.8593461506819	962.7947534953616	0.0	1127.4131355932204
21	15	nan	0	CATHR	CATHR	332	332	0	1	1	nan	729	1019.0	937.0	1.0	1.5335911290025126	0.7993016093849485	0.0	0.3865323435843054	0.17786261479045457	45.73157388269861	53.600373133029585	10.63014581273465	3.8837377482747617	3.1622776601683795	27.7217432623735	27.481477445710855	42.21994474910156	226.94799999999958	0.6138947368421053	10.113725785166025	52.12941334024072	0.05882352963089943	0.011764705181121826	1.5233288373249025	0.10196078568696976	0.11372549086809158	0.061295307788885	0.07150811157783363	0.06666667014360428	0.03529411926865578	0.03529411926865578	0.015296551062678406	0.016114078991260467	0.08235294371843338	1022.1664786172486	938.6779508215986	0.0	1023.599451303155
21	16	nan	0	CATHR	CATHR	332	332	0	1	1	nan	360	1051.0	946.0	1.0	4.113856863552226	0.8219766242660527	0.0	0.25	0.05973750341208436	53.342604573475036	51.07837115648854	4.47213595499958	1.6433738332681322	1.0	28.190141636939124	30.379745662226114	71.71814521477427	275.1899999999996	0.3401039206424185	13.46666707098484	24.17254977673292	0.05882352963089943	0.011764705181121826	1.9804021467361304	0.1411764770746231	0.1411764770746231	0.07087719511044653	0.06714597160203589	0.062745101749897	0.03529411926865578	0.03529411926865578	0.022690530413560003	0.017943078421995495	0.07450980693101883	1054.403309549747	957.7449707620386	0.0	1054.4944444444445
21	17	nan	0	CATHR	CATHR	332	332	0	1	1	nan	689	931.0	952.0	1.0	1.9950122409345223	0.6650020535481507	0.0	0.34903748733535966	0.11232043003487784	47.39043654264024	47.75981574503821	8.94427190999916	3.230443245864118	2.8284271247461903	39.83273853030356	35.39314606646948	3.3507949974379825	277.6419999999993	0.4738651994497938	14.91372586041689	52.47058974951506	0.05882352963089943	0.0156862735748291	2.0794631331403743	0.16078431904315948	0.1882352977991104	0.07310649931576907	0.07615470210379544	0.06666667014360428	0.0	0.0	0.02794480617621479	0.02423032830370933	0.09019608050584793	922.3878176330676	952.6636023735356	0.0	920.3759071117562
21	18	nan	0	CATHR	CATHR	332	332	0	1	1	nan	491	1011.0	953.0	1.0	4.251502358923894	0.9243888691466666	0.0	0.18906430496726992	0.07774646694288379	68.06563146198161	61.220911460055866	7.0710678118654755	2.3576742835306317	2.0	28.80190567116983	25.963734698774452	55.27091962322411	281.7119999999995	0.37812860993453984	18.737255569547415	41.941178161650896	0.06666667014360428	0.00784313678741455	4.370165531534713	0.1764705926179886	0.1764705926179886	0.09708422574895034	0.08541991478951302	0.07450980693101883	0.04313725605607033	0.04313725605607033	0.030522303722246392	0.028580527266447837	0.09019608050584793	1016.8419822098874	963.9938288759238	0.0	1015.152749490835
21	19	nan	0	CATHR	CATHR	332	332	0	1	1	nan	590	1077.0	1005.0	1.0	2.7943654023812914	0.8414743843239979	0.0	0.3545673076923077	0.1292949046812393	56.97662601240723	51.35172830587107	8.0	2.619744593992503	2.0	29.2152362922538	30.784300754094634	-86.89201514483648	239.46399999999971	0.48519736842105265	15.043137665838003	45.84706024453044	0.062745101749897	0.011764705181121826	0.7925727147408321	0.19607843458652496	0.19607843458652496	0.07875988306721468	0.07770688177039058	0.06666667014360428	0.0470588244497776	0.0470588244497776	0.02825698695813461	0.02580593570878945	0.09019608050584793	1076.4840475724372	992.7487811176675	0.0	1077.2627118644068
21	20	nan	0	CATHR	CATHR	332	332	0	1	1	nan	360	925.0	1000.0	1.0	6.750169022473059	0.9457005085166861	0.0	0.19682886823400766	0.07233136449595862	74.73852692761912	61.35144660071187	5.0	1.6758296225295752	1.0	26.489307879834513	24.292958664913503	-68.19649380295493	250.08799999999945	0.3515625	15.823529832065105	31.250981152057648	0.07450980693101883	0.011764705181121826	2.4141245539639216	0.16078431904315948	0.16078431904315948	0.08461780658858345	0.08680828097793791	0.09019608050584793	0.0470588244497776	0.0470588244497776	0.02420073745052758	0.021092315206152634	0.10196078568696976	932.3342953645734	978.7465177965317	0.0	930.7388888888889
21	21	nan	0	CATHR	CATHR	332	332	0	1	1	nan	798	993.0	959.0	1.0	3.1783648900434045	0.8713623637103295	0.0	0.30319148936170215	0.11481013230075336	72.08355378351237	59.413803110051795	8.54400374531753	3.0233996456038508	2.23606797749979	34.13193173620479	35.367076408376505	57.03236330164271	295.5399999999994	0.4624746450304259	20.254902593791485	73.82745298370719	0.0784313753247261	0.0156862735748291	1.35217444965114	0.14509804546833038	0.14509804546833038	0.0896234628043871	0.09251560524274084	0.0941176488995552	0.05882352963089943	0.05882352963089943	0.020384049264913502	0.01913067338187103	0.10980392247438431	996.177892330035	969.7668650497501	0.0	996.8483709273183
21	22	nan	0	CATHR	CATHR	332	332	0	1	1	nan	575	959.0	964.0	1.0	4.318751753586913	0.8943127558519501	0.0	0.20232230823363828	0.07775291984475706	72.5195207417403	67.88225099390856	7.615773105863909	2.6107474815001943	2.0	29.977593258315043	32.44830787290564	-62.73883919745735	304.8459999999993	0.34277198211624443	18.454902447760105	48.29804066568613	0.07450980693101883	0.011764705181121826	1.1589630535674902	0.1725490242242813	0.1725490242242813	0.08623786190542106	0.08399659246206284	0.0784313753247261	0.0470588244497776	0.0470588244497776	0.02135177034759131	0.01966844178189036	0.0941176488995552	951.7160604336696	971.8475154178454	0.0	952.0747826086956
21	23	nan	0	CATHR	CATHR	332	332	0	1	1	nan	303	973.0	972.0	1.0	3.409006604690339	0.7902197333442704	0.0	0.24634146341463414	0.0822548883986621	43.73076655186905	41.7612260356422	6.708203932499369	2.2056226422471874	1.4142135623730951	28.039996064734833	26.79924608580114	79.0730531177574	215.15199999999987	0.35008665511265163	11.796078767627478	23.26274587586522	0.06666667014360428	0.00784313678741455	0.707185174819564	0.11372549086809158	0.11372549086809158	0.08366013310374097	0.07677473886424166	0.07450980693101883	0.05882352963089943	0.05098039284348488	0.013701961135482823	0.013105361734552408	0.08235294371843338	973.8750842872552	978.855866433483	0.0	973.8085808580859
21	24	nan	0	CATHR	CATHR	332	332	0	1	1	nan	403	1116.0	981.0	1.0	3.764733386640426	0.9195475613986347	0.0	0.2943754565376187	0.1008846318881713	57.82026253364272	47.50789408087881	5.385164807134504	2.002921637660461	1.4142135623730951	24.476029089703257	22.72213334560945	-39.69278765081302	224.04999999999973	0.46508944027697635	10.078431624919176	24.19607910886407	0.05098039284348488	0.00784313678741455	0.5866668190670998	0.125490203499794	0.125490203499794	0.061081403787388945	0.06003989853316146	0.05882352963089943	0.03529411926865578	0.03529411926865578	0.01818049814771299	0.01282202646620807	0.062745101749897	1103.080064845594	991.3317665704907	0.0	1103.6401985111663
21	25	nan	0	CATHR	CATHR	332	332	0	1	1	nan	286	1023.0	994.0	1.0	6.953175446647093	0.9247959076431267	0.0	0.2161753590325019	0.057577387403486335	66.45855849942929	48.16637831516918	4.123105625617661	1.550342759084836	1.0	23.768491253560633	25.28506052063881	-1.5003486466514797	249.8399999999996	0.2968344577062792	18.262745585292578	31.17647146806121	0.08235294371843338	0.0156862735748291	3.3193386504802462	0.1882352977991104	0.19607843458652496	0.10742791520760339	0.10900864149671752	0.09803921729326248	0.05882352963089943	0.05882352963089943	0.0273297617208186	0.03185242394625344	0.12941177189350128	1040.4742138156212	993.8177358515616	0.0	1043.7587412587413
21	26	nan	0	CATHR	CATHR	332	332	0	1	1	nan	143	945.0	1022.0	1.0	3.1894061568910463	0.6996165553250834	0.0	0.286	0.09899297775870221	27.767063829489302	25.0	5.0	1.5836819607157406	1.0	18.729244922970476	19.8400805767568	-87.85665999831949	134.73199999999997	0.3743455497382199	13.980392577126622	23.266667304560542	0.05098039284348488	0.05098039284348488	3.45837810391429	0.6745098233222961	0.6745098233222961	0.15708306266434408	0.16270396716475904	0.0941176488995552	0.027450980618596077	0.027450980618596077	0.1813154580563054	0.16089221539525603	0.21960784494876862	948.3937299889948	1019.2984999096037	0.0	945.4125874125874
21	27	nan	0	CATHR	CATHR	332	332	0	1	1	nan	896	1149.0	990.0	1.0	3.116889549828723	0.9158613832862067	0.0	0.3710144927536232	0.15052091882234278	78.17751969844589	68.18357573492314	9.848857801796104	3.0670790234798337	2.8284271247461903	30.294717738892654	31.387853244158812	81.1329127234915	273.50199999999944	0.552745219000617	17.870588678866625	82.03921819478273	0.06666667014360428	0.011764705181121826	3.4505566355057193	0.48627451062202454	0.6078431606292725	0.08273420684660475	0.0915616274495343	0.07450980693101883	0.0470588244497776	0.0470588244497776	0.061162037189605764	0.06755201922999113	0.09019608050584793	1150.6702198763292	1010.981309702943	0.0	1150.2645089285713
21	28	nan	0	CATHR	CATHR	332	332	0	1	1	nan	144	988.0	1020.0	1.0	10.787539979478796	0.6905157839692664	0.0	0.11764705882352941	0.030545878501730864	50.940821646567734	40.311288741492746	1.0	1.0	1.0	28.759846233330368	36.846378827124276	33.6306216389004	243.39399999999964	0.15746309458720614	20.254902504384518	20.254902504384518	0.0784313753247261	0.0156862735748291	5.268018054117756	0.6352941393852234	0.6352941393852234	0.14065904516933692	0.14065904516933692	0.0941176488995552	0.062745101749897	0.062745101749897	0.12747716409846035	0.12747716409846035	0.11764705926179886	968.357986475886	1014.0170377710335	0.0	973.25
21	29	nan	0	CATHR	CATHR	332	332	0	1	1	nan	277	1010.0	1006.0	1.0	2.543701816300388	0.45248443929408816	0.0	0.3664021164021164	0.10942440288606875	31.635084658568843	32.01562118716424	5.0	1.8897737035424909	1.4142135623730951	25.438402637884383	28.211292156105433	17.284387394690555	178.35599999999988	0.4277992277992278	10.611765056848526	21.94117722660303	0.07450980693101883	0.003921568393707275	0.5625720361711664	0.09803921729326248	0.09803921729326248	0.08039215952157974	0.07921002608881961	0.0784313753247261	0.062745101749897	0.062745101749897	0.009440685837908254	0.008947763548906541	0.08235294371843338	1004.0877569304758	1010.6073279186916	0.0	1004.1371841155235
21	30	nan	0	CATHR	CATHR	332	332	0	1	1	nan	970	1034.0	1038.0	1.0	2.470041086927842	0.20740078503691237	0.0	0.3272604588394062	0.10453855415084433	55.79243943307411	60.53924347066124	8.0	2.7328140558221183	2.23606797749979	49.89584173680643	54.579291847534925	0.4303934013644314	341.46999999999923	0.4483475849318234	18.69411814585328	69.72157092392445	0.062745101749897	0.00784314051270485	1.7363869771420999	0.13333334028720856	0.13333334028720856	0.07135159597653924	0.07187790816899428	0.06666667014360428	0.04313725605607033	0.04313725605607033	0.01931387591148849	0.015185086090933225	0.08235294371843338	1031.236233740968	1023.8490916947516	0.0	1032.8144329896907
21	31	nan	0	CATHR	CATHR	332	332	0	1	1	nan	540	1130.0	988.0	1.0	2.3617870055401515	0.8561820889118734	0.0	0.36	0.09661685120241581	50.617050152563	52.55473337388365	8.06225774829855	2.5418642170302164	2.0	27.71510244529685	26.15252397626987	-77.84272887362167	265.01799999999946	0.4485049833887043	12.968627827242017	37.47451104037464	0.05882352963089943	0.00784314051270485	0.5289406583648919	0.10196078568696976	0.10196078568696976	0.06549812033960614	0.06939724266736044	0.06666667014360428	0.027450980618596077	0.027450980618596077	0.017429880753575603	0.014754644776339108	0.0784313753247261	1128.167015486153	996.152155682152	0.0	1127.6462962962962
21	32	nan	0	CATHR	CATHR	332	332	0	1	1	nan	196	953.0	1029.0	1.0	3.2314535816720737	0.7094336582125409	0.0	0.25	0.08350897122034642	32.85297666685118	31.38470965295043	4.47213595499958	1.608051951765235	1.0	20.571825392998065	23.153865357640406	28.22320806816947	171.73799999999986	0.36807511737089205	35.48235365562141	65.05098171718419	0.06666667014360428	0.12941176816821098	5.713585879521682	1.0	1.0	0.31124871627738077	0.3318927638631846	0.1725490242242813	0.027450980618596077	0.027450980618596077	0.3313143377120493	0.31776629096291775	0.5647059082984924	955.2954545647477	1024.6836267345059	0.0	958.7295918367347
21	33	nan	0	CATHR	CATHR	332	332	0	1	1	nan	260	1139.0	1035.0	1.0	2.524247532987292	0.7917342614117379	0.0	0.3439153439153439	0.1329404961586156	34.9111375835985	31.906112267087632	4.47213595499958	1.780633137930792	1.4142135623730951	21.213203435596427	21.326015236789683	-43.59424935508377	156.76999999999992	0.4878048780487805	6.600000197067857	15.125490626320243	0.05098039284348488	0.00784313678741455	0.7964841990156661	0.0941176488995552	0.0941176488995552	0.057391306061459625	0.05817496394738555	0.05882352963089943	0.019607843831181526	0.019607843831181526	0.015326919754689966	0.011729179000204266	0.062745101749897	1130.4169042994854	1039.419497019647	0.0	1131.0
21	34	nan	0	CATHR	CATHR	332	332	0	1	1	nan	1184	1113.0	1066.0	1.0	2.8301964123359657	0.7705573619778786	0.0	0.30327868852459017	0.08214917907816684	77.81349970077552	75.6042326857432	8.48528137423857	2.9770987530471316	2.23606797749979	51.838687875299165	49.59604127496795	59.6701334244395	425.577999999999	0.4398216939078752	18.80392210558057	79.20392410829663	0.05882352963089943	0.011764705181121826	1.6157360135861516	0.0941176488995552	0.10196078568696976	0.058946464280816825	0.06689520617254784	0.06666667014360428	0.0313725508749485	0.0313725508749485	0.014198427112509564	0.013112286416261082	0.0784313753247261	1113.3257909691672	1057.0027726879125	0.0	1111.9206081081081
21	35	nan	0	CATHR	CATHR	332	332	0	1	1	nan	1290	1067.0	1072.0	1.0	1.5876345857777978	0.6678456895783927	0.0	0.4580965909090909	0.17287285205994996	57.89362366434635	64.47480127925948	12.36931687685298	4.545055086988875	4.0	42.1871037656999	43.090210283511546	-87.24139456470839	306.22199999999947	0.6268221574344023	14.701961133629084	114.60784628242254	0.062745101749897	0.023529410362243652	2.9684864877756585	0.13333334028720856	0.16470588743686676	0.06256153673884716	0.08884329169180043	0.09019608050584793	0.0313725508749485	0.0313725508749485	0.023471609540286268	0.028284207406858032	0.10980392247438431	1066.8546449970315	1064.3762189742238	0.0	1068.739534883721
21	36	nan	0	CATHR	CATHR	332	332	0	1	1	nan	624	973.0	1063.0	1.0	5.082950939380365	0.9378859835016917	0.0	0.24027724297266076	0.08113303297349254	84.8081661647874	63.702433234531945	6.324555320336759	2.3927572048837784	2.0	33.63099563649935	29.42365296828095	-40.21699588380632	310.8839999999993	0.37990867579908677	15.996078863739967	44.5254915766418	0.05882352963089943	0.00784314051270485	0.4369673160442582	0.125490203499794	0.125490203499794	0.06954816897278247	0.07135495444974647	0.06666667014360428	0.03529411926865578	0.03529411926865578	0.018300531369580507	0.01631482315184383	0.0784313753247261	988.8152194511426	1045.6557159500596	0.0	989.0592948717949
21	37	nan	0	CATHR	CATHR	332	332	0	1	1	nan	213	942.0	1031.0	1.0	2.3878166183515455	0.5749117508371562	0.0	0.3287037037037037	0.1293689694794802	27.886715077731573	27.51363298439521	4.242640687119285	1.7151697886904644	1.4142135623730951	21.63823270865942	22.817340378762434	-15.111637072171314	143.83999999999995	0.4868571428571429	7.97647075727582	15.509804341942072	0.05882352963089943	0.0156862773001194	0.5285393528057558	0.12941177189350128	0.12941177189350128	0.07524972412524358	0.07281598282601912	0.07450980693101883	0.0313725508749485	0.0313725508749485	0.025076255560984778	0.02021210674026724	0.09019608050584793	935.6187105376368	1032.2819216175385	0.0	936.1361502347418
21	38	nan	0	CATHR	CATHR	332	332	0	1	1	nan	1110	894.0	1064.0	1.0	2.0557888911645286	0.7407987142388472	0.0	0.37398921832884097	0.1595881277155025	63.22950407593297	62.00806399170998	10.0	3.5816295907227063	3.0	44.098577402839105	42.47296990635565	-68.22676211002377	295.64199999999926	0.5634517766497461	21.784314326941967	104.89804235473275	0.06666667014360428	0.019607841968536377	0.8777883165718215	0.2235294133424759	0.24313725531101227	0.0943043910257228	0.0945027408601196	0.08235294371843338	0.0470588244497776	0.0470588244497776	0.04019031456434002	0.03740388051868855	0.11372549086809158	896.3792290914565	1049.160940595529	0.0	895.5036036036036
21	39	nan	0	CATHR	CATHR	332	332	0	1	1	nan	536	958.0	1064.0	1.0	2.1293317460932855	0.8832963164480065	0.0	0.32583586626139815	0.18020886518574358	48.804953120330666	47.53945729601885	8.48528137423857	2.8954071235298753	2.23606797749979	25.03879343080629	22.88049998538945	66.5051938475949	193.32999999999964	0.5978806469604014	11.28235325962305	44.513726606965065	0.06666667014360428	0.0156862735748291	1.6400083659591373	0.13333334028720856	0.13333334028720856	0.07675070244641531	0.08304799740105423	0.08235294371843338	0.03529411926865578	0.03529411926865578	0.02436384508837892	0.020495115540093617	0.09803921729326248	955.544004907749	1058.797991321244	0.0	955.0186567164179
21	40	nan	0	CATHR	CATHR	332	332	0	1	1	nan	581	947.0	1075.0	1.0	4.2724942499077	0.851419515846337	0.0	0.20371669004207574	0.07519054344503862	70.34673687737313	61.1310068623117	7.615773105863909	2.3564846735971905	2.0	42.485291572496	36.89582792781277	7.8822384159442	311.6099999999993	0.36971046770601335	20.803922194987535	52.30980549007654	0.07450980693101883	0.011764705181121826	0.8367067623489999	0.1882352977991104	0.1882352977991104	0.09413539454745491	0.09003408862319542	0.08235294371843338	0.0470588244497776	0.0470588244497776	0.029897210630376054	0.024411166296783235	0.10196078568696976	930.7682735667012	1071.229777365277	0.0	931.3958691910499
21	41	nan	0	CATHR	CATHR	332	332	0	1	1	nan	2152	1035.0	1075.0	1.0	1.4393449459346865	0.1344154240345543	0.0	0.411787217757367	0.17530991305359808	63.02316740500792	78.08969202141856	17.88854381999832	5.500024770758859	4.47213595499958	61.351832151287375	62.451236554211064	77.2795648700852	392.75599999999895	0.6284129069937218	22.925490859895945	176.35686844959855	0.06666667014360428	0.011764705181121826	1.5359232429441072	0.18039216101169586	0.250980406999588	0.07516554380293752	0.08195021768104022	0.0784313753247261	0.04313725605607033	0.04313725605607033	0.022493507366458828	0.025454328701867684	0.09019608050584793	1028.652598293102	1070.3757755073764	0.0	1027.3833643122678
21	42	nan	0	CATHR	CATHR	332	332	0	1	1	nan	285	863.0	1052.0	1.0	5.699684952054444	0.9378367376769373	0.0	0.17399267399267399	0.08468979585821676	60.72250237439142	49.64876634922564	4.47213595499958	1.543069474981773	1.0	19.091883092036785	21.075367295239676	-45.15642468749234	205.64199999999957	0.3822937625754527	14.011765073984861	23.639216382056475	0.05882352963089943	0.0156862773001194	1.4455915411290916	0.3843137323856354	0.3843137323856354	0.0927931461853302	0.08294461888440868	0.07450980693101883	0.0	0.0	0.06358656733747439	0.048207802680421644	0.0941176488995552	855.3870272265937	1060.7443596288526	0.0	854.9122807017544
21	43	nan	0	CATHR	CATHR	332	332	0	1	1	nan	819	876.0	1063.0	1.0	2.0221443671060073	0.6654691291159093	0.0	0.35795454545454547	0.14741310392181595	52.01829270299214	51.97114584074513	9.0	3.2714123837274407	2.8284271247461903	40.26229606287654	38.82777355928338	-86.05575234996033	264.2279999999995	0.5634674922600619	17.39215736463666	53.388236951082945	0.05098039284348488	0.011764708906412125	1.2803755678143462	0.22745098173618317	0.22745098173618317	0.08567565204254513	0.06518710250437477	0.062745101749897	0.0470588244497776	0.0313725508749485	0.02942401830699273	0.022116100515797685	0.07450980693101883	872.928970171776	1072.029601851428	0.0	874.1025641025641
21	44	nan	0	CATHR	CATHR	332	332	0	1	1	nan	944	974.0	1079.0	1.0	1.826162237953807	0.8574672449023575	0.0	0.4627450980392157	0.23479128970013072	58.88112818273628	56.43580423808985	10.0	3.5539636851232976	3.0	30.80841396503111	30.296610574041118	34.97848404917258	224.77599999999964	0.7424302005505306	15.152941547334194	85.44706089422107	0.07450980693101883	0.011764705181121826	0.47813445799644244	0.1921568661928177	0.1921568661928177	0.08418300859630108	0.0905159543370986	0.09019608050584793	0.04313725605607033	0.04313725605607033	0.02645694836885705	0.021683401027747563	0.10196078568696976	981.7636880884882	1089.0291431436167	0.0	981.3209745762712
21	45	nan	0	CATHR	CATHR	332	332	0	1	1	nan	728	897.0	1087.0	1.0	1.860263827249683	0.5861808893288774	0.0	0.35968379446640314	0.13192908945954546	45.61879984516551	48.84669896727925	9.0	3.1246685080496857	2.8284271247461903	40.95145445062509	36.95944862200277	85.45722251940563	263.32999999999925	0.5205577404361816	16.45098078623414	61.13725642859936	0.06666667014360428	0.0156862735748291	0.43712798249563073	0.1411764770746231	0.1411764770746231	0.08479887003213474	0.08397974784148264	0.08235294371843338	0.0470588244497776	0.0470588244497776	0.02253390859544302	0.019411166019185185	0.09803921729326248	900.3441950013785	1094.0973059426306	0.0	899.9615384615385
21	46	nan	0	CATHR	CATHR	332	332	0	1	1	nan	266	875.0	1094.0	1.0	5.544191540595904	0.632372178014189	0.0	0.260019550342131	0.06875274936203289	48.429998147871395	39.6232255123179	4.0	1.3980827380054588	1.0	28.62853479955751	37.51701095672536	-52.66738355271406	220.4959999999997	0.2915068493150685	11.141176771372557	19.039216242730618	0.05882352963089943	0.0156862735748291	0.14679439968548388	0.10196078568696976	0.10196078568696976	0.06877269611958368	0.07157600091252111	0.06666667014360428	0.0313725508749485	0.0313725508749485	0.01840998032853383	0.017032943455515565	0.08431372791528702	863.7723995763783	1106.5132853093019	0.0	863.8834586466165
21	47	nan	0	CATHR	CATHR	332	332	0	1	1	nan	1894	1130.0	1091.0	1.0	1.7437759742692174	0.8314007414691916	0.0	0.36241867585151166	0.17270079985407222	80.07537818031086	82.63776376451628	16.0312195418814	5.356411429226217	4.0	48.00214963339404	44.49574897582951	-27.171808051501728	371.2339999999989	0.6064681396093499	20.07058882713318	136.50196523591876	0.062745101749897	0.00784314051270485	1.076964320467472	0.10980392247438431	0.11372549086809158	0.06623956708624812	0.07207073138116091	0.06666667014360428	0.04313725605607033	0.04313725605607033	0.014654832781355416	0.014127733435655737	0.08235294371843338	1121.6692426435404	1094.7627844322094	0.0	1120.5923970432946
21	48	nan	0	CATHR	CATHR	332	332	0	1	1	nan	1257	916.0	1159.0	1.0	5.421961472130114	0.9722652032396835	0.0	0.23806818181818182	0.08336040691237426	128.0681839319721	102.57680049601859	11.0	3.4128877032780927	2.8284271247461903	35.411266929893415	29.952729275015876	-70.03610404877406	435.3039999999988	0.40522243713733075	26.235294837504625	120.03529766574502	0.06666667014360428	0.023529410362243652	2.4052433845848884	0.14509804546833038	0.20392157137393951	0.08023025944191017	0.09549347467441927	0.09019608050584793	0.0470588244497776	0.0470588244497776	0.019449130277471676	0.034070630935335314	0.11372549086809158	925.0117612219948	1132.9671339003387	0.0	925.2927605409706
21	49	nan	0	CATHR	CATHR	332	332	0	1	1	nan	1549	941.0	1151.0	1.0	2.9923095935402504	0.9156038298920254	0.0	0.3915571284125379	0.13766709615914088	100.66199566245197	95.85927185202274	14.560219778561036	4.280951591022327	3.605551275463989	42.0	40.47433798111328	-74.5965005543058	376.0239999999993	0.5227809652379345	22.913726091384888	125.84314101561904	0.06666667014360428	0.011764705181121826	1.502828474710819	0.22745098173618317	0.22745098173618317	0.07928624945115878	0.08124153713080635	0.0784313753247261	0.04313725605607033	0.04313725605607033	0.028264968338699386	0.022450790653140387	0.09019608050584793	947.1224680526582	1138.617606740245	0.0	946.7211103938024
21	50	nan	0	CATHR	CATHR	332	332	0	1	1	nan	287	972.0	1108.0	1.0	4.637135234938071	0.9188232304721148	0.0	0.2916666666666667	0.10907190925235699	54.12959605032234	40.792156108742276	5.0	1.8048644678141712	1.4142135623730951	20.788310324647508	21.363290796172617	-74.58066133880624	181.83999999999975	0.41806263656227255	11.40000031888485	26.090196821838617	0.06666667014360428	0.0156862735748291	1.7727990673928296	0.2235294133424759	0.2235294133424759	0.08382353175650625	0.0909066091353262	0.0784313753247261	0.0470588244497776	0.0470588244497776	0.034087863165000766	0.03648230297788125	0.10196078568696976	967.7817526103291	1120.3702089128224	0.0	967.8048780487804
21	51	nan	0	CATHR	CATHR	332	332	0	1	1	nan	452	997.0	1114.0	1.0	3.4966889305847926	0.800170607774728	0.0	0.24931053502482073	0.07265433609567061	54.38113877052256	49.51767361255979	6.324555320336759	1.9441139605449527	1.4142135623730951	28.398579969116327	32.61630913676985	-70.9076757129952	279.6039999999994	0.3545098039215686	15.12941225245595	39.847059939056635	0.062745101749897	0.0156862773001194	3.2777444432462692	0.1568627506494522	0.2705882489681244	0.07103010447162418	0.08815721225455007	0.07450980693101883	0.03529411926865578	0.03529411926865578	0.02249288999479427	0.04204314312066203	0.10196078568696976	991.623068580576	1119.28717650154	0.0	989.612831858407
21	52	nan	0	CATHR	CATHR	332	332	0	1	1	nan	373	1077.0	1117.0	1.0	6.330406011031344	0.8867114583118819	0.0	0.18566450970632156	0.06589213563273331	70.32296551704576	53.25410782277739	4.0	1.6301385975564184	1.0	28.0	32.51194213539436	46.95571346636577	266.71199999999936	0.31543340380549684	14.588235694915056	28.701961558312178	0.062745101749897	0.0156862735748291	1.4561069637901753	0.11372549086809158	0.11372549086809158	0.07598039424434926	0.07694895860137313	0.0784313753247261	0.0470588244497776	0.0470588244497776	0.016543663850894216	0.016483074339520575	0.09019608050584793	1095.8658286486984	1137.647629478866	0.0	1094.6407506702412
21	53	nan	0	CATHR	CATHR	332	332	0	1	1	nan	1716	1052.0	1106.0	1.0	2.3646176020677223	0.9135597301642131	0.0	0.3404761904761905	0.13672797496521177	94.04003468292287	104.30723848324239	14.866068747318506	4.909605383815173	4.0	46.35861220785681	38.24651327474145	89.05321661457845	397.131999999999	0.5304482225656879	24.823529958724976	139.78039617836475	0.06666667014360428	0.0156862735748291	1.7264826204763761	0.1568627506494522	0.1568627506494522	0.07905582789402858	0.08145710733004939	0.0784313753247261	0.04313725605607033	0.04313725605607033	0.02601089711880178	0.021300506400009578	0.09803921729326248	1056.0240433138977	1118.4680450064168	0.0	1056.22668997669
21	54	nan	0	CATHR	CATHR	332	332	0	1	1	nan	447	993.0	1159.0	1.0	5.551968941725592	0.8870360742812609	0.0	0.20829450139794967	0.06965038572250501	72.10905284236405	60.08327554319921	4.47213595499958	1.7223677054025286	1.4142135623730951	31.700775528990864	33.292758515620555	-78.01477274766877	283.98599999999936	0.3278327832783278	16.29803965985775	33.52549120783806	0.05882352963089943	0.011764705181121826	2.4343755799246964	0.1411764770746231	0.1411764770746231	0.07580483562724535	0.07500109889896657	0.06666667014360428	0.04313725605607033	0.04313725605607033	0.021795931784889703	0.020821322196260306	0.08431372791528702	1004.1645806321532	1138.9460755132316	0.0	1004.9888143176734
21	55	nan	0	CATHR	CATHR	332	332	0	1	1	nan	973	1036.0	1130.0	1.0	2.8973808681320703	0.9585930611795949	0.0	0.3920225624496374	0.1730481667023104	81.39767986720577	76.55063683601855	8.06225774829855	3.0914284598759	2.8284271247461903	26.368738021141365	23.180387635166944	72.57121604871234	265.81399999999945	0.6603325415676959	15.533333744853735	70.35294314473867	0.05882352963089943	0.0156862735748291	3.255603573530335	0.11764705926179886	0.11764705926179886	0.07396825592787493	0.07230518308811786	0.07450980693101883	0.0470588244497776	0.04313725605607033	0.017044372595029587	0.015905153686934168	0.08235294371843338	1039.6875139299311	1141.8586956680974	0.0	1038.3977389516958
21	56	nan	0	CATHR	CATHR	332	332	0	1	1	nan	364	1074.0	1175.0	1.0	2.8443310420462447	0.5833304147884325	0.0	0.27450980392156865	0.10860840010452938	39.85999267516279	38.8329756778952	5.0	1.8747598450535718	1.4142135623730951	29.76833630141003	32.37567948094266	-41.484024737837466	205.2219999999997	0.42300987797791983	11.133333664387465	24.96470672264695	0.05882352963089943	0.00784314051270485	0.9620172140190252	0.125490203499794	0.125490203499794	0.07091295327635327	0.06858435912815096	0.06666667014360428	0.0470588244497776	0.0470588244497776	0.017442365662205413	0.013130767224468763	0.07450980693101883	1079.02104934242	1167.019164330398	0.0	1078.7802197802198
21	57	nan	0	CATHR	CATHR	332	332	0	1	1	nan	998	1040.0	1181.0	1.0	1.9771954538049115	0.785597907839451	0.0	0.2828798185941043	0.12648023606025344	60.24071637368406	74.63243262818116	12.083045973594572	4.023165608189946	3.1622776601683795	38.18376618407357	37.27318213185897	16.80026159606148	314.8899999999991	0.5008782936010037	18.23921614140272	83.20000217482448	0.06666667014360428	0.0156862735748291	0.3104074360353292	0.125490203499794	0.1882352977991104	0.07631471188871432	0.08336673564611671	0.08235294371843338	0.0470588244497776	0.0470588244497776	0.019453610557988263	0.020162420857583636	0.0941176488995552	1032.8886217780494	1179.8888574781006	0.0	1033.1843687374749
21	58	nan	0	CATHR	CATHR	332	332	0	1	1	nan	86	927.0	1189.0	1.0	5.865973094027394	0.7064789761314558	0.0	0.20772946859903382	0.0668502308818491	29.29096715239323	22.847319317591726	2.0	1.0405265276074251	1.0	15.17893276880822	20.730214205996106	20.538500789408033	127.14600000000004	0.2792207792207792	3.1215687058866024	3.521568711847067	0.03529411926865578	0.011764705181121826	1.673454775868834	0.08235294371843338	0.08235294371843338	0.03951352792261522	0.04094847339357054	0.0470588244497776	0.0	0.0	0.02004255948825068	0.019839981905697725	0.05098039284348488	920.3318484727713	1188.0512249220565	0.0	918.8139534883721
22	1	nan	0	CATHR	CATHR	332	332	0	1	1	nan	19924	949.0	980.0	1.0	1.7197487649675798	0.7726328600353688	0.0	0.3822863502053033	0.1322970887383876	248.86404750961552	283.55599094358774	44.181444068749045	11.85305085108722	9.219544457292887	165.5561346439473	157.99211302276856	-57.10005277628279	1375.6819999999948	0.6409006835544833	96.90196239575744	2437.4706519898027	0.06666667014360428	0.0313725471496582	4.497604081220148	1.0	1.0	0.08261036862383413	0.12233841859013264	0.0941176488995552	0.0	0.0	0.1461125837127585	0.12070208628029763	0.12941177189350128	980.9915968671392	985.6806300462051	0.0	979.6417386067055
23	1	nan	0	CATHR	CATHR	332	332	0	2	2	nan	10346	951.0	705.0	1.0	2.643894915809195	0.9088455005357454	0.0	0.26521404768008205	0.06727737022005809	243.08725324995032	251.80349481291955	28.284271247461902	7.149767159779	5.385164807134504	113.99928572351311	101.39969087016031	30.507310703978565	1390.1339999999943	0.46945118769426225	61.996079713106155	870.1843377593905	0.05098039284348488	0.023529410362243652	9.121578912033577	0.2078431397676468	1.0	0.055452665217447364	0.0841082870442094	0.07450980693101883	0.0	0.0	0.02374616778870246	0.07870356623486287	0.09803921729326248	1004.7182475200926	730.6367458259759	0.0	997.5650492944133
23	2	nan	0	CATHR	CATHR	332	332	0	2	2	nan	532	845.0	733.0	1.0	4.287710364522832	0.8308248078158751	0.0	0.23792486583184258	0.07888190879216789	66.54233330141143	58.249463516842795	6.082762530298219	2.1242946247238033	2.0	37.012994181894115	37.033073645374934	-53.709271023876234	291.11999999999955	0.356687898089172	13.682353366166353	38.050981651991606	0.062745101749897	0.00784314051270485	0.8351241212631476	0.13333334028720856	0.18039216101169586	0.06484527661690215	0.07152440160148799	0.06666667014360428	0.03529411926865578	0.03529411926865578	0.01666950068375843	0.016267681205239245	0.0784313753247261	834.4064722255815	738.7198804324352	0.0	834.3214285714286
23	3	nan	0	CATHR	CATHR	332	332	0	2	2	nan	1220	855.0	746.0	1.0	3.2047254742855418	0.8538445160464659	0.0	0.22005772005772006	0.09129588889733353	88.40011520006557	86.68333173107735	8.48528137423857	2.3885734105481484	2.0	52.74217015213179	46.01474736132691	-39.49208396202372	409.78799999999876	0.3635280095351609	20.525490641593933	83.10588483139873	0.05882352963089943	0.011764705181121826	2.660722379769852	0.10980392247438431	0.1411764770746231	0.06072630367335483	0.06811957773065469	0.062745101749897	0.04313725605607033	0.03529411926865578	0.014962454391250248	0.017214432914403947	0.07450980693101883	855.7647697730282	754.8120044558717	0.0	858.3098360655738
23	4	nan	0	CATHR	CATHR	332	332	0	2	2	nan	920	841.0	791.0	1.0	2.546967039201083	0.8297332526635951	0.0	0.35742035742035744	0.14916235432472424	67.39461146738255	65.49045732013177	7.615773105863909	2.829625604762185	2.8284271247461903	37.61844239361629	37.61698501961142	-79.35027146673472	278.3999999999993	0.5832012678288432	14.607843536883593	72.27451182156801	0.062745101749897	0.0156862735748291	1.2660961529280543	0.2862745225429535	0.2862745225429535	0.06700845659120915	0.07855925197996523	0.07450980693101883	0.0	0.0	0.03860958631877105	0.028819563644849885	0.0941176488995552	828.7915897601126	799.0280520516352	0.0	828.0347826086957
23	5	nan	0	CATHR	CATHR	332	332	0	2	2	nan	65	878.0	804.0	1.0	4.939699009781704	0.6687672333426669	0.0	0.2631578947368421	0.06843782997167432	22.996308449012982	18.973665961010276	1.0	1.0	1.0	12.0	17.097107921805005	-5.173259372135654	109.24800000000003	0.3140096618357488	2.3098040129989386	2.3098040129989386	0.0313725508749485	0.003921568393707275	0.3469811128807364	0.05098039284348488	0.05098039284348488	0.035535446353829825	0.035535446353829825	0.03529411926865578	0.027450980618596077	0.027450980618596077	0.005454610917486025	0.005454610917486025	0.03529411926865578	874.0084889417313	798.4974533081263	0.0	873.7692307692307
23	6	nan	0	CATHR	CATHR	332	332	0	2	2	nan	1713	860.0	844.0	1.0	1.5293003898936772	0.6900215057984785	0.0	0.4293233082706767	0.19938398113141179	66.10595667983038	70.83078426785913	11.180339887498949	4.025563427560562	3.605551275463989	50.61078271903753	47.84675537501785	58.36932957628992	328.577999999999	0.6716330131346795	16.14509840682149	145.3764747455716	0.062745101749897	0.019607841968536377	2.419941886214849	0.1568627506494522	0.1882352977991104	0.06331411139929996	0.0848665935467435	0.08235294371843338	0.03529411926865578	0.03529411926865578	0.022194113689333984	0.027324977404287742	0.09803921729326248	850.607051337246	827.5804807011203	0.0	852.9906596614127
23	7	nan	0	CATHR	CATHR	332	332	0	2	2	nan	5815	935.0	767.0	1.0	1.4741549950044146	0.7671516772754369	0.0	0.39134531260515515	0.18246286273740533	124.15919828165265	133.79461872586654	26.40075756488817	7.527849649868311	5.830951894845301	93.20624525375256	79.64387282226114	-50.5739253491484	632.837999999998	0.6510300044782803	41.0039224922657	728.427471652627	0.062745101749897	0.027450978755950928	1.3027879978053964	0.5568627715110779	1.0	0.07840138143836654	0.12526697706837953	0.08235294371843338	0.03529411926865578	0.019607843831181526	0.0651896917652993	0.11844374106119182	0.13333334028720856	925.1450075430226	780.2862949133691	0.0	923.9618228718831
23	8	nan	0	CATHR	CATHR	332	332	0	2	2	nan	1572	1036.0	852.0	1.0	2.176973192947294	0.8070696386530642	0.0	0.3638888888888889	0.16521810699234707	80.29607735366582	82.54089895318563	11.0	3.572953303560745	3.0	48.29906831399546	47.411321757502336	-68.34318642198396	345.7819999999993	0.559629761480954	20.380392640829086	146.40784714743495	0.062745101749897	0.019607841968536377	2.379236276578793	0.1921568661928177	0.7843137383460999	0.06862085064252217	0.09313476281643444	0.08235294371843338	0.04313725605607033	0.04313725605607033	0.025416961376207907	0.05718221664011301	0.10196078568696976	1045.1902019573129	835.97342902153	0.0	1045.0407124681933
23	9	nan	0	CATHR	CATHR	332	332	0	2	2	nan	1630	978.0	844.0	1.0	1.75025733174019	0.613798514892925	0.0	0.45391255917571705	0.1879116986083288	66.83683148897121	64.51356446515724	12.041594578792296	4.2298583963285505	3.605551275463989	55.06739076598051	52.765186649930556	2.880462833029363	330.1579999999994	0.6093457943925233	21.921569123864174	152.4941215366125	0.0784313753247261	0.0156862735748291	1.2922082933612729	0.16470588743686676	0.19607843458652496	0.07829131829951491	0.09355467578933283	0.0941176488995552	0.03529411926865578	0.03529411926865578	0.02766983941028166	0.025860401256867598	0.10980392247438431	991.1006017677702	845.7989764801131	0.0	991.4742331288344
23	10	nan	0	CATHR	CATHR	332	332	0	2	2	nan	446	1110.0	844.0	1.0	5.597076467107949	0.8742506875828735	0.0	0.1905982905982906	0.05802738617017869	71.65881509401609	59.682493245507096	8.0	2.262194227807385	1.4142135623730951	34.12014427104004	34.78854551822071	-19.04670647582541	310.78199999999913	0.2980287337119947	10.647059120237827	60.73725621774793	0.05098039284348488	0.0156862773001194	9.59260162980396	0.13333334028720856	1.0	0.04998619305275975	0.13618218882903121	0.062745101749897	0.01568627543747425	0.01568627543747425	0.016055468627614734	0.21091193578028128	0.08235294371843338	1114.4657154467773	841.2712422332121	0.0	1123.0381165919282
23	11	nan	0	CATHR	CATHR	332	332	0	2	2	nan	459	1154.0	849.0	1.0	2.7773569864023946	0.868056591239933	0.0	0.34	0.1218116429805303	51.0193253285181	46.17358552246078	5.0	2.011128967343712	2.0	26.753779282231378	25.32932261517429	-5.320203007349318	217.60399999999962	0.5005452562704471	11.086274771019816	38.02745191939175	0.062745101749897	0.01764705777168274	1.4955065165014179	0.11764705926179886	0.1411764770746231	0.06885884950943985	0.08284847912721514	0.08431372791528702	0.01568627543747425	0.01568627543747425	0.025425359138512675	0.02416216097894313	0.10196078568696976	1139.8095286681455	853.0503248160101	0.0	1138.6710239651416
23	12	nan	0	CATHR	CATHR	332	332	0	2	2	nan	1559	887.0	854.0	1.0	3.33102775580177	0.8455476683190608	0.0	0.2489619929734909	0.0901480126570258	101.30285067642727	100.60318086422517	9.0	2.668348515118744	2.23606797749979	54.65821574059297	54.08558539214186	-8.672105192396529	466.17599999999834	0.4281202801043526	26.43529476597905	120.62745443359017	0.05882352963089943	0.0156862773001194	1.2220079365333798	0.1411764770746231	0.14509804546833038	0.07030663501590173	0.07737489059242474	0.07450980693101883	0.03529411926865578	0.03529411926865578	0.024557785448479932	0.021610914645023876	0.0941176488995552	917.8164824516607	857.7578348673129	0.0	916.6433611289287
23	13	nan	0	CATHR	CATHR	332	332	0	2	2	nan	504	827.0	847.0	1.0	3.7468025174254045	0.379052682188279	0.0	0.24938149430974765	0.06812083655621132	50.867967585731755	52.43090691567332	5.0990195135927845	2.006310599858333	1.4142135623730951	41.485878459880574	47.071950273327474	58.92466741002211	304.9159999999996	0.3362241494329553	13.203921942040324	37.9215696696192	0.05098039284348488	0.0156862773001194	2.450143354880525	0.27843138575553894	0.3333333432674408	0.061129268250186684	0.07524120966194286	0.06666667014360428	0.027450980618596077	0.027450980618596077	0.029103112242258432	0.034952032802212686	0.09019608050584793	824.7510858500718	858.4031023800767	0.0	827.015873015873
23	14	nan	0	CATHR	CATHR	332	332	0	2	2	nan	859	1169.0	901.0	1.0	2.9364300123833487	0.8252528510447602	0.0	0.3444266238973536	0.12524885513010495	69.72306576936971	60.802960454241045	7.211102550927978	2.588959993240508	2.23606797749979	38.64320387542721	39.37703777261311	61.210321201896214	293.5719999999995	0.4732782369146005	14.74901994690299	71.17255107313395	0.05882352963089943	0.0156862773001194	1.661821258987608	0.18039216101169586	0.35686275362968445	0.06276178700809783	0.08285512348443998	0.07450980693101883	0.0313725508749485	0.0313725508749485	0.024126747108500952	0.03959458112598612	0.0941176488995552	1157.9667199463395	889.6487960808201	0.0	1157.0337601862632
23	15	nan	0	CATHR	CATHR	332	332	0	2	2	nan	685	961.0	866.0	1.0	3.747435706768461	0.9363055268405908	0.0	0.26427469135802467	0.12943497369365536	76.20665029940976	61.554853586049575	8.48528137423857	2.7018049761706817	2.23606797749979	27.2	26.762747080238853	-40.00712846106476	257.8839999999994	0.5033063923585599	19.62745152041316	71.50588417425752	0.0833333358168602	0.0156862735748291	3.6774478475784607	0.2078431397676468	0.23529411852359772	0.09668695330252788	0.10438815207920805	0.10196078568696976	0.0470588244497776	0.0470588244497776	0.033095111764334544	0.029986393060553177	0.11764705926179886	952.9821761443353	871.3403532329932	0.0	950.2802919708029
23	16	nan	0	CATHR	CATHR	332	332	0	2	2	nan	507	814.0	894.0	1.0	4.280009221369993	0.840611828239221	0.0	0.2934027777777778	0.091808050441334	65.31322857463009	48.38388161361178	5.0990195135927845	2.0113010269227916	1.4142135623730951	34.46882649583533	35.37612837863909	11.9761065191072	263.43199999999956	0.38496583143507973	14.321568980813026	41.64705988764763	0.062745101749897	0.019607841968536377	2.8584920633626125	0.23529411852359772	0.23529411852359772	0.0726983196995585	0.08214410234250026	0.0784313753247261	0.03529411926865578	0.03529411926865578	0.03172510795740096	0.02720711294974468	0.09803921729326248	828.5322034425466	892.1382297638023	0.0	831.335305719921
23	17	nan	0	CATHR	CATHR	332	332	0	2	2	nan	1198	995.0	883.0	1.0	1.6774674216444734	0.7421306663576277	0.0	0.35761194029850746	0.14699466868381295	59.38399084081858	67.91170738539859	12.165525060596439	4.480091264492008	4.0	47.66731595528138	39.802430470749336	13.914719217014497	320.02399999999926	0.5424496264432873	17.01176520064473	139.5568671002984	0.0784313753247261	0.03529411554336548	2.6372627691913415	0.30980393290519714	0.3960784375667572	0.0730118678139259	0.11649154181994859	0.11372549086809158	0.01568627543747425	0.01568627543747425	0.05212625272921979	0.05314996124531044	0.14901961386203766	986.6336302187041	880.4156292818549	0.0	987.9465776293823
23	18	nan	0	CATHR	CATHR	332	332	0	2	2	nan	1217	892.0	921.0	1.0	1.291825575055657	0.6906324992420596	0.0	0.5302832244008715	0.19116146914540524	51.2493322297855	52.80151512977634	13.038404810405298	4.685332620741887	4.123105625617661	39.94567036535966	37.06381863164352	10.460304358638115	282.84599999999944	0.6690489279824079	10.639215879142284	84.94117928296328	0.05882352963089943	0.011764705181121826	0.6503696741807354	0.062745101749897	0.2823529541492462	0.049949370324611664	0.06979554583645298	0.062745101749897	0.03529411926865578	0.03529411926865578	0.006262974911953686	0.02523911214739477	0.07450980693101883	892.9172206668405	918.8578023906342	0.0	892.7354149548069
23	19	nan	0	CATHR	CATHR	332	332	0	2	2	nan	1299	1197.0	884.0	1.0	2.457644672394894	0.8660137561636021	0.0	0.3903245192307692	0.14801201011209333	80.55704881694032	69.52697318307479	9.219544457292887	3.323416405355968	3.0	41.69191422237744	40.2801495444961	25.267733245476037	332.0939999999991	0.5491439441978442	14.87058861553669	157.85490554571152	0.05882352963089943	0.0156862773001194	8.738031254055903	0.125490203499794	1.0	0.0561154287378743	0.12152032759485105	0.07450980693101883	0.019607843831181526	0.019607843831181526	0.016870962579005035	0.16962742656204152	0.09803921729326248	1208.4786227988236	890.1529327486122	0.0	1215.7836797536568
23	20	nan	0	CATHR	CATHR	332	332	0	2	2	nan	2691	1027.0	942.0	1.0	1.658189733921061	0.4928083223560183	0.0	0.3555291319857313	0.14632952148526207	80.31576838994906	86.46964785403026	14.317821063276353	4.217564454453697	3.605551275463989	70.24739855204344	69.88579369297867	43.6253394191786	480.72399999999845	0.5982658959537572	26.9568633697927	234.84314405545592	0.06666667014360428	0.0156862735748291	2.0421225172048594	0.32156863808631897	0.37254902720451355	0.06841843494871244	0.08726984171514528	0.08235294371843338	0.03529411926865578	0.03529411926865578	0.03271929146860889	0.03295806102993545	0.09803921729326248	1019.1175753740407	925.5818652412762	0.0	1018.4756596060944
23	21	nan	0	CATHR	CATHR	332	332	0	2	2	nan	405	838.0	923.0	1.0	4.919607554791146	0.65653761989537	0.0	0.21428571428571427	0.07581764493905493	56.83063102848965	47.20169488482379	5.0	1.7484817685989384	1.4142135623730951	36.42321983839741	42.866963136026946	23.342682777894353	259.0879999999994	0.3352649006622517	14.152941595762968	34.125491213053465	0.062745101749897	0.011764705181121826	3.3054444063667363	0.24313725531101227	0.2862745225429535	0.07488328886647073	0.0842604721309962	0.07450980693101883	0.0	0.0	0.02929677829485113	0.04079472938958489	0.09019608050584793	820.4803493520295	915.4720754295485	0.0	822.5407407407407
23	22	nan	0	CATHR	CATHR	332	332	0	2	2	nan	226	1142.0	931.0	1.0	2.7191173450145723	0.7983359384061443	-1.0	0.24835164835164836	0.0934553004441103	33.914860658253346	34.23448553724738	5.830951894845301	1.9414658330221826	1.0	21.019038988498025	20.423948358087202	-62.0080468897788	174.32399999999987	0.43587270973963355	4.909804055467248	13.156863136216998	0.04313725605607033	0.0156862735748291	1.8997698749435146	0.062745101749897	0.10980392247438431	0.042693948308410855	0.05821620856733185	0.05098039284348488	0.027450980618596077	0.027450980618596077	0.008462583512390995	0.01973165815821776	0.07450980693101883	1139.2476900024035	932.7034277375371	0.0	1137.9380530973451
23	23	nan	0	CATHR	CATHR	332	332	0	2	2	nan	336	851.0	934.0	1.0	5.017696210923454	0.7873789045557938	0.0	0.1881298992161254	0.0501158106343904	55.74777158760012	47.16990566028302	4.47213595499958	1.6277878248249646	1.0	30.81081081081081	34.36679256750783	-26.806674474233354	290.2599999999995	0.2665608885362951	9.070588503032923	18.13333387300372	0.04313725605607033	0.011764705181121826	2.8402724331726272	0.11372549086809158	0.11372549086809158	0.04651583847709191	0.053968255574415834	0.05882352963089943	0.01568627543747425	0.01568627543747425	0.019426535877868516	0.018394972769037482	0.062745101749897	839.8862456434076	936.1859861661742	0.0	838.8125
23	24	nan	0	CATHR	CATHR	332	332	0	2	2	nan	3481	1073.0	991.0	1.0	1.5778506946870052	0.5900676243825708	0.0	0.4678763440860215	0.23047853008419758	91.8920781424472	94.36630754670864	18.681541692269406	5.9192378654595705	5.0990195135927845	73.34743454168083	74.18942077057409	-25.441686271028047	435.6539999999986	0.7035876705406771	32.36078518256545	389.8745208643377	0.06666667014360428	0.029411762952804565	3.9882298597383326	0.5333333611488342	0.8705882430076599	0.09299076201886623	0.11200072417820675	0.09215686470270157	0.03529411926865578	0.03529411926865578	0.07588009353237055	0.0695364406771452	0.1411764770746231	1076.162083317524	974.916151992857	0.0	1076.7187589773055
23	25	nan	0	CATHR	CATHR	332	332	0	2	2	nan	127	899.0	943.0	1.0	11.209971668051374	0.30837801774928164	0.0	0.1240234375	0.030893578281629565	43.61348021654269	35.38361202590826	1.0	1.0	1.0	30.388509974356072	41.487929070760124	14.325761146811175	227.28599999999972	0.15056312981624184	3.521568736061454	3.521568736061454	0.019607843831181526	0.003921570256352425	0.8149311213989144	0.06666667014360428	0.06666667014360428	0.027728887685523257	0.027728887685523257	0.027450980618596077	0.01568627543747425	0.01568627543747425	0.008597096215392688	0.008597096215392688	0.0313725508749485	890.1770601430043	957.414253933603	0.0	890.2834645669292
23	26	nan	0	CATHR	CATHR	332	332	0	2	2	nan	1439	973.0	971.0	1.0	2.2974795528010987	0.8072928290707725	0.0	0.3568948412698413	0.1418953908824603	78.93439378928878	73.49829930005184	10.295630140987	3.5560034269685263	3.0	52.14086051714504	46.58321713570257	-1.0637863975765125	356.9859999999993	0.5464211125878108	19.06274561956525	123.23921940475702	0.062745101749897	0.019607841968536377	1.371616044662833	0.3529411852359772	0.3529411852359772	0.06642071644447822	0.08564226504847604	0.0784313753247261	0.019607843831181526	0.019607843831181526	0.042915498334358246	0.03195520401633566	0.10196078568696976	987.7851460143634	970.1915611578227	0.0	987.585128561501
23	27	nan	0	CATHR	CATHR	332	332	0	2	2	nan	1519	1193.0	992.0	1.0	1.7299732416926894	0.6652726444180181	0.0	0.4152542372881356	0.14718334994615492	65.4917810686942	71.56116265125938	11.661903789690601	3.412018068179569	3.0	50.85055514500042	48.896196579006684	-70.22292395385821	360.1259999999993	0.5622802146955397	21.564706426113844	126.21176816895604	0.05882352963089943	0.019607841968536377	2.163424157202154	0.16078431904315948	0.3490196168422699	0.07212276396693593	0.08308872163854908	0.0784313753247261	0.04313725605607033	0.04313725605607033	0.028365293872973003	0.031558449130369606	0.09803921729326248	1189.1857755653211	980.9363348114974	0.0	1191.041474654378
23	28	nan	0	CATHR	CATHR	332	332	0	2	2	nan	2189	1106.0	1001.0	1.0	1.4167159004041125	0.7430338031175311	0.0	0.5363881401617251	0.26952277040632777	73.77734179728753	76.6550715869472	15.132745950421556	5.316995361712416	5.0	51.19810327162162	49.37577288942442	-83.15577222188402	319.46999999999935	0.7728155339805824	29.541177075356245	261.3960847258568	0.05980392266064882	0.0313725508749485	5.519033893407462	1.0	1.0	0.11494621430099707	0.1194134694955947	0.08235294371843338	0.03529411926865578	0.03529411926865578	0.12470694306534057	0.1077035276707235	0.14901961386203766	1112.096600485285	999.1761731836272	0.0	1116.7441754225674
23	29	nan	0	CATHR	CATHR	332	332	0	2	2	nan	108	1023.0	984.0	1.0	8.744712053726584	0.5597614260737533	0.0	0.13793103448275862	0.04432582169379008	37.76929102026543	28.635642126552707	1.0	1.0	1.0	21.633307652783937	31.297667111240965	58.34976592868682	174.97999999999982	0.19320214669051877	2.9254903001710773	2.9254903001710773	0.019607843831181526	0.00784313678741455	2.223848558992227	0.0470588244497776	0.0470588244497776	0.027087873149732197	0.027087873149732197	0.027450980618596077	0.0117647061124444	0.0117647061124444	0.009001862076078917	0.009001862076078917	0.0313725508749485	1037.510723877874	988.1514745157762	0.0	1035.3796296296296
23	30	nan	0	CATHR	CATHR	332	332	0	2	2	nan	162	859.0	971.0	1.0	10.01450529291371	0.6192224076714664	0.0	0.11289198606271778	0.035266465288977	50.5314088532661	40.311288741492746	2.8284271247461903	1.0698377067838565	1.0	28.746891723867883	39.67805281751026	-77.96793413999899	240.2599999999996	0.16640986132511557	4.6196079747751355	5.48627467174083	0.019607843831181526	0.011764707043766975	2.499218839287483	0.062745101749897	0.0941176488995552	0.030797386498500903	0.033865893035437224	0.0313725508749485	0.003921568859368563	0.003921568859368563	0.01330552038708226	0.017103471961044423	0.04313725605607033	859.3609721436533	984.7684059809623	0.0	860.1975308641976
23	31	nan	0	CATHR	CATHR	332	332	0	2	2	nan	597	1146.0	1013.0	1.0	3.857804192415887	0.8503456963433939	0.0	0.3378607809847199	0.09082989269616767	67.71556334534047	61.326992425847855	7.615773105863909	2.3937770654534676	2.0	30.0	35.6335866820205	-81.8088529240998	287.3939999999995	0.4018848872433524	18.07451033219695	51.521570187062025	0.07450980693101883	0.00784313678741455	2.1085042802393774	0.32156863808631897	0.32156863808631897	0.08367828857498588	0.08630078758301847	0.08235294371843338	0.0313725508749485	0.0313725508749485	0.039176023983420794	0.03134789636100876	0.0941176488995552	1153.4036382789336	1001.0700258911289	0.0	1151.9447236180904
23	32	nan	0	CATHR	CATHR	332	332	0	2	2	nan	85	867.0	1004.0	1.0	6.723113147641089	0.685940536839964	0.0	0.17894736842105263	0.05871988473912326	30.875706287077534	24.186773244895647	1.0	1.0	1.0	16.916281622791868	22.46694227325075	-78.86802524904876	134.87200000000004	0.2511078286558346	2.137254979927093	2.137254979927093	0.01568627543747425	0.00784313678741455	2.9067686037123384	0.05098039284348488	0.05098039284348488	0.025144176234436384	0.025144176234436384	0.019607843831181526	0.003921568859368563	0.003921568859368563	0.01162226937395052	0.01162226937395052	0.03431372717022896	874.5541284590238	1005.1999999555093	0.0	874.4823529411765
23	33	nan	0	CATHR	CATHR	332	332	0	2	2	nan	2533	954.0	980.0	1.0	2.2915545983932195	0.7531977824937636	0.0	0.38361350901105556	0.08157354142643085	101.42849937516816	93.92017887546851	10.44030650891055	3.13117737135085	2.8284271247461903	68.305197459637	66.71907019180564	69.60127407292613	624.6659999999979	0.5156234096692112	34.43921637162566	210.58431932330132	0.062745101749897	0.019607841968536377	2.099580609386762	0.16078431904315948	0.16078431904315948	0.06648497369039703	0.08313632819711857	0.0784313753247261	0.03921568766236305	0.03921568766236305	0.02381217093249309	0.024895625006291545	0.10196078568696976	940.0703923810019	989.5439020646877	0.0	939.004342676668
23	34	nan	0	CATHR	CATHR	332	332	0	2	2	nan	103	1213.0	1006.0	1.0	6.040437361797809	0.577569298878698	0.0	0.19807692307692307	0.04694622920144148	30.860572280306474	25.96150997149434	1.4142135623730951	1.0040214908968261	1.0	19.0	25.192770787622806	72.9699163084945	166.04399999999993	0.25091352009744217	2.874509898945689	2.9058824498206377	0.019607843831181526	0.00784313678741455	1.6745731507930435	0.05098039284348488	0.05098039284348488	0.028181469597506757	0.028212450969132406	0.027450980618596077	0.0117647061124444	0.0117647061124444	0.008484545848337728	0.00844905406172205	0.03529411926865578	1221.48043183016	1006.4844804650204	0.0	1221.9029126213593
23	35	nan	0	CATHR	CATHR	332	332	0	2	2	nan	250	918.0	1025.0	1.0	3.791950788807967	0.8502124222077602	0.0	0.23299161230195714	0.08441903640689363	43.48111673142863	42.190046219457976	5.0	1.7513085070621932	1.0	21.920310216782973	22.890189326251434	51.9487013368195	192.90999999999977	0.37230081906180196	7.000000204890966	14.65098088234663	0.05098039284348488	0.00784314051270485	1.072520892512735	0.09019608050584793	0.09019608050584793	0.052631580487902	0.05860392352938652	0.05882352963089943	0.019607843831181526	0.019607843831181526	0.013224229533080535	0.013013975510033735	0.06666667014360428	914.166488237208	1022.249999991482	0.0	913.096
23	36	nan	0	CATHR	CATHR	332	332	0	2	2	nan	3459	1028.0	1047.0	1.0	1.8942143377825875	0.8188204472618574	0.0	0.4130642464771913	0.23099008806961746	111.85621428456989	105.38500842150178	16.64331697709324	5.7834212034751875	5.0990195135927845	69.75772927944134	64.21102791684214	14.621829401259102	433.79399999999845	0.6658325312800771	49.49019729718566	636.1176623366773	0.0784313753247261	0.027450986206531525	14.14785205888311	1.0	1.0	0.1430352523040048	0.18390218627831087	0.09803921729326248	0.04313725605607033	0.04313725605607033	0.19494381980768455	0.20083224993950285	0.19607843458652496	1029.0172553401376	1034.9974908910947	0.0	1015.6597282451576
23	37	nan	0	CATHR	CATHR	332	332	0	2	2	nan	276	884.0	1031.0	1.0	5.802653144113539	0.8756524202556593	0.0	0.19166666666666668	0.0601186336786281	57.476748112733524	48.33218389437829	5.830951894845301	1.8491747281465418	1.0	27.611272207943923	27.757927566535194	23.79706890447768	240.18999999999951	0.2707209416380579	6.925490373745561	18.101961320266128	0.04313725605607033	0.011764708906412125	4.530177050404695	0.08235294371843338	0.33725491166114807	0.04411140365443032	0.06558681637777583	0.05098039284348488	0.027450980618596077	0.027450980618596077	0.010928673144187016	0.04517585649138888	0.06666667014360428	877.0010831827406	1027.2149046948805	0.0	872.8260869565217
23	38	nan	0	CATHR	CATHR	332	332	0	2	2	nan	1482	1200.0	1022.0	1.0	2.1801135062978254	0.7597620218729403	0.0	0.39498933901918976	0.14291009653127057	75.96454103124185	75.47184905645283	12.36931687685298	3.8611314104039005	3.0	45.768720344509035	49.39223980395443	-22.071875278474618	360.99199999999905	0.5361794500723589	24.043137934058905	181.07451498135924	0.062745101749897	0.02352941408753395	3.672839954257781	0.35686275362968445	0.8549019694328308	0.08205849124252186	0.12218253372561352	0.08235294371843338	0.04313725605607033	0.04313725605607033	0.049412652212947265	0.09836466479031196	0.14509804546833038	1185.957465236503	1020.7711482813681	0.0	1185.0762483130904
23	39	nan	0	CATHR	CATHR	332	332	0	2	2	nan	354	779.0	1056.0	1.0	5.990008562842935	0.8988977333327138	0.0	0.1826625386996904	0.0616578212580485	67.25181791024009	53.85164807134504	6.4031242374328485	1.9840459078210724	1.0	32.517576971630696	29.46695518869419	62.46771534300745	268.6039999999996	0.2937759336099585	7.196078633889556	37.290197188034654	0.0313725508749485	0.0313725508749485	3.914962801663587	0.2705882489681244	0.7490196228027344	0.03953889359279976	0.10533954007919394	0.05882352963089943	0.0	0.0	0.03555621579442378	0.12612009574715405	0.11372549086809158	774.9644547194379	1045.573141215072	0.0	771.6666666666666
23	40	nan	0	CATHR	CATHR	332	332	0	2	2	nan	2251	1221.0	1041.0	1.0	2.209449217406542	0.7493760081275278	0.0	0.3445056626874809	0.09350905392260922	93.70797477384275	105.47511554864494	10.0	3.395599665902666	3.0	60.28804659549287	62.04823846953757	-52.969325010878606	550.0039999999981	0.5159294063717625	27.427451683208346	178.8784363474697	0.05882352963089943	0.0156862735748291	1.3037542806872475	0.2862745225429535	0.2862745225429535	0.06122199036430435	0.07946620895045299	0.0784313753247261	0.027450980618596077	0.027450980618596077	0.024933605608041202	0.024689155978789335	0.0941176488995552	1240.2572675300737	1048.6345858749103	0.0	1241.0661928031986
23	41	nan	0	CATHR	CATHR	332	332	0	2	2	nan	2697	1061.0	1057.0	1.0	1.7159237428955179	0.9071273162318094	0.0	0.4163322012966965	0.19869864861903164	99.92190108273708	97.18538984847466	15.811388300841896	5.535883317852047	5.0	51.864468347058924	42.052762397334575	-47.12908776608113	412.9979999999988	0.7176689728579032	48.71372655406594	539.9960898719728	0.062745101749897	0.027450978755950928	7.277314458752484	1.0	1.0	0.1476173531941392	0.20022101960399435	0.08235294371843338	0.019607843831181526	0.019607843831181526	0.21684664211933186	0.2518424985736798	0.1882352977991104	1073.5270263362042	1038.7249072496882	0.0	1070.7538005190952
23	42	nan	0	CATHR	CATHR	332	332	0	2	2	nan	559	831.0	1045.0	1.0	3.7363644111025094	0.8469997540936985	0.0	0.25317028985507245	0.09483736138923	64.34807682157867	59.20304046246274	5.0	1.8145248658629434	1.4142135623730951	28.991378028648448	34.20700529335947	40.76488925596237	272.1579999999994	0.43116081758580793	16.129412177950144	47.23921700939536	0.05882352963089943	0.023529410362243652	2.369611080450722	0.21176470816135406	0.21176470816135406	0.07502052175790765	0.08450664939068937	0.0784313753247261	0.04313725605607033	0.04313725605607033	0.030709307769335687	0.02951477957636557	0.10980392247438431	842.4194753531843	1055.6549892325856	0.0	844.6618962432916
23	43	nan	0	CATHR	CATHR	332	332	0	2	2	nan	675	819.0	1044.0	1.0	2.4920430536142684	0.8503309544642116	0.0	0.3359880537580886	0.1361128747758434	57.886925288619274	50.0	7.0710678118654755	2.499421101149357	2.23606797749979	32.32854319841966	30.462895729854985	-20.99557974878076	249.63599999999965	0.531496062992126	16.886274930089712	94.16470796614885	0.05882352963089943	0.027450982481241226	5.321423573391752	0.6470588445663452	1.0	0.08704265427881296	0.13950327106096128	0.0784313753247261	0.03529411926865578	0.03529411926865578	0.08494881670033524	0.18379432958064534	0.11764705926179886	802.6311428237892	1053.499916681734	0.0	807.9125925925925
23	44	nan	0	CATHR	CATHR	332	332	0	2	2	nan	952	1207.0	1070.0	1.0	2.2938955569780903	0.4274880972734816	0.0	0.32075471698113206	0.1172673169761201	55.27937705955163	62.12889826803627	7.280109889280518	2.75418713698026	2.23606797749979	48.49030290903034	49.97371645223554	34.3726420163729	319.39999999999935	0.5054419962835147	19.000000461935997	121.24706148356199	0.05882352963089943	0.0156862773001194	4.781715392585305	0.47843137383461	1.0	0.07364341264316278	0.1273603587012206	0.07450980693101883	0.04313725605607033	0.04313725605607033	0.038471745507728854	0.1783477684859715	0.09803921729326248	1204.8224658335514	1064.4579532690102	0.0	1200.3581932773109
23	45	nan	0	CATHR	CATHR	332	332	0	2	2	nan	2445	1299.0	1036.0	1.0	2.3914783094917924	0.8921059466355964	0.0	0.4118935309973046	0.13445545354900404	111.03606569971471	112.00892821556681	13.341664064126334	3.995436507309681	3.1622776601683795	51.531648229323785	50.16901161134327	-89.95031150450372	478.0299999999988	0.5690016290435187	28.925490878522396	410.20000894740224	0.062745101749897	0.0313725508749485	6.394280172103267	0.27450981736183167	1.0	0.07107000215853168	0.1677709648046635	0.09019608050584793	0.03529411926865578	0.03529411926865578	0.0355952000062949	0.21398978503925795	0.13333334028720856	1297.371353964316	1058.0906779058387	0.0	1292.4973415132924
23	46	nan	0	CATHR	CATHR	332	332	0	2	2	nan	4769	948.0	1106.0	1.0	2.008164745812882	0.6874583479306499	0.0	0.3957347937930462	0.14576941631801366	126.1506618023825	116.0	19.4164878389476	6.110043367950034	5.385164807134504	92.01173831046306	91.61361404400166	-26.570373951313123	641.1879999999977	0.6111751890298605	35.600000869482756	416.5725613720715	0.05882352963089943	0.027450982481241226	6.010308493289323	0.23529411852359772	0.37254902720451355	0.0689922497470596	0.0873500862596082	0.0784313753247261	0.03529411926865578	0.01568627543747425	0.030867137128896723	0.04448570019248316	0.11372549086809158	970.769547981292	1082.413062746917	0.0	976.3361291675403
23	47	nan	0	CATHR	CATHR	332	332	0	2	2	nan	385	814.0	1081.0	1.0	3.775369522024473	0.44016621844840936	0.0	0.2347560975609756	0.07387129550124139	45.254595840904734	40.44749683231337	3.605551275463989	1.564026529626584	1.4142135623730951	31.81980515339464	40.634839717401285	-4.915527771349628	255.91599999999954	0.3765281173594132	10.956863068044186	24.94509880617261	0.05098039284348488	0.011764708906412125	1.3131043863322043	0.1411764770746231	0.1411764770746231	0.059226286854292896	0.06479246443161717	0.062745101749897	0.0313725508749485	0.0313725508749485	0.020892816712843994	0.019508854325640857	0.07450980693101883	831.2414714668864	1076.7729916689236	0.0	830.7948051948052
23	48	nan	0	CATHR	CATHR	332	332	0	2	2	nan	1731	1208.0	1100.0	1.0	1.407759069037716	0.830165280910595	0.0	0.49769982748706154	0.27919417167234795	68.7443257804887	75.96051605933177	15.620499351813308	5.259889774974884	4.242640687119285	41.42369906437005	38.32615500372735	11.036632099915122	279.12599999999924	0.7997227997227997	27.796079017221928	263.32157515734434	0.06666667014360428	0.039215683937072754	2.6634030729853024	1.0	1.0	0.12191262726851723	0.15212107172579106	0.10196078568696976	0.04313725605607033	0.03529411926865578	0.16379386414300534	0.15317670415806187	0.16470588743686676	1200.1375192049575	1102.2074106198015	0.0	1199.3552859618717
23	49	nan	0	CATHR	CATHR	332	332	0	2	2	nan	935	795.0	1115.0	1.0	3.229569602484082	0.42145249464271883	0.0	0.2472236911686938	0.09283925727312621	64.89446148228497	65.39113089708727	7.0710678118654755	2.523630323147277	2.23606797749979	46.69130537958913	58.84957360477671	77.43058834814678	355.7499999999991	0.4022370402237041	18.5372553486377	92.8235317338258	0.05098039284348488	0.011764708906412125	7.180239470766023	0.7098039388656616	1.0	0.06790203424409413	0.09927650452815594	0.062745101749897	0.027450980618596077	0.027450980618596077	0.07691082027585402	0.14519350780141282	0.0784313753247261	815.45644270468	1115.2130967354262	0.0	811.1732620320855
23	50	nan	0	CATHR	CATHR	332	332	0	2	2	nan	661	1169.0	1109.0	1.0	2.958716338758084	0.5139143090950976	0.0	0.2880174291938998	0.09445930743649679	53.53029802940952	50.24937810560445	7.211102550927978	2.407735793979362	2.0	40.16092628413842	45.92051252311474	-17.639704926709285	296.53999999999934	0.43659180977542933	12.709804195910692	47.101961981505156	0.05882352963089943	0.011764708906412125	2.302317978912449	0.11372549086809158	0.13333334028720856	0.05648801864849196	0.07125864142436483	0.062745101749897	0.03529411926865578	0.03529411926865578	0.016192687569741637	0.021336775647587715	0.09019608050584793	1159.571725919126	1103.070268901686	0.0	1157.2723146747353
23	51	nan	0	CATHR	CATHR	332	332	0	2	2	nan	2595	895.0	1130.0	1.0	1.5648864782240186	0.5918699660353102	0.0	0.3390384112882153	0.1268439140772112	79.07941411715494	90.24411338142782	16.97056274847714	4.856550410358283	3.605551275463989	68.68461496506966	63.740654004502	-62.733145866266135	507.03599999999847	0.5716488600066086	28.75686344690621	275.01961545459926	0.05882352963089943	0.0156862773001194	2.5885781947731012	0.5921568870544434	1.0	0.07013869133391758	0.10598058399021167	0.07450980693101883	0.027450980618596077	0.027450980618596077	0.05569880732819293	0.10952505986610107	0.09803921729326248	892.009083154104	1122.1119064784834	0.0	893.7414258188825
23	52	nan	0	CATHR	CATHR	332	332	0	2	2	nan	233	1050.0	1106.0	1.0	4.436623280906021	0.8967925722146005	0.0	0.19161184210526316	0.06861958788554037	46.91660100633838	43.04648650006177	5.0	1.6175599224887958	1.0	20.05948403195488	20.758307371599418	36.08849765689229	206.5659999999998	0.3464684014869889	5.090196220204234	12.349019983783364	0.027450980618596077	0.0235294122248888	4.363701779478119	0.11372549086809158	0.125490203499794	0.03715471693579733	0.05300008576731058	0.05098039284348488	0.0117647061124444	0.0117647061124444	0.020462717358469943	0.02650066135730508	0.07450980693101883	1055.0215941767262	1107.5789139551705	0.0	1058.5751072961373
23	53	nan	0	CATHR	CATHR	332	332	0	2	2	nan	3300	989.0	1134.0	1.0	1.3541943517677104	0.5513288792214488	0.0	0.43103448275862066	0.2325622569646494	81.8104154779381	88.05679985100527	18.439088914585774	6.528413624542476	5.656854249492381	76.57256087345483	68.25344790788643	28.610184552030187	422.2719999999988	0.6798516687268232	29.184314496815205	620.0509940758348	0.07450980693101883	0.0313725471496582	7.6030315598114955	0.8313725590705872	1.0	0.08386297269199772	0.18789424062904084	0.09803921729326248	0.0313725508749485	0.0313725508749485	0.07664416556832826	0.22885896296427882	0.1568627506494522	995.8396020568197	1145.710586670525	0.0	999.6430303030303
23	54	nan	0	CATHR	CATHR	332	332	0	2	2	nan	668	1050.0	1145.0	1.0	2.599925923030019	0.8143135837491268	0.0	0.33805668016194335	0.10873717073505827	57.48473396890471	51.478150704935004	7.280109889280518	2.5828437937715285	2.0	35.761619686794816	33.36558694941889	67.61351372580876	277.8459999999994	0.4849364791288567	10.564706144854426	42.000001387670636	0.05098039284348488	0.011764705181121826	1.6985033878096993	0.11372549086809158	0.11372549086809158	0.05103722775291993	0.06287425357435723	0.062745101749897	0.0117647061124444	0.0117647061124444	0.0235214485332565	0.018432094696554786	0.07450980693101883	1050.9247432575323	1136.8370681740514	0.0	1051.8952095808384
23	55	nan	0	CATHR	CATHR	332	332	0	2	2	nan	221	1156.0	1138.0	1.0	6.040924472251597	0.8220811126859898	0.0	0.17387883556254918	0.054431997291608296	50.655096719687585	43.08131845707603	4.0	1.429791963271133	1.0	25.93838853899756	28.84151231517541	-26.802529398084395	225.8779999999997	0.25757575757575757	6.756862934678793	12.921568997204304	0.03529411926865578	0.0156862735748291	3.921405509847436	0.2078431397676468	0.2078431397676468	0.04504575289785862	0.058468637996399564	0.05098039284348488	0.019607843831181526	0.019607843831181526	0.024261959463196415	0.030961946555748725	0.07450980693101883	1159.713808829489	1137.9678300095852	0.0	1162.9547511312217
23	56	nan	0	CATHR	CATHR	332	332	0	2	2	nan	404	796.0	1134.0	1.0	2.306273673167825	0.7943508447578167	0.0	0.3452991452991453	0.11701621572609602	41.6381283136327	41.23105625617661	6.324555320336759	2.2245079590341534	2.0	27.280029325497434	25.293466026194587	-33.85968266498872	208.29199999999977	0.5015518311607697	8.596078664064407	23.678432136774063	0.05098039284348488	0.00784313678741455	0.5548254915074314	0.09019608050584793	0.0941176488995552	0.05406338782430445	0.05860998053656946	0.05882352963089943	0.027450980618596077	0.027450980618596077	0.013523091395608696	0.01135774890631796	0.062745101749897	789.7972838653516	1138.2106658134958	0.0	789.5792079207921
23	57	nan	0	CATHR	CATHR	332	332	0	2	2	nan	1299	869.0	1176.0	1.0	4.060272395982114	0.9440062266960707	0.0	0.24942396313364054	0.08098483774310963	109.89520350089307	93.94147114027967	8.246211251235321	2.74250623379505	2.23606797749979	41.13137090523583	36.25746452599847	68.30058226096119	448.9599999999988	0.42618110236220474	27.349020348861814	195.84706397540867	0.05882352963089943	0.0313725508749485	5.440872235921796	0.5333333611488342	1.0	0.0779174368913442	0.15076756272163871	0.08235294371843338	0.027450980618596077	0.027450980618596077	0.07269026896661805	0.1719238303306504	0.1568627506494522	853.358843442801	1146.8315812872295	0.0	854.6374133949191
23	58	nan	0	CATHR	CATHR	332	332	0	2	2	nan	2681	1224.0	1129.0	1.0	1.7341650122796688	0.8214335700830314	0.0	0.5973707664884136	0.22034330026046461	94.39443049068916	99.36297097007517	17.0	5.352125802780982	4.47213595499958	50.0	53.8335409436217	-73.85314818714942	391.023999999999	0.7369433754810336	31.56470687314868	254.03530125133693	0.05882352963089943	0.02352941408753395	1.900977640223445	0.4313725531101227	0.9725490212440491	0.09565062688832933	0.09475393556558633	0.08235294371843338	0.0313725508749485	0.0117647061124444	0.061569716540852505	0.07531204250568975	0.10196078568696976	1217.6649068560123	1143.5778724357006	0.0	1218.1342782543827
23	59	nan	0	CATHR	CATHR	332	332	0	2	2	nan	2416	1263.0	1127.0	1.0	1.5532650493679012	0.7936786252569858	0.0	0.530989010989011	0.2133530972264219	83.41864431012982	92.19544457292888	21.095023109728988	6.549377221539612	5.0	47.46585221976716	50.74667074021624	77.46572735434275	377.22799999999904	0.6737311767986615	23.325490809977055	214.67451601475477	0.062745101749897	0.019607841968536377	2.5106146756032146	0.19607843458652496	0.32549020648002625	0.07381484433537043	0.08885534603259718	0.08235294371843338	0.03529411926865578	0.03529411926865578	0.03396613513269853	0.035002511789834406	0.10588235408067703	1260.4713199913206	1135.0533776582495	0.0	1262.9772350993378
23	60	nan	0	CATHR	CATHR	332	332	0	2	2	nan	1448	1181.0	1182.0	1.0	1.6997403872541719	0.6348483646117016	0.0	0.43509615384615385	0.18359901668506665	62.595444149486575	65.36818798161687	12.083045973594572	4.392622105151032	3.802775637731995	51.0	48.363540795736796	-54.567559787130364	314.8139999999993	0.6214592274678111	24.21176526322961	208.7254956588149	0.05882352963089943	0.027450982481241226	3.857430471471985	1.0	1.0	0.0984218100131285	0.14414744175332522	0.0784313753247261	0.01568627543747425	0.01568627543747425	0.16007855914160513	0.15961105299660672	0.16078431904315948	1170.615876034702	1174.3500985996714	0.0	1174.1843922651933
23	61	nan	0	CATHR	CATHR	332	332	0	2	2	nan	865	1114.0	1156.0	1.0	3.5286333406104067	0.8690451961899388	0.0	0.3348819202477739	0.10851082217166749	78.93678381419616	68.96375859826666	9.899494936611665	2.7397524599641194	2.0	37.76878062308255	39.05260838754197	-16.952904112109948	316.5019999999993	0.4290674603174603	22.94902027025819	81.63137483224273	0.062745101749897	0.023529410362243652	2.880935960705961	0.32156863808631897	0.32156863808631897	0.08860625586972273	0.09437153159796847	0.09019608050584793	0.04313725605607033	0.04313725605607033	0.04887749011688648	0.04040811604344824	0.10980392247438431	1099.7757014176148	1164.0533723995247	0.0	1098.2959537572253
23	62	nan	0	CATHR	CATHR	332	332	0	2	2	nan	1462	756.0	1172.0	1.0	2.574238952302371	0.8804804199065687	0.0	0.30733655665335297	0.09611539535464682	88.3525224608678	90.9065454189081	10.0	3.293025209557429	2.8284271247461903	47.5077702622857	41.88638597399948	51.960606085446905	437.2019999999988	0.5259938837920488	44.92941268533468	203.44314212352037	0.05882352963089943	0.023529410362243652	14.78733563410521	1.0	1.0	0.13292725646548723	0.13915399598052008	0.07450980693101883	0.019607843831181526	0.019607843831181526	0.21198969131424097	0.18249466672431286	0.10980392247438431	776.1662168386794	1193.2607270215317	0.0	768.2455540355677
23	63	nan	0	CATHR	CATHR	332	332	0	2	2	nan	1545	808.0	1204.0	1.0	2.653011529268916	0.7578252650786576	0.0	0.2607594936708861	0.08848758097798134	85.45991780584674	83.6301381082203	8.94427190999916	3.001564975619132	2.8284271247461903	59.3132730207636	55.75896944988198	66.48691881071653	468.41199999999867	0.42351973684210525	26.75294180959463	160.29804364591837	0.05882352963089943	0.0156862773001194	0.633162965429718	1.0	1.0	0.07349709288350173	0.10375277905884685	0.06666667014360428	0.01568627543747425	0.01568627543747425	0.10776803530307978	0.11951864702204124	0.09019608050584793	815.5813191265121	1183.372981712532	0.0	815.15857605178
23	64	nan	0	CATHR	CATHR	332	332	0	2	2	nan	2563	1022.0	1182.0	1.0	1.394028091978181	0.6335510111591612	0.0	0.4634719710669078	0.19889761481212145	75.35797452874742	86.35392289873113	16.278820596099706	5.336344026045568	4.242640687119285	55.45448584199478	58.30453435130003	-57.802087168301455	402.40599999999887	0.7091864969562811	22.050980810076	219.6549079567194	0.06666667014360428	0.019607841968536377	2.2419668378367685	0.20392157137393951	0.20392157137393951	0.06641861689781928	0.08570226607753391	0.08235294371843338	0.03529411926865578	0.03529411926865578	0.027004976330102515	0.024718988916660425	0.10196078568696976	1023.6141541519798	1188.0579518561626	0.0	1025.59929769801
23	65	nan	0	CATHR	CATHR	332	332	0	2	2	nan	272	1235.0	1181.0	1.0	2.54536495099777	0.6907354632317915	0.0	0.3076923076923077	0.09630406822555909	34.04726071944731	33.06055050963308	5.830951894845301	1.9966101636693092	1.4142135623730951	23.52527058642224	24.61983107039205	-14.221072249635846	188.39399999999978	0.4383561643835616	6.780392352491617	15.658823981881142	0.04313725605607033	0.011764708906412125	1.5444533736704202	0.10980392247438431	0.10980392247438431	0.05175872024802761	0.05756920581573949	0.05098039284348488	0.027450980618596077	0.027450980618596077	0.018612169018844535	0.017862286608187374	0.06666667014360428	1239.3711495062764	1181.6010518398668	0.0	1240.7794117647059
23	66	nan	0	CATHR	CATHR	332	332	0	2	2	nan	5616	903.0	1173.0	1.0	1.4609207755336644	0.7356775770490894	0.0	0.4775510204081633	0.1885463015373516	119.48472074156346	122.00409829181969	19.924858845171276	6.556943257061253	5.656854249492381	84.03057643111502	80.93081290934845	21.208290851088485	611.7999999999981	0.7439395946482978	44.647059857845306	889.6745304465294	0.062745101749897	0.02352941408753395	7.899741577407499	0.9490196108818054	1.0	0.08720128878485411	0.15841782949546462	0.08235294371843338	0.0313725508749485	0.0313725508749485	0.10473065561902294	0.19778043377307955	0.12941177189350128	933.1872065860114	1165.7822953921727	0.0	935.7587250712251
23	67	nan	0	CATHR	CATHR	332	332	0	2	2	nan	1092	1144.0	1190.0	1.0	1.8460514091136013	0.7643434114293255	0.0	0.3270440251572327	0.16213596968534727	60.174940025001646	62.80127387243033	10.0	3.594555551241283	3.0	42.62501973832162	38.801366369520466	26.308931900062007	290.9219999999992	0.5652173913043478	27.70980474539101	165.41569130308926	0.09803921729326248	0.03529411554336548	1.8578193561196383	0.6549019813537598	0.7058823704719543	0.12315468775729338	0.15147957079037477	0.12941177189350128	0.01568627543747425	0.01568627543747425	0.08952719785122426	0.09889060408941831	0.1725490242242813	1133.6652758166972	1182.1544534375446	0.0	1131.9413919413919
23	68	nan	0	CATHR	CATHR	332	332	0	2	2	nan	1073	1078.0	1225.0	1.0	2.106877300387533	0.5519057075318189	0.0	0.38321428571428573	0.12618922079371916	58.228212383277814	60.802960454241045	9.219544457292887	3.104891901816969	2.8284271247461903	43.73013062322504	48.556886160181925	85.152849563824	326.8839999999992	0.5127837514934289	20.274510387331247	95.43529698252678	0.062745101749897	0.019607845693826675	0.9731231480926561	0.1921568661928177	0.20392157137393951	0.07950788387188724	0.08894249485790007	0.0784313753247261	0.03529411926865578	0.03529411926865578	0.0350642143171298	0.03251474142709677	0.11372549086809158	1069.4336785159862	1211.568088398791	0.0	1069.5591798695248
23	69	nan	0	CATHR	CATHR	332	332	0	2	2	nan	218	1249.0	1218.0	1.0	8.347626984984755	0.45327181791917237	0.0	0.13625	0.0362380840349875	50.78934342698253	43.41658669218482	2.8284271247461903	1.1557033018329361	1.0	33.02147495523448	45.2722161985116	-46.40696405554105	274.9479999999995	0.18948283355063017	8.372549263760448	10.733333619311452	0.04313725605607033	0.00784313678741455	1.8447339003118257	0.07450980693101883	0.07450980693101883	0.04757130263500254	0.04923547531794244	0.05098039284348488	0.019607843831181526	0.019607843831181526	0.011524563416528936	0.0111040741679905	0.05882352963089943	1253.748629899567	1202.2513701330581	0.0	1255.5642201834862
23	70	nan	0	CATHR	CATHR	332	332	0	2	2	nan	824	740.0	1184.0	1.0	2.799817218835276	0.9435326377412006	0.0	0.2724867724867725	0.11137216135380591	72.69103694184284	73.0	8.48528137423857	2.8313603906734786	2.23606797749979	28.854117022434405	24.081056340595126	44.86519122290507	304.9159999999994	0.569060773480663	18.388235790655017	74.50980602391064	0.05882352963089943	0.0156862773001194	1.2916605360503313	0.8509804010391235	0.8509804010391235	0.0796027523404979	0.09042452187367796	0.06666667014360428	0.027450980618596077	0.027450980618596077	0.07710032318618175	0.0729273808677546	0.0941176488995552	746.1573684041826	1187.9548421030042	0.0	744.9417475728155
23	71	nan	0	CATHR	CATHR	332	332	0	2	2	nan	161	1102.0	1220.0	1.0	8.035028092522877	0.5942395349901527	0.0	0.11467236467236468	0.039580448947910664	44.71679881031683	38.118237105091836	2.0	1.0454267608632597	1.0	27.186833096285962	35.96518991084008	58.17466584132655	226.0879999999996	0.2039265357821406	11.917647425085306	13.066667068749666	0.04411764815449715	0.03529411926865578	0.6024222581527009	0.1725490242242813	0.1725490242242813	0.0799842109066128	0.08115942278726501	0.0784313753247261	0.01568627543747425	0.01568627543747425	0.042948586614918884	0.042771546269375245	0.11764705926179886	1103.2776110341536	1205.673769461878	0.0	1103.583850931677
23	72	nan	0	CATHR	CATHR	332	332	0	2	2	nan	906	723.0	1191.0	1.0	3.9137644158752525	0.950275610421604	0.0	0.3145833333333333	0.09544954674681867	90.612968457193	79.1012010022604	8.48528137423857	2.6503752461601757	2.23606797749979	34.28234491427432	28.217795584411686	88.92204097295836	345.3679999999992	0.46402048655569783	18.97647102549672	103.41961009800434	0.05882352963089943	0.02352941408753395	8.303572577267218	0.41960784792900085	1.0	0.07215388222622328	0.11414968001987234	0.07450980693101883	0.0	0.0	0.05312163988175053	0.14981083216653843	0.10196078568696976	721.7896632879297	1194.1964584475652	0.0	721.8123620309051
23	73	nan	0	CATHR	CATHR	332	332	0	2	2	nan	940	1212.0	1196.0	1.0	2.425689734418702	0.8412549590765713	0.0	0.36195610319599536	0.1540784840662284	66.97604003019521	57.8013840664737	9.0	2.9887987001281373	2.53224755112299	34.01427380205503	36.20983239276959	57.87142803271628	276.8839999999992	0.589711417816813	21.133333921432495	112.5490226559341	0.0784313753247261	0.019607841968536377	4.24925001559495	0.27450981736183167	0.45098039507865906	0.0992175301475704	0.1197330028254618	0.09803921729326248	0.03529411926865578	0.03529411926865578	0.04917366660690976	0.06144007581703979	0.13333334028720856	1220.160348438611	1203.2165505206242	0.0	1223.3893617021276
23	74	nan	0	CATHR	CATHR	332	332	0	2	2	nan	201	758.0	1226.0	1.0	3.8330505115442244	0.6594599975158606	0.0	0.26657824933687	0.06236154692545176	35.423054338859224	32.202484376209235	3.605551275463989	1.422952897649007	1.0	25.0	26.628914713165155	-7.37646238242324	201.25399999999968	0.3295081967213115	5.890196263790131	10.698039527982473	0.04313725605607033	0.011764708906412125	1.4214417810921596	0.09803921729326248	0.11764705926179886	0.04530920202915485	0.05322407725364415	0.05098039284348488	0.027450980618596077	0.027450980618596077	0.01419837469294775	0.01896558952312208	0.062745101749897	751.7390029144627	1224.5377565800884	0.0	750.7810945273632
23	75	nan	0	CATHR	CATHR	332	332	0	2	2	nan	629	1148.0	1208.0	1.0	6.497304898775281	0.9733965689151299	0.0	0.18731387730792137	0.06762195354118165	99.300038266646	81.41252974819048	7.810249675906654	2.293025013097993	2.0	23.648397358129728	22.752306323630545	-24.63864553677933	341.8899999999989	0.4261517615176152	25.094118368811905	78.40784552786499	0.06666667014360428	0.03529411554336548	6.575391650532228	0.6509804129600525	0.6509804129600525	0.10326797682638644	0.12465476236544513	0.1411764770746231	0.0117647061124444	0.0117647061124444	0.0757602126957829	0.060398193165932174	0.16470588743686676	1132.9679904145178	1213.2613283770304	0.0	1127.341812400636
23	76	nan	0	CATHR	CATHR	332	332	0	2	2	nan	1861	904.0	1214.0	1.0	1.8118907309666985	0.7327075428617035	0.0	0.3766444039668083	0.11778691888613503	76.52422585696468	85.44588931013593	10.0	3.4048010646290994	3.0	45.726500472151805	52.078075813853545	26.217407685794115	445.5839999999987	0.5563527653213752	22.776471119374037	132.67451344430447	0.05098039284348488	0.011764708906412125	1.8485736139646434	0.21960784494876862	0.2235294133424759	0.0636214277077487	0.07129205451064184	0.062745101749897	0.0313725508749485	0.0313725508749485	0.0241653959093867	0.024887668473646485	0.08235294371843338	905.6732087718386	1215.2398912617023	0.0	903.8554540569586
23	77	nan	0	CATHR	CATHR	332	332	0	2	2	nan	770	1167.0	1207.0	1.0	2.05738705427396	0.807519178412765	0.0	0.4074074074074074	0.12919137172051662	54.68222886479497	58.137767414994535	9.486832980505138	3.030480769806277	2.23606797749979	33.91952270623153	32.25383776287908	64.8693763667135	273.67399999999947	0.5414908579465542	25.882353546097875	109.4941201750189	0.06666667014360428	0.027450978755950928	7.9504153596959455	1.0	1.0	0.12038303974929244	0.14220015607145312	0.09019608050584793	0.01568627543747425	0.01568627543747425	0.1757395515231629	0.18031156807370677	0.125490203499794	1166.1991332963564	1206.3337632036923	0.0	1170.2818181818182
23	78	nan	0	CATHR	CATHR	332	332	0	2	2	nan	1274	790.0	1222.0	1.0	1.6279947949890996	0.7899093908558077	0.0	0.5019700551615445	0.25605046817381016	61.90990021794364	65.0	9.0	3.3894406297528477	3.0	38.86230381704504	37.964610405265745	-32.41668213860872	250.0499999999995	0.6998077451249657	33.60000071674585	201.40784802287817	0.062745101749897	0.0313725508749485	8.658289671870502	1.0	1.0	0.1584905694186125	0.1580909325140331	0.09019608050584793	0.04313725605607033	0.04313725605607033	0.2244675110065984	0.19263765059952878	0.13725490868091583	779.308203044344	1224.0185167751345	0.0	775.1444270015699
23	79	nan	0	CATHR	CATHR	332	332	0	2	2	nan	342	1120.0	1253.0	1.0	2.2468880148624826	0.4715072735439684	0.0	0.3140495867768595	0.12310292162990528	33.19537187758703	32.55764119219941	5.656854249492381	2.156582971997001	2.0	26.870057685088806	29.273742755431947	25.332200085250516	186.8459999999997	0.48579545454545453	11.415686594322324	41.819609170779586	0.09019608050584793	0.027450978755950928	1.9841411700279017	0.19607843458652496	0.20392157137393951	0.08781297380247942	0.12227955897888768	0.14509804546833038	0.01568627543747425	0.01568627543747425	0.06280068610074506	0.05291197705305202	0.16078431904315948	1116.2901350195918	1247.5590772589098	0.0	1116.561403508772
23	80	nan	0	CATHR	CATHR	332	332	0	2	2	nan	469	1132.0	1260.0	1.0	4.363475292226171	0.9457260231137509	0.0	0.22333333333333333	0.08490247759352465	68.59736083214787	65.30696746902278	8.06225774829855	2.5727743203324684	2.0	22.144541328731524	22.29174537149423	-64.62344774761506	263.4699999999994	0.4285061671996345	20.972549613565207	66.95686441287398	0.09803921729326248	0.04313725233078003	1.3151944683258106	0.250980406999588	0.250980406999588	0.1139812478998109	0.14276516932382513	0.14901961386203766	0.0235294122248888	0.0235294122248888	0.05599271130301525	0.05260059558946677	0.1882352977991104	1137.2438210393966	1251.7254889913133	0.0	1137.038379530917
23	81	nan	0	CATHR	CATHR	332	332	0	2	2	nan	1131	1198.0	1207.0	1.0	2.889052235798298	0.8003161988510651	0.0	0.30485175202156334	0.10885540645588493	78.14926614045272	69.58448102845921	9.219544457292887	2.769976718891739	2.23606797749979	45.45343408287926	46.8565939738635	79.5365568443033	361.3359999999991	0.5	20.431373093277216	97.09412049874663	0.05882352963089943	0.0156862773001194	4.5795029074190525	0.24313725531101227	0.3333333432674408	0.06925889184161768	0.08584802873452399	0.07450980693101883	0.0313725508749485	0.0313725508749485	0.02894577323841639	0.04706108221522444	0.09019608050584793	1201.163132584538	1219.0714487309722	0.0	1200.921308576481
23	82	nan	0	CATHR	CATHR	332	332	0	2	2	nan	383	1148.0	1259.0	1.0	4.763768986652785	0.8499650544181909	0.0	0.2252941176470588	0.06419442876770948	60.26789075913641	49.09175083453431	5.0	1.702452818753953	1.0	33.0	31.751479552118266	-10.433066296036687	273.8139999999995	0.3377425044091711	15.356863182038069	33.215687189251184	0.062745101749897	0.019607841968536377	4.418598223478278	0.19607843458652496	0.19607843458652496	0.07875314452327214	0.08672503182572111	0.08235294371843338	0.01568627543747425	0.01568627543747425	0.04294090160737026	0.03981770387121425	0.10196078568696976	1161.3474616664616	1253.526682396306	0.0	1165.6057441253263
23	83	nan	0	CATHR	CATHR	332	332	0	2	2	nan	2112	842.0	1217.0	1.0	2.9175945591376817	0.9318382983065667	0.0	0.30657570039192916	0.1374548131812102	117.57198159616216	105.47511554864494	11.313708498984761	3.8934130504962803	3.605551275463989	45.5791782898975	42.6637902907132	-44.20300858535712	439.4119999999986	0.6135967460778617	27.780392883345485	316.40785109065473	0.0784313753247261	0.0313725546002388	0.9749250374865517	0.27450981736183167	1.0	0.07847568611114544	0.14981432343307516	0.10980392247438431	0.0	0.0	0.042073739022024055	0.14988387098098147	0.14509804546833038	822.2591591208144	1232.8709782235676	0.0	823.0705492424242
23	84	nan	0	CATHR	CATHR	332	332	0	2	2	nan	1406	863.0	1224.0	1.0	2.3423290060850657	0.9327970562425424	0.0	0.34043583535108957	0.180597477545348	86.05163469440922	84.20213774008353	9.0	3.6357794671480854	3.1622776601683795	37.25765650604252	31.013187247464746	-58.45858657618595	312.7819999999994	0.6448062371015822	19.431373002007604	134.01568973995745	0.07450980693101883	0.0156862735748291	0.9769438574029332	0.7411764860153198	0.7411764860153198	0.07898932114637237	0.09531699128019733	0.0941176488995552	0.0	0.0	0.06711434492393185	0.05018316206772853	0.10980392247438431	845.7394802732525	1249.825042492737	0.0	846.00213371266
23	85	nan	0	CATHR	CATHR	332	332	0	2	2	nan	1664	971.0	1231.0	1.0	3.826503940743005	0.9665407090052274	0.0	0.2029268292682927	0.09187842395515743	123.14538518912175	120.34118164618461	12.083045973594572	3.646274290965834	3.0	40.87793298841571	31.58842547617578	-31.589389613412518	477.06199999999876	0.4212125047462347	21.737255418673158	123.15294452570379	0.05882352963089943	0.0156862773001194	2.6412163074663715	0.10980392247438431	0.125490203499794	0.056314133208997814	0.07401018300823545	0.07450980693101883	0.027450980618596077	0.027450980618596077	0.014782651558232853	0.019450488294315605	0.09019608050584793	964.844701254707	1238.1806458181613	0.0	962.7409855769231
23	86	nan	0	CATHR	CATHR	332	332	0	2	2	nan	3408	1065.0	1275.0	1.0	2.284056513821409	0.8965060449871681	0.0	0.5157384987893463	0.15914140369500535	128.5161528499885	112.78741064498288	13.0	4.398156988390351	4.0	57.580962797104654	56.936704161250645	2.873844041425297	518.7559999999985	0.605812816638521	31.8156870380044	406.49412744119763	0.06666667014360428	0.019607841968536377	7.73720093473178	0.3490196168422699	1.0	0.0716569527882982	0.11927644584542184	0.08235294371843338	0.0	0.0	0.03370791675333235	0.13784878488859068	0.11372549086809158	1057.7942812020697	1265.7045902430955	0.0	1065.1716549295775
23	87	nan	0	CATHR	CATHR	332	332	0	2	2	nan	494	995.0	1287.0	1.0	2.4441465770988318	0.6806835129861238	0.0	0.37142857142857144	0.10196819524271054	44.7261008306488	41.86884283091664	5.830951894845301	2.175104134574596	2.0	32.99872484785069	32.76534006565282	39.659900061854685	246.73799999999966	0.4669187145557656	7.882353123277426	55.1254913918674	0.05098039284348488	0.0156862773001194	4.838765063095	0.09803921729326248	1.0	0.04330963254548036	0.11159006354629028	0.05882352963089943	0.0	0.0	0.019507713668772526	0.17480007557916882	0.0941176488995552	995.8266343816431	1283.2873301176355	0.0	994.7024291497976
23	88	nan	0	CATHR	CATHR	332	332	0	2	2	nan	1435	889.0	1255.0	1.0	1.63243178099185	0.6599623601768374	0.0	0.3673835125448029	0.12641941905401952	61.70136898530858	69.77105417004964	10.63014581273465	3.35265263002586	2.8284271247461903	53.06842650015307	46.35615611115959	-7.674027717894058	377.6799999999992	0.5459387483355526	19.03137296065688	105.93725790455937	0.05882352963089943	0.0156862735748291	2.0104201247991154	0.49803921580314636	0.49803921580314636	0.06239794413330125	0.07382387310422256	0.06666667014360428	0.0313725508749485	0.0313725508749485	0.04097291541010118	0.027539867058178128	0.08235294371843338	882.3912416085246	1259.2493891628812	0.0	884.3881533101045
23	89	nan	0	CATHR	CATHR	332	332	0	2	2	nan	1399	1191.0	1279.0	1.0	2.9130566490936003	0.9170466579372738	0.0	0.38276333789329686	0.1506772883468512	94.50329466374484	84.48076704197234	9.433981132056603	3.6069399770744606	3.0	38.739368907351626	37.686016590368396	5.670768868411088	341.57799999999907	0.5895490939738728	24.203922253102064	166.1764758899808	0.07745098322629929	0.0313725471496582	4.545501829849219	0.4627451002597809	0.800000011920929	0.08964415649297061	0.11878232729805632	0.10980392247438431	0.0313725508749485	0.0313725508749485	0.057223782797186096	0.08010422145052339	0.13333334028720856	1171.2837522224038	1281.5764247931988	0.0	1166.8699070764833
23	90	nan	0	CATHR	CATHR	332	332	0	2	2	nan	1451	1223.0	1274.0	1.0	2.1141985082997934	0.8114609129237973	-1.0	0.3303734061930783	0.19060006875007013	76.23050778092463	77.87810988975015	11.661903789690601	3.9374301080370437	3.605551275463989	48.4941531786614	44.54961921712612	-57.3804612586449	309.2979999999993	0.6214132762312634	13.592157259583473	148.55294517427683	0.05882352963089943	0.0156862773001194	8.14753338270489	0.14901961386203766	1.0	0.05759388669315031	0.10237970032686204	0.07450980693101883	0.0	0.0	0.03456730877235069	0.1376175631866774	0.0941176488995552	1239.4145348490279	1267.5574563886935	0.0	1233.383184011027
23	91	nan	0	CATHR	CATHR	332	332	0	2	2	nan	435	959.0	1304.0	1.0	4.347411925443901	0.6844747842155635	0.0	0.23138297872340424	0.06592816501947299	56.04246444340395	51.478150704935004	5.0	1.7797867707659203	1.4142135623730951	38.72208672063013	40.85700410637147	74.06826456494103	287.9479999999994	0.2979452054794521	13.113725839182734	30.152942085638642	0.05882352963089943	0.0156862735748291	0.8261861408881013	0.11764705926179886	0.11764705926179886	0.06428296979991537	0.06931710824284745	0.06666667014360428	0.027450980618596077	0.027450980618596077	0.02025950495572465	0.017370987500926305	0.08235294371843338	952.9747691646128	1290.8441929814564	0.0	952.1494252873563
23	92	nan	0	CATHR	CATHR	332	332	0	2	2	nan	907	1106.0	1294.0	1.0	2.42190758829387	0.9407079147814711	0.0	0.41681985294117646	0.16907808943523056	70.76446893857194	68.06614430096654	8.0	3.1611609969459864	3.0	31.0	24.00455737794746	1.712223747833063	259.6359999999994	0.6253016201309892	16.52941218391061	76.603923343122	0.062745101749897	0.019607841968536377	2.4686111501556534	0.250980406999588	0.250980406999588	0.07908809657373497	0.08445857038932966	0.09019608050584793	0.0	0.0	0.031853360818872085	0.02631264793327593	0.10196078568696976	1084.6156445410893	1294.976092964442	0.0	1087.045203969129
23	93	nan	0	CATHR	CATHR	332	332	0	2	2	nan	378	1172.0	1305.0	1.0	2.4380563351009106	0.800757708333981	0.0	0.3333333333333333	0.09791608828608614	41.56660326450662	41.43669871020132	7.211102550927978	2.2893246736714916	2.0	25.639761697657484	24.897912808427883	2.3324273628522607	220.25399999999985	0.4722048719550281	10.882353189401329	33.749020422808826	0.06470588594675064	0.019607841968536377	2.0257069149962175	0.1568627506494522	0.1568627506494522	0.0680147074337583	0.08928312281166356	0.10196078568696976	0.0117647061124444	0.0117647061124444	0.0405651332779055	0.035685895467143645	0.11372549086809158	1167.6058563726535	1303.3073437106032	0.0	1165.9920634920634
23	94	nan	0	CATHR	CATHR	332	332	0	2	2	nan	1283	1207.0	1291.0	1.0	1.7677882618769771	0.7825369741173906	0.0	0.3908010965580262	0.22397608537655345	64.46480040813675	66.06814663663572	10.198039027185569	3.436901715440451	3.0	39.11195222846415	40.13605001319286	80.0904349202268	268.29799999999943	0.6603190941842512	18.737255431711674	133.52549447491765	0.07450980693101883	0.027450986206531525	3.908091352553809	0.32549020648002625	0.32549020648002625	0.08478396122946459	0.10407287176532942	0.09803921729326248	0.03529411926865578	0.03529411926865578	0.040805392254457735	0.03762597046810486	0.12941177189350128	1207.866868347643	1302.173191515217	0.0	1208.3296960249415
23	95	nan	0	CATHR	CATHR	332	332	0	2	2	nan	812	1127.0	1294.0	1.0	1.9002491802225623	0.7916593969749434	0.0	0.4377358490566038	0.13152534847515332	53.46794806826006	55.02726596879042	10.44030650891055	3.261960766967473	2.8284271247461903	33.823156008169036	32.66692096965144	85.31034246716895	278.5339999999995	0.5877669200144771	15.968627909198403	92.4627479724586	0.0784313753247261	0.0313725546002388	3.50900114087675	0.16470588743686676	0.43529412150382996	0.07604108528189715	0.11387037927642685	0.10980392247438431	0.019607843831181526	0.019607843831181526	0.04145429605082356	0.05314824417620348	0.14509804546833038	1128.916574751349	1299.919373967846	0.0	1130.1268472906404
23	96	nan	0	CATHR	CATHR	332	332	0	2	2	nan	498	1171.0	1332.0	1.0	1.8759200164066758	0.5582012318755477	0.0	0.4368421052631579	0.15246455804596665	37.54551927574783	41.677331968349414	7.0	2.5755333150877195	2.0	29.0	31.151727644633613	-31.087655179713924	202.59799999999981	0.564625850340136	10.882353197783232	40.8980402238667	0.06666667014360428	0.011764705181121826	0.1864874499012403	0.12941177189350128	0.1411764770746231	0.06887565315052678	0.08212457876278453	0.09019608050584793	0.0	0.0	0.030255728791727297	0.023863879755099092	0.09803921729326248	1167.671109438227	1328.326013996732	0.0	1167.5943775100402
24	1	nan	0	CATHR	CATHR	332	332	0	3	3	nan	1076	1270.0	753.0	1.0	1.55490985661735	0.5245803190249384	0.0	0.4833782569631626	0.1953054733648443	49.67784373723653	53.36665625650534	11.045361017187261	4.117863602556732	3.605551275463989	41.0	42.29377687139276	53.8111707602247	263.1199999999995	0.6125818388841446	18.08235339075327	117.10980750247836	0.06666667014360428	0.019607841968536377	3.449968128961357	0.25882354378700256	0.3333333432674408	0.08777841451821976	0.10883811106178286	0.08235294371843338	0.0470588244497776	0.0470588244497776	0.04847995789303783	0.06439176959656054	0.11372549086809158	1279.8217526557794	761.0453403924615	0.0	1277.7444237918216
24	2	nan	0	CATHR	CATHR	332	332	0	3	3	nan	1422	704.0	786.0	1.0	2.528482443446775	0.9541045896092902	0.0	0.3492999263080324	0.21597568537133666	91.54824580708834	88.72992730753249	10.63014581273465	3.4888507548142877	3.0	26.96143938987307	27.41628197968996	-35.6540036089103	287.64199999999926	0.749604638903532	31.505883131176233	345.7882405035198	0.08627451211214066	0.0470588281750679	15.754207564536546	1.0	1.0	0.1323776602150262	0.2431703519715329	0.125490203499794	0.0	0.0	0.17471007612620224	0.2979570858853502	0.1882352977991104	709.5716636697437	785.3083037290362	0.0	722.07805907173
24	3	nan	0	CATHR	CATHR	332	332	0	3	3	nan	210	1300.0	778.0	1.0	5.460818051093635	0.7129294266135279	0.0	0.15765765765765766	0.054806142528496526	44.242624806388044	38.91015291668744	3.605551275463989	1.3146516815334768	1.0	26.58823529411765	31.024511941742478	33.43456546749587	219.43199999999956	0.2902557014512785	8.223529627546668	12.960784686729312	0.04313725605607033	0.019607845693826675	4.023928534834319	0.13333334028720856	0.13333334028720856	0.055564389375315326	0.06171802231775863	0.062745101749897	0.0	0.0	0.032233124954782075	0.029667232512449723	0.08235294371843338	1306.4871407130759	776.6568835362793	0.0	1310.1666666666667
24	4	nan	0	CATHR	CATHR	332	332	0	3	3	nan	2436	795.0	726.0	1.0	1.7009888081046964	0.8096108112139723	0.0	0.4421052631578947	0.18073837701122986	88.4784978153971	99.62429422585637	14.560219778561036	4.60599236534441	4.0	49.29658802757267	51.933964100737995	-65.85751820473737	411.5459999999988	0.6863905325443787	32.12941264361143	358.38040259853005	0.09019608050584793	0.03529411554336548	2.1687104245384914	0.2705882489681244	0.800000011920929	0.09153678815843713	0.14711839187131776	0.11764705926179886	0.0	0.0	0.04259861342808778	0.10029865372737444	0.16078431904315948	784.4282337675309	741.5569501245051	0.0	785.293513957307
24	5	nan	0	CATHR	CATHR	332	332	0	3	3	nan	3407	845.0	735.0	1.0	1.6113133311431151	0.8023254636218302	0.0	0.49751752336448596	0.19619665717764717	101.38290473460339	111.94641575325224	24.331050121192877	7.651648450241263	6.0	61.031958841249725	60.51411744669019	71.95611595235482	467.1379999999985	0.6847553009747767	33.41568706929684	328.21177406795323	0.05098039284348488	0.035294122993946075	5.677783262267409	0.9019607901573181	1.0	0.08612290481777535	0.0963345389104647	0.09019608050584793	0.019607843831181526	0.01568627543747425	0.08757867853955825	0.07585414639749083	0.125490203499794	843.6715654745508	742.9561019813325	0.0	848.8485471088934
24	6	nan	0	CATHR	CATHR	332	332	0	3	3	nan	1174	812.0	757.0	1.0	3.220335308859392	0.9314679005859064	0.0	0.2921851667496267	0.1225332791617035	92.0902607897078	97.18538984847466	10.770329614269007	3.150996461018701	2.23606797749979	39.20517324611637	33.50460239184251	87.10569755206453	346.9859999999991	0.5029991431019709	32.4470597691834	128.95686638355255	0.08235294371843338	0.023529410362243652	5.275276417259668	0.7490196228027344	0.7490196228027344	0.10851859454576387	0.10984400884459332	0.10196078568696976	0.04313725605607033	0.04313725605607033	0.07822251920068217	0.05260812188263688	0.125490203499794	815.0997141704106	749.5832015531191	0.0	814.557069846678
24	7	nan	0	CATHR	CATHR	332	332	0	3	3	nan	2512	1203.0	812.0	1.0	1.2329589215620718	0.5601728873519597	0.0	0.5437229437229437	0.2939880172095299	68.32301051667186	85.42247947700886	22.360679774997898	7.286176365853803	6.0	55.10863397382971	56.597123144383154	-68.70950625035798	327.67999999999915	0.8006374501992032	19.47843185812235	239.2000073157251	0.06666667014360428	0.027450978755950928	1.3310019814115825	0.3803921639919281	0.3803921639919281	0.07350351644574471	0.09522293284861667	0.09019608050584793	0.03529411926865578	0.03529411926865578	0.041799145058735214	0.035655188212607956	0.11764705926179886	1203.7053577074796	806.2378189047314	0.0	1203.8614649681529
24	8	nan	0	CATHR	CATHR	332	332	0	3	3	nan	2335	726.0	801.0	1.0	2.315363828822682	0.8784572973991284	0.0	0.3758248833091904	0.14947066932565733	105.71857493889244	109.17875251164945	13.038404810405298	4.202935697156418	3.1622776601683795	55.50835301673462	50.51454066023351	-2.629198400367922	443.06799999999873	0.6093423799582465	43.61960890889168	311.71373412385583	0.08235294371843338	0.039215683937072754	7.313099319899627	1.0	1.0	0.11789083488889643	0.13349624587745432	0.11764705926179886	0.0	0.0	0.1356158592954006	0.09770153069558521	0.1568627506494522	731.589354331555	802.4951878605779	0.0	738.7640256959314
24	9	nan	0	CATHR	CATHR	332	332	0	3	3	nan	527	1257.0	775.0	1.0	4.470747751769961	0.7606398596259758	0.0	0.23900226757369614	0.07263382327770809	64.91634467112806	56.22277118748239	5.0	1.8539647022743755	1.4142135623730951	39.25262486703233	42.14200921904434	63.998038148550926	301.9539999999994	0.3544048419636853	23.58431412652135	66.79607985541224	0.06666667014360428	0.023529410362243652	8.867326406847702	1.0	1.0	0.1043553722412449	0.12674777961178793	0.0941176488995552	0.01568627543747425	0.01568627543747425	0.15655742831523797	0.1655633703793202	0.11764705926179886	1258.3410438936419	797.806317017613	0.0	1262.741935483871
24	10	nan	0	CATHR	CATHR	332	332	0	3	3	nan	519	1240.0	780.0	1.0	2.3900527788522843	0.8458203805282946	0.0	0.3209647495361781	0.1229010352178581	49.577307211998644	48.662100242385755	6.0	2.319203829636528	2.0	30.920827300957033	26.447896555075925	83.88660212894015	230.36199999999965	0.48985370457763094	15.811765090562403	52.34117771405727	0.06666667014360428	0.019607841968536377	2.4116290914744627	0.8509804010391235	0.8509804010391235	0.09246646251790878	0.10085005339895427	0.0941176488995552	0.0117647061124444	0.0117647061124444	0.11780583662994452	0.07642245155299277	0.10980392247438431	1240.4155990191616	795.5986363932332	0.0	1240.7745664739884
24	11	nan	0	CATHR	CATHR	332	332	0	3	3	nan	575	1051.0	836.0	1.0	2.602412955528473	0.25960676086108536	0.0	0.36027568922305764	0.12699222334867685	44.3894663535596	43.04648650006177	7.0	2.4532798050721	2.0	36.68606551968904	42.867547494475794	-22.203960818884962	238.5339999999995	0.44729677168416965	11.517647402361035	53.815688056871295	0.062745101749897	0.027450978755950928	2.201348581749814	0.1568627506494522	0.1921568661928177	0.06293796394732806	0.09359250096847181	0.09019608050584793	0.01568627543747425	0.01568627543747425	0.02995927149363685	0.03902175165578271	0.125490203499794	1045.1896086694312	829.1099613759873	0.0	1044.5008695652175
24	12	nan	0	CATHR	CATHR	332	332	0	3	3	nan	2170	1136.0	803.0	1.0	1.364852128445127	0.7993223452486228	0.0	0.4276704769412692	0.23740259056555996	74.36459560601097	86.14522621712709	18.35755975068582	6.4463171507829715	5.385164807134504	54.21689542466858	44.685869794902175	-85.18212418725048	338.91599999999937	0.689217087501985	24.662745675072074	256.9725561272353	0.07450980693101883	0.0313725546002388	1.8379665763311066	1.0	1.0	0.09413261708042776	0.11842053277752779	0.10196078568696976	0.0	0.0	0.13907721881236715	0.08957579864616727	0.1411764770746231	1135.5685661292225	812.1769929957617	0.0	1137.3645161290322
24	13	nan	0	CATHR	CATHR	332	332	0	3	3	nan	5339	923.0	800.0	1.0	1.3155772325080164	0.717943902323141	0.0	0.5414807302231237	0.27592383081058924	109.5980986659859	119.9208072020865	30.083217912982647	9.15672459912025	7.0	80.45794543227167	76.29134221546094	-29.71388981808632	493.1059999999984	0.7535638673253353	32.05098118260503	686.0666865594685	0.0784313753247261	0.027450986206531525	4.125549434948828	0.20392157137393951	0.8039215803146362	0.07704562784280054	0.12850097144773712	0.10196078568696976	0.03529411926865578	0.03529411926865578	0.036680425252464025	0.0749455101740165	0.1568627506494522	912.3964286365185	799.0287915507228	0.0	911.4527064993445
24	14	nan	0	CATHR	CATHR	332	332	0	3	3	nan	164	1068.0	842.0	1.0	5.473292238713686	0.8146730806436907	0.0	0.20707070707070707	0.053507748571928214	41.36724770210968	35.22782990761707	3.0	1.1889918870889455	1.0	20.523157651784484	23.989714448672103	80.28244781534471	196.25399999999968	0.3048327137546468	4.980392303317785	7.133333537727594	0.027450980618596077	0.011764705181121826	2.075854252135848	0.0941176488995552	0.0941176488995552	0.0392156874276991	0.04349593620565606	0.0470588244497776	0.01568627543747425	0.01568627543747425	0.01796751598330559	0.018022022589822703	0.05882352963089943	1064.8284772035383	830.3045629195327	0.0	1066.6341463414635
24	15	nan	0	CATHR	CATHR	332	332	0	3	3	nan	1771	1110.0	838.0	1.0	1.569668688000838	0.7232142738363597	0.0	0.3296723752792256	0.12866827224378158	69.16637643537116	87.96590248499699	16.0	5.25541583365117	4.242640687119285	54.539987718525445	47.76793976671121	68.57563418466819	415.88999999999896	0.5337552742616034	24.929412353783846	298.4588300809264	0.05098039284348488	0.0470588244497776	8.494887749428717	1.0	1.0	0.08067770988279561	0.1685255957543345	0.09803921729326248	0.01568627543747425	0.01568627543747425	0.12131712743757272	0.22202857516510044	0.14509804546833038	1111.6650899594513	827.7270291638096	0.0	1108.2970073404856
24	16	nan	0	CATHR	CATHR	332	332	0	3	3	nan	308	1296.0	815.0	1.0	3.4969693103365502	0.4710569457053407	0.0	0.22647058823529412	0.0624866963580358	39.27704244377692	39.81205847478876	4.123105625617661	1.4794118217241354	1.0	30.37268509697488	34.64638920743134	22.224205190355036	248.87799999999962	0.33423765599565924	10.925490528345108	20.309804540127516	0.05098039284348488	0.011764708906412125	0.7484215550844071	0.1411764770746231	0.1411764770746231	0.06137916027160173	0.06594092383158284	0.062745101749897	0.019607843831181526	0.019607843831181526	0.021033036036739186	0.020782790334781996	0.0784313753247261	1286.7057346649824	818.5923923675178	0.0	1286.1201298701299
24	17	nan	0	CATHR	CATHR	332	332	0	3	3	nan	3295	1226.0	855.0	1.0	1.153271663478279	0.7020380230344917	0.0	0.4800407925407925	0.2817685222084841	80.03598595650615	93.47726996441435	26.40075756488817	8.749429834401449	7.280109889280518	54.6882981519002	56.99678402894155	-37.58452732061042	383.3419999999987	0.784897570271558	23.372549656778574	292.2549104988575	0.06666667014360428	0.019607841968536377	0.7424165618470955	0.6549019813537598	0.6549019813537598	0.08004297827663895	0.08869648270071548	0.08235294371843338	0.019607843831181526	0.019607843831181526	0.06285776309627168	0.03262962427661691	0.10980392247438431	1229.8513250608016	852.9394699731881	0.0	1229.5195751138087
24	18	nan	0	CATHR	CATHR	332	332	0	3	3	nan	71	1180.0	835.0	1.0	5.361943111871636	0.6626321229284727	0.0	0.221875	0.06188078130174749	24.965407118182608	19.924858845171276	1.0	1.0	1.0	14.316477865087434	18.6977177781207	86.45470706385885	120.07600000000005	0.28286852589641437	2.3019608668982983	2.3019608668982983	0.027450980618596077	0.003921568393707275	0.6208439797093717	0.05882352963089943	0.05882352963089943	0.032421984040821104	0.032421984040821104	0.0313725508749485	0.019607843831181526	0.019607843831181526	0.006806937737617803	0.006806937737617803	0.03529411926865578	1176.5809199451687	839.5570698646945	0.0	1176.0
24	19	nan	0	CATHR	CATHR	332	332	0	3	3	nan	6186	701.0	861.0	1.0	1.840314246558131	0.8852111041078501	0.0	0.48132586367880487	0.15866849693085106	154.10547278380753	156.0416611036937	30.0	8.741633168627633	6.4031242374328485	82.11987072002088	71.68825284273922	-12.689710590411673	699.9459999999975	0.6532206969376981	45.929412838071585	578.5608010627329	0.062745101749897	0.02352941408753395	5.497857546360134	0.8156862854957581	1.0	0.08157977413511827	0.09352744925036097	0.08235294371843338	0.0	0.0	0.07233340429437136	0.055057711058952914	0.11372549086809158	724.4754597086594	855.1851789047613	0.0	718.9783381829939
24	20	nan	0	CATHR	CATHR	332	332	0	3	3	nan	1246	1252.0	878.0	1.0	1.8505199255420879	0.7618044956804338	0.0	0.3588709677419355	0.13567696807377796	64.26040544769327	76.40026177965623	8.48528137423857	3.403423760453406	3.0	41.8753158966946	41.62834052701124	-26.633399261792032	339.7119999999992	0.6251881585549424	22.97254965826869	114.16470923274755	0.06666667014360428	0.023529410362243652	1.9639253409971975	0.16470588743686676	0.18039216101169586	0.08973652210261207	0.09162496728149884	0.09019608050584793	0.04313725605607033	0.04313725605607033	0.030707259048181213	0.03107183327785915	0.11372549086809158	1265.7885751999522	871.2267105796433	0.0	1265.8940609951846
24	21	nan	0	CATHR	CATHR	332	332	0	3	3	nan	998	1305.0	875.0	1.0	1.7825179391017787	0.8241724212044236	0.0	0.5060851926977687	0.16486432440834548	58.53198463799345	60.53924347066124	12.0	3.9172356879699533	3.0	29.89237103599924	33.14894343643477	84.43088119397483	275.80799999999965	0.6352641629535328	18.58431425690651	119.23921898379922	0.0784313753247261	0.035294122993946075	0.24050406716631192	0.20392157137393951	0.2235294133424759	0.08684258998554444	0.11947817533446815	0.10980392247438431	0.04313725605607033	0.04313725605607033	0.03674311692858442	0.04622534833286538	0.16078431904315948	1302.8887061778448	867.8901532694664	0.0	1303.0160320641282
[truncated: 748 more rows]
[truncated: 7 more columns]
