# Supplementary material for: Mutationally-activated PI3’-kinase-α promotes de-differentiation of lung tumors initiated by the BRAFV600E oncoprotein kinase
Source: eLife. 2019 Aug 27;8:e43668. doi: 10.7554/eLife.43668 (PMC6711745; doi:10.7554/eLife.43668)
Supplement: Figure 4—source data 1. [file elife-43668-fig4-data1.zip › catnkxtumorsv6Cytoplasm.csv]

ImageNumber	ObjectNumber	Metadata_FileLocation	Metadata_Frame	Metadata_Genotype	Metadata_Genotype	Metadata_Mouse	Metadata_Mouse	Metadata_Series	Metadata_Tumor	Metadata_Tumor	Metadata_stain	AreaShape_Area	AreaShape_Center_X	AreaShape_Center_Y	AreaShape_Center_Z	AreaShape_Compactness	AreaShape_Eccentricity	AreaShape_EulerNumber	AreaShape_Extent	AreaShape_FormFactor	AreaShape_MajorAxisLength	AreaShape_MaxFeretDiameter	AreaShape_MaximumRadius	AreaShape_MeanRadius	AreaShape_MedianRadius	AreaShape_MinFeretDiameter	AreaShape_MinorAxisLength	AreaShape_Orientation	AreaShape_Perimeter	AreaShape_Solidity	Intensity_IntegratedIntensityEdge_OrigGreen	Intensity_IntegratedIntensityEdge_OrigRed	Intensity_IntegratedIntensity_OrigGreen	Intensity_IntegratedIntensity_OrigRed	Intensity_LowerQuartileIntensity_OrigGreen	Intensity_LowerQuartileIntensity_OrigRed	Intensity_MADIntensity_OrigGreen	Intensity_MADIntensity_OrigRed	Intensity_MassDisplacement_OrigGreen	Intensity_MassDisplacement_OrigRed	Intensity_MaxIntensityEdge_OrigGreen	Intensity_MaxIntensityEdge_OrigRed	Intensity_MaxIntensity_OrigGreen	Intensity_MaxIntensity_OrigRed	Intensity_MeanIntensityEdge_OrigGreen	Intensity_MeanIntensityEdge_OrigRed	Intensity_MeanIntensity_OrigGreen	Intensity_MeanIntensity_OrigRed	Intensity_MedianIntensity_OrigGreen
1	1	nan	0	CAT	CAT	3202	3202	0	0	0	nan	1802	1058.0	541.0	1.0	1.8541471919778632	0.4205530325623077	0.0	0.37463617463617466	0.21309180725023438	68.24266271266569	74.65252842335616	12.529964086141668	4.090832146002037	3.605551275463989	63.3822605222085	61.91438121730803	81.78999939766047	325.9859999999993	0.6384410983170947	22.188235871493816	32.74509896710515	184.07843605056405	233.93726155534387	0.05098039284348488	0.0941176488995552	0.0313725508749485	0.03529411554336548	6.255618313114047	3.11355449733639	0.239215686917305	0.37254902720451355	0.25882354378700256	0.37254902720451355	0.0801019345541293	0.11821335367185974	0.10215229525558493	0.1298208998642308	0.0784313753247261
1	2	nan	0	CAT	CAT	3202	3202	0	0	0	nan	1204	1013.0	547.0	1.0	2.1946538043739015	0.9539855625447914	0.0	0.423943661971831	0.28282326260055013	78.48936453743764	76.15773105863909	10.816653826391969	3.8749284722979422	3.605551275463989	24.487505865628474	23.535235412676837	66.7190821552047	231.2919999999997	0.8535980148883374	11.635294374078512	22.635294768959284	67.12549167498946	134.02745481580496	0.0470588244497776	0.07058823853731155	0.003921568393707275	0.027450978755950928	1.2004049709944937	1.7469325647592595	0.10196078568696976	0.3921568691730499	0.10196078568696976	0.40784314274787903	0.06060049153165892	0.11789216025499627	0.05575206949749955	0.11131848406628318	0.05098039284348488
1	3	nan	0	CAT	CAT	3202	3202	0	0	0	nan	3504	950.0	545.0	1.0	1.517282745455694	0.836950191955311	0.0	0.6026831785345718	0.351261089816711	101.92716014662567	104.69479452198185	20.615528128088304	6.909284295098769	6.0	55.50709920617125	55.78260101477503	77.67202469104909	354.055999999999	0.8769866099361782	23.007843673229218	38.788236286491156	254.68235936015844	405.5607948936522	0.05098039284348488	0.08235294371843338	0.00784314051270485	0.023529410362243652	4.365908641225987	0.9424719703311458	0.21176470816135406	0.3490196168422699	0.21176470816135406	0.3960784375667572	0.07543555302698104	0.12717454520161034	0.07268332173520503	0.11574223598563134	0.05882352963089943
1	4	nan	0	CAT	CAT	3202	3202	0	0	0	nan	2465	993.0	599.0	1.0	1.9552081608784038	0.9123100321424439	0.0	0.5546804680468047	0.2910041107649961	102.37896595420308	100.71742649611338	14.212670403551895	5.073383179657907	4.47213595499958	42.42478631459833	41.92420596552511	84.86421634265507	326.2599999999993	0.8368698013919539	17.035294461995363	32.76862843707204	136.1254930049181	248.50196870416403	0.05098039284348488	0.06666667014360428	0.003921568393707275	0.019607841968536377	0.6950339492061897	6.195479109546157	0.10196078568696976	0.37254902720451355	0.10196078568696976	0.4117647111415863	0.05915032799303946	0.11377995985094458	0.055223323734246696	0.10081215768931603	0.05098039284348488
1	5	nan	0	CAT	CAT	3202	3202	0	0	0	nan	2347	1086.0	552.0	1.0	1.5634238700888503	0.763752320953752	0.0	0.41858391296593545	0.23600676974451895	81.12089992801633	94.70480452437458	16.76305461424021	5.086983998267032	4.123105625617661	52.8555821919812	52.36430386409083	-41.68946063465901	353.50799999999913	0.6980963712076145	20.882353473454714	37.572549905627966	162.78431843221188	327.431381508708	0.04313725605607033	0.09803921729326248	0.0156862735748291	0.03529411554336548	4.525489998326953	3.0011374262738455	0.24705882370471954	0.6392157077789307	0.24705882370471954	0.6392157077789307	0.06960784491151571	0.12524183301875988	0.06935846545897395	0.13951060140976054	0.05882352963089943
1	6	nan	0	CAT	CAT	3202	3202	0	0	0	nan	1702	1127.0	610.0	1.0	1.493142462882401	0.5546461867376454	0.0	0.48893995978167193	0.2585025432503621	61.78591653537004	64.8459713474939	11.661903789690601	4.169809107218279	3.605551275463989	51.28872391851153	51.41121456654839	48.111939757617456	287.6419999999993	0.7273504273504272	15.039216078817844	22.925490833818913	103.94510103389621	164.27843621373177	0.05098039284348488	0.06666667014360428	0.00784314051270485	0.023529410362243652	1.2502561899930589	1.7663351860045668	0.10196078568696976	0.30980393290519714	0.10196078568696976	0.30980393290519714	0.06163613147056494	0.09395692964679882	0.061072327281960166	0.0965208203370927	0.05882352963089943
1	7	nan	0	CAT	CAT	3202	3202	0	0	0	nan	1519	915.0	564.0	1.0	1.9527814302727637	0.5895668279945013	0.0	0.3238805970149254	0.16887565737647442	67.5458027463302	77.07788269017254	14.142135623730951	4.309166875878073	3.605551275463989	49.91033339209772	54.558068905745515	-37.681607012469286	336.20199999999903	0.5973259929217459	21.505882870405912	34.568628400564194	144.4470629170537	220.84706486016512	0.062745101749897	0.09019608050584793	0.0156862735748291	0.043137259781360626	3.8946469940212607	2.8814009391308653	0.2235294133424759	0.4000000059604645	0.2235294133424759	0.4941176474094391	0.08177141775819738	0.13143965171317185	0.09509352397436056	0.1453897727848355	0.07450980693101883
1	8	nan	0	CAT	CAT	3202	3202	0	0	0	nan	1393	1154.0	618.0	1.0	1.6724670847509586	0.7951410058952474	0.0	0.5153533111357751	0.2803528258465211	65.80679982374829	66.60330322138685	9.848857801796104	3.6474289466194416	3.1622776601683795	35.437344784921535	39.90686146056468	-60.25556149674598	249.87799999999956	0.7519568151147098	15.32156902179122	18.501961272209883	91.62353215366602	114.30588555708528	0.054901961237192154	0.07058823853731155	0.011764705181121826	0.011764705181121826	2.383624625499003	0.7594193297959692	0.13333334028720856	0.18039216101169586	0.13725490868091583	0.26274511218070984	0.07093318991570009	0.08565722811208279	0.06577425136659441	0.08205734785146107	0.062745101749897
1	9	nan	0	CAT	CAT	3202	3202	0	0	0	nan	1214	949.0	614.0	1.0	1.2916959369463392	0.735235091293961	0.0	0.5324561403508772	0.3379541965298344	52.286428287952205	60.53924347066124	12.727922061357855	4.527688391121037	4.0	36.76955262170047	35.440378296096604	28.45710471185881	212.4639999999998	0.8433483848558527	12.858823895454407	23.768628157675266	86.58431668579578	155.3451021835208	0.062745101749897	0.10588235408067703	0.00784313678741455	0.019607841968536377	1.1359678711512244	1.528652299965524	0.10588235408067703	0.1921568661928177	0.10588235408067703	0.20000000298023224	0.07432846182343587	0.1373909142062154	0.07132151292075435	0.12796136917917694	0.07058823853731155
1	10	nan	0	CAT	CAT	3202	3202	0	0	0	nan	1125	1032.0	601.0	1.0	2.1471604824253614	0.8893945654787958	0.0	0.45918367346938777	0.16601607393128118	71.26571573816346	69.58448102845921	11.661903789690601	3.6836336766002455	3.0	32.66153144930443	32.57843480445553	-2.4568722987022973	291.8139999999993	0.6323777403035412	16.58823573589325	30.48627544939518	70.61176660656929	122.81176822632551	0.05098039284348488	0.08235294371843338	0.00784314051270485	0.023529410362243652	2.028142721194379	3.4138497034556834	0.0941176488995552	0.21176470816135406	0.0941176488995552	0.23529411852359772	0.07119414478924141	0.1308423839029836	0.06276601476139493	0.10916601620117823	0.05882352963089943
1	11	nan	0	CAT	CAT	3202	3202	0	0	0	nan	864	1198.0	593.0	1.0	1.5377234266793491	0.5925796295735699	0.0	0.48	0.24918423953160299	45.28841814941891	49.193495504995376	10.0	3.27533080175218	2.8284271247461903	36.02489560634806	36.48035867128488	-24.21844748711576	208.7379999999998	0.7487001733102253	12.533333666622639	23.65490259975195	52.25098179280758	93.8470614105463	0.05098039284348488	0.06666667014360428	0.00784313678741455	0.0313725471496582	1.4966319528562932	3.731235152743874	0.11372549086809158	0.34117648005485535	0.11372549086809158	0.34117648005485535	0.07041198689113842	0.1328927112345615	0.06047567337130507	0.10861928403998415	0.054901961237192154
1	12	nan	0	CAT	CAT	3202	3202	0	0	0	nan	985	867.0	609.0	1.0	2.4760792570447703	0.8065497393410752	0.0	0.3517857142857143	0.1273910892942203	67.78268511894679	70.21395872616783	10.63014581273465	3.525049827480075	2.8284271247461903	38.23277345999049	40.070834792336264	8.187915657861167	311.7119999999992	0.49472626820693116	16.905882764607668	34.9176479652524	60.2627465762198	146.40784742683172	0.05098039284348488	0.09019608050584793	0.00784313678741455	0.03921569138765335	3.2898142217434123	2.920236316434785	0.10980392247438431	0.4117647111415863	0.10980392247438431	0.9686274528503418	0.07480479099383924	0.15450286710288672	0.06118045337687289	0.1486374085551591	0.054901961237192154
1	13	nan	0	CAT	CAT	3202	3202	0	0	0	nan	514	1242.0	617.0	1.0	2.026567261864534	0.692197550277601	0.0	0.34965986394557824	0.1660589416944423	41.76569878793964	41.19465984809196	6.324555320336759	2.467847474188468	2.23606797749979	32.43992899635557	30.142642243109066	19.31973703008344	197.22199999999987	0.5730211817168339	10.600000273436308	24.28235348686576	34.345099091529846	80.7843156568706	0.05882352963089943	0.11764705926179886	0.00784314051270485	0.0313725471496582	1.19128016468675	1.9627996939845627	0.10196078568696976	0.41960784792900085	0.10196078568696976	0.41960784792900085	0.07310345016162971	0.16746450680597075	0.06681925893293744	0.15716792929352258	0.062745101749897
1	14	nan	0	CAT	CAT	3202	3202	0	0	0	nan	1555	1107.0	621.0	1.0	1.6520803839761746	0.6803653864530763	0.0	0.4472246189243601	0.24920098087507503	65.18181149662492	61.0	11.045361017187261	4.197810771012144	3.605551275463989	45.10408383260188	47.76999448581471	-78.0920186888932	280.0239999999993	0.6918798665183538	19.235294677317142	33.17647163569927	121.4156899265945	232.16079124808311	0.05882352963089943	0.10196078568696976	0.0156862735748291	0.0313725546002388	4.492523455736779	3.104386760332884	0.1764705926179886	0.23137255012989044	0.1764705926179886	0.5215686559677124	0.08625692680411275	0.1487734154067232	0.07808082953478745	0.14929954421098593	0.07058823853731155
1	15	nan	0	CAT	CAT	3202	3202	0	0	0	nan	368	1186.0	623.0	1.0	3.3106245521909075	0.8174416161621266	0.0	0.31724137931034485	0.1302494880863616	48.25662448587421	40.22437072223753	5.385164807134504	1.8115505781388925	1.4142135623730951	25.059928172283335	27.79636881337114	23.55383656665078	188.4259999999998	0.4952893674293405	11.745098453015089	28.286275133490562	27.22745208069682	66.18823680281639	0.06666667014360428	0.16078431904315948	0.003921568393707275	0.019607841968536377	0.47292779658933237	0.9347205877893386	0.10196078568696976	0.30980393290519714	0.10196078568696976	0.30980393290519714	0.07727038455930979	0.18609391535191158	0.07398764152363267	0.17985933913808802	0.07058823853731155
1	16	nan	0	CAT	CAT	3202	3202	0	0	0	nan	1236	1010.0	622.0	1.0	1.4689086339662671	0.8115251700238678	0.0	0.42901770218674073	0.21880415511189003	58.672870400862806	67.446274915669	14.212670403551895	4.923233651352367	4.123105625617661	37.29188048533656	34.28358282228434	-4.510620426439034	266.43199999999973	0.6655896607431341	13.662745457142591	21.733333982527256	71.92941372469068	114.46274825185537	0.0470588244497776	0.07450980693101883	0.003921568393707275	0.0156862735748291	2.310929363244938	1.9788205604877038	0.0941176488995552	0.16470588743686676	0.0941176488995552	0.239215686917305	0.06831372728571296	0.10866666991263628	0.058195318547484366	0.09260740149826487	0.05098039284348488
1	17	nan	0	CAT	CAT	3202	3202	0	0	0	nan	357	882.0	633.0	1.0	4.994845092392366	0.8150041166402701	0.0	0.24586776859504134	0.07687877667270235	58.270732272219966	49.24428900898052	5.385164807134504	1.8337525605315068	1.4142135623730951	29.59750790205949	33.76527686463483	16.112612544130915	241.56599999999963	0.35172413793103446	14.694118022918701	26.662745967507362	27.5098048299551	55.88235481083393	0.06666667014360428	0.1411764770746231	0.011764705181121826	0.011764705181121826	1.2901001633470703	0.4816144482999338	0.11372549086809158	0.21176470816135406	0.11372549086809158	0.21176470816135406	0.08493709839837399	0.1541199188873258	0.07705827683460813	0.15653320675303622	0.07450980693101883
1	18	nan	0	CAT	CAT	3202	3202	0	0	0	nan	277	1071.0	642.0	1.0	3.6406748135621174	0.7385330656086563	0.0	0.2894461859979101	0.09046990865585627	42.022136791036225	37.8021163428716	4.0	1.5656005998702809	1.0	26.27956210851666	28.33204984310314	40.73181562605196	196.1519999999999	0.3844552394170715	11.435294479131699	20.000000655651093	21.831373311579227	39.15294253081083	0.07450980693101883	0.125490203499794	0.003921568393707275	0.011764705181121826	0.4183252611148257	0.7016051995131679	0.0941176488995552	0.2078431397676468	0.0941176488995552	0.21176470816135406	0.0816806748509407	0.14285714754036494	0.07881362206346292	0.14134636292711492	0.0784313753247261
1	19	nan	0	CAT	CAT	3202	3202	0	0	0	nan	323	931.0	631.0	1.0	2.171830362942583	0.6868676954301219	0.0	0.3738425925925926	0.1710498949700113	34.21133506357233	32.202484376209235	5.830951894845301	2.2257045737646317	2.0	22.7788601687669	24.864198841339732	-72.95261119679458	154.0439999999999	0.5767857142857142	9.501961059868336	16.890196695923805	23.2156870290637	43.454903438687325	0.062745101749897	0.11764705926179886	0.00784314051270485	0.019607841968536377	0.9551593236698067	0.4167489209009015	0.11372549086809158	0.18431372940540314	0.11372549086809158	0.1882352977991104	0.08121334239203706	0.14436065552071628	0.0718751920404449	0.13453530476373785	0.06666667014360428
1	20	nan	0	CAT	CAT	3202	3202	0	0	0	nan	3296	1263.0	670.0	1.0	1.2397722748394098	0.5947994548667946	0.0	0.47274813539873783	0.2957909337452434	79.40980232140296	87.32124598286491	24.351591323771842	7.942689162698516	6.4031242374328485	57.6	63.83548534003866	55.69721836468421	374.2019999999988	0.7738905846442827	19.125490710139275	42.53333444520831	188.6431416645646	366.36863807588816	0.05098039284348488	0.062745101749897	0.003921568393707275	0.03921568766236305	1.8417087313792975	4.795389559015574	0.10196078568696976	0.6941176652908325	0.10196078568696976	0.7921568751335144	0.0648321718987772	0.1441807947295197	0.057233962883666445	0.11115553339681072	0.054901961237192154
1	21	nan	0	CAT	CAT	3202	3202	0	0	0	nan	1351	839.0	631.0	1.0	1.62073129681286	0.706496538880903	0.0	0.3881068658431485	0.2252968925999319	60.90698336565375	60.40695324215582	12.041594578792296	4.337930866972924	3.605551275463989	39.04344047215152	43.10487692859492	21.872724489187068	274.50799999999936	0.6719721462322805	15.713725876063108	34.57254992052913	77.69019802287221	153.90196532011032	0.0470588244497776	0.062745101749897	0.005882352590560913	0.02352941408753395	2.4474121022304605	6.096507399685981	0.12156862765550613	0.40784314274787903	0.12156862765550613	0.6196078658103943	0.07308709709796794	0.1608025577699029	0.05750569801841022	0.11391707277580335	0.052941177040338516
1	22	nan	0	CAT	CAT	3202	3202	0	0	0	nan	526	1172.0	632.0	1.0	3.1174311253957905	0.868019622692808	0.0	0.280982905982906	0.14718654549236707	57.84659971420328	49.9799959983992	7.211102550927978	2.3736219539859564	2.0	26.879601064150407	28.722565965204918	31.987549447767552	211.91599999999954	0.5119221411192214	13.247059244662523	29.18823602795601	38.06666811183095	84.93333549797535	0.062745101749897	0.13725490868091583	0.00784313678741455	0.023529410362243652	1.0135862119574426	2.3031287505138582	0.10588235408067703	0.26274511218070984	0.10588235408067703	0.26274511218070984	0.07838496594474866	0.17271145578672195	0.07237009146735922	0.1614702195778999	0.07058823853731155
1	23	nan	0	CAT	CAT	3202	3202	0	0	0	nan	1293	952.0	641.0	1.0	1.4908789543498282	0.876027955454728	0.0	0.4810267857142857	0.35715707353115733	63.0643767131481	64.53681120105021	12.727922061357855	4.468808927342274	4.123105625617661	29.69291405338002	30.413446822204985	-46.77822932118965	213.29199999999952	0.8543111992071359	12.301961150020361	20.545098647475243	83.29412034898996	148.09019999206066	0.05882352963089943	0.09803921729326248	0.00784313678741455	0.0156862810254097	0.9724940039530718	0.930475139932803	0.09803921729326248	0.1921568661928177	0.10196078568696976	0.19607843458652496	0.0707009261495423	0.11807527958319106	0.06441927327841451	0.11453225057390616	0.062745101749897
1	24	nan	0	CAT	CAT	3202	3202	0	0	0	nan	781	1003.0	648.0	1.0	1.5086584784427546	0.7730478118751205	0.0	0.4893483709273183	0.18684965827178407	46.2497346741597	59.80802621722272	12.083045973594572	4.282832659650983	3.605551275463989	27.0	29.338415588889927	14.766993459786608	229.1839999999997	0.6649638143891016	12.654902301728725	20.53333392739296	51.27843312174082	85.25098266452551	0.05882352963089943	0.09019608050584793	0.003921572118997574	0.011764705181121826	1.5830468471097614	2.087592210523328	0.10980392247438431	0.19607843458652496	0.10980392247438431	0.19607843458652496	0.074881078708454	0.12149901732185184	0.06565740476535316	0.10915618779068567	0.062745101749897
1	25	nan	0	CAT	CAT	3202	3202	0	0	0	nan	215	1072.0	651.0	1.0	5.679077116657661	0.8514606549904686	0.0	0.2097560975609756	0.060361020520624996	49.37232943318271	40.80441152620633	4.242640687119285	1.4515258549851333	1.0	23.86776174594973	25.891762465576015	-13.443936208760078	211.56599999999978	0.3017543859649123	13.054902352392673	22.07451045513153	19.219608426094055	35.101961739361286	0.0784313753247261	0.1411764770746231	0.00784313678741455	0.023529410362243652	0.8301281865115144	0.17264410631438662	0.14509804546833038	0.239215686917305	0.14509804546833038	0.239215686917305	0.09193593205910333	0.1554542989797995	0.08939352756322816	0.16326493832261063	0.08235294371843338
1	26	nan	0	CAT	CAT	3202	3202	0	0	0	nan	1223	1127.0	633.0	1.0	1.631597587530135	0.7551397253412871	0.0	0.4273235499650594	0.16995533538054705	59.57624695457995	57.0087712549569	11.180339887498949	4.359172761510416	4.0	46.695954804693216	39.0560353572343	-29.09658485521802	300.71199999999925	0.5869930405567555	20.75294168293476	32.43529501929879	95.38039497286081	197.349025093019	0.05882352963089943	0.11372549086809158	0.011764708906412125	0.03529411554336548	2.668397807901959	3.1844045538092915	0.16862745583057404	0.41960784792900085	0.16862745583057404	0.5490196347236633	0.09476229078965644	0.14810636995113605	0.07798887569326314	0.16136469754130744	0.07058823853731155
1	27	nan	0	CAT	CAT	3202	3202	0	0	0	nan	518	1160.0	639.0	1.0	3.9107314189175986	0.9238253100489217	0.0	0.27263157894736845	0.11668542475227044	67.02300312296735	57.4543296888929	7.0710678118654755	2.298790607996761	2.0	28.10843098818306	25.65736474474018	58.116229339880256	236.18999999999963	0.47005444646098005	15.031372975558043	31.611765444278717	39.01568749174476	83.85098235309124	0.062745101749897	0.12745098769664764	0.011764705181121826	0.035294122993946075	1.0358870877472715	2.329679987046644	0.10980392247438431	0.3333333432674408	0.11372549086809158	0.3333333432674408	0.08125066473274617	0.170874407806912	0.07531986002267328	0.16187448330712595	0.07450980693101883
1	28	nan	0	CAT	CAT	3202	3202	0	0	0	nan	443	920.0	664.0	1.0	4.2981690956557275	0.9248641889703171	0.0	0.2583090379008746	0.11052080281872818	65.03696341698878	53.23532661682466	5.0990195135927845	1.9817290832420549	1.4142135623730951	23.020058143347008	24.733398310739357	25.521646769785086	224.43199999999953	0.49085872576177286	13.517647508531809	25.42745191603899	33.462746392935514	66.94510045647621	0.07058823853731155	0.13333334028720856	0.003921568393707275	0.0156862735748291	0.11021799172211516	1.6612820558832952	0.11372549086809158	0.27843138575553894	0.11372549086809158	0.40392157435417175	0.07998607993214088	0.15045829536117747	0.07553667357321786	0.15111760825389664	0.07450980693101883
1	29	nan	0	CAT	CAT	3202	3202	0	0	0	nan	1540	1220.0	679.0	1.0	1.5169757389048513	0.7132170886186007	0.0	0.44025157232704404	0.25968677616674857	63.10928860712994	72.069410986909	13.416407864998739	4.574598090713623	4.0	46.82707597039058	44.23602737569165	20.033015453188153	272.98599999999954	0.7428847081524361	15.858823955059052	40.556863863021135	91.27451190724969	218.29020217061043	0.05098039284348488	0.07058823853731155	0.003921568393707275	0.027450978755950928	1.7900479746560112	5.149789106540813	0.10588235408067703	1.0	0.10588235408067703	1.0	0.06835699980628901	0.17481406837509111	0.05926916357613616	0.1417468845263704	0.054901961237192154
1	30	nan	0	CAT	CAT	3202	3202	0	0	0	nan	869	1080.0	697.0	1.0	2.669743831411379	0.7910754525521906	0.0	0.34253054789121007	0.1366284541250071	65.51517685941386	58.137767414994535	7.810249675906654	2.6594738107084273	2.23606797749979	41.10729057626397	40.07685134524179	-84.72333903196983	282.7119999999992	0.5310113046135045	21.000000599771738	34.42353041470051	80.29412019997835	133.44706231355667	0.062745101749897	0.12156862765550613	0.0156862735748291	0.027450978755950928	5.79776826984797	1.480984860001514	0.18431372940540314	0.250980406999588	0.1882352977991104	0.3803921639919281	0.09417040627700331	0.15436560724080944	0.09239829712310513	0.15356393822043346	0.07450980693101883
1	31	nan	0	CAT	CAT	3202	3202	0	0	0	nan	1094	824.0	654.0	1.0	1.6398444494035258	0.8000842365545462	0.0	0.3756868131868132	0.21456242721502264	57.92735855117936	62.64982043070834	12.206555615733702	4.187660741397906	3.605551275463989	34.13552600543012	34.749908044248414	48.30245812596654	253.1259999999994	0.6797141969555762	13.784314073622227	33.37254998460412	64.89804088696837	185.62353453040123	0.05098039284348488	0.13725490868091583	0.00784313678741455	0.023529410362243652	3.1304330276742336	0.8246842077171891	0.125490203499794	0.48235294222831726	0.125490203499794	1.0	0.07032813302868483	0.17026811216634755	0.0593217924012508	0.16967416319049472	0.054901961237192154
1	32	nan	0	CAT	CAT	3202	3202	0	0	0	nan	367	1010.0	669.0	1.0	4.107406558961824	0.9097640557428068	0.0	0.2473045822102426	0.08143198247599415	57.19347960653337	52.46903848937962	6.324555320336759	2.2241647768876636	1.4142135623730951	26.665784386353646	23.742484364655848	4.6688041986396485	237.97999999999956	0.37296747967479676	14.37254936620593	23.074510417878628	28.470589194446802	47.635295525193214	0.06666667014360428	0.10588235408067703	0.00784313678741455	0.019607849419116974	1.76671341938118	2.935562565036038	0.12156862765550613	0.250980406999588	0.12156862765550613	0.250980406999588	0.08658162268798754	0.13900307480649776	0.07757653731456894	0.12979644557273357	0.07450980693101883
1	33	nan	0	CAT	CAT	3202	3202	0	0	0	nan	442	905.0	678.0	1.0	4.045270946045943	0.8095907898972898	0.0	0.25578703703703703	0.10017537244064946	58.15879907768579	48.05205510693585	4.123105625617661	1.7009307157937736	1.4142135623730951	28.047731269352216	34.13890558271025	25.137390844077203	235.4699999999995	0.4119291705498602	14.823529876768589	30.07451070845127	34.584314957261086	74.32941392064095	0.07058823853731155	0.14901961386203766	0.003921568393707275	0.0156862735748291	0.4047256990796545	0.8027679001154563	0.11764705926179886	0.23529411852359772	0.11764705926179886	0.24705882370471954	0.08189795512026844	0.16615751772625012	0.0782450564643916	0.16816609484307907	0.0784313753247261
1	34	nan	0	CAT	CAT	3202	3202	0	0	0	nan	725	1177.0	684.0	1.0	2.640753965063626	0.8431265585516297	0.0	0.33564814814814814	0.12353154958043593	61.45649035426944	61.1310068623117	8.06225774829855	2.7580661897651226	2.23606797749979	33.54101966249684	33.04608728512801	2.4613607749623934	271.57199999999943	0.47323759791122716	16.423529863357544	32.96862827986479	49.89804079383612	120.96078731864691	0.05882352963089943	0.1411764770746231	0.00784314051270485	0.027450978755950928	2.347185303952297	2.4876487832859104	0.1411764770746231	0.3960784375667572	0.1411764770746231	0.5333333611488342	0.08011477982125631	0.1608225769749502	0.06882488385356705	0.16684246526709917	0.06666667014360428
1	35	nan	0	CAT	CAT	3202	3202	0	0	0	nan	1671	801.0	665.0	1.0	1.4965991938745582	0.8181305141459484	0.0	0.46429563767713256	0.34089274288301447	69.11893751189699	72.67048919609665	13.0	4.617123859491091	4.123105625617661	40.99985652772602	39.745640589410755	-47.61150191670878	248.18999999999966	0.8469336036492651	11.149019859731197	26.70196159183979	85.53725669533014	253.0784379094839	0.04313725605607033	0.09019608050584793	0.00784313678741455	0.043137259781360626	1.5443290751353422	0.6246837487681062	0.11372549086809158	0.7137255072593689	0.11372549086809158	1.0	0.052838956681190506	0.12654958100398006	0.051189261936164056	0.15145328420675278	0.05098039284348488
1	36	nan	0	CAT	CAT	3202	3202	0	0	0	nan	228	1062.0	690.0	1.0	2.571960257041468	0.6084310212246556	0.0	0.35185185185185186	0.13256813275078602	30.298068558935675	27.80287754891569	4.0	1.5688568575007258	1.2071067811865475	21.838744680745027	24.044752078554577	30.215082829178524	147.012	0.48562300319488816	9.392157133668661	19.92549069225788	17.56470650061965	40.43529509007931	0.06666667014360428	0.16470588743686676	0.00784313678741455	0.011764705181121826	0.8496698710989798	0.27700519665430906	0.11372549086809158	0.239215686917305	0.11372549086809158	0.239215686917305	0.08238734327779527	0.17478500607243755	0.07703818640622653	0.17734778548280397	0.07450980693101883
1	37	nan	0	CAT	CAT	3202	3202	0	0	0	nan	303	875.0	688.0	1.0	4.292261945391788	0.7957257196132308	0.0	0.2525	0.10008306183398864	49.212738731172216	39.20459156782532	3.605551275463989	1.5022439285622828	1.4142135623730951	25.33111836071053	29.806046912975912	-15.990236756646382	195.04999999999984	0.3877159309021113	12.5529415756464	26.419608436524868	23.79607929289341	51.81960915029049	0.07058823853731155	0.1568627506494522	0.003921568393707275	0.0156862735748291	0.6298253942228517	0.4833246887963879	0.12941177189350128	0.2549019753932953	0.12941177189350128	0.2549019753932953	0.08313206341487682	0.17496429428162164	0.07853491515806406	0.17102181237719633	0.07450980693101883
1	38	nan	0	CAT	CAT	3202	3202	0	0	0	nan	1692	976.0	654.0	1.0	1.3990519699536599	0.5772414364903171	0.0	0.39662447257383965	0.21829278608851047	60.0908364795512	78.31347265956222	14.7648230602334	5.012653620614964	4.242640687119285	48.53409959533	49.0685862477435	87.40713350090837	312.0939999999992	0.6787003610108303	17.72549068182707	31.56078513711691	110.51372910663486	184.89412157982588	0.05882352963089943	0.0941176488995552	0.00784313678741455	0.011764705181121826	1.7451828414531552	1.79869392203831	0.10588235408067703	0.2235294133424759	0.10588235408067703	0.2235294133424759	0.07324582926374822	0.13041646750874755	0.06531544273441776	0.10927548556727298	0.062745101749897
1	39	nan	0	CAT	CAT	3202	3202	0	0	0	nan	698	1099.0	660.0	1.0	3.4744141114567557	0.7732367381746698	0.0	0.2616191904047976	0.09753459760433843	66.31120515224151	57.14017850864661	7.280109889280518	2.414654458453083	2.0	44.447052633497286	42.04909264919131	-86.34493821165437	299.88399999999933	0.40842598010532477	22.21960850432515	35.87843231111765	70.23137474805117	103.36470864713192	0.07450980693101883	0.11764705926179886	0.023529410362243652	0.027450986206531525	5.000648663966904	1.8103358441588386	0.18039216101169586	0.29411765933036804	0.1882352977991104	0.29411765933036804	0.09745442326458399	0.1573615452242002	0.1006180153983541	0.14808697513915747	0.08627451211214066
1	40	nan	0	CAT	CAT	3202	3202	0	0	0	nan	227	1012.0	682.0	1.0	4.899853872469118	0.8601497388477609	0.0	0.21557454890788225	0.07731475484468789	47.40473138498523	42.485291572496	4.123105625617661	1.5095784796571907	1.0	20.554804791094465	24.178384719242132	28.544970748811874	192.08199999999988	0.34446130500758726	11.286274828016758	20.266667261719704	18.384314320981503	33.388236321508884	0.07450980693101883	0.12941177189350128	0.003921568393707275	0.01764705777168274	0.7284537755583301	1.7648654811359343	0.12156862765550613	0.21960784494876862	0.12156862765550613	0.21960784494876862	0.08485920923320871	0.15238095685503536	0.08098816881489648	0.14708474150444442	0.0784313753247261
1	41	nan	0	CAT	CAT	3202	3202	0	0	0	nan	508	825.0	687.0	1.0	1.564706699034551	0.7043115036633882	0.0	0.5533769063180828	0.28764221113914834	36.702458057248045	33.83784863137726	6.708203932499369	2.515663538223295	2.23606797749979	23.810286216879664	26.05474656377261	74.07075077134242	148.974	0.7454145267791636	9.152941409498453	18.325490780174732	33.64705990627408	70.27451217919588	0.05882352963089943	0.12156862765550613	0.003921572118997574	0.0156862735748291	0.5806652387281764	0.47821768384078256	0.11372549086809158	0.20392157137393951	0.11372549086809158	0.20392157137393951	0.07150735476170667	0.1431678967201151	0.06623436989424032	0.13833565389605487	0.062745101749897
1	42	nan	0	CAT	CAT	3202	3202	0	0	0	nan	600	930.0	676.0	1.0	3.2698125398670315	0.8612686650598078	0.0	0.29027576197387517	0.12890901703953514	62.96922643403689	53.85164807134504	7.211102550927978	2.442903545575569	2.0	28.68178509751599	31.997803991325785	-66.96087335735177	241.84599999999966	0.49525381758151055	15.850980836898088	27.776471257209778	48.984315387904644	81.70196302980185	0.07058823853731155	0.0941176488995552	0.00784313678741455	0.035294122993946075	2.877671687537922	3.342392903221173	0.1568627506494522	0.2705882489681244	0.1568627506494522	0.2705882489681244	0.0875744797618679	0.15346116716690486	0.08164052564650774	0.13616993838300306	0.07450980693101883
1	43	nan	0	CAT	CAT	3202	3202	0	0	0	nan	402	947.0	680.0	1.0	2.753142580654512	0.7875775791898609	0.0	0.30640243902439024	0.0991348996262371	45.194463487213284	46.32493928760188	7.615773105863909	2.4669223028654	2.0	27.72724292099739	27.849529440030327	64.36285395855901	225.73799999999974	0.4244984160506864	12.188235726207495	26.48627506196499	28.509805094450712	56.85882482677698	0.062745101749897	0.09803921729326248	0.003921568393707275	0.04313725233078003	0.9268109359034364	2.6066667981546288	0.10980392247438431	0.250980406999588	0.10980392247438431	0.250980406999588	0.07763207468921972	0.16870238892971332	0.0709199131702754	0.14143986275317658	0.06666667014360428
1	44	nan	0	CAT	CAT	3202	3202	0	0	0	nan	227	935.0	687.0	1.0	4.854812074067094	0.8922905712180754	0.0	0.2597254004576659	0.0798466989539811	48.276219185061976	40.718546143004666	4.0	1.5026071173801518	1.0	21.259184866228306	21.794857029447964	-72.44336412668959	189.01199999999977	0.3709150326797386	11.098039515316486	20.988235846161842	18.901961348950863	36.36078528314829	0.07450980693101883	0.1411764770746231	0.00784313678741455	0.019607841968536377	1.1038934859070566	1.004159712753521	0.12156862765550613	0.21568627655506134	0.12156862765550613	0.21568627655506134	0.08603131407222082	0.16269950268342515	0.08326855219802143	0.1601796708508735	0.08235294371843338
1	45	nan	0	CAT	CAT	3202	3202	0	0	0	nan	345	1001.0	682.0	1.0	2.9734947197113275	0.7841018071270933	0.0	0.2800324675324675	0.11014680182118276	43.429529774491584	43.41658669218482	6.082762530298219	2.013047900272493	1.4142135623730951	25.93838853899756	26.95376560198304	85.09966903206265	198.39399999999978	0.4277743335399876	12.20000035315752	19.917647667229176	28.03137344866991	41.17647172510624	0.07450980693101883	0.0941176488995552	0.003921568393707275	0.02156863361597061	0.3160696187383231	1.9846849252289074	0.10980392247438431	0.20000000298023224	0.10980392247438431	0.20000000298023224	0.08413793347005187	0.1373630873602012	0.08125035782223163	0.11935209195682968	0.08235294371843338
1	46	nan	0	CAT	CAT	3202	3202	0	0	0	nan	1558	784.0	715.0	1.0	1.3514758419352393	0.6768519143337568	0.0	0.5715333822450477	0.3069216646389721	58.92990820928806	59.405386961116584	13.0	4.530779668567011	4.0	43.56485185884393	43.37943726551736	-6.594818086936421	252.5659999999996	0.7797797797797796	13.290196381509304	34.2509812861681	90.21568863838911	226.29412385821342	0.05098039284348488	0.0784313753247261	0.00784313678741455	0.04313725233078003	1.4763848102712935	6.6405375459260485	0.10980392247438431	1.0	0.10980392247438431	1.0	0.06040998355231502	0.15568627857349135	0.05790480657149494	0.14524654933133083	0.054901961237192154
1	47	nan	0	CAT	CAT	3202	3202	0	0	0	nan	786	1126.0	723.0	1.0	2.3165636241652425	0.5511420930706371	0.0	0.2911111111111111	0.1405166446495466	52.25490875725846	53.150729063673246	8.48528137423857	2.6861940880898003	2.23606797749979	41.71930009000631	43.602091848432885	-55.389376682225645	265.12599999999935	0.532520325203252	16.270588763058186	30.85882443189621	56.48627657070756	121.66274859011173	0.062745101749897	0.12941177189350128	0.00784313678741455	0.023529410362243652	1.361117901201669	0.8001073584365557	0.14901961386203766	0.364705890417099	0.14901961386203766	0.364705890417099	0.08054746912405042	0.1527664575836446	0.07186549182023863	0.15478721194670703	0.07058823853731155
1	48	nan	0	CAT	CAT	3202	3202	0	0	0	nan	527	1068.0	708.0	1.0	1.9510906078107648	0.7393095510647543	0.0	0.5106589147286822	0.17808454606480378	42.44745627110111	42.1070065428546	8.0	2.5903828438414354	2.0	23.0	28.582661791310368	-1.1627155417839312	192.83999999999986	0.608896591565569	11.756863079965115	24.909804552793503	35.172550085932016	88.38823740929365	0.054901961237192154	0.1401960849761963	0.00784314051270485	0.027450978755950928	1.5330727395611865	1.2880528806620228	0.10588235408067703	0.29411765933036804	0.10588235408067703	0.6078431606292725	0.07488447821633831	0.15866117549550002	0.06674108175698674	0.1677196155774073	0.062745101749897
1	49	nan	0	CAT	CAT	3202	3202	0	0	0	nan	233	907.0	715.0	1.0	5.495305590132606	0.8415355293135461	0.0	0.2275390625	0.06982856616308676	50.22692230762574	42.44997055358225	3.1622776601683795	1.3820901494757267	1.0	21.692650789285665	27.132672359745836	56.64595123621321	204.76999999999984	0.3193968471555861	12.882353276014328	25.94902028143406	19.929412335157394	40.3176481872797	0.07450980693101883	0.14901961386203766	0.00784313678741455	0.019607841968536377	0.8993096897894612	0.8867983444540938	0.12941177189350128	0.2823529541492462	0.12941177189350128	0.2823529541492462	0.08884381569665054	0.1789587605616142	0.08553395851998882	0.17303711668360386	0.08235294371843338
1	50	nan	0	CAT	CAT	3202	3202	0	0	0	nan	116	984.0	696.0	1.0	8.161640730434295	0.46214347144440676	0.0	0.1288888888888889	0.04522456926602389	36.74481168544187	29.832867780352597	1.0	1.0	1.0	25.0	32.58548902020139	46.61035200148833	179.53399999999968	0.20567375886524822	9.733333617448807	20.63921620696783	9.733333617448807	20.63921620696783	0.07450980693101883	0.16078431904315948	0.00784313678741455	0.0156862735748291	0.7446427911844165	0.6219700968132176	0.10588235408067703	0.2549019753932953	0.10588235408067703	0.2549019753932953	0.08390804842628281	0.17792427764627441	0.08390804842628281	0.17792427764627441	0.08235294371843338
1	51	nan	0	CAT	CAT	3202	3202	0	0	0	nan	250	845.0	708.0	1.0	5.29163352164138	0.5703790607562066	0.0	0.25252525252525254	0.074923354252239	44.84203801444501	35.4682957019364	3.605551275463989	1.3969657175203423	1.0	28.516923127844212	36.832424774126615	59.68292821081934	204.76999999999984	0.3099814011159331	12.427451364696026	27.9607849791646	19.698039885610342	43.752942346036434	0.07450980693101883	0.14901961386203766	0.00784313678741455	0.023529410362243652	0.48552514170431676	1.2319739029374472	0.10196078568696976	0.30980393290519714	0.10196078568696976	0.30980393290519714	0.08175954845194754	0.18395253275766185	0.07879215954244137	0.17501176938414573	0.0784313753247261
1	52	nan	0	CAT	CAT	3202	3202	0	0	0	nan	239	1022.0	728.0	1.0	4.719753196162984	0.4127175834889896	0.0	0.2008403361344538	0.07254919676277094	39.622757874619374	34.52535300326414	4.242640687119285	1.4612054580563378	1.0	28.844410203711913	36.090747320091424	-81.27314071419347	203.4639999999997	0.3048469387755102	11.823529776185751	20.580392844974995	18.949020251631737	32.137255907058716	0.07450980693101883	0.11372549086809158	0.003921568393707275	0.019607841968536377	0.5221342298728222	1.1995334327135425	0.09803921729326248	0.20000000298023224	0.09803921729326248	0.20000000298023224	0.0821078456679566	0.1429193947567708	0.07928460356331271	0.13446550588727496	0.0784313753247261
1	53	nan	0	CAT	CAT	3202	3202	0	0	0	nan	768	1192.0	700.0	1.0	1.5084001130593887	0.6914149088216608	-1.0	0.5289256198347108	0.2638457056667551	44.02346543979545	43.04648650006177	9.486832980505138	3.3251022236623484	2.8284271247461903	28.854798774915107	31.805100593040475	-80.37135989327983	191.25399999999973	0.7680000000000001	11.407843440771103	20.01568689569831	49.125491451472044	80.85490481182933	0.054901961237192154	0.07058823853731155	0.00784313678741455	0.019607841968536377	1.7726855934039751	3.260274550187851	0.10588235408067703	0.20000000298023224	0.10588235408067703	0.20392157137393951	0.07174744302371763	0.1258848232433856	0.06396548366077089	0.1052798239737361	0.05882352963089943
1	54	nan	0	CAT	CAT	3202	3202	0	0	0	nan	203	878.0	694.0	1.0	6.109463537895903	0.9017730055665215	0.0	0.24166666666666667	0.07427498473205096	51.57142128504884	39.05124837953327	3.1622776601683795	1.3360723371291026	1.0	19.31126240025052	22.28968174630407	87.4408826782779	185.32399999999973	0.3271555197421434	11.51372580230236	25.431373089551926	16.88627503812313	37.40392246097326	0.07450980693101883	0.1568627506494522	0.00784313678741455	0.027450978755950928	0.43104172151162073	0.3905417756836685	0.12941177189350128	0.26274511218070984	0.12941177189350128	0.26274511218070984	0.08789103665879665	0.19413261900421316	0.08318362087745385	0.18425577566981902	0.08235294371843338
1	55	nan	0	CAT	CAT	3202	3202	0	0	0	nan	1927	1147.0	745.0	1.0	1.6048425628187961	0.6792366171915196	0.0	0.51524064171123	0.25082771728144887	71.46985224981269	72.49827584156743	16.0312195418814	4.924757167948692	4.0	50.4205840318976	52.45310777858551	-76.51809302244395	310.7119999999991	0.7003452662184263	26.133334018290043	35.92941269278526	177.3451033309102	320.1647139415145	0.062745101749897	0.10196078568696976	0.011764708906412125	0.05098038911819458	5.172361466876666	1.6193451548049544	0.27450981736183167	0.37254902720451355	0.27450981736183167	0.6235294342041016	0.09974554968812993	0.13713516294956207	0.09203170904562025	0.16614671195719485	0.07058823853731155
1	56	nan	0	CAT	CAT	3202	3202	0	0	0	nan	97	959.0	728.0	1.0	7.787139493422802	0.6149594533780604	-1.0	0.16220735785953178	0.044974220198653846	34.45706500180915	27.294688127912362	1.0	1.0	1.0	21.18726032312814	27.171419418266105	-78.91887738248386	164.62999999999994	0.21460176991150443	8.43137276917696	16.92941213399172	8.43137276917696	16.92941213399172	0.07549019902944565	0.15294118225574493	0.011764705181121826	0.023529410362243652	0.7244606638065848	0.6638524240313929	0.11372549086809158	0.24313725531101227	0.11372549086809158	0.24313725531101227	0.08692136875440165	0.17453002199991463	0.08692136875440165	0.17453002199991463	0.08627451211214066
1	57	nan	0	CAT	CAT	3202	3202	0	0	0	nan	1085	827.0	738.0	1.0	1.333904827828115	0.6145262399985556	0.0	0.5023148148148148	0.26256377262964564	47.64779303879626	47.38143096192854	12.206555615733702	4.450131704735953	4.0	38.97319610339635	37.58917150297285	89.93043417693418	227.87799999999953	0.7303938067990575	12.764706198126078	26.61176558583975	62.61568781360984	164.31373054906726	0.0470588244497776	0.09019608050584793	0.00784313678741455	0.039215683937072754	1.8128339734431622	2.110519160091899	0.10588235408067703	0.5490196347236633	0.10588235408067703	0.7921568751335144	0.07052323866367999	0.14702632920353453	0.05771031134894916	0.1514412263125044	0.054901961237192154
1	58	nan	0	CAT	CAT	3202	3202	0	0	0	nan	282	923.0	722.0	1.0	2.627452654875764	0.6321142914112506	0.0	0.3263888888888889	0.10257252069159328	34.35502419710574	33.61547262794322	5.385164807134504	2.156453017948781	2.0	25.626471164418458	26.62085507124035	0.7299444987695248	185.87199999999993	0.41348973607038125	12.729412086308002	21.258824057877064	30.203922383487225	45.05882469564676	0.08627451211214066	0.1411764770746231	0.0156862735748291	0.019607841968536377	1.339035531473502	0.8811041354025505	0.20000000298023224	0.21176470816135406	0.20000000298023224	0.21176470816135406	0.10023159123077167	0.16739231541635483	0.1071061077428625	0.15978306629661973	0.09803921729326248
1	59	nan	0	CAT	CAT	3202	3202	0	0	0	nan	1564	1227.0	707.0	1.0	1.4610137902049551	0.8421028255521396	0.0	0.5	0.3233649679439987	67.08453243885681	72.61542535852834	15.0	5.492837161826155	4.73606797749979	39.850328769251945	36.17982907414256	-16.827008327333594	246.53399999999957	0.8010243277848912	12.403921913355589	22.28235351294279	89.29019812494516	156.93333787098527	0.05098039284348488	0.06666667014360428	0.003921568393707275	0.019607841968536377	1.96665296741271	3.4316244956101287	0.15294118225574493	0.21960784494876862	0.15294118225574493	0.23529411852359772	0.05963423996805572	0.10712669958145572	0.05709091951722837	0.1003410088689164	0.05098039284348488
1	60	nan	0	CAT	CAT	3202	3202	0	0	0	nan	172	1396.0	736.0	1.0	6.063306765733528	0.7162484441317436	0.0	0.2107843137254902	0.06021607086736238	42.26337993540778	35.34119409414458	2.23606797749979	1.1565198102796268	1.0	22.7983487534153	29.493304185573177	-8.405640499029078	189.4579999999998	0.2952789699570815	12.20000034570694	19.26274561136961	15.168627887964249	25.90196145325899	0.07450980693101883	0.13333334028720856	0.0156862735748291	0.0313725471496582	0.9039063043451014	1.939873631272298	0.20000000298023224	0.2666666805744171	0.20000000298023224	0.2666666805744171	0.08905109741391927	0.1406039825647417	0.08818969702304796	0.1505927991468546	0.08627451211214066
1	61	nan	0	CAT	CAT	3202	3202	0	0	0	nan	249	972.0	743.0	1.0	3.5506929276772734	0.7893006106667366	0.0	0.24292682926829268	0.08783963324738792	40.44536173963411	40.44749683231337	5.656854249492381	1.9261866358501878	1.0	24.0	24.833733577311058	84.390449989577	188.7379999999998	0.3585313174946004	12.345098428428173	22.137255370616913	28.51372641324997	42.98431473970413	0.08235294371843338	0.11862745136022568	0.029411762952804565	0.039215683937072754	2.4378105066251017	1.2424655093540724	0.1921568661928177	0.2862745225429535	0.1921568661928177	0.2980392277240753	0.0964460814720951	0.17294730758294463	0.11451295748293161	0.17262777003897242	0.10000000149011612
1	62	nan	0	CAT	CAT	3202	3202	0	0	0	nan	1637	1114.0	743.0	1.0	1.6428228380646395	0.8683542280604298	0.0	0.5325309043591412	0.34342699994581216	74.06614065753867	70.9365914038728	14.0	4.613899282551359	4.0	34.37357977321157	36.73269416412488	40.486032452168736	244.74399999999955	0.8390568939005638	18.121569085866213	21.98823592811823	151.2117690704763	188.584318831563	0.05882352963089943	0.08627451211214066	0.0156862735748291	0.023529410362243652	6.992592371875673	3.4542707847499	0.3019607961177826	0.3294117748737335	0.3019607961177826	0.4588235318660736	0.08926881323086805	0.10831643314343956	0.09237127004916083	0.11520117216344716	0.07058823853731155
1	63	nan	0	CAT	CAT	3202	3202	0	0	0	nan	307	1383.0	745.0	1.0	4.201377953480788	0.816526547556209	0.0	0.27732610659439927	0.09887600403742575	49.62166001985233	42.37924020083418	5.0	1.6380191334362004	1.0	25.59845500955877	28.64697572744798	-88.37479945092119	197.52799999999968	0.4005218525766471	11.247059151530266	25.062745697796345	22.02353011444211	50.92156991362572	0.062745101749897	0.15294118225574493	0.011764705181121826	0.02549019455909729	0.3582460122231716	0.8030882039472184	0.18431372940540314	0.29411765933036804	0.18431372940540314	0.29411765933036804	0.07256167194535655	0.16169513353416998	0.07173788310893195	0.16586830590757562	0.07450980693101883
1	64	nan	0	CAT	CAT	3202	3202	0	0	0	nan	421	910.0	736.0	1.0	2.5804858548173226	0.7366451869279244	0.0	0.3998100664767331	0.13224518081834966	43.56951805243872	39.44616584663204	6.4031242374328485	2.439541287759046	2.0	25.064471612748537	29.46516887043284	-5.234528556572012	200.01199999999983	0.4853025936599424	15.090196497738361	26.17647109925747	48.05098160356283	67.80784469097853	0.08235294371843338	0.12156862765550613	0.019607841968536377	0.03921569138765335	2.47409277459407	1.4881111731591672	0.21568627655506134	0.2862745225429535	0.21960784494876862	0.2862745225429535	0.10060130998492241	0.17450980732838312	0.1141353482269901	0.16106376411158796	0.09803921729326248
1	65	nan	0	CAT	CAT	3202	3202	0	0	0	nan	893	1015.0	749.0	1.0	2.2298185698961737	0.7053199821195947	0.0	0.36628383921246926	0.14475148537532084	58.055289005351106	54.08326913195984	8.06225774829855	3.050851423204614	2.8284271247461903	43.61456486669315	41.15476021065524	-9.776005875560832	278.4319999999996	0.5127763422337066	19.40000068768859	33.43529497087002	80.76863029971719	140.5254938751459	0.06666667014360428	0.13333334028720856	0.011764705181121826	0.02549019455909729	4.139288310630269	0.7308336864321685	0.1725490242242813	0.239215686917305	0.1882352977991104	0.250980406999588	0.08778280854157733	0.15129092747000009	0.09044639451256124	0.1573633750001634	0.0784313753247261
1	66	nan	0	CAT	CAT	3202	3202	0	0	0	nan	933	1034.0	750.0	1.0	2.8773920745967496	0.876158118785966	0.0	0.3520754716981132	0.1605575800756245	74.40876102898366	64.4437739428721	10.63014581273465	3.219397265504074	2.8284271247461903	32.59442300598348	35.866794293953156	-40.390780797161284	270.22799999999916	0.5644283121597095	17.01568679511547	33.49411864578724	61.75294313207269	129.74510164931417	0.054901961237192154	0.08627451211214066	0.011764705181121826	0.04313725233078003	1.3026683168721178	0.8458828244760346	0.14901961386203766	0.29019609093666077	0.14901961386203766	0.29019609093666077	0.07664723781583545	0.15087440831435694	0.06618750603651949	0.1390622740078394	0.062745101749897
1	67	nan	0	CAT	CAT	3202	3202	0	0	0	nan	310	1445.0	738.0	1.0	2.4325403273048707	0.6214868675185263	0.0	0.3103103103103103	0.12293427905279328	34.51423203513659	36.05551275463989	5.0	1.8781220687939943	1.4142135623730951	24.110476322402896	27.03929775716027	-5.649848761900318	178.0119999999998	0.46511627906976755	12.160784609615803	17.52941234409809	26.0627458691597	42.13725631684065	0.07450980693101883	0.12156862765550613	0.00784313678741455	0.019607841968536377	0.7551360733032825	1.2068897641498917	0.14509804546833038	0.21176470816135406	0.14509804546833038	0.21176470816135406	0.0900798859971541	0.12984749884517105	0.0840733737714829	0.13592663328013113	0.08235294371843338
1	68	nan	0	CAT	CAT	3202	3202	0	0	0	nan	366	1373.0	753.0	1.0	3.186510321503884	0.8543812711754196	0.0	0.28110599078341014	0.10946315761957623	48.34992912814877	42.5205832509386	7.211102550927978	2.2655375168326524	1.4142135623730951	24.123310565635908	25.124878820530125	62.85101389655397	204.97999999999962	0.44149577804583834	11.811764989048243	23.141177088022232	26.545098889619112	62.80000162869692	0.062745101749897	0.1411764770746231	0.011764705181121826	0.0313725471496582	1.6954756433823162	0.7478905559141465	0.1725490242242813	0.3019607961177826	0.1725490242242813	0.3137255012989044	0.07822360919899499	0.15325282839749824	0.07252759259458774	0.1715847039035435	0.06666667014360428
1	69	nan	0	CAT	CAT	3202	3202	0	0	0	nan	575	850.0	752.0	1.0	2.532769214501563	0.8339954588475855	0.0	0.34534534534534533	0.15519275138183236	53.299416011549724	48.54894437575342	8.48528137423857	2.601128336857764	2.0	28.621670111997307	29.409088405718	-35.35616859586582	215.77599999999967	0.5515587529976019	12.878431756049395	31.58823613449931	37.16078544780612	93.13333588466048	0.0470588244497776	0.09803921729326248	0.0156862735748291	0.047058820724487305	2.494800830911919	2.6343364233998905	0.10588235408067703	0.32549020648002625	0.10588235408067703	0.3333333432674408	0.07401397560947928	0.1815415869798811	0.06462745295270629	0.1619710189298443	0.06666667014360428
1	70	nan	0	CAT	CAT	3202	3202	0	0	0	nan	452	1362.0	767.0	1.0	3.6411224916350298	0.8898702739834681	0.0	0.18896321070234115	0.0800121552303031	58.86516275872487	53.48831648126533	7.615773105863909	2.4444509033333315	1.4142135623730951	27.855793032679074	26.85509082672745	51.34754901560631	266.43799999999925	0.37034002458009013	16.71764751151204	27.396079167723656	33.65098141878843	75.68235491216183	0.054901961237192154	0.13725490868091583	0.011764708906412125	0.0313725471496582	4.3408268497137	0.9646962936581251	0.1725490242242813	0.27450981736183167	0.1725490242242813	0.2823529541492462	0.09185520610720901	0.15052790751496514	0.07444907393537264	0.16743883830124298	0.06666667014360428
1	71	nan	0	CAT	CAT	3202	3202	0	0	0	nan	493	964.0	754.0	1.0	1.6917272447385683	0.722965912348443	0.0	0.39126984126984127	0.17102896600133716	37.92983732087537	41.30375285612676	7.810249675906654	3.000241421284048	2.8284271247461903	26.417235547805003	26.20510642156583	-82.93171560760727	190.3239999999997	0.5904191616766467	13.996078811585903	23.235294617712498	58.49804084002972	76.27843315154314	0.08627451211214066	0.11372549086809158	0.02352941781282425	0.03529411554336548	1.2840523304903508	1.151290949046404	0.1882352977991104	0.27450981736183167	0.19607843458652496	0.27450981736183167	0.10367465786359928	0.17211329346453702	0.1186572836511759	0.15472298813700433	0.10196078568696976
1	72	nan	0	CAT	CAT	3202	3202	0	0	0	nan	394	922.0	742.0	1.0	3.562004459526587	0.9084021706256874	0.0	0.28780131482834187	0.11545729658610843	55.13145234789854	47.50789408087881	6.708203932499369	2.307504241826877	2.0	24.12945853579747	23.050320874767003	39.88304548758495	207.0819999999997	0.486119679210364	15.419608198106289	25.039216324687004	47.12941285222769	59.968629002571106	0.09019608050584793	0.12156862765550613	0.019607841968536377	0.023529410362243652	2.487849993918328	2.160657737981943	0.2078431397676468	0.25882354378700256	0.21176470816135406	0.25882354378700256	0.10348730334299523	0.16804843170930875	0.11961779911732916	0.15220464213850535	0.10588235408067703
1	73	nan	0	CAT	CAT	3202	3202	0	0	0	nan	678	1050.0	757.0	1.0	3.4256265992880945	0.9411429714203039	0.0	0.2656739811912226	0.1583564748449083	72.7876291356104	59.77457653551382	6.4031242374328485	2.6084365645396086	2.23606797749979	25.604749615002586	24.60285470724948	-31.473618504328545	231.9539999999995	0.6191780821917808	14.086274892091751	25.878432169556618	46.96470743790269	89.43137562274933	0.05882352963089943	0.11372549086809158	0.00784314051270485	0.019607841968536377	0.8427117118014029	1.2420863721624102	0.14509804546833038	0.250980406999588	0.14509804546833038	0.250980406999588	0.08003565279597585	0.14703654641793532	0.06926947999690662	0.1319046838093648	0.06666667014360428
1	74	nan	0	CAT	CAT	3202	3202	0	0	0	nan	425	1182.0	748.0	1.0	2.0113253272845255	0.6609612313395892	0.0	0.390625	0.1732046964714742	37.330205052753485	37.21558813185679	6.0	2.2825330274224034	2.0	26.295363732912193	28.013334322897457	65.93076200953735	175.5979999999999	0.610632183908046	14.905882753431797	16.30980435758829	51.298040479421616	55.74117798358202	0.08235294371843338	0.09803921729326248	0.019607841968536377	0.029411762952804565	2.30883601081799	0.22951221664005236	0.26274511218070984	0.23529411852359772	0.26274511218070984	0.24705882370471954	0.11207430641678043	0.12263010795179166	0.12070127171628615	0.13115571290254593	0.0941176488995552
1	75	nan	0	CAT	CAT	3202	3202	0	0	0	nan	240	905.0	748.0	1.0	3.82975325200986	0.8242962697827629	0.0	0.2857142857142857	0.09928784862924317	42.107786954052465	34.713109915419565	5.0	1.7470760786441606	1.0	22.57432169523594	23.839689402520136	0.18889763062247744	174.28599999999992	0.39087947882736157	11.490196406841278	24.65490248799324	24.929412566125393	43.9686284288764	0.08235294371843338	0.13333334028720856	0.019607841968536377	0.04313725233078003	1.9742994254611455	1.3606867143046828	0.14901961386203766	0.3019607961177826	0.16078431904315948	0.3019607961177826	0.09192157125473023	0.1972392199039459	0.1038725523588558	0.18320261845365166	0.0941176488995552
1	76	nan	0	CAT	CAT	3202	3202	0	0	0	nan	512	1480.0	755.0	1.0	4.907476807055735	0.9744073825795774	0.0	0.2540942928039702	0.09615553029347178	77.9578894170108	68.70953354520753	5.385164807134504	2.066913927516002	2.0	18.7023247665327	17.524103445656095	17.104516573399412	258.6739999999995	0.547300908605024	18.282353468239307	21.368628166615963	41.97647197172046	63.80784530937672	0.06666667014360428	0.08627451211214066	0.011764705181121826	0.0313725471496582	1.0249849301688114	2.942260373061634	0.20000000298023224	0.2823529541492462	0.20000000298023224	0.2823529541492462	0.09423893540329539	0.11014756786915444	0.08198529681976652	0.1246246978698764	0.0784313753247261
1	77	nan	0	CAT	CAT	3202	3202	0	0	0	nan	706	1427.0	768.0	1.0	3.3569159032575904	0.8863522536260408	0.0	0.2905349794238683	0.11680018540916683	70.43434616383904	55.71355310873648	7.211102550927978	2.6186864400849665	2.23606797749979	36.726022603996334	32.61191480622114	20.48861126891281	275.60399999999953	0.46646845061116615	18.780392665416002	28.65098125487566	65.37647274136543	94.34510082006454	0.07058823853731155	0.10980392247438431	0.0156862735748291	0.019607849419116974	4.326634995330562	0.9578090684050039	0.1725490242242813	0.25882354378700256	0.1764705926179886	0.25882354378700256	0.09116695468648545	0.13908243327609543	0.09260123617757143	0.1336332872805447	0.08235294371843338
1	78	nan	0	CAT	CAT	3202	3202	0	0	0	nan	2759	756.0	761.0	1.0	1.4546091069418865	0.8306810568825087	0.0	0.5961538461538461	0.3479941886098787	88.21807361739923	91.21403400793103	15.620499351813308	5.840364702795224	5.0990195135927845	51.0	49.115287248872775	-13.369125335446732	315.64199999999926	0.8388567953785344	16.36078466102481	32.847059704363346	152.52941512316465	360.1960873231292	0.0470588244497776	0.06666667014360428	0.003921568393707275	0.0313725471496582	1.2829965732662572	6.378086496799479	0.11764705926179886	0.3686274588108063	0.11764705926179886	1.0	0.060820760821653566	0.12210802864075593	0.05528431138933115	0.13055313059917695	0.05098039284348488
1	79	nan	0	CAT	CAT	3202	3202	0	0	0	nan	1489	1462.0	783.0	1.0	1.5456822496437437	0.6555722740025351	0.0	0.5547690014903129	0.3134375123362194	61.04717134955223	60.41522986797286	11.40175425099138	3.9338357541701674	3.605551275463989	43.0	46.098699117504445	73.7738726224406	244.32999999999956	0.7628073770491803	18.737255465239286	27.69019676744938	138.5568672120571	217.4980449527502	0.06666667014360428	0.09803921729326248	0.0156862735748291	0.03921569138765335	3.6434227465833935	1.4334139260812084	0.1882352977991104	0.30980393290519714	0.1882352977991104	0.33725491166114807	0.09184929149627101	0.13573625866396755	0.09305363815450444	0.14606987572380806	0.0784313753247261
1	80	nan	0	CAT	CAT	3202	3202	0	0	0	nan	688	1485.0	781.0	1.0	2.0553235690322103	0.7285335758434862	0.0	0.45322793148880103	0.20473474732751964	49.491221238612745	49.658836071740545	7.810249675906654	2.7526916132876567	2.23606797749979	31.888777299342458	33.901986112360596	-18.665224716774613	205.4959999999997	0.6260236578707916	12.635294437408447	23.980392780154943	46.98039358481765	97.58039473369718	0.054901961237192154	0.10588235408067703	0.011764705181121826	0.027450986206531525	1.221487136906034	4.738538347713304	0.10980392247438431	0.35686275362968445	0.10980392247438431	0.5058823823928833	0.07521008593695504	0.142740433215208	0.06828545579188612	0.14183196908967613	0.06666667014360428
1	81	nan	0	CAT	CAT	3202	3202	0	0	0	nan	589	1350.0	779.0	1.0	4.529086911336897	0.9394397818258989	0.0	0.2137155297532656	0.09525667250073117	77.88757310291793	60.207972893961475	7.810249675906654	2.5220384839564156	2.0	26.78946405987594	26.693162924602582	38.04757016531751	278.7499999999992	0.4515139900344958	16.423529762774706	30.156863626092672	41.17647169530392	89.75294371321797	0.054901961237192154	0.12156862765550613	0.0156862735748291	0.023529410362243652	2.840714649175321	0.39097477321891433	0.12156862765550613	0.6431372761726379	0.12156862765550613	0.8352941274642944	0.08050749883713092	0.14782776287300328	0.06990912002598289	0.15238190783228858	0.07058823853731155
1	82	nan	0	CAT	CAT	3202	3202	0	0	0	nan	475	860.0	765.0	1.0	2.4994605028739874	0.7287972868850304	0.0	0.3383190883190883	0.14802717542771324	45.36363905412647	40.36087214122113	5.385164807134504	2.1670090287566253	2.0	30.044868407883882	31.06182276416518	56.1988636347689	200.8079999999997	0.5199781061850027	11.823529787361622	29.890196777880192	33.105883579701185	85.59608042240143	0.062745101749897	0.14901961386203766	0.00784313678741455	0.0313725471496582	0.7604251064696014	0.6185822954390106	0.10196078568696976	0.29411765933036804	0.10196078568696976	0.29411765933036804	0.07579185761129245	0.191603825499232	0.06969659700989723	0.18020227457347668	0.06666667014360428
1	83	nan	0	CAT	CAT	3202	3202	0	0	0	nan	354	941.0	771.0	1.0	4.468688683301128	0.9053904127474875	0.0	0.24789915966386555	0.10342386183410608	58.38991563426995	46.04345773288535	5.385164807134504	2.0115075431260423	1.4142135623730951	24.273951452145642	24.791192037501062	30.3842139871507	207.39399999999972	0.42142857142857143	15.192157290875912	24.94117707759142	38.94509921967983	56.29411897063255	0.08627451211214066	0.12941177189350128	0.0156862735748291	0.023529410362243652	0.4233452621954993	0.5454405081537909	0.16078431904315948	0.24313725531101227	0.16862745583057404	0.24313725531101227	0.10061031318460868	0.16517335812974449	0.11001440457536676	0.15902293494528968	0.10196078568696976
1	84	nan	0	CAT	CAT	3202	3202	0	0	0	nan	251	888.0	784.0	1.0	4.472609679127867	0.8692738936646285	0.0	0.25456389452332656	0.09477856180600142	47.92495439261474	41.400483088968905	5.0	1.683060974216174	1.0	22.534538598876466	23.690779007211336	-53.32034575114355	182.42599999999982	0.375186846038864	10.776470940560102	24.392157450318336	19.61960854008794	46.858824498951435	0.07058823853731155	0.1568627506494522	0.00784313678741455	0.027450978755950928	1.2573424700112215	0.6057021120965899	0.14509804546833038	0.27843138575553894	0.14509804546833038	0.27843138575553894	0.08226313695084048	0.18619967519326974	0.07816577107604757	0.18668854382052363	0.0784313753247261
1	85	nan	0	CAT	CAT	3202	3202	0	0	0	nan	1442	1053.0	777.0	1.0	2.161572551749341	0.8648298073454954	0.0	0.35870646766169156	0.208532237080762	79.53513256579157	74.24957912338628	12.083045973594572	4.092901903001146	3.605551275463989	38.558058213699105	39.93181742882277	-37.734140598026	294.78199999999924	0.6733597945365398	16.847059212625027	30.392157778143883	89.33725696057081	166.20392655581236	0.054901961237192154	0.08627451211214066	0.003921572118997574	0.02352941781282425	0.9821877956566019	2.5672662570938494	0.10196078568696976	0.2549019753932953	0.10196078568696976	0.27450981736183167	0.07019608005260428	0.12663399074226617	0.06195371495185216	0.11525931106505712	0.05882352963089943
1	86	nan	0	CAT	CAT	3202	3202	0	0	0	nan	1600	1163.0	772.0	1.0	1.8208087064400127	0.8748772310717113	0.0	0.4784688995215311	0.2541639210414142	77.43811085241936	78.74642849044012	13.92838827718412	4.303871946393884	3.605551275463989	37.422333365020926	37.50674193763702	18.088026178596255	281.25999999999954	0.7410838351088466	21.48627508804202	24.960785023868084	174.48627939075232	167.839221265167	0.054901961237192154	0.07450980693101883	0.0156862773001194	0.019607841968536377	7.379197503774885	2.743600249307246	0.2823529541492462	0.23137255012989044	0.32156863808631897	0.2549019753932953	0.08915466841511212	0.10357172209073894	0.1090539246192202	0.10489951329072937	0.06666667014360428
1	87	nan	0	CAT	CAT	3202	3202	0	0	0	nan	358	1533.0	769.0	1.0	3.2420031944352794	0.948400404271161	-1.0	0.2864	0.1137050244414379	51.8063247260271	52.20153254455275	5.656854249492381	1.9063992970025054	1.4142135623730951	16.178620907874446	16.42650001591523	23.349564159420602	198.9099999999999	0.6052409129332206	11.756863065063953	17.290196493268013	25.501961532980204	41.61960889399052	0.05882352963089943	0.09803921729326248	0.00784314051270485	0.023529410362243652	0.6104147386542164	0.34301188445083464	0.1764705926179886	0.23529411852359772	0.1764705926179886	0.23529411852359772	0.07634326665625944	0.11227400320303904	0.07123452942173242	0.11625589076533664	0.06666667014360428
1	88	nan	0	CAT	CAT	3202	3202	0	0	0	nan	1001	1020.0	772.0	1.0	1.695929463878668	0.8593517423867224	0.0	0.5515151515151515	0.20319604986788206	58.50639744363063	56.04462507680822	12.529964086141668	4.050947214333448	3.605551275463989	32.0	29.9192920335192	12.72647714253932	248.80799999999962	0.680720843250595	15.91372599825263	24.46274594217539	76.26666912809014	114.62745421379805	0.054901961237192154	0.0941176488995552	0.0156862735748291	0.019607849419116974	4.286216286662393	1.4758878066567653	0.1411764770746231	0.20392157137393951	0.14509804546833038	0.20392157137393951	0.08331793716362633	0.128077203885735	0.0761904786494407	0.11451294127252552	0.06666667014360428
1	89	nan	0	CAT	CAT	3202	3202	0	0	0	nan	1098	1371.0	781.0	1.0	2.331501406019393	0.8246423090308252	0.0	0.42020665901262916	0.18436093977904486	70.21311737995293	66.61080993352356	8.48528137423857	3.0830761224058434	2.8284271247461903	34.68259438019562	39.71636883283726	5.177335582897599	273.57199999999943	0.6203389830508474	16.6941181384027	32.439216658473015	70.59608067572117	153.38823986053467	0.05098039284348488	0.10980392247438431	0.011764705181121826	0.027450978755950928	2.3092690401332545	3.1847738490215183	0.11372549086809158	0.2549019753932953	0.11372549086809158	0.40392157435417175	0.07354237065375639	0.14290403814305294	0.06429515544236901	0.13969785051050515	0.062745101749897
1	90	nan	0	CAT	CAT	3202	3202	0	0	0	nan	1461	1341.0	806.0	1.0	2.5914363717599183	0.8906181742761863	0.0	0.35747492047956936	0.16881311548172487	89.2726128801236	74.4043009509531	11.0	4.097955798587911	3.605551275463989	36.72110164957448	40.59688807698725	33.454934630830756	329.7819999999993	0.6118090452261307	19.576471034437418	32.49019705504179	95.18431680649519	186.6000061184168	0.05882352963089943	0.09803921729326248	0.00784313678741455	0.02352941781282425	0.23778966265587856	3.445032960049947	0.12156862765550613	0.3529411852359772	0.12156862765550613	0.3529411852359772	0.07471935509327259	0.12400838570626638	0.06515011417282354	0.12772074340754058	0.062745101749897
1	91	nan	0	CAT	CAT	3202	3202	0	0	0	nan	185	909.0	800.0	1.0	4.0451542210836	0.6628812623461909	0.0	0.22102747909199522	0.0899013661352739	34.963623453732104	30.265491900843113	4.0	1.397420554236827	1.0	20.438257743834217	26.17812277580429	-75.85858530272426	160.80799999999994	0.3696303696303696	10.349019855260849	21.91372600197792	15.37254948168993	34.72156944870949	0.07058823853731155	0.16078431904315948	0.011764705181121826	0.023529410362243652	1.0305420130760943	0.7651437079332615	0.11764705926179886	0.2705882489681244	0.11764705926179886	0.2705882489681244	0.08921568840742111	0.1889114310515338	0.0830948620631888	0.18768415918221346	0.08235294371843338
1	92	nan	0	CAT	CAT	3202	3202	0	0	0	nan	674	963.0	777.0	1.0	1.7182147260748533	0.7407673324492934	0.0	0.4186335403726708	0.19367725450515477	45.07482786949574	45.09988913511872	8.48528137423857	3.240208307490941	2.8284271247461903	32.44582195703888	30.279542244939442	-73.5130453365892	209.11999999999966	0.6158063042485153	15.607843600213528	21.400000721216202	72.87059036642313	88.03921822458506	0.08235294371843338	0.10000000149011612	0.0156862735748291	0.0313725471496582	1.4202033655464161	0.6100385231793334	0.1921568661928177	0.21960784494876862	0.19607843458652496	0.21960784494876862	0.10005027948854825	0.13717949180266795	0.10811660291754173	0.130621985496417	0.0941176488995552
1	93	nan	0	CAT	CAT	3202	3202	0	0	0	nan	2155	1073.0	818.0	1.0	2.3381262040290944	0.9368565716797046	0.0	0.3603678929765886	0.22954315431102976	106.77044350899135	103.3537614216338	16.97056274847714	5.168516853923301	4.123105625617661	39.070487203220665	37.339100914624396	-59.124670805248506	343.475999999999	0.7879341864716636	21.69019665196538	36.419608768075705	133.9294154420495	242.2509874254465	0.05098039284348488	0.0784313753247261	0.00784313678741455	0.027450978755950928	5.534497849655249	5.319817015797519	0.21176470816135406	0.24705882370471954	0.21176470816135406	0.29019609093666077	0.07557559809047171	0.12689759152639618	0.06214822062276079	0.1124134512415065	0.054901961237192154
1	94	nan	0	CAT	CAT	3202	3202	0	0	0	nan	1106	825.0	763.0	1.0	1.8053604465238222	0.7445477373737506	0.0	0.4359479700433583	0.19258265373277902	59.26725564757658	60.00833275470999	11.180339887498949	3.7311415101199152	2.914213562373095	37.434377787438116	39.564995769803396	-57.19156057893741	268.64199999999937	0.6464056107539451	16.423529885709286	29.039216607809067	75.43137514963746	139.67059253901243	0.05882352963089943	0.10588235408067703	0.00784314051270485	0.019607849419116974	1.0218362931200962	2.2033658386930375	0.10588235408067703	0.3019607961177826	0.10588235408067703	0.3019607961177826	0.07299346615870794	0.12906318492359586	0.0682019666814082	0.12628444171700942	0.06666667014360428
1	95	nan	0	CAT	CAT	3202	3202	0	0	0	nan	507	846.0	769.0	1.0	2.3265800610821685	0.5697162683010778	0.0	0.3434959349593496	0.15348775934711484	42.339386187511664	42.720018726587654	8.0	2.411862873413839	2.0	32.99316912845506	34.79626265739216	81.26650068788422	203.73799999999977	0.5128983308042488	11.937255214899778	22.02745158225298	34.160785373300314	73.27843350172043	0.054901961237192154	0.11372549086809158	0.011764705181121826	0.02352941781282425	1.8018301587669245	0.7646851743893938	0.11764705926179886	0.3450980484485626	0.11764705926179886	0.40784314274787903	0.07507707682326904	0.1385374313349244	0.06737827489802824	0.14453339941167737	0.06666667014360428
1	96	nan	0	CAT	CAT	3202	3202	0	0	0	nan	572	1522.0	774.0	1.0	2.85430298169116	0.4615349555791861	0.0	0.30952380952380953	0.14314253092670712	48.21421621459523	43.73785545725808	6.082762530298219	2.08414621714721	2.0	33.94112549695428	42.77189305518727	-70.21040873016261	224.08799999999962	0.476865360566903	13.792157307267189	26.89411848038435	41.0666682459414	83.40000263601542	0.062745101749897	0.12941177189350128	0.00784313678741455	0.019607841968536377	0.6063462499198283	0.5095087239297822	0.10196078568696976	0.2705882489681244	0.10196078568696976	0.2705882489681244	0.07578108410586368	0.14776988176035358	0.0717948745558416	0.14580420041261435	0.07058823853731155
1	97	nan	0	CAT	CAT	3202	3202	0	0	0	nan	1263	763.0	787.0	1.0	2.626577381729627	0.9149927421445412	0.0	0.3401562079181255	0.157303132401282	85.13627720539465	88.68483523128404	10.295630140987	3.280210174496191	2.8284271247461903	37.40778616482703	34.34995918263423	22.37894843483358	317.64199999999914	0.634195330153151	19.568628065288067	37.62745216488838	88.8666694611311	164.86275086551905	0.05882352963089943	0.10980392247438431	0.00784314051270485	0.01764705777168274	1.3936376315011296	2.7053529524195845	0.10588235408067703	0.3490196168422699	0.10980392247438431	0.3490196168422699	0.07141835060324112	0.1373264677550671	0.07036157518696048	0.13053266101782982	0.06666667014360428
1	98	nan	0	CAT	CAT	3202	3202	0	0	0	nan	343	946.0	782.0	1.0	4.315532497024458	0.9300741903078497	0.0	0.24171952078928824	0.09762683271043568	57.599696551471624	49.64876634922564	7.211102550927978	2.2867914729604197	1.4142135623730951	22.481967780993358	21.160501151086123	-31.95003352432104	210.11999999999966	0.41250751653638	13.925490535795689	23.07843204587698	32.64313817024231	50.98039373010397	0.0784313753247261	0.12941177189350128	0.011764705181121826	0.019607841968536377	1.189213875626018	0.5711483329416984	0.16078431904315948	0.239215686917305	0.16078431904315948	0.239215686917305	0.09409115226888978	0.15593535166133093	0.09516949903860732	0.1486308855105072	0.09019608050584793
1	99	nan	0	CAT	CAT	3202	3202	0	0	0	nan	285	1563.0	788.0	1.0	2.7917646497902013	0.7473714017706131	0.0	0.38722826086956524	0.14630500229952642	37.50757979868852	32.31098884280702	4.123105625617661	1.6980537075127067	1.4142135623730951	21.629067490521965	24.920279551432312	-9.842596725477605	156.45799999999986	0.5465004793863855	9.392157152295113	15.603922002017498	20.93333411216736	39.02745220065117	0.062745101749897	0.10980392247438431	0.00784313678741455	0.0156862735748291	0.3858345355571756	0.8671445598099586	0.10588235408067703	0.4000000059604645	0.10588235408067703	0.45490196347236633	0.07762113349004225	0.12895803307452477	0.07345029513041178	0.13693842877421464	0.07058823853731155
1	100	nan	0	CAT	CAT	3202	3202	0	0	0	nan	151	985.0	808.0	1.0	5.021269054010604	0.7716643334000629	0.0	0.2082758620689655	0.06324275790568636	37.094492071012986	29.732137494637012	2.8284271247461903	1.3185628440251738	1.0	21.633307652783937	23.593209665316394	-30.616678741320438	173.2159999999998	0.29206963249516443	8.58039241284132	15.027451500296593	12.243137650191784	21.482353769242764	0.07450980693101883	0.13235294818878174	0.00784313678741455	0.011764705181121826	0.25002379723838924	0.6969871675243887	0.10588235408067703	0.2078431397676468	0.10588235408067703	0.2078431397676468	0.08330478070719728	0.1458975873815203	0.08108038178934956	0.14226724350491896	0.08235294371843338
1	101	nan	0	CAT	CAT	3202	3202	0	0	0	nan	1058	1446.0	797.0	1.0	1.3277583341107146	0.537826880825667	0.0	0.5	0.3535641667171042	45.71580738081195	45.17742799230607	9.899494936611665	3.736138519397134	3.1622776601683795	37.693514232934376	38.54095390689806	59.47085881849736	193.91599999999966	0.8110387121502491	12.686274867504835	19.494118317961693	88.4000025652349	147.94902427494526	0.062745101749897	0.11764705926179886	0.0156862735748291	0.019607849419116974	2.520658086194026	0.6182047261281608	0.19607843458652496	0.2666666805744171	0.19607843458652496	0.2666666805744171	0.08237840823055088	0.12658518388286813	0.08355387766090255	0.13983839723529798	0.0784313753247261
1	102	nan	0	CAT	CAT	3202	3202	0	0	0	nan	774	1035.0	796.0	1.0	1.4396481631990492	0.4193075938328349	0.0	0.41346153846153844	0.18578404516631505	39.44056052559715	48.104053883222775	10.770329614269007	3.9244979327453335	3.1622776601683795	35.31725636689617	35.805885210109764	-6.352273354011768	228.80799999999974	0.6046874999999999	11.831372857093811	20.164706617593765	45.88235392794013	83.3451007604599	0.05098039284348488	0.0784313753247261	0.003921568393707275	0.023529410362243652	1.546097651136518	1.8565069655576627	0.09803921729326248	0.1882352977991104	0.09803921729326248	0.4431372582912445	0.07000812341475628	0.1193177906366495	0.05927952703868234	0.10768100873444432	0.054901961237192154
1	103	nan	0	CAT	CAT	3202	3202	0	0	0	nan	1567	1267.0	826.0	1.0	2.2263452942704602	0.7227138149096365	0.0	0.4042827657378741	0.14896972018117255	77.45204373517124	71.19691004531025	8.06225774829855	3.10808891200215	2.8284271247461903	53.26187631679409	53.53077939253797	0.5493016049992578	363.57199999999904	0.5541998231653404	22.59607909247279	33.90196171030402	105.38039579242468	173.60000456124544	0.05882352963089943	0.0941176488995552	0.003921572118997574	0.019607841968536377	0.47936012645413983	3.6235712530398985	0.12156862765550613	0.29019609093666077	0.12156862765550613	0.29019609093666077	0.0710568524920528	0.10660994248523277	0.06724977395815232	0.11078494228541509	0.062745101749897
1	104	nan	0	CAT	CAT	3202	3202	0	0	0	nan	423	887.0	794.0	1.0	1.9337726351884854	0.7602069804500352	0.0	0.520935960591133	0.2334257312144976	38.2864253028978	35.4682957019364	5.830951894845301	2.2024156129972448	2.0	24.68584337113404	24.873961459966495	51.70327235373735	150.90400000000002	0.6724960254372019	9.615686599165201	18.607843585312366	30.411765914410353	65.05098187178373	0.06666667014360428	0.10588235408067703	0.00784313678741455	0.035294122993946075	0.28768791477705874	2.206430390233048	0.0941176488995552	0.40784314274787903	0.0941176488995552	0.5843137502670288	0.07340218777988704	0.14204460752146844	0.07189542769364149	0.15378482712005612	0.07058823853731155
1	105	nan	0	CAT	CAT	3202	3202	0	0	0	nan	416	875.0	795.0	1.0	2.240849101978285	0.8024301074039156	0.0	0.4126984126984127	0.16528913057218397	41.84576307633367	36.40054944640259	6.324555320336759	2.2954763002206153	2.0	25.401282489862936	24.971296438570672	73.93938350736732	177.8399999999998	0.5347043701799485	10.039215985685587	17.694118097424507	29.34117764234543	54.99607975780964	0.062745101749897	0.10980392247438431	0.003921568393707275	0.011764705181121826	0.5416303895056775	0.24514560788271794	0.09803921729326248	0.6313725709915161	0.09803921729326248	0.6313725709915161	0.07548282696004201	0.13303848193552262	0.07053167702486882	0.13220211480242702	0.06666667014360428
1	106	nan	0	CAT	CAT	3202	3202	0	0	0	nan	2582	1103.0	834.0	1.0	2.8679396085215427	0.9565066595608454	0.0	0.34426666666666667	0.21190320587713396	131.60897042770725	109.48059188732951	16.278820596099706	5.520164308972429	5.0	37.474953259982776	38.3917173059368	-64.21139717176553	391.303999999999	0.6994446701882704	27.22745170071721	42.345099203288555	223.5490254983306	271.3098122552037	0.05098039284348488	0.07450980693101883	0.011764708906412125	0.0156862735748291	14.341118030817817	2.961678908483301	0.29411765933036804	0.29019609093666077	0.30588236451148987	0.37254902720451355	0.08377677446374526	0.13029261293319555	0.08657979298928373	0.10507738662091547	0.062745101749897
1	107	nan	0	CAT	CAT	3202	3202	0	0	0	nan	1925	1365.0	825.0	1.0	1.4262467957133962	0.5723261500445921	0.0	0.6030701754385965	0.2764526565495435	64.59748964653616	65.79513659838392	15.0	5.247503226367575	4.47213595499958	52.42100570078468	52.971626452754975	49.999010306074844	295.80799999999954	0.7435303205870992	17.98039259016514	29.53333428502083	115.49412018433213	190.72549678757787	0.05098039284348488	0.07058823853731155	0.003921568393707275	0.0156862735748291	0.6887214772165662	3.3177222695152504	0.11372549086809158	0.239215686917305	0.11372549086809158	0.250980406999588	0.07078894720537456	0.11627296962606626	0.059996945550302404	0.0990781801493911	0.054901961237192154
1	108	nan	0	CAT	CAT	3202	3202	0	0	0	nan	1116	1565.0	825.0	1.0	1.9065275407090343	0.5503429395276673	0.0	0.42401215805471126	0.2188218808484022	56.46388193137121	57.87054518492115	8.48528137423857	3.0536646007306576	2.8284271247461903	44.28040024834742	47.14388072296289	-41.46230337472616	253.15799999999962	0.6666666666666666	14.898039557039738	20.070588786154985	76.47843365743756	123.27843487262726	0.054901961237192154	0.0784313753247261	0.011764708906412125	0.027450986206531525	2.164554702932179	2.651928639962249	0.1882352977991104	0.34117648005485535	0.1882352977991104	0.37254902720451355	0.07060682254521203	0.09512127386803311	0.06852906241705875	0.11046454737690614	0.06666667014360428
1	109	nan	0	CAT	CAT	3202	3202	0	0	0	nan	750	926.0	827.0	1.0	2.9832655433367816	0.7952865746169632	0.0	0.28879476318829417	0.11333837893670842	64.49778162696357	59.20304046246274	7.810249675906654	2.657085612632741	2.23606797749979	36.54712054252872	39.10072694727844	-38.91464275213989	288.36799999999926	0.46670815183571873	17.980392687022686	32.1450991332531	57.21960999816656	111.99216070771217	0.06666667014360428	0.13725490868091583	0.00784313678741455	0.011764705181121826	1.5593051666992757	0.4355781236347554	0.11372549086809158	0.20000000298023224	0.11372549086809158	0.20392157137393951	0.08285895247475893	0.1481340973882631	0.07629281333088875	0.14932288094361623	0.07450980693101883
1	110	nan	0	CAT	CAT	3202	3202	0	0	0	nan	828	1480.0	798.0	1.0	1.8871062619125452	0.6960052916602929	0.0	0.40038684719535783	0.22113476602588233	51.217861365158	48.703182647543684	9.848857801796104	3.0966986877742984	2.8284271247461903	32.86496435952641	36.77630171027389	54.018394306475635	216.91599999999949	0.64966653589643	12.470588579773903	23.53333404660225	53.22745269909501	108.47843468934298	0.054901961237192154	0.07450980693101883	0.00784314051270485	0.047058820724487305	1.5360032427314092	3.100794509664682	0.10588235408067703	0.21960784494876862	0.10588235408067703	0.2235294133424759	0.07085561693053354	0.13371212526478551	0.06428436316315822	0.1310126022818152	0.062745101749897
1	111	nan	0	CAT	CAT	3202	3202	0	0	0	nan	518	814.0	818.0	1.0	2.9650595790518155	0.8057741323471167	0.0	0.2846153846153846	0.07395723217161412	53.78803292482656	53.225933528685054	6.708203932499369	2.0639769541821944	1.4142135623730951	31.804279509555805	31.854508674802094	-19.724677845131787	296.6739999999994	0.3829944547134935	18.215686801820993	30.168628379702568	39.890197549015284	76.83921812474728	0.06666667014360428	0.12941177189350128	0.00784313678741455	0.019607841968536377	1.5036941754233775	0.9526262250562956	0.1411764770746231	0.239215686917305	0.1411764770746231	0.239215686917305	0.08512003178421025	0.14097489897057275	0.07700810337647739	0.14833825892808356	0.07450980693101883
1	112	nan	0	CAT	CAT	3202	3202	0	0	0	nan	247	960.0	795.0	1.0	3.950884674090477	0.7391396966112107	0.0	0.24899193548387097	0.08997156765546312	41.35189655045024	36.069377593742864	4.0	1.5174908072824762	1.0	25.45823288489642	27.852659138904393	40.127615549225496	185.73799999999986	0.3711495116453794	11.639215961098671	18.364706456661224	21.337255470454693	33.24705993384123	0.0784313753247261	0.11764705926179886	0.00784313678741455	0.011764712631702423	0.5265508194837265	0.728610274056281	0.11764705926179886	0.2078431397676468	0.11764705926179886	0.2078431397676468	0.08953243046998978	0.14126697274354788	0.08638564967795422	0.13460348151352725	0.08235294371843338
1	113	nan	0	CAT	CAT	3202	3202	0	0	0	nan	1009	1162.0	797.0	1.0	1.6016147100748415	0.5719734791178084	0.0	0.5531798245614035	0.2684637488400911	49.57765816000963	52.773099207835045	9.0	3.2149934974292727	3.0	37.0	40.66717041107479	54.78815182882936	217.32399999999964	0.7235568304051632	13.72549057379365	23.298039980232716	68.61176672205329	128.29020073264837	0.05882352963089943	0.11372549086809158	0.00784313678741455	0.0156862735748291	0.6797864843905899	0.7093980979723788	0.10980392247438431	0.21568627655506134	0.10980392247438431	0.21568627655506134	0.07300792858400877	0.12392574457570593	0.06799976880282783	0.1271458877429617	0.062745101749897
1	114	nan	0	CAT	CAT	3202	3202	0	0	0	nan	577	1414.0	827.0	1.0	2.229826788907618	0.8157807141996603	0.0	0.42931547619047616	0.20332823636005315	49.537369806389734	41.773197148410844	7.0	2.6028188239355967	2.23606797749979	25.708776253851298	28.65049901314426	72.72910681179947	188.83999999999986	0.6330224904004388	11.133333638310432	20.988236010074615	38.3333344720304	74.18039447814226	0.054901961237192154	0.09019608050584793	0.00784314051270485	0.0313725546002388	1.1075390917432728	3.3391957713145297	0.10196078568696976	0.529411792755127	0.10196078568696976	0.5529412031173706	0.073245616041516	0.13808050006628036	0.06643558833974073	0.1285622088009398	0.062745101749897
1	115	nan	0	CAT	CAT	3202	3202	0	0	0	nan	644	1546.0	826.0	1.0	1.658940701365835	0.7956704234297237	0.0	0.46164874551971324	0.2245537339084034	44.61277628694322	46.17358552246078	9.848857801796104	3.116725375539005	2.23606797749979	26.372727331240636	27.02328756689046	66.38739188046917	189.83999999999983	0.7084708470847084	11.19607874751091	17.23529465869069	40.69019712135196	64.74902155250311	0.05098039284348488	0.07450980693101883	0.003921568393707275	0.023529410362243652	1.9287816698896707	2.528708426736949	0.10196078568696976	0.16470588743686676	0.10196078568696976	0.16862745583057404	0.07086125789563867	0.10908414340943476	0.06318353590272043	0.10054195893245825	0.054901961237192154
1	116	nan	0	CAT	CAT	3202	3202	0	0	0	nan	903	1215.0	800.0	1.0	1.6655206681163626	0.5227698227047238	0.0	0.524390243902439	0.23405940683623194	47.07963817987619	49.49747468305833	9.848857801796104	3.3042569937942665	3.0	36.36619309193636	40.13416172842796	-22.153038634128723	220.18399999999968	0.6693847294292068	13.172549370676279	23.098039958626032	57.27058992534876	100.18431670218706	0.054901961237192154	0.07450980693101883	0.00784314051270485	0.0313725471496582	1.3888270119318593	3.2069490963453204	0.10588235408067703	0.2078431397676468	0.10588235408067703	0.2078431397676468	0.07006675197168234	0.12286191467354272	0.06342258020525887	0.11094608715635333	0.062745101749897
1	117	nan	0	CAT	CAT	3202	3202	0	0	0	nan	1044	1339.0	828.0	1.0	3.466037546624735	0.9589080878815895	0.0	0.2868131868131868	0.16295098466342545	92.22955349853711	77.10382610480494	11.313708498984761	3.6551676984664407	3.0	26.579595807588905	26.167082950046133	28.38031016783697	283.74399999999935	0.5868465430016864	17.450980883091688	28.368628297001123	71.49412003904581	125.89019981771708	0.05882352963089943	0.08627451211214066	0.00784314051270485	0.027450978755950928	0.3650629221839214	5.4653469150872676	0.11372549086809158	0.30588236451148987	0.11372549086809158	0.7529411911964417	0.07790616465665932	0.1266456620401836	0.06848095789180633	0.12058448258402019	0.06666667014360428
1	118	nan	0	CAT	CAT	3202	3202	0	0	0	nan	210	1000.0	828.0	1.0	2.7997055510297395	0.6875883339847134	0.0	0.3125	0.1299058702775948	31.3392130151887	27.730849247724095	4.123105625617661	1.6185827960933028	1.2071067811865475	21.615384615384613	22.755425725513447	70.34554485809457	142.528	0.46153846153846156	8.33725518733263	15.325490690767765	16.203922167420387	29.188236236572266	0.07058823853731155	0.11764705926179886	0.003921568393707275	0.019607841968536377	0.473623810221847	0.6793769264080363	0.09803921729326248	0.20000000298023224	0.09803921729326248	0.20000000298023224	0.07940243035554886	0.14595705419778823	0.07716153413057328	0.1389916011265346	0.0784313753247261
1	119	nan	0	CAT	CAT	3202	3202	0	0	0	nan	1218	1130.0	836.0	1.0	2.9548644359069827	0.9580157524610199	0.0	0.3383333333333333	0.18503299910408397	91.90823304472138	85.42833253669417	9.219544457292887	3.362977990585063	3.0	28.663688218410446	26.3515214180773	-65.92733036341028	287.60999999999916	0.6871650211565585	16.57254944369197	28.83529507741332	80.76862988993526	157.09804401546717	0.05098039284348488	0.0784313753247261	0.011764708906412125	0.035294122993946075	3.201274966893267	5.812674938939361	0.10196078568696976	0.21568627655506134	0.11372549086809158	0.2549019753932953	0.07268662036707003	0.12647059244479528	0.06631250401472517	0.12898033170399603	0.06666667014360428
1	120	nan	0	CAT	CAT	3202	3202	0	0	0	nan	1901	1042.0	835.0	1.0	1.1830012925367754	0.6162513306882362	0.0	0.6261528326745718	0.35711988326306765	59.40795303955072	67.4166151627327	18.681541692269406	6.438394196058955	5.656854249492381	45.0	46.78670682301794	6.942533052296694	258.6359999999995	0.8341377797279507	13.811765003949404	23.75686351582408	110.43137507140636	191.4235354140401	0.05098039284348488	0.0784313753247261	0.003921568393707275	0.023529410362243652	1.8559656319413114	3.0485272010246103	0.10196078568696976	0.20000000298023224	0.10196078568696976	0.239215686917305	0.06545860191445214	0.11259177021717573	0.05809120203651045	0.1006962311488901	0.054901961237192154
1	121	nan	0	CAT	CAT	3202	3202	0	0	0	nan	1715	802.0	854.0	1.0	2.204244397875254	0.9042869081669771	0.0	0.35886168654530237	0.18689380074300788	90.12396042345878	94.33981132056604	13.45362404707371	4.360202019835735	3.605551275463989	40.77046442255434	38.476196301198605	59.79989403442406	339.577999999999	0.6575920245398773	19.823529981076717	36.47058944031596	104.30588518828154	178.4588291272521	0.05098039284348488	0.06666667014360428	0.00784314051270485	0.0313725471496582	3.3815609048203523	7.481019751362269	0.10588235408067703	0.20000000298023224	0.10588235408067703	0.20000000298023224	0.06980116190519971	0.12841756845181676	0.06081975812727786	0.10405762631326654	0.05882352963089943
1	122	nan	0	CAT	CAT	3202	3202	0	0	0	nan	485	1531.0	831.0	1.0	2.8674569412342152	0.7575192284067236	0.0	0.36854103343465044	0.15292337825254637	49.81708091595211	46.389654018972806	6.0	2.063452796306749	2.0	27.0	32.52123062747251	2.760491706796556	199.63599999999983	0.5501985252410664	12.121569011360407	21.549020282924175	34.44706008210778	63.88235495239496	0.062745101749897	0.10980392247438431	0.00784313678741455	0.019607849419116974	0.795049396628657	2.3374093782038394	0.10196078568696976	0.21568627655506134	0.10196078568696976	0.21568627655506134	0.07575980632100254	0.1346813767682761	0.07102486614867584	0.13171619577813395	0.07058823853731155
1	123	nan	0	CAT	CAT	3202	3202	0	0	0	nan	1752	738.0	806.0	1.0	1.2882833018256001	0.5655930747786329	0.0	0.4639830508474576	0.2695112944151308	58.44601314186683	75.16648189186454	16.97056274847714	5.761055440238264	5.0	45.98801847611852	48.199519325563394	49.07034921982931	285.8139999999994	0.7480785653287788	15.741176910698414	29.68235396593809	105.15294361114502	260.8274588212371	0.054901961237192154	0.09803921729326248	0.003921572118997574	0.027450986206531525	1.6712701900891398	3.002951901591761	0.10196078568696976	0.3843137323856354	0.10196078568696976	0.5647059082984924	0.06669990216397632	0.12577268629634786	0.06001880343101885	0.14887412033175632	0.05882352963089943
1	124	nan	0	CAT	CAT	3202	3202	0	0	0	nan	1177	829.0	848.0	1.0	1.3183659129008978	0.7855352097815175	0.0	0.5487179487179488	0.2769836229285784	53.43098129378457	55.00909015790027	13.92838827718412	5.015530536287315	4.47213595499958	36.436322783419406	33.06399759578444	81.41108584850652	231.08199999999974	0.7574002574002576	13.145098354667425	22.388235975056887	68.71372700110078	149.674514465034	0.05098039284348488	0.09803921729326248	0.003921568393707275	0.027450986206531525	2.169943534647598	3.2660852321661333	0.12941177189350128	0.21960784494876862	0.12941177189350128	0.21960784494876862	0.0730283241925968	0.12437908875031603	0.058380396772388085	0.1271661125446338	0.054901961237192154
1	125	nan	0	CAT	CAT	3202	3202	0	0	0	nan	373	908.0	829.0	1.0	2.683313018505293	0.8373404394172576	0.0	0.38256410256410256	0.155844069788068	44.299827820867854	38.8329756778952	5.0	1.9713304576203021	2.0	23.649885267601867	24.217909534412797	10.197233407712995	173.42599999999987	0.5216783216783217	10.21176502853632	17.61960832774639	26.694118678569794	54.1803936958313	0.062745101749897	0.10196078568696976	0.00784313678741455	0.023529410362243652	0.4062438289146406	1.7810923633504776	0.09803921729326248	0.7568627595901489	0.09803921729326248	0.7568627595901489	0.07564270391508385	0.13051561724256586	0.07156600181922197	0.14525574717381046	0.07058823853731155
1	126	nan	0	CAT	CAT	3202	3202	0	0	0	nan	336	849.0	843.0	1.0	3.8256389290274804	0.9149412967106461	0.0	0.23529411764705882	0.10847513283821268	53.036694904021786	46.66904755831214	5.830951894845301	1.9777351402743024	1.4142135623730951	20.506096654409877	21.404917761135398	-48.19381881601182	197.29199999999975	0.4827586206896552	11.596078786998987	19.988236017525196	25.125491071492434	46.905884213745594	0.06666667014360428	0.12941177189350128	0.00784313678741455	0.00784313678741455	0.8851099423393811	0.7210903560823778	0.10980392247438431	0.2235294133424759	0.10980392247438431	0.2235294133424759	0.07942519717122594	0.13690572614743285	0.07477824723658462	0.13960084587424285	0.07450980693101883
1	127	nan	0	CAT	CAT	3202	3202	0	0	0	nan	632	941.0	840.0	1.0	3.872278218482757	0.9343257070568725	0.0	0.261373035566584	0.10191234290843028	74.28904723026722	63.631753079732135	9.899494936611665	2.957838207052427	2.23606797749979	25.946912558016905	26.478128969347726	-22.158692962237545	279.15799999999945	0.44886363636363635	16.88235341385007	27.435294926166534	48.290197771042585	95.27843419462442	0.06666667014360428	0.12941177189350128	0.00784313678741455	0.019607841968536377	1.366938067357826	1.7893096133987125	0.11372549086809158	0.2078431397676468	0.11372549086809158	0.23137255012989044	0.08441176706925034	0.13717647463083268	0.07640854077696611	0.15075701613073486	0.07450980693101883
1	128	nan	0	CAT	CAT	3202	3202	0	0	0	nan	1041	1463.0	808.0	1.0	2.1299991439868227	0.8815248269705637	0.0	0.40348837209302324	0.22792317002987694	67.89411735794857	60.728905802755904	9.848857801796104	3.2815777108789908	2.8284271247461903	29.65646883807691	32.055370376195455	62.95680208315188	239.57199999999952	0.6850937808489634	13.49019642919302	24.317647852003574	65.10196268558502	118.50980779528618	0.054901961237192154	0.08627451211214066	0.00784313678741455	0.019607849419116974	1.3607652210949863	3.8714325855980145	0.10588235408067703	0.5215686559677124	0.10588235408067703	0.5607843399047852	0.0698973908248343	0.12599817539898225	0.06253790843956294	0.1138422745391798	0.05882352963089943
1	129	nan	0	CAT	CAT	3202	3202	0	0	0	nan	1027	1325.0	845.0	1.0	2.9854577294354105	0.9531178422818152	0.0	0.30205882352941177	0.1807675212828668	84.47567558201595	69.6419413859206	11.180339887498949	3.785893963469396	3.1622776601683795	22.822391164414356	25.56228621139495	28.54449801081131	267.1959999999993	0.6743269862114248	14.529412135481834	23.956863440573215	63.60784476622939	122.99216029793024	0.05098039284348488	0.08627451211214066	0.00784313678741455	0.023529410362243652	2.398370713109647	1.6677849158084648	0.10196078568696976	0.27450981736183167	0.10196078568696976	0.8392156958580017	0.072285632514835	0.1191883753262349	0.06193558399827594	0.11975867604472273	0.05882352963089943
1	130	nan	0	CAT	CAT	3202	3202	0	0	0	nan	543	1200.0	864.0	1.0	4.0798225879547925	0.9160703174254896	0.0	0.28459119496855345	0.10543771013870978	69.65260568123217	60.21627686929839	6.4031242374328485	2.119301292921405	2.0	25.255993633820587	27.931925802961604	-63.18595847222413	254.39399999999955	0.4511840465309514	15.866667158901691	30.05882452428341	39.486275885254145	75.66274771094322	0.062745101749897	0.125490203499794	0.00784313678741455	0.011764705181121826	0.7976028733323758	0.42897603676247886	0.10196078568696976	0.239215686917305	0.10196078568696976	0.239215686917305	0.07702265611117326	0.1459166239042884	0.07271874012017338	0.13934207681573338	0.07450980693101883
1	131	nan	0	CAT	CAT	3202	3202	0	0	0	nan	663	852.0	860.0	1.0	2.2241364930418888	0.9119701298469602	0.0	0.28212765957446806	0.16087395536909438	56.665785835674676	58.7962583843564	9.219544457292887	3.4500084919079286	2.8284271247461903	22.627416997969522	23.247512938755353	-44.44004498323469	227.5719999999995	0.6005434782608695	12.015686623752117	22.360785000026226	43.141177766025066	87.39215983450413	0.05098039284348488	0.10980392247438431	0.011764705181121826	0.023529410362243652	2.0992329529894747	2.271028395237388	0.11372549086809158	0.24705882370471954	0.11372549086809158	0.24705882370471954	0.0719502193039049	0.1338969161678217	0.06506964972251142	0.13181321242006655	0.06666667014360428
1	132	nan	0	CAT	CAT	3202	3202	0	0	0	nan	600	1185.0	859.0	1.0	2.1742920285816507	0.8516070039223972	0.0	0.5128205128205128	0.21143317472449213	51.03521364005205	44.181444068749045	7.615773105863909	2.5909383020361476	2.23606797749979	25.0	26.751679103385285	-86.94759067447765	188.8399999999998	0.6420545746388443	11.36862775310874	23.32549076527357	39.6549032330513	93.07451197504997	0.054901961237192154	0.10980392247438431	0.00784314051270485	0.03921569138765335	1.0406492008505357	0.269953531605478	0.10980392247438431	0.2549019753932953	0.10980392247438431	0.2666666805744171	0.07287581893018423	0.1495223767004716	0.06609150538841883	0.1551241866250833	0.06666667014360428
1	133	nan	0	CAT	CAT	3202	3202	0	0	0	nan	384	956.0	846.0	1.0	5.697952883508532	0.9439340349419841	0.0	0.24060150375939848	0.08599864989293093	70.81800024094163	57.271284253105414	4.47213595499958	1.754886948211637	1.4142135623730951	21.69839086937477	23.37943824225554	-17.570173269829304	236.8779999999997	0.4266666666666667	14.141176909208298	22.854902662336826	30.02353047952056	52.4431389644742	0.07058823853731155	0.11764705926179886	0.00784313678741455	0.0156862810254097	0.7114580779692589	1.166170652132369	0.10980392247438431	0.20000000298023224	0.10980392247438431	0.2078431397676468	0.08221614482097847	0.13287734106009783	0.07818627729041812	0.13657067438665157	0.0784313753247261
1	134	nan	0	CAT	CAT	3202	3202	0	0	0	nan	1449	1141.0	856.0	1.0	1.6919773342264877	0.6836243363556131	0.0	0.4722946544980443	0.24354519818916362	63.770912831910195	64.8459713474939	12.041594578792296	4.154299565098632	3.605551275463989	46.61320943396564	46.54218472908098	-26.131539096144103	273.43199999999945	0.7025454545454546	15.658823926001787	28.015687063336372	86.89804135262966	162.84314261749387	0.05098039284348488	0.07058823853731155	0.003921568393707275	0.03529411554336548	1.7801977715009307	4.221926429005889	0.10588235408067703	0.239215686917305	0.10588235408067703	0.25882354378700256	0.0677871165627783	0.12128003057721373	0.05997104303149045	0.1123831211990986	0.054901961237192154
1	135	nan	0	CAT	CAT	3202	3202	0	0	0	nan	1338	1566.0	851.0	1.0	1.471818124359034	0.727017448886206	0.0	0.5575	0.30903507738962627	58.341461871186446	60.440052945046304	13.341664064126334	4.277136357692426	3.605551275463989	37.549211695707704	40.058355267667984	-30.082087581700268	233.25399999999968	0.7845206684256817	14.360784687101841	19.047059297561646	82.43137491121888	109.20392441377044	0.05098039284348488	0.062745101749897	0.00784313678741455	0.0156862735748291	2.175862836768335	2.1950583462193576	0.10980392247438431	0.3137255012989044	0.10980392247438431	0.3137255012989044	0.0693757714352746	0.09201477921527365	0.06160790352109034	0.08161728282045623	0.05882352963089943
1	136	nan	0	CAT	CAT	3202	3202	0	0	0	nan	930	869.0	870.0	1.0	4.904983232672203	0.9698738706301823	0.0	0.23846153846153847	0.11507558612117201	104.56537719042684	82.34682750416071	8.602325267042627	2.9503783684677125	2.23606797749979	28.08277939851413	25.472923218344715	-29.27250271707807	318.679999999999	0.5132450331125828	17.666667245328426	32.00784420222044	61.760786432772875	126.90980818122625	0.05882352963089943	0.10980392247438431	0.00784313678741455	0.023529410362243652	1.167432763539397	1.569640468537379	0.10196078568696976	0.29019609093666077	0.10196078568696976	0.3921568691730499	0.07270233434291533	0.13171952346592775	0.06640944777717514	0.1364621593346519	0.062745101749897
1	137	nan	0	CAT	CAT	3202	3202	0	0	0	nan	484	1233.0	824.0	1.0	3.9641946427242285	0.8480537586800279	0.0	0.23047619047619047	0.08882476748864215	61.72211084899832	52.15361924162119	5.0	1.8723896810628744	1.4142135623730951	32.35207315100752	32.70717623979771	-62.27854587819853	261.6739999999995	0.39835390946502064	16.066667214035988	27.188236124813557	36.75686415284872	63.14510000497103	0.07058823853731155	0.11372549086809158	0.00784313678741455	0.011764712631702423	0.67451837285393	0.6472645316592581	0.09803921729326248	0.21176470816135406	0.09803921729326248	0.21176470816135406	0.07914614391150733	0.13393219765918007	0.07594393420010066	0.1304650826548988	0.07450980693101883
1	138	nan	0	CAT	CAT	3202	3202	0	0	0	nan	1080	1434.0	831.0	1.0	2.4519188317145177	0.7503633846632494	0.0	0.3444976076555024	0.16581206190337158	68.44215613601234	58.309518948453004	7.0	2.7746094181241596	2.23606797749979	38.62720421902471	45.242014586555555	54.24109686367497	286.0939999999992	0.5718824463860207	16.576470993459225	29.41176577657461	72.14510027691722	141.71765217930079	0.05882352963089943	0.11764705926179886	0.00784313678741455	0.0156862735748291	0.3817030653735845	2.6437113202089644	0.10588235408067703	0.3137255012989044	0.10588235408067703	0.43921568989753723	0.07238633621597915	0.12843565841298957	0.06680101877492335	0.1312200483141674	0.062745101749897
1	139	nan	0	CAT	CAT	3202	3202	0	0	0	nan	1490	723.0	841.0	1.0	3.477024618463382	0.96000274719195	0.0	0.3102873802582257	0.14360037964699804	110.4421016706359	100.42410069301094	13.892443989449804	4.051799666388708	3.0	29.849208961765928	30.92274820084058	20.413117871048716	361.093999999999	0.6227795193312434	19.878431878983974	37.678432397544384	94.21568874642253	185.56078953295946	0.054901961237192154	0.09019608050584793	0.00784313678741455	0.027450978755950928	1.9601492742485291	1.9014588934272403	0.10980392247438431	0.3686274588108063	0.10980392247438431	0.8039215803146362	0.06784447740267568	0.12859533241482726	0.06323200587008224	0.1245374426395701	0.05882352963089943
1	140	nan	0	CAT	CAT	3202	3202	0	0	0	nan	1045	1535.0	846.0	1.0	3.1406288260874753	0.9366782326268083	0.0	0.43907563025210083	0.17410499230744161	86.17998518914847	69.46221994724903	9.219544457292887	3.159698753870786	2.8284271247461903	32.822407493395666	30.17947390171152	-3.225000372679046	274.6359999999995	0.6091518507723696	16.176471050828695	31.17647159099579	67.23529615998268	134.71372953802347	0.054901961237192154	0.08627451211214066	0.00784314051270485	0.0313725471496582	1.7817293297040815	6.00991472222659	0.10196078568696976	0.5764706134796143	0.10196078568696976	0.6901960968971252	0.07033248282968999	0.1355498764825904	0.06433999632534228	0.12891265984499853	0.062745101749897
1	141	nan	0	CAT	CAT	3202	3202	0	0	0	nan	831	1314.0	862.0	1.0	3.349005326577869	0.9446055343805961	0.0	0.2953091684434968	0.1598763941535087	79.89981987581007	70.9365914038728	9.0	2.983467915459222	2.23606797749979	24.09023556425475	26.223747076305877	30.220216618200293	255.57199999999952	0.6414511771516789	14.286274887621403	26.011765465140343	52.47058967500925	109.23529753088951	0.054901961237192154	0.0941176488995552	0.00784313678741455	0.027450986206531525	1.7382757584537096	3.6976753728860015	0.09803921729326248	0.29019609093666077	0.09803921729326248	0.3333333432674408	0.07143137443810701	0.1300588273257017	0.06314150382070909	0.13145041820804995	0.05882352963089943
1	142	nan	0	CAT	CAT	3202	3202	0	0	0	nan	576	1008.0	849.0	1.0	2.594694013128515	0.8700890455255175	0.0	0.33488372093023255	0.15772633363546093	55.310561522983726	48.82622246293481	7.211102550927978	2.478727075259431	2.0	25.88772868840168	27.262275198244396	-43.31735820554625	214.22199999999972	0.5708622398414271	12.992157243192196	22.10588314384222	41.60000145062804	76.83529677987099	0.062745101749897	0.11372549086809158	0.00784313678741455	0.019607841968536377	1.4125111963159163	1.1297457531614101	0.11372549086809158	0.20392157137393951	0.11372549086809158	0.20392157137393951	0.07826600748910961	0.13316797074603748	0.07222222474067369	0.1333946124650538	0.07058823853731155
1	143	nan	0	CAT	CAT	3202	3202	0	0	0	nan	1217	1398.0	848.0	1.0	1.7883723720388838	0.6253230282413822	0.0	0.479511426319937	0.22193980952362707	58.6492142852741	55.65968020030299	8.54400374531753	3.130966143045599	2.8284271247461903	41.03398723141718	45.76785337103484	78.93833083753907	262.5019999999994	0.6899092970521544	15.619608283042908	25.45882437378168	79.10588492453098	134.39216100424528	0.054901961237192154	0.09019608050584793	0.00784313678741455	0.0156862810254097	1.0783428675746936	2.2690222120048036	0.10588235408067703	0.18039216101169586	0.10588235408067703	0.1921568661928177	0.07067696055675524	0.11519830033385375	0.0650007271360156	0.11042905587859103	0.062745101749897
1	144	nan	0	CAT	CAT	3202	3202	0	0	0	nan	299	1257.0	843.0	1.0	3.592384049962944	0.8616896527810647	0.0	0.25887445887445887	0.09356461265357466	46.635774099920745	43.278170016764804	5.830951894845301	1.8700338504611442	1.4142135623730951	21.913466179497938	23.664654499844435	-57.18375337366898	200.3939999999998	0.41585535465924894	11.82745136320591	23.835294798016548	23.20000084489584	45.30980537831783	0.07450980693101883	0.12941177189350128	0.003921568393707275	0.019607841968536377	0.4519249950062847	1.5491210891931015	0.09803921729326248	0.21960784494876862	0.09803921729326248	0.21960784494876862	0.0810099408438761	0.16325544382203117	0.07759197606988576	0.15153781062982552	0.0784313753247261
1	145	nan	0	CAT	CAT	3202	3202	0	0	0	nan	512	951.0	857.0	1.0	2.3937875056923352	0.9086972450461245	0.0	0.41025641025641024	0.19614433994198405	51.53995837830666	46.61544808322666	7.0710678118654755	2.411419838257662	2.0	22.071834768046788	21.51565282164318	30.883460641820225	181.11399999999983	0.70474879559532	11.952941581606865	21.85098108649254	37.70196229219437	70.26274754852057	0.06666667014360428	0.12156862765550613	0.003921568393707275	0.011764712631702423	0.3238005992567314	0.33916043383809774	0.10588235408067703	0.21960784494876862	0.10588235408067703	0.21960784494876862	0.07863777356320306	0.1437564545163983	0.07363664510194212	0.13723192880570423	0.07058823853731155
1	146	nan	0	CAT	CAT	3202	3202	0	0	0	nan	378	1267.0	848.0	1.0	4.247785321411174	0.5982941805872899	0.0	0.20621931260229132	0.0848009196752148	49.87995231035724	46.52956049652737	5.656854249492381	1.7374847073749922	1.4142135623730951	33.827835568095146	39.96763497764343	-87.17781160516022	236.67399999999952	0.35812411179535764	14.584314182400703	27.180393002927303	29.08235402405262	59.039217598736286	0.07058823853731155	0.14313726127147675	0.00784313678741455	0.0156862735748291	0.8969523600365974	0.42155691566912046	0.10980392247438431	0.21568627655506134	0.10980392247438431	0.21568627655506134	0.08193434933932979	0.1526988370950972	0.07693744450807571	0.1561884063458632	0.07450980693101883
1	147	nan	0	CAT	CAT	3202	3202	0	0	0	nan	1058	1537.0	863.0	1.0	2.126838907122555	0.8349934390704746	0.0	0.4170279858100118	0.23853257996183713	66.26710644212051	60.83584469702052	8.0	3.0642654817716117	2.8284271247461903	37.06013502737709	36.46413131362588	-26.301777495280252	236.08799999999937	0.7105439892545333	13.819608211517334	26.035294890403748	68.9960808083415	140.129416577518	0.05882352963089943	0.11764705926179886	0.003921572118997574	0.0156862810254097	0.7145113480346725	0.7981130665535217	0.10588235408067703	0.3921568691730499	0.10588235408067703	0.3921568691730499	0.0701502954899357	0.13215885731169416	0.06521368696440595	0.13244746368385443	0.062745101749897
1	148	nan	0	CAT	CAT	3202	3202	0	0	0	nan	528	786.0	877.0	1.0	4.770339707187034	0.970494955592701	0.0	0.30205949656750575	0.08648622968124231	77.77242082682312	75.53806987208503	6.0	2.350743026278883	2.0	22.0	18.752596866937147	6.81180078889108	276.97999999999956	0.4468895471857808	15.537255268543959	24.27451054379344	33.035294860601425	51.98823707178235	0.0470588244497776	0.06666667014360428	0.00784313678741455	0.023529410362243652	4.719047129162304	5.9514124723812305	0.10588235408067703	0.19607843458652496	0.10588235408067703	0.19607843458652496	0.0743409342992534	0.1161459834631265	0.06256684632689664	0.098462570211709	0.054901961237192154
1	149	nan	0	CAT	CAT	3202	3202	0	0	0	nan	840	1575.0	874.0	1.0	1.4310409844993686	0.7593553892028454	0.0	0.6158357771260997	0.29429591544008626	46.3683191209866	45.69463863518345	9.486832980505138	3.2923880497535074	3.0	26.13072069287171	30.17075725505228	-6.729957895603256	189.38799999999986	0.7843137254901961	10.992157198488712	17.04313763231039	54.329413551837206	88.5960804708302	0.054901961237192154	0.0941176488995552	0.011764705181121826	0.011764705181121826	1.2493195514639635	1.2672417037636237	0.09803921729326248	0.1882352977991104	0.09803921729326248	0.21176470816135406	0.06542950713386138	0.10144724781137138	0.06467787327599667	0.10547152437003596	0.062745101749897
1	150	nan	0	CAT	CAT	3202	3202	0	0	0	nan	1532	1363.0	854.0	1.0	1.9159064077634127	0.869311035689828	0.0	0.42567379827729923	0.24704067932866347	77.42435223765018	74.4043009509531	14.142135623730951	4.7049867329731265	4.0	38.63797197496627	38.26818137268766	49.084753952314855	279.15799999999933	0.7303933253873658	15.454902313649654	26.19607926160097	89.55294308811426	152.33726013079286	0.05098039284348488	0.07058823853731155	0.003921568393707275	0.0156862735748291	1.84061897082274	5.496592442517826	0.10588235408067703	0.3960784375667572	0.10588235408067703	0.3960784375667572	0.0680832701041835	0.11540123022731705	0.058454923686758656	0.09943685387127471	0.054901961237192154
1	151	nan	0	CAT	CAT	3202	3202	0	0	0	nan	681	883.0	880.0	1.0	3.353717493808456	0.9205924865537526	0.0	0.2654970760233918	0.1368618532366279	70.97400687617196	64.00781202322104	5.656854249492381	2.1246631746427935	2.0	24.064222249074042	27.717096599452066	-36.877849716108706	250.05599999999936	0.5840480274442538	15.262745562940836	28.607843719422817	47.96078586950898	95.47451209276915	0.05882352963089943	0.10588235408067703	0.00784313678741455	0.0313725471496582	0.5029021861537096	1.854985304142868	0.10196078568696976	0.27843138575553894	0.10196078568696976	0.27843138575553894	0.07409099787835358	0.13887302776418844	0.07042699833995446	0.14019752142844222	0.07058823853731155
1	152	nan	0	CAT	CAT	3202	3202	0	0	0	nan	764	934.0	860.0	1.0	3.317831013454299	0.8974291269335691	0.0	0.3368606701940035	0.12912661443429027	73.43784197324354	62.07253821135398	8.246211251235321	2.5295808043902874	2.0	31.636198516948486	32.39773986151255	83.02354731847761	272.6739999999994	0.49147635895786435	17.172549568116665	29.45490274578333	54.06666858494282	114.43921907246113	0.062745101749897	0.12156862765550613	0.00784313678741455	0.0156862810254097	1.2402699491746234	1.9465721458694918	0.10588235408067703	0.3490196168422699	0.10588235408067703	1.0	0.07666316771480654	0.13149510154367558	0.07076789081798798	0.14978955375976588	0.07058823853731155
1	153	nan	0	CAT	CAT	3202	3202	0	0	0	nan	382	966.0	880.0	1.0	2.238217566782848	0.6490054228093689	0.0	0.3734115347018573	0.1751984628828002	37.14870828630404	34.132096331752024	5.0	1.907184877954938	2.0	24.271127712766834	28.262134742762036	28.495589691247368	165.52799999999988	0.6181229773462783	10.384314104914665	17.121569074690342	28.298040334135294	51.70588391274214	0.06666667014360428	0.11764705926179886	0.00784313678741455	0.0156862735748291	0.39499260786582113	1.2184681846369356	0.09019608050584793	0.250980406999588	0.09019608050584793	0.2705882489681244	0.07635525077143136	0.12589389025507605	0.07407863961815522	0.13535571704906318	0.07450980693101883
1	154	nan	0	CAT	CAT	3202	3202	0	0	0	nan	258	1212.0	873.0	1.0	2.9916999978977317	0.5165107319786171	0.0	0.2792207792207792	0.09621550883397875	33.69293575797452	32.01562118716424	5.0	1.8555091458528266	1.4142135623730951	26.92582403567252	28.850611138403906	7.790304709787314	183.56599999999978	0.37941176470588234	10.078431710600853	19.85098098218441	19.600000731647015	41.541177697479725	0.07058823853731155	0.14509804546833038	0.003921568393707275	0.0156862735748291	0.49740472385013595	0.5022209781713012	0.10196078568696976	0.2235294133424759	0.10196078568696976	0.22745098173618317	0.07935773000473112	0.15630693686759378	0.07596899508390316	0.16101231665689816	0.07450980693101883
1	155	nan	0	CAT	CAT	3202	3202	0	0	0	nan	1027	718.0	865.0	1.0	1.8099264992434922	0.7353577821362519	0.0	0.42263374485596705	0.17539160114977542	56.92041606097979	58.59180830116101	10.44030650891055	3.4224222856281674	3.0	39.41227361331597	38.573775054277256	69.77015302206469	271.2599999999995	0.6467254408060453	15.443137615919113	32.419608645141125	63.58039391413331	146.12157255411148	0.05098039284348488	0.08627451211214066	0.00784313678741455	0.04313725233078003	1.8321729332549572	4.232144298223065	0.11372549086809158	1.0	0.11372549086809158	1.0	0.07284498875433544	0.15292268228840153	0.061908854833625425	0.1422800122240618	0.05882352963089943
1	156	nan	0	CAT	CAT	3202	3202	0	0	0	nan	809	1478.0	861.0	1.0	1.754482595280044	0.5248890499520907	0.0	0.419823559937727	0.2082467518531967	45.76884587173805	46.52956049652737	7.0710678118654755	2.942958552618974	2.8284271247461903	35.724234108134866	38.95709855438815	69.37634836092143	220.94799999999964	0.6469412235105959	12.615686550736427	23.164706513285637	53.172550454735756	108.00784603506327	0.05882352963089943	0.10980392247438431	0.003921572118997574	0.0156862810254097	0.8595782940505773	0.7601003220366631	0.10980392247438431	0.45490196347236633	0.10980392247438431	0.4588235318660736	0.07464903284459425	0.13706926930938246	0.06572626755838783	0.13350784429550466	0.062745101749897
1	157	nan	0	CAT	CAT	3202	3202	0	0	0	nan	257	1301.0	874.0	1.0	2.809761260619691	0.6918355552450826	0.0	0.2590725806451613	0.10888441713301393	34.78662043488027	33.421549934136806	5.0990195135927845	1.8729125187908933	1.4142135623730951	19.79898987322333	25.117856626014458	-45.65358451612282	172.22199999999987	0.4415807560137457	10.435294341295958	15.254902482032776	19.972549613565207	32.396079547703266	0.06666667014360428	0.11372549086809158	0.00784313678741455	0.0156862735748291	1.6098981368915588	0.5426837339488672	0.12156862765550613	0.18431372940540314	0.12156862765550613	0.18431372940540314	0.08696078617746632	0.12712418735027314	0.07771420083099302	0.12605478423230843	0.07450980693101883
1	158	nan	0	CAT	CAT	3202	3202	0	0	0	nan	1211	1019.0	861.0	1.0	2.82990343001012	0.9343103055578063	-1.0	0.31503642039542146	0.15790804382826495	87.88844287198098	75.92759709091287	8.48528137423857	2.8381049980069686	2.23606797749979	36.76456227254794	31.328778615210503	-48.500197065527615	310.4379999999993	0.6093081761006289	19.16862804815173	32.27451083809137	84.52157159894705	147.9725539535284	0.062745101749897	0.09019608050584793	0.00784313678741455	0.023529410362243652	1.4540779689491916	3.8620591095665415	0.10980392247438431	0.20000000298023224	0.10980392247438431	0.2666666805744171	0.0742970079385726	0.1250950032484162	0.06979485681168213	0.12219038311604327	0.07058823853731155
1	159	nan	0	CAT	CAT	3202	3202	0	0	0	nan	331	1253.0	902.0	1.0	3.5642876060977122	0.8417434954040917	0.0	0.2626984126984127	0.09973160487162705	48.223944071046944	47.16990566028302	5.385164807134504	1.8130835578371944	1.4142135623730951	25.341985246152603	26.03503008898976	75.86389306946495	204.2219999999997	0.40514075887392903	11.639216106384993	21.91764770448208	24.690197069197893	49.01960928738117	0.06666667014360428	0.125490203499794	0.00784313678741455	0.019607841968536377	0.9059437762048447	0.8752664081256664	0.10196078568696976	0.22745098173618317	0.10196078568696976	0.22745098173618317	0.07759477404256662	0.14611765136321386	0.07459274039032596	0.14809549633649902	0.07450980693101883
1	160	nan	0	CAT	CAT	3202	3202	0	0	0	nan	678	1437.0	871.0	1.0	2.4156023160190823	0.7882536426687562	0.0	0.3553459119496855	0.16811690948227176	54.974680981786136	52.3450093132096	6.082762530298219	2.4872964511916655	2.23606797749979	32.53885251629079	33.82869550732173	-88.61308604787652	225.1199999999996	0.6026666666666667	13.529412057250738	25.88235379010439	45.94509947299957	95.53725801408291	0.05882352963089943	0.12156862765550613	0.003921572118997574	0.0156862735748291	0.5215956226453895	0.9745882752616677	0.11764705926179886	0.2078431397676468	0.11764705926179886	0.2549019753932953	0.07600793290590302	0.14540648196687858	0.06776563344100232	0.14091041005026977	0.062745101749897
1	161	nan	0	CAT	CAT	3202	3202	0	0	0	nan	1321	1045.0	866.0	1.0	2.1447305371782583	0.9409156564236127	0.0	0.3387179487179487	0.23078527147251257	80.36425907881132	84.95881355103778	12.727922061357855	4.416121437039681	3.605551275463989	25.80905074952808	27.2146331317912	-38.14577732308315	268.19599999999934	0.7649102489866821	14.470588628202677	23.764706667512655	77.82745281606913	126.41961225122213	0.05098039284348488	0.07058823853731155	0.003921568393707275	0.011764705181121826	3.052500576865062	6.149762099995751	0.10196078568696976	0.21960784494876862	0.10196078568696976	0.2823529541492462	0.06761957302898447	0.1110500311566012	0.05891555852843992	0.09569993357397588	0.054901961237192154
1	162	nan	0	CAT	CAT	3202	3202	0	0	0	nan	592	1267.0	908.0	1.0	1.5970857769376092	0.7866375729835278	0.0	0.44984802431610943	0.1949297214087334	41.75782812717414	47.80167361086848	10.0	3.394525131751978	2.8284271247461903	26.26898182154371	25.781911027155466	-74.87561829105998	195.35599999999977	0.6516235553109522	12.294117949903011	20.941177025437355	41.768628876656294	78.039217710495	0.062745101749897	0.10980392247438431	0.00784313678741455	0.011764712631702423	1.803617935103627	0.3629054365172094	0.12156862765550613	0.25882354378700256	0.12156862765550613	0.4627451002597809	0.08141799966823186	0.1386832915591878	0.0705551163457032	0.13182300288934964	0.07058823853731155
1	163	nan	0	CAT	CAT	3202	3202	0	0	0	nan	832	702.0	875.0	1.0	2.4779169261267833	0.8783470872842003	0.0	0.3333333333333333	0.18487588646454978	65.32204309580521	66.40783086353596	8.0	2.79807980096182	2.8284271247461903	32.366145559348254	31.225466728385676	-81.02788937982172	237.8079999999996	0.6656	13.937255259603262	21.69019666314125	54.44706064090133	94.73725725710392	0.054901961237192154	0.09019608050584793	0.003921572118997574	0.0156862735748291	0.9381914059231117	2.1548493995622167	0.13725490868091583	0.8588235378265381	0.13725490868091583	0.8588235378265381	0.07184152195671785	0.11180513743887242	0.06544117865492947	0.11386689574171144	0.062745101749897
1	164	nan	0	CAT	CAT	3202	3202	0	0	0	nan	1760	791.0	900.0	1.0	1.6381041848279159	0.8109777089510215	0.0	0.49313533202577753	0.2020555366158583	73.88268903957719	83.54639429682169	16.278820596099706	5.436835297967019	4.47213595499958	40.72573069227219	43.22706582181756	-5.082321849450251	330.84599999999926	0.6942800788954635	18.95294165238738	34.75686379894614	108.30980696156621	200.66275151446462	0.05098039284348488	0.0784313753247261	0.00784313678741455	0.0313725471496582	2.630517060575358	4.865004278514195	0.10196078568696976	0.4313725531101227	0.10196078568696976	0.4941176474094391	0.07125166034732099	0.13066490149979754	0.06153966304634444	0.11401292699685489	0.05882352963089943
1	165	nan	0	CAT	CAT	3202	3202	0	0	0	nan	978	1177.0	925.0	1.0	3.6971086734448266	0.9500133848263531	0.0	0.44434348023625625	0.14790401183593235	91.47991620267038	70.06425622241343	8.06225774829855	3.055275781159816	2.8284271247461903	27.94190865111683	28.560869122254708	88.02780033180022	288.25999999999937	0.5347184253690541	18.07843194529414	32.21568714082241	67.60000228136778	110.0117674767971	0.05882352963089943	0.09019608050584793	0.00784313678741455	0.019607841968536377	2.6480047900582635	2.411225228431935	0.12941177189350128	0.22745098173618317	0.12941177189350128	0.22745098173618317	0.07564197466650269	0.13479367004528206	0.0691206567294149	0.11248646981267597	0.07058823853731155
1	166	nan	0	CAT	CAT	3202	3202	0	0	0	nan	340	1196.0	878.0	1.0	2.5402657303419467	0.7723531957520576	0.0	0.34	0.12371158965434328	39.59824156123134	39.05124837953327	6.708203932499369	2.285961828032577	2.0	23.717082451262844	25.152538125676028	-85.47764292831822	185.83999999999978	0.469937802349689	11.000000305473804	19.26666720211506	24.772549901157618	49.00000157952309	0.062745101749897	0.125490203499794	0.00784313678741455	0.019607841968536377	1.3379329564606885	0.3337746696050515	0.125490203499794	0.23137255012989044	0.125490203499794	0.23137255012989044	0.08208955451846123	0.14378109852324672	0.0728604408857577	0.14411765170447965	0.06666667014360428
1	167	nan	0	CAT	CAT	3202	3202	0	0	0	nan	1591	1553.0	874.0	1.0	1.4480959737375005	0.6108815079125762	0.0	0.4934863523573201	0.32847286291769073	60.00733782645781	61.40032573203501	11.313708498984761	4.224881554933379	4.0	48.214410635942095	47.509131716893386	-79.779872000707	246.7119999999996	0.8015113350125945	13.031372893601656	21.45490264520049	95.96863012760878	168.98824064806104	0.05098039284348488	0.0784313753247261	0.00784313678741455	0.019607849419116974	1.4087460540037655	2.1048023615871436	0.10588235408067703	0.32549020648002625	0.10588235408067703	0.32549020648002625	0.06614910098274952	0.10890813525482483	0.06031969209780564	0.10621511040104402	0.05882352963089943
1	168	nan	0	CAT	CAT	3202	3202	0	0	0	nan	499	924.0	907.0	1.0	2.207000443124431	0.7554445930986812	0.0	0.3853281853281853	0.1893490315715331	44.294740889311186	39.824615503479755	5.830951894845301	2.261546826218515	2.0	26.870057685088806	29.022469490160322	32.558535142642135	181.9799999999999	0.6026570048309178	11.321568984538317	20.156863398849964	35.0666680149734	67.45490422099829	0.062745101749897	0.12156862765550613	0.003921568393707275	0.0156862735748291	0.6618337263464857	0.2447477988281836	0.10588235408067703	0.22745098173618317	0.10588235408067703	0.22745098173618317	0.07598368445998871	0.13528096240838902	0.07027388379754189	0.1351801687795557	0.06666667014360428
1	169	nan	0	CAT	CAT	3202	3202	0	0	0	nan	815	1451.0	922.0	1.0	2.4612698127425414	0.8988998711588487	0.0	0.32796780684104626	0.1477738944236022	65.41368613713014	70.178344238091	11.0	3.337838847759193	2.8284271247461903	27.49413781046823	28.66127524616253	-75.03278345331015	263.25999999999937	0.5800711743772242	15.674510143697262	26.431373365223408	51.380393370985985	99.47843473404646	0.05098039284348488	0.08627451211214066	0.003921568393707275	0.027450986206531525	3.0915281656254687	3.4543051614193567	0.12156862765550613	0.21568627655506134	0.12156862765550613	0.21568627655506134	0.07721433568323774	0.13020380968090348	0.06304342744906256	0.1220594291215294	0.054901961237192154
1	170	nan	0	CAT	CAT	3202	3202	0	0	0	nan	2382	1087.0	870.0	1.0	1.1460237219081357	0.6292770277487864	0.0	0.6508196721311476	0.3713401304742725	65.77223604825434	69.20260110718382	20.0	7.324586341542995	6.324555320336759	54.97702178353904	51.11693707522333	27.013537989477065	283.9159999999993	0.843484419263456	16.513725943863392	28.286275312304497	135.31372868269682	246.98039984330535	0.0470588244497776	0.07058823853731155	0.003921568393707275	0.0156862735748291	2.731268343302129	5.239189213105131	0.13725490868091583	0.22745098173618317	0.13725490868091583	0.24705882370471954	0.0705714783925786	0.12088151842865169	0.05680677106746298	0.10368614602993508	0.05098039284348488
1	171	nan	0	CAT	CAT	3202	3202	0	0	0	nan	857	1134.0	880.0	1.0	1.6454380623398872	0.798099971512861	0.0	0.5216068167985393	0.2193102919909564	51.310558187368436	59.53990258641679	12.083045973594572	4.194491112904908	3.1622776601683795	28.788457022424087	30.915896620070615	68.0165072594705	221.5979999999997	0.7168548724383104	13.211765073239803	24.866667352616787	56.65098221227527	115.55294466018677	0.05882352963089943	0.11372549086809158	0.00784314051270485	0.019607849419116974	1.557499490759137	1.3116208297187824	0.10588235408067703	0.21568627655506134	0.10588235408067703	0.32549020648002625	0.07259211578703188	0.13663004039899335	0.0661038298859688	0.13483424114374185	0.06666667014360428
1	172	nan	0	CAT	CAT	3202	3202	0	0	0	nan	643	1158.0	880.0	1.0	3.478330909673906	0.9465588622741621	0.0	0.4465277777777778	0.1628666657451231	71.75849712465295	59.413803110051795	8.0	2.6433447489710598	2.23606797749979	22.313277503342633	23.144348100252788	82.4939950933913	222.73799999999954	0.6097676623992413	13.364706330001354	26.070588886737823	44.29411927610636	86.51372803002596	0.062745101749897	0.10588235408067703	0.00784313678741455	0.027450978755950928	1.5320666365785125	1.8574582625221994	0.10196078568696976	0.2549019753932953	0.10196078568696976	0.2549019753932953	0.0738381565193445	0.14403640268915924	0.06888665517279371	0.13454701093316634	0.07058823853731155
1	173	nan	0	CAT	CAT	3202	3202	0	0	0	nan	1446	1347.0	876.0	1.0	2.426984331631454	0.9274681314420113	-1.0	0.3533724340175953	0.17681158882327258	88.43991844684552	75.29276193632427	13.0	4.048455275443573	3.605551275463989	33.23401871576773	33.067881257121414	44.64617786457298	320.5779999999992	0.6815932123497526	18.262745581567287	29.09019687399268	92.14117905497551	150.91765128076077	0.05098039284348488	0.0784313753247261	0.00784313678741455	0.02352941781282425	2.399287103333952	4.013892960918205	0.10196078568696976	0.23137255012989044	0.10196078568696976	0.23137255012989044	0.07275994255604497	0.11589719870116606	0.06372142396609648	0.10436905344450952	0.05882352963089943
1	174	nan	0	CAT	CAT	3202	3202	0	0	0	nan	1093	1319.0	880.0	1.0	3.60118457951637	0.962376431718395	0.0	0.2669108669108669	0.15725247444200952	96.48376868596769	88.41379982785493	9.433981132056603	3.1729357821835156	2.8284271247461903	26.66534412109627	26.216542156692284	-44.8995888816802	295.5399999999992	0.6598249320857227	17.250980846583843	29.66666767001152	70.32941383123398	129.6196122765541	0.054901961237192154	0.08235294371843338	0.00784314051270485	0.02352941781282425	1.2814365122859688	4.265866795753737	0.11764705926179886	0.20392157137393951	0.11764705926179886	0.22745098173618317	0.07217983617817508	0.12412831661092687	0.06434530085199815	0.11859067911853075	0.062745101749897
1	175	nan	0	CAT	CAT	3202	3202	0	0	0	nan	1124	1049.0	892.0	1.0	2.2545781269854563	0.9171207629007332	0.0	0.3286549707602339	0.2054584708184289	74.54972966177195	71.28113354878694	9.433981132056603	3.240679765319377	2.8284271247461903	28.57472686716901	29.716227918913685	-41.73032485624359	262.1959999999993	0.6983535259397329	14.345098454505205	22.91764783486724	70.41176674515009	114.49804319813848	0.05098039284348488	0.06666667014360428	0.011764705181121826	0.0313725546002388	2.960032166928357	4.735347250361252	0.10196078568696976	0.18431372940540314	0.10196078568696976	0.1921568661928177	0.06863683471055122	0.10965381739170928	0.06264392059177054	0.10186658647521217	0.05882352963089943
1	176	nan	0	CAT	CAT	3202	3202	0	0	0	nan	943	1245.0	921.0	1.0	1.4115433849301626	0.5886514776857587	0.0	0.4217352415026834	0.22065031874746516	45.26715069171217	51.62363799656123	12.727922061357855	4.255429976669552	3.605551275463989	32.9298163396633	36.593373235765554	42.55801218037803	231.74399999999946	0.6664310954063607	13.23137292265892	25.447059646248817	61.329413551837206	133.94510176032782	0.05882352963089943	0.10588235408067703	0.003921572118997574	0.0313725546002388	1.437078585488093	1.3093133393637648	0.10196078568696976	0.26274511218070984	0.10196078568696976	0.3529411852359772	0.07475351933705604	0.1437686985663775	0.0650364936922982	0.14204146528136566	0.062745101749897
1	177	nan	0	CAT	CAT	3202	3202	0	0	0	nan	878	1432.0	916.0	1.0	2.069402267280405	0.8213225421057898	0.0	0.4061054579093432	0.23606585630881669	59.04770562384513	54.45181356024793	7.211102550927978	2.832728163963024	2.23606797749979	32.87174016818296	33.68459585451458	41.09239367640768	216.18999999999963	0.7161500815660686	12.564706228673458	23.87451060861349	57.02353144437075	113.67059224098921	0.05882352963089943	0.11372549086809158	0.003921572118997574	0.0156862810254097	0.5109818191802576	1.3121897351108758	0.11764705926179886	0.2705882489681244	0.11764705926179886	0.2705882489681244	0.07019388954566178	0.1333771542380642	0.06494707453800769	0.12946536701707198	0.062745101749897
1	178	nan	0	CAT	CAT	3202	3202	0	0	0	nan	1084	1578.0	910.0	1.0	1.5309654447699248	0.2447998692151477	0.0	0.5599173553719008	0.27011651601930814	46.65197273526478	47.80167361086848	10.44030650891055	3.706739676196115	3.0	42.41493872478218	45.23252255257494	64.80547784235604	224.56599999999958	0.7140974967061924	13.184314042329788	19.635294653475285	66.46666838601232	109.78823824226856	0.05098039284348488	0.0784313753247261	0.00784313678741455	0.019607841968536377	1.4842821755872726	2.0791046061634297	0.12156862765550613	0.24705882370471954	0.12156862765550613	0.24705882370471954	0.06796038166149375	0.10121285903853239	0.061316114747243834	0.1012806625851186	0.05882352963089943
1	179	nan	0	CAT	CAT	3202	3202	0	0	0	nan	822	891.0	902.0	1.0	2.156890851153149	0.8012690238294108	0.0	0.35038363171355497	0.13899466015711126	57.62774276649423	52.81098370604357	6.4031242374328485	2.572260735978016	2.23606797749979	31.2	34.478922253663406	62.83441588104939	272.6099999999992	0.5986890021849962	16.305882833898067	26.000000804662704	58.19608050212264	97.69804199784994	0.062745101749897	0.09803921729326248	0.00784313678741455	0.019607841968536377	0.9021342352192977	1.7830021036148294	0.10980392247438431	0.1764705926179886	0.10980392247438431	0.4588235318660736	0.07727906556349795	0.1232227526287332	0.0707981514624363	0.11885406569081501	0.07058823853731155
1	180	nan	0	CAT	CAT	3202	3202	0	0	0	nan	353	1197.0	919.0	1.0	2.5375519967753197	0.5996555899316423	0.0	0.37354497354497357	0.11341323601788382	37.3006770906435	38.41874542459709	5.0	1.96371190430457	2.0	26.0	29.850172399626597	-44.52571010923948	197.76999999999987	0.4964838255977497	12.28627486154437	19.68627517670393	26.949020590633154	45.10196220129728	0.06666667014360428	0.11372549086809158	0.00784313678741455	0.011764712631702423	1.0776863760351154	0.80711387556827	0.11764705926179886	0.21568627655506134	0.11764705926179886	0.21568627655506134	0.08301537068611062	0.1330153728155671	0.07634283453437155	0.1277675983039583	0.07450980693101883
1	181	nan	0	CAT	CAT	3202	3202	0	0	0	nan	1810	1472.0	941.0	1.0	2.40927872845294	0.9200436781757418	0.0	0.3395872420262664	0.18984752307076422	97.98544377742748	82.97590011563598	15.524174696260024	4.49618602196122	3.605551275463989	37.994608089865054	38.39224618227574	-61.62477132887627	346.13199999999904	0.6440135207258495	19.015686754137278	31.243138268589973	107.87843416631222	187.37647700309753	0.05098039284348488	0.07058823853731155	0.00784313678741455	0.0313725471496582	3.0888389977494906	4.995515733630739	0.09803921729326248	0.19607843458652496	0.09803921729326248	0.19607843458652496	0.0679131669790617	0.11158263667353562	0.059601344843266416	0.10352291547132461	0.054901961237192154
1	182	nan	0	CAT	CAT	3202	3202	0	0	0	nan	201	1098.0	930.0	1.0	4.105310493227827	0.8775113030062287	0.0	0.23619271445358403	0.07788705999267356	41.34356538489835	36.05551275463989	4.123105625617661	1.525828728782332	1.0	21.42371605852023	19.826552943341536	87.73239532758731	180.08199999999982	0.392578125	11.380392525345087	16.439216189086437	16.70588295906782	25.305883035063744	0.06666667014360428	0.11372549086809158	0.011764705181121826	0.011764705181121826	1.936494338393368	0.6919703254545884	0.13725490868091583	0.1882352977991104	0.13725490868091583	0.1882352977991104	0.09032057559797688	0.13046996975465427	0.08311384556750159	0.12589991559733205	0.0784313753247261
1	183	nan	0	CAT	CAT	3202	3202	0	0	0	nan	874	1332.0	934.0	1.0	3.7099065237837467	0.9590546395295175	0.0	0.37607573149741824	0.14441368849248362	87.32261674470703	82.05485969764375	7.615773105863909	2.7338343430257925	2.23606797749979	26.40433229689673	24.731608634820194	89.89499506826067	275.7759999999996	0.5969945355191257	15.619608260691166	30.45882450044155	58.0039234533906	113.65490583330393	0.05882352963089943	0.11764705926179886	0.00784313678741455	0.0156862735748291	0.18457903078726048	2.198323942987442	0.09803921729326248	0.3450980484485626	0.09803921729326248	0.3450980484485626	0.07035859576887912	0.13720191216415112	0.06636604514117918	0.13003993802437522	0.062745101749897
1	184	nan	0	CAT	CAT	3202	3202	0	0	0	nan	473	727.0	906.0	1.0	2.4374269724665183	0.8402841507009826	0.0	0.39285714285714285	0.19043870502730775	47.62760710721788	44.94441010848846	6.0	2.191905318371132	2.0	24.621880639727873	25.821128136857382	16.24345505466093	176.66799999999986	0.6195153896529144	10.45490226894617	23.341177091002464	32.49804028496146	76.30588454008102	0.05882352963089943	0.13431373238563538	0.003921572118997574	0.023529410362243652	0.4471230067802909	1.2906237917239276	0.10980392247438431	0.7215686440467834	0.10980392247438431	0.7215686440467834	0.07362607231652232	0.1643744865563554	0.06870621624727581	0.16132322312913536	0.062745101749897
1	185	nan	0	CAT	CAT	3202	3202	0	0	0	nan	1246	949.0	937.0	1.0	2.722877485603154	0.8684391433124573	0.0	0.3472686733556299	0.15144602938985988	83.181244627606	74.43117626371358	10.198039027185569	3.255842709140131	2.8284271247461903	41.7192370648183	41.24090996898083	-59.18846196549573	321.5399999999993	0.5697302240512117	18.67451035231352	33.62353049591184	79.27843379229307	147.7176519855857	0.05098039284348488	0.08627451211214066	0.011764708906412125	0.02352941781282425	2.808514203683699	3.4576041212330053	0.10196078568696976	0.49803921580314636	0.10196078568696976	0.6078431606292725	0.07100574278446205	0.12784612355860014	0.06362635135818064	0.11855349276531757	0.062745101749897
1	186	nan	0	CAT	CAT	3202	3202	0	0	0	nan	683	1155.0	931.0	1.0	2.69635564942571	0.8479865453036898	0.0	0.290391156462585	0.12115783907656788	60.46955452732857	60.8276253029822	8.06225774829855	2.6246459235936674	2.23606797749979	31.033631666568507	32.04993744336601	43.451427936037476	266.15799999999945	0.5327613104524181	17.00392208620906	28.58039303123951	53.6588254570961	91.34902253001928	0.06666667014360428	0.11764705926179886	0.00784313678741455	0.0156862810254097	0.4943412346371689	1.4576707599861258	0.13333334028720856	0.21568627655506134	0.13333334028720856	0.21568627655506134	0.08335255924612284	0.14009996583940937	0.07856343405138522	0.13374673869695355	0.07450980693101883
1	187	nan	0	CAT	CAT	3202	3202	0	0	0	nan	1728	844.0	888.0	1.0	2.4492205677501797	0.9029113351610427	-1.0	0.33935585231736054	0.1786730171454742	95.25290299713473	86.82165628459296	15.556349186104045	5.016085580110516	4.123105625617661	43.88570753475558	40.94225523274474	57.269014923604445	348.6159999999989	0.6102772382129614	19.00000048801303	31.168628562241793	103.56078699603677	168.80392798408866	0.05098039284348488	0.06666667014360428	0.003921568393707275	0.019607841968536377	3.043617707956934	7.493209189336086	0.10980392247438431	0.2862745225429535	0.10980392247438431	0.29411765933036804	0.07169811504910577	0.11761746627261054	0.059931010993076836	0.09768745832412538	0.054901961237192154
1	188	nan	0	CAT	CAT	3202	3202	0	0	0	nan	596	969.0	939.0	1.0	2.698249300162545	0.9084017518127093	0.0	0.37296620775969963	0.16564660370744277	59.00769889607505	48.91829923454004	8.94427190999916	2.823616884906011	2.23606797749979	24.596747752497688	24.671023453227455	-64.31393002315113	212.63599999999974	0.6005037783375314	12.117647379636765	21.18431444466114	39.38823653012514	73.90980657562613	0.054901961237192154	0.11372549086809158	0.00784314051270485	0.0156862735748291	1.580822360029657	1.6024268096880028	0.10196078568696976	0.1921568661928177	0.10196078568696976	0.1921568661928177	0.07434139496709671	0.12996511929239962	0.06608764518477372	0.12400974257655392	0.06666667014360428
1	189	nan	0	CAT	CAT	3202	3202	0	0	0	nan	586	1109.0	937.0	1.0	3.5370993407192066	0.9011001898977148	0.0	0.32555555555555554	0.11842596573608823	66.60270555211731	61.68468205316454	7.615773105863909	2.512091014589066	2.0	28.267134668172126	28.879661797754764	-83.07473758246233	249.3619999999996	0.5158450704225352	15.250980883836746	26.57254981994629	44.34509963914752	75.17647251486778	0.06666667014360428	0.11372549086809158	0.00784313678741455	0.011764712631702423	1.9789679510746285	1.6315790003281634	0.11372549086809158	0.22745098173618317	0.11764705926179886	0.23137255012989044	0.08026832044124603	0.13985552536813836	0.07567423146612205	0.12828749575916004	0.07450980693101883
1	190	nan	0	CAT	CAT	3202	3202	0	0	0	nan	1266	1349.0	947.0	1.0	1.7537830629903413	0.5779505971315897	0.0	0.4395833333333333	0.1845523729458739	58.2139437817333	60.41522986797286	11.704699910719626	3.9206333733082173	3.1622776601683795	43.33629248765222	47.506755194899775	-51.63441006692577	293.6039999999995	0.6187683284457478	17.521569050848484	31.564706824719906	79.36470763012767	167.78431827574968	0.054901961237192154	0.10588235408067703	0.003921568393707275	0.019607841968536377	1.6164065622780008	0.5967065065458086	0.10980392247438431	0.5411764979362488	0.10980392247438431	0.5764706134796143	0.07362003802877515	0.1326248185912601	0.06268934251984808	0.13253105708984966	0.05882352963089943
1	191	nan	0	CAT	CAT	3202	3202	0	0	0	nan	1085	1068.0	896.0	1.0	3.2350793443533514	0.9483473796552261	0.0	0.3037513997760358	0.1400437083059973	90.00508660014728	80.05623023850174	9.486832980505138	3.3895877107458974	2.8284271247461903	28.78802524412329	28.552650483296794	62.28806085270762	312.02399999999926	0.6019417475728155	18.04313775151968	30.513726498931646	74.23137483745813	138.93725924938917	0.05882352963089943	0.10980392247438431	0.011764705181121826	0.019607841968536377	2.7932854949150316	1.4798439416306637	0.10980392247438431	0.1921568661928177	0.10980392247438431	0.30980393290519714	0.07613138291780455	0.12874990083937404	0.06841601367507662	0.12805277350174119	0.06666667014360428
1	192	nan	0	CAT	CAT	3202	3202	0	0	0	nan	1329	1497.0	942.0	1.0	2.451696440071254	0.8518366533993352	0.0	0.3351828499369483	0.178693959667722	80.60143069245096	73.23933369440222	9.486832980505138	3.1943805983633986	3.0	41.012193308819754	42.21963535919275	-40.283686578685206	305.7119999999993	0.6107536764705882	18.160784780979156	30.93333440274	88.30980662629008	163.39216262474656	0.054901961237192154	0.10980392247438431	0.00784314051270485	0.01372549682855606	2.329252626728287	2.7641030308555075	0.10196078568696976	0.21176470816135406	0.10196078568696976	0.21176470816135406	0.0714991526810203	0.12178478111314961	0.06644831198366447	0.12294368895767235	0.062745101749897
1	193	nan	0	CAT	CAT	3202	3202	0	0	0	nan	1368	1628.0	953.0	1.0	2.474245141129457	0.6804326071844304	-1.0	0.301122606207352	0.11417704127338696	74.80507360164091	76.94153624668537	10.770329614269007	3.349587942512582	2.8284271247461903	55.903435028453885	54.81795554471199	-9.134853436141041	388.0239999999992	0.49058633674018287	27.321569371968508	27.800000801682472	100.58039533346891	147.56471040472388	0.05882352963089943	0.07058823853731155	0.00784314051270485	0.027450986206531525	1.3626823069555207	4.864407556690333	0.2078431397676468	0.21960784494876862	0.2078431397676468	0.21960784494876862	0.0916831186978809	0.09328859329423649	0.07352368079931938	0.10786894035433033	0.06666667014360428
1	194	nan	0	CAT	CAT	3202	3202	0	0	0	nan	2240	1706.0	907.0	1.0	2.6112108685611486	0.9672146392041978	0.0	0.2589894785524338	0.18513521637196054	118.10481240059403	129.40247292845683	13.0	4.653043510600077	4.123105625617661	36.45283492832796	29.9939353868239	46.428167392235764	389.92799999999886	0.7344262295081967	22.12156917527318	22.200000561773777	137.7137289121747	164.22745514661074	0.05098039284348488	0.054901961237192154	0.00784314051270485	0.003921572118997574	3.260614494689086	6.506981681758965	0.1764705926179886	0.24705882370471954	0.1764705926179886	0.9450980424880981	0.06934661183471216	0.06959247825007453	0.0614793432643637	0.07331582819045122	0.054901961237192154
1	195	nan	0	CAT	CAT	3202	3202	0	0	0	nan	1400	1315.0	944.0	1.0	1.4742431654394215	0.7045828406157976	0.0	0.44657097288676234	0.2521217797116641	59.08339321503032	62.609903369994115	11.661903789690601	4.335582216138421	4.0	49.181351239413026	41.926860582652736	32.056267359665526	264.15799999999945	0.7320261437908496	15.207843516021967	31.34902062267065	85.87058996781707	191.9098097756505	0.054901961237192154	0.11372549086809158	0.003921568393707275	0.019607841968536377	1.2205583664416366	0.9519335193567932	0.10196078568696976	0.501960813999176	0.10196078568696976	0.501960813999176	0.07008222818443302	0.14446553282336705	0.06133613569129791	0.13707843555403607	0.05882352963089943
1	196	nan	0	CAT	CAT	3202	3202	0	0	0	nan	580	716.0	910.0	1.0	2.3153982257902066	0.4087841639543962	0.0	0.3136830719307734	0.1459980689265522	43.18560631906035	43.68065933568311	5.830951894845301	2.226625541419279	2.0	31.1921914746105	39.412526987753026	47.20500035891095	223.4319999999996	0.5260770975056689	13.462745450437069	27.81568706780672	40.278432700783014	92.49019861966372	0.05882352963089943	0.12941177189350128	0.00784314051270485	0.027450978755950928	1.2099174815865186	0.5849842080839562	0.11372549086809158	0.29019609093666077	0.11372549086809158	0.37254902720451355	0.07781933786379809	0.1607843183110215	0.06944557362203968	0.15946585968907537	0.06666667014360428
1	197	nan	0	CAT	CAT	3202	3202	0	0	0	nan	2824	817.0	925.0	1.0	1.4411789906821697	0.7370038052993135	0.0	0.4943977591036415	0.2709221977733621	84.2430850478858	85.37564055396598	17.029386365926403	6.230334611841419	5.385164807134504	60.40491574494452	56.938940274522	70.8961015566821	361.92199999999923	0.7894883980989656	20.686274971812963	33.29411883279681	167.42353357374668	316.55687234923244	0.05098039284348488	0.08235294371843338	0.003921568393707275	0.027450978755950928	2.473268974912644	2.7324377111806175	0.10980392247438431	0.18431372940540314	0.10980392247438431	0.239215686917305	0.07012296600614563	0.11286141977219258	0.05928595381506611	0.11209520975539392	0.054901961237192154
1	198	nan	0	CAT	CAT	3202	3202	0	0	0	nan	878	987.0	950.0	1.0	2.7291473355693143	0.8607002176691849	0.0	0.33132075471698114	0.1753883858356703	69.5518432602322	55.17245689653489	8.602325267042627	2.8662783038328725	2.23606797749979	35.039591506936446	35.4096853183745	-51.9233484145676	250.81399999999934	0.5716145833333334	15.015686754137278	26.588236190378666	58.890198193490505	111.73333717137575	0.05882352963089943	0.11372549086809158	0.00784313678741455	0.011764712631702423	1.2720151347826518	1.0483268096261673	0.10588235408067703	0.20000000298023224	0.10588235408067703	0.20000000298023224	0.07360630761831999	0.13033449112930717	0.06707311867140149	0.12725892616329812	0.06666667014360428
1	199	nan	0	CAT	CAT	3202	3202	0	0	0	nan	1382	1433.0	937.0	1.0	2.5156118254229063	0.9196351261868643	0.0	0.4141444411147738	0.2103565121670237	87.4730532448636	75.39230729988306	12.36931687685298	3.783898659486264	3.0	33.790698731377496	34.35712092793736	21.549108411009176	287.3299999999996	0.6867080745341615	16.835294585675	29.501961760222912	86.19215946644545	158.2784371599555	0.054901961237192154	0.0784313753247261	0.00784313678741455	0.0156862810254097	2.0657894246114274	3.6671537649215797	0.10588235408067703	0.1764705926179886	0.10588235408067703	0.24313725531101227	0.0692810476776749	0.12140725004206959	0.06236769860090119	0.11452853629519211	0.062745101749897
1	200	nan	0	CAT	CAT	3202	3202	0	0	0	nan	869	926.0	942.0	1.0	1.8465323798486395	0.7148571035789679	0.0	0.4023148148148148	0.2176024642678396	52.363308609096286	49.33558553417604	10.198039027185569	3.26923785649299	2.8284271247461903	35.6112348199687	36.61612033596927	52.31454328437807	224.01799999999946	0.6593323216995448	12.901961147785187	20.945098772644997	53.59608003497124	95.89804273098707	0.05098039284348488	0.07450980693101883	0.011764705181121826	0.0313725546002388	1.947870562576527	2.5894015399982524	0.10980392247438431	0.250980406999588	0.10980392247438431	0.250980406999588	0.07207799523902339	0.11701172498684356	0.061675581167976105	0.11035447955234416	0.05882352963089943
1	201	nan	0	CAT	CAT	3202	3202	0	0	0	nan	527	1044.0	918.0	1.0	2.3736763722913223	0.7497819324807785	0.0	0.42845528455284554	0.19492013628725402	47.06087734259927	43.08131845707603	5.0	2.1682071805594916	2.0	28.1110033045306	31.139477140091802	-73.9968559963605	184.32399999999976	0.6135040745052387	11.184314101934433	21.6627456843853	37.050981905311346	77.54117869585752	0.062745101749897	0.12156862765550613	0.003921568393707275	0.027450978755950928	0.170213003296167	1.5539548771977096	0.10980392247438431	0.22745098173618317	0.10980392247438431	0.22745098173618317	0.07456209401289622	0.14441830456256866	0.07030546851102722	0.14713696147221542	0.06666667014360428
1	202	nan	0	CAT	CAT	3202	3202	0	0	0	nan	871	1075.0	956.0	1.0	2.696147743785294	0.8353913513582559	0.0	0.30539971949509115	0.14348062168837472	67.7117233542312	63.324560795950255	8.48528137423857	3.0323381301825547	2.8284271247461903	32.81775928455863	37.21812863345415	60.312770073042024	276.1959999999992	0.5713348638897998	15.839216127991676	27.45098128914833	61.03921775892377	122.24314069002867	0.062745101749897	0.10588235408067703	0.00784313678741455	0.023529410362243652	0.5308826379624793	2.1741678997854006	0.11372549086809158	0.29411765933036804	0.11372549086809158	0.4588235318660736	0.07726446891703256	0.13390722580072356	0.07007946929841995	0.14034803753160582	0.07058823853731155
1	203	nan	0	CAT	CAT	3202	3202	0	0	0	nan	928	1561.0	926.0	1.0	1.9557425992105537	0.7063794841503375	0.0	0.43263403263403266	0.1781560509228456	55.45818397800415	54.62600113499065	9.848857801796104	3.3051879756696025	2.8284271247461903	37.05325139463509	39.255151092324475	69.90197166566406	255.8459999999996	0.6356164383561644	15.337255325168371	24.41176549717784	61.41568813472986	100.53725779429078	0.054901961237192154	0.09019608050584793	0.00784314051270485	0.019607841968536377	1.1849942973615701	2.031900530427314	0.10588235408067703	0.19607843458652496	0.10588235408067703	0.19607843458652496	0.07555298189738113	0.12025500244915192	0.06618069842104511	0.10833756227833058	0.062745101749897
1	204	nan	0	CAT	CAT	3202	3202	0	0	0	nan	2375	785.0	947.0	1.0	1.3585003206801274	0.6553967921525585	0.0	0.4923300165837479	0.2591383564280524	72.25544012145416	72.89718787443039	15.524174696260024	6.170488529354425	5.385164807134504	60.57603496840556	54.573431609902514	-78.31420987296354	339.367999999999	0.7517012185472385	18.611765157431364	30.14117744937539	144.0705916211009	234.32157584279776	0.05098039284348488	0.07450980693101883	0.00784313678741455	0.019607841968536377	2.982615918299255	2.961350378722493	0.10980392247438431	0.21960784494876862	0.10980392247438431	0.21960784494876862	0.06918871805736566	0.112048986800652	0.06066130173520038	0.0986617161443359	0.054901961237192154
1	205	nan	0	CAT	CAT	3202	3202	0	0	0	nan	1119	1226.0	938.0	1.0	2.3053436593428684	0.7686067842672734	0.0	0.3662847790507365	0.16881739751787345	68.21456161442381	64.03124237432849	8.48528137423857	3.0807025612112606	2.8284271247461903	45.10408383260188	43.638322403773714	-11.500387165494692	288.6099999999992	0.5826607654256704	18.13725546002388	27.9803931042552	88.51764963567257	132.81569089740515	0.062745101749897	0.09803921729326248	0.011764705181121826	0.0156862810254097	2.9048782838268665	1.995591526514681	0.12941177189350128	0.20000000298023224	0.12941177189350128	0.20000000298023224	0.0802533427434685	0.12380704913387257	0.07910424453590043	0.1186914127769483	0.07450980693101883
1	206	nan	0	CAT	CAT	3202	3202	0	0	0	nan	2057	1600.0	973.0	1.0	1.4753636637173562	0.7823373621342147	0.0	0.5601851851851852	0.3294104072153601	74.54364356628963	77.07788269017254	14.866068747318506	5.036147077400003	4.242640687119285	47.43585797433897	46.4298751763598	66.09324402404673	280.1259999999992	0.8050880626223093	16.682353422045708	27.239216543734074	137.4627501219511	241.1451053507626	0.05882352963089943	0.10196078568696976	0.00784313678741455	0.0156862735748291	1.1768291460475657	2.2232829977708684	0.10980392247438431	0.21568627655506134	0.10980392247438431	0.21568627655506134	0.07159808335641935	0.11690650877139087	0.06682681094893102	0.1172314561744106	0.06666667014360428
1	207	nan	0	CAT	CAT	3202	3202	0	0	0	nan	888	1649.0	960.0	1.0	1.6670985883642073	0.7345240761088239	-1.0	0.47058823529411764	0.22093768875077505	50.78760867306839	53.81449618829484	9.219544457292887	3.2976545172516216	2.8284271247461903	32.4311034438891	34.463588910557284	-68.33079170427412	224.7379999999997	0.7135395741261551	13.078431729227304	16.203922044485807	58.29019778594375	78.65882613882422	0.054901961237192154	0.07058823853731155	0.011764705181121826	0.00784313678741455	1.3144009597570703	1.8855709623810222	0.09803921729326248	0.18039216101169586	0.09803921729326248	0.40784314274787903	0.07031414908186723	0.08711786045422477	0.06564211462381052	0.0885797591653426	0.062745101749897
1	208	nan	0	CAT	CAT	3202	3202	0	0	0	nan	790	1002.0	960.0	1.0	1.6129147427579502	0.65178320220212	0.0	0.45014245014245013	0.26973136997312647	45.378842780400404	44.91102314577124	8.48528137423857	3.085707539062688	2.8284271247461903	30.856888063827927	34.4155566154748	-30.76202289925658	191.84599999999972	0.7181818181818181	10.850980717688799	16.68627493083477	51.58431534469128	81.24706067144871	0.054901961237192154	0.08627451211214066	0.00784314051270485	0.0156862735748291	1.1651066755198296	1.7863048925107567	0.09803921729326248	0.19607843458652496	0.09803921729326248	0.19607843458652496	0.0709214425992732	0.10906062046297235	0.06529660170214086	0.10284438059677052	0.062745101749897
1	209	nan	0	CAT	CAT	3202	3202	0	0	0	nan	847	914.0	959.0	1.0	2.313055647986805	0.8811971137857775	0.0	0.3825654923215899	0.22499183863786879	63.81108044373452	54.3415126767741	9.219544457292887	3.134602911315034	2.8284271247461903	27.717591252936554	30.166626470066813	33.22355462098852	217.50199999999955	0.6749003984063745	12.466667048633099	24.24313798546791	54.20392347127199	119.7254938557744	0.054901961237192154	0.11764705926179886	0.00784314051270485	0.023529410362243652	1.4734311106512417	2.3452273539080033	0.10588235408067703	0.2823529541492462	0.10588235408067703	0.2823529541492462	0.07206165924065375	0.14013374558073938	0.06399518709713341	0.14135241305286234	0.062745101749897
1	210	nan	0	CAT	CAT	3202	3202	0	0	0	nan	968	1424.0	958.0	1.0	2.995036193139269	0.9406126765661916	0.0	0.39111111111111113	0.16735263647341786	81.27295135384689	74.00675644831355	10.770329614269007	3.3175641584713818	2.8284271247461903	24.730072191326805	27.59067586492937	11.81191195331951	269.6039999999995	0.6459793126459794	15.278431735932827	24.37647119909525	61.439217284321785	110.2352966889739	0.054901961237192154	0.10196078568696976	0.003921572118997574	0.011764705181121826	1.4396972097558252	1.039174181953347	0.10196078568696976	0.5215686559677124	0.10196078568696976	0.5215686559677124	0.07139454082211602	0.11390874392100583	0.06347026578958861	0.11387943872827883	0.05882352963089943
1	211	nan	0	CAT	CAT	3202	3202	0	0	0	nan	1297	1507.0	961.0	1.0	2.6438979212928206	0.9152970392382179	0.0	0.4189276485788114	0.15845991545163615	86.57739002587086	85.28774824088158	11.0	3.545292513954682	3.0	34.59646992806305	34.87159833252785	2.075167558097596	320.71199999999925	0.6279351246671508	18.76862793415785	28.600000873208046	82.93725718557835	127.53333722800016	0.05098039284348488	0.07058823853731155	0.00784313678741455	0.02352941781282425	3.4224865673913154	4.764248052199939	0.10196078568696976	0.16862745583057404	0.10196078568696976	0.1764705926179886	0.07274661989983662	0.11085271656282189	0.06394545658101645	0.09832948128604485	0.05882352963089943
1	212	nan	0	CAT	CAT	3202	3202	0	0	0	nan	1707	1682.0	932.0	1.0	1.8916354829638387	0.8280441643330778	0.0	0.41971969510695845	0.2069453797186025	79.01045562650856	82.73451516749222	10.198039027185569	3.9167258339868454	3.605551275463989	46.822967055734935	44.29822938352409	88.30403580177466	321.95399999999916	0.6876132930513595	16.819608241319656	22.219608318060637	101.45490441843867	139.76470950245857	0.05098039284348488	0.05882352963089943	0.00784313678741455	0.019607841968536377	0.859742048696062	4.590458491059673	0.10196078568696976	0.20392157137393951	0.10196078568696976	0.33725491166114807	0.0639528830468428	0.08448520273026858	0.059434624732535836	0.08187739279581639	0.05882352963089943
1	213	nan	0	CAT	CAT	3202	3202	0	0	0	nan	1848	708.0	979.0	1.0	3.160938995868137	0.9588596693158844	0.0	0.358974358974359	0.1692953065799883	117.14681679046402	105.84894897919393	12.165525060596439	3.9406362396002956	3.0	35.7459333330666	33.25569615616457	66.23365670024391	370.36799999999914	0.6660659578302397	20.133333913981915	38.47451100498438	111.12157184630632	241.25098806247115	0.0470588244497776	0.07058823853731155	0.011764705181121826	0.043137259781360626	4.632534872846846	9.167259419504674	0.10588235408067703	0.2862745225429535	0.10588235408067703	0.7450980544090271	0.0631138994168712	0.1206097523667222	0.06013072069605321	0.13054707146237615	0.05882352963089943
1	214	nan	0	CAT	CAT	3202	3202	0	0	0	nan	2216	741.0	987.0	1.0	1.389782290956465	0.7936735150316921	0.0	0.45946506323864816	0.23133205853846653	75.58039336567566	90.0499861188218	20.248456731316587	6.9216797832985915	6.0	47.29348365973474	45.97887442364474	84.68392840157992	346.9539999999991	0.7007114624505929	18.596078891307116	29.980393201112747	117.4039242528379	192.52157504111528	0.0470588244497776	0.062745101749897	0.003921568393707275	0.00784314051270485	3.5804243326746397	5.987024856285882	0.10980392247438431	0.20000000298023224	0.10980392247438431	0.20000000298023224	0.06811750509636307	0.10981829011396611	0.052980110222399776	0.08687796707631557	0.0470588244497776
1	215	nan	0	CAT	CAT	3202	3202	0	0	0	nan	1127	1264.0	939.0	1.0	1.206897750759257	0.611371130624794	0.0	0.5186378278877128	0.34442976584970125	46.139818988841874	52.03844732503075	13.416407864998739	4.663274065612002	4.0	35.691401942314904	36.512469334866076	84.64283806727148	202.77599999999967	0.8394785847299814	11.250980693846941	20.38039281964302	70.57647226378322	140.67451393604279	0.054901961237192154	0.10196078568696976	0.003921568393707275	0.019607849419116974	1.2628722342815062	1.0348328502453579	0.10196078568696976	0.49803921580314636	0.10196078568696976	0.49803921580314636	0.07076088486696189	0.1281785711927234	0.06262331168037552	0.1248221064206236	0.05882352963089943
1	216	nan	0	CAT	CAT	3202	3202	0	0	0	nan	859	686.0	977.0	1.0	2.0483651003181	0.8127174367737982	0.0	0.37429193899782137	0.21476848515497177	57.803950860061285	58.83026432033091	7.810249675906654	2.69875583361572	2.23606797749979	33.54566254241875	33.67993554109743	54.016877475609746	224.1899999999996	0.7026584867075666	10.898039523512125	23.66274580359459	55.42745294049382	156.99608221277595	0.05882352963089943	0.10196078568696976	0.00784314051270485	0.03921569138765335	0.6323315022876341	6.242556545885309	0.10196078568696976	0.6352941393852234	0.10196078568696976	1.0	0.05922847567126155	0.1286018793673619	0.06452555639172738	0.18276610269240506	0.06666667014360428
1	217	nan	0	CAT	CAT	3202	3202	0	0	0	nan	712	1164.0	945.0	1.0	1.90996105025349	0.7860225973909328	-1.0	0.40454545454545454	0.13957150454538364	50.04042915194397	47.43416490252569	8.246211251235321	3.0623800555536214	2.8284271247461903	36.99864862397004	30.93488145084224	-3.3365577495444065	253.18999999999946	0.5545171339563862	17.29019656404853	24.68627531081438	63.90980602800846	87.69804179668427	0.07058823853731155	0.10588235408067703	0.0156862735748291	0.0156862735748291	2.3218697406195488	0.8145117666682177	0.1411764770746231	0.19607843458652496	0.15294118225574493	0.19607843458652496	0.09052458934056822	0.12924751471630566	0.08976096352248379	0.12317140701781498	0.08235294371843338
1	218	nan	0	CAT	CAT	3202	3202	0	0	0	nan	273	1230.0	951.0	1.0	3.9613056363651693	0.9159077225027715	0.0	0.20495495495495494	0.0862875900409141	48.69337005115471	47.4236228055175	5.385164807134504	1.823617984240558	1.0	20.506096654409877	19.544977927719657	-48.47278342389197	199.39399999999975	0.4080717488789238	11.094118036329746	13.843137688934803	21.63529486209154	23.498040053993464	0.07450980693101883	0.07058823853731155	0.00784313678741455	0.011764705181121826	0.7886755107900238	1.8995031838073904	0.09803921729326248	0.16078431904315948	0.10196078568696976	0.16078431904315948	0.07868168820092018	0.09817828148180711	0.07925016433000565	0.08607340679118484	0.0784313753247261
1	219	nan	0	CAT	CAT	3202	3202	0	0	0	nan	1016	884.0	986.0	1.0	2.356055876608895	0.7969540793843664	0.0	0.28798185941043086	0.1595034690521993	66.77357261861737	62.51399843235114	7.211102550927978	2.733524839195741	2.23606797749979	36.30563330808306	40.33390182654361	37.613588511327336	282.92199999999934	0.5594713656387664	16.36470638215542	26.74902044609189	68.58039456233382	125.62745500728488	0.05882352963089943	0.0941176488995552	0.00784314051270485	0.02352941781282425	1.1108612428601965	2.513369820806118	0.09803921729326248	0.24313725531101227	0.09803921729326248	0.5176470875740051	0.07177502799190973	0.11732026511443812	0.06750038834875376	0.12364906988905992	0.06666667014360428
1	220	nan	0	CAT	CAT	3202	3202	0	0	0	nan	718	1026.0	975.0	1.0	2.1070826091420494	0.7863072953039419	0.0	0.3519607843137255	0.20788860287164498	52.7827426224929	50.48762224545735	7.211102550927978	2.66980077132247	2.23606797749979	30.015591492552915	32.6110578304853	-32.11791627774466	208.3299999999996	0.6376554174067497	11.776470921933651	21.67451038956642	49.95686465874314	98.28235596418381	0.062745101749897	0.11372549086809158	0.003921568393707275	0.019607841968536377	0.34836995706632606	0.5275154284660084	0.10588235408067703	0.34117648005485535	0.10588235408067703	0.34117648005485535	0.07453462608818766	0.13718044550358494	0.06957780593139713	0.1368835041283897	0.07058823853731155
1	221	nan	0	CAT	CAT	3202	3202	0	0	0	nan	404	1114.0	950.0	1.0	2.843949583587957	0.8361187635142218	0.0	0.24033313503866746	0.09996082982234232	47.41858304218633	49.4064773081425	6.4031242374328485	2.22796116081407	2.0	22.889967006451297	26.011390717483202	49.10483112826622	225.36199999999963	0.45393258426966293	13.298039607703686	22.24313799291849	29.521569792181253	57.027453146874905	0.062745101749897	0.12941177189350128	0.003921568393707275	0.011764705181121826	1.6139719557573855	0.34592124626539034	0.12156862765550613	0.20000000298023224	0.12156862765550613	0.20000000298023224	0.08208666424508448	0.1373033209439413	0.07307319255490409	0.14115706224473987	0.06666667014360428
1	222	nan	0	CAT	CAT	3202	3202	0	0	0	nan	384	1179.0	954.0	1.0	5.854202874929443	0.9324932917610587	0.0	0.15763546798029557	0.060390602082385184	71.0975699996697	60.53924347066124	5.830951894845301	1.9433425935986717	1.0	23.973964547792853	25.67953886634523	-56.43521731355667	282.67399999999947	0.3072	17.780392587184906	26.988236293196678	35.73333414644003	51.89019790291786	0.08235294371843338	0.12156862765550613	0.00784313678741455	0.011764712631702423	1.3072752122964937	0.1563541897536978	0.14509804546833038	0.18431372940540314	0.14509804546833038	0.18431372940540314	0.09212638646209796	0.13983542120827294	0.09305555767302091	0.13513072370551527	0.08627451211214066
1	223	nan	0	CAT	CAT	3202	3202	0	0	0	nan	479	1243.0	953.0	1.0	2.872527585111236	0.8597992308578254	0.0	0.2737142857142857	0.11299095047413885	52.69969664678353	49.01020301937138	7.0710678118654755	2.379618834679045	2.0	28.585624204077774	26.910164047448895	71.12766240259482	230.80799999999962	0.4735541275333663	13.870588667690754	19.317647725343704	38.68627577275038	49.00000184774399	0.07450980693101883	0.06666667014360428	0.00784313678741455	0.03529411554336548	0.31382269833347193	3.5764892793386793	0.10588235408067703	0.1764705926179886	0.10588235408067703	0.20000000298023224	0.08207448915793346	0.11430560784227044	0.08076466758403002	0.10229645479696031	0.0784313753247261
1	224	nan	0	CAT	CAT	3202	3202	0	0	0	nan	637	1410.0	990.0	1.0	2.3309691702137583	0.7120623303800254	0.0	0.3151904997525977	0.14387138447588338	50.30739021695644	50.20956084253277	8.06225774829855	2.820122141464549	2.23606797749979	35.137245001892055	35.321636493851024	37.68146068605551	235.87799999999947	0.5580376697328077	13.701961115002632	18.588235676288605	43.2313738912344	68.92941334843636	0.05882352963089943	0.0941176488995552	0.003921572118997574	0.011764705181121826	1.5176988304087056	0.7743796763228057	0.10196078568696976	0.14901961386203766	0.10196078568696976	0.15294118225574493	0.07654726879889738	0.10384489204630505	0.06786714896583108	0.10820944010743541	0.062745101749897
1	225	nan	0	CAT	CAT	3202	3202	0	0	0	nan	313	1192.0	965.0	1.0	4.406943001370445	0.39719895831258895	0.0	0.19611528822055138	0.058517150262187	43.65525224325305	41.10960958218893	5.0	1.7209490111971186	1.0	32.89808176450086	40.06384487243734	49.26097215693298	259.25999999999954	0.28034034930586654	14.411765180528164	21.137255534529686	25.6509812399745	38.55294245481491	0.07058823853731155	0.10196078568696976	0.00784313678741455	0.0156862810254097	0.9875398724213612	1.4618288750051385	0.13333334028720856	0.18431372940540314	0.13333334028720856	0.18431372940540314	0.0833050010435154	0.12218066782965137	0.08195201674113259	0.12317234011122975	0.0784313753247261
1	226	nan	0	CAT	CAT	3202	3202	0	0	0	nan	1366	1308.0	967.0	1.0	1.8217891763907272	0.6894552904813499	0.0	0.4306431273644388	0.21258899976378826	64.41648900544735	64.63745044476924	12.0	3.935423741859642	3.1622776601683795	44.5718042465009	46.65868224906575	-19.75881801575332	284.15799999999945	0.6543712574850299	16.486274983733892	36.25098152458668	87.85882609710097	234.44706550240517	0.054901961237192154	0.11764705926179886	0.00784314051270485	0.027450986206531525	1.6273289045205959	2.3698863762392004	0.10196078568696976	0.5490196347236633	0.10196078568696976	1.0	0.07167945645101692	0.15761296315037687	0.06431832071530086	0.17163035541903746	0.062745101749897
1	227	nan	0	CAT	CAT	3202	3202	0	0	0	nan	910	966.0	959.0	1.0	2.155450908996255	0.8706973587921668	0.0	0.49564270152505446	0.22454908847170024	63.37449357349609	54.3415126767741	10.0	3.30469194470377	2.8284271247461903	29.347036561010633	31.16879169265941	-75.91736504013294	225.66799999999975	0.7010785824345145	13.501961153000593	19.427451632916927	56.164707478135824	82.41568894684315	0.05098039284348488	0.06666667014360428	0.00784313678741455	0.019607841968536377	1.5618190071780422	3.3095838778527056	0.10196078568696976	0.14901961386203766	0.10196078568696976	0.16078431904315948	0.06995834794300826	0.10066037115500999	0.061719458767182225	0.09056669115037709	0.05882352963089943
1	228	nan	0	CAT	CAT	3202	3202	0	0	0	nan	2540	1581.0	998.0	1.0	2.7644329894768522	0.9539647704838211	0.0	0.4810606060606061	0.18439111981767364	127.87458641947106	113.8859078200635	16.1245154965971	4.81097823631479	4.0	39.76951696510795	38.35197760422743	11.24356921075784	416.05599999999913	0.7101915280301972	26.050981141626835	44.63921716809273	169.3294177725911	300.2117734849453	0.05882352963089943	0.10196078568696976	0.00784313678741455	0.019607841968536377	0.5510064198824988	0.802664626761853	0.10196078568696976	0.18431372940540314	0.10196078568696976	0.20392157137393951	0.07098359984094506	0.12163274432722813	0.06666512510731934	0.11819361160824618	0.06666667014360428
1	229	nan	0	CAT	CAT	3202	3202	0	0	0	nan	435	1102.0	958.0	1.0	2.9035982810732737	0.8998824099656878	0.0	0.23237179487179488	0.10655038876789671	51.96878768288198	52.49761899362675	8.06225774829855	2.6707050165704365	2.23606797749979	21.142427656042983	22.665282696625713	54.20468045499472	226.5019999999997	0.46325878594249204	12.262745473533869	21.592157527804375	31.94509932771325	62.18431566655636	0.06666667014360428	0.12156862765550613	0.003921568393707275	0.019607841968536377	1.2908948096417772	0.7169275372471842	0.10588235408067703	0.27843138575553894	0.10588235408067703	0.27843138575553894	0.08067595706272282	0.1420536679460814	0.07343700994876609	0.14295244980817554	0.07058823853731155
1	230	nan	0	CAT	CAT	3202	3202	0	0	0	nan	2496	1762.0	974.0	1.0	1.2800593877802062	0.6737969955087382	0.0	0.6540880503144654	0.3910213533351014	72.46974278952234	77.07788269017254	17.72004514666935	5.831050200733028	5.0	52.0	53.549089427183084	5.718250839429211	283.22199999999964	0.8440987487318229	13.854902263730764	36.47843228653073	129.77255221828818	569.1725591942668	0.04313725605607033	0.07450980693101883	0.003921568393707275	0.047058820724487305	2.2012425641662916	9.226080262818531	0.10980392247438431	1.0	0.10980392247438431	1.0	0.05632074090947465	0.1482863101078485	0.051992208420788534	0.22803387788231844	0.0470588244497776
1	231	nan	0	CAT	CAT	3202	3202	0	0	0	nan	1096	869.0	997.0	1.0	1.9871810631597286	0.8156076391603212	0.0	0.4720068906115418	0.200719813298527	64.41093400515246	60.802960454241045	9.848857801796104	3.167687286407841	2.8284271247461903	37.31487638998688	37.268512566511504	25.955292071853584	261.9479999999995	0.6666666666666666	16.513725981116295	27.945099022239447	73.7058848850429	135.8431419506669	0.05882352963089943	0.0941176488995552	0.00784314051270485	0.019607849419116974	1.0663924374975162	3.487241015284233	0.10196078568696976	0.33725491166114807	0.10196078568696976	0.7333333492279053	0.0733943376938502	0.12420044009884199	0.06724989496810484	0.12394447258272528	0.06666667014360428
1	232	nan	0	CAT	CAT	3202	3202	0	0	0	nan	750	1395.0	997.0	1.0	3.9825755193928716	0.9660084382631502	0.0	0.2638986629134412	0.1471762894575218	84.33848662426688	65.80273550544841	8.54400374531753	3.070627071152219	2.8284271247461903	20.733758777805694	21.802387379631078	53.81412919981409	253.0559999999994	0.6247396917950853	14.152941517531872	22.211765252053738	49.5411777831614	90.96470815688372	0.05882352963089943	0.10980392247438431	0.00784313678741455	0.011764705181121826	0.3001507683991006	1.9600657079437718	0.10196078568696976	0.18431372940540314	0.10196078568696976	0.3137255012989044	0.0752816038166589	0.11814768751092414	0.06605490371088187	0.12128627754251162	0.062745101749897
1	233	nan	0	CAT	CAT	3202	3202	0	0	0	nan	650	1088.0	966.0	1.0	1.7635587551119547	0.6586842372873296	0.0	0.39039039039039036	0.19831413456043356	43.17085560465985	45.35416188179427	8.246211251235321	3.097018648268893	2.23606797749979	30.077530233276917	32.48259277299999	67.07977033993393	202.9479999999997	0.6190476190476191	11.800000317394733	21.258824110031128	43.73333461582661	108.39608139544725	0.05882352963089943	0.10980392247438431	0.003921572118997574	0.0313725546002388	1.246725675467142	2.2174934152904915	0.10196078568696976	0.29411765933036804	0.10196078568696976	0.7372549176216125	0.07612903430577247	0.13715370393568468	0.06728205325511785	0.16676320214684193	0.062745101749897
1	234	nan	0	CAT	CAT	3202	3202	0	0	0	nan	552	1064.0	977.0	1.0	2.102835622612254	0.8172687883486887	0.0	0.4107142857142857	0.21137940706700037	47.10088073657302	44.721359549995796	8.0	2.6918442858533487	2.23606797749979	26.067784941661344	27.14219578298099	-28.276767340346854	181.15199999999984	0.684863523573201	10.384313981980085	19.56470637768507	37.16078546643257	78.32549205422401	0.05882352963089943	0.10588235408067703	0.00784313678741455	0.011764712631702423	0.8241156537572736	1.960442112627101	0.10196078568696976	0.7411764860153198	0.10196078568696976	0.9843137264251709	0.07364761689347578	0.1387567828204615	0.06732026352614597	0.14189400734460872	0.062745101749897
1	235	nan	0	CAT	CAT	3202	3202	0	0	0	nan	610	991.0	972.0	1.0	2.1957619300857414	0.8874041156347453	0.0	0.3900255754475703	0.22385227897640206	53.019502065323174	46.32493928760188	8.06225774829855	2.7288825952530327	2.23606797749979	20.61510995897644	24.441584208627376	-63.29733837855775	185.0499999999997	0.7052023121387282	10.42352969571948	15.921569108963013	39.57255018875003	59.32157056033611	0.054901961237192154	0.07058823853731155	0.00784314051270485	0.023529410362243652	1.4159110930549215	3.343978305792128	0.10588235408067703	0.20392157137393951	0.10588235408067703	0.20392157137393951	0.07090836527700327	0.10830999393852389	0.06487303309631152	0.09724847632841986	0.062745101749897
1	236	nan	0	CAT	CAT	3202	3202	0	0	0	nan	2062	795.0	984.0	1.0	1.2372301920662763	0.5656666070157554	0.0	0.5664835164835165	0.35178623202174897	62.132230079752055	66.76076692189807	15.556349186104045	5.675416192133054	5.0	48.612950724083696	51.236351519882554	-19.19777505146084	271.3999999999995	0.8423202614379086	14.47843174636364	23.674510672688484	118.98431674391031	201.0039285160601	0.05098039284348488	0.06666667014360428	0.00784313678741455	0.023529410362243652	2.0231697500842465	3.711993266064249	0.10196078568696976	0.18039216101169586	0.10196078568696976	0.18431372940540314	0.06463585601055197	0.10568977978878788	0.05770335438598948	0.09748008172456843	0.054901961237192154
1	237	nan	0	CAT	CAT	3202	3202	0	0	0	nan	1634	1701.0	1004.0	1.0	1.2092594625620698	0.43618332512881514	-1.0	0.6291875240662302	0.3801999837046177	52.69663027614799	55.80322571321482	10.295630140987	4.211488698359612	4.0	44.274145954495836	47.41947515390035	-48.8843272962328	232.3939999999996	0.8719316969050163	12.352941408753395	21.035294722765684	94.3725512214005	174.3843189701438	0.05098039284348488	0.07450980693101883	0.00784313678741455	0.019607841968536377	0.8294944885237452	1.6964983748148377	0.0941176488995552	0.2980392277240753	0.0941176488995552	1.0	0.06145741994404674	0.10465320757594868	0.05775553930318268	0.10672234943093256	0.054901961237192154
1	238	nan	0	CAT	CAT	3202	3202	0	0	0	nan	231	1231.0	1004.0	1.0	5.637932431773348	0.819250441073541	0.0	0.1794871794871795	0.05541326555122664	49.94517390752713	44.40720662234904	5.0	1.532442956467339	1.0	24.934933377233552	28.640355027056692	64.48528940524318	228.87799999999956	0.2864228146311221	11.764706298708916	18.023529902100563	17.78823595494032	28.564706780016422	0.07058823853731155	0.11372549086809158	0.00784313678741455	0.011764705181121826	0.2087318184439651	1.1732862105938233	0.09803921729326248	0.18431372940540314	0.09803921729326248	0.18431372940540314	0.0784313753247261	0.12015686601400376	0.0770053504542871	0.1236567393074304	0.0784313753247261
1	239	nan	0	CAT	CAT	3202	3202	0	0	0	nan	1470	1450.0	967.0	1.0	1.4269578322097305	0.8410755238020071	0.0	0.46875	0.3202824060746763	64.2366318467965	65.73431371817918	14.422205101855956	4.692329332219584	4.0	34.09213376873997	34.746731456421834	-50.34451752462676	240.15799999999962	0.8126036484245439	12.901961084455252	20.760784950107336	84.29804097488523	139.54118134453893	0.05098039284348488	0.06666667014360428	0.003921568393707275	0.0156862735748291	1.8108848644165734	3.143816662569318	0.09803921729326248	0.2078431397676468	0.09803921729326248	0.6901960968971252	0.06516141961846086	0.10485244924296634	0.0573456061053641	0.09492597370376797	0.05098039284348488
1	240	nan	0	CAT	CAT	3202	3202	0	0	0	nan	1298	683.0	997.0	1.0	2.0198046499267064	0.9039508479138629	0.0	0.4006172839506173	0.24067784806055348	75.05330943964971	73.348483283569	12.083045973594572	3.845791809445158	3.0	34.9635960736003	32.0955247709496	23.45086930371716	260.3299999999996	0.7155457552370452	12.639216028153896	21.113725993782282	74.84313913807273	145.55294436216354	0.05098039284348488	0.09019608050584793	0.00784313678741455	0.011764705181121826	1.4091736991742148	3.3209649824575083	0.09803921729326248	0.25882354378700256	0.09803921729326248	0.615686297416687	0.05719102275182759	0.09553722169132255	0.05766035372732876	0.11213632077208285	0.054901961237192154
1	241	nan	0	CAT	CAT	3202	3202	0	0	0	nan	576	1129.0	1015.0	1.0	2.193070021046301	0.7826268293318176	0.0	0.3388235294117647	0.12298055061732618	48.140210757702995	52.20153254455275	7.615773105863909	2.697689088376891	2.23606797749979	31.77183210122597	29.966855704174304	-56.39852610886536	242.60399999999953	0.49146757679180886	14.298039618879557	22.86274579167366	42.27843286842108	70.17255098372698	0.06666667014360428	0.10196078568696976	0.00784313678741455	0.019607849419116974	1.4238768515993883	1.9120528370242325	0.12156862765550613	0.1921568661928177	0.12156862765550613	0.1921568661928177	0.08077988485242688	0.12916805532019018	0.07340005706323104	0.12182734545785934	0.07450980693101883
1	242	nan	0	CAT	CAT	3202	3202	0	0	0	nan	262	1157.0	1004.0	1.0	3.6971254692791207	0.6214280307450574	0.0	0.24952380952380954	0.06698534046814023	39.102521884954115	34.66987164671943	5.385164807134504	1.7509264393851498	1.0	29.0	30.635701774914025	-15.991745728911729	221.69999999999982	0.3158529234478601	12.721568994224072	19.82745163142681	21.698039911687374	36.84706008434296	0.07450980693101883	0.125490203499794	0.003921568393707275	0.0156862810254097	0.9027584988845319	0.2998943758965654	0.12941177189350128	0.1921568661928177	0.12941177189350128	0.19607843458652496	0.08713403420701418	0.13580446322895076	0.08281694622781441	0.14063763390970593	0.0784313753247261
1	243	nan	0	CAT	CAT	3202	3202	0	0	0	nan	1426	942.0	956.0	1.0	1.9406600204785396	0.8498446664111479	0.0	0.543859649122807	0.19217611376627483	74.19201469151709	69.63476143421474	10.44030650891055	3.7303578980535925	3.0	35.73471675049732	39.10165837120132	-84.17403889160859	305.3619999999995	0.6993624325649831	18.26666721329093	32.90588337555528	87.86274790763855	154.51765240728855	0.0470588244497776	0.06666667014360428	0.011764708906412125	0.03529411554336548	2.5302446654477255	6.40519369895926	0.10588235408067703	0.8666666746139526	0.10588235408067703	0.8666666746139526	0.07025641235881126	0.12656108990598183	0.06161483022976055	0.10835740000511118	0.062745101749897
1	244	nan	0	CAT	CAT	3202	3202	0	0	0	nan	510	1242.0	1007.0	1.0	2.110012714469124	0.7911495786011558	0.0	0.46831955922865015	0.19702387234032598	44.65695249183119	40.607881008493905	6.708203932499369	2.41159501841168	2.0	28.284271247461902	27.31320648196765	-40.41079148459303	180.35599999999994	0.6082289803220036	11.054902326315641	18.776471227407455	36.341177958995104	68.58431593328714	0.062745101749897	0.11764705926179886	0.00784313678741455	0.0156862810254097	0.49168175620652876	0.31487198131860616	0.10588235408067703	0.19607843458652496	0.10588235408067703	0.19607843458652496	0.07571850908435371	0.12860596731100996	0.07125721168430413	0.13447905084958264	0.07058823853731155
1	245	nan	0	CAT	CAT	3202	3202	0	0	0	nan	2527	1375.0	1020.0	1.0	2.3570118192421083	0.9296137661401204	0.0	0.37671437090041743	0.2012376140415049	115.38332409442901	96.38464608017192	14.866068747318506	5.2194224547158345	4.47213595499958	41.246421274188734	42.52282458768099	52.94418087500342	397.23999999999853	0.7090347923681255	22.266667183488607	45.592158280313015	153.12549366801977	312.49412766471505	0.05098039284348488	0.08235294371843338	0.00784313678741455	0.02352941781282425	1.5107223874107802	7.125006727863841	0.10588235408067703	0.929411768913269	0.10588235408067703	0.929411768913269	0.0702418523138442	0.14382384315556157	0.060595763224384556	0.12366210038176298	0.05882352963089943
1	246	nan	0	CAT	CAT	3202	3202	0	0	0	nan	1234	908.0	1013.0	1.0	1.6076896425319647	0.7184385669171816	0.0	0.47903726708074534	0.27821285791390066	58.311802347642434	56.293871780150276	9.486832980505138	3.8140333888777693	3.605551275463989	41.56522627016106	40.5611307996807	85.59857394977499	236.08799999999943	0.735618479880775	13.09411795809865	24.71764773502946	80.93333575502038	166.15686746314168	0.054901961237192154	0.09803921729326248	0.00784314051270485	0.027450978755950928	0.764230457816865	2.449903475028427	0.10588235408067703	0.48235294222831726	0.10588235408067703	0.6549019813537598	0.06891641030578237	0.13009288281594453	0.06558617160050274	0.13464900118569018	0.062745101749897
1	247	nan	0	CAT	CAT	3202	3202	0	0	0	nan	136	1117.0	1008.0	1.0	4.108380844808066	0.82682451774989	0.0	0.2556390977443609	0.09300057893205854	32.90718579089577	29.546573405388315	3.605551275463989	1.309765329434201	1.0	16.644794391276477	18.50897470334012	57.78112735484426	135.56	0.40236686390532544	7.984313957393169	11.756863117218018	11.066667020320892	16.866667225956917	0.07450980693101883	0.11372549086809158	0.003921568393707275	0.007843144237995148	0.6258751306281678	0.26201008966869704	0.10588235408067703	0.16078431904315948	0.10588235408067703	0.16078431904315948	0.08404541007782283	0.12375645386545282	0.08137255162000656	0.12401961195556556	0.0784313753247261
1	248	nan	0	CAT	CAT	3202	3202	0	0	0	nan	3111	1621.0	997.0	1.0	1.2739542059729647	0.6603193309458142	0.0	0.6375	0.4069259484731188	80.23623974750946	80.60397012554654	17.69180601295413	6.060773230663481	5.656854249492381	56.51414966560176	60.25620774990101	6.437263036112454	309.95399999999927	0.8596297319701574	17.01960814371705	28.23921651765704	180.92157248407602	345.11373594403267	0.05098039284348488	0.0784313753247261	0.003921568393707275	0.027450986206531525	0.9672664893280472	3.516012074210944	0.11372549086809158	0.239215686917305	0.11372549086809158	0.3450980484485626	0.06496033642640095	0.10778326915136276	0.05815543956415173	0.11093337703119019	0.054901961237192154
1	249	nan	0	CAT	CAT	3202	3202	0	0	0	nan	1392	1476.0	981.0	1.0	1.180330196129243	0.7210220056696116	0.0	0.6566037735849056	0.41520812216011976	53.14270543305891	53.600373133029585	15.264337522473747	5.536712628256782	5.0	36.99864862397004	36.82322703474521	-85.23287713426681	205.25399999999982	0.8702719599874962	10.807843387126923	18.13725557550788	77.72941336035728	143.8705924861133	0.05098039284348488	0.0784313753247261	0.003921568393707275	0.019607841968536377	1.490668694005336	2.885882683081231	0.0941176488995552	0.20000000298023224	0.0941176488995552	0.20000000298023224	0.06247308316258337	0.10483962760409178	0.05584009580485437	0.10335531069404692	0.05098039284348488
1	250	nan	0	CAT	CAT	3202	3202	0	0	0	nan	983	1013.0	982.0	1.0	2.1385817036545314	0.689678160696933	0.0	0.4156448202959831	0.1854503928001772	59.22019527019149	56.04462507680822	7.810249675906654	2.8029488233218194	2.23606797749979	41.534694804262394	42.88229309376031	-32.508976276340356	258.08799999999957	0.6105590062111801	15.568627942353487	25.419608533382416	65.5176491625607	102.40392459183931	0.054901961237192154	0.07450980693101883	0.011764705181121826	0.023529410362243652	1.3897219730815988	3.9323122896070624	0.10196078568696976	0.20392157137393951	0.10196078568696976	0.24705882370471954	0.07141572450620866	0.11660370886872667	0.0666507112538766	0.10417489785538078	0.06666667014360428
1	251	nan	0	CAT	CAT	3202	3202	0	0	0	nan	390	1218.0	1020.0	1.0	2.4109264902585275	0.7081920796753791	0.0	0.2606951871657754	0.12322101500380532	39.98163018392993	43.56604182158393	6.0	2.340543046587056	2.0	25.10628280747625	28.227823120725173	63.84092433589066	199.43199999999968	0.4847731510254817	11.321569003164768	19.45882410556078	29.301961928606033	54.77647244930267	0.06666667014360428	0.125490203499794	0.00784313678741455	0.0156862735748291	0.5797896258300163	0.07327962231079437	0.09803921729326248	0.20392157137393951	0.09803921729326248	0.20392157137393951	0.08029481562528204	0.1380058447202892	0.07513323571437444	0.14045249345975044	0.07450980693101883
1	252	nan	0	CAT	CAT	3202	3202	0	0	0	nan	339	1302.0	1001.0	1.0	2.853678087017342	0.7509207832829505	0.0	0.3304093567251462	0.1356939730468332	41.42316350892853	38.07886552931954	5.0	2.0203845788373758	2.0	23.910060878967982	27.3555378257129	-0.7706675845779525	177.18399999999983	0.5	11.015686616301537	22.73725564032793	24.956863682717085	56.75294294208288	0.06666667014360428	0.13333334028720856	0.00784313678741455	0.023529410362243652	0.5851945048410859	1.0368193594180144	0.09803921729326248	0.4470588266849518	0.09803921729326248	0.4470588266849518	0.07812543699504636	0.16125713220090732	0.07361906691066987	0.16741281103859257	0.07450980693101883
1	253	nan	0	CAT	CAT	3202	3202	0	0	0	nan	80	1184.0	999.0	1.0	7.641028285077039	0.6221991325830427	0.0	0.17391304347826086	0.051235666236429285	31.09378539185046	25.238858928247925	1.0	1.0	1.0	17.392527130926087	24.342050245119964	-28.455356774936416	140.07600000000002	0.22130013831258644	7.407843291759491	10.52941209077835	7.407843291759491	10.52941209077835	0.08627451211214066	0.10980392247438431	0.00784313678741455	0.019607841968536377	0.04819384090630929	0.5530651966225861	0.10980392247438431	0.18039216101169586	0.10980392247438431	0.18039216101169586	0.09259804114699363	0.1316176511347294	0.09259804114699363	0.1316176511347294	0.0941176488995552
1	254	nan	0	CAT	CAT	3202	3202	0	0	0	nan	1413	1348.0	1024.0	1.0	2.5501444940793605	0.923129305532402	0.0	0.32708333333333334	0.19617615580208211	89.30068169369314	82.66196223173026	9.848857801796104	3.34156778082778	2.8284271247461903	33.53585910862947	34.33518718841289	46.02672700105508	300.8519999999991	0.6962305986696231	17.37254950404167	34.55294229835272	91.99215980619192	186.09412343800068	0.05882352963089943	0.11372549086809158	0.00784313678741455	0.0156862810254097	0.2725936891952462	1.5101552005142855	0.10196078568696976	0.8588235378265381	0.10196078568696976	0.8588235378265381	0.07033420851838733	0.1398904546492013	0.06510414706736867	0.1317014320155702	0.062745101749897
1	255	nan	0	CAT	CAT	3202	3202	0	0	0	nan	752	1046.0	1021.0	1.0	1.4523088807288984	0.6358804991958972	0.0	0.5696969696969697	0.30443513495033997	41.74941761112186	43.382023926967726	8.602325267042627	3.0255485968852445	2.8284271247461903	31.859447425275636	32.22167987752183	58.02675929064253	176.18399999999977	0.7919957872564508	10.611765053123236	20.69411811232567	51.31372758373618	110.239219032228	0.062745101749897	0.11764705926179886	0.003921568393707275	0.0156862810254097	0.33960467854921533	2.2489341625491117	0.09803921729326248	0.4313725531101227	0.09803921729326248	0.4313725531101227	0.07121989968539084	0.13888669874044074	0.0682363398719896	0.14659470615987766	0.06666667014360428
1	256	nan	0	CAT	CAT	3202	3202	0	0	0	nan	1130	1113.0	1028.0	1.0	3.7051791873649256	0.9378285073214574	0.0	0.25195094760312153	0.12440427916211104	97.41696399044532	82.09750300709517	10.816653826391969	3.2409776512515975	2.53224755112299	32.23128801220132	33.81332728347059	39.952171283493385	337.8519999999992	0.5083220872694557	19.674510311335325	31.525491058826447	74.80392380058765	125.32941533625126	0.054901961237192154	0.0941176488995552	0.00784314051270485	0.0156862810254097	1.7521846044241391	3.2074037606737282	0.10980392247438431	0.4588235318660736	0.10980392247438431	0.4588235318660736	0.07424343513711444	0.11896411720311867	0.0661981626553873	0.1109109870232312	0.062745101749897
1	257	nan	0	CAT	CAT	3202	3202	0	0	0	nan	1496	1499.0	1008.0	1.0	3.7896864178124288	0.9523373032019422	0.0	0.3459759481961147	0.15146807365381768	114.75168707974017	91.19758768739445	11.0	3.67776273997867	3.0	33.22738062997762	35.00465576717262	12.043087704556315	352.2979999999991	0.5608247422680411	20.941177010536194	33.16078529506922	93.11764954775572	162.51373060792685	0.05098039284348488	0.08627451211214066	0.00784313678741455	0.019607849419116974	0.23797422632833218	2.902929602441055	0.11372549086809158	0.1764705926179886	0.11372549086809158	0.18039216101169586	0.07003738130614112	0.11090563643835859	0.06224441814689553	0.10863217286626126	0.05882352963089943
1	258	nan	0	CAT	CAT	3202	3202	0	0	0	nan	1025	640.0	1023.0	1.0	1.7514413367398396	0.8617854309983188	0.0	0.4862428842504744	0.27977694223933286	60.26153793015437	64.8459713474939	10.0	3.364409780796403	3.0	30.143694022932422	30.569049609274604	-19.57575724001273	214.5659999999997	0.8112386228729719	10.960784614086151	28.949020337313414	56.78431537374854	295.3411831408739	0.03921568766236305	0.11764705926179886	0.0156862735748291	0.06666667014360428	2.4441954123237477	5.64127435471208	0.125490203499794	1.0	0.125490203499794	1.0	0.059247484400465684	0.15648119101250493	0.055399332071949796	0.2881377396496331	0.054901961237192154
1	259	nan	0	CAT	CAT	3202	3202	0	0	0	nan	530	1273.0	1031.0	1.0	2.288635508439143	0.6857681166647551	0.0	0.34937376400791037	0.17908716571876154	44.93050800299694	40.19950248448356	5.830951894845301	2.186279870807711	2.0	28.284271247461902	32.701326587097114	61.45216916249779	192.84599999999966	0.5840220385674931	11.384314067661762	21.674510419368744	36.40000123903155	75.25490415096283	0.05882352963089943	0.11764705926179886	0.00784314051270485	0.019607849419116974	0.5089745920465089	0.5901572352827059	0.10588235408067703	0.23529411852359772	0.10588235408067703	0.23529411852359772	0.07589542711774508	0.14449673612912495	0.06867924762081425	0.1419903851904959	0.06666667014360428
1	260	nan	0	CAT	CAT	3202	3202	0	0	0	nan	1250	838.0	1038.0	1.0	1.5841521791404496	0.661924135521841	0.0	0.5427702996092054	0.2833928527878899	56.78459115992465	53.2634959423431	10.295630140987	3.708114666195258	3.1622776601683795	40.64516467877459	42.56407349159901	-57.04367477061853	235.4319999999995	0.7460459564309161	13.388235576450825	22.435294929891825	75.17255096510053	141.30588741973042	0.05098039284348488	0.0784313753247261	0.00784313678741455	0.027450986206531525	1.4028506377724335	1.4171152826675042	0.10588235408067703	0.3450980484485626	0.10588235408067703	0.3450980484485626	0.0679605866824915	0.11388474583701434	0.060138040772080424	0.11304470993578435	0.05882352963089943
1	261	nan	0	CAT	CAT	3202	3202	0	0	0	nan	288	1206.0	1021.0	1.0	8.31295331500718	0.9382249318409931	0.0	0.17733990147783252	0.04541561613636256	73.7178443823147	58.9406481131655	4.47213595499958	1.446598661562565	1.0	25.544006450832374	25.508289179386477	2.923050742552119	282.29199999999946	0.25229960578186594	15.87451022863388	24.90588318556547	23.760785043239594	40.12941316515207	0.07450980693101883	0.125490203499794	0.003921568393707275	0.0156862735748291	0.3526467755022919	0.5138417012768902	0.12156862765550613	0.1921568661928177	0.12156862765550613	0.1921568661928177	0.08627451211214066	0.1353580607911167	0.08250272584458192	0.13933824015677804	0.0784313753247261
1	262	nan	0	CAT	CAT	3202	3202	0	0	0	nan	950	1411.0	1014.0	1.0	1.7153328198819482	0.7578126853691749	0.0	0.4616132167152575	0.2538063421221589	53.92491922506792	51.97114584074513	11.0	3.6474869554676466	3.0	30.33178599059591	35.18450911629646	31.898278586068933	216.87799999999964	0.7276905400229797	13.094117976725101	24.019608467817307	60.560785841196775	117.20392498373985	0.054901961237192154	0.09019608050584793	0.00784313678741455	0.0313725546002388	2.19833113307576	3.120212864850113	0.10980392247438431	0.23529411852359772	0.10980392247438431	0.23529411852359772	0.07397806766511357	0.13570400264303564	0.06374819562231239	0.123372552614463	0.05882352963089943
1	263	nan	0	CAT	CAT	3202	3202	0	0	0	nan	1235	1469.0	1036.0	1.0	1.5240162206260248	0.4437409047905439	0.0	0.49419767907162865	0.21914006799671745	51.52818876139866	57.38466694161429	11.40175425099138	4.128798371000108	3.605551275463989	42.411977813690385	46.1772504793615	26.029711177086487	266.11999999999955	0.6675675675675677	16.168627839535475	27.050981290638447	77.23137435689569	137.4039259813726	0.05098039284348488	0.07450980693101883	0.003921568393707275	0.0313725471496582	2.23459639424454	3.177497459243413	0.10588235408067703	0.21568627655506134	0.10588235408067703	0.21568627655506134	0.07283165693484447	0.12185126707494796	0.06253552579505724	0.11125823966103045	0.054901961237192154
1	264	nan	0	CAT	CAT	3202	3202	0	0	0	nan	2376	1771.0	1010.0	1.0	1.7597995645347346	0.9026046857553995	0.0	0.5192307692307693	0.31810426897479166	94.65619862214919	88.45903006477066	17.46424919657298	5.633303651304349	5.0	40.79608749276064	40.74669343986445	-15.490516860171912	306.36799999999926	0.7822222222222223	15.058823853731155	52.372549913823605	121.19608122482896	637.5254997238517	0.04313725605607033	0.09019608050584793	0.003921568393707275	0.0470588281750679	3.4604786117830497	13.403426667294234	0.10980392247438431	1.0	0.10980392247438431	1.0	0.057918553283581364	0.20143288428393694	0.05100845169395158	0.2683188130150891	0.0470588244497776
1	265	nan	0	CAT	CAT	3202	3202	0	0	0	nan	2249	771.0	1012.0	1.0	1.6914724870678877	0.8800758691130682	0.0	0.4714884696016772	0.2827996627065554	88.80121541096715	91.67878707749138	17.0	5.527889342317581	4.242640687119285	41.91302906890242	42.16575562584931	15.796011238207159	316.1259999999994	0.7455660533731147	16.81960817798972	29.407844096422195	124.93333614617586	219.1725569218397	0.0470588244497776	0.07058823853731155	0.003921568393707275	0.023529410362243652	2.8354133844265172	5.300850155316216	0.10588235408067703	0.34117648005485535	0.10588235408067703	0.34117648005485535	0.06229484510366563	0.10891794109785999	0.05555061633889545	0.09745333789321463	0.05098039284348488
1	266	nan	0	CAT	CAT	3202	3202	0	0	0	nan	1205	1095.0	1038.0	1.0	2.1295495675806895	0.9322628532971212	0.0	0.3803661616161616	0.2274557404556495	75.9391214777839	72.34638899074369	9.486832980505138	3.6535798737052705	3.1622776601683795	28.486628728549206	27.47338172628157	25.613215677056594	258.01799999999946	0.7340846786475784	14.61568671092391	22.137255489826202	78.65490456670523	132.59608148783445	0.05882352963089943	0.0941176488995552	0.00784313678741455	0.0156862735748291	1.7586029308455589	2.540424170077971	0.10980392247438431	0.33725491166114807	0.10980392247438431	0.33725491166114807	0.0712960327362142	0.10798661214549367	0.06527377972340682	0.1100382418986178	0.062745101749897
1	267	nan	0	CAT	CAT	3202	3202	0	0	0	nan	1119	955.0	1043.0	1.0	2.1240664601270653	0.5903194783094848	0.0	0.4152133580705009	0.18586503790317754	60.4904376004278	56.04462507680822	8.06225774829855	2.883540713144389	2.8284271247461903	44.525196806807394	48.82604795601759	89.86067891423727	275.05599999999936	0.6098092643051771	16.490196581929922	29.117647975683212	73.94510054588318	153.7960829809308	0.05882352963089943	0.10980392247438431	0.00784313678741455	0.019607841968536377	0.7533248529822988	2.8240797731605998	0.10588235408067703	0.43529412150382996	0.10588235408067703	0.6901960968971252	0.07200959206082935	0.12715130120385681	0.06608141246280892	0.13744064609555925	0.062745101749897
1	268	nan	0	CAT	CAT	3202	3202	0	0	0	nan	422	1306.0	1015.0	1.0	1.8828819384930338	0.7826273384274927	0.0	0.4254032258064516	0.22897302683171392	38.20319767463341	35.4682957019364	5.385164807134504	2.101953164857459	2.0	21.019038988498025	23.781128436961847	-47.887063493490515	152.18399999999997	0.6992543496271748	9.38431404903531	18.368628077208996	29.99215803295374	59.96862968802452	0.062745101749897	0.12941177189350128	0.00784313678741455	0.011764705181121826	0.4310619897752638	0.5783723308654792	0.09803921729326248	0.239215686917305	0.09803921729326248	0.239215686917305	0.07447868292885167	0.14578276251753172	0.07107146453306573	0.14210575755456048	0.07058823853731155
1	269	nan	0	CAT	CAT	3202	3202	0	0	0	nan	365	983.0	1038.0	1.0	2.558042042286737	0.7539384940002244	0.0	0.43452380952380953	0.16547272612691372	40.76138734117302	38.897300677553446	5.0	1.8830201734535907	2.0	24.079280817870835	26.777990048610565	-63.34100237349347	166.4899999999999	0.5501130369253956	10.874510195106268	19.870588809251785	27.294118735939264	51.65490362793207	0.06666667014360428	0.12156862765550613	0.003921568393707275	0.019607841968536377	0.3507612935025639	0.6775211262947258	0.10196078568696976	0.19607843458652496	0.10196078568696976	0.19607843458652496	0.07767507282218762	0.14193277720894132	0.07477840749572401	0.14152028391214266	0.07450980693101883
1	270	nan	0	CAT	CAT	3202	3202	0	0	0	nan	505	1031.0	1026.0	1.0	2.2844328691548914	0.3716498700697016	0.0	0.3908668730650155	0.1689498623932544	39.7209434761502	38.27531841800928	6.708203932499369	2.253979207833946	2.0	31.461087075941926	36.87585032285836	-21.14404520984742	193.80799999999968	0.5386666666666666	11.764706246554852	21.454902708530426	35.83921705186367	66.83529645949602	0.062745101749897	0.12156862765550613	0.003921568393707275	0.011764705181121826	0.8972577641461292	0.3170307280188086	0.10588235408067703	0.3607843220233917	0.10588235408067703	0.3607843220233917	0.07739938320101876	0.14115067571401596	0.07096874663735381	0.13234712170197233	0.06666667014360428
1	271	nan	0	CAT	CAT	3202	3202	0	0	0	nan	2183	1136.0	1051.0	1.0	1.3509267045119306	0.34592478737408777	0.0	0.49389140271493215	0.2843951736196743	63.13673379249099	68.65857557508748	17.88854381999832	5.8607908139054	5.0	52.189829382678305	59.238813626708	-31.308159987191825	310.5779999999991	0.7522398345968299	19.423529870808125	25.447059579193592	143.9607875160873	200.07451606541872	0.05098039284348488	0.06666667014360428	0.00784313678741455	0.019607841968536377	4.359635292342143	3.041002926435758	0.1411764770746231	0.23137255012989044	0.1411764770746231	0.23137255012989044	0.07960463061806608	0.1042912277835803	0.06594630669541333	0.09165117547660043	0.054901961237192154
1	272	nan	0	CAT	CAT	3202	3202	0	0	0	nan	699	1202.0	1047.0	1.0	1.4716960059214987	0.7077228047624018	0.0	0.6472222222222223	0.29252304526562056	41.80574846873167	40.8166632639171	7.810249675906654	3.228431888881331	3.0	29.0	29.535352452572514	-20.825178888286423	173.2859999999999	0.7416445623342175	12.4901964366436	18.64705941081047	59.380394104868174	97.6352967619896	0.07058823853731155	0.11764705926179886	0.011764705181121826	0.019607841968536377	1.763439687045614	0.9531994269603105	0.16078431904315948	0.18431372940540314	0.16078431904315948	0.23137255012989044	0.08858295345137306	0.13224864830362035	0.0849504922816426	0.1396785361401854	0.0784313753247261
1	273	nan	0	CAT	CAT	3202	3202	0	0	0	nan	1246	1259.0	1051.0	1.0	1.9444035635893677	0.7616689454465462	0.0	0.43719298245614036	0.22062740929966546	65.86277163661165	57.42821606144492	8.54400374531753	3.1511337486127053	2.8284271247461903	40.15171941943511	42.67686110081599	29.541044843009775	266.3999999999995	0.6865013774104685	15.674510259181261	26.61960870027542	81.29019881784916	149.97255412489176	0.05882352963089943	0.10980392247438431	0.00784313678741455	0.011764712631702423	0.9512918937908116	1.8742562290231677	0.10588235408067703	0.19607843458652496	0.10588235408067703	0.23529411852359772	0.07028928367345857	0.11937044260213193	0.06524093003037654	0.12036320555769804	0.062745101749897
1	274	nan	0	CAT	CAT	3202	3202	0	0	0	nan	1449	1340.0	1045.0	1.0	1.4235569759351399	0.6210654641450968	0.0	0.5098522167487685	0.32168510358693314	57.00539078894891	57.21887800367987	13.0	4.410474715913171	3.605551275463989	44.15199070553674	44.67847059299902	11.623438833878632	237.91599999999954	0.7959351826421315	13.85882392525673	23.411765284836292	94.08235557749867	169.53333766013384	0.054901961237192154	0.10588235408067703	0.011764705181121826	0.011764705181121826	0.9823637551599648	0.6985130792874823	0.10588235408067703	0.23529411852359772	0.10588235408067703	0.23529411852359772	0.06999406022856934	0.1182412388123045	0.06492916188923303	0.117000233029768	0.062745101749897
1	275	nan	0	CAT	CAT	3202	3202	0	0	0	nan	1491	1688.0	1021.0	1.0	1.6048577890099716	0.7309103740900588	0.0	0.5116678105696637	0.3127158114560007	64.42328182566699	62.5859409132754	9.848857801796104	3.85355534651751	3.605551275463989	44.83169127217035	43.96718012023282	77.85917831429484	244.77599999999958	0.8003220611916263	12.949019890278578	18.2862750813365	87.22353168949485	133.28235697373748	0.05098039284348488	0.07058823853731155	0.00784313678741455	0.011764705181121826	0.6237161266922979	2.6579253416614104	0.09803921729326248	0.27450981736183167	0.09803921729326248	0.3607843220233917	0.06225490331864701	0.087914784044887	0.058500021253853014	0.0893912521621311	0.054901961237192154
1	276	nan	0	CAT	CAT	3202	3202	0	0	0	nan	2390	695.0	1027.0	1.0	2.352585401983797	0.9546540252031482	0.0	0.4781912765106042	0.27221893543774844	114.50988432113077	107.78682665335315	15.0	5.41095027675592	5.0	32.72189829055194	34.091593092432014	-21.351959994458042	332.1579999999994	0.7847644065013955	16.65490234643221	34.90588332340121	123.07843406125903	262.1568703055382	0.0470588244497776	0.07058823853731155	0.003921568393707275	0.023529410362243652	0.23726188850028498	3.8547161296309516	0.11372549086809158	1.0	0.11372549086809158	1.0	0.057629419883848475	0.1207816031951599	0.051497252745296665	0.10968906707344693	0.0470588244497776
1	277	nan	0	CAT	CAT	3202	3202	0	0	0	nan	1984	880.0	1014.0	1.0	1.370756896559747	0.6427847122328153	-1.0	0.5153246753246753	0.2949253374742581	66.00325443359424	69.00724599634447	10.198039027185569	4.2279977932807205	4.0	46.388990736363965	50.56158675657413	-84.33771659398639	290.7499999999992	0.8114519427402863	16.125490579754114	24.019608452916145	127.58823926374316	207.3333387374878	0.054901961237192154	0.08235294371843338	0.00784314051270485	0.0156862735748291	0.11874936628064348	2.2446419779582043	0.09803921729326248	0.3686274588108063	0.09803921729326248	0.6941176652908325	0.06832834991421234	0.1017780019191362	0.06430858833858022	0.10450269089591119	0.062745101749897
1	278	nan	0	CAT	CAT	3202	3202	0	0	0	nan	1055	915.0	1031.0	1.0	1.834826805095583	0.827613587335582	0.0	0.4395833333333333	0.2600798910876578	61.18372637378083	56.85068161420758	10.0	3.4116919911254837	3.0	35.198928751809056	34.34231988307401	44.440382579988075	225.77599999999953	0.7522281639928698	12.694117967039347	21.470588874071836	65.77647242322564	121.8941210322082	0.05098039284348488	0.09019608050584793	0.00784313678741455	0.0156862735748291	0.55193482167158	2.3374745385089795	0.0941176488995552	0.529411792755127	0.0941176488995552	0.5764706134796143	0.06752190407999653	0.11420525996846721	0.0623473672258063	0.11553945121536323	0.05882352963089943
1	279	nan	0	CAT	CAT	3202	3202	0	0	0	nan	1107	1705.0	1059.0	1.0	1.6313307303223352	0.8655178206503876	0.0	0.6156840934371524	0.35392689657135096	60.59513954216455	57.87054518492115	10.0	3.619767990378431	3.1622776601683795	29.349534022087838	30.350780242927623	-85.33573207530259	198.2539999999998	0.8440716736561189	10.46274533122778	15.172549407929182	66.556864682585	100.45098294317722	0.05098039284348488	0.07352941483259201	0.00784313678741455	0.0156862735748291	0.5830703226367873	1.1164327523445634	0.09803921729326248	0.21960784494876862	0.09803921729326248	0.364705890417099	0.06118564521185836	0.08872835911069697	0.06012363566629178	0.09074162867495685	0.05882352963089943
1	280	nan	0	CAT	CAT	3202	3202	0	0	0	nan	1536	1496.0	1030.0	1.0	2.6515121564616138	0.910151332594149	0.0	0.4266666666666667	0.16338481470211988	93.96398712074128	79.63039620647382	11.180339887498949	4.000809113331673	3.605551275463989	37.651225889808686	38.92701878600442	11.724167497075566	343.7119999999991	0.6218623481781378	19.57647106423974	31.427452072501183	95.01961029693484	173.91765308007598	0.05098039284348488	0.0784313753247261	0.00784313678741455	0.02352941781282425	0.6690420691882084	2.270552489108679	0.10588235408067703	0.32549020648002625	0.10588235408067703	0.32549020648002625	0.07092924298637587	0.11386757997283037	0.06186172545373362	0.1132276387240078	0.05882352963089943
1	281	nan	0	CAT	CAT	3202	3202	0	0	0	nan	1543	1398.0	1038.0	1.0	1.5291504621071195	0.8603376417036147	0.0	0.4983850129198966	0.3355110772457075	69.00078115288149	71.02816342831905	14.866068747318506	4.546761699793698	4.0	31.75390282827587	35.17139384165665	14.758706147032024	240.39999999999947	0.8482682792743266	13.756863106042147	22.360785014927387	95.87059075385332	174.58039770275354	0.05098039284348488	0.0784313753247261	0.003921568393707275	0.0313725471496582	2.6354070536343803	3.2432228929165605	0.10588235408067703	0.250980406999588	0.10980392247438431	0.26274511218070984	0.07018807707164361	0.11408563783126217	0.062132592841123345	0.11314348522537494	0.054901961237192154
1	282	nan	0	CAT	CAT	3202	3202	0	0	0	nan	718	1043.0	1039.0	1.0	2.1521868499358447	0.8696874992139686	0.0	0.40795454545454546	0.19781994696753197	56.22368306536604	50.60632371551998	8.54400374531753	2.8731125485507243	2.23606797749979	26.637842642253975	27.752163374691403	-46.68428497541925	213.5659999999997	0.6770391324846771	12.882353324443102	27.901961483061314	48.51372708380222	140.27451333403587	0.05882352963089943	0.11372549086809158	0.003921572118997574	0.035294122993946075	0.4290704273328539	0.22290665285841657	0.10196078568696976	0.6784313917160034	0.10196078568696976	1.0	0.07446447008348614	0.16128301435295558	0.06756786501922316	0.19536840297219482	0.062745101749897
1	283	nan	0	CAT	CAT	3202	3202	0	0	0	nan	1430	1586.0	1028.0	1.0	1.2949525737259588	0.7599961244889805	0.0	0.539622641509434	0.3826520370562644	57.543804442865266	60.802960454241045	14.422205101855956	4.899544375818504	4.242640687119285	36.062445840513924	37.399306960786504	-43.35153380256659	216.70599999999965	0.858343337334934	11.33725517615676	17.866667240858078	81.44313897192478	117.20000430569053	0.05098039284348488	0.062745101749897	0.003921568393707275	0.00784313678741455	1.3261980239688593	2.12179729360506	0.10196078568696976	0.2235294133424759	0.10196078568696976	0.27843138575553894	0.06333662109584781	0.09981378346848088	0.05695324403631104	0.08195804496901435	0.05098039284348488
1	284	nan	0	CAT	CAT	3202	3202	0	0	0	nan	668	1726.0	1056.0	1.0	2.238063323227019	0.8656582707468388	0.0	0.4441489361702128	0.2018874289093935	55.14935564347826	54.378304497290095	6.082762530298219	2.358003737979371	2.0	26.510588842096983	27.609717219202093	-29.881151594640887	203.90999999999983	0.6761133603238867	12.031372871249914	20.15686333924532	44.309805162250996	80.29019872099161	0.054901961237192154	0.10196078568696976	0.00784314051270485	0.0156862810254097	0.5866785249069376	0.28868228205902113	0.09803921729326248	0.21960784494876862	0.09803921729326248	0.2705882489681244	0.06914582109913744	0.1158440421795708	0.06633204365606436	0.1201949082649575	0.062745101749897
1	285	nan	0	CAT	CAT	3202	3202	0	0	0	nan	1508	1283.0	1072.0	1.0	1.1985545262032367	0.539392729122542	0.0	0.5833655705996131	0.42390620110278293	51.86718131236558	54.037024344425184	12.727922061357855	4.686030417923184	4.123105625617661	42.99912313250044	43.67498427321231	-82.41059709302509	211.43199999999953	0.869164265129683	11.200000267475843	17.17647121474147	89.83921779319644	139.4039262905717	0.054901961237192154	0.07450980693101883	0.003921568393707275	0.011764705181121826	1.0219651097951996	2.449201381622824	0.09803921729326248	0.14901961386203766	0.09803921729326248	0.16862745583057404	0.06473988593916673	0.09928596077885242	0.05957507811219923	0.09244292194334992	0.054901961237192154
1	286	nan	0	CAT	CAT	3202	3202	0	0	0	nan	590	1010.0	1070.0	1.0	2.7300816302160653	0.8594012952380441	0.0	0.3277777777777778	0.16026161431952748	56.99455537598809	48.60041152089147	7.810249675906654	2.5644574405848504	2.0	27.845337704154478	29.14141223631628	54.526792867219676	215.08799999999945	0.5675805675805676	12.776470966637135	23.82745175808668	40.50588358193636	82.59215944260359	0.05882352963089943	0.11764705926179886	0.00784314051270485	0.0156862810254097	1.5870458402918919	0.7503091454553175	0.10196078568696976	0.3176470696926117	0.10196078568696976	0.3176470696926117	0.07560041992092979	0.14099083880524663	0.06865403996938366	0.1399867109196671	0.06666667014360428
1	287	nan	0	CAT	CAT	3202	3202	0	0	0	nan	1446	1616.0	1030.0	1.0	1.4990486660594269	0.8084495124096228	0.0	0.56484375	0.30569071884193394	63.98053422100127	69.77822009767804	13.92838827718412	4.532088891866406	3.605551275463989	38.608329803817696	37.65673718459305	70.26757352603316	243.8079999999996	0.7971334068357222	13.576470855623484	21.27058892697096	83.45098197460175	138.3137305341661	0.05098039284348488	0.06666667014360428	0.003921568393707275	0.019607841968536377	1.530304455480462	3.787623562870631	0.10588235408067703	0.18039216101169586	0.10588235408067703	0.20392157137393951	0.06434346377072742	0.10080847832687659	0.05771160579156414	0.0956526490554399	0.054901961237192154
1	288	nan	0	CAT	CAT	3202	3202	0	0	0	nan	2920	769.0	1047.0	1.0	1.612791292037441	0.8471518843783421	0.0	0.5449794699514744	0.2972133427326165	96.57692662419963	96.04686356149273	16.76305461424021	5.417647866372217	5.0	48.10775576124458	51.316228325993954	16.756792948649373	351.36799999999903	0.8172404142177442	19.254902325570583	31.031373497098684	168.72157203033566	303.7686357572675	0.05098039284348488	0.0784313753247261	0.003921568393707275	0.019607841968536377	0.528672841544695	1.3534649554010636	0.10196078568696976	0.3529411852359772	0.10196078568696976	0.5137255191802979	0.06354753242762569	0.10241377391781745	0.05778136028436153	0.10403035471139298	0.054901961237192154
1	289	nan	0	CAT	CAT	3202	3202	0	0	0	nan	1022	1251.0	1066.0	1.0	2.032066397409425	0.8659898443663551	0.0	0.47314814814814815	0.2523290013167462	64.99410893899106	60.63827174318213	8.06225774829855	3.0733719058732007	2.8284271247461903	31.569315636953935	32.5010571746909	14.555464534743509	225.60399999999967	0.731829573934837	13.631372954696417	23.3411772698164	69.2235316708684	124.56471040844917	0.05882352963089943	0.09803921729326248	0.00784314051270485	0.019607849419116974	1.7503966614587358	2.887548657333672	0.10588235408067703	0.18431372940540314	0.10588235408067703	0.18431372940540314	0.07250730295051286	0.12415519824370425	0.0677333969382274	0.12188327828615379	0.06666667014360428
1	290	nan	0	CAT	CAT	3202	3202	0	0	0	nan	1184	1647.0	1038.0	1.0	1.7049583507056656	0.6210251757334307	0.0	0.49498327759197325	0.2759780510481063	56.39349324771722	53.75872022286245	9.848857801796104	3.343478766351792	3.0	41.53783453808356	44.20069086050719	71.12114847063818	232.18999999999954	0.7420871200250705	12.72549045458436	20.60784377530217	73.5725507363677	129.94118086248636	0.054901961237192154	0.08235294371843338	0.003921572118997574	0.019607849419116974	0.7890322205072726	2.2511083229925806	0.0941176488995552	0.16078431904315948	0.0941176488995552	0.18039216101169586	0.06525892540812492	0.10568125012975473	0.06213897866247272	0.10974761897169456	0.05882352963089943
1	291	nan	0	CAT	CAT	3202	3202	0	0	0	nan	2009	1790.0	1041.0	1.0	1.438266703384541	0.7899430088982817	0.0	0.4107544469433654	0.27644731596415184	73.05460220359612	84.90583018850944	19.235384061671343	5.909864701849446	4.47213595499958	45.87516618999375	44.795640654825384	-39.87002409850973	302.1959999999993	0.7679663608562692	15.850980788469315	43.86274594441056	104.43921831250191	317.3764767497778	0.04313725605607033	0.062745101749897	0.003921568393707275	0.027450982481241226	3.0009173555927013	7.487347997122659	0.10588235408067703	1.0	0.10588235408067703	1.0	0.06240543617507604	0.1726879761590967	0.05198567362493873	0.15797734034334385	0.0470588244497776
1	292	nan	0	CAT	CAT	3202	3202	0	0	0	nan	1469	1093.0	1062.0	1.0	1.705735878726981	0.8618527189822937	0.0	0.462822936357908	0.27346802957713706	71.17725693135267	69.05070600652827	13.341664064126334	4.467769461361076	4.0	35.37061677400397	36.09816115097139	24.44989920353623	259.81399999999934	0.7629187224097637	14.976470988243818	24.474510587751865	88.52157099545002	154.58039705455303	0.05098039284348488	0.08235294371843338	0.003921572118997574	0.023529410362243652	1.7856637812258616	3.08222461862984	0.11372549086809158	0.3686274588108063	0.11372549086809158	0.3686274588108063	0.07064373107662178	0.11544580465920691	0.060259748805616076	0.10522831657900138	0.05882352963089943
1	293	nan	0	CAT	CAT	3202	3202	0	0	0	nan	1117	1489.0	1056.0	1.0	2.2491523988259323	0.8419750497562897	0.0	0.4818809318377912	0.18633406579575615	70.33034942292932	64.63745044476924	8.246211251235321	3.229886470991953	3.0	35.67458024526253	37.94438147561556	18.16888490821187	274.4639999999996	0.6497963932518905	16.14509839937091	25.678432166576385	71.23529599606991	128.38823920488358	0.054901961237192154	0.0941176488995552	0.00784313678741455	0.019607849419116974	0.9995347644689854	1.5954633438425108	0.10196078568696976	0.18431372940540314	0.10196078568696976	0.22745098173618317	0.07050261309768956	0.11213289155710213	0.06377376543963287	0.11494023205450633	0.05882352963089943
1	294	nan	0	CAT	CAT	3202	3202	0	0	0	nan	2105	643.0	1077.0	1.0	1.9717335838674834	0.9330498465565061	0.0	0.4449376453181146	0.2945532606340428	96.60957411462294	94.62557793746889	14.866068747318506	5.019106995121178	4.123105625617661	35.731430633759054	34.75501517838378	-25.04888507046189	299.6739999999994	0.7979529946929492	14.949019946157932	22.607843834906816	112.3764732554555	198.5411825813353	0.0470588244497776	0.062745101749897	0.003921568393707275	0.027450978755950928	1.976751892929685	3.14124421627513	0.10196078568696976	0.1725490242242813	0.10196078568696976	0.24313725531101227	0.057496230562145895	0.08695324551887237	0.05338549798358931	0.09431885158258209	0.0470588244497776
1	295	nan	0	CAT	CAT	3202	3202	0	0	0	nan	1082	936.0	1069.0	1.0	1.9910859376055121	0.8670636933846241	0.0	0.4089191232048375	0.25667582982551135	66.2441511253674	55.80322571321482	9.486832980505138	3.4996611035160647	3.0	29.258481492637554	33.002657356900016	34.30091652160598	230.1579999999995	0.7225375626043405	12.68627479299903	18.66666715592146	65.82353100553155	107.49412022903562	0.05098039284348488	0.08235294371843338	0.00784313678741455	0.0156862735748291	0.6100060238933013	0.6164857959117017	0.10196078568696976	0.26274511218070984	0.10196078568696976	0.26274511218070984	0.0678410416737916	0.0998217494969062	0.06083505638219182	0.09934761573848024	0.05882352963089943
1	296	nan	0	CAT	CAT	3202	3202	0	0	0	nan	861	1557.0	1058.0	1.0	1.9143912144666604	0.8746114729368683	0.0	0.4348484848484849	0.2631357838479082	58.26514340960695	52.80151512977634	8.54400374531753	3.0431826830562643	2.8284271247461903	28.2009595164253	28.248367555239465	41.26426099586964	202.77599999999973	0.7506538796861377	11.274510089308023	18.17254961282015	53.32941324263811	93.69019911438227	0.05098039284348488	0.0784313753247261	0.00784313678741455	0.027450978755950928	0.9529729041994439	2.0562344985312144	0.10980392247438431	0.2078431397676468	0.10980392247438431	0.2078431397676468	0.06833036417762438	0.11013666432012212	0.06193892362675739	0.10881556226989811	0.05882352963089943
1	297	nan	0	CAT	CAT	3202	3202	0	0	0	nan	868	965.0	1056.0	1.0	3.277288627716205	0.9489362430154181	0.0	0.28292046936114734	0.19523255064947706	81.0788754589568	64.89992295835181	8.06225774829855	3.11175744918781	2.8284271247461903	27.198499761232142	25.57778395829691	40.00911519130208	236.3679999999993	0.6434395848776872	12.898039523512125	21.141177129000425	53.192158188670874	94.85098319500685	0.05098039284348488	0.08627451211214066	0.00784313678741455	0.019607849419116974	0.5806420199801051	3.9312714714987345	0.10588235408067703	0.35686275362968445	0.10588235408067703	0.35686275362968445	0.06934429851350604	0.11366224262903454	0.061281288235795935	0.10927532626152862	0.05882352963089943
1	298	nan	0	CAT	CAT	3202	3202	0	0	0	nan	544	1594.0	1078.0	1.0	2.3018065503605163	0.6407662045622059	0.0	0.35555555555555557	0.1810918586030101	44.784061578918106	45.60701700396552	5.656854249492381	2.087382394916554	2.0	32.63834705435016	34.382339374334414	-78.37876230964582	194.29199999999977	0.5994490358126722	11.639216039329767	20.00784372538328	37.62745241075754	70.0352962166071	0.062745101749897	0.10980392247438431	0.003921568393707275	0.0156862810254097	0.32143743022573046	0.5993466264111708	0.10588235408067703	0.19607843458652496	0.10588235408067703	0.21568627655506134	0.07229326732502961	0.12427232127567256	0.06916811104918666	0.12874135333935127	0.06666667014360428
1	299	nan	0	CAT	CAT	3202	3202	0	0	0	nan	768	1456.0	1054.0	1.0	2.0045503392218884	0.8205423741412451	0.0	0.380009896091044	0.19621942182329002	54.335585329068984	50.93132631298737	8.0	2.9177767102500436	2.8284271247461903	31.70585137508926	31.057443565441883	-43.494286910434205	221.7759999999996	0.6246441642944286	12.929412119090557	24.235294714570045	52.51372728124261	110.850983671844	0.05882352963089943	0.12156862765550613	0.00784313678741455	0.023529410362243652	1.220082955581649	0.5038894306285769	0.10980392247438431	0.239215686917305	0.10980392247438431	0.239215686917305	0.07561059718766408	0.14172686967584822	0.06837724906411798	0.14433721832271354	0.06666667014360428
1	300	nan	0	CAT	CAT	3202	3202	0	0	0	nan	362	1046.0	1056.0	1.0	3.9136721074991554	0.843197637547211	0.0	0.2193939393939394	0.08712412375640641	52.88487996439727	49.8196748283246	5.0	1.756017046285474	1.4142135623730951	25.604009120035634	28.431107427264166	23.933793717719475	228.5019999999995	0.4224037339556593	14.13333373516798	24.462745897471905	28.129412725567818	48.04313886910677	0.07058823853731155	0.10000000149011612	0.00784313678741455	0.023529410362243652	0.837367211007548	1.8826499905625018	0.10980392247438431	1.0	0.10980392247438431	1.0	0.08217054497190686	0.1422252668457669	0.07770556001538072	0.1327158532295767	0.0784313753247261
1	301	nan	0	CAT	CAT	3202	3202	0	0	0	nan	1747	1160.0	1083.0	1.0	1.5749639997817018	0.8293353186580943	0.0	0.46711229946524063	0.3032615890756288	73.00221774796304	71.11961754677819	15.297058540778355	5.097074126037916	4.242640687119285	39.933087811311594	40.79007844984221	-37.167819065717346	269.0559999999993	0.7696035242290749	17.921569105237722	25.00000074878335	127.64314053580165	174.60392715409398	0.05098039284348488	0.07450980693101883	0.011764705181121826	0.023529410362243652	5.80426959679846	3.4449551918390036	0.16862745583057404	0.239215686917305	0.16862745583057404	0.239215686917305	0.08220903259283359	0.11467890251735481	0.07306419034676682	0.09994500695712305	0.05882352963089943
1	302	nan	0	CAT	CAT	3202	3202	0	0	0	nan	1634	847.0	1057.0	1.0	1.662073103622735	0.3685173633802699	0.0	0.49605343047966	0.26044941714334435	60.85422365155922	60.29925372672534	11.045361017187261	3.8111811431419613	3.605551275463989	51.758200704875605	56.57135603784914	18.203196441913857	280.78199999999936	0.7144731088762571	15.537255223840475	25.168628223240376	100.79608106985688	174.16471156850457	0.054901961237192154	0.0784313753247261	0.00784313678741455	0.027450986206531525	0.7773218952467733	2.8100275990741075	0.09803921729326248	0.2666666805744171	0.09803921729326248	0.30980393290519714	0.06697092768896756	0.10848546647948437	0.061686708121087445	0.1065879507763186	0.05882352963089943
1	303	nan	0	CAT	CAT	3202	3202	0	0	0	nan	3440	728.0	1049.0	1.0	1.2640052596562523	0.6679834863734493	0.0	0.5970149253731343	0.37192746625918405	84.31192055156428	85.44003745317531	22.360679774997898	7.27514458342386	6.082762530298219	62.087698885859645	62.74291588654954	87.59531698309911	340.9219999999992	0.8524346425473919	18.054902371019125	29.66274594888091	197.3215735256672	333.6313821412623	0.0470588244497776	0.062745101749897	0.003921568393707275	0.019607845693826675	2.3339963922767146	6.1562510394230845	0.10196078568696976	0.2078431397676468	0.10196078568696976	1.0	0.06290906749484015	0.10335451550132721	0.05736092253653116	0.09698586690152973	0.05098039284348488
1	304	nan	0	CAT	CAT	3202	3202	0	0	0	nan	682	1472.0	1061.0	1.0	1.6258550029798589	0.7623656060782192	0.0	0.4189189189189189	0.21238776127267642	44.60983829474872	44.9221548904324	8.94427190999916	3.309691213647294	3.0	33.41164103022974	28.869103827129194	82.64370049202678	200.87799999999967	0.6719211822660098	11.419608067721128	19.16078492999077	41.811765506863594	70.874511949718	0.05098039284348488	0.07450980693101883	0.003921568393707275	0.023529410362243652	1.4674517370586444	2.225044973500051	0.11372549086809158	0.21176470816135406	0.11372549086809158	0.21176470816135406	0.07367489075949116	0.12361796729026302	0.06130757405698474	0.10392157177378006	0.054901961237192154
1	305	nan	0	CAT	CAT	3202	3202	0	0	0	nan	3307	1795.0	1101.0	1.0	1.1925561610741104	0.6812011675008586	0.0	0.5725415512465374	0.42750577097652875	80.76538440760987	81.54140052758476	19.1049731745428	7.492186772304782	6.708203932499369	59.75185505325864	59.12803781988589	-40.895469827854015	311.7819999999992	0.8715245750428251	14.831372894346714	21.737255439162254	167.8627485446632	271.2666735909879	0.0470588244497776	0.054901961237192154	0.003921568393707275	0.011764705181121826	1.3680833886762473	3.335092777105523	0.11372549086809158	0.20000000298023224	0.11372549086809158	0.21176470816135406	0.056393052830215645	0.08265116136563595	0.05075982719826525	0.08202802346265133	0.0470588244497776
1	306	nan	0	CAT	CAT	3202	3202	0	0	0	nan	964	955.0	1071.0	1.0	2.9506943836220763	0.9567969713827469	0.0	0.30986820957891353	0.20436004348888148	81.63242502179818	70.00714249274856	9.433981132056603	3.2876759317613717	2.8284271247461903	21.78032031309862	23.735188123212353	32.54662767621691	243.46999999999943	0.7159301893798737	13.031372833997011	21.40784379094839	57.062746319919825	108.27059187367558	0.05098039284348488	0.08235294371843338	0.003921568393707275	0.02352941781282425	0.431798255414715	3.491859280413441	0.10196078568696976	0.2078431397676468	0.10196078568696976	0.23137255012989044	0.06752006649739384	0.11092147041942171	0.059193720248879485	0.11231389198514065	0.054901961237192154
1	307	nan	0	CAT	CAT	3202	3202	0	0	0	nan	806	1183.0	1099.0	1.0	2.9080237470656023	0.8749169497437734	0.0	0.3053030303030303	0.15688325672950507	69.47281026312106	61.40032573203501	6.324555320336759	2.4326891195963474	2.23606797749979	32.539568672798424	33.643805708166845	-38.051869807199836	254.0879999999996	0.6001489203276247	15.278431810438633	26.662745967507362	54.498041082173586	100.69412102177739	0.05882352963089943	0.10196078568696976	0.00784314051270485	0.023529410362243652	0.6587896745379028	2.918335688641058	0.10980392247438431	0.1882352977991104	0.10980392247438431	0.1921568661928177	0.07345399908864728	0.12818627868993923	0.06761543558582331	0.12493067124289998	0.06666667014360428
1	308	nan	0	CAT	CAT	3202	3202	0	0	0	nan	1129	1383.0	1059.0	1.0	2.606214116054827	0.9410612445754134	0.0	0.4792020373514431	0.20796522254950126	81.90660252266257	75.02666192761077	10.770329614269007	3.515153038052115	3.0	28.792240133388045	27.703778835822064	-86.00765351351706	261.18999999999943	0.6799156880457693	14.741176832467318	26.854902744293213	68.08235448226333	123.18039602041245	0.05098039284348488	0.07058823853731155	0.003921568393707275	0.0313725471496582	1.1552201353093903	4.318991338987987	0.10588235408067703	0.21960784494876862	0.10588235408067703	0.22745098173618317	0.06762007721315283	0.12318762726740005	0.06030323691963094	0.10910575378247338	0.054901961237192154
1	309	nan	0	CAT	CAT	3202	3202	0	0	0	nan	810	1026.0	1080.0	1.0	5.751693395386505	0.9743755977646185	0.0	0.29933481152993346	0.09623189234241074	106.11083490093705	81.15417426109393	8.94427190999916	2.71042670260691	2.23606797749979	24.533411301752142	23.867200996834615	8.596854183618266	325.2279999999993	0.4763304910320494	18.38431415706873	31.619608759880066	54.05490342155099	102.31764978915453	0.054901961237192154	0.1039215698838234	0.00784314051270485	0.0156862810254097	0.9169847352083574	3.114691361291781	0.10980392247438431	0.3450980484485626	0.10980392247438431	0.3921568691730499	0.07596824031846583	0.13065954033008292	0.06673444866858147	0.12631808615945003	0.062745101749897
1	310	nan	0	CAT	CAT	3202	3202	0	0	0	nan	1191	889.0	1081.0	1.0	1.7591401373875406	0.8073642507908716	0.0	0.4085763293310463	0.26578683751526344	62.86263583965716	57.245087125446844	9.0	3.5737932842718947	3.1622776601683795	32.66857601924006	37.09230943692309	39.82635152939962	237.29799999999935	0.7331486611265005	12.823529727756977	20.815686732530594	73.73725677654147	131.36470852792263	0.054901961237192154	0.09803921729326248	0.003921572118997574	0.011764705181121826	0.5463837812513254	0.3236059081580339	0.09803921729326248	0.3529411852359772	0.09803921729326248	0.48235294222831726	0.06749226172503672	0.10955624596068733	0.06191205438836395	0.11029782412084184	0.05882352963089943
1	311	nan	0	CAT	CAT	3202	3202	0	0	0	nan	1483	1358.0	1064.0	1.0	1.8871149123484419	0.9168576216824658	0.0	0.5975020145044319	0.31601708783904237	78.3208559911189	72.44308110509934	13.45362404707371	4.399264024293192	3.605551275463989	32.256942413429	31.266810039394088	88.86165586982355	242.83999999999972	0.8184326710816777	14.058823864907026	23.75686337798834	89.3882374316454	171.71373027190566	0.054901961237192154	0.0941176488995552	0.003921572118997574	0.019607849419116974	0.6001895986676647	1.1789442273266144	0.10588235408067703	0.3490196168422699	0.10588235408067703	0.3490196168422699	0.06538987844142803	0.11049703896738762	0.060275278106301684	0.1157880851462614	0.05882352963089943
1	312	nan	0	CAT	CAT	3202	3202	0	0	0	nan	1867	1746.0	1104.0	1.0	1.5633743604797685	0.6858664420628997	0.0	0.5369571469657751	0.25481877446769113	69.64166851815277	71.56116265125938	11.0	4.1052622468540285	3.605551275463989	46.145753812250696	50.68015299124483	51.79573852212871	303.4319999999994	0.7531262605889468	18.125490624457598	25.89411833882332	115.55686576291919	183.13725930824876	0.05098039284348488	0.06666667014360428	0.011764705181121826	0.019607841968536377	0.30861939871274163	1.3453010016476505	0.10980392247438431	0.5803921818733215	0.11764705926179886	0.6745098233222961	0.06918126192541067	0.09883251274360046	0.061894411228130254	0.09809172967769082	0.05882352963089943
1	313	nan	0	CAT	CAT	3202	3202	0	0	0	nan	797	1411.0	1068.0	1.0	1.969106080160086	0.7812261029247624	0.0	0.39533730158730157	0.15329673094263038	53.60297163172224	51.42956348249516	8.06225774829855	2.886880070934058	2.23606797749979	36.405646606204705	33.461556877280195	48.18144086821737	255.60399999999944	0.5894970414201184	15.968627959489822	22.32549073547125	64.82353143393993	86.48235457390547	0.07450980693101883	0.09803921729326248	0.003921568393707275	0.00784313678741455	0.17984792420293563	1.0703162083738187	0.10980392247438431	0.16470588743686676	0.11372549086809158	0.16470588743686676	0.07984313979744911	0.11162745367735624	0.08133441836127972	0.10850985517428541	0.08235294371843338
1	314	nan	0	CAT	CAT	3202	3202	0	0	0	nan	937	1634.0	1082.0	1.0	1.8245143280987963	0.6566008880584507	0.0	0.4533139816158684	0.24546514749277654	52.65131780733595	52.3450093132096	7.0710678118654755	2.8971449648965355	2.8284271247461903	36.16571448360434	39.71163557068506	-0.4648461241871637	219.01799999999952	0.7005607476635514	12.850980669260025	19.82352990657091	60.0666683986783	105.15686491131783	0.05882352963089943	0.09803921729326248	0.003921572118997574	0.011764705181121826	0.427437791230633	0.8598444900988385	0.10588235408067703	0.3490196168422699	0.10588235408067703	0.3490196168422699	0.07022393808338812	0.10832530003590662	0.06410530245323191	0.11222717706650782	0.062745101749897
1	315	nan	0	CAT	CAT	3202	3202	0	0	0	nan	1090	1680.0	1077.0	1.0	1.6428186245225225	0.7626308032841181	0.0	0.5141509433962265	0.2865451192640672	56.66809911738234	56.08029957123981	10.295630140987	3.3958445996911655	3.0	36.04452691868877	36.65485472812569	-17.4307538332431	218.63599999999965	0.7749733380732314	12.066666882485151	20.031373165547848	66.38431515172124	130.00392580777407	0.054901961237192154	0.09803921729326248	0.003921572118997574	0.019607849419116974	0.7952543791643744	1.6699263057245637	0.10196078568696976	0.1764705926179886	0.10196078568696976	0.20000000298023224	0.06522522639181162	0.10827769278674512	0.06090304142359747	0.11926965670437988	0.05882352963089943
1	316	nan	0	CAT	CAT	3202	3202	0	0	0	nan	2983	663.0	1113.0	1.0	1.2867288523632645	0.7746820609623885	0.0	0.49683544303797467	0.38425455923245405	83.46154234059654	91.60785992479029	21.37755832643195	7.042048170038908	5.656854249492381	57.27564927611035	52.77698429784995	-48.62824354682373	312.33599999999905	0.8342889106418683	14.764706257730722	23.827451769262552	154.21568997576833	289.94118554890156	0.04313725605607033	0.062745101749897	0.003921568393707275	0.019607845693826675	2.6993434969719567	5.2314407908892555	0.09803921729326248	0.2078431397676468	0.09803921729326248	0.615686297416687	0.057006587867686184	0.09199788327900599	0.051698186381417474	0.09719784966439877	0.0470588244497776
1	317	nan	0	CAT	CAT	3202	3202	0	0	0	nan	1254	1263.0	1086.0	1.0	2.04890917052148	0.8669101340219652	0.0	0.45566860465116277	0.23607506880495358	72.32521613834363	64.53681120105021	12.041594578792296	3.6757014753077795	3.0	32.634395505789215	36.05154992626402	-15.558232594068508	258.3619999999995	0.6964732018883644	14.917647451162338	24.356863483786583	77.90196298062801	128.02745502069592	0.05098039284348488	0.07450980693101883	0.00784313678741455	0.02352941781282425	1.4471999470276868	3.3493007423652092	0.09803921729326248	0.16470588743686676	0.09803921729326248	0.16470588743686676	0.06750066719982958	0.11021205196283522	0.06212277749651357	0.10209525918715784	0.05882352963089943
1	318	nan	0	CAT	CAT	3202	3202	0	0	0	nan	2272	1295.0	1096.0	1.0	1.7128492969268936	0.6644750670546612	0.0	0.5386439070649597	0.24525936716371452	79.64861387479827	76.84399781375251	13.416407864998739	4.61648502048658	4.0	55.30828958259082	59.52224022878233	-7.3443759583323915	341.18999999999954	0.7331397224911261	20.349020157009363	33.98039323091507	137.8941214941442	232.0745181031525	0.05098039284348488	0.07058823853731155	0.00784313678741455	0.0313725471496582	1.8327184777069163	3.6392866186096327	0.10588235408067703	0.20392157137393951	0.10588235408067703	0.20392157137393951	0.06715848236636754	0.11214651231325105	0.06069283516467615	0.10214547451723262	0.05882352963089943
1	319	nan	0	CAT	CAT	3202	3202	0	0	0	nan	918	980.0	1109.0	1.0	2.341594498280394	0.9421867139733109	0.0	0.33651026392961875	0.22987233854761385	70.09051413895538	67.60177512462228	11.045361017187261	3.5304654588603066	2.8284271247461903	23.25510696599781	23.48651407526272	32.96592243169537	224.01799999999963	0.7756653992395437	11.631372816860676	19.678431876003742	54.80000125616789	102.141178984195	0.05098039284348488	0.09019608050584793	0.003921568393707275	0.0156862735748291	1.2543000285655836	1.668296653559489	0.0941176488995552	0.23529411852359772	0.0941176488995552	0.3333333432674408	0.06534479110595885	0.11055298806743676	0.05969499047512842	0.11126490085424291	0.054901961237192154
1	320	nan	0	CAT	CAT	3202	3202	0	0	0	nan	183	1451.0	1109.0	1.0	4.194426988028129	0.8043892996270244	0.0	0.26832844574780057	0.09579054377379373	38.0261910417986	30.265491900843113	3.1622776601683795	1.3437169886665463	1.0	19.695734340702106	22.591457536094037	83.02744922766685	154.94199999999992	0.386892177589852	9.435294412076473	18.34117701649666	14.466667167842388	28.376471415162086	0.07352941483259201	0.136274516582489	0.00784313678741455	0.019607841968536377	0.45170813432316775	1.1784194890646182	0.10588235408067703	0.2235294133424759	0.10588235408067703	0.2235294133424759	0.08204603836588238	0.1594884957956231	0.07905282605378354	0.15506268532875458	0.0784313753247261
1	321	nan	0	CAT	CAT	3202	3202	0	0	0	nan	808	1500.0	1093.0	1.0	2.075693956730071	0.7766687883606338	-1.0	0.49876543209876545	0.17954292820114937	55.2684583778675	50.60632371551998	8.0	2.630215607198061	2.23606797749979	32.1863154789359	34.81411009239066	26.957504387724295	237.80799999999954	0.6620237607537895	14.772549483925104	21.639216154813766	56.60784516856074	88.83137458562851	0.062745101749897	0.09803921729326248	0.00784313678741455	0.011764705181121826	0.5526988911387444	1.0726663905927445	0.0941176488995552	0.15294118225574493	0.0941176488995552	0.15294118225574493	0.07349527106430401	0.10765779181499387	0.07005921431752567	0.10993982003171845	0.06666667014360428
1	322	nan	0	CAT	CAT	3202	3202	0	0	0	nan	396	1066.0	1117.0	1.0	1.7570534746545166	0.6337041946415448	0.0	0.37714285714285717	0.1747749777304918	33.316084435479866	34.92849839314596	6.4031242374328485	2.5033668572164283	2.23606797749979	23.25510696599781	25.772505372281085	89.94909948300355	168.73799999999977	0.5919282511210763	9.917647369205952	14.290196500718594	29.627452164888382	46.77255021780729	0.06666667014360428	0.10588235408067703	0.00784313678741455	0.011764712631702423	0.41930036976426666	0.6220642544669892	0.10588235408067703	0.16078431904315948	0.10588235408067703	0.16078431904315948	0.08196402784467728	0.11810079752659995	0.07481679839618278	0.11811250055001841	0.07450980693101883
1	323	nan	0	CAT	CAT	3202	3202	0	0	0	nan	264	1436.0	1088.0	1.0	3.712315633155575	0.7382696189848162	0.0	0.2619047619047619	0.10296846558483913	41.421893543810036	35.05709628591621	3.605551275463989	1.5264290142470707	1.0	22.0	27.93930423204782	67.65281136319011	179.4959999999998	0.39819004524886875	10.901961162686348	21.137255534529686	20.098039984703064	40.60392287373543	0.07058823853731155	0.13725490868091583	0.00784313678741455	0.0156862735748291	0.2467573124668221	0.04292360058717114	0.10196078568696976	0.21960784494876862	0.10196078568696976	0.21960784494876862	0.07899971857019093	0.15316851836615714	0.07612893933599646	0.15380273815808873	0.07450980693101883
1	324	nan	0	CAT	CAT	3202	3202	0	0	0	nan	466	1485.0	1093.0	1.0	2.7957346588315817	0.7724179605626275	0.0	0.2715617715617716	0.11145079884302472	48.61023315110931	46.61544808322666	7.810249675906654	2.28937496413518	2.0	27.325879070892242	30.873066451840785	-55.584352508092195	229.22199999999964	0.4530870199319397	14.188235655426979	24.89411837607622	32.7137263789773	60.39215865731239	0.05882352963089943	0.10980392247438431	0.011764705181121826	0.019607841968536377	1.994914890259061	1.3296298764595842	0.12156862765550613	0.23529411852359772	0.12156862765550613	0.23529411852359772	0.07970918907543247	0.13985459761840574	0.07020112956862082	0.12959690698994075	0.06666667014360428
1	325	nan	0	CAT	CAT	3202	3202	0	0	0	nan	1364	1545.0	1070.0	1.0	2.477292982350112	0.645113977573505	0.0	0.3933102652825836	0.1523640750919563	73.62908352587787	67.60177512462228	8.48528137423857	3.062626576587315	2.8284271247461903	49.23705020166393	56.258977958945	71.88659565377945	335.4059999999992	0.5486725663716814	19.35294161364436	25.12549075856805	87.52549257874489	124.011767629534	0.054901961237192154	0.07450980693101883	0.00784313678741455	0.011764705181121826	1.2195471248995442	1.5715542736897696	0.10980392247438431	0.14509804546833038	0.10980392247438431	0.16862745583057404	0.07088989602067532	0.09203476468339944	0.06416824969116194	0.09091771820347068	0.05882352963089943
1	326	nan	0	CAT	CAT	3202	3202	0	0	0	nan	1875	1117.0	1081.0	1.0	1.242342926280179	0.7200231984689197	-1.0	0.5051185344827587	0.33441437938768676	63.225238329739994	68.0	17.204650534085253	5.777126499168069	5.0	39.59797974644666	43.875153736520396	-37.61595182571857	265.43799999999936	0.8252640845070423	14.298039518296719	21.78039275854826	109.27451242133975	177.78039655834436	0.05098039284348488	0.07058823853731155	0.00784313678741455	0.019607841968536377	2.305327763868068	3.227524297364083	0.11764705926179886	0.20000000298023224	0.11764705926179886	0.20392157137393951	0.06907265467776193	0.10521928868863893	0.05827973995804787	0.09481621149778366	0.054901961237192154
1	327	nan	0	CAT	CAT	3202	3202	0	0	0	nan	1421	800.0	1089.0	1.0	1.6500345173949245	0.6826265375436177	0.0	0.5767045454545454	0.27142056387581776	62.33876686960808	60.41522986797286	9.486832980505138	3.457492862353923	3.1622776601683795	41.012193308819754	45.555139324045705	88.06784064271376	256.4959999999997	0.7334193548387098	15.062745414674282	25.470589015632868	88.85490456596017	168.01177015155554	0.054901961237192154	0.10588235408067703	0.003921572118997574	0.0156862810254097	0.960336240335698	1.8287374788314767	0.10196078568696976	0.16078431904315948	0.10196078568696976	0.1764705926179886	0.06635570667257393	0.11220523795432981	0.0625298413553555	0.11823488399124246	0.05882352963089943
1	328	nan	0	CAT	CAT	3202	3202	0	0	0	nan	623	936.0	1096.0	1.0	1.7078529963899385	0.7430954097115822	0.0	0.4362745098039216	0.2478205592904127	43.26108633664134	41.773197148410844	8.48528137423857	3.0144549985852596	2.23606797749979	28.10260439777205	28.94969100078991	32.9766475993346	177.73799999999991	0.72822910578609	9.878431651741266	15.294118009507656	39.21176576986909	65.44706028699875	0.05098039284348488	0.09019608050584793	0.00784313678741455	0.011764705181121826	1.4449161423484567	1.45066592672113	0.09803921729326248	0.15294118225574493	0.09803921729326248	0.18039216101169586	0.0686002198037588	0.10620915284380317	0.06294023398052823	0.10505146113482945	0.05882352963089943
1	329	nan	0	CAT	CAT	3202	3202	0	0	0	nan	1715	768.0	1088.0	1.0	1.6237661372919687	0.8717988548093956	0.0	0.5648880105401844	0.3346361791341242	75.54893566932593	73.16419889536138	11.704699910719626	4.378691997362315	4.0	37.56594202199647	37.008705230557275	67.78898973053909	253.77599999999958	0.8506944444444444	14.023529700934887	23.207843739539385	102.14902191981673	185.7803972773254	0.05098039284348488	0.08235294371843338	0.003921568393707275	0.019607849419116974	0.9394278106096774	1.0398404743497847	0.10588235408067703	0.1921568661928177	0.10588235408067703	0.250980406999588	0.06492374861543929	0.10744372101638604	0.05956211190659868	0.10832676226083113	0.054901961237192154
1	330	nan	0	CAT	CAT	3202	3202	0	0	0	nan	584	1388.0	1119.0	1.0	1.6437558895067315	0.6594883887697075	0.0	0.3492822966507177	0.17459778347588445	39.52849010120201	46.61544808322666	9.848857801796104	3.3205371105802386	2.8284271247461903	27.15301876360502	29.7141490466876	-41.811391254879	205.0179999999997	0.592292089249493	11.878431633114815	20.270588792860508	38.560785323381424	84.24706123769283	0.054901961237192154	0.10980392247438431	0.00784314051270485	0.019607849419116974	1.7109640161979645	0.1770802350731501	0.10980392247438431	0.2862745225429535	0.10980392247438431	0.5960784554481506	0.07866511015307824	0.13424230988649344	0.06602874199209148	0.14425866650289867	0.062745101749897
1	331	nan	0	CAT	CAT	3202	3202	0	0	0	nan	1283	1712.0	1117.0	1.0	1.5509989308938203	0.772869850770692	0.0	0.4549645390070922	0.3036343782441586	60.06549860163594	62.625873247404705	9.486832980505138	3.6874923336649377	3.605551275463989	38.027839926889676	38.11543730478039	63.30364457497896	230.4319999999996	0.8086983926883076	12.788235560059547	19.894118182361126	81.9647081233561	132.41176798194647	0.054901961237192154	0.08235294371843338	0.003921572118997574	0.0156862735748291	0.3982669005097047	2.1935133951139463	0.10588235408067703	0.27450981736183167	0.10588235408067703	0.27450981736183167	0.06695411287989292	0.10415768681864464	0.06388519729022299	0.10320480746839164	0.05882352963089943
1	332	nan	0	CAT	CAT	3202	3202	0	0	0	nan	1325	1016.0	1106.0	1.0	2.084279231755376	0.8690870575882689	0.0	0.42076849793585264	0.18634915090093424	75.09289820519867	71.34423592694787	14.560219778561036	4.495601240190759	3.605551275463989	35.36855675073319	37.14539008178961	27.252008873199824	298.91599999999937	0.647605083088954	17.619608364999294	32.007844001054764	86.54510085657239	170.34510244429111	0.05882352963089943	0.10196078568696976	0.00784313678741455	0.0156862810254097	1.8117878420993925	1.6573492336860232	0.10980392247438431	0.5176470875740051	0.10980392247438431	0.6941176652908325	0.07372221073221462	0.1339240334772166	0.06531705725024331	0.1285623414673895	0.062745101749897
1	333	nan	0	CAT	CAT	3202	3202	0	0	0	nan	1595	895.0	1123.0	1.0	1.3119409379533502	0.6747519869759269	0.0	0.5900850906400296	0.36266832701483187	58.69331355859102	57.0087712549569	13.416407864998739	4.521280000254394	4.0	42.192974045728626	43.318280125259044	49.367870322903805	235.08799999999962	0.849760255727224	12.517647318542004	20.172549553215504	93.86274738609791	166.49804390594363	0.05098039284348488	0.07450980693101883	0.003921568393707275	0.02156863361597061	1.1884493311554623	3.616643916706416	0.10588235408067703	0.3137255012989044	0.10588235408067703	0.5411764979362488	0.06419306317201028	0.10344897206777182	0.05884811748344696	0.10438748834228441	0.054901961237192154
1	334	nan	0	CAT	CAT	3202	3202	0	0	0	nan	724	741.0	1103.0	1.0	2.7846255008328	0.9348822013196747	0.0	0.371854134565999	0.18310041409045644	67.46891080196632	66.24198064671678	7.0	2.5548451341999905	2.23606797749979	24.252801088858533	23.94863799348166	-67.36700340787903	222.90999999999963	0.6951512241958714	12.074510093778372	22.31372620537877	45.423530641943216	88.60000278428197	0.05098039284348488	0.08235294371843338	0.00784314051270485	0.03529411554336548	0.3086305673963762	0.23645948302858394	0.10196078568696976	0.2078431397676468	0.10196078568696976	0.27843138575553894	0.0656223374661868	0.12127025111618897	0.0627396832071039	0.12237569445342814	0.05882352963089943
1	335	nan	0	CAT	CAT	3202	3202	0	0	0	nan	1122	851.0	1133.0	1.0	1.6250788876996383	0.646386908292902	0.0	0.5683890577507599	0.2864008060503122	54.142469177108666	50.93132631298737	9.055385138137417	3.3218494523634994	3.0	38.07778923187224	41.311234929277816	64.7807779453549	221.87799999999953	0.7396176664469347	12.968627706170082	24.29803989082575	72.11764911562204	153.99216174334288	0.054901961237192154	0.11764705926179886	0.00784313678741455	0.019607841968536377	0.14089293675010528	0.9004698959300561	0.10588235408067703	0.3843137323856354	0.10588235408067703	0.3843137323856354	0.06898206226686214	0.12924489303630718	0.06427597960394121	0.1372479159922842	0.062745101749897
1	336	nan	0	CAT	CAT	3202	3202	0	0	0	nan	955	1183.0	1116.0	1.0	1.9426045419603477	0.853074804259742	0.0	0.5880541871921182	0.2630382289765014	60.897489713705376	55.226805085936306	9.219544457292887	3.1382290584122683	2.8284271247461903	28.0	31.775617958066057	-0.7277316990862176	213.5979999999998	0.7312404287901991	12.843137577176094	20.298039823770523	59.09411922842264	102.04313994199038	0.05098039284348488	0.09803921729326248	0.00784313678741455	0.0156862735748291	0.5884679640760014	1.4501940924078511	0.10588235408067703	0.16078431904315948	0.10588235408067703	0.18431372940540314	0.06795310887394759	0.10739703610460594	0.06187865887792947	0.10685145543663914	0.05882352963089943
1	337	nan	0	CAT	CAT	3202	3202	0	0	0	nan	344	1492.0	1104.0	1.0	2.4551650853813736	0.6932225199156322	0.0	0.2808163265306122	0.12737532959732506	37.63601028265698	34.92849839314596	5.656854249492381	1.9149960239151211	1.4142135623730951	23.954355042144694	27.125161611287567	32.48620290052909	184.2219999999998	0.49177984274481773	10.933333672583103	18.501961268484592	25.4823538698256	46.63921705633402	0.06666667014360428	0.11764705926179886	0.00784313678741455	0.0156862810254097	0.7455883629807651	0.6910125490710506	0.10196078568696976	0.20000000298023224	0.10196078568696976	0.20000000298023224	0.07980535527432922	0.13505081217871964	0.07407661008670233	0.13557911934980818	0.07058823853731155
1	338	nan	0	CAT	CAT	3202	3202	0	0	0	nan	1043	1646.0	1129.0	1.0	1.5628370762104886	0.4383082665438224	0.0	0.4828703703703704	0.2888428136061378	47.89631887576016	47.0	8.54400374531753	3.189600380252673	3.0	38.18376618407357	43.050395034751226	-25.507299005646676	213.01799999999957	0.7568940493468795	11.913725718855858	18.10980436205864	67.32157067209482	110.60000247508287	0.05882352963089943	0.08627451211214066	0.003921572118997574	0.011764705181121826	0.314252599663479	0.9778347310633595	0.09803921729326248	0.4588235318660736	0.09803921729326248	0.501960813999176	0.06846968803940148	0.10407933541413011	0.06454608885148114	0.1060402708294179	0.062745101749897
1	339	nan	0	CAT	CAT	3202	3202	0	0	0	nan	2783	695.0	1146.0	1.0	1.2519274544302046	0.7408908078641355	0.0	0.5239081325301205	0.4155713293566824	78.10741422538473	83.18653737234169	23.345235059857504	7.652615998128376	6.4031242374328485	54.05695905556495	52.45893104980611	-70.8692271644946	290.09399999999914	0.8809749920861032	13.18039245903492	20.545098762959242	143.86666987091303	291.4705950319767	0.0470588244497776	0.06666667014360428	0.003921568393707275	0.019607841968536377	1.7851731145224976	3.4276250468685427	0.09803921729326248	0.20392157137393951	0.09803921729326248	1.0	0.05806340290323753	0.09050704300863102	0.05169481490151384	0.10473251707940233	0.0470588244497776
1	340	nan	0	CAT	CAT	3202	3202	0	0	0	nan	143	1420.0	1101.0	1.0	6.724547829440516	0.7928297434262459	0.0	0.16176470588235295	0.05657483232769873	42.26143547646168	33.734255586866	2.8284271247461903	1.1385157824158634	1.0	21.041335252380843	25.755943915577486	72.35378295822237	178.2219999999998	0.2558139534883721	10.352941446006298	19.466667123138905	12.298039563000202	23.18039271980524	0.07352941483259201	0.12941177189350128	0.011764705181121826	0.0313725471496582	0.9245036330271867	0.31745133421829963	0.125490203499794	0.239215686917305	0.125490203499794	0.239215686917305	0.08848667902569486	0.1663817702832385	0.08600027666433707	0.16210064839024643	0.08235294371843338
1	341	nan	0	CAT	CAT	3202	3202	0	0	0	nan	1338	1268.0	1108.0	1.0	2.5730175523756977	0.908315195495156	0.0	0.3655737704918033	0.21682489653009393	86.27754008886417	76.57675887630658	10.295630140987	3.5866795229917035	3.0	36.134858516396605	36.088720944115714	-37.698071834919304	278.46999999999923	0.6849244944970566	15.721568990498781	25.403922256082296	83.1960804797709	143.4039248712361	0.054901961237192154	0.0941176488995552	0.003921572118997574	0.011764705181121826	0.464306428916122	2.2878606700634116	0.0941176488995552	0.20000000298023224	0.0941176488995552	0.239215686917305	0.06747454502359992	0.10902970925357208	0.06217943234661502	0.10717782127895073	0.05882352963089943
1	342	nan	0	CAT	CAT	3202	3202	0	0	0	nan	1334	1296.0	1119.0	1.0	1.9342021410999217	0.6111397967025889	0.0	0.4288010286081646	0.20246648375458465	63.50382325841758	64.03124237432849	9.055385138137417	3.225348387724547	3.0	47.632846580846866	50.26471621255873	33.10330946030839	287.7439999999992	0.6964239102062125	16.956863220781088	29.2274519354105	84.47059064731002	150.80784802883863	0.054901961237192154	0.08627451211214066	0.00784313678741455	0.027450978755950928	1.248807450324508	3.369682031085309	0.09803921729326248	0.22745098173618317	0.09803921729326248	0.22745098173618317	0.06921168661543302	0.11929572218534898	0.06332128234431036	0.1130493613409585	0.05882352963089943
1	343	nan	0	CAT	CAT	3202	3202	0	0	0	nan	1905	1597.0	1148.0	1.0	2.1012572563784797	0.6993561861933147	0.0	0.4134114583333333	0.17611878730768063	82.03953660466725	75.43208866258443	8.48528137423857	3.281048894264774	3.0	54.07494798887929	58.63967343363317	53.38258111026133	368.6799999999991	0.6302729528535981	22.247059352695942	32.980392929166555	126.64706289768219	207.62745613977313	0.05882352963089943	0.0941176488995552	0.00784313678741455	0.0156862735748291	0.8395787158420045	2.5442486484361266	0.10196078568696976	0.20000000298023224	0.10196078568696976	0.2549019753932953	0.07062558524665379	0.10469966009259224	0.06648139784655233	0.10899079062455283	0.062745101749897
1	344	nan	0	CAT	CAT	3202	3202	0	0	0	nan	129	1456.0	1116.0	1.0	4.646103772394449	0.8459889289630153	0.0	0.2665289256198347	0.09484965679576683	34.49994056703587	26.90724809414742	2.8284271247461903	1.2374388472914355	1.0	17.321071335085538	18.395384229743154	40.963762599134114	130.73200000000003	0.3760932944606414	8.101960994303226	11.890196420252323	10.866666980087757	16.32941224426031	0.07450980693101883	0.10980392247438431	0.003921568393707275	0.0156862735748291	0.3773864905546996	0.4039712325131728	0.11372549086809158	0.18431372940540314	0.11372549086809158	0.18431372940540314	0.08711786015379813	0.1278515744113153	0.08423772852781207	0.1265845910407776	0.08235294371843338
1	345	nan	0	CAT	CAT	3202	3202	0	0	0	nan	747	1074.0	1130.0	1.0	2.0652285335893117	0.7756584310492448	0.0	0.4577205882352941	0.20123494166513062	52.981959684037946	49.9799959983992	8.48528137423857	2.8411509810388966	2.23606797749979	29.839906166072304	33.43971813872476	4.090872767251856	215.97999999999973	0.6201743462017435	13.866667088121176	21.650981031358242	54.67843350768089	85.71372792869806	0.06666667014360428	0.09803921729326248	0.00784313678741455	0.0156862810254097	0.4103534701115157	2.2742348215415613	0.12156862765550613	0.19607843458652496	0.12156862765550613	0.239215686917305	0.07834275191028912	0.12232192673083753	0.07319736748016184	0.11474394635702552	0.07058823853731155
1	346	nan	0	CAT	CAT	3202	3202	0	0	0	nan	762	1518.0	1141.0	1.0	1.2694630941645244	0.6975727073186765	0.0	0.5582417582417583	0.34902406095106475	40.3511520697165	38.62641583165593	9.848857801796104	3.766242690269882	3.1622776601683795	29.669255229654027	28.9121655376249	-64.18561616055564	165.63599999999985	0.8149732620320855	9.46274533122778	12.682353258132935	49.298040580004454	73.6000016182661	0.054901961237192154	0.08235294371843338	0.00784313678741455	0.011764705181121826	0.7470671094025574	0.7623919462707663	0.10196078568696976	0.13333334028720856	0.10196078568696976	0.1411764770746231	0.07279034870175215	0.0975565635240995	0.0646955913123418	0.09658792863289516	0.062745101749897
1	347	nan	0	CAT	CAT	3202	3202	0	0	0	nan	127	1451.0	1115.0	1.0	5.0614661630778865	0.5933041200891295	0.0	0.20450885668276972	0.06801219218821278	31.541379305590752	26.476404589747453	3.0	1.1818344901051148	1.0	20.04094170098539	25.390128980963077	-79.76117647136489	153.1839999999999	0.29161882893226176	8.388235554099083	14.172549493610859	10.223529748618603	17.61960845440626	0.07058823853731155	0.125490203499794	0.00784313678741455	0.0156862735748291	0.6763463526218201	0.5581203114372003	0.10980392247438431	0.1882352977991104	0.10980392247438431	0.1882352977991104	0.08223760347155963	0.13894656366285155	0.08050023424109136	0.1387370744441438	0.08235294371843338
1	348	nan	0	CAT	CAT	3202	3202	0	0	0	nan	1502	736.0	1148.0	1.0	2.7785114201115206	0.9078681752707226	0.0	0.2195906432748538	0.1601780624325615	94.94817443599378	101.11874208078342	9.433981132056603	3.0930658370853106	2.8284271247461903	43.33053435667242	39.80756722626649	-48.45893957829991	343.27199999999874	0.6187435633367662	17.611765060573816	30.81568718701601	88.1882374919951	181.41569150984287	0.0470588244497776	0.08627451211214066	0.00784313678741455	0.035294122993946075	2.632686304106365	4.290412546294161	0.10980392247438431	0.2078431397676468	0.10980392247438431	0.23137255012989044	0.06404278203845024	0.11205704431642186	0.05871387316377836	0.12078275067233214	0.054901961237192154
1	349	nan	0	CAT	CAT	3202	3202	0	0	0	nan	722	1436.0	1162.0	1.0	3.1858963605345973	0.9410511980942241	0.0	0.2674074074074074	0.10939672233427981	72.43139543039827	63.00793600809346	6.708203932499369	2.379712453634143	2.23606797749979	29.241721675687046	24.500945199797524	43.27200126781504	287.9859999999994	0.504718629849703	16.858823977410793	28.094118513166904	50.60000171139836	89.1882379502058	0.060784315690398216	0.10980392247438431	0.00784314051270485	0.011764712631702423	0.7474257449702423	1.8282350548513153	0.125490203499794	0.2980392277240753	0.125490203499794	0.2980392277240753	0.07841313477865486	0.13067031866589257	0.07008310486343264	0.12352941544349834	0.06666667014360428
1	350	nan	0	CAT	CAT	3202	3202	0	0	0	nan	1255	1135.0	1110.0	1.0	2.2848442245509966	0.8697493018056411	0.0	0.39440603394091767	0.187632999724482	76.55113522723734	73.10950690573696	11.40175425099138	3.5397149098894185	3.0	35.914142255189915	37.77751227508092	-69.96017622022951	289.9159999999996	0.6499223200414294	16.415686685591936	28.67058927565813	78.30980611592531	136.1098090261221	0.05098039284348488	0.07058823853731155	0.00784313678741455	0.03529411554336548	2.1235287632109117	4.635536477878327	0.10196078568696976	0.1725490242242813	0.10196078568696976	0.20000000298023224	0.06926450078308834	0.12097295053020309	0.06239825188519945	0.10845403109651162	0.05882352963089943
1	351	nan	0	CAT	CAT	3202	3202	0	0	0	nan	1945	1688.0	1159.0	1.0	1.5923233119746592	0.5557057846992901	0.0	0.42747252747252745	0.24260469738394652	68.22089974265879	69.58448102845921	12.041594578792296	4.1483424442145775	3.605551275463989	50.96675501473012	56.71742501592021	5.278443079205911	317.40599999999915	0.7152050009192866	17.47843175008893	25.25490264222026	122.25490517169237	188.85098480805755	0.054901961237192154	0.0784313753247261	0.00784313678741455	0.011764705181121826	0.5727061983871474	3.0853517379023083	0.10980392247438431	0.29411765933036804	0.10980392247438431	0.3764705955982208	0.06748429247138583	0.09750927661088903	0.06285599237619145	0.09709562200928408	0.05882352963089943
1	352	nan	0	CAT	CAT	3202	3202	0	0	0	nan	863	1494.0	1155.0	1.0	1.662136459421127	0.745040056167644	0.0	0.39514652014652013	0.20720476334484234	50.26301197866987	55.90169943749474	11.313708498984761	3.7567094734196145	3.0	30.35786553761644	33.52642047163987	71.72714161848238	228.77599999999956	0.6658950617283951	13.568627830594778	21.47843200713396	56.99608003348112	101.68627713620663	0.054901961237192154	0.09803921729326248	0.00784314051270485	0.0156862810254097	1.6924834959902593	0.6232604905404568	0.10196078568696976	0.3333333432674408	0.10196078568696976	0.3333333432674408	0.07414550727100971	0.11736848091330034	0.06604412518363977	0.11782882634554649	0.062745101749897
1	353	nan	0	CAT	CAT	3202	3202	0	0	0	nan	957	1581.0	1148.0	1.0	2.0722149940837102	0.8208869078904212	0.0	0.40688775510204084	0.1784428052917233	61.667191561268694	58.59180830116101	8.0	2.8466561320669532	2.8284271247461903	31.813232850287584	35.21756482355081	27.37773491741813	259.6039999999995	0.6760861886259273	15.811765175312757	21.666667088866234	66.05882585793734	95.46274686604738	0.062745101749897	0.0941176488995552	0.00784313678741455	0.00784313678741455	0.7485752362346373	0.9561927818162356	0.10196078568696976	0.1568627506494522	0.10196078568696976	0.1568627506494522	0.0725310329142787	0.09938838114158823	0.06902698626743713	0.0997520865893912	0.07058823853731155
1	354	nan	0	CAT	CAT	3202	3202	0	0	0	nan	961	1016.0	1131.0	1.0	2.106416585435338	0.9160796234859236	0.0	0.47668650793650796	0.2592974058146333	66.58659290230885	64.03124237432849	9.219544457292887	3.1917860314204427	2.8284271247461903	25.37800689845687	26.700984923909076	12.731184849149171	215.8079999999996	0.7864157119476268	12.803921975195408	21.698039770126343	64.30588469654322	116.05882631242275	0.05882352963089943	0.10196078568696976	0.003921572118997574	0.013725489377975464	0.6260394576130569	1.1717143057004866	0.0941176488995552	0.3960784375667572	0.0941176488995552	0.529411792755127	0.06958653247388809	0.11792412918546925	0.06691559281638212	0.1207688098984628	0.062745101749897
1	355	nan	0	CAT	CAT	3202	3202	0	0	0	nan	1282	1158.0	1115.0	1.0	2.1381245071523174	0.8802143865026831	0.0	0.4442134442134442	0.2131561446275777	75.40409202951099	73.02739212103907	12.083045973594572	3.99118615601763	3.1622776601683795	34.03194947260089	35.784992559083236	-76.09083615892266	274.9159999999994	0.7271695972773681	15.125490564852953	23.694118428975344	76.8627471588552	119.25490626692772	0.05098039284348488	0.062745101749897	0.003921568393707275	0.0156862773001194	2.087314691333152	5.376430090739856	0.10980392247438431	0.16078431904315948	0.10980392247438431	0.16470588743686676	0.06906616696279887	0.10819232159349472	0.05995534099754696	0.09302254779011522	0.054901961237192154
1	356	nan	0	CAT	CAT	3202	3202	0	0	0	nan	1909	920.0	1127.0	1.0	1.8667653468228531	0.5861282322874496	0.0	0.3841046277665996	0.20752881008872706	73.93522414539933	73.05477397131553	11.40175425099138	3.9807427317180375	3.605551275463989	60.457496155283366	59.90367169297669	36.22417512789172	339.99199999999894	0.6497617426820966	19.572549510747194	31.874510791152716	118.24706183746457	204.38824179023504	0.05098039284348488	0.08235294371843338	0.00784313678741455	0.023529410362243652	1.2974781577607934	2.9759800391897357	0.10588235408067703	0.19607843458652496	0.10588235408067703	0.19607843458652496	0.06891742785474364	0.11223419292659408	0.061941886766613184	0.10706560596659771	0.05882352963089943
1	357	nan	0	CAT	CAT	3202	3202	0	0	0	nan	1236	1250.0	1151.0	1.0	2.207801292339997	0.8693438824167945	0.0	0.3611922852133255	0.1902198595349441	74.65931190825364	63.7808748764079	10.0	3.7532065799407444	3.1622776601683795	33.94112549695428	36.89720405457518	-46.72477338901578	285.7499999999993	0.6711919630735813	15.14117682352662	22.36078479513526	77.11764885485172	136.10980720445514	0.054901961237192154	0.09803921729326248	0.003921572118997574	0.011764705181121826	0.22208694927412068	0.06763534754040933	0.09803921729326248	0.2823529541492462	0.09803921729326248	0.2823529541492462	0.0710853371996555	0.10498021030579933	0.06239291978547874	0.11012120323985043	0.05882352963089943
1	358	nan	0	CAT	CAT	3202	3202	0	0	0	nan	1392	1344.0	1165.0	1.0	2.096704367749226	0.9018331773814752	0.0	0.4420450936805335	0.26128141766047286	79.05538541624296	68.70953354520753	10.44030650891055	3.8130651440406194	3.1622776601683795	29.595140809777572	34.158597992241525	-67.21172838905892	258.7439999999994	0.7585831062670301	14.266667015850544	28.52156936377287	82.670590210706	171.04706285893917	0.05098039284348488	0.09019608050584793	0.003921568393707275	0.023529410362243652	0.40036659954152165	3.787747907468891	0.10196078568696976	0.6078431606292725	0.10196078568696976	0.6078431606292725	0.06574500928963384	0.13143580351969064	0.059389791818035914	0.12287863711130688	0.054901961237192154
1	359	nan	0	CAT	CAT	3202	3202	0	0	0	nan	178	1445.0	1150.0	1.0	4.491022850990941	0.8501494858546418	0.0	0.22474747474747475	0.07372475656355859	39.93601056680808	35.90264614203248	3.605551275463989	1.4401093053944103	1.0	19.078602453888845	21.027963133726914	63.36719474572561	174.18399999999988	0.34462729912875123	9.25098067522049	14.768627889454365	13.921569097787142	22.38039279729128	0.07058823853731155	0.11176470667123795	0.00784313678741455	0.011764712631702423	0.5188411045800039	1.2541715220102188	0.10980392247438431	0.19607843458652496	0.10980392247438431	0.19607843458652496	0.0811489532914078	0.12954936745135406	0.07821106234711878	0.12573254380500717	0.0784313753247261
1	360	nan	0	CAT	CAT	3202	3202	0	0	0	nan	1735	1755.0	1126.0	1.0	1.3663981547608595	0.714633780236707	0.0	0.5315563725490197	0.2846773506741964	63.61669989831474	68.06614430096654	12.041594578792296	4.5767890345990825	4.123105625617661	45.65057810037981	44.49980473604267	-4.34499463679668	276.74399999999946	0.7702552719200889	14.564706210047007	20.549020051956177	98.33725716918707	156.46274884790182	0.0470588244497776	0.05882352963089943	0.00784313678741455	0.02352941408753395	1.8479900204061002	5.32508920453051	0.10196078568696976	0.3843137323856354	0.10196078568696976	0.4313725531101227	0.06305067623396973	0.08895679676171506	0.05667853439146229	0.0901802587019607	0.054901961237192154
1	361	nan	0	CAT	CAT	3202	3202	0	0	0	nan	1037	1216.0	1146.0	1.0	1.8317914822071946	0.7864494691265056	0.0	0.5288118306986231	0.24816544893466833	59.1361456586018	56.79788728465171	10.04987562112089	3.296641475738786	2.8284271247461903	34.82021049367062	36.525713714013435	12.04500888577065	229.1519999999996	0.7124699416008244	13.658823862671852	22.584314353764057	68.41960985586047	123.67059112340212	0.05882352963089943	0.10196078568696976	0.00784313678741455	0.011764712631702423	0.5014047365659527	1.4571035752428778	0.09803921729326248	0.22745098173618317	0.09803921729326248	0.2980392277240753	0.06863730584257212	0.11348901685308571	0.06597840873274877	0.11925804351340609	0.062745101749897
1	362	nan	0	CAT	CAT	3202	3202	0	0	0	nan	1190	1472.0	1169.0	1.0	1.3757621734493455	0.4564840369274483	0.0	0.5279503105590062	0.2305040042697973	48.217905353872105	54.20332093147061	13.0	4.309382962927764	3.605551275463989	42.043766293974016	42.90099418731616	38.91522276014609	254.70599999999953	0.7062314540059347	15.227451406419277	24.094118356704712	77.74510019645095	132.15686620026827	0.05882352963089943	0.08627451211214066	0.00784313678741455	0.019607841968536377	1.3926181159849977	1.429621552251086	0.09803921729326248	0.3607843220233917	0.09803921729326248	0.4901960790157318	0.07320890099240038	0.11583710748415726	0.06533201697180752	0.11105619008425904	0.062745101749897
1	363	nan	0	CAT	CAT	3202	3202	0	0	0	nan	1225	991.0	1131.0	1.0	1.6712515617268073	0.8294246704015289	0.0	0.4803921568627451	0.26845128514325106	62.99044286975403	66.60330322138685	12.36931687685298	3.884284062229328	3.0	34.55578373848612	35.18763164844474	-47.091310983869235	239.46399999999971	0.7554733271662041	13.909804247319698	26.831373408436775	74.4470605738461	161.2078481540084	0.054901961237192154	0.11372549086809158	0.003921572118997574	0.0156862735748291	1.2184772441128437	0.8011828273938304	0.10588235408067703	0.24705882370471954	0.10588235408067703	0.24705882370471954	0.06785270364546195	0.13088474833383792	0.06077311067252743	0.13159824339102727	0.05882352963089943
1	364	nan	0	CAT	CAT	3202	3202	0	0	0	nan	917	1537.0	1145.0	1.0	1.9877982123487332	0.8910332253737921	0.0	0.404320987654321	0.2560120306231661	61.99722492523872	54.12947441089743	8.54400374531753	3.208936478174613	2.8284271247461903	26.120354625544273	28.142901985805757	32.07584466463096	212.1579999999995	0.7519475194751948	12.313725832849741	17.223529886454344	61.90980600193143	103.81961077824235	0.05882352963089943	0.0941176488995552	0.00784314051270485	0.019607841968536377	0.19112797136704512	1.899053505617938	0.09803921729326248	0.16078431904315948	0.09803921729326248	0.21960784494876862	0.07286228303461385	0.10191437802635707	0.06751341984943449	0.11321658754443005	0.06666667014360428
1	365	nan	0	CAT	CAT	3202	3202	0	0	0	nan	1909	805.0	1171.0	1.0	1.5338185331880245	0.6572428074867072	0.0	0.5392655367231638	0.2999259090083753	68.8915197234504	64.35060217278468	12.727922061357855	4.614163915654674	4.0	49.87023702109847	51.92208515649672	-54.52724637727118	282.81399999999945	0.7741281427412816	17.67058875784278	26.6901967599988	132.44314164668322	226.4196128770709	0.05882352963089943	0.10196078568696976	0.00784314051270485	0.011764705181121826	0.47688582755077774	0.9289052696377135	0.10196078568696976	0.1882352977991104	0.10196078568696976	0.4274509847164154	0.07455944623562354	0.11261686396623966	0.06937828268553338	0.11860639752596695	0.06666667014360428
1	366	nan	0	CAT	CAT	3202	3202	0	0	0	nan	1207	1365.0	1173.0	1.0	2.1224284461228393	0.911533006458443	0.0	0.4571969696969697	0.2543673610446415	74.62660177904303	65.06919393998976	10.770329614269007	3.761504629796012	3.1622776601683795	27.615707554836725	30.688467454860106	-73.34646897621946	244.1899999999996	0.7515566625155666	13.247059118002653	22.50588296353817	71.45490348339081	130.47843513265252	0.05098039284348488	0.08627451211214066	0.003921568393707275	0.023529410362243652	0.7571956049534956	2.7302159732493845	0.09803921729326248	0.21960784494876862	0.09803921729326248	0.21960784494876862	0.06525644885715592	0.11086641853959689	0.05920041713619785	0.10810143755812139	0.054901961237192154
1	367	nan	0	CAT	CAT	3202	3202	0	0	0	nan	924	1158.0	1170.0	1.0	1.770668618069229	0.5878431486718892	0.0	0.43667296786389415	0.25276440033455905	50.16055039110754	49.193495504995376	9.899494936611665	3.1427175877828084	2.8284271247461903	35.2	40.578627592316934	-44.61161205891772	214.32999999999964	0.6895522388059702	12.603921938687563	22.784314438700676	60.98431586101651	119.69019997864962	0.05882352963089943	0.10980392247438431	0.003921572118997574	0.019607841968536377	0.8861391537027185	0.9341252922264256	0.10196078568696976	0.35686275362968445	0.10196078568696976	0.35686275362968445	0.07202241107821465	0.13019608250686102	0.06600034184092696	0.129534848461742	0.062745101749897
1	368	nan	0	CAT	CAT	3202	3202	0	0	0	nan	915	1389.0	1183.0	1.0	2.3331201683068437	0.8702297968473006	0.0	0.391025641025641	0.19024123865668605	66.08901963738681	59.07622195096772	8.94427190999916	2.864937096801942	2.23606797749979	29.846187280264825	32.558492467071346	-72.34205097788453	245.8459999999995	0.6669096209912534	14.290196493268013	26.239216446876526	59.07451169192791	112.88627798482776	0.054901961237192154	0.10588235408067703	0.011764705181121826	0.0156862735748291	1.6542284748144178	1.6344305039366611	0.09803921729326248	0.3607843220233917	0.09803921729326248	0.3607843220233917	0.07004998281013732	0.12862361003370845	0.0645623078600305	0.12337298140418335	0.062745101749897
1	369	nan	0	CAT	CAT	3202	3202	0	0	0	nan	1254	1085.0	1182.0	1.0	2.2189082076470283	0.7929335315540097	0.0	0.42595108695652173	0.1857572231104629	71.81526882841449	66.09841147864296	10.44030650891055	3.3542203423903243	3.0	44.71447881150596	43.75762817205029	77.158986341218	291.2599999999994	0.61880088823094	17.47451028227806	27.7490204423666	80.85098290070891	142.68235702812672	0.054901961237192154	0.0941176488995552	0.00784314051270485	0.019607841968536377	1.1504439245334213	2.949878569172273	0.10196078568696976	0.239215686917305	0.10196078568696976	0.2823529541492462	0.07161684541917238	0.11372549361625656	0.06447446802289387	0.11378178391397664	0.062745101749897
1	370	nan	0	CAT	CAT	3202	3202	0	0	0	nan	2823	1803.0	1139.0	1.0	1.6145610314816319	0.8831931139288753	0.0	0.4383540372670807	0.3350191476266152	97.40950718962758	99.00505037623081	18.973665961010276	6.107210505869145	5.385164807134504	48.54832274249336	45.685985551851125	35.836460935985976	325.4059999999992	0.8291966514906741	14.976470898836851	17.905882693827152	146.64706202968955	199.23137756809592	0.0470588244497776	0.05882352963089943	0.003921568393707275	0.00784314051270485	0.6238097731828559	0.5024651618548617	0.10980392247438431	0.12941177189350128	0.10980392247438431	0.3921568691730499	0.05630252217607839	0.0673153484730344	0.051947241243248156	0.07057434557849661	0.0470588244497776
1	371	nan	0	CAT	CAT	3202	3202	0	0	0	nan	960	1294.0	1145.0	1.0	2.328039863625601	0.8132531792729942	0.0	0.31735537190082647	0.15997363043337054	65.15296552476822	55.54277630799526	7.810249675906654	2.90508805835288	2.8284271247461903	34.72882516561532	37.91316319312088	-47.21535854822694	274.60999999999916	0.5922270203578038	14.76470623537898	21.976471178233624	62.921570375561714	105.38823809474707	0.054901961237192154	0.0941176488995552	0.00784314051270485	0.0156862735748291	0.1946941068231041	1.0146304354579976	0.09803921729326248	0.16470588743686676	0.09803921729326248	0.18431372940540314	0.0723760109577401	0.10772779989330207	0.06554330247454346	0.10977941468202819	0.062745101749897
1	372	nan	0	CAT	CAT	3202	3202	0	0	0	nan	648	1128.0	1162.0	1.0	1.8487969504740864	0.6736371677829132	0.0	0.4515679442508711	0.2289342148588502	44.4146693468069	43.46262762420146	7.280109889280518	2.5191921712755656	2.23606797749979	30.94027133231115	32.82520416257486	-18.81305500441046	188.59799999999987	0.7074235807860262	11.462745413184166	20.24705943465233	44.039217069745064	80.45490424335003	0.05882352963089943	0.10980392247438431	0.00784314051270485	0.011764712631702423	0.859687510941007	0.6302224793967969	0.10196078568696976	0.18039216101169586	0.10196078568696976	0.22745098173618317	0.07075768773570473	0.12498184836205141	0.0679617547372609	0.12415880284467597	0.06666667014360428
1	373	nan	0	CAT	CAT	3202	3202	0	0	0	nan	1110	1640.0	1148.0	1.0	1.854652732668578	0.7540791690898113	0.0	0.4143337066069429	0.2556767774724008	60.47709886394625	57.723478758647246	8.602325267042627	3.174498275776935	2.8284271247461903	38.726087390279766	39.720362543496464	-58.099215435774	233.57199999999943	0.7336417713152676	12.807843409478664	20.37254961952567	70.89804109185934	113.16470873728395	0.054901961237192154	0.08627451211214066	0.003921572118997574	0.011764705181121826	0.33476011258491706	1.6147852404819194	0.10196078568696976	0.32549020648002625	0.10196078568696976	0.32549020648002625	0.06740970215515087	0.10722394536592458	0.06387210909176518	0.10195018805160716	0.05882352963089943
1	374	nan	0	CAT	CAT	3202	3202	0	0	0	nan	1813	1718.0	1184.0	1.0	1.1918227956769178	0.599020505421605	0.0	0.5329218106995884	0.392637485366731	57.861994220657465	62.96824596572466	16.278820596099706	5.715352256513809	5.0	42.77184420777653	46.33204784619599	-86.97017518716409	240.88399999999945	0.8606693567529077	12.670588478446007	18.545098539441824	110.47451244294643	165.06275002658367	0.05098039284348488	0.07450980693101883	0.003921568393707275	0.011764705181121826	1.2193838276666369	1.9505412887042917	0.11372549086809158	0.5137255191802979	0.11372549086809158	0.5137255191802979	0.06633815957301574	0.09709475675100432	0.06093464558353361	0.09104398788007924	0.054901961237192154
1	375	nan	0	CAT	CAT	3202	3202	0	0	0	nan	2991	742.0	1175.0	1.0	1.4466042876991696	0.8718171977401626	-1.0	0.6223470661672909	0.38984994139483947	94.1441784533876	95.88013350011565	17.88854381999832	6.013439834035515	5.385164807134504	46.50285436311975	46.114772167699975	-19.475586175482036	310.5019999999994	0.922578655151141	17.05490241199732	25.87843196094036	166.5333378687501	278.6353007219732	0.04313725605607033	0.05882352963089943	0.00784313678741455	0.027450986206531525	3.437770128985975	5.243988382606481	0.09803921729326248	0.1921568661928177	0.09803921729326248	0.21176470816135406	0.06363769556715418	0.0965613132870909	0.05567814706410903	0.0931579072958787	0.05098039284348488
1	376	nan	0	CAT	CAT	3202	3202	0	0	0	nan	1846	905.0	1148.0	1.0	1.3194132010820943	0.5988384905863062	0.0	0.6110559417411453	0.35689325641257647	61.42152652922424	63.00793600809346	13.0	4.520437848793329	4.123105625617661	50.35039575754272	49.19064665037599	36.46077382675682	254.9479999999997	0.8628184155176443	14.886274810880423	23.611765384674072	117.96863124892116	191.09020127728581	0.054901961237192154	0.08235294371843338	0.00784314051270485	0.019607841968536377	1.4651118713710072	2.477422099556401	0.10588235408067703	0.2705882489681244	0.10588235408067703	0.2705882489681244	0.06766488550400192	0.10732620629397306	0.06390500067655534	0.10351581867675289	0.062745101749897
1	377	nan	0	CAT	CAT	3202	3202	0	0	0	nan	770	1065.0	1180.0	1.0	2.5230873222552166	0.8362570466192892	0.0	0.3723404255319149	0.1662902404696402	61.63221378343835	57.38466694161429	7.211102550927978	2.6013054430136346	2.23606797749979	30.857738089497097	33.79526178508062	55.451321076285	241.22199999999958	0.5952841128720525	15.231372971087694	21.282353341579437	55.588237065821886	88.86666905134916	0.062745101749897	0.10196078568696976	0.011764705181121826	0.011764712631702423	0.8411454120424964	0.49655052301105473	0.10980392247438431	0.16078431904315948	0.10980392247438431	0.1921568661928177	0.07615686485543847	0.10641176670789719	0.07219251566989855	0.11541125850824567	0.07058823853731155
1	378	nan	0	CAT	CAT	3202	3202	0	0	0	nan	1559	879.0	1147.0	1.0	1.6006462837848645	0.8359239949192486	0.0	0.6233506597361056	0.2958662258496718	69.82008588266572	61.741396161732524	10.0	3.973547182346544	3.605551275463989	39.66396269764371	38.32042034589425	85.04262929233433	257.32399999999967	0.77235570968541	15.286274887621403	24.976471200585365	101.98431624099612	176.6313767582178	0.054901961237192154	0.10196078568696976	0.00784313678741455	0.011764712631702423	0.6685224061130776	1.3149290107930502	0.10980392247438431	0.19607843458652496	0.12156862765550613	0.2549019753932953	0.06734041800714274	0.11002850749156548	0.06541649534380765	0.11329786835036422	0.05882352963089943
1	379	nan	0	CAT	CAT	3202	3202	0	0	0	nan	993	1007.0	1145.0	1.0	2.0884924687262205	0.6560743229355939	0.0	0.34479166666666666	0.16004465742732882	57.96697006536243	59.20304046246274	7.810249675906654	2.7905045550590213	2.23606797749979	39.2122429860879	43.74745696840119	78.35456532043833	279.22799999999944	0.5516666666666666	16.866667196154594	30.870589077472687	69.67451251298189	134.77647440880537	0.062745101749897	0.11372549086809158	0.00784313678741455	0.019607849419116974	0.8316080717335673	0.7781459883834124	0.10196078568696976	0.48235294222831726	0.10196078568696976	0.48235294222831726	0.0746312707794451	0.13659552689147206	0.07016567221851147	0.13572656033112324	0.07058823853731155
1	380	nan	0	CAT	CAT	3202	3202	0	0	0	nan	741	1213.0	1165.0	1.0	1.9532803693886076	0.7844306213827549	0.0	0.4151260504201681	0.24074688106300188	51.574904884634655	52.49761899362675	7.0710678118654755	2.6429039455202847	2.23606797749979	29.481185042213156	31.987610877316726	-84.45100944604508	196.66799999999978	0.7204666990763248	11.627451274544	18.623529866337776	49.76470744237304	76.66274692863226	0.05882352963089943	0.08627451211214066	0.00784314051270485	0.011764705181121826	0.39626144091720417	0.9411972017593265	0.0941176488995552	0.5372549295425415	0.0941176488995552	0.5372549295425415	0.06880148683162131	0.11019840157596317	0.06715884944989614	0.10345849787939576	0.06666667014360428
1	381	nan	0	CAT	CAT	3202	3202	0	0	0	nan	1955	984.0	1199.0	1.0	1.327473745769724	0.62863299413273	0.0	0.5432064462350653	0.36724722765139495	64.11644800422386	61.465437442517235	15.556349186104045	5.239488864193368	4.47213595499958	48.25769242357928	49.863496354020945	46.197001814252054	258.64199999999926	0.8303249097472922	15.654902391135693	24.705882973968983	138.01961178332567	233.68235874921083	0.05882352963089943	0.09803921729326248	0.011764705181121826	0.0156862735748291	1.4088682736385962	0.5131247920071882	0.10980392247438431	0.2549019753932953	0.10980392247438431	0.5960784554481506	0.07315374949128828	0.11544805128022889	0.07059826689684177	0.11953061828604135	0.06666667014360428
1	382	nan	0	CAT	CAT	3202	3202	0	0	0	nan	1641	1509.0	1172.0	1.0	1.9723359017686888	0.8609441746471247	0.0	0.4632975719932242	0.22804309514266347	80.82873518931551	76.10519036176179	11.661903789690601	3.9551450691284713	3.605551275463989	41.54564812495569	41.11753295313787	10.97273853763884	300.7119999999994	0.7083962875026979	17.882353395223618	28.69019690901041	109.06274827569723	188.7137308381498	0.05882352963089943	0.0941176488995552	0.00784314051270485	0.019607849419116974	0.8217905657829244	2.33637708980724	0.10588235408067703	0.1921568661928177	0.10588235408067703	0.26274511218070984	0.07152941358089447	0.11476078763604164	0.06646115068598246	0.11499922659241303	0.062745101749897
1	383	nan	0	CAT	CAT	3202	3202	0	0	0	nan	1983	1746.0	1191.0	1.0	1.470481609624132	0.7545542944889426	0.0	0.5076804915514593	0.2631847063448612	71.97337440947783	83.54639429682169	11.313708498984761	4.3454229928502635	4.0	47.27764669192922	47.23163607747303	-46.66391422473233	307.70599999999956	0.7889397254823951	16.905882712453604	22.788235913962126	121.71372841671109	203.45490735396743	0.054901961237192154	0.07450980693101883	0.00784313678741455	0.023529410362243652	1.5716481506683297	3.6112755559459853	0.10980392247438431	0.23137255012989044	0.10980392247438431	0.6509804129600525	0.06452626989486109	0.08697799967161117	0.061378582156687386	0.10259954985071479	0.05882352963089943
1	384	nan	0	CAT	CAT	3202	3202	0	0	0	nan	1250	1671.0	1174.0	1.0	1.902739484460418	0.8131453642117499	0.0	0.3743635819107517	0.25004154995660116	67.20424250980837	66.48308055437865	9.848857801796104	3.4333952092812505	3.0	39.59064755586221	39.116946023772684	-32.868326332528504	250.64199999999943	0.7706535141800248	13.435294393450022	23.07451043277979	76.36078613623977	145.49804305285215	0.054901961237192154	0.08235294371843338	0.003921572118997574	0.023529410362243652	0.5284310217049604	5.208487274076161	0.10980392247438431	0.40392157435417175	0.10980392247438431	0.43529412150382996	0.06585928624240207	0.11311034525872446	0.06108862890899181	0.11639843444228172	0.05882352963089943
1	385	nan	0	CAT	CAT	3202	3202	0	0	0	nan	1360	1331.0	1181.0	1.0	1.62742124336477	0.6805993879184101	0.0	0.48467569493941554	0.2785189061322772	60.51531001351013	60.8276253029822	10.63014581273465	3.768523494593401	3.1622776601683795	41.53962614830014	44.33689088338053	-18.225261777985157	247.7119999999995	0.7441860465116279	13.796078775078058	23.023530051112175	85.82353172078729	147.68235678970814	0.054901961237192154	0.09019608050584793	0.003921572118997574	0.0156862735748291	0.7634838829324203	2.055009493998312	0.10588235408067703	0.1725490242242813	0.10588235408067703	0.1921568661928177	0.06863720783620925	0.11454492562742376	0.06310553802999065	0.10858996822772657	0.05882352963089943
1	386	nan	0	CAT	CAT	3202	3202	0	0	0	nan	814	1405.0	1195.0	1.0	1.9739532717441577	0.8562016699585386	0.0	0.3932367149758454	0.25638155873703117	56.80146453985947	50.60632371551998	9.219544457292887	2.9690496995099367	2.53224755112299	25.225737607408785	29.346008180808074	-52.025383698391806	199.7439999999996	0.7339945897204689	11.039216011762619	19.082353577017784	52.00392314046621	100.97255247086287	0.054901961237192154	0.10980392247438431	0.00784314051270485	0.019607841968536377	1.4076558635024847	1.8491965657610008	0.10588235408067703	0.18431372940540314	0.10588235408067703	0.21568627655506134	0.06942903152051962	0.12001480237118103	0.06388688346494621	0.12404490475535979	0.062745101749897
1	387	nan	0	CAT	CAT	3202	3202	0	0	0	nan	1352	1222.0	1202.0	1.0	2.1876441684609333	0.9232765640166746	0.0	0.42092154420921546	0.2560880158269627	80.92582802505152	73.16419889536138	10.770329614269007	4.015888567007475	3.605551275463989	29.56077495699993	31.086515430751888	-69.31796300272272	257.5719999999994	0.7772348375970107	14.19607874006033	21.960784919559956	81.83529580757022	146.05490581691265	0.054901961237192154	0.08235294371843338	0.003921568393707275	0.019607841968536377	0.5035685757940102	3.787360854126117	0.10196078568696976	0.16470588743686676	0.10196078568696976	0.4156862795352936	0.06696263556632231	0.10358860811113187	0.06052906494642768	0.1080287764917993	0.05882352963089943
1	388	nan	0	CAT	CAT	3202	3202	0	0	0	nan	1315	1590.0	1164.0	1.0	2.0189529729012747	0.766975496400849	0.0	0.4565972222222222	0.2195780934441042	69.13925782966407	66.2117814289874	8.94427190999916	3.495963316481901	3.1622776601683795	44.0	44.36502928722601	24.550405189522596	274.3299999999995	0.667343313879726	15.388235583901405	26.713726323097944	81.85098231956363	157.16471092402935	0.054901961237192154	0.10196078568696976	0.003921572118997574	0.019607849419116974	0.7857868525885391	2.5953160396252497	0.11764705926179886	0.21176470816135406	0.11764705926179886	0.21176470816135406	0.06994652538137003	0.12142602874135429	0.062244093018679565	0.11951689043652422	0.05882352963089943
1	389	nan	0	CAT	CAT	3202	3202	0	0	0	nan	1212	1792.0	1194.0	1.0	1.7134385526292413	0.6785724006288858	0.0	0.4297872340425532	0.25789065138492595	58.56895643695824	60.876925020897694	9.899494936611665	3.620792695238754	3.0	40.96760705223344	43.020861937739326	-2.870209100782372	243.0179999999995	0.7622641509433963	13.607843399047852	20.082353591918945	76.5764727331698	123.25882716476917	0.054901961237192154	0.07450980693101883	0.00784313678741455	0.027450978755950928	0.7826010533294239	1.9712504569201743	0.11372549086809158	0.1725490242242813	0.11372549086809158	0.18039216101169586	0.06670511470121496	0.09844290976430856	0.06318190819568464	0.10169870228116268	0.05882352963089943
1	390	nan	0	CAT	CAT	3202	3202	0	0	0	nan	1180	856.0	1193.0	1.0	2.3245582166775676	0.6577974220323025	0.0	0.33618233618233617	0.1761645710024532	66.69760659771389	64.19501538281614	7.810249675906654	2.876092877154794	2.23606797749979	46.47738741564124	50.23629687398837	-83.00359486780309	290.12599999999924	0.6059050064184852	17.505882892757654	29.85490269958973	79.05882605165243	153.5215736180544	0.05882352963089943	0.11764705926179886	0.00784314051270485	0.011764712631702423	0.42914593316763816	0.07168549813347763	0.0941176488995552	0.3921568691730499	0.0941176488995552	0.3921568691730499	0.07174542169162973	0.12235615860487593	0.06699900512851902	0.1301030284898766	0.06666667014360428
1	391	nan	0	CAT	CAT	3202	3202	0	0	0	nan	871	1257.0	1175.0	1.0	3.3777955320895576	0.936042904729717	0.0	0.24194444444444443	0.1631353231586208	81.55836021722754	70.43436661176133	8.06225774829855	2.86066442086582	2.23606797749979	32.37595569921163	28.699236279066945	-49.97335162713958	259.0239999999993	0.6071802021610319	13.964706160128117	25.647059589624405	53.568628527224064	110.46666995435953	0.054901961237192154	0.08627451211214066	0.003921568393707275	0.039215683937072754	0.4081523576058619	0.7092116010778476	0.10588235408067703	0.22745098173618317	0.10588235408067703	0.22745098173618317	0.06879165596122225	0.12634019502278032	0.06150244377408044	0.1268274052288858	0.05882352963089943
1	392	nan	0	CAT	CAT	3202	3202	0	0	0	nan	646	1014.0	1196.0	1.0	2.170986004843594	0.875465436825172	0.0	0.4691358024691358	0.20446938225142827	53.78618814545073	53.48831648126533	9.433981132056603	3.0458490966700005	2.23606797749979	25.54330004112919	25.993828545478326	-18.641584946906935	199.25399999999985	0.6555048198883815	12.501961208879948	20.33725543320179	45.521570313721895	76.72157044708729	0.062745101749897	0.10196078568696976	0.00784313678741455	0.011764712631702423	1.4072723779411933	0.6736904163376538	0.10196078568696976	0.25882354378700256	0.10196078568696976	0.25882354378700256	0.07765193297440962	0.12631835672796143	0.0704668271110246	0.1187640409397636	0.06666667014360428
1	393	nan	0	CAT	CAT	3202	3202	0	0	0	nan	1332	1141.0	1181.0	1.0	2.1104527177626187	0.7835504228567935	0.0	0.452445652173913	0.20119964313324826	71.79700403420021	65.0	10.295630140987	3.6117268873667814	3.0	44.381185824315395	44.609503439445234	-5.305756019169898	288.4319999999995	0.6630164260826281	17.227451417595148	27.800000801682472	86.35294364392757	157.6235340833664	0.054901961237192154	0.10196078568696976	0.00784314051270485	0.0156862810254097	0.7808585195657737	1.8081009691223295	0.10196078568696976	0.1725490242242813	0.10196078568696976	0.250980406999588	0.07089486180080308	0.11440329548017478	0.0648295372702159	0.11833598654907387	0.062745101749897
1	394	nan	0	CAT	CAT	3202	3202	0	0	0	nan	1008	1423.0	1214.0	1.0	2.593441197947548	0.9140402689221743	0.0	0.3157894736842105	0.20915504542004676	75.5328270652191	61.26989472816156	9.219544457292887	3.289746257695878	2.8284271247461903	25.99148662637788	30.637886237519137	-50.085248700023946	246.0939999999993	0.6737967914438505	13.74901994690299	24.90588314831257	64.20000179111958	130.2274551615119	0.054901961237192154	0.10588235408067703	0.003921572118997574	0.023529410362243652	0.5776816921002121	0.7601448411688861	0.10980392247438431	0.27843138575553894	0.10980392247438431	0.27843138575553894	0.07087123683970614	0.12838084097068334	0.06369047796738053	0.12919390393007132	0.05882352963089943
1	395	nan	0	CAT	CAT	3202	3202	0	0	0	nan	635	1531.0	1221.0	1.0	2.301471820063059	0.486191070940423	0.0	0.4516358463726885	0.18223678804672472	45.922549454614256	42.05948168962618	6.0	2.4282899227929478	2.0	34.88105011938045	40.12953598162014	-88.88383436473026	209.2539999999997	0.5920745920745921	12.91764748096466	20.847059309482574	44.51372730731964	72.66666807979345	0.062745101749897	0.10196078568696976	0.003921568393707275	0.011764705181121826	0.4524610445945398	1.4048306612898258	0.09803921729326248	0.1921568661928177	0.09803921729326248	0.1921568661928177	0.07423935333887736	0.11981068568668146	0.0701003579642829	0.11443569776345426	0.06666667014360428
1	396	nan	0	CAT	CAT	3202	3202	0	0	0	nan	1092	895.0	1195.0	1.0	1.5890975268035468	0.5077902229792529	0.0	0.5392592592592592	0.28990149031644613	50.33887686753449	49.8196748283246	8.94427190999916	3.3729463570830247	3.0	40.16092628413842	43.36597359743643	-73.7607169616892	217.5659999999997	0.7652417659425368	12.772549323737621	23.819608464837074	69.99215892702341	137.76863151043653	0.05882352963089943	0.11372549086809158	0.003921572118997574	0.011764705181121826	0.22340863463844654	0.9013255088207215	0.0941176488995552	0.4274509847164154	0.0941176488995552	0.4627451002597809	0.06793909214754054	0.12670004502572912	0.06409538363280533	0.12616175046743272	0.062745101749897
1	397	nan	0	CAT	CAT	3202	3202	0	0	0	nan	983	1069.0	1201.0	1.0	1.4533036937562118	0.6073613059607976	0.0	0.47556845670053216	0.27614324554711217	47.21265331302561	52.61178575186362	12.0	3.9060228025956585	3.1622776601683795	35.60855558386539	37.50694667849635	-18.711084876209952	211.50199999999958	0.7322160148975791	12.384314052760601	20.10980462282896	62.89019775390625	104.65882705897093	0.05098039284348488	0.07450980693101883	0.00784313678741455	0.0313725471496582	1.827226406302309	3.1278399413297326	0.10588235408067703	0.20392157137393951	0.10980392247438431	0.250980406999588	0.07371615507595596	0.11970121799302953	0.06397782070590666	0.10646879660119118	0.05882352963089943
1	398	nan	0	CAT	CAT	3202	3202	0	0	0	nan	575	1278.0	1196.0	1.0	2.8106223585142938	0.8969563636990603	0.0	0.3555967841682127	0.17567402190212597	58.6405942610342	53.0	7.0710678118654755	2.4152970950361725	2.0	24.684158732022695	25.926125633071372	-29.915178330464354	202.8079999999998	0.635008282716731	12.03921602666378	24.086275190114975	38.59215806052089	81.97255159169436	0.05882352963089943	0.12156862765550613	0.003921572118997574	0.019607841968536377	0.6393517208005304	1.5068936835264772	0.10196078568696976	0.239215686917305	0.10196078568696976	0.239215686917305	0.07252539775098663	0.14509804331394563	0.06711679662699285	0.14256095928990323	0.062745101749897
1	399	nan	0	CAT	CAT	3202	3202	0	0	0	nan	781	1620.0	1211.0	1.0	1.9997574265017455	0.885276309176059	0.0	0.6007692307692307	0.2276568330096835	57.154388776466256	53.14132102234569	11.045361017187261	3.602108808287091	3.0	22.810533575279432	26.580530529775345	2.808640526203034	207.62999999999977	0.6899293286219081	12.847059182822704	22.388235963881016	51.60392314568162	104.70588520169258	0.05882352963089943	0.10980392247438431	0.00784313678741455	0.019607841968536377	1.5175968756821978	0.8018977702482877	0.11372549086809158	0.29411765933036804	0.11372549086809158	0.3843137323856354	0.0738336734644983	0.12866802278092537	0.06607416535938748	0.134066434317148	0.062745101749897
1	400	nan	0	CAT	CAT	3202	3202	0	0	0	nan	1955	1692.0	1202.0	1.0	1.843328705402593	0.8860469905108271	0.0	0.5298102981029811	0.29915007525711657	86.80738137639939	82.76472678623425	15.524174696260024	5.075811664588321	4.123105625617661	40.990871657621035	40.24350603504304	-12.563410656362592	286.5719999999996	0.814922884535223	15.756863076239824	26.7058830820024	112.75294344499707	221.20392739027739	0.05098039284348488	0.09019608050584793	0.003921568393707275	0.0156862810254097	1.2465472771106667	4.163086768611828	0.10196078568696976	0.23529411852359772	0.10196078568696976	0.501960813999176	0.06484305792691286	0.1099007534238782	0.05767413986956372	0.11314778894643344	0.054901961237192154
1	401	nan	0	CAT	CAT	3202	3202	0	0	0	nan	779	844.0	1212.0	1.0	2.045131298176748	0.8339252807969463	0.0	0.4249863611565739	0.24234922649011445	55.73912669649514	53.25410782277739	7.211102550927978	2.6681314782973478	2.23606797749979	29.597552489186093	30.761162371106618	29.729468610603885	200.9799999999997	0.7206290471785384	12.635294519364834	21.015686832368374	54.12157066166401	95.50196313112974	0.062745101749897	0.09803921729326248	0.003921568393707275	0.0156862735748291	0.668673582510772	1.8618779292766638	0.10196078568696976	0.3764705955982208	0.10196078568696976	0.8078431487083435	0.07389061122435575	0.122898753405663	0.06947570046426702	0.12259558810157861	0.06666667014360428
1	402	nan	0	CAT	CAT	3202	3202	0	0	0	nan	2284	961.0	1220.0	1.0	1.2820504161153619	0.5633936464028995	0.0	0.5667493796526054	0.3916435231833842	66.50718054738496	66.03786792439622	16.1245154965971	5.718493831754818	5.0	53.74093106034614	54.94747424241449	60.85704108780116	270.7119999999994	0.8543108285019637	15.360784642398357	24.85490284115076	137.38823857158422	257.823537863791	0.05098039284348488	0.0784313753247261	0.003921568393707275	0.0313725471496582	1.6391540601191033	2.936617117287629	0.11372549086809158	0.30588236451148987	0.12156862765550613	0.30588236451148987	0.06888244234259353	0.11145696341323211	0.060152468726613055	0.11288245966015367	0.054901961237192154
1	403	nan	0	CAT	CAT	3202	3202	0	0	0	nan	1796	1198.0	1212.0	1.0	1.773309652457418	0.7255405115922078	-1.0	0.49640685461580986	0.19660452158149286	74.11023236838263	76.27581530209953	12.041594578792296	3.812843332619297	3.1622776601683795	53.0	51.00113952335419	25.15624264995847	338.8139999999993	0.6875957120980092	20.43921620771289	33.33333417773247	118.77255266159773	215.12941712886095	0.05882352963089943	0.10588235408067703	0.00784314051270485	0.011764705181121826	0.9187422691226306	2.3690974243777196	0.10196078568696976	0.2078431397676468	0.10196078568696976	1.0	0.07072393151457747	0.11534025667035457	0.06613171083607891	0.11978252624101389	0.062745101749897
1	404	nan	0	CAT	CAT	3202	3202	0	0	0	nan	955	1837.0	1198.0	1.0	2.447827931187084	0.9259374017111887	0.0	0.3503301540719002	0.22379024028911246	72.1125159259933	64.38167441127949	8.94427190999916	2.9835946339087065	2.8284271247461903	26.354060844763488	27.235239802318517	-34.60801976691412	231.5719999999994	0.74609375	12.215686555951834	23.02353012934327	58.32549174502492	116.054905757308	0.05098039284348488	0.0941176488995552	0.00784313678741455	0.023529410362243652	1.4615015546582526	3.602463180375511	0.09803921729326248	0.20000000298023224	0.09803921729326248	0.20000000298023224	0.0642930871365886	0.12117647436496458	0.06107381334557583	0.12152346152597697	0.05882352963089943
1	405	nan	0	CAT	CAT	3202	3202	0	0	0	nan	1332	1351.0	1191.0	1.0	2.018624025563777	0.8565673091779472	0.0	0.5080091533180778	0.2042102140373454	73.4629954192126	68.11754546370561	11.40175425099138	3.663599348344597	3.1622776601683795	36.46835716787085	37.90949987668595	-86.60756897783418	286.29799999999926	0.6948356807511735	16.870588682591915	29.564706560224295	82.8196101039648	155.67843502014875	0.05098039284348488	0.09803921729326248	0.00784313678741455	0.0156862735748291	2.064376623376677	1.5059923957998724	0.10980392247438431	0.21960784494876862	0.10980392247438431	0.21960784494876862	0.07209653283158939	0.12634489983001834	0.06217688446243604	0.11687570196707864	0.05882352963089943
1	406	nan	0	CAT	CAT	3202	3202	0	0	0	nan	882	1469.0	1194.0	1.0	2.423764525036937	0.9109022643744898	0.0	0.3563636363636364	0.1883636560147878	68.14800415055208	69.02897942168927	12.0	3.745174636125861	3.0	27.577164466275352	28.119378145036784	-39.44306553601204	242.5719999999994	0.683986041101202	13.929412141442299	26.60784386843443	56.423530858010054	124.83137614279985	0.054901961237192154	0.11372549086809158	0.003921572118997574	0.0156862735748291	1.6350656031568165	0.9088770705581759	0.0941176488995552	0.3803921639919281	0.0941176488995552	0.47058823704719543	0.07180109351258918	0.13715383437337333	0.06397225720862817	0.1415321724975055	0.05882352963089943
1	407	nan	0	CAT	CAT	3202	3202	0	0	0	nan	1284	1493.0	1192.0	1.0	1.5468695456110673	0.8350365498677821	0.0	0.5592334494773519	0.3150913537796773	62.26685286624248	60.53924347066124	13.0	4.3351586359720224	3.605551275463989	34.89779937738314	34.25887842628786	63.73333786015642	226.29199999999955	0.8042593172564986	12.647059109061956	20.874510295689106	79.27451167628169	165.28235761076212	0.054901961237192154	0.10980392247438431	0.003921568393707275	0.0156862810254097	0.9890083756234319	0.36362666170502395	0.10588235408067703	0.16470588743686676	0.10588235408067703	0.47058823704719543	0.06873401689707585	0.1134484255200495	0.06174027389118512	0.12872457757847516	0.05882352963089943
1	408	nan	0	CAT	CAT	3202	3202	0	0	0	nan	801	1565.0	1194.0	1.0	2.5543352365658047	0.8258210188639785	0.0	0.3478072079895788	0.1382325789443471	62.82855431906691	53.85164807134504	6.4031242374328485	2.5236121332766035	2.23606797749979	35.77708763999664	35.43105146698765	-49.73597429937474	269.8459999999995	0.5088945362134689	16.058823987841606	24.07843205332756	54.97647251933813	86.54117903113365	0.05882352963089943	0.09019608050584793	0.00784313678741455	0.019607849419116974	1.233539955303708	1.3799834297228437	0.11372549086809158	0.1764705926179886	0.11372549086809158	0.18039216101169586	0.0772058845569308	0.11576169256407481	0.06863479715273176	0.10804142201140281	0.06666667014360428
1	409	nan	0	CAT	CAT	3202	3202	0	0	0	nan	4693	661.0	1183.0	1.0	1.7648887133029632	0.7242703724067264	0.0	0.4000852514919011	0.1704471345264923	119.37219731156837	127.02755606560333	23.0	6.2842509043213095	5.0	76.51822414699286	82.30904981746035	13.353710465194201	588.213999999998	0.6062524221676787	25.513726126402617	28.988235969096422	228.5019657164812	316.61569406837225	0.04313725605607033	0.054901961237192154	0.003921568393707275	0.003921572118997574	1.0788953420914535	2.069603868329434	0.11764705926179886	0.14509804546833038	0.11764705926179886	0.1568627506494522	0.05133546504306361	0.05832643052132077	0.0486899564705905	0.06746552185560883	0.0470588244497776
1	410	nan	0	CAT	CAT	3202	3202	0	0	0	nan	1099	1385.0	1201.0	1.0	2.043225645072951	0.7610371544116586	0.0	0.4049373618275608	0.22544994361938286	63.390756872520676	58.42088667591412	9.433981132056603	3.591279818366138	3.0	40.98458271290722	41.12210969242656	-66.2777215756328	247.50199999999936	0.6955696202531647	13.960784681141376	23.909804720431566	68.35686480253935	118.31372959539294	0.05098039284348488	0.06666667014360428	0.00784313678741455	0.029411770403385162	1.5952386278854704	3.7422177713823883	0.10980392247438431	0.2078431397676468	0.10980392247438431	0.2078431397676468	0.06945664020468346	0.11895425234045555	0.062199149046896586	0.10765580490936573	0.05882352963089943
1	411	nan	0	CAT	CAT	3202	3202	0	0	0	nan	867	1318.0	1213.0	1.0	2.0843098818681267	0.741724777962504	0.0	0.47821290678433537	0.19170715409029998	56.306445715169986	48.25971404805462	7.0710678118654755	2.742659827041506	2.23606797749979	35.59820220179665	37.764979276701744	10.376260221380596	238.39399999999964	0.6164237468894419	14.156863152980804	24.282353669404984	59.023531537503004	105.0117674022913	0.05882352963089943	0.10980392247438431	0.00784313678741455	0.011764705181121826	0.5036238682019603	0.42480790630681325	0.09803921729326248	0.18039216101169586	0.09803921729326248	0.18431372940540314	0.07186224950751677	0.12326067852489839	0.06807789104671627	0.12112083898764855	0.06666667014360428
1	412	nan	0	CAT	CAT	3202	3202	0	0	0	nan	1303	1131.0	1245.0	1.0	2.7568480748524085	0.838168631151749	0.0	0.32862547288776794	0.1673673636142168	83.86845977297166	76.69419795525604	10.44030650891055	3.2673928999035295	2.8284271247461903	46.692108100584086	45.742794877932475	43.650181464960504	312.78199999999913	0.590126811594203	18.458824045956135	32.01960887014866	85.95686533674598	162.06275004148483	0.05882352963089943	0.09803921729326248	0.00784313678741455	0.02549019828438759	0.580087402358919	0.6714316166854082	0.10196078568696976	0.1921568661928177	0.10196078568696976	0.3450980484485626	0.07126959091102755	0.12362783347547744	0.06596843080333537	0.12437663088371821	0.062745101749897
1	413	nan	0	CAT	CAT	3202	3202	0	0	0	nan	1177	878.0	1203.0	1.0	1.5744288946572973	0.6004297036848997	0.0	0.5110725141120278	0.28786105314851274	53.619721673135935	51.478150704935004	8.94427190999916	3.494979676665025	3.1622776601683795	39.980636906302884	42.87848722204012	50.87700765976284	226.67399999999955	0.7386256667712582	13.25882387906313	22.52941232919693	77.40000265836716	144.752945125103	0.05882352963089943	0.10588235408067703	0.003921572118997574	0.0156862735748291	0.5754086766977369	0.7076217758145885	0.10588235408067703	0.23137255012989044	0.10588235408067703	0.2980392277240753	0.0709028014923162	0.12047814079784455	0.0657604100750783	0.1229846602592209	0.062745101749897
1	414	nan	0	CAT	CAT	3202	3202	0	0	0	nan	4937	732.0	1219.0	1.0	1.4112192354049249	0.7282920504056	0.0	0.4795066045066045	0.24451080223771499	109.70970208045325	134.82581355215328	23.53720459187964	7.965138403956452	6.708203932499369	83.16248758012472	75.18042464932044	-50.311541939268686	503.71799999999865	0.6900069881201958	23.819608505815268	39.56862847507	245.82353514432907	407.18432654440403	0.04313725605607033	0.05882352963089943	0.003921568393707275	0.00784314051270485	3.807611741530314	8.338980987000001	0.10196078568696976	0.21568627655506134	0.10196078568696976	0.2235294133424759	0.05413547387685288	0.08992870107970455	0.04979208732921391	0.08247606371164756	0.0470588244497776
1	415	nan	0	CAT	CAT	3202	3202	0	0	0	nan	797	1834.0	1246.0	1.0	1.7927744795752083	0.7313740176231669	0.0	0.4518140589569161	0.23534415284890428	49.81891416020523	48.093658625644196	8.54400374531753	2.818472036459267	2.23606797749979	34.032975025682944	33.97533235777334	-88.36722419783658	206.29199999999975	0.7081297201243891	11.45098065584898	21.839216373860836	50.85490345209837	103.36863042414188	0.054901961237192154	0.10588235408067703	0.00784314051270485	0.023529410362243652	1.2462254265421637	1.978679281840763	0.10588235408067703	0.20000000298023224	0.10588235408067703	0.21176470816135406	0.06696479915701158	0.12771471563661307	0.06380790897377461	0.12969715235149545	0.062745101749897
1	416	nan	0	CAT	CAT	3202	3202	0	0	0	nan	1789	1860.0	1197.0	1.0	2.4038896275043076	0.951925993654292	0.0	0.6011424731182796	0.2731654164926214	99.92229968829145	93.05912099305473	12.529964086141668	4.487498592430633	4.0	29.120459757198	30.609007845103168	-84.00584265304737	286.8779999999995	0.8017028904324446	15.043137583881617	40.125490974634886	95.83921795710921	228.17255556583405	0.0470588244497776	0.06666667014360428	0.00784313678741455	0.039215683937072754	1.8288091188750468	2.1215491307692056	0.10196078568696976	1.0	0.10196078568696976	1.0	0.05945904183352418	0.15859877855586912	0.0535713906970985	0.12754195392165124	0.05098039284348488
1	417	nan	0	CAT	CAT	3202	3202	0	0	0	nan	2263	1888.0	1199.0	1.0	1.9703717901276399	0.9018313823360824	0.0	0.56575	0.24642682570190413	97.68744739308373	99.50376877284599	14.866068747318506	4.754889166182027	4.0	38.36724344795836	42.209587118186214	89.47300835133018	339.70599999999945	0.7668586919688238	17.04705921187997	53.490197129547596	114.38823836669326	452.2078516446054	0.04313725605607033	0.07058823853731155	0.003921568393707275	0.05882353335618973	3.2335697856720587	4.748978142383299	0.10588235408067703	1.0	0.10588235408067703	1.0	0.05626092149135303	0.17653530405791285	0.050547166755056674	0.19982671305550392	0.04313725605607033
1	418	nan	0	CAT	CAT	3202	3202	0	0	0	nan	1771	795.0	1194.0	1.0	2.0971529388900363	0.859410385671913	0.0	0.5045584045584045	0.2320130214260978	86.48691057969188	78.64477096412705	12.0	3.9887035127090735	3.605551275463989	43.69885110449123	44.21958167962047	-86.37310785979908	309.71199999999925	0.6868334302889276	19.074510291218758	33.23529501259327	124.17255314067006	241.03530034422874	0.05882352963089943	0.10588235408067703	0.00784314051270485	0.02352941781282425	1.8849560307447342	3.6502396122678182	0.10588235408067703	0.23137255012989044	0.10588235408067703	0.26274511218070984	0.0725266550996911	0.1263699430136626	0.07011437218558444	0.13610124243039454	0.06666667014360428
1	419	nan	0	CAT	CAT	3202	3202	0	0	0	nan	1667	1006.0	1219.0	1.0	2.0111761627996927	0.8499306910609116	0.0	0.40072115384615387	0.2146380585321856	81.65439728593994	79.05694150420949	14.317821063276353	4.0926073963863585	3.1622776601683795	38.46036921299638	43.02325331603351	22.808581198905845	312.40599999999904	0.6790224032586558	19.98431434109807	32.486275523900986	140.69804379716516	196.56078989058733	0.06666667014360428	0.09803921729326248	0.011764705181121826	0.0156862810254097	3.2536802396523123	1.7975855998637633	0.10980392247438431	0.20392157137393951	0.14901961386203766	0.20392157137393951	0.07745858271743437	0.12591579660426738	0.08440194588912127	0.11791289135608118	0.0784313753247261
1	420	nan	0	CAT	CAT	3202	3202	0	0	0	nan	1462	1743.0	1215.0	1.0	1.2638794407357432	0.536732111734691	0.0	0.6480496453900709	0.40022052676347647	52.39824777130436	56.4003546088143	13.0	4.690687320150068	4.123105625617661	45.61578674099571	44.21116369913755	52.83503833043225	214.25399999999956	0.8730964467005076	12.501961067318916	20.43921623378992	90.6784335821867	159.42353376746178	0.054901961237192154	0.09019608050584793	0.003921572118997574	0.0156862810254097	0.6503718016788819	1.2939733570091372	0.0941176488995552	0.1921568661928177	0.0941176488995552	0.1921568661928177	0.06649979291127082	0.1087192352861166	0.062023552381796646	0.10904482473834595	0.05882352963089943
1	421	nan	0	CAT	CAT	3202	3202	0	0	0	nan	692	1244.0	1226.0	1.0	3.3299327013849696	0.9061199468951712	0.0	0.34496510468594216	0.15542783805354551	70.4877489286633	59.033888572581766	7.0710678118654755	2.494368409181179	2.23606797749979	30.289282186684705	29.81778765834438	12.499761812252617	236.53399999999957	0.569781803211198	14.262745525687933	27.784314453601837	46.55686438456178	101.73333654552698	0.05882352963089943	0.12941177189350128	0.003921572118997574	0.019607841968536377	0.9505716586365683	1.082905350022717	0.10980392247438431	0.2235294133424759	0.10980392247438431	0.2235294133424759	0.07428513294629131	0.14470997111250958	0.06727870575803725	0.14701349211781356	0.062745101749897
1	422	nan	0	CAT	CAT	3202	3202	0	0	0	nan	812	1783.0	1211.0	1.0	1.5748624325518161	0.7014170689412973	0.0	0.5523809523809524	0.28813797662645424	46.461079954811375	43.01162633521314	9.219544457292887	3.254049270734303	2.8284271247461903	34.0	33.11518469923235	68.46913895535153	188.18399999999988	0.7599438465138044	11.117647357285023	19.329412315040827	50.596079770475626	83.15294377878308	0.05098039284348488	0.07450980693101883	0.00784313678741455	0.027450978755950928	1.5061025329120559	2.010324617079011	0.0941176488995552	0.2235294133424759	0.0941176488995552	0.2235294133424759	0.06820642550481609	0.11858535162601734	0.06231044306708821	0.10240510317584124	0.05882352963089943
1	423	nan	0	CAT	CAT	3202	3202	0	0	0	nan	926	1084.0	1216.0	1.0	2.222762651607803	0.895252362754692	0.0	0.37981952420016407	0.22239316121937155	66.07929455866893	60.207972893961475	9.848857801796104	3.116026220603315	2.8284271247461903	26.673825983168953	29.442252916260877	51.81078495859258	228.74399999999966	0.700984102952309	13.627451367676258	25.043138064444065	59.57255080714822	108.96078799292445	0.05098039284348488	0.07058823853731155	0.011764708906412125	0.04313725233078003	2.259204767392302	4.9550643768778295	0.10980392247438431	0.3960784375667572	0.10980392247438431	0.3960784375667572	0.07248644344508648	0.13320818119385142	0.06433320821506287	0.11766823757335254	0.062745101749897
1	424	nan	0	CAT	CAT	3202	3202	0	0	0	nan	1466	1411.0	1241.0	1.0	1.6143911129779278	0.6044247060616339	0.0	0.49863945578231295	0.28682759571209454	60.67184735887195	60.166435825965294	12.36931687685298	4.205770942300315	3.605551275463989	46.465841061052544	48.3349717280992	-9.70345929390022	253.43199999999976	0.7671376242804814	14.89803957939148	25.8000009059906	92.70588498935103	169.17647677659988	0.05098039284348488	0.07450980693101883	0.00784313678741455	0.035294122993946075	1.402916444141591	3.786153041010808	0.10588235408067703	0.1921568661928177	0.10588235408067703	0.23137255012989044	0.06961700738033402	0.12056075189715233	0.0632373021755464	0.11540005237148696	0.05882352963089943
1	425	nan	0	CAT	CAT	3202	3202	0	0	0	nan	1385	1441.0	1245.0	1.0	1.9057098730005804	0.7807326557800534	0.0	0.3662083553675304	0.20241782824730248	69.46277819655151	73.7563556583431	13.45362404707371	4.720886326387745	4.0	46.36051442011076	43.404872903041436	-39.40642886608939	293.22799999999944	0.64947245017585	16.576471008360386	25.007844015955925	85.06274730339646	144.09020034968853	0.054901961237192154	0.08235294371843338	0.00784313678741455	0.019607849419116974	1.7327312059423001	2.3815587843955037	0.10980392247438431	0.16078431904315948	0.10980392247438431	0.2549019753932953	0.06994291564709024	0.10551832918124864	0.06141714606743427	0.10403624573984731	0.05882352963089943
1	426	nan	0	CAT	CAT	3202	3202	0	0	0	nan	1125	1195.0	1234.0	1.0	3.2983484176985085	0.9266835836755059	0.0	0.37955465587044535	0.1463751797197413	90.87893689533207	80.05623023850174	10.198039027185569	3.425245904613661	3.0	37.18169517402834	34.15616090872361	-5.468390565802994	310.77599999999944	0.560398505603985	17.69411813467741	28.12549102306366	73.00000228360295	124.52549411728978	0.054901961237192154	0.09019608050584793	0.00784314051270485	0.019607841968536377	1.9108996469743493	3.5201552503038203	0.10588235408067703	0.2705882489681244	0.10588235408067703	0.2705882489681244	0.07134725054305407	0.11340923799622443	0.06488889091875819	0.11068932810425758	0.062745101749897
1	427	nan	0	CAT	CAT	3202	3202	0	0	0	nan	1192	1687.0	1228.0	1.0	2.2419270412451944	0.8867794443574187	0.0	0.494195688225539	0.23328857214819262	74.80919399365185	66.12110101926616	9.055385138137417	3.4219949711416833	3.0	33.50569689712397	34.576273483491285	-7.611421819745797	253.39399999999944	0.7202416918429003	14.83921604603529	29.278432242572308	73.96078607067466	156.47059320658445	0.054901961237192154	0.10196078568696976	0.003921572118997574	0.02352941781282425	0.30477825930210206	1.436307369795849	0.10196078568696976	0.34117648005485535	0.10196078568696976	0.4000000059604645	0.06654356971316273	0.13129341812812695	0.06204763932103579	0.13126727618002051	0.05882352963089943
1	428	nan	0	CAT	CAT	3202	3202	0	0	0	nan	1100	864.0	1261.0	1.0	1.6280424186873044	0.6541831801827425	0.0	0.4568106312292359	0.22353307312705123	53.8315479150151	56.515484603779164	9.848857801796104	3.3767911049622503	2.8284271247461903	38.33059839808713	40.714745519550675	53.98388914873575	248.67399999999944	0.7154471544715445	15.047059323638678	28.43529500067234	74.48627718538046	137.2392199561	0.05882352963089943	0.10196078568696976	0.00784313678741455	0.019607849419116974	0.7679766867850324	2.0194248959153946	0.09803921729326248	0.2862745225429535	0.09803921729326248	0.2862745225429535	0.07269110784366511	0.1373685748824751	0.06771479744125496	0.12476292723281816	0.06666667014360428
1	429	nan	0	CAT	CAT	3202	3202	0	0	0	nan	452	1330.0	1254.0	1.0	2.077729737735119	0.7710231002544348	0.0	0.4035714285714286	0.21538147178668648	41.256629815333866	39.11521443121589	5.0	2.1689355175270197	2.0	24.291107195077988	26.272517906777505	74.38815985748809	162.39399999999986	0.6608187134502924	9.270588520914316	13.2352943867445	31.556863877922297	46.69804026931524	0.062745101749897	0.09019608050584793	0.00784313678741455	0.011764705181121826	0.11478055185222667	0.5425451802155892	0.09803921729326248	0.13333334028720856	0.09803921729326248	0.14901961386203766	0.0724264728196431	0.1034007373964414	0.06981607052637676	0.1033142483834408	0.07058823853731155
1	430	nan	0	CAT	CAT	3202	3202	0	0	0	nan	857	1590.0	1255.0	1.0	2.517911261156918	0.685267493146156	0.0	0.32339622641509436	0.12985178814470624	59.87819605808228	55.90169943749474	7.615773105863909	2.4874336668283346	2.0	41.57843007315205	43.608779327883354	-63.405014250330005	287.98599999999925	0.5361276196434158	18.137255489826202	28.28235375136137	61.11372772604227	102.77255167812109	0.06666667014360428	0.10980392247438431	0.00784313678741455	0.011764705181121826	1.1716417510467994	0.5494544433979106	0.10588235408067703	0.21960784494876862	0.10588235408067703	0.21960784494876862	0.07652850417648187	0.11933482595511126	0.07131123421941922	0.1199212971740036	0.07058823853731155
1	431	nan	0	CAT	CAT	3202	3202	0	0	0	nan	819	818.0	1239.0	1.0	2.185054209018205	0.5499581738162042	0.0	0.4342523860021209	0.19641028916985626	51.785408202438546	48.60041152089147	7.0	2.5732198757421654	2.23606797749979	39.09599605095764	43.25076888395365	63.52118534383668	228.90999999999966	0.6086956521739131	14.650980837643147	32.05490281432867	55.88235480710864	122.41568975895643	0.05882352963089943	0.12156862765550613	0.00784314051270485	0.027450978755950928	0.8380701929310234	1.5581446223410138	0.11372549086809158	0.3019607961177826	0.11372549086809158	0.3019607961177826	0.07289045192857287	0.15947712842949588	0.0682324234519031	0.14946970666539247	0.06666667014360428
1	432	nan	0	CAT	CAT	3202	3202	0	0	0	nan	1045	1470.0	1258.0	1.0	2.684630570011366	0.9072686429556864	0.0	0.32015931372549017	0.19253049665957847	77.83242262607051	65.52098900352466	10.816653826391969	3.432790435375994	2.8284271247461903	31.54042893998306	32.73254628119819	-56.78862743444582	261.1639999999992	0.6373894480024398	14.894118059426546	24.611765563488007	68.45098259299994	117.46667046099901	0.054901961237192154	0.0941176488995552	0.00784313678741455	0.0156862810254097	1.697413288461614	2.7163865248611563	0.10980392247438431	0.1725490242242813	0.10980392247438431	0.1725490242242813	0.0737332577199334	0.1218404235816238	0.06550333262488033	0.11240829709186509	0.062745101749897
1	433	nan	0	CAT	CAT	3202	3202	0	0	0	nan	804	1573.0	1257.0	1.0	2.409883386509853	0.8494650428374297	0.0	0.4068825910931174	0.12659683820516884	62.08245084794914	61.032778078668514	7.810249675906654	2.764122813754085	2.23606797749979	34.48165621579995	32.75748859890614	26.332577432656763	282.50199999999944	0.5410497981157469	17.427451450377703	26.38823603838682	55.631374426186085	99.26666976511478	0.05882352963089943	0.10980392247438431	0.00784314051270485	0.011764712631702423	1.2158360908381738	0.3260231909563375	0.11764705926179886	0.16862745583057404	0.11764705926179886	0.20000000298023224	0.07850203356025992	0.11886592810084154	0.06919325177386329	0.12346600717054078	0.06666667014360428
1	434	nan	0	CAT	CAT	3202	3202	0	0	0	nan	688	1068.0	1228.0	1.0	2.431628502377458	0.805228052737967	0.0	0.31910946196660483	0.15903681132715264	56.11355897581661	49.73932046178355	6.708203932499369	2.51222542683286	2.23606797749979	33.92977318221743	33.27339030770765	-62.63218541158782	233.15799999999956	0.5598047192839708	14.043137658387423	26.14117730408907	48.129413451999426	93.1137283667922	0.062745101749897	0.11372549086809158	0.00784313678741455	0.02352941781282425	1.1564540631635685	2.171458611977122	0.10980392247438431	0.3176470696926117	0.10980392247438431	0.3176470696926117	0.07673845714965805	0.14284796341032277	0.0699555428081387	0.13533972146336076	0.07058823853731155
1	435	nan	0	CAT	CAT	3202	3202	0	0	0	nan	569	1288.0	1256.0	1.0	2.419252695327801	0.7640922746236078	0.0	0.4183823529411765	0.17040902675203418	49.737931583218185	45.0	8.0	2.5826894100065867	2.0	29.019501920479392	32.08628607241279	-24.058030309675267	204.83999999999975	0.5508228460793805	12.894118059426546	23.513726241886616	40.00784457847476	86.53333591669798	0.062745101749897	0.125490203499794	0.00784313678741455	0.019607849419116974	1.0231618729232104	1.2488586804621362	0.10980392247438431	0.3137255012989044	0.10980392247438431	0.3137255012989044	0.07675070273468182	0.13996265620170606	0.07031255637693279	0.15207967647925832	0.06666667014360428
1	436	nan	0	CAT	CAT	3202	3202	0	0	0	nan	3788	635.0	1271.0	1.0	1.4568795876300253	0.8214308506078035	0.0	0.5081153588195841	0.302821027003645	102.83153004317231	110.13627921806692	17.08800749063506	6.45322504132303	6.0	65.26391750355839	58.6456571104233	66.82260415157288	396.4759999999991	0.7906491337925277	18.062745548784733	20.529412299394608	191.47059239074588	259.77647902071476	0.04313725605607033	0.05882352963089943	0.003921568393707275	0.003921572118997574	1.1530810972222671	1.8884394694202318	0.10588235408067703	0.10980392247438431	0.10588235408067703	1.0	0.05375817127614504	0.061099441367245856	0.050546618899352136	0.06857879593999862	0.0470588244497776
1	437	nan	0	CAT	CAT	3202	3202	0	0	0	nan	1801	1716.0	1223.0	1.0	1.384420677334489	0.8366266111872042	0.0	0.5932147562582345	0.38827006885436693	69.82273400331474	69.05070600652827	15.231546211727817	4.984303322908416	4.242640687119285	37.56594202199647	38.247050149919275	-72.88397395948147	241.4319999999996	0.8781082398829839	12.749019805341959	22.168628130108118	103.76470779255033	189.52157474309206	0.05098039284348488	0.0784313753247261	0.003921568393707275	0.023529410362243652	1.1722689455022486	3.78204652387433	0.10588235408067703	0.2666666805744171	0.10588235408067703	0.2666666805744171	0.06342795923055701	0.11029168223934387	0.05761505152279307	0.10523130191176683	0.054901961237192154
1	438	nan	0	CAT	CAT	3202	3202	0	0	0	nan	858	1273.0	1254.0	1.0	3.3627300814890773	0.9466460938448117	0.0	0.28085106382978725	0.17382135630121956	81.49334429542583	72.47068372797375	7.211102550927978	2.760883692462996	2.23606797749979	28.070161422124936	26.263267201974845	32.041187961610206	249.05599999999947	0.6299559471365639	13.831372946500778	25.003922410309315	55.2352959215641	105.86274864524603	0.05098039284348488	0.09019608050584793	0.00784314051270485	0.027450986206531525	1.942466030264331	3.697054789035925	0.10588235408067703	0.21568627655506134	0.10588235408067703	0.2666666805744171	0.07056822931888151	0.12757103270565978	0.06437680177338473	0.12338315692919118	0.062745101749897
1	439	nan	0	CAT	CAT	3202	3202	0	0	0	nan	1117	1627.0	1234.0	1.0	2.094606210211835	0.7867877742820736	0.0	0.36937830687830686	0.22106002350146928	65.6305712206926	63.51377803280167	10.198039027185569	3.474348653975801	3.0	39.14434294729043	40.50873881287617	-42.67662358689898	251.98599999999956	0.7031790997796663	14.835294462740421	27.29803989082575	71.5725510455668	151.27451372146606	0.05882352963089943	0.10980392247438431	0.003921572118997574	0.011764705181121826	0.5790381737186613	2.584068591600115	0.10980392247438431	0.3607843220233917	0.10980392247438431	0.5254902243614197	0.0713235310708674	0.13124057639820072	0.06407569475878853	0.13542928712754349	0.062745101749897
1	440	nan	0	CAT	CAT	3202	3202	0	0	0	nan	673	1807.0	1238.0	1.0	1.7142216048791392	0.6873476733161765	0.0	0.4398692810457516	0.2505983725740887	43.852095440756955	44.40720662234904	6.708203932499369	2.765637774036852	2.8284271247461903	31.454916383705143	31.851029301719105	-84.59104578065634	183.7059999999998	0.7186332087560064	10.482353202998638	32.50588298588991	42.960785534232855	132.1882384121418	0.054901961237192154	0.11372549086809158	0.00784313678741455	0.027450986206531525	0.684164833880137	6.872323980911722	0.10980392247438431	1.0	0.10980392247438431	1.0	0.07229209105516302	0.2241785033509649	0.06383474819351093	0.19641640180110223	0.062745101749897
1	441	nan	0	CAT	CAT	3202	3202	0	0	0	nan	635	1517.0	1234.0	1.0	3.087852078258871	0.8301790868051677	0.0	0.3149801587301587	0.13408773830946322	61.67723609532737	51.40038910358559	6.324555320336759	2.388030922036452	2.0	34.3117661640624	34.38486185672576	73.71524673027369	243.94799999999952	0.474943904263276	14.396078873425722	28.682353667914867	43.792158491909504	111.91372840106487	0.062745101749897	0.12941177189350128	0.003921568393707275	0.0313725471496582	0.619670142935042	1.5633971532748656	0.10588235408067703	0.239215686917305	0.10588235408067703	0.9058823585510254	0.07537214069856399	0.15016939093149145	0.06896402912111733	0.1762420919701809	0.06666667014360428
1	442	nan	0	CAT	CAT	3202	3202	0	0	0	nan	1274	928.0	1244.0	1.0	1.6995694351363237	0.5496743309356439	0.0	0.4537037037037037	0.20594447145645922	56.94692974350379	54.817880294662984	8.94427190999916	3.39404954978037	3.0	41.803005575769134	47.57227114011384	17.725946575069738	278.8139999999994	0.6737176097303015	16.49019653722644	31.090196937322617	83.95294396206737	153.54902423918247	0.054901961237192154	0.07450980693101883	0.00784314051270485	0.0313725471496582	1.2862552216253234	3.8542218552343597	0.10196078568696976	0.23529411852359772	0.10196078568696976	0.250980406999588	0.07169650668359322	0.13517476929270703	0.06589713026849872	0.12052513676544935	0.06666667014360428
1	443	nan	0	CAT	CAT	3202	3202	0	0	0	nan	642	1765.0	1254.0	1.0	2.2231825827403053	0.6006297742460602	0.0	0.4745011086474501	0.17832404722364467	47.07382210487099	46.647615158762406	7.0	2.467582334214298	2.0	31.50643962279645	37.63680502987313	20.77480772097636	212.6999999999998	0.5786390265885534	13.568627882748842	32.83529492467642	43.572550524026155	97.35686527192593	0.05882352963089943	0.10588235408067703	0.00784313678741455	0.019607841968536377	1.0929795950193706	5.227300832198843	0.10980392247438431	1.0	0.10980392247438431	1.0	0.07374254284102631	0.178452689808024	0.06787001639256411	0.15164620758866967	0.06666667014360428
1	444	nan	0	CAT	CAT	3202	3202	0	0	0	nan	1141	1486.0	1275.0	1.0	1.901814213678227	0.814589372938053	0.0	0.38573360378634214	0.2213671171312936	64.25311581541746	66.2872536767062	12.529964086141668	4.026384307602684	3.1622776601683795	35.2770325643849	37.26925278210775	-49.058487961995816	254.50199999999947	0.6955196586406583	14.878431774675846	28.043137945234776	76.47451247274876	149.31372993439436	0.05882352963089943	0.11372549086809158	0.00784313678741455	0.0156862810254097	0.8849923902377843	1.7471700775248376	0.10980392247438431	0.21568627655506134	0.10980392247438431	0.21960784494876862	0.0732927673629352	0.13814353667603338	0.06702411259662468	0.13086216471024922	0.06666667014360428
1	445	nan	0	CAT	CAT	3202	3202	0	0	0	nan	1123	1660.0	1273.0	1.0	1.783064803129423	0.7565107202354487	0.0	0.48932461873638344	0.2541594936637553	59.722810647729965	56.72741841473134	9.055385138137417	3.3902272414674344	3.0	32.4963037297715	39.05760086392477	-26.13258596416065	235.63599999999954	0.7238156622623267	13.9490199200809	32.1098048761487	71.4235313758254	159.89412269741297	0.054901961237192154	0.11764705926179886	0.00784313678741455	0.019607849419116974	1.079580576437853	0.5787358763664782	0.10196078568696976	0.4431372582912445	0.10196078568696976	0.4431372582912445	0.06905455405980644	0.15895943007994406	0.06360065126965753	0.14238123125326177	0.05882352963089943
1	446	nan	0	CAT	CAT	3202	3202	0	0	0	nan	674	1039.0	1261.0	1.0	2.2054559651233125	0.7965252652694609	0.0	0.4011904761904762	0.20557167011601302	52.6296867696378	47.38143096192854	7.0710678118654755	2.5930444300984963	2.23606797749979	31.291992532922826	31.820184642125128	45.69731494740859	202.9799999999997	0.6373522458628842	12.45098078623414	23.470588885247707	47.827452797442675	89.49412027746439	0.06666667014360428	0.0941176488995552	0.003921568393707275	0.0313725546002388	0.6232632111841183	2.606378962871607	0.10588235408067703	0.2549019753932953	0.10588235408067703	0.2549019753932953	0.07546048961354024	0.1422459932439255	0.07096061245911377	0.13278059388347832	0.07058823853731155
1	447	nan	0	CAT	CAT	3202	3202	0	0	0	nan	463	1081.0	1277.0	1.0	3.066180038435205	0.8086908327713552	0.0	0.2823170731707317	0.1409243999821121	51.806863928352314	42.37924020083418	5.656854249492381	2.125290738545004	2.0	26.81054474893252	30.474554314738715	-46.55376688347538	203.18999999999966	0.5038084874863983	12.41568661481142	24.878432102501392	34.05882465094328	79.9058845937252	0.06666667014360428	0.13725490868091583	0.00784313678741455	0.019607841968536377	1.1320966431105817	3.620820870004453	0.10588235408067703	0.4941176474094391	0.10588235408067703	0.8196078538894653	0.08114827852817921	0.16260413138889798	0.07356117635192932	0.17258290409011923	0.07450980693101883
1	448	nan	0	CAT	CAT	3202	3202	0	0	0	nan	957	1222.0	1247.0	1.0	2.0702473988007495	0.7414466651864955	0.0	0.36045197740112994	0.19143181064677367	58.94335059686042	58.215118311311535	10.770329614269007	3.326904454168654	2.8284271247461903	37.28771359182084	39.55168408704522	66.17411505763663	250.64199999999954	0.6479350033852401	14.615686692297459	26.58823623508215	61.380393870174885	105.4117684289813	0.054901961237192154	0.07058823853731155	0.011764705181121826	0.027450978755950928	2.2302192474879674	5.083323644687316	0.11372549086809158	0.21960784494876862	0.11372549086809158	0.22745098173618317	0.072714859165659	0.1322797822640903	0.06413834260206362	0.11014813837929081	0.062745101749897
1	449	nan	0	CAT	CAT	3202	3202	0	0	0	nan	777	1360.0	1251.0	1.0	1.8345928083804892	0.3639765717687922	0.0	0.4868421052631579	0.22610301711535033	44.075752151439744	42.20189569201838	8.06225774829855	2.6862865638692432	2.23606797749979	36.67151483099655	41.05251272024087	-59.94277064262989	207.8079999999997	0.6641025641025641	12.776471007615328	21.160784870386124	55.04706089571118	84.14902180433273	0.062745101749897	0.08627451211214066	0.00784313678741455	0.019607841968536377	0.3641707447941508	1.3859841460049553	0.09803921729326248	0.23137255012989044	0.09803921729326248	0.23137255012989044	0.07300840575780188	0.1209187706879207	0.07084563821841851	0.10829989936207558	0.07058823853731155
1	450	nan	0	CAT	CAT	3202	3202	0	0	0	nan	1270	1148.0	1264.0	1.0	2.178986817366019	0.6905227577223171	0.0	0.33749667818230134	0.1530447082390418	67.9554328344846	73.05477397131553	11.180339887498949	3.8918303553930262	3.1622776601683795	44.76834126435828	49.15288945314731	-24.393332075379565	322.921999999999	0.5840423085766843	18.298039719462395	33.83529506623745	83.88235557451844	180.89804404228926	0.05882352963089943	0.10196078568696976	0.00784313678741455	0.0313725546002388	1.4985697073449216	0.7811020666498993	0.10196078568696976	0.24313725531101227	0.10196078568696976	0.545098066329956	0.0740811324674591	0.13698500026816782	0.06604909887757357	0.14243940475770808	0.062745101749897
1	451	nan	0	CAT	CAT	3202	3202	0	0	0	nan	1055	1740.0	1245.0	1.0	1.5541893554390018	0.5231186065268708	0.0	0.45240137221269294	0.27455431410947817	49.15849141404851	53.150729063673246	7.810249675906654	3.161482674270794	2.8284271247461903	38.03320780930213	41.89581058323341	73.65712095704362	219.74399999999955	0.7447935051182492	12.07058846950531	20.12549076974392	65.54509983584285	115.85490561276674	0.054901961237192154	0.08137255162000656	0.003921572118997574	0.027450978755950928	0.7560002918756467	2.512873816991372	0.10980392247438431	0.23529411852359772	0.10980392247438431	0.2823529541492462	0.06781229477250174	0.11306455488620179	0.062128056716438715	0.10981507641020544	0.05882352963089943
1	452	nan	0	CAT	CAT	3202	3202	0	0	0	nan	719	799.0	1257.0	1.0	2.13696241480367	0.8270729230834442	0.0	0.32343679712100765	0.1726789232362076	54.503641044463	56.568542494923804	8.48528137423857	2.9629533195714495	2.23606797749979	29.898296870688434	30.636204277549048	12.129503216788146	228.7439999999996	0.5891028267103646	12.980392515659332	25.207843862473965	46.65490324795246	86.25882606208324	0.054901961237192154	0.0784313753247261	0.00784314051270485	0.0313725471496582	1.5802137337694264	2.3852508431997648	0.10196078568696976	0.2235294133424759	0.10196078568696976	0.2235294133424759	0.07375223020260985	0.14322638558223844	0.06488859978852915	0.11997055085129797	0.062745101749897
1	453	nan	0	CAT	CAT	3202	3202	0	0	0	nan	1449	986.0	1241.0	1.0	2.5449461605423545	0.9194540193218205	0.0	0.3331034482758621	0.1790231900340828	90.07263314901611	80.49844718999243	15.556349186104045	4.817538861306525	3.605551275463989	35.500812558414665	35.41633787755782	58.91232065579338	318.92199999999923	0.619098483230079	19.200000550597906	30.64313815534115	94.32549279928207	152.69804383814335	0.054901961237192154	0.07450980693101883	0.00784314051270485	0.02352941781282425	2.0600134568602964	4.687257504556987	0.10588235408067703	0.21176470816135406	0.10588235408067703	0.2549019753932953	0.07773279575140853	0.12406128807830424	0.06509695845361081	0.10538167276614448	0.062745101749897
1	454	nan	0	CAT	CAT	3202	3202	0	0	0	nan	693	1298.0	1268.0	1.0	1.948449445386468	0.6779557733345939	0.0	0.4095744680851064	0.20517893209333019	47.23519896670988	46.2709412050371	6.4031242374328485	2.626500548282669	2.23606797749979	31.752165280497014	34.72272196952413	-8.38593340937758	206.01799999999963	0.6476635514018692	12.101961150765419	21.721569418907166	48.231374353170395	92.66274829953909	0.062745101749897	0.11764705926179886	0.00784313678741455	0.0156862735748291	0.5484162028409605	0.9640193285959534	0.10196078568696976	0.3137255012989044	0.10196078568696976	0.3137255012989044	0.07424516043414367	0.13326116207918506	0.06959794278956767	0.13371247950871443	0.06666667014360428
1	455	nan	0	CAT	CAT	3202	3202	0	0	0	nan	1209	1406.0	1263.0	1.0	1.6159499324396815	0.610650335563542	0.0	0.5112050739957716	0.2552946072695136	55.26180826209593	57.0087712549569	10.04987562112089	3.577818219409031	3.0	38.922820528240514	43.76184542113533	3.6418017913336045	243.94799999999947	0.727218045112782	16.337255366146564	27.952942058444023	85.43921872973442	158.00000509619713	0.062745101749897	0.10980392247438431	0.00784313678741455	0.023529410362243652	1.3734316644537257	2.552945866802815	0.1764705926179886	0.21176470816135406	0.1764705926179886	0.23137255012989044	0.07854449695262772	0.1343891445117501	0.0706693289741393	0.1306865219985088	0.06666667014360428
1	456	nan	0	CAT	CAT	3202	3202	0	0	0	nan	1255	1876.0	1269.0	1.0	1.3055241160542195	0.7474642867805554	0.0	0.6403061224489796	0.36887441549178146	53.77832458771356	54.20332093147061	14.560219778561036	4.726201805240456	4.0	33.71245188005028	35.725048288168225	-22.13410446157752	206.76999999999978	0.8485463150777552	10.18431393802166	24.011765263974667	72.6941191740334	201.7215735912323	0.05098039284348488	0.13725490868091583	0.003921568393707275	0.0313725471496582	1.1275796520039993	1.6426601723008525	0.11372549086809158	0.26274511218070984	0.11372549086809158	0.2705882489681244	0.056266927834373814	0.1326616865412965	0.057923600935484786	0.16073432158663928	0.054901961237192154
1	457	nan	0	CAT	CAT	3202	3202	0	0	0	nan	923	1126.0	1266.0	1.0	1.8746262527529847	0.7251974018895214	0.0	0.4226190476190476	0.1860174169398762	54.64432298428999	59.0592922409336	11.0	3.773778715739904	3.0	36.58381967576603	37.62485757014213	-25.021665752810218	249.70599999999962	0.6249153689911984	14.90980426967144	27.75294204056263	63.72941369190812	134.364709995687	0.05882352963089943	0.11372549086809158	0.003921572118997574	0.02352941781282425	1.0042746108498322	0.895303766216414	0.12941177189350128	0.3921568691730499	0.12941177189350128	0.5686274766921997	0.07806180245901277	0.1453033614689143	0.06904595199556676	0.14557390032035428	0.062745101749897
1	458	nan	0	CAT	CAT	3202	3202	0	0	0	nan	1180	952.0	1252.0	1.0	2.1394396183187596	0.8727613642453552	0.0	0.41316526610644255	0.20463222497869346	71.98673571586372	68.60029154456998	12.529964086141668	3.8366231635118657	3.0	32.91899919625657	35.14011700387496	-54.67751007023609	269.1899999999995	0.6512141280353201	16.427451480180025	30.09019710123539	75.23529646918178	139.1058871857822	0.05098039284348488	0.07058823853731155	0.011764705181121826	0.043137259781360626	2.4677199564006083	5.537119687111661	0.11764705926179886	0.21176470816135406	0.11764705926179886	0.24705882370471954	0.0723676276659913	0.13255593436667573	0.06375872582134048	0.11788634507269677	0.062745101749897
1	459	nan	0	CAT	CAT	3202	3202	0	0	0	nan	968	917.0	1295.0	1.0	3.1486414175784194	0.9030053805614926	0.0	0.28990715783168614	0.15624355097016812	80.85669611707415	67.23094525588644	7.615773105863909	2.8223702078242665	2.53224755112299	32.942397490062454	34.7384007900878	29.816780792810736	279.0239999999994	0.5568018406672419	17.16078481450677	34.95294211804867	67.10196339711547	150.24706327915192	0.062745101749897	0.125490203499794	0.003921568393707275	0.023529410362243652	0.5201738849978402	4.75076679444079	0.12941177189350128	0.8705882430076599	0.12941177189350128	0.8823529481887817	0.07835974801144643	0.15960247542487976	0.06932021012098706	0.1552139083462313	0.06666667014360428
1	460	nan	0	CAT	CAT	3202	3202	0	0	0	nan	631	1205.0	1255.0	1.0	3.1005438724224437	0.7488673644746633	0.0	0.2959662288930582	0.1279774924455326	58.79870272620211	54.644304369257	6.708203932499369	2.190120344918837	2.0	34.922144899469764	38.96707059351622	-66.82135936652361	248.91599999999946	0.4906687402799378	15.627451460808516	26.898040138185024	45.80000164359808	80.97647359967232	0.06666667014360428	0.11372549086809158	0.00784313678741455	0.011764712631702423	0.9883340879290833	1.327516269244339	0.10196078568696976	0.19607843458652496	0.10196078568696976	0.19607843458652496	0.07736362109311146	0.13315861454547043	0.07258320387258016	0.12833038605336342	0.07058823853731155
1	461	nan	0	CAT	CAT	3202	3202	0	0	0	nan	1091	1642.0	1276.0	1.0	1.958098878163381	0.8368899436046077	0.0	0.4870535714285714	0.2515328840083679	64.64957874117651	55.731499172371095	9.0	3.3214544206208747	3.0	30.041637771599603	35.38731700513744	-17.061697590607235	233.4639999999996	0.7263648468708388	14.003921877592802	26.815686978399754	70.50980631634593	151.96078883856535	0.05882352963089943	0.11372549086809158	0.003921572118997574	0.0156862810254097	0.19581284166618562	2.3777431997047924	0.12156862765550613	0.38823530077934265	0.12156862765550613	0.40392157435417175	0.070019609387964	0.13407843489199878	0.06462860340636657	0.13928578262013322	0.062745101749897
1	462	nan	0	CAT	CAT	3202	3202	0	0	0	nan	909	1262.0	1305.0	1.0	2.4764998340858853	0.9097306601186006	0.0	0.4353448275862069	0.21257731011083755	69.86526391092482	58.9406481131655	9.219544457292887	3.071510555111056	2.8284271247461903	28.461123436020785	29.007980680188584	-71.79759942761238	231.80799999999962	0.6862967157417894	13.592157255858183	29.02745170891285	58.19215863570571	131.21176831424236	0.054901961237192154	0.0941176488995552	0.00784314051270485	0.03921569138765335	0.9771013908561623	2.315526524439182	0.10980392247438431	0.25882354378700256	0.10980392247438431	0.3921568691730499	0.07006266626731023	0.14962603973666416	0.06401777627690397	0.14434737988365495	0.062745101749897
1	463	nan	0	CAT	CAT	3202	3202	0	0	0	nan	756	971.0	1263.0	1.0	3.4898478782267066	0.927750524385461	0.0	0.3230769230769231	0.14556328351354178	76.71506980179223	62.96824596572466	8.48528137423857	2.8577369845123117	2.23606797749979	28.88235294117647	28.63013851437471	61.366137590344366	255.46999999999943	0.5637583892617449	15.38431416079402	23.752941958606243	52.98823716118932	85.16470838338137	0.062745101749897	0.09803921729326248	0.00784313678741455	0.011764712631702423	1.1676518204455102	2.675727786280234	0.11372549086809158	0.4117647111415863	0.11372549086809158	0.4117647111415863	0.07730811136077397	0.11936151737993086	0.07009026079522397	0.11265173066584837	0.06666667014360428
1	464	nan	0	CAT	CAT	3202	3202	0	0	0	nan	855	1072.0	1297.0	1.0	2.0587014107068446	0.8712205063849475	0.0	0.4344512195121951	0.22885603901541307	60.063018455294674	54.70831746635972	8.54400374531753	3.0723837633557807	2.8284271247461903	28.526355203153287	29.484447522138773	53.17516678145845	216.6739999999996	0.6909090909090909	12.905882727354765	22.66666741669178	57.69804120436311	108.08627812564373	0.05882352963089943	0.11372549086809158	0.00784313678741455	0.0156862810254097	1.032582350356415	1.2722759883308967	0.10980392247438431	0.23529411852359772	0.10980392247438431	0.23529411852359772	0.0746004781928021	0.13102119894041492	0.06748308912791007	0.1264166995621564	0.06666667014360428
1	465	nan	0	CAT	CAT	3202	3202	0	0	0	nan	1105	1553.0	1269.0	1.0	1.8963732147548142	0.5484103145635645	0.0	0.43333333333333335	0.1824898695096155	56.000861520154075	51.478150704935004	7.0	2.765704617185919	2.23606797749979	46.040116286694015	46.82844568052902	73.83112021628163	275.84599999999944	0.663066306630663	17.48627506941557	33.33333446085453	77.85098326578736	153.43137807399035	0.062745101749897	0.125490203499794	0.00784313678741455	0.0156862735748291	0.5278262013619861	0.9319497514179897	0.10196078568696976	0.23137255012989044	0.10196078568696976	0.23137255012989044	0.07440968114644923	0.1418439764291682	0.07045337852107454	0.13885192585881478	0.07058823853731155
1	466	nan	0	CAT	CAT	3202	3202	0	0	0	nan	662	852.0	1276.0	1.0	2.086688136318972	0.8326650865977625	0.0	0.41792929292929293	0.1854313391202386	51.8686285464728	50.08991914547278	9.899494936611665	3.372014442001352	2.8284271247461903	25.615261679344357	28.72364825756887	-22.307583026838035	211.8079999999998	0.605672461116194	12.54901996999979	23.14902027696371	43.79215815290809	91.06274800002575	0.05882352963089943	0.11372549086809158	0.00784313678741455	0.019607849419116974	1.6491867541467142	1.5046389754628047	0.10196078568696976	0.250980406999588	0.10196078568696976	0.250980406999588	0.07605466648484721	0.14029709258765885	0.06615129630348654	0.13755702114807514	0.062745101749897
1	467	nan	0	CAT	CAT	3202	3202	0	0	0	nan	560	1246.0	1299.0	1.0	2.1997936015251534	0.6034220859404164	0.0	0.37209302325581395	0.16936320738468658	43.78532029423513	42.95346318982906	7.810249675906654	2.4509121118985635	2.0	33.66976301039956	34.915376035577665	-85.44648551559527	203.83999999999975	0.6044252563410686	12.345098450779915	24.815687119960785	38.78039352595806	81.95686557143927	0.062745101749897	0.13333334028720856	0.00784313678741455	0.0156862735748291	1.1238733674464714	1.2631045352822476	0.10196078568696976	0.2078431397676468	0.10196078568696976	0.2078431397676468	0.07392274521425099	0.14859692886204062	0.0692507027249251	0.1463515456632844	0.07058823853731155
1	468	nan	0	CAT	CAT	3202	3202	0	0	0	nan	2481	1844.0	1275.0	1.0	1.4848400405731461	0.7922265923412029	0.0	0.5481661511268228	0.35719380575070053	82.58211817196734	77.07788269017254	15.556349186104045	5.382239406083144	5.0	47.66440858436543	50.393840584424574	-54.99450983515789	295.4379999999992	0.8340897629853757	15.874510198831558	42.356863886117935	140.3411797247827	304.35687225684524	0.05098039284348488	0.07450980693101883	0.003921568393707275	0.035294122993946075	1.3950249366511305	5.562104621146726	0.10588235408067703	1.0	0.10588235408067703	1.0	0.06453052926354291	0.17218237352080462	0.056566376350174405	0.12267507950699123	0.054901961237192154
1	469	nan	0	CAT	CAT	3202	3202	0	0	0	nan	507	788.0	1269.0	1.0	3.1780187464130982	0.9021261110862364	0.0	0.3045045045045045	0.15203958623465003	58.7813717743555	51.62363799656123	6.4031242374328485	2.166009593791872	2.0	24.748737341529164	25.36254280632418	52.758126966803786	204.7059999999997	0.5677491601343786	12.447059217840433	24.800000742077827	34.53725603967905	65.17255103588104	0.054901961237192154	0.09019608050584793	0.011764705181121826	0.0313725471496582	1.8172028468816588	2.120289862316409	0.10588235408067703	0.29019609093666077	0.10588235408067703	0.29019609093666077	0.07408963820143115	0.14761905203617753	0.06812082059108295	0.128545465554006	0.06666667014360428
1	470	nan	0	CAT	CAT	3202	3202	0	0	0	nan	1268	1792.0	1302.0	1.0	2.2101680247986395	0.7373557426274747	0.0	0.47050092764378476	0.1979666692818534	69.93717294252457	63.7808748764079	8.06225774829855	2.993647524837021	2.8284271247461903	39.18297600420821	47.24288432139932	17.047661071409912	283.70599999999956	0.6045292014302741	17.717647545039654	52.70980505645275	82.72157128155231	257.55686873942614	0.05882352963089943	0.125490203499794	0.003921572118997574	0.035294122993946075	0.5640349384790811	6.924940546799792	0.10588235408067703	1.0	0.10588235408067703	1.0	0.07087059018015862	0.210839220225811	0.06523783224097186	0.2031205589427651	0.062745101749897
1	471	nan	0	CAT	CAT	3202	3202	0	0	0	nan	2524	748.0	1279.0	1.0	1.4154101974384303	0.8727008023800924	0.0	0.6306846576711644	0.3294261397929673	85.6089186504977	87.0976463516667	19.0	6.891952892674752	6.041381265149109	43.58076397759939	41.79901453077464	-8.214648157380294	310.29199999999946	0.8148506860371266	16.705882746726274	27.22353033721447	131.22745368257165	206.52941864728928	0.0470588244497776	0.06666667014360428	0.003921568393707275	0.011764705181121826	3.055332616703883	5.100748852976958	0.125490203499794	0.19607843458652496	0.125490203499794	0.21568627655506134	0.06233538338330699	0.10158033707915846	0.051991859620670225	0.08182623559718276	0.05098039284348488
1	472	nan	0	CAT	CAT	3202	3202	0	0	0	nan	974	1740.0	1296.0	1.0	1.8832196084376982	0.8097148742642412	0.0	0.4924165824064712	0.245862231119874	58.909081842154556	53.823786563191554	8.48528137423857	3.1268075959329944	2.8284271247461903	31.481937036188892	34.56923370098261	35.6824819072569	223.1199999999996	0.7101713452424354	13.14901990070939	22.188235945999622	64.77647266536951	119.0941212773323	0.05882352963089943	0.09803921729326248	0.003921572118997574	0.019607849419116974	0.3898558620011974	1.1247904565850082	0.10588235408067703	0.3294117748737335	0.10588235408067703	0.364705890417099	0.07069365538015801	0.11929159110752485	0.06650561875294611	0.12227322513073131	0.062745101749897
1	473	nan	0	CAT	CAT	3202	3202	0	0	0	nan	771	1340.0	1306.0	1.0	2.046217156951574	0.4438783020162898	0.0	0.3746355685131195	0.20014641568618363	47.18587515534692	49.03060268852505	7.615773105863909	2.588852009241667	2.23606797749979	35.08210510161349	42.2826530340216	63.02676744170971	220.01799999999957	0.6258116883116883	13.521569091826677	26.70196159929037	53.69019829854369	115.8078467771411	0.062745101749897	0.12941177189350128	0.003921568393707275	0.019607841968536377	0.6209888474610059	1.0216708632608762	0.10588235408067703	0.2666666805744171	0.10588235408067703	0.29019609093666077	0.07470480161230209	0.1475246497198363	0.06963709247541335	0.1502047299314411	0.06666667014360428
1	474	nan	0	CAT	CAT	3202	3202	0	0	0	nan	1898	1455.0	1286.0	1.0	1.3277308948137	0.7794680042648345	0.0	0.5472895040369089	0.37862307447200944	67.82823508391627	67.00746227100382	14.317821063276353	5.651957116305444	5.0990195135927845	41.68515873804961	42.49045800147869	19.376536111863608	250.9859999999995	0.848647440196736	14.627451300621033	22.20392233133316	120.49804141744971	179.92941810190678	0.05098039284348488	0.06666667014360428	0.003921568393707275	0.019607841968536377	3.0233991178724757	2.6465064579654753	0.1411764770746231	0.21176470816135406	0.1411764770746231	0.21176470816135406	0.07277338955532853	0.11046727528026448	0.06348685006188078	0.09479948266696879	0.054901961237192154
1	475	nan	0	CAT	CAT	3202	3202	0	0	0	nan	1031	1667.0	1289.0	1.0	2.0136360570830756	0.7539347758084896	0.0	0.4383503401360544	0.22836076040551223	60.726975765483985	54.037024344425184	8.06225774829855	3.1858657486224846	2.8284271247461903	38.73666510399034	39.894542882496395	-43.422498764687205	238.18999999999951	0.65710643722116	14.337255243211985	35.62353044748306	67.4000021032989	172.65490718185902	0.05882352963089943	0.125490203499794	0.003921572118997574	0.023529410362243652	0.4568005057749388	2.3235073815717406	0.10588235408067703	0.6078431606292725	0.10588235408067703	0.6078431606292725	0.07132962807568151	0.1772314947635973	0.0653734259003869	0.16746353751877693	0.062745101749897
1	476	nan	0	CAT	CAT	3202	3202	0	0	0	nan	1113	879.0	1307.0	1.0	1.6782655575273357	0.8032988211437294	0.0	0.4732142857142857	0.23974440516296422	59.218698689117105	60.83584469702052	9.848857801796104	3.8068325272006773	3.605551275463989	36.68811386696029	35.269247233065585	29.164891137624693	241.53399999999957	0.7210884353741497	17.105882816016674	28.215687178075314	100.69412092491984	148.50196573883295	0.062745101749897	0.10588235408067703	0.019607841968536377	0.023529410362243652	2.256890777617037	1.7230750555464789	0.1725490242242813	0.7686274647712708	0.1725490242242813	0.7686274647712708	0.08727491232661569	0.1439575876432414	0.09047090828833769	0.13342494675546537	0.0784313753247261
1	477	nan	0	CAT	CAT	3202	3202	0	0	0	nan	934	932.0	1303.0	1.0	2.3728518073323572	0.7405400128014559	0.0	0.3286418015482055	0.1356718999047191	62.30623741471687	57.07889277132134	8.94427190999916	2.6703065835237347	2.23606797749979	40.4	41.87055596648893	-10.846870108109037	294.1259999999993	0.5288788221970555	18.905883003026247	39.2156874909997	69.03137535974383	150.0156910121441	0.06666667014360428	0.1411764770746231	0.003921568393707275	0.0156862735748291	0.5098542588883981	1.1134823604013622	0.11372549086809158	0.729411780834198	0.11372549086809158	0.729411780834198	0.07844764731546161	0.16272069498340125	0.07390939546011117	0.16061637153334485	0.07058823853731155
1	478	nan	0	CAT	CAT	3202	3202	0	0	0	nan	884	1278.0	1310.0	1.0	2.2052687922239977	0.8436555161696646	0.0	0.3706498951781971	0.2160680345846106	62.03469735307118	54.70831746635972	8.0	2.9325072647846704	2.8284271247461903	32.69043259979354	33.30549079373024	-57.06897435015114	226.74399999999955	0.6990905496243575	12.75294154137373	25.59215758740902	57.85098221153021	117.68627832084894	0.05882352963089943	0.10980392247438431	0.00784313678741455	0.02352941781282425	0.6610640132303633	1.6447671801856132	0.09803921729326248	0.24705882370471954	0.09803921729326248	0.24705882370471954	0.07084967522985405	0.14217865326338344	0.06544228756960431	0.1331292741186074	0.062745101749897
1	479	nan	0	CAT	CAT	3202	3202	0	0	0	nan	943	1584.0	1274.0	1.0	1.6633966705812706	0.657541887529084	0.0	0.5348837209302325	0.26806062330719127	50.45790980455742	48.25971404805462	9.433981132056603	3.330625358256137	3.0	38.397250006089145	38.01589693395525	72.48064606167951	210.25399999999982	0.7287480680061824	12.945098362863064	23.21176542341709	58.27058968320489	99.74902293086052	0.054901961237192154	0.07450980693101883	0.00784313678741455	0.023529410362243652	1.2180839140337756	2.41355784867155	0.11764705926179886	0.21176470816135406	0.11764705926179886	0.21176470816135406	0.07073824242001674	0.12684024821539394	0.06179277803097019	0.10577839123102918	0.05882352963089943
1	480	nan	0	CAT	CAT	3202	3202	0	0	0	nan	815	1887.0	1291.0	1.0	1.9342001126926995	0.8807597736086346	0.0	0.47494172494172493	0.24091151085370546	57.232626762135105	54.91812087098393	8.54400374531753	3.1612032872337217	2.8284271247461903	31.59657608314612	27.103272931748474	66.69162180329795	206.1839999999997	0.7893462469733656	10.125490434467793	19.125490713864565	48.67451101541519	129.42353316023946	0.05098039284348488	0.08627451211214066	0.003921568393707275	0.05882352590560913	1.2138992579734054	3.3918633548503365	0.16078431904315948	0.32549020648002625	0.16078431904315948	0.7098039388656616	0.06027077639564162	0.11384220663014621	0.05972332639928244	0.15880188117820793	0.054901961237192154
1	481	nan	0	CAT	CAT	3202	3202	0	0	0	nan	1340	1146.0	1301.0	1.0	2.490863108010945	0.8537718740643746	0.0	0.35060177917320773	0.1592983437620521	81.6826087724512	77.88452991448301	11.704699910719626	4.075411139082549	3.605551275463989	45.530715155311356	42.52782783634616	6.356592904595928	325.12599999999924	0.5531475748194016	18.36862786114216	31.580393061041832	85.08235497027636	172.92157349735498	0.054901961237192154	0.09019608050584793	0.003921568393707275	0.027450986206531525	1.3517190895464932	1.3578142193313167	0.11764705926179886	0.2980392277240753	0.11764705926179886	0.4313725531101227	0.07376958980378377	0.12682888779534873	0.06349429475393759	0.12904595037116043	0.05882352963089943
1	482	nan	0	CAT	CAT	3202	3202	0	0	0	nan	1247	1386.0	1296.0	1.0	1.6905143147756903	0.7126787318764597	0.0	0.5347341337907375	0.2605218292613032	59.93960285523591	59.53990258641679	10.0	3.542650753338273	3.0	39.53697607385042	42.04706640029381	-17.922386928045857	245.25399999999973	0.7281751824817517	18.000000566244125	28.764706678688526	111.49412156641483	161.74118105322123	0.062745101749897	0.10196078568696976	0.011764705181121826	0.019607849419116974	4.490687311898112	0.7067075210473945	0.18431372940540314	0.22745098173618317	0.1921568661928177	0.38823530077934265	0.08372093286625175	0.13378933338924895	0.08940988096745375	0.1297042350065928	0.07450980693101883
1	483	nan	0	CAT	CAT	3202	3202	0	0	0	nan	1176	1504.0	1289.0	1.0	2.5426953130756487	0.8531497596189043	0.0	0.35336538461538464	0.19104426546770473	77.28693108424184	68.8839603971781	8.54400374531753	3.076720866806646	2.8284271247461903	35.42419520536713	40.317969532404994	36.8351511535385	278.12599999999935	0.6250332181769864	17.10588287934661	31.01960878074169	79.87059124559164	150.07451401650906	0.062745101749897	0.10588235408067703	0.003921568393707275	0.019607841968536377	0.543162716737265	0.9357025791428271	0.10980392247438431	0.20392157137393951	0.10980392247438431	0.26274511218070984	0.07405144103613251	0.1342840206958515	0.06791716942652351	0.12761438266709954	0.06666667014360428
1	484	nan	0	CAT	CAT	3202	3202	0	0	0	nan	1172	1170.0	1305.0	1.0	1.3014158537516065	0.47861486285722077	0.0	0.5717073170731707	0.30094064471751214	46.8155329162064	52.20153254455275	12.36931687685298	4.649796049077565	4.0	40.0	41.105205954098146	10.122511506796512	221.22199999999958	0.7520051331408405	13.227451328188181	24.729412607848644	74.5254921503365	178.5215739160776	0.05882352963089943	0.11372549086809158	0.003921568393707275	0.027450986206531525	1.163277888977607	1.305250129860999	0.10196078568696976	0.2705882489681244	0.10196078568696976	0.4274509847164154	0.07188832243580533	0.1343989815643948	0.06358830388253968	0.15232216204443483	0.05882352963089943
1	485	nan	0	CAT	CAT	3202	3202	0	0	0	nan	102	821.0	1298.0	1.0	4.279816366398989	0.5542012053489271	0.0	0.2318181818181818	0.07460426848996027	25.664247108510985	26.40075756488817	2.8284271247461903	1.1743710240586698	1.0	16.866766283969454	21.362476299543726	-59.66766483802359	131.07600000000002	0.35978835978835977	7.400000177323818	12.050980769097805	8.847059059888124	15.105882845818996	0.07254902273416519	0.12156862765550613	0.011764705181121826	0.0156862810254097	0.8717844302822156	0.389124399137133	0.125490203499794	0.30980393290519714	0.125490203499794	0.30980393290519714	0.09024390460150998	0.14696318011094883	0.08673587313615809	0.14809689064528428	0.08235294371843338
1	486	nan	0	CAT	CAT	3202	3202	0	0	0	nan	1345	1064.0	1320.0	1.0	2.3713558889613267	0.8081383534218068	0.0	0.3745474798106377	0.17080163407203622	77.5712312847317	70.03570517957252	12.0	3.7319250569640943	3.0	46.71520940637278	45.68888902753455	48.88677160765453	314.57199999999943	0.562526139690506	18.97647112607956	32.67843233793974	87.3960810340941	165.0078479796648	0.054901961237192154	0.10196078568696976	0.00784314051270485	0.019607849419116974	1.9353142777671253	1.583565957188732	0.10588235408067703	0.20392157137393951	0.10588235408067703	0.2235294133424759	0.07215388260866752	0.12425259444083551	0.06497849891010714	0.12268241485476937	0.062745101749897
1	487	nan	0	CAT	CAT	3202	3202	0	0	0	nan	191	802.0	1303.0	1.0	2.229086016929061	0.4512652811429546	0.0	0.4134199134199134	0.17645041332946748	24.60573843800748	23.706539182259394	3.605551275463989	1.5549759585537852	1.4142135623730951	18.65601937240443	21.95791125660719	-20.856052801605212	116.63000000000005	0.5568513119533528	7.027451232075691	11.152941577136517	14.678431920707226	23.635294906795025	0.07058823853731155	0.11372549086809158	0.00784313678741455	0.007843144237995148	0.19729050657781302	0.2669021253140655	0.09803921729326248	0.16470588743686676	0.09803921729326248	0.16470588743686676	0.07808279146750768	0.12392157307929463	0.07685042890422632	0.12374499951201584	0.0784313753247261
1	488	nan	0	CAT	CAT	3202	3202	0	0	0	nan	643	860.0	1308.0	1.0	1.531997157433567	0.3583292632386084	0.0	0.41753246753246753	0.1820638374950462	36.616475332271186	48.27007354458868	8.06225774829855	3.2077575735356256	2.8284271247461903	31.304951684997057	34.184968388828416	-58.025534247723066	210.66799999999972	0.6407573492775287	13.113725800067186	20.92156931757927	43.59215804934502	72.5333358719945	0.054901961237192154	0.0784313753247261	0.00784314051270485	0.029411762952804565	1.6739994545393522	2.108939235689977	0.13333334028720856	0.37254902720451355	0.13333334028720856	0.37254902720451355	0.08145171304389556	0.12994763551291472	0.06779495808607312	0.11280456589734758	0.062745101749897
1	489	nan	0	CAT	CAT	3202	3202	0	0	0	nan	987	1403.0	1309.0	1.0	2.8210789445281774	0.9213002594335814	0.0	0.46013986013986014	0.19443625352931015	78.39853332628073	64.4980619863884	10.0	3.5817090533611693	3.0	32.0	30.48542185025036	8.006023936916256	252.5659999999997	0.6442558746736292	17.50980446115136	29.29411841928959	82.30980666726828	156.09412249177694	0.062745101749897	0.12941177189350128	0.011764705181121826	0.023529410362243652	3.7070333850923154	0.9740562757422409	0.14901961386203766	0.27450981736183167	0.14901961386203766	0.3607843220233917	0.08668220030272951	0.1450203882143049	0.08339392772772874	0.15815007344658252	0.07450980693101883
1	490	nan	0	CAT	CAT	3202	3202	0	0	0	nan	262	792.0	1299.0	1.0	4.950219089007352	0.8389238157447138	0.0	0.21010425020048115	0.0769797481715638	50.464233518477954	42.42640687119285	3.605551275463989	1.5354284273165828	1.0	26.54240418592104	27.46510201592547	0.911794457144539	206.8079999999997	0.35597826086956524	12.482353266328573	23.298039965331554	20.99607912451029	42.180393524467945	0.07058823853731155	0.14509804546833038	0.00784313678741455	0.011764705181121826	0.5185486597383155	0.7407270505629735	0.125490203499794	0.2862745225429535	0.125490203499794	0.2862745225429535	0.08668300879394843	0.16179194420369136	0.08013770658210034	0.1609938684139998	0.07450980693101883
1	491	nan	0	CAT	CAT	3202	3202	0	0	0	nan	1355	1620.0	1325.0	1.0	2.258334747778999	0.8398752504286143	0.0	0.3827683615819209	0.20413274533909095	77.50187000754029	69.06518659932803	8.94427190999916	3.492530891402245	3.1622776601683795	39.85592028823913	42.066424688041465	-31.442714605562788	288.81399999999934	0.6377971287361732	16.72156899422407	30.713726334273815	85.79608092457056	170.909808203578	0.054901961237192154	0.10196078568696976	0.003921572118997574	0.019607841968536377	0.785961081984367	3.343489792602282	0.10588235408067703	0.3019607961177826	0.10588235408067703	0.30588236451148987	0.07025869325304232	0.12904927031207486	0.06331814090374212	0.12613269978123837	0.062745101749897
1	492	nan	0	CAT	CAT	3202	3202	0	0	0	nan	858	1710.0	1326.0	1.0	1.9795435766543035	0.5583769634006776	0.0	0.39	0.16199621741547332	50.59177667977188	49.25444142409901	7.0	2.5655294065734506	2.23606797749979	35.41538672881616	41.97029780923363	-58.61716301662756	257.9859999999995	0.6023166023166021	15.772549472749233	32.3254911378026	60.0000019967556	131.85882735997438	0.05882352963089943	0.13137255609035492	0.00784313678741455	0.023529410362243652	0.7847275954226979	2.165778676525703	0.10588235408067703	0.3607843220233917	0.10588235408067703	0.6039215922355652	0.07510737844166301	0.1539309101800124	0.0699300722572909	0.15368161696966712	0.07058823853731155
1	493	nan	0	CAT	CAT	3202	3202	0	0	0	nan	1170	1088.0	1324.0	1.0	1.6490209566223257	0.7224700170218776	0.0	0.4920100925147183	0.2495943213242158	57.61910092747851	58.05170109479997	12.206555615733702	4.255966826574211	3.605551275463989	39.69573937008771	39.83797615754698	5.628328665647775	242.70599999999953	0.7282913165266105	14.862745504826307	25.07451055198908	80.08627713099122	146.18823959678411	0.05882352963089943	0.10196078568696976	0.00784314051270485	0.023529410362243652	1.1670447459058189	2.183912606017089	0.11764705926179886	0.22745098173618317	0.11764705926179886	0.24313725531101227	0.07544540865394064	0.1272817794517212	0.0684498095136677	0.12494721333058471	0.06666667014360428
1	494	nan	0	CAT	CAT	3202	3202	0	0	0	nan	843	1330.0	1319.0	1.0	2.647716596163326	0.860660092974888	0.0	0.37054945054945054	0.1833025522476547	67.12915943087415	64.07027391856539	8.06225774829855	2.6901652596152545	2.23606797749979	33.55773433118047	34.18082091392116	-0.18298310677311513	240.39999999999958	0.6182618261826183	14.086274925619364	26.078432142734528	57.70196305587888	121.1411800980568	0.062745101749897	0.12156862765550613	0.003921568393707275	0.019607849419116974	0.07741143234548058	0.6790497920812196	0.10980392247438431	0.27843138575553894	0.10980392247438431	0.27843138575553894	0.07336601523760085	0.13582516741007566	0.06844835475193224	0.14370246749472929	0.06666667014360428
1	495	nan	0	CAT	CAT	3202	3202	0	0	0	nan	1212	1014.0	1339.0	1.0	2.002698965531232	0.8172783766769962	0.0	0.43722943722943725	0.2015642746853479	68.06106220403021	62.289646009589745	12.041594578792296	3.9272333068550314	3.1622776601683795	35.76	39.21971420905274	79.42006372277953	274.88399999999933	0.6526655896607432	15.80784361436963	27.58823634684086	78.5686298571527	139.57647567242384	0.054901961237192154	0.08235294371843338	0.011764705181121826	0.023529410362243652	1.940885418375489	3.7134711894097148	0.10196078568696976	0.37254902720451355	0.10196078568696976	0.37254902720451355	0.07352485402032387	0.12831737835739934	0.06482560219237021	0.11516210864061373	0.06666667014360428
1	496	nan	0	CAT	CAT	3202	3202	0	0	0	nan	885	1234.0	1310.0	1.0	2.711565521221796	0.7137052308814623	0.0	0.29256198347107437	0.1396850501526571	63.97595090272883	55.78530272392541	7.615773105863909	2.5184216663366885	2.23606797749979	39.58980855190475	44.81171007167739	-43.23248101472187	282.1639999999992	0.5224321133412042	17.10196129977703	30.937255889177322	61.96470805630088	124.76863131672144	0.062745101749897	0.12156862765550613	0.00784313678741455	0.019607841968536377	0.5019183539158124	1.2989892459235204	0.10196078568696976	0.250980406999588	0.10196078568696976	0.250980406999588	0.07533903656289441	0.13628747087743315	0.07001661927265636	0.14098150431267958	0.07058823853731155
1	497	nan	0	CAT	CAT	3202	3202	0	0	0	nan	1221	1603.0	1333.0	1.0	2.6431671898168716	0.8897402695770977	0.0	0.3877421403620197	0.18359692322236648	82.37749314654288	72.44998274671983	9.219544457292887	3.297044228368914	3.0	39.354796403996296	37.602618949003386	23.237920057866127	289.0879999999993	0.6212159755787331	17.101961232721806	27.94902041554451	76.41960990428925	134.29020047560334	0.05098039284348488	0.0784313753247261	0.00784313678741455	0.027450978755950928	2.004323766377686	4.0247204154148255	0.11372549086809158	0.1882352977991104	0.11372549086809158	0.23137255012989044	0.07037844128692101	0.11501654491993625	0.062587723099336	0.10998378417330332	0.05882352963089943
1	498	nan	0	CAT	CAT	3202	3202	0	0	0	nan	2286	742.0	1316.0	1.0	1.7470008784886413	0.9128232749079136	0.0	0.48025210084033615	0.2875795576317098	93.24218163879206	100.40418317978589	16.55294535724685	5.624476947844543	5.0	40.82203488448477	38.07589541484248	33.80551186812131	316.05599999999924	0.8128	17.137255281209946	42.411765579134226	131.98823827132583	323.3686349801719	0.05098039284348488	0.07058823853731155	0.003921568393707275	0.023529410362243652	3.2428357279472726	7.59613449986145	0.11372549086809158	1.0	0.11372549086809158	1.0	0.06466888785362243	0.16004439841182727	0.05773763703907517	0.14145609579185123	0.054901961237192154
1	499	nan	0	CAT	CAT	3202	3202	0	0	0	nan	1096	803.0	1347.0	1.0	1.503091484086225	0.5814956171526189	0.0	0.4950316169828365	0.177876615151806	50.22047267507017	53.150729063673246	13.152946437965905	4.544052567102993	4.0	37.85041408166952	40.856842233444496	71.3016001332413	278.2599999999995	0.6273611906124785	16.239216096699238	29.862746119499207	72.2196100242436	162.75294648855925	0.05882352963089943	0.13333334028720856	0.00784313678741455	0.0156862735748291	1.6122569677285752	1.0398852838022024	0.11372549086809158	0.23529411852359772	0.11372549086809158	0.23529411852359772	0.07624045115821239	0.14020068600703853	0.06589380476664561	0.14849721394941537	0.062745101749897
1	500	nan	0	CAT	CAT	3202	3202	0	0	0	nan	336	852.0	1319.0	1.0	3.6560468431458126	0.8290846369740048	0.0	0.2692307692307692	0.10032233481669708	48.808370387905946	41.86884283091664	5.0	1.7807149055571299	1.4142135623730951	27.43444274354135	27.289888395168905	-34.69444568164902	205.15199999999967	0.42748091603053434	11.643137633800507	20.796079069375992	25.145099002867937	48.54902125149965	0.06666667014360428	0.12941177189350128	0.00784313678741455	0.0156862735748291	0.5437525119327128	1.1907854018208193	0.12156862765550613	0.20000000298023224	0.12156862765550613	0.20000000298023224	0.08029750092276211	0.14342123496121373	0.07483660417520219	0.1444911346770823	0.07450980693101883
1	501	nan	0	CAT	CAT	3202	3202	0	0	0	nan	982	1509.0	1345.0	1.0	3.0731743561010205	0.8038844147611494	0.0	0.27771493212669685	0.1438881282386643	75.2672552608419	68.4470598345904	8.54400374531753	2.7849978062573024	2.23606797749979	44.111679435066364	44.76787564111643	66.20206103584663	292.8519999999993	0.5271068169618894	17.396078921854496	33.278432458639145	66.09412005916238	136.06274975836277	0.05882352963089943	0.12156862765550613	0.003921572118997574	0.0156862735748291	0.39541535596264354	0.6119109928007403	0.11764705926179886	0.22745098173618317	0.11764705926179886	0.23137255012989044	0.07402586775257232	0.14161035088782614	0.06730562124150954	0.13855677164802727	0.062745101749897
1	502	nan	0	CAT	CAT	3202	3202	0	0	0	nan	4234	1873.0	1363.0	1.0	1.4725604415865907	0.7051549179983122	0.0	0.46992230854605993	0.29081800724079554	102.63796480775706	106.53168542738823	16.15549442140351	5.9763312843767435	5.656854249492381	67.64438925696312	72.77578471241762	72.25523384561903	427.7299999999984	0.7981902158544635	21.06666712090373	38.192157965153456	230.89804454520345	441.4549149386585	0.0470588244497776	0.06666667014360428	0.003921568393707275	0.027450978755950928	1.252324709094644	1.019407138408504	0.11372549086809158	0.250980406999588	0.11372549086809158	0.3764705955982208	0.06159844187398752	0.11167297650629665	0.05453425709617465	0.10426426899826606	0.05098039284348488
1	503	nan	0	CAT	CAT	3202	3202	0	0	0	nan	1409	996.0	1360.0	1.0	2.25148480948744	0.9070172666216069	0.0	0.4222355409050045	0.19825582789341595	82.74237694810765	74.84650960465692	15.132745950421556	4.885731853717163	4.0	35.61451388270839	34.842271439331334	70.65190534867158	298.8459999999995	0.6311310190369542	16.870588693767786	34.04705983400345	85.9490218013525	177.11765286326408	0.05098039284348488	0.07058823853731155	0.003921568393707275	0.023529410362243652	2.9648111886929387	9.988511800952631	0.09803921729326248	0.6509804129600525	0.09803921729326248	0.9529411792755127	0.07118391853910458	0.14365848031225084	0.061000015472925835	0.12570450877449543	0.054901961237192154
1	504	nan	0	CAT	CAT	3202	3202	0	0	0	nan	450	1443.0	1325.0	1.0	4.066428230642088	0.9356663615232513	0.0	0.3409090909090909	0.11781727776547704	64.32543320934336	54.00925846556311	6.708203932499369	2.2383782081165453	2.0	23.0	22.699538527229038	4.59443268349445	219.08199999999965	0.49019607843137253	13.133333705365658	28.05098120123148	32.60784424841404	77.16078643500805	0.062745101749897	0.14901961386203766	0.00784313678741455	0.019607841968536377	1.1373806425421278	0.2661617056090915	0.10588235408067703	0.27450981736183167	0.10588235408067703	0.3176470696926117	0.07864271679859676	0.16796994731276335	0.07246187610758675	0.17146841430001789	0.07058823853731155
1	505	nan	0	CAT	CAT	3202	3202	0	0	0	nan	1380	1477.0	1303.0	1.0	2.168651412343695	0.8462060196936334	0.0	0.38111019055509526	0.20116261119187737	76.9637509269603	75.02666192761077	13.416407864998739	4.404873901664815	3.605551275463989	42.84760816863872	41.010586028286305	62.947015198144044	293.6099999999992	0.643806857942617	17.74117696657777	32.729412883520126	90.031375605613	178.0156918540597	0.05882352963089943	0.10980392247438431	0.00784313678741455	0.019607841968536377	1.5683998318244043	2.5496558282250112	0.10980392247438431	0.2235294133424759	0.10980392247438431	0.2235294133424759	0.0751744786719397	0.13868395289627172	0.0652401272504442	0.12899687815511574	0.062745101749897
1	506	nan	0	CAT	CAT	3202	3202	0	0	0	nan	789	1745.0	1311.0	1.0	1.7775492537346531	0.5467646204259834	0.0	0.4816849816849817	0.23252174866330586	45.808684286954886	45.34313619501854	7.615773105863909	2.810768345579738	2.23606797749979	34.725028239108696	38.35498655606944	-30.721002221784904	206.49599999999975	0.6878814298169137	12.419608179479837	22.81176546216011	51.82745252177119	99.90196384489536	0.054901961237192154	0.0941176488995552	0.00784314051270485	0.0313725471496582	0.9098019619242893	2.1145306126338155	0.09803921729326248	0.20392157137393951	0.09803921729326248	0.21176470816135406	0.07056595556522635	0.12961230376227337	0.06568751903900025	0.1266184586120347	0.062745101749897
1	507	nan	0	CAT	CAT	3202	3202	0	0	0	nan	1175	1635.0	1342.0	1.0	2.010220013469513	0.7463248721625163	0.0	0.3964237516869096	0.18816588647450058	64.5103589122884	64.00781202322104	10.816653826391969	3.7788990578846744	3.1622776601683795	38.726087390279766	42.93692335743245	-37.840756026263534	280.1259999999993	0.6372017353579176	16.20784357190132	31.368628405034542	74.83921789377928	158.10980892926455	0.054901961237192154	0.11372549086809158	0.00784313678741455	0.019607849419116974	1.5632027497997778	2.366729292945606	0.10588235408067703	0.27843138575553894	0.10588235408067703	0.27843138575553894	0.07400841813653572	0.14323574614171022	0.06369295139896108	0.1345615395142677	0.062745101749897
1	508	nan	0	CAT	CAT	3202	3202	0	0	0	nan	1207	894.0	1328.0	1.0	1.8026520120924623	0.7356639402383292	0.0	0.46351766513056836	0.22583325527177228	61.583711202760796	61.07372593840988	9.219544457292887	3.569864868354545	3.1622776601683795	40.51147383390441	41.71352424029628	73.66272855259326	259.1579999999993	0.7188802858844551	17.266667161136866	36.898040264844894	101.59608197584748	203.972555026412	0.06666667014360428	0.11372549086809158	0.011764705181121826	0.019607841968536377	2.3883340332094023	5.290539667849677	0.1764705926179886	0.8235294222831726	0.1921568661928177	0.8352941274642944	0.08341385101998486	0.17825140224562752	0.08417239600318764	0.16899134633505553	0.07450980693101883
1	509	nan	0	CAT	CAT	3202	3202	0	0	0	nan	1241	936.0	1361.0	1.0	2.2823868428315586	0.8744544032885947	0.0	0.5102796052631579	0.17793095703141265	76.3347475673176	66.18912297349165	13.892443989449804	4.378332642928656	3.605551275463989	35.762422863629546	37.03057507894395	81.38973910117663	296.0499999999996	0.611480660261148	17.89803969115019	32.65490301698446	79.42745336517692	160.1607898324728	0.054901961237192154	0.08627451211214066	0.00784314051270485	0.02352941781282425	2.2013942845951435	4.264617562914457	0.11372549086809158	0.3686274588108063	0.11372549086809158	0.3686274588108063	0.0755191548149797	0.13778440091554625	0.06400278272778157	0.129057848374273	0.062745101749897
1	510	nan	0	CAT	CAT	3202	3202	0	0	0	nan	860	967.0	1360.0	1.0	2.803296770178655	0.9309990237953606	0.0	0.47020229633679606	0.18373189083176722	73.53293021525467	63.50590523722971	12.0	3.7175469643675023	3.0	25.037485233214753	26.841112798055967	77.46282342118776	242.52799999999976	0.6363300036995931	14.505882740020752	29.058824338018894	56.63529586791992	111.05490569770336	0.054901961237192154	0.08627451211214066	0.00784314051270485	0.027450978755950928	2.0604296274338996	3.763688040553772	0.10980392247438431	0.27450981736183167	0.10980392247438431	0.27450981736183167	0.07477259144340594	0.14978775431968502	0.06585499519525573	0.12913361127639925	0.062745101749897
1	511	nan	0	CAT	CAT	3202	3202	0	0	0	nan	641	1241.0	1323.0	1.0	2.798008977806105	0.8901716497565011	0.0	0.3474254742547426	0.17774865814662913	61.45904618412274	53.907327887774215	7.0710678118654755	2.342085276042346	2.0	28.53846153846154	28.002297702205617	-53.31673419011565	212.87799999999976	0.6268948655256724	12.839216116815805	21.886275339871645	43.615687880665064	74.97647326439619	0.062745101749897	0.0941176488995552	0.00784313678741455	0.019607841968536377	1.525068596981825	3.2959237584339784	0.10588235408067703	0.24705882370471954	0.10588235408067703	0.24705882370471954	0.07253794416280115	0.12365127310661947	0.06804319482163036	0.11696797701153852	0.06666667014360428
1	512	nan	0	CAT	CAT	3202	3202	0	0	0	nan	1218	874.0	1327.0	1.0	2.658452262200892	0.8795794609242041	0.0	0.38666666666666666	0.17801076881242928	81.90720907819603	74.30343195303969	10.0	3.3238126922227993	2.8284271247461903	37.86998920615409	38.96751908569561	-26.403066496335065	293.2279999999994	0.6206369426751592	19.035294730216265	49.196079686284065	96.46274841576815	263.62745805829763	0.06666667014360428	0.13725490868091583	0.011764705181121826	0.019607841968536377	2.735382657196882	6.744362978092978	0.12941177189350128	0.9215686321258545	0.1411764770746231	1.0	0.07769508053149496	0.20080032525013905	0.0791976587978392	0.21644290480976816	0.07450980693101883
1	513	nan	0	CAT	CAT	3202	3202	0	0	0	nan	822	1585.0	1352.0	1.0	2.038929634965282	0.870992634735124	0.0	0.3396694214876033	0.20208154680237653	58.60241975684872	60.8276253029822	10.816653826391969	3.705122530033915	2.8284271247461903	28.284271247461902	28.79113862875231	33.689151099002984	226.08799999999943	0.726790450928382	12.529412105679512	21.250981129705906	52.41176621988416	92.10980670154095	0.054901961237192154	0.08235294371843338	0.00784314051270485	0.02352941781282425	1.581699175022737	3.4655472472635442	0.10196078568696976	0.18431372940540314	0.10196078568696976	0.19607843458652496	0.07118984150954268	0.1207442109642381	0.0637612727735817	0.1120557259142834	0.062745101749897
1	514	nan	0	CAT	CAT	3202	3202	0	0	0	nan	1862	1797.0	1329.0	1.0	1.7146449815727063	0.525175006713275	0.0	0.48451730418943534	0.2066792345084577	68.59829874468382	69.35416353759881	13.45362404707371	4.1162652410447516	3.1622776601683795	56.56	58.376757742765506	36.17982126396554	336.4699999999992	0.7065073041168659	20.878431972116232	43.12156990915537	118.89412122964859	248.20000690966845	0.054901961237192154	0.10588235408067703	0.00784314051270485	0.02352941781282425	1.2474891267666717	1.3576361267879966	0.11372549086809158	0.3764705955982208	0.11372549086809158	0.47058823704719543	0.07224370924607693	0.14920958446074523	0.06385291150894123	0.13329753324901636	0.062745101749897
1	515	nan	0	CAT	CAT	3202	3202	0	0	0	nan	673	1320.0	1357.0	1.0	2.110477693558282	0.5498398548898435	0.0	0.4319640564826701	0.16571202220729425	46.14462177021959	45.27692569068709	7.0	2.5108282053416153	2.0	37.0	38.54322267530999	-89.80069072130532	225.90999999999966	0.6014298480786416	13.301961153745651	23.949020363390446	46.490197502076626	85.8823557049036	0.05882352963089943	0.10588235408067703	0.00784314051270485	0.019607841968536377	0.8734907158364935	1.5528221647384246	0.0941176488995552	0.43529412150382996	0.0941176488995552	0.7176470756530762	0.07268831231555001	0.130868963734374	0.06907904532255071	0.12761122690178842	0.06666667014360428
1	516	nan	0	CAT	CAT	3202	3202	0	0	0	nan	445	1677.0	1321.0	1.0	3.07954688384609	0.8221712974793647	0.0	0.34178187403993854	0.14207341104471408	51.32281704129291	41.19465984809196	6.0	2.1047238788499194	2.0	26.79899404258306	29.215008487055865	-78.40631580997062	198.3939999999997	0.5031091011871114	12.23529451712966	28.980392895638943	32.411765951663256	78.4823550209403	0.062745101749897	0.1568627506494522	0.00784313678741455	0.0156862735748291	0.7687890676676989	0.3810843045146602	0.09803921729326248	0.5176470875740051	0.09803921729326248	0.5176470875740051	0.0774385728932257	0.18342020820024646	0.07283542910486125	0.17636484274368608	0.07058823853731155
1	517	nan	0	CAT	CAT	3202	3202	0	0	0	nan	897	1105.0	1341.0	1.0	1.8299878801429257	0.5905012549134785	0.0	0.433752417794971	0.23782719310601086	50.29072398069117	49.658836071740545	8.0	2.859260878243248	2.8284271247461903	37.11872842649651	40.586460943918595	-31.363455445334186	217.70599999999956	0.7096518987341772	13.556863211095333	26.286275133490562	63.05098307132721	128.8627488464117	0.06666667014360428	0.11862745136022568	0.003921568393707275	0.019607849419116974	0.15758781702446123	1.2446377913364586	0.10588235408067703	0.2549019753932953	0.10588235408067703	0.26274511218070984	0.07448825940162271	0.14443008315104705	0.07029095102712063	0.1436596977106039	0.06666667014360428
1	518	nan	0	CAT	CAT	3202	3202	0	0	0	nan	906	1259.0	1326.0	1.0	2.0240612189567324	0.7866806406402261	0.0	0.48012718600953896	0.21872050568637938	58.11298525177037	52.49761899362675	10.770329614269007	3.2470441108610153	2.8284271247461903	33.720205794454685	35.8766419901469	-66.9524518289157	228.15199999999967	0.6693756926486886	14.184314157813787	22.12549089640379	58.72157058864832	94.79608141258359	0.054901961237192154	0.07058823853731155	0.00784314051270485	0.0313725546002388	1.638618328313518	2.405116326693463	0.10588235408067703	0.20392157137393951	0.10588235408067703	0.21176470816135406	0.07163795029198883	0.11174490351719085	0.06481409557245951	0.10463143643773024	0.062745101749897
1	519	nan	0	CAT	CAT	3202	3202	0	0	0	nan	845	1280.0	1331.0	1.0	2.1943678279624734	0.8135552388230264	0.0	0.46326754385964913	0.2093364965173641	59.36620812494234	54.817880294662984	8.54400374531753	2.7408739135766376	2.23606797749979	32.82610152266746	34.52071615167648	59.14577791108385	225.2219999999996	0.6552927491275689	13.568627871572971	23.737255670130253	57.23921762406826	99.1607876047492	0.05882352963089943	0.09019608050584793	0.00784314051270485	0.02352941781282425	1.059095624273612	2.7762486660932124	0.09803921729326248	0.1921568661928177	0.09803921729326248	0.1921568661928177	0.07103993650038205	0.12427882549806415	0.06773871908173759	0.11735004450266177	0.06666667014360428
1	520	nan	0	CAT	CAT	3202	3202	0	0	0	nan	706	1401.0	1332.0	1.0	4.748690742767123	0.9018965136669135	0.0	0.2674242424242424	0.0846103170138711	84.72493612298328	63.0317380372777	6.324555320336759	2.20541246690226	2.0	36.08123521595669	36.59712015538015	21.472162758877353	323.81399999999934	0.3655190266632152	19.619608409702778	35.258824683725834	52.11372734606266	94.47843447327614	0.06666667014360428	0.11372549086809158	0.00784313678741455	0.019607841968536377	0.43880025937124945	3.0089111761106353	0.10980392247438431	0.3137255012989044	0.10980392247438431	0.3137255012989044	0.07943161299474809	0.14274827807176452	0.07381547782728422	0.1338221451462835	0.07058823853731155
1	521	nan	0	CAT	CAT	3202	3202	0	0	0	nan	1103	1387.0	1323.0	1.0	2.0848959233404036	0.3851413763275155	0.0	0.4701619778346121	0.19040385240065158	56.19461013623377	54.67174773134658	8.94427190999916	2.983671231123967	2.8284271247461903	44.51122288429741	51.85962214092634	88.88731142758074	269.80799999999954	0.6017457719585378	17.513726092875004	36.60000119358301	76.02353202179074	173.70196621119976	0.05882352963089943	0.12156862765550613	0.00784313678741455	0.023529410362243652	1.2075864006134016	2.1230926831466386	0.10196078568696976	0.3529411852359772	0.10196078568696976	0.6627451181411743	0.07389757845094938	0.15443038478305068	0.06892432640234882	0.15748138369102427	0.06666667014360428
1	522	nan	0	CAT	CAT	3202	3202	0	0	0	nan	1044	1186.0	1336.0	1.0	1.985393619350036	0.7496513990866361	0.0	0.4186046511627907	0.21016750135460602	60.54270974912054	57.97413216254298	10.0	3.1680795921988976	2.8284271247461903	36.257063596401245	40.06915681607623	81.07557168084972	249.84599999999944	0.6748545572074984	15.658824041485786	34.305883318185806	71.22745351493359	175.443142041564	0.05882352963089943	0.12941177189350128	0.00784313678741455	0.0313725471496582	0.9808753967167391	0.9098916358392333	0.10980392247438431	0.38823530077934265	0.10980392247438431	0.5647059082984924	0.07421243621557244	0.1625871247307384	0.068225530186718	0.16804898662985057	0.06666667014360428
1	523	nan	0	CAT	CAT	3202	3202	0	0	0	nan	843	1568.0	1363.0	1.0	3.116011681340852	0.9223481291095045	0.0	0.30053475935828877	0.16941929849996656	76.21455509841012	62.00806399170998	7.810249675906654	2.8902154698913494	2.23606797749979	28.399279882661904	29.446243586048567	49.149749576978664	250.05599999999944	0.6069114470842333	14.443137608468533	26.396079383790493	54.56078588962555	108.49020007252693	0.05882352963089943	0.11764705926179886	0.003921572118997574	0.0156862735748291	0.8400941015527348	1.337006839445884	0.10980392247438431	0.1921568661928177	0.10980392247438431	0.1921568661928177	0.07257858094707806	0.13264361499392208	0.06472216594261632	0.12869537375151474	0.062745101749897
1	524	nan	0	CAT	CAT	3202	3202	0	0	0	nan	779	1344.0	1331.0	1.0	1.8516889050438647	0.7979801177470309	0.0	0.47732843137254904	0.23559631884405507	51.89042190158309	49.76946855251722	9.433981132056603	3.0455871601863036	2.8284271247461903	32.18802930856797	31.27351531632482	-70.98877948475419	203.83999999999975	0.6986547085201794	12.37254935130477	24.356863409280777	51.51764863729477	119.47451319545507	0.05882352963089943	0.11372549086809158	0.003921572118997574	0.0313725471496582	0.6229739593912229	1.743089160438762	0.09803921729326248	0.2862745225429535	0.09803921729326248	0.5921568870544434	0.07151762630812006	0.14079111797272126	0.06613305344967237	0.15336907984012205	0.062745101749897
1	525	nan	0	CAT	CAT	3202	3202	0	0	0	nan	569	1456.0	1329.0	1.0	3.1180115587784143	0.76528790157219	0.0	0.3242165242165242	0.13727995132795537	56.48739224443594	53.150729063673246	6.708203932499369	2.3474475823351115	2.0	34.26100138957144	36.36026471626824	33.50008124542238	228.22199999999975	0.5189238486092111	14.498039592057467	24.21960860490799	39.48235420510173	72.34902162104845	0.05882352963089943	0.10980392247438431	0.00784314051270485	0.011764712631702423	1.0792991163514514	1.375258537022314	0.11764705926179886	0.20000000298023224	0.11764705926179886	0.20000000298023224	0.0792242600658878	0.13234758800496169	0.06938902320756016	0.12715118035333647	0.06666667014360428
1	526	nan	0	CAT	CAT	3202	3202	0	0	0	nan	1130	1731.0	1370.0	1.0	2.113208064022197	0.6666868672793561	0.0	0.44523246650906223	0.18675668867003944	62.473512031701176	58.60034129593445	8.0	2.9065963611360877	2.8284271247461903	44.78271671053836	46.56387776456669	9.94868797803654	275.74399999999935	0.5959915611814345	17.019608333706856	32.8705889955163	76.96470855176449	156.6784359663725	0.05882352963089943	0.11764705926179886	0.00784313678741455	0.0156862810254097	0.35003618839404155	1.3260342619607546	0.10196078568696976	0.43529412150382996	0.10196078568696976	0.43529412150382996	0.07242386524981641	0.13987484678943107	0.06811036155023406	0.13865348315608184	0.06666667014360428
1	527	nan	0	CAT	CAT	3202	3202	0	0	0	nan	1137	1154.0	1324.0	1.0	2.147088515290205	0.9011517179152387	0.0	0.4075268817204301	0.22514319510935063	72.27413092835552	64.51356446515724	12.206555615733702	3.8462144650043273	3.0	32.96411217376278	31.33111345713153	-67.33673422716494	251.91599999999949	0.6820635872825435	14.815686654299498	28.54117726534605	76.71764944121242	158.0941223502159	0.05882352963089943	0.11372549086809158	0.003921572118997574	0.019607849419116974	0.6747979934782721	0.6538267402941265	0.09803921729326248	0.21568627655506134	0.09803921729326248	0.4156862795352936	0.07262591497205637	0.1399077316928728	0.06747374621038911	0.13904496248919604	0.062745101749897
1	528	nan	0	CAT	CAT	3202	3202	0	0	0	nan	498	1705.0	1345.0	1.0	2.4497014047443026	0.6277630097854596	0.0	0.3744360902255639	0.16236500071614982	43.97777646511016	40.22437072223753	6.0	2.2085081063253926	2.0	30.041637771599603	34.23250017176225	-44.35240663095032	196.32399999999976	0.5372168284789643	12.658823903650045	28.086275167763233	35.243138551712036	78.9058844819665	0.062745101749897	0.13333334028720856	0.00784313678741455	0.027450978755950928	0.9802038472877272	1.7816072907991591	0.11764705926179886	0.2666666805744171	0.11764705926179886	0.2862745225429535	0.07625797532319305	0.16919442872146526	0.07076935452151012	0.15844555116860742	0.07058823853731155
1	529	nan	0	CAT	CAT	3202	3202	0	0	0	nan	2443	1034.0	1377.0	1.0	1.2984242900827772	0.7743653289867369	0.0	0.616141235813367	0.4098889884587303	75.86961863983012	78.81624198095213	19.1049731745428	6.653084492049599	5.830951894845301	47.27031582950012	48.00564835130782	-62.29775147839782	273.6739999999994	0.8695497419469657	16.678431801497936	24.698039948940277	171.7764750905335	246.7019687257707	0.054901961237192154	0.07450980693101883	0.00784313678741455	0.023529410362243652	3.8856893518474402	3.9205771316562474	0.1725490242242813	0.23529411852359772	0.18039216101169586	0.3019607961177826	0.07251492087607798	0.10738278238669685	0.07031374338540053	0.10098320455414274	0.05882352963089943
1	530	nan	0	CAT	CAT	3202	3202	0	0	0	nan	881	1178.0	1374.0	1.0	2.5805897217649765	0.8039730264085858	0.0	0.33587495234464354	0.1679101362266813	65.3469353271354	62.0966987850401	8.0	2.8021137432299104	2.23606797749979	38.170990378387934	38.85958532761613	81.3714916887354	256.7759999999995	0.6032180760013693	15.952941693365574	30.580393128097057	62.82353167235851	121.72941575944424	0.062745101749897	0.12156862765550613	0.00784313678741455	0.0156862810254097	1.0133781896242557	1.7191169306550402	0.10196078568696976	0.29019609093666077	0.10196078568696976	0.29019609093666077	0.07524972496870554	0.14424713739668424	0.07130934355545801	0.13817186805839302	0.07058823853731155
1	531	nan	0	CAT	CAT	3202	3202	0	0	0	nan	879	906.0	1367.0	1.0	1.7641017814265758	0.7690911666271518	0.0	0.42878048780487804	0.24029745824040682	52.92600014858663	50.695167422546305	8.48528137423857	3.1730193349058506	2.8284271247461903	33.77187917497114	33.82707561578428	32.9952273869573	214.39999999999966	0.6956865848832607	12.643137633800507	19.86274567991495	60.41568838059902	100.36863009631634	0.05882352963089943	0.09803921729326248	0.00784313678741455	0.011764712631702423	0.3591479103568845	1.1077935217600994	0.10196078568696976	0.2078431397676468	0.10196078568696976	0.27450981736183167	0.07437139784588534	0.11683968047008794	0.06873229622366214	0.11418501717442131	0.06666667014360428
1	532	nan	0	CAT	CAT	3202	3202	0	0	0	nan	4410	700.0	1342.0	1.0	1.1433909770560038	0.5499614144442163	0.0	0.5833333333333334	0.4382136164985233	86.85666431347128	93.23089616645332	26.627053911388696	8.842786932944506	7.280109889280518	69.14610207345504	72.54182300694134	42.25329143254299	355.615999999999	0.8804152525454182	16.807843528687954	49.48235395178199	218.4470637626946	533.6235417313874	0.03921568766236305	0.05098039284348488	0.003921568393707275	0.0156862735748291	3.490821066163994	18.226202949103346	0.11764705926179886	1.0	0.11764705926179886	1.0	0.05716953581186379	0.1683073263666054	0.04953448157884231	0.12100307068738943	0.05098039284348488
1	533	nan	0	CAT	CAT	3202	3202	0	0	0	nan	1597	1067.0	1392.0	1.0	2.4470533023581806	0.9303262996093488	0.0	0.4233828207847296	0.22254093100159758	93.53795264050643	81.02468759581859	13.892443989449804	4.514708310448522	4.0	36.54407027364287	34.303439060538246	-77.80439120256557	300.2979999999992	0.6880654890133562	19.717647705227137	32.239216685295105	118.22745569050312	211.98432034254074	0.062745101749897	0.10588235408067703	0.003921568393707275	0.023529410362243652	2.594336878114611	4.222931378387888	0.18431372940540314	0.2980392277240753	0.18431372940540314	0.4470588266849518	0.0804801947152128	0.13158863953181676	0.07403096787132318	0.1327390860003386	0.06666667014360428
1	534	nan	0	CAT	CAT	3202	3202	0	0	0	nan	1165	1425.0	1391.0	1.0	1.7077645426803476	0.7423899417751891	0.0	0.3896321070234114	0.18907505168964797	59.09524765906423	68.09552114493287	12.083045973594572	4.110275459567358	3.605551275463989	37.31487638998688	39.59192723553193	67.00739109410412	278.25999999999937	0.6425813568670712	16.00392198190093	26.949020579457283	74.75294324755669	140.24706386774778	0.054901961237192154	0.09019608050584793	0.00784314051270485	0.019607849419116974	1.9522849937094346	1.9019913599793883	0.10980392247438431	0.18039216101169586	0.10980392247438431	0.19607843458652496	0.07341248615550885	0.12361936045622607	0.06416561652150789	0.12038374580922556	0.062745101749897
1	535	nan	0	CAT	CAT	3202	3202	0	0	0	nan	956	1487.0	1364.0	1.0	3.056035285747891	0.9462500251118503	0.0	0.466796875	0.19716811335217838	81.9765678007526	66.70832032063167	9.219544457292887	3.3256369741873386	3.0	25.51849055812131	26.514178743990403	-12.535804452938287	246.83999999999972	0.6629680998613038	15.458823941648006	24.270588867366314	62.93725714832544	114.87843431532383	0.05882352963089943	0.10980392247438431	0.003921572118997574	0.007843144237995148	0.3271724593643194	2.466818862674548	0.11764705926179886	0.21568627655506134	0.11764705926179886	0.41960784792900085	0.07326456844382942	0.1150264875230631	0.06583395099197221	0.12016572627125924	0.062745101749897
1	536	nan	0	CAT	CAT	3202	3202	0	0	0	nan	1275	1516.0	1366.0	1.0	2.380252849978948	0.8460198308887766	0.0	0.34237379162191195	0.1580742865752094	77.4926938711876	76.90253571892151	12.083045973594572	3.713943758514583	3.0	43.355583279054066	41.31534043801412	15.111378179948394	318.3679999999993	0.5748422001803426	18.360784765332937	35.21176593750715	83.22353181988001	182.7137317508459	0.05882352963089943	0.125490203499794	0.003921572118997574	0.0156862735748291	0.8039660843853368	0.9536090971245033	0.10588235408067703	0.2078431397676468	0.10588235408067703	0.33725491166114807	0.07286025700528943	0.13972922991074266	0.06527335829010197	0.14330488764772228	0.062745101749897
1	537	nan	0	CAT	CAT	3202	3202	0	0	0	nan	1821	1820.0	1343.0	1.0	1.318901893220022	0.7699093512353156	0.0	0.5340175953079179	0.3896776030683541	65.87033464566433	64.4437739428721	12.041594578792296	4.640972609761965	4.242640687119285	39.116800654872144	42.03536918529913	59.948139740665354	242.32999999999953	0.8822674418604649	14.137255225330591	29.776471383869648	118.03529700264335	291.20000717043877	0.054901961237192154	0.125490203499794	0.00784313678741455	0.03529411554336548	1.711249467276984	1.836832753038902	0.13333334028720856	0.250980406999588	0.14901961386203766	0.32549020648002625	0.07104148354437483	0.14963050946668166	0.06481894398827202	0.15991214012654517	0.05882352963089943
1	538	nan	0	CAT	CAT	3202	3202	0	0	0	nan	798	830.0	1366.0	1.0	1.8318856177660245	0.6859506451877923	0.0	0.42311770943796395	0.16643211847783695	49.31838220037893	52.3450093132096	8.54400374531753	3.070507453588254	2.8284271247461903	38.49249160696615	35.886425575903246	48.63144335992572	245.46399999999946	0.6417370325693607	14.819608174264431	32.5568635687232	53.211766231805086	140.21961126476526	0.05882352963089943	0.15294118225574493	0.003921572118997574	0.019607841968536377	1.0836764227661817	0.6572380437998405	0.11372549086809158	0.25882354378700256	0.11372549086809158	0.25882354378700256	0.07638973285703315	0.16781888437486187	0.06668141131805148	0.17571379857740008	0.062745101749897
1	539	nan	0	CAT	CAT	3202	3202	0	0	0	nan	721	1096.0	1355.0	1.0	2.6696322653386884	0.821239005861654	0.0	0.3786764705882353	0.16485849978718964	60.76880184740153	55.57877292636101	8.0	2.684370922833571	2.23606797749979	31.53696244092002	34.67372702474914	-77.69177069574349	234.4319999999996	0.5758785942492012	14.141176957637072	25.270589031279087	51.33333548530936	90.29804176837206	0.06666667014360428	0.10588235408067703	0.003921568393707275	0.019607841968536377	0.47547704230808463	2.0027222725679583	0.10980392247438431	0.18431372940540314	0.10980392247438431	0.19607843458652496	0.07643879436560579	0.13659777854745453	0.0711974139879464	0.1252400024526658	0.07058823853731155
1	540	nan	0	CAT	CAT	3202	3202	0	0	0	nan	333	1271.0	1361.0	1.0	3.479293276893684	0.61422892896749	0.0	0.3153409090909091	0.11548377102730832	42.63797607810292	36.235341863986875	4.47213595499958	1.6554098175510688	1.4142135623730951	29.953283127638635	33.64681598949814	-61.55228159687059	190.35599999999988	0.4410596026490066	12.184314120560884	18.749020151793957	25.21960875764489	40.831373780965805	0.06666667014360428	0.10980392247438431	0.00784313678741455	0.011764705181121826	0.4395222623612109	0.5843428741466477	0.11372549086809158	0.16470588743686676	0.11372549086809158	0.16470588743686676	0.0801599613194795	0.12334881678811814	0.07573456083376845	0.1226167380809784	0.07450980693101883
1	541	nan	0	CAT	CAT	3202	3202	0	0	0	nan	451	1339.0	1369.0	1.0	3.455701230230965	0.8660019957117907	0.0	0.3690671031096563	0.12773832237556906	56.31928738339154	47.12748667179272	5.0990195135927845	1.8618206395106665	1.4142135623730951	24.278907441123735	28.161926975829825	4.21411771179916	210.63599999999965	0.4931656642974303	12.925490606576204	23.792157642543316	33.576471753418446	67.36862961947918	0.07058823853731155	0.12156862765550613	0.00784313678741455	0.019607841968536377	0.8150804912376783	1.5148033037761093	0.09803921729326248	0.3607843220233917	0.09803921729326248	0.3607843220233917	0.07739814734476769	0.14246800983558872	0.07444893958629367	0.14937611889019772	0.07450980693101883
1	542	nan	0	CAT	CAT	3202	3202	0	0	0	nan	1863	782.0	1363.0	1.0	1.4030881862788251	0.7095087260906314	0.0	0.5192307692307693	0.33629599085404976	66.63236465010523	69.12307863514182	12.041594578792296	4.31950096219336	4.123105625617661	47.676606669617456	46.95560410701369	-73.76378662692406	263.8459999999994	0.8408937034529451	15.023529760539532	44.22353057563305	116.52549336478114	328.9490283355117	0.05882352963089943	0.11764705926179886	0.003921572118997574	0.03921569138765335	0.3719820538380808	1.1785423284147876	0.09803921729326248	0.6705882549285889	0.09803921729326248	1.0	0.06677124338017569	0.19654902478059133	0.06254723207986106	0.17656952675014045	0.05882352963089943
1	543	nan	0	CAT	CAT	3202	3202	0	0	0	nan	867	1202.0	1383.0	1.0	2.1980781687648148	0.8071332338089978	0.0	0.40476190476190477	0.19627439282886885	59.95082086302566	56.356011214421486	9.219544457292887	3.1067854252307887	2.8284271247461903	33.3955908276177	35.39312579741065	-44.43575614876262	235.60399999999964	0.6360968451944241	14.231372963637114	31.784314520657063	57.99215890094638	153.8705923780799	0.05882352963089943	0.1411764770746231	0.00784313678741455	0.027450978755950928	1.244745664776741	2.422308637931084	0.11372549086809158	0.4941176474094391	0.11372549086809158	0.6784313917160034	0.07450980609234091	0.16641002366836158	0.06688830323061866	0.17747473169328706	0.06666667014360428
1	544	nan	0	CAT	CAT	3202	3202	0	0	0	nan	303	1392.0	1361.0	1.0	2.98398848529658	0.5115394696375489	0.0	0.3731527093596059	0.1335171946540606	36.40415238107833	32.202484376209235	3.605551275463989	1.6067288594487488	1.4142135623730951	26.832815729997478	31.280623997345856	23.31458099242954	168.872	0.4891041162227603	10.89411798864603	18.752941817045212	23.615687124431133	43.560785837471485	0.07058823853731155	0.12941177189350128	0.003921568393707275	0.0156862735748291	0.316102536151589	0.3822984160714582	0.11764705926179886	0.1882352977991104	0.11764705926179886	0.1882352977991104	0.08191066156876714	0.14099956253417453	0.07793956146676942	0.14376496976063197	0.07450980693101883
1	545	nan	0	CAT	CAT	3202	3202	0	0	0	nan	974	1659.0	1388.0	1.0	1.6511315138419667	0.5137914614188822	0.0	0.5270562770562771	0.261383633759883	48.54969959634686	45.65084884205331	8.54400374531753	3.2868182036444975	2.8284271247461903	37.631104156003715	41.65152081892621	86.5844122165621	216.39399999999964	0.6962115796997855	13.80392199754715	29.305883154273033	65.85098301246762	156.01961243152618	0.062745101749897	0.1411764770746231	0.003921568393707275	0.019607841968536377	0.6864706341267653	0.3676367193905491	0.10588235408067703	0.239215686917305	0.10588235408067703	0.2549019753932953	0.07421463439541479	0.1575585115821131	0.06760881212779017	0.16018440701388725	0.06666667014360428
1	546	nan	0	CAT	CAT	3202	3202	0	0	0	nan	260	858.0	1388.0	1.0	4.048358606094176	0.8429102037506411	0.0	0.253411306042885	0.09562936947536814	45.59095198074283	39.92492955535426	4.0	1.505466311787478	1.0	23.574758339572238	24.53040600309445	-68.00338483269925	184.8399999999998	0.4091266719118804	11.294117979705334	20.02352996915579	19.80392226576805	38.66666780412197	0.06666667014360428	0.12941177189350128	0.00784313678741455	0.019607841968536377	0.4852796640809371	0.4915007442022475	0.11372549086809158	0.23137255012989044	0.11372549086809158	0.23137255012989044	0.08067227128360953	0.14302521406539848	0.07616893179141558	0.1487179530927768	0.07450980693101883
1	547	nan	0	CAT	CAT	3202	3202	0	0	0	nan	504	1238.0	1396.0	1.0	2.211323373360187	0.7243037234719129	0.0	0.42	0.1912463164570196	43.85815140245959	39.6232255123179	6.0	2.4020839795652025	2.0	26.65520587052368	30.239364211824405	-79.43882889699752	181.97999999999982	0.6090634441087613	11.176470909267664	18.392157427966595	34.850981529802084	57.28627620637417	0.05882352963089943	0.08627451211214066	0.00784314051270485	0.023529410362243652	0.9750752300125366	1.5877108939484033	0.10980392247438431	0.2078431397676468	0.10980392247438431	0.2078431397676468	0.07655117061142236	0.12597368101346984	0.06914877287659144	0.11366324644121859	0.06666667014360428
1	548	nan	0	CAT	CAT	3202	3202	0	0	0	nan	534	1284.0	1399.0	1.0	2.9419717246820127	0.8011018436644842	0.0	0.33375	0.1357156646375782	54.24768512310864	49.64876634922564	5.656854249492381	2.053662133361695	2.0	28.77672670753225	32.46876162157163	-84.4972632144871	222.36199999999948	0.5037735849056604	13.352941606193781	22.152941830456257	38.78039371967316	68.87451203167439	0.062745101749897	0.11372549086809158	0.00784313678741455	0.011764712631702423	0.3659317916160257	0.982566951239203	0.10980392247438431	0.1725490242242813	0.10980392247438431	0.1725490242242813	0.07763338143135919	0.1287961734328852	0.07262246014920067	0.1289784869507011	0.07058823853731155
1	549	nan	0	CAT	CAT	3202	3202	0	0	0	nan	587	1720.0	1382.0	1.0	2.132766896568704	0.8096824595122759	0.0	0.42536231884057973	0.17946412651505764	48.686490014042406	45.35416188179427	8.48528137423857	2.8655681848695345	2.23606797749979	27.456258919345764	28.57255402760161	9.370970698364362	202.73799999999977	0.5846613545816733	12.701961148530245	24.168628104031086	40.109805297106504	81.77647294104099	0.05882352963089943	0.10980392247438431	0.00784313678741455	0.02549019455909729	1.5184727719650828	2.5445346251268517	0.12941177189350128	0.26274511218070984	0.12941177189350128	0.26274511218070984	0.07889416862441145	0.15011570250950984	0.06833016234600767	0.13931256037656045	0.06666667014360428
1	550	nan	0	CAT	CAT	3202	3202	0	0	0	nan	1333	1802.0	1400.0	1.0	2.0492098895819426	0.6310422201331252	0.0	0.41141975308641976	0.1911139018162739	65.83916315642409	60.30754513325841	7.810249675906654	2.983488707592875	2.8284271247461903	43.128408699976646	51.07463126024045	60.47495789282691	296.05599999999924	0.6286253242159868	18.99215740710497	37.796079367399216	91.34510113671422	210.4588289409876	0.05882352963089943	0.13333334028720856	0.00784313678741455	0.027450978755950928	0.5984084128418675	0.48762738098492614	0.12941177189350128	0.2235294133424759	0.12941177189350128	0.3529411852359772	0.07627372452652598	0.1517914834032097	0.06852595734187113	0.15788359260389168	0.06666667014360428
1	551	nan	0	CAT	CAT	3202	3202	0	0	0	nan	1266	1447.0	1400.0	1.0	2.9274935228262766	0.9519768240867633	0.0	0.34448979591836737	0.19409168991837794	92.7730939173127	86.09297300012354	12.083045973594572	4.032267039421827	3.605551275463989	29.545992371826866	28.404346876503308	-29.460285764143716	286.2979999999992	0.7110362257792755	16.70980429649353	29.682353876531124	77.556864798069	142.32941641286016	0.05098039284348488	0.07058823853731155	0.00784313678741455	0.039215683937072754	2.2843395717855466	4.981932366420534	0.11764705926179886	0.4431372582912445	0.11764705926179886	0.4431372582912445	0.07202501851936867	0.12794118050228934	0.061261346601950234	0.11242449953622445	0.05882352963089943
1	552	nan	0	CAT	CAT	3202	3202	0	0	0	nan	1917	1334.0	1418.0	1.0	1.9316777918122578	0.6088799409744485	0.0	0.46813186813186813	0.18345616000531964	75.99122666038942	73.60027173862879	11.0	3.891010032204398	3.1622776601683795	56.82715477169277	60.28098198818828	72.764167923807	362.3679999999991	0.6362429472286758	21.90196131542325	35.76862859725952	122.75294448807836	222.18039908260107	0.054901961237192154	0.09019608050584793	0.003921572118997574	0.02352941781282425	1.1143797170620933	1.3351310233690705	0.10588235408067703	0.1882352977991104	0.10588235408067703	0.1921568661928177	0.06997431730167172	0.11427676868134032	0.0640338781888776	0.1159000516862812	0.05882352963089943
1	553	nan	0	CAT	CAT	3202	3202	0	0	0	nan	395	1334.0	1378.0	1.0	1.8610742910691767	0.80454214517017	0.0	0.45717592592592593	0.22806468943565278	37.219342343054564	37.0	5.385164807134504	2.098200641705135	2.0	21.50032908918829	22.104402177988547	77.18933043005796	147.52799999999996	0.7072515666965085	8.71372577920556	16.22352985292673	28.627452060580254	53.384315207600594	0.06666667014360428	0.11372549086809158	0.00784313678741455	0.0156862810254097	0.2990960026780646	1.2142086669122218	0.09019608050584793	0.3490196168422699	0.09019608050584793	0.3490196168422699	0.07384513372208103	0.13748754112649772	0.07247456217868418	0.13515016508253314	0.07058823853731155
1	554	nan	0	CAT	CAT	3202	3202	0	0	0	nan	1083	1738.0	1389.0	1.0	1.6660993220689337	0.45392338899381496	0.0	0.4904891304347826	0.24917163162192282	50.58277837367045	50.08991914547278	9.219544457292887	3.3070079474819583	2.8284271247461903	37.53372467268441	45.07131504102489	-28.638170297028516	233.70599999999956	0.6991607488702387	14.1490200124681	28.2823536247015	69.75294343754649	155.058827906847	0.054901961237192154	0.11764705926179886	0.00784313678741455	0.02352941781282425	1.174154555211345	1.832749122623744	0.11372549086809158	0.23137255012989044	0.11372549086809158	0.23137255012989044	0.07145969703266716	0.14284016982172476	0.06440714998850092	0.1431752796923795	0.062745101749897
1	555	nan	0	CAT	CAT	3202	3202	0	0	0	nan	1407	1092.0	1410.0	1.0	2.636738371481834	0.8903637820915694	0.0	0.30754098360655735	0.1679340656710725	88.35430227440844	76.40026177965623	12.649110640673518	4.084448109467872	3.1622776601683795	37.94109271961723	40.22327408633481	-52.45798152412133	324.47599999999886	0.6029569316477394	18.976471066474915	33.2901970744133	90.51372803375125	175.14510314911604	0.05882352963089943	0.0941176488995552	0.003921572118997574	0.027450978755950928	1.407451519682515	2.2024993518567197	0.13333334028720856	0.3450980484485626	0.13333334028720856	0.3764705955982208	0.07441753359401927	0.13054979244867962	0.06433100784204068	0.1244812389119517	0.062745101749897
1	556	nan	0	CAT	CAT	3202	3202	0	0	0	nan	678	862.0	1400.0	1.0	2.258770445855346	0.7404500567168205	0.0	0.4121580547112462	0.16347756949159561	51.809396894414064	50.774009099144415	7.615773105863909	2.521000242172811	2.0	32.9659340681978	34.82168548967043	-23.305905307489912	228.29199999999975	0.5772669220945083	14.192157343029976	26.501961655914783	47.729413617402315	93.58039519935846	0.062745101749897	0.12156862765550613	0.003921568393707275	0.0156862810254097	0.9281139844258904	0.909003163632273	0.09803921729326248	0.2235294133424759	0.09803921729326248	0.2235294133424759	0.07549019863313818	0.14096788114848288	0.07039736521740754	0.13802418170996825	0.06666667014360428
1	557	nan	0	CAT	CAT	3202	3202	0	0	0	nan	618	1169.0	1386.0	1.0	3.1028566825973574	0.7908405153812988	0.0	0.2496969696969697	0.10506309882755488	59.56449383899298	56.79788728465171	6.0	2.191705867146879	2.0	37.646363764156725	36.45479771641471	-9.093608064776989	271.87799999999953	0.45125958378970427	16.949019990861416	25.3921575024724	44.03529531881213	67.38039392977953	0.05882352963089943	0.08627451211214066	0.00784314051270485	0.0156862735748291	1.202630154385102	1.9831243695239105	0.12156862765550613	0.1921568661928177	0.12156862765550613	0.1921568661928177	0.07994820750406328	0.11977432784185095	0.07125452316959892	0.10902976364041995	0.06666667014360428
1	558	nan	0	CAT	CAT	3202	3202	0	0	0	nan	1058	1405.0	1407.0	1.0	1.6114437416430027	0.8206144713226904	0.0	0.4932400932400932	0.25137112710421455	57.17685596225401	62.433965115151864	12.36931687685298	4.013803068702417	3.1622776601683795	33.08412890635369	32.67555466095174	25.21604728234687	229.97999999999968	0.728901136755081	13.317647363990545	24.780392982065678	65.58039364591241	132.85098476707935	0.054901961237192154	0.09019608050584793	0.003921572118997574	0.0313725471496582	1.8752804238859277	3.4371132796672432	0.11764705926179886	0.22745098173618317	0.11764705926179886	0.22745098173618317	0.07121736558283714	0.13251547049232984	0.06198524919273385	0.1255680385322111	0.05882352963089943
1	559	nan	0	CAT	CAT	3202	3202	0	0	0	nan	1187	1592.0	1374.0	1.0	1.5937116819735784	0.6687032365939187	0.0	0.37682539682539684	0.14932499339844238	55.66515057383086	62.39390995922599	11.313708498984761	4.447603386647311	4.0	48.48725649205551	41.38867648263675	-52.296402358864945	316.05599999999936	0.5618934911242603	18.635294444859028	26.258824307471514	73.26274663209915	125.86667089164257	0.05098039284348488	0.07058823853731155	0.003921568393707275	0.023529410362243652	2.2231746155692758	2.2514324707367783	0.13333334028720856	0.21176470816135406	0.13333334028720856	0.21176470816135406	0.0796380104481155	0.11221719789517741	0.0617209322932596	0.10603763343862053	0.054901961237192154
1	560	nan	0	CAT	CAT	3202	3202	0	0	0	nan	702	1353.0	1411.0	1.0	1.7533098330845895	0.5066504203804184	0.0	0.4775510204081633	0.19322708684492212	42.396971549930484	45.48626166217664	9.055385138137417	3.1248828344976305	2.23606797749979	33.14846616735916	36.552616122874994	-55.74034377242095	213.66799999999978	0.6215139442231076	13.031372893601656	27.129412323236465	46.25098155811429	100.80000256747007	0.054901961237192154	0.10980392247438431	0.00784314051270485	0.0313725546002388	1.4452309116949524	2.1961081035580072	0.09803921729326248	0.2705882489681244	0.09803921729326248	0.2705882489681244	0.0740418914409185	0.15414438820020718	0.06588458911412293	0.14358974724710838	0.062745101749897
1	561	nan	0	CAT	CAT	3202	3202	0	0	0	nan	1240	1626.0	1361.0	1.0	1.981777036335854	0.9085400422564077	-4.0	0.4891518737672584	0.17479676654008217	72.92356750916255	66.70832032063167	9.899494936611665	3.92082875041862	3.605551275463989	33.832529056499155	30.467305194821453	71.21807465183095	298.57199999999943	0.6968249508288845	17.30588275194168	27.54902032017708	79.60392386093736	147.67451483011246	0.05882352963089943	0.09019608050584793	0.003921572118997574	0.02352941781282425	1.5561291979029035	3.7113689812674995	0.125490203499794	0.3803921639919281	0.125490203499794	0.3803921639919281	0.07590299452606	0.12082903649200473	0.06419671279107851	0.11909235066944553	0.062745101749897
1	562	nan	0	CAT	CAT	3202	3202	0	0	0	nan	1215	747.0	1408.0	1.0	1.4841995954866187	0.6695965636030015	-1.0	0.4971358428805237	0.251350154631223	54.37193465947067	59.16924876994806	12.36931687685298	3.7935245684051546	3.1622776601683795	37.159720499301486	40.383395769734086	46.62850305455008	246.46399999999966	0.755362138638483	17.73333379626274	45.21568728983402	106.19608168676496	254.3333396986127	0.062745101749897	0.15294118225574493	0.0156862735748291	0.023529410362243652	3.3853480999979233	3.69643618191128	0.20392157137393951	1.0	0.20392157137393951	1.0	0.0844444466488702	0.21531279661825725	0.08740418245824276	0.20932785160379647	0.0784313753247261
1	563	nan	0	CAT	CAT	3202	3202	0	0	0	nan	586	1275.0	1408.0	1.0	1.639311503772562	0.760418582981426	0.0	0.49745331069609505	0.2746682859721879	41.48623612221831	38.897300677553446	7.0710678118654755	2.528461109086486	2.23606797749979	24.041630560342615	26.9425421916142	35.43978581324898	163.73799999999991	0.7445997458703939	9.764706205576658	14.003921926021576	40.50588386505842	58.109805300831795	0.062745101749897	0.09019608050584793	0.003921568393707275	0.00784313678741455	0.5755104217490019	0.9526479838512025	0.09803921729326248	0.16078431904315948	0.09803921729326248	0.16078431904315948	0.07287094183266163	0.10450688004493713	0.06912266871170379	0.09916349027445699	0.06666667014360428
1	564	nan	0	CAT	CAT	3202	3202	0	0	0	nan	1777	1562.0	1417.0	1.0	1.6116411485070437	0.7095629309628699	0.0	0.5118087557603687	0.20542040957089946	69.74191708732343	71.40028011149536	13.416407864998739	4.648340578731593	4.0	53.239788666713025	49.14308883155766	-60.06691585073167	329.70599999999934	0.6711992445703494	20.12156919389963	34.09804028272629	113.36078726500273	198.26275108009577	0.054901961237192154	0.09019608050584793	0.003921572118997574	0.023529410362243652	1.2787402529361038	1.7587090432200503	0.10196078568696976	0.19607843458652496	0.10196078568696976	0.20392157137393951	0.07237974530179724	0.12265482116088593	0.06379335242825139	0.11157161006195597	0.05882352963089943
1	565	nan	0	CAT	CAT	3202	3202	0	0	0	nan	271	1674.0	1397.0	1.0	3.8162087555919673	0.728947276591408	0.0	0.20330082520630158	0.07862334566613152	42.34922496504537	42.04759208325728	5.0	1.7184470750625898	1.0	24.14953415699773	28.991002223782587	13.387527307308384	208.11999999999972	0.33917396745932415	12.192157175391912	23.43921636044979	21.654902685433626	48.294118881225586	0.07058823853731155	0.1568627506494522	0.00784313678741455	0.0156862735748291	1.1966394715551683	0.6500652595717952	0.125490203499794	0.23137255012989044	0.125490203499794	0.2666666805744171	0.0870868369670851	0.1674229740032128	0.07990738998314992	0.17820708074252983	0.0784313753247261
1	566	nan	0	CAT	CAT	3202	3202	0	0	0	nan	2459	781.0	1413.0	1.0	1.6268670651011603	0.8303679253622077	0.0	0.49898538961038963	0.24525030793139574	88.05998552808155	81.70679286326198	14.212670403551895	5.063945775144573	4.47213595499958	52.75473813797824	49.06838847799851	-63.99774231707333	354.95999999999896	0.7503814464449191	20.21176517009735	42.52549137920141	147.48627745360136	341.61177325993776	0.054901961237192154	0.07450980693101883	0.003921568393707275	0.04313725233078003	0.6780740925117199	4.786267712888597	0.10980392247438431	0.9921568632125854	0.10980392247438431	1.0	0.06945623769792904	0.1461357092068777	0.059978152685482455	0.13892304727935656	0.054901961237192154
1	567	nan	0	CAT	CAT	3202	3202	0	0	0	nan	546	1493.0	1393.0	1.0	4.084102125894196	0.9515127204274899	0.0	0.27842937276899543	0.13718893199885018	71.95823415937323	62.68173577685928	5.830951894845301	2.320171693466445	2.0	22.705539329544397	22.1350292226972	-27.210077731687097	223.63599999999974	0.5950953678474115	13.41960820928216	24.090196833014488	38.14117781445384	76.18039456009865	0.062745101749897	0.11764705926179886	0.00784313678741455	0.0156862735748291	0.4669838133920894	1.60209652463456	0.11764705926179886	0.3843137323856354	0.11764705926179886	0.3843137323856354	0.077124185110817	0.13844940708629017	0.06985563702280922	0.13952453216135283	0.06666667014360428
1	568	nan	0	CAT	CAT	3202	3202	0	0	0	nan	968	848.0	1406.0	1.0	1.6601228569172024	0.42732287197550506	0.0	0.4888888888888889	0.24487859083857452	47.4327542602509	45.880278987817846	7.810249675906654	3.1117192339899504	2.8284271247461903	40.06937414691609	42.883909924791695	65.88710020287266	222.87799999999973	0.685795253276656	13.349019911140203	23.854902632534504	62.54902130365372	128.10588643699884	0.05882352963089943	0.11372549086809158	0.003921572118997574	0.019607841968536377	0.6734080901125309	1.3396016218095068	0.10980392247438431	0.1921568661928177	0.10980392247438431	0.1921568661928177	0.07215686438454164	0.12894541963532163	0.06461675754509681	0.13234079177375913	0.062745101749897
1	569	nan	0	CAT	CAT	3202	3202	0	0	0	nan	1119	1509.0	1387.0	1.0	2.247725307575631	0.8986620236918106	-1.0	0.4800514800514801	0.2133869772381644	73.2213482374217	67.08203932499369	9.433981132056603	3.1825742864630877	3.0	30.960811695059675	32.11793885350793	72.5744471125926	256.70599999999956	0.7129659127110546	15.70588281005621	29.17647147923708	75.85098292678595	150.58823964744806	0.05882352963089943	0.10980392247438431	0.00784314051270485	0.02352941781282425	0.8254065351405033	1.7409242321726661	0.10588235408067703	0.2980392277240753	0.10588235408067703	0.38823530077934265	0.07204533399108352	0.13383702513411505	0.06778461387559066	0.13457394070370693	0.06666667014360428
1	570	nan	0	CAT	CAT	3202	3202	0	0	0	nan	928	1122.0	1434.0	1.0	1.3336136674489811	0.7774501517171314	0.0	0.5002695417789758	0.2851681627711742	47.51280247900609	55.02726596879042	13.416407864998739	4.683063852032354	4.0	27.515881075121076	29.882918726633452	-69.73724215748952	202.2219999999997	0.770764119601329	11.890196323394775	21.839216336607933	59.886275980621576	129.2823566198349	0.05882352963089943	0.10588235408067703	0.003921568393707275	0.0313725471496582	1.5677923357786026	1.5676929547063665	0.12156862765550613	0.23529411852359772	0.12156862765550613	0.4431372582912445	0.07573373454391577	0.13910328876820338	0.06453262497911808	0.13931288428861519	0.05882352963089943
1	571	nan	0	CAT	CAT	3202	3202	0	0	0	nan	844	916.0	1382.0	1.0	2.4504027053068698	0.8693082311618402	0.0	0.3907407407407407	0.16343474244727127	65.00885943756546	56.08029957123981	8.54400374531753	2.829265268880823	2.23606797749979	31.622776601683793	32.13195304525319	-62.2577543770405	254.74399999999955	0.5786767226602674	15.411765143275261	26.0705890879035	57.53725666925311	97.57647377252579	0.05882352963089943	0.0784313753247261	0.00784314051270485	0.027450978755950928	1.651719063343392	4.24892102344246	0.11372549086809158	0.22745098173618317	0.11372549086809158	0.22745098173618317	0.07554786834938854	0.1277970053328603	0.06817210505835676	0.11561193574943814	0.06666667014360428
1	572	nan	0	CAT	CAT	3202	3202	0	0	0	nan	1524	970.0	1385.0	1.0	1.702453195111404	0.7030965493373614	0.0	0.4530321046373365	0.22937994563865613	66.18495185653164	72.86288492778748	13.0	4.644411593382079	4.0	48.67253099698996	47.063748471153964	-45.58585850865976	288.9479999999994	0.6799018514387686	17.141176894307137	30.407844126224518	95.1254926584661	163.93333853036165	0.054901961237192154	0.07450980693101883	0.003921572118997574	0.0156862735748291	1.588149431669998	4.256148715269105	0.10588235408067703	0.19607843458652496	0.10588235408067703	0.22745098173618317	0.07053982261031744	0.12513516101326963	0.06241830226933471	0.10756780743462051	0.05882352963089943
1	573	nan	0	CAT	CAT	3202	3202	0	0	0	nan	470	1175.0	1398.0	1.0	4.076326293510115	0.9549823199495058	0.0	0.2611111111111111	0.11801914311671653	66.90914539494702	59.405386961116584	7.0710678118654755	2.4511714546406878	2.0	21.633307652783937	19.849448969442047	-32.04974547608265	223.70599999999956	0.517051705170517	14.101961094886065	21.729412399232388	33.27451067790389	58.215687930583954	0.05882352963089943	0.09019608050584793	0.00784314051270485	0.027450986206531525	2.4187613569711215	3.503484299699724	0.125490203499794	0.20000000298023224	0.125490203499794	0.2078431397676468	0.08495157286075943	0.130900074694171	0.07079683122958275	0.1238631658097531	0.06666667014360428
1	574	nan	0	CAT	CAT	3202	3202	0	0	0	nan	811	1587.0	1417.0	1.0	1.3889073572359625	0.4747963590886938	0.0	0.45975056689342403	0.20961834485943098	40.20427594199332	52.392747589718944	11.661903789690601	4.173963052095477	3.605551275463989	33.35183394636953	35.38360983540893	-23.672966338555657	220.49599999999978	0.7030775899436499	13.560784593224525	23.94509866833687	53.478432681411505	109.32549297809601	0.05882352963089943	0.10980392247438431	0.003921568393707275	0.019607849419116974	1.6017253082129181	1.5668067121821054	0.125490203499794	0.21176470816135406	0.125490203499794	0.21960784494876862	0.079302833878506	0.1400298167738998	0.06594134732603145	0.13480332056485328	0.05882352963089943
1	575	nan	0	CAT	CAT	3202	3202	0	0	0	nan	670	932.0	1392.0	1.0	2.6143955667775147	0.9113406080717902	0.0	0.46820405310971347	0.18072606890681037	61.71932695566879	52.773099207835045	8.06225774829855	2.726968209663648	2.23606797749979	26.0	25.406953870952023	-87.62725992443666	215.8399999999997	0.6359753203607024	13.482353325933218	22.09411832690239	45.517648596316576	76.82745346426964	0.05882352963089943	0.08627451211214066	0.00784313678741455	0.027450978755950928	1.4254308121368753	1.9973058458267765	0.11372549086809158	0.1725490242242813	0.11372549086809158	0.1764705926179886	0.0740788644282045	0.12139625454341972	0.06793678894972623	0.11466784099144722	0.06666667014360428
1	576	nan	0	CAT	CAT	3202	3202	0	0	0	nan	819	1797.0	1417.0	1.0	2.2946782205208733	0.7579887060753628	0.0	0.3567073170731707	0.14581280234460756	57.907649564537884	55.90169943749474	8.246211251235321	2.7768005429854807	2.23606797749979	36.16571448360434	37.77128801774468	25.05605884898064	265.67399999999947	0.5689475512330671	16.56862785294652	33.23921659588814	57.16078608483076	135.88235667347908	0.05882352963089943	0.14901961386203766	0.00784314051270485	0.0156862735748291	1.5325440830058477	0.3485308989545169	0.125490203499794	0.34117648005485535	0.125490203499794	0.37254902720451355	0.0804302322958569	0.161355420368389	0.06979338960296796	0.16591252341084137	0.06666667014360428
[truncated: 89,515 more rows]
[truncated: 28 more columns]
