# Supplementary material for: Mutationally-activated PI3’-kinase-α promotes de-differentiation of lung tumors initiated by the BRAFV600E oncoprotein kinase
Source: eLife. 2019 Aug 27;8:e43668. doi: 10.7554/eLife.43668 (PMC6711745; doi:10.7554/eLife.43668)
Supplement: Figure 4—source data 2. [file elife-43668-fig4-data2.zip › lslspankxtumorsv3Nuclei.csv]

ImageNumber	ObjectNumber	Metadata_FileLocation	Metadata_Frame	Metadata_Genotype	Metadata_Genotype	Metadata_Mouse	Metadata_Mouse	Metadata_Series	Metadata_Tumor	Metadata_Tumor	Metadata_stain	AreaShape_Area	AreaShape_Center_X	AreaShape_Center_Y	AreaShape_Center_Z	AreaShape_Compactness	AreaShape_Eccentricity	AreaShape_EulerNumber	AreaShape_Extent	AreaShape_FormFactor	AreaShape_MajorAxisLength	AreaShape_MaxFeretDiameter	AreaShape_MaximumRadius	AreaShape_MeanRadius	AreaShape_MedianRadius	AreaShape_MinFeretDiameter	AreaShape_MinorAxisLength	AreaShape_Orientation	AreaShape_Perimeter	AreaShape_Solidity	Children_Cells_Count	Children_Cytoplasm_Count	Intensity_IntegratedIntensityEdge_OrigGreen	Intensity_IntegratedIntensityEdge_OrigRed	Intensity_IntegratedIntensity_OrigGreen	Intensity_IntegratedIntensity_OrigRed	Intensity_LowerQuartileIntensity_OrigGreen	Intensity_LowerQuartileIntensity_OrigRed	Intensity_MADIntensity_OrigGreen	Intensity_MADIntensity_OrigRed	Intensity_MassDisplacement_OrigGreen	Intensity_MassDisplacement_OrigRed	Intensity_MaxIntensityEdge_OrigGreen	Intensity_MaxIntensityEdge_OrigRed	Intensity_MaxIntensity_OrigGreen	Intensity_MaxIntensity_OrigRed	Intensity_MeanIntensityEdge_OrigGreen	Intensity_MeanIntensityEdge_OrigRed	Intensity_MeanIntensity_OrigGreen
1	1	nan	0	LSL	LSL	731	731	0	0	0	nan	216	1075.0	432.0	1.0	1.0035188062666978	0.3940283341498487	1.0	0.7941176470588235	0.9414821669168957	17.353425512020927	17.0	7.615773105863909	3.094829228737499	2.8284271247461903	15.0	15.949503762889469	-59.98091416064514	53.69400000000002	0.9432314410480349	1	1	12.788235872983932	4.207843206822872	84.03137445449829	19.894118048250675	0.32156863808631897	0.08627451211214066	0.06666666269302368	0.00784313678741455	0.0810497494561859	0.332061853414132	0.32156863808631897	0.11764705926179886	0.6078431606292725	0.11764705926179886	0.28418301939964297	0.09350762681828605	0.3890341409930476
1	2	nan	0	LSL	LSL	731	731	0	0	0	nan	787	1205.0	432.0	1.0	1.4301918984761086	0.7875605915362566	1.0	0.5120364346128823	0.3964508288187263	45.57526541302707	52.08646657242167	12.083045973594572	4.106613221277168	3.1622776601683795	27.635351810376104	28.085174982606713	-13.947206327561858	157.9419999999999	0.7655642023346303	1	1	39.61960953474045	20.843137830495834	338.7215799689293	106.49412017315626	0.30588236451148987	0.10588235408067703	0.11372551321983337	0.02352941781282425	1.1743768301665765	1.0942813916718823	0.48235294222831726	0.21568627655506134	0.7098039388656616	0.21568627655506134	0.29132065834367976	0.15325836640070467	0.4303959084738619
1	3	nan	0	LSL	LSL	731	731	0	0	0	nan	303	1151.0	435.0	1.0	1.036691479994509	0.6393334127306285	1.0	0.7651515151515151	0.9077895191367775	22.47011661464247	21.840329667841555	8.54400374531753	3.5002667144448103	3.0	16.76007159889241	17.277938622207856	26.238519960421183	64.76400000000002	0.946875	1	1	14.976471304893494	6.427451133728027	144.61569064855576	34.411765456199646	0.32549020648002625	0.10196078568696976	0.14117646217346191	0.00784313678741455	0.27929766955048185	0.6322695783449015	0.32549020648002625	0.1764705926179886	0.8117647171020508	0.1764705926179886	0.2773420612017314	0.11902687284681532	0.4772795070909431
1	4	nan	0	LSL	LSL	731	731	0	0	0	nan	338	1142.0	464.0	1.0	1.2826297088881604	0.8736772651170852	1.0	0.7770114942528735	0.7413164760522835	29.9172945821433	28.442925306655784	7.280109889280518	3.2383627275812015	3.0	14.0	14.554941730862016	4.556496014740981	75.69400000000003	0.9349930843706777	1	1	17.956863567233086	5.384313907474279	143.18039651215076	27.44313818588853	0.32156863808631897	0.07058823853731155	0.09411764144897461	0.00784313678741455	0.615119478269428	0.7347092282359403	0.32156863808631897	0.12941177189350128	0.7058823704719543	0.12941177189350128	0.2762594394958936	0.08283559857652738	0.4236106405684934
1	5	nan	0	LSL	LSL	731	731	0	0	0	nan	328	1048.0	476.0	1.0	1.0242804659611007	0.5713132583142873	1.0	0.784688995215311	0.9086748492781519	22.65629875655835	22.20360331117452	9.0	3.643920903300725	3.1622776601683795	17.88854381999832	18.59475139312376	64.67170291330433	67.35000000000002	0.9493487698986975	1	1	16.188236013054848	7.67843160033226	118.92549286782742	35.89019709825516	0.3176470696926117	0.08627451211214066	0.04313725233078003	0.011764705181121826	0.11246416180655859	0.998100108463017	0.3333333432674408	0.16862745583057404	0.49803921580314636	0.16862745583057404	0.28400414057990964	0.1347093263216186	0.36257772215801043
1	6	nan	0	LSL	LSL	731	731	0	0	0	nan	339	1287.0	479.0	1.0	1.0462365637435316	0.6684276964877335	1.0	0.7337662337662337	0.8408489779887112	24.16043741750945	23.853720883753127	8.94427190999916	3.6294256186494183	3.1622776601683795	17.195706082982102	17.969980728154727	37.05775949016896	71.17800000000004	0.9390581717451524	1	1	15.952941954135895	8.176470831036568	150.4588287770748	41.79607955366373	0.3176470696926117	0.09803921729326248	0.12156865000724792	0.023529410362243652	0.13194778899677587	0.36123436595752956	0.32549020648002625	0.1882352977991104	0.6941176652908325	0.19607843458652496	0.2750507233471706	0.14097363501787186	0.44383135332470447
1	7	nan	0	LSL	LSL	731	731	0	0	0	nan	477	784.0	482.0	1.0	1.111229127091863	0.7675281280192213	1.0	0.7151424287856072	0.8026010417749767	30.96336796780007	30.886890422961002	10.0	4.053467242387659	3.605551275463989	20.12461179749811	19.847991589258243	29.699339888702013	86.42000000000003	0.950199203187251	1	1	22.074510663747787	9.709804214537144	220.2705954015255	53.51764850318432	0.364705890417099	0.0941176488995552	0.0882352888584137	0.0156862810254097	0.4086693737944891	0.3468910282335183	0.5176470875740051	0.18039216101169586	0.7058823704719543	0.18039216101169586	0.30659042588538593	0.13485839186857143	0.4617832188711226
1	8	nan	0	LSL	LSL	731	731	0	0	0	nan	298	977.0	481.0	1.0	1.0313911298972849	0.6188874031540328	1.0	0.834733893557423	0.9230581921070814	22.050658992017116	21.095023109728988	8.54400374531753	3.4954886653480304	3.0	16.0	17.320345334165932	76.13081440798786	63.69400000000002	0.9551282051282052	1	1	15.450981110334396	5.647058941423893	108.51764953136444	27.33725556731224	0.32549020648002625	0.07450980693101883	0.039215683937072754	0.0156862735748291	0.04315119785593406	0.6379230171169553	0.3176470696926117	0.12941177189350128	0.5058823823928833	0.12941177189350128	0.2809269292788072	0.10267379893497987	0.36415318634686056
1	9	nan	0	LSL	LSL	731	731	0	0	0	nan	351	1162.0	480.0	1.0	1.1539447385375752	0.690252782038069	1.0	0.5909090909090909	0.6586419996877784	26.061239899935213	27.51363298439521	8.48528137423857	3.342920248922053	2.8284271247461903	18.305106475432563	18.857087268624056	-54.71987084418913	81.83400000000005	0.8550548112058465	1	1	18.450981304049492	7.509804129600525	167.19216193258762	38.97647179663181	0.30588236451148987	0.09019608050584793	0.1568627655506134	0.019607849419116974	0.3576533731089049	0.6204280253733435	0.32549020648002625	0.1411764770746231	0.8549019694328308	0.16078431904315948	0.27133796035366897	0.11043829602353714	0.47633094567688783
1	10	nan	0	LSL	LSL	731	731	0	0	0	nan	258	1306.0	480.0	1.0	1.0697626349724478	0.7114090022862694	1.0	0.7146814404432132	0.8034914190811345	21.744234704310767	21.400934559032695	7.810249675906654	3.1460241088674574	2.8284271247461903	15.4	15.28137463748507	47.00871980888142	63.52200000000002	0.9330922242314648	1	1	14.247059494256973	7.215686574578285	96.8235315978527	32.33725593239069	0.30588236451148987	0.10980392247438431	0.07450979948043823	0.0156862735748291	0.0970464422679651	0.42113748127118333	0.30980393290519714	0.16078431904315948	0.5411764979362488	0.16078431904315948	0.2739819133510956	0.1387632033572747	0.3752850061932275
1	11	nan	0	LSL	LSL	731	731	0	0	0	nan	258	1263.0	484.0	1.0	1.0169427188832139	0.4554993846217353	1.0	0.6789473684210526	0.7551883457097298	19.35808186451966	19.924858845171276	8.48528137423857	3.2109131131472113	2.8284271247461903	16.8	17.23326326847659	-72.24807006972182	65.52200000000003	0.91651865008881	1	1	14.12156930565834	6.803921766579151	84.32157129049301	33.141177251935005	0.29019609093666077	0.10588235408067703	0.03529411554336548	0.0156862735748291	0.06148252950117523	0.7748679167494238	0.3294117748737335	0.1921568661928177	0.41960784792900085	0.1921568661928177	0.2768935157972224	0.13341023071723826	0.3268277956995853
1	12	nan	0	LSL	LSL	731	731	0	0	0	nan	370	1341.0	492.0	1.0	1.320163311115013	0.8377279977594461	1.0	0.6954887218045113	0.6176357938576678	30.98939440770852	28.460498941515414	8.48528137423857	3.1361877979542423	2.8284271247461903	17.05882214483999	16.9229278451049	-12.857673706421831	86.76400000000002	0.8515535097813579	1	1	20.141177460551262	9.011764980852604	135.66274918615818	42.82745209336281	0.2862745225429535	0.10196078568696976	0.06666666269302368	0.011764705181121826	0.6681613862921248	0.5833858171443418	0.3137255012989044	0.1568627506494522	0.5647059082984924	0.1568627506494522	0.27217807379123327	0.12178060784935951	0.3666560788815086
1	13	nan	0	LSL	LSL	731	731	0	0	0	nan	597	954.0	494.0	1.0	1.033064072179188	0.5960695627721343	1.0	0.7132616487455197	0.843325105057013	30.928227821742023	30.4138126514911	12.083045973594572	4.6606200441736165	4.123105625617661	24.14953415699773	24.83328846805207	-81.25374418147838	94.31800000000004	0.9453681710213777	1	1	21.4392167031765	10.600000366568565	230.77255368232727	66.63921751827002	0.3294117748737335	0.09019608050584793	0.054901957511901855	0.019607849419116974	0.07671620184027361	0.9241451036023771	0.32156863808631897	0.16862745583057404	0.5843137502670288	0.16862745583057404	0.2748617526048269	0.13589744059703288	0.3865536912601797
1	14	nan	0	LSL	LSL	731	731	0	0	0	nan	423	1370.0	493.0	1.0	1.218365840694659	0.789851097835135	1.0	0.5810439560439561	0.5738082708059183	30.915667793982514	29.154759474226502	9.433981132056603	3.329963494284876	3.0	19.091883092036785	18.960537552689985	-52.52474389066332	96.24800000000003	0.8588832487309644	1	1	25.827452138066292	10.403921827673912	182.3372613042593	52.94902092218399	0.30588236451148987	0.0941176488995552	0.11764708161354065	0.023529410362243652	0.1658381943613392	0.9848988170537862	0.6352941393852234	0.19607843458652496	0.6666666865348816	0.19607843458652496	0.31885743380328757	0.1284434793539989	0.4310573553292182
1	15	nan	0	LSL	LSL	731	731	0	0	0	nan	357	829.0	500.0	1.0	1.0623114704551277	0.6913906128724335	1.0	0.7083333333333334	0.869396684137503	25.234395269536865	25.079872407968907	8.48528137423857	3.629159425480928	3.1622776601683795	16.97056274847714	18.23137505930211	-56.51332576692972	71.83400000000003	0.9345549738219895	1	1	16.039216488599777	5.890196166932583	125.18431690335274	31.521569408476353	0.2980392277240753	0.0784313753247261	0.047058820724487305	0.00784313678741455	0.2689331329935542	0.19275120061373835	0.29019609093666077	0.12156862765550613	0.4745098054409027	0.12156862765550613	0.27185112692541996	0.09983383333784039	0.3506563498693354
1	16	nan	0	LSL	LSL	731	731	0	0	0	nan	211	1036.0	502.0	1.0	1.0053986337254017	0.36365362572777216	1.0	0.7326388888888888	0.8422533415711617	17.062438750829827	17.11724276862369	7.280109889280518	3.0103630239378543	2.8284271247461903	15.0	15.894245916156894	12.407009687262828	56.10800000000002	0.9254385964912281	1	1	12.658824101090431	4.615686349570751	80.8862767368555	20.584314085543156	0.30588236451148987	0.08627451211214066	0.07647058367729187	0.00784313678741455	0.18681024571702906	0.3483626760827257	0.3294117748737335	0.125490203499794	0.5607843399047852	0.125490203499794	0.281307202246454	0.10257080776823892	0.38334728311305927
1	17	nan	0	LSL	LSL	731	731	0	0	0	nan	340	850.0	502.0	1.0	1.1156676028485393	0.7229776970394098	1.0	0.6882591093117408	0.788910196685868	25.61546893444467	26.570660511172846	8.602325267042627	3.408469128012102	3.0	18.0	17.69699411033201	21.34890089367597	73.59200000000003	0.927694406548431	1	1	16.83921644091606	7.0235296711325645	130.43921887874603	36.078432604670525	0.32549020648002625	0.08235294371843338	0.054901957511901855	0.02352941781282425	0.2178814379731287	0.7931472885293183	0.34117648005485535	0.15294118225574493	0.5803921818733215	0.1568627506494522	0.27605272853960755	0.11513983067430433	0.3836447614080766
1	18	nan	0	LSL	LSL	731	731	0	0	0	nan	239	1070.0	507.0	1.0	1.018216194685799	0.5283853925537252	1.0	0.7810457516339869	0.9209029480834258	19.03142070395	19.235384061671343	8.06225774829855	3.1810099536241383	2.8284271247461903	15.556349186104045	16.15776446320737	52.52364766477757	57.10800000000002	0.9465346534653465	1	1	13.282353565096855	6.494117841124535	87.28235484659672	26.992157608270645	0.3127451092004776	0.08627451211214066	0.05098038911819458	0.019607849419116974	0.061705683500645855	0.8434117549233202	0.32156863808631897	0.18039216101169586	0.4745098054409027	0.18039216101169586	0.27671569927285117	0.13529412169009447	0.3651981374334591
1	19	nan	0	LSL	LSL	731	731	0	0	0	nan	327	751.0	511.0	1.0	1.0379136856729008	0.5934328066724956	1.0	0.7431818181818182	0.840148465284956	22.948477948969682	23.345235059857504	9.055385138137417	3.55083370370015	3.0	18.19017187772497	18.470852040903377	-30.6141286318631	69.93600000000004	0.9369627507163324	1	1	16.18039295077324	8.262745380401611	127.71372944116592	42.65490320324898	0.29411765933036804	0.10588235408067703	0.09411764144897461	0.02352941781282425	0.19612800355641524	0.5156574152908815	0.3137255012989044	0.18039216101169586	0.5764706134796143	0.18039216101169586	0.2742439483181905	0.14004653187121374	0.39056186373445234
1	20	nan	0	LSL	LSL	731	731	0	0	0	nan	231	715.0	513.0	1.0	1.035265433899402	0.6394696665846208	1.0	0.8105263157894737	0.9358473673103772	19.62062737372821	18.973665961010276	7.280109889280518	3.123457948785627	2.8284271247461903	14.0	15.08465868183307	-16.20065936460208	55.69400000000002	0.9486652977412731	1	1	12.99607902765274	4.73725500702858	99.75294443964958	23.20000049471855	0.3176470696926117	0.08627451211214066	0.10784316062927246	0.0156862735748291	0.0950582069789474	0.2790504577188392	0.3176470696926117	0.12941177189350128	0.6352941393852234	0.13333334028720856	0.27651231973729234	0.10079265972401233	0.43183092831017134
1	21	nan	0	LSL	LSL	731	731	0	0	0	nan	350	894.0	513.0	1.0	1.0068680256515108	0.4001529261720025	1.0	0.7575757575757576	0.8482825556248986	22.128663632208287	21.93171219946131	9.848857801796104	3.7693976477592077	3.1622776601683795	19.6	20.27977796713906	20.06584229344603	72.00600000000003	0.938337801608579	1	1	16.039216458797455	6.68627467751503	149.52941647171974	38.8039223626256	0.32549020648002625	0.09803921729326248	0.09803923964500427	0.011764705181121826	0.13424537520760332	0.6262682300281837	0.30980393290519714	0.1725490242242813	0.6666666865348816	0.1725490242242813	0.27653821480685264	0.11528059788819017	0.42722690420491355
1	22	nan	0	LSL	LSL	731	731	0	0	0	nan	325	916.0	515.0	1.0	1.0265012287897761	0.5584819662531075	1.0	0.777511961722488	0.815583587004755	22.480147272378574	22.80350850198276	9.0	3.5906800249919364	3.0	18.0	18.647656737958673	-26.000556517699295	70.76400000000002	0.9298998569384835	1	1	16.070588991045952	6.305882513523102	119.70588503777981	32.63137333095074	0.3019607961177826	0.08627451211214066	0.05882352590560913	0.00784313678741455	0.10515442412715022	0.47871569850339873	0.3176470696926117	0.1725490242242813	0.5137255191802979	0.1725490242242813	0.27707912053527506	0.10872211230212245	0.36832580011624555
1	23	nan	0	LSL	LSL	731	731	0	0	0	nan	330	737.0	525.0	1.0	1.042250484711733	0.6495507472521891	1.0	0.75	0.8921446794176381	23.60559197547716	23.323807579381203	8.94427190999916	3.595613349538408	3.1622776601683795	17.44133022449836	17.94776215531369	-58.513482440450645	68.17800000000003	0.9469153515064562	1	1	15.431373313069344	6.890196278691292	143.29412262141705	36.329412803053856	0.30000001192092896	0.0941176488995552	0.11764708161354065	0.0156862735748291	0.2543542797055969	0.8111207522699977	0.30588236451148987	0.16078431904315948	0.7098039388656616	0.16078431904315948	0.2707258475977078	0.12088063646826827	0.4342246140042941
1	24	nan	0	LSL	LSL	731	731	0	0	0	nan	305	768.0	529.0	1.0	1.0084033388845737	0.4025365591253103	1.0	0.7625	0.8974670641995506	20.690193851229917	20.248456731316587	9.219544457292887	3.5456256439885623	3.0	18.384776310850235	18.939884351478188	-48.31569294294826	65.35000000000002	0.941358024691358	1	1	14.874510511755943	6.741176702082157	124.97647367417812	31.88235405832529	0.32156863808631897	0.08235294371843338	0.07058823108673096	0.019607841968536377	0.1294319514397373	0.8266286399819521	0.32156863808631897	0.16862745583057404	0.6470588445663452	0.16862745583057404	0.2754538983658508	0.12483660559411403	0.40975893007927255
1	25	nan	0	LSL	LSL	731	731	0	0	0	nan	298	787.0	528.0	1.0	1.0411228095336231	0.6454881545471615	1.0	0.7842105263157895	0.899519300988038	22.38782713676482	22.02271554554524	8.48528137423857	3.4597370191755488	3.0	16.263455967290593	17.099157026164562	-51.22105997510268	64.52200000000002	0.9505582137161085	1	1	14.980392873287201	7.427451282739639	121.41961151361465	37.74902080744505	0.31568628549575806	0.10980392247438431	0.09019607305526733	0.0156862810254097	0.0992706188152751	0.46902887225685685	0.3333333432674408	0.1725490242242813	0.5843137502670288	0.1725490242242813	0.2774146828386519	0.13754539412480812	0.4074483607839418
1	26	nan	0	LSL	LSL	731	731	0	0	0	nan	629	1334.0	532.0	1.0	1.1211123228376263	0.7408218682327218	1.0	0.7020089285714286	0.7345730767423423	35.198491690850744	33.83784863137726	10.63014581273465	4.271622650999767	4.0	23.25510696599781	23.64288109301933	-64.69695917383069	103.73200000000004	0.9115942028985508	1	1	23.63137373328209	12.0392160192132	253.36863473057747	76.819610029459	0.31078432500362396	0.10196078568696976	0.08235293626785278	0.0156862810254097	0.22861603243858417	0.7534704517447438	0.34117648005485535	0.2235294133424759	0.6431372761726379	0.2235294133424759	0.271624985440024	0.13838179332428965	0.40281181992142684
1	27	nan	0	LSL	LSL	731	731	0	0	0	nan	602	1391.0	538.0	1.0	1.0961878334769504	0.7537351011167096	1.0	0.7235576923076923	0.8399188353139452	34.28189830585389	32.7566787083184	11.0	4.539458587755831	4.123105625617661	21.562546144331264	22.529321719168163	28.540347945255913	94.90400000000004	0.9517786561264822	1	1	21.725491240620613	8.470588475465775	304.0941268950701	63.301962196826935	0.34117648005485535	0.0941176488995552	0.1450980305671692	0.011764705181121826	0.4452979255743502	0.518381778392691	0.3137255012989044	0.14901961386203766	0.8941176533699036	0.15294118225574493	0.275006218235704	0.10722263892994652	0.5051397456728739
1	28	nan	0	LSL	LSL	731	731	0	0	0	nan	310	747.0	545.0	1.0	1.017738507198217	0.4604911196391331	1.0	0.8157894736842105	0.9189732042037554	21.245141110020615	21.95449840010015	9.0	3.550583439752938	3.0	18.0	18.85855354205853	-66.6290745822905	65.10800000000002	0.9523809523809523	1	1	15.380392894148827	7.152941435575485	115.25882677733898	38.345099210739136	0.2980392277240753	0.11372549086809158	0.06666666269302368	0.007843144237995148	0.33556844541527203	0.297658583105377	0.30980393290519714	0.1411764770746231	0.5764706134796143	0.1411764770746231	0.2746498731098005	0.12773109706384794	0.37180266702367415
1	29	nan	0	LSL	LSL	731	731	0	0	0	nan	271	1430.0	544.0	1.0	1.035956435619257	0.6270686953382142	1.0	0.7591036414565826	0.8711911012624302	21.145842226760784	20.396078054371138	8.06225774829855	3.2994589054202503	3.0	16.0	16.47184900321552	18.325483182101554	62.52200000000003	0.9360967184801382	1	1	14.33725556731224	5.874509908258915	121.39216086268425	29.266667291522026	0.32058824598789215	0.0941176488995552	0.13333332538604736	0.011764705181121826	0.18233644479293287	0.37283234410902494	0.3294117748737335	0.14509804546833038	0.7372549176216125	0.14509804546833038	0.27571645321754307	0.11297134438959452	0.44794155299883487
1	30	nan	0	LSL	LSL	731	731	0	0	0	nan	417	1147.0	545.0	1.0	1.0592390853828109	0.6950148244774282	1.0	0.7722222222222223	0.8322466521564861	27.2696460161478	26.68332812825267	10.0	3.958783354274036	3.605551275463989	19.0	19.606750207102415	-81.00768815549313	79.35000000000002	0.9381327334083239	1	1	18.49019692838192	10.023529782891273	175.12549556791782	54.180393643677235	0.3225490301847458	0.10588235408067703	0.08431375026702881	0.019607849419116974	0.22686577872831035	0.8270208547578215	0.32549020648002625	0.20000000298023224	0.6078431606292725	0.20000000298023224	0.27597308848331226	0.14960492213270557	0.4199652171892514
1	31	nan	0	LSL	LSL	731	731	0	0	0	nan	217	644.0	548.0	1.0	1.007268654097381	0.34389838853602467	1.0	0.7508650519031141	0.8979254859965059	17.25350981507516	17.08800749063506	7.810249675906654	3.0667043836609613	2.8284271247461903	15.20526224699857	16.201164215400897	-32.56914360625406	55.108000000000025	0.9353448275862069	1	1	12.40392217040062	6.701960973441601	72.14902177453041	30.682353869080544	0.2980392277240753	0.12156862765550613	0.03333333134651184	0.019607849419116974	0.02751989080766676	0.5143507983144574	0.3019607961177826	0.1764705926179886	0.4117647111415863	0.1764705926179886	0.2756427148977915	0.14893246607648003	0.33248397131120005
1	32	nan	0	LSL	LSL	731	731	0	0	0	nan	559	1127.0	548.0	1.0	1.096959441861788	0.7254413974102358	1.0	0.7513440860215054	0.7966241857222943	32.5782405914949	31.04834939252005	10.63014581273465	4.263073147106414	4.0	22.91025971044414	22.42307971830685	0.2812092617181001	93.90400000000004	0.9308909242298085	1	1	21.560785338282585	11.164706349372864	217.40392698347569	70.98039423674345	0.3176470696926117	0.11372549086809158	0.06666666269302368	0.011764712631702423	0.4189265418199646	0.5503258420348182	0.3176470696926117	0.1725490242242813	0.5647059082984924	0.1725490242242813	0.27642032484977674	0.14313726088939568	0.38891579066811394
1	33	nan	0	LSL	LSL	731	731	0	0	0	nan	746	1310.0	549.0	1.0	1.0238106981073767	0.5264299702566936	1.0	0.7535353535353535	0.8139609135504913	33.61675406000152	33.24154027718932	13.0	5.130716044617786	4.47213595499958	27.76709860078799	28.581585987840175	11.066520871928324	107.31800000000004	0.9437065148640101	1	1	23.972550198435783	14.894118040800095	344.18824677169323	114.16078767180443	0.3137255012989044	0.12941177189350128	0.13725492358207703	0.019607841968536377	0.5087683242547941	0.7215843098013484	0.29411765933036804	0.22745098173618317	0.7882353067398071	0.23137255012989044	0.269354496611638	0.16734964090786622	0.46137834687894536
1	34	nan	0	LSL	LSL	731	731	0	0	0	nan	272	1092.0	550.0	1.0	1.0110332177822736	0.49869434980305116	1.0	0.8	0.9331516442274063	20.04788484950125	19.697715603592208	8.94427190999916	3.4031688604694503	3.0	16.0	17.377063732206217	81.35241905205982	60.52200000000002	0.9460869565217391	1	1	13.796079099178314	7.988235488533974	101.41176679730415	36.95686358213425	0.30980393290519714	0.09019608050584793	0.05882352590560913	0.03921569138765335	0.07703239544890228	1.3280862424159445	0.3137255012989044	0.20000000298023224	0.5372549295425415	0.21176470816135406	0.2705113548858493	0.15663206840262694	0.37283737793126526
1	35	nan	0	LSL	LSL	731	731	0	0	0	nan	245	950.0	550.0	1.0	1.7653455849022328	0.901307617090532	1.0	0.4959514170040486	0.48600094382338643	30.49109911808385	27.784887978899608	5.830951894845301	2.3443458408325655	2.0	13.43094352242012	13.208122595306502	-58.016717972338704	79.59200000000003	0.8019639934533551	1	1	18.356863602995872	7.239215791225433	90.2000028938055	25.094118036329746	0.2862745225429535	0.0941176488995552	0.0627450942993164	0.00784313678741455	0.80648078125039	0.14958679217134285	0.3294117748737335	0.13333334028720856	0.5647059082984924	0.13333334028720856	0.27398303885068465	0.10804799688396169	0.36816327711757346
1	36	nan	0	LSL	LSL	731	731	0	0	0	nan	407	795.0	554.0	1.0	1.1017029816161277	0.7652071619458698	1.0	0.7267857142857143	0.8442393158297695	28.45153780503032	27.892651361962706	9.219544457292887	3.818753370795934	3.605551275463989	18.178850025105938	18.31664836419129	22.00350335336419	77.83400000000005	0.9465116279069767	1	1	17.47451062500477	8.913725711405277	170.87843592464924	51.20392297208309	0.33725491166114807	0.09803921729326248	0.06666666269302368	0.027450978755950928	0.02696322174054262	0.6917740531583602	0.32156863808631897	0.1921568661928177	0.6078431606292725	0.1921568661928177	0.2730392285156995	0.13927696424070746	0.4198487369156001
1	37	nan	0	LSL	LSL	731	731	0	0	0	nan	519	584.0	557.0	1.0	1.245349316871684	0.8441756113456818	1.0	0.5792410714285714	0.7193783377898924	35.779874144221296	33.61547262794322	9.433981132056603	3.8342830780295376	3.605551275463989	19.238441908294536	19.180400072108494	-32.57348841465817	95.21600000000005	0.9177718832891248	1	1	24.317647993564606	9.20392182469368	205.4509857594967	55.43529585003853	0.3176470696926117	0.08235294371843338	0.06666666269302368	0.023529410362243652	0.907882605124252	1.5265288249592615	0.5647059082984924	0.1725490242242813	0.6470588445663452	0.1725490242242813	0.3199690525469027	0.12110423453544315	0.39585931745567765
1	38	nan	0	LSL	LSL	731	731	0	0	0	nan	186	669.0	554.0	1.0	1.0227682534469147	0.5432368047208083	1.0	0.775	0.9245539751737146	16.91682576615196	16.401219466856727	7.0710678118654755	2.8477432325230287	2.8284271247461903	13.435028842544403	14.203020492870449	58.11718481551374	50.280000000000015	0.9441624365482234	1	1	11.462745666503906	6.027451232075691	59.556864738464355	25.792158007621765	0.28431373834609985	0.12941177189350128	0.03529411554336548	0.00784313678741455	0.08851539560120442	0.3091603116061581	0.29411765933036804	0.16470588743686676	0.40392157435417175	0.16862745583057404	0.2729225158691406	0.14351074362084978	0.32019819751862555
1	39	nan	0	LSL	LSL	731	731	0	0	0	nan	185	1361.0	555.0	1.0	1.0227353074898493	0.45130137660273445	1.0	0.7708333333333334	0.8642036196968735	16.436530474611427	16.64331697709324	7.0	2.8134843180274682	2.8284271247461903	14.0	14.667492951937572	-63.37013249813601	51.866000000000014	0.9414758269720102	1	1	12.28235349059105	3.6862746104598045	65.19215852022171	15.07058871537447	0.30588236451148987	0.07450980693101883	0.04313725233078003	0.00784313678741455	0.15147514151008662	0.2849429701181072	0.32549020648002625	0.11372549086809158	0.501960813999176	0.11372549086809158	0.28563612768816393	0.08572731652232103	0.3523900460552525
1	40	nan	0	LSL	LSL	731	731	0	0	0	nan	259	1409.0	556.0	1.0	1.0115029230287191	0.46769313816123537	1.0	0.7573099415204678	0.8437514640985271	19.404697654001215	19.4164878389476	8.48528137423857	3.2928472957881927	3.0	16.546903033498445	17.151635733052697	35.9724531607298	62.108000000000025	0.9350180505415162	1	1	14.309804558753967	5.415686398744583	104.60784614086151	25.349020279943943	0.33627451956272125	0.08235294371843338	0.07058823108673096	0.00784313678741455	0.2804984192982345	0.6004741977875905	0.3490196168422699	0.16862745583057404	0.5882353186607361	0.1882352977991104	0.2805844031128229	0.10618992938714869	0.4038912978411641
1	41	nan	0	LSL	LSL	731	731	0	0	0	nan	542	1183.0	558.0	1.0	1.2448670225974061	0.8289753838763942	1.0	0.6658476658476659	0.7011448701585569	36.19932854043391	36.345563690772494	10.770329614269007	3.973412991945263	3.605551275463989	21.0	20.245744754031058	-82.0516300059574	98.56000000000004	0.9109243697478991	1	1	22.274510875344276	10.517647437751293	206.074514195323	67.90980617702007	0.32156863808631897	0.11568627506494522	0.05882352590560913	0.011764705181121826	0.34230768718724186	0.8286205609255844	0.3294117748737335	0.18431372940540314	0.545098066329956	0.18431372940540314	0.2749939614240034	0.12984749923149744	0.38021128080317895
1	42	nan	0	LSL	LSL	731	731	0	0	0	nan	183	877.0	559.0	1.0	1.1190890928637975	0.7419771483974171	1.0	0.6019736842105263	0.6991882306757483	19.03012733812611	18.973665961010276	5.830951894845301	2.567425712853312	2.23606797749979	12.181553427311272	12.758276393913333	-30.695296665087007	57.35000000000002	0.9037037037037037	1	1	12.631373107433319	5.066666834056377	61.8823547065258	18.83137309551239	0.30980393290519714	0.0784313753247261	0.027450978755950928	0.023529410362243652	0.026354737301716183	0.62064442468417	0.33725491166114807	0.1568627506494522	0.43529412150382996	0.1568627506494522	0.28707666153257544	0.11515151895582676	0.3381549437515071
1	43	nan	0	LSL	LSL	731	731	0	0	0	nan	377	835.0	560.0	1.0	1.030038797993545	0.6156463685641146	1.0	0.7805383022774327	0.8947837407221814	24.742004349141432	24.186773244895647	9.433981132056603	3.8662588705577776	3.605551275463989	18.335757415498275	19.497257509485426	59.250635290100384	72.76400000000002	0.9556400506970849	1	1	16.713726297020912	7.3764708787202835	182.705888107419	41.94509918242693	0.33039216697216034	0.0941176488995552	0.1411764919757843	0.0156862735748291	0.1115323282397347	0.6574367347008434	0.30588236451148987	0.14509804546833038	0.843137264251709	0.14509804546833038	0.2739955130659166	0.12092575211016858	0.484631002937451
1	44	nan	0	LSL	LSL	731	731	0	0	0	nan	196	887.0	567.0	1.0	1.0570379205815597	0.5568693600241248	1.0	0.6447368421052632	0.7443856285796432	17.727789596389428	18.24828759089466	7.0	2.7697281802682108	2.23606797749979	14.144855003743341	14.724703702115983	-28.53883976102997	57.52200000000002	0.9011494252873563	1	1	13.098039776086807	4.356862843036652	65.91372740268707	18.815686710178852	0.3137255012989044	0.08235294371843338	0.023529410362243652	0.011764705181121826	0.04802109488591396	0.7608753809974244	0.3490196168422699	0.18431372940540314	0.4000000059604645	0.18431372940540314	0.29106755057970685	0.09681917428970337	0.33629452756472994
1	45	nan	0	LSL	LSL	731	731	0	0	0	nan	341	860.0	569.0	1.0	1.034618315090061	0.6216226594407573	1.0	0.7380952380952381	0.8998922991549362	23.6421610101935	23.021728866442675	9.219544457292887	3.678310126019657	3.1622776601683795	17.67766952966369	18.51930281467629	43.276514547024966	69.00600000000003	0.9459084604715673	1	1	15.545098811388016	6.423529602587223	110.07059183716774	34.345098838210106	0.2980392277240753	0.08627451211214066	0.021568626165390015	0.011764705181121826	0.009503770881064513	0.6970666920962691	0.2980392277240753	0.13333334028720856	0.4000000059604645	0.13333334028720856	0.27272103177873713	0.11269350179977584	0.322787659346533
1	46	nan	0	LSL	LSL	731	731	0	0	0	nan	259	676.0	570.0	1.0	1.0093330624663843	0.4133278104331065	1.0	0.7174515235457064	0.8647299358880559	19.12859034993485	18.788294228055936	8.246211251235321	3.2482661974017653	2.8284271247461903	16.97056274847714	17.41815575510516	27.3553596122801	61.35000000000003	0.9184397163120568	1	1	13.517647728323936	6.380392394959927	90.2627474218607	28.88627540320158	0.2970588356256485	0.09019608050584793	0.05098038911819458	0.019607849419116974	0.18032939880447113	0.7069660919287206	0.2980392277240753	0.16470588743686676	0.48235294222831726	0.16470588743686676	0.27035295456647873	0.12760784789919855	0.34850481630062047
1	47	nan	0	LSL	LSL	731	731	0	0	0	nan	185	912.0	571.0	1.0	1.0044661520194682	0.34669368069405887	1.0	0.8258928571428571	0.9133238912196189	15.92427099754106	15.652475842498529	7.0	2.916572911663357	2.8284271247461903	13.0	14.93662234094516	6.363174481711553	50.45200000000001	0.9487179487179487	1	1	11.850980937480927	3.7529412657022476	60.82745286822319	16.729412145912647	0.2980392277240753	0.08235294371843338	0.02549019455909729	0.00784313678741455	0.10080977543034243	0.31529847529147464	0.32156863808631897	0.11764705926179886	0.4588235318660736	0.11764705926179886	0.2821662127971649	0.08935574442148209	0.32879704253093617
1	48	nan	0	LSL	LSL	731	731	0	0	0	nan	291	1017.0	571.0	1.0	1.0073348391755477	0.42192471408243387	1.0	0.7657894736842106	0.8945650540925734	20.28979987838962	20.248456731316587	8.94427190999916	3.47813767525803	3.0	17.88854381999832	18.395358929404175	-23.772432332637027	63.93600000000003	0.9402261712439418	1	1	14.619608506560326	6.541176661849022	123.65882723033428	32.3607852011919	0.3284313827753067	0.0941176488995552	0.09019610285758972	0.0156862810254097	0.08100097699417268	0.5720546816236517	0.3333333432674408	0.1921568661928177	0.6901960968971252	0.1921568661928177	0.2758416699351005	0.12341842758205701	0.4249444234719391
1	49	nan	0	LSL	LSL	731	731	0	0	0	nan	223	1205.0	572.0	1.0	1.0099609062698196	0.46634639404995487	1.0	0.7716262975778547	0.9426949274645867	17.992911223806114	17.88854381999832	7.810249675906654	3.1071210746356708	2.8284271247461903	14.849242404917497	15.916568736147559	-41.0196833937967	54.52200000000002	0.9449152542372882	1	1	12.505882948637009	6.317647323012352	75.20784530043602	29.749020747840405	0.2980392277240753	0.125490203499794	0.03529411554336548	0.007843144237995148	0.1263664398187775	0.2202843678325897	0.3019607961177826	0.18039216101169586	0.4745098054409027	0.18039216101169586	0.2779085099697113	0.14039216273360783	0.33725491166114807
1	50	nan	0	LSL	LSL	731	731	0	0	0	nan	205	1308.0	572.0	1.0	1.0242063373928405	0.4355358866444512	1.0	0.7536764705882353	0.8935363158239054	17.242340043518816	17.204650534085253	7.211102550927978	2.9305732392048434	2.8284271247461903	14.849242404917497	15.521060821410106	-33.82978883450869	53.694000000000024	0.9382151029748284	1	1	12.290196686983109	6.25490215420723	72.62745276093483	26.545098818838596	0.29019609093666077	0.11372549086809158	0.05882352590560913	0.0156862810254097	0.15665745999066452	0.457761450295837	0.3176470696926117	0.16862745583057404	0.48235294222831726	0.16862745583057404	0.273115481932958	0.13899782564904956	0.3542802573704138
1	51	nan	0	LSL	LSL	731	731	0	0	0	nan	404	934.0	575.0	1.0	1.30010665027847	0.8721634096487191	1.0	0.5985185185185186	0.6890845703677421	32.88360596512634	32.01562118716424	8.06225774829855	3.4145809428580147	3.1622776601683795	16.37804455201046	16.087142223081386	38.761144209388775	85.83400000000003	0.9330254041570438	1	1	19.05098131299019	7.513725601136684	165.3098088502884	40.807844057679176	0.30980393290519714	0.08627451211214066	0.09019610285758972	0.0156862735748291	0.3381570529960147	0.40039710258755823	0.30980393290519714	0.13333334028720856	0.6313725709915161	0.13725490868091583	0.2721568758998598	0.1073389371590955	0.40918269517398115
1	52	nan	0	LSL	LSL	731	731	0	0	0	nan	614	1460.0	573.0	1.0	1.107319347793137	0.6300463340221426	1.0	0.6852678571428571	0.7156473473045446	32.88695922515398	33.12099032335839	11.40175425099138	4.289986152874799	4.0	26.083445973378474	25.53861623981729	54.45694993838655	103.83400000000005	0.9016152716593245	1	1	24.10980498790741	9.08627474308014	284.4588320851326	53.168629072606564	0.3333333432674408	0.0784313753247261	0.11764708161354065	0.00784313678741455	1.1906073764090144	0.5884497186834289	0.32156863808631897	0.27843138575553894	0.8705882430076599	0.27843138575553894	0.273975056680766	0.10325312208045613	0.46328800013865246
1	53	nan	0	LSL	LSL	731	731	0	0	0	nan	280	1337.0	581.0	1.0	1.0527529647362366	0.6745173532294563	1.0	0.7407407407407407	0.8767477437447252	22.09343474342094	21.633307652783937	8.06225774829855	3.3104071515139832	3.0	15.652475842498529	16.31067687731383	-32.35316186939575	63.35000000000002	0.9427609427609428	1	1	14.57647129893303	6.69019628316164	119.91765108704567	37.298040233552456	0.30588236451148987	0.10980392247438431	0.11764708161354065	0.019607849419116974	0.12668743298984478	0.6599586350911635	0.32156863808631897	0.18039216101169586	0.7058823704719543	0.23137255012989044	0.275027760357227	0.12623011855021962	0.42827732531087737
1	54	nan	0	LSL	LSL	731	731	0	0	0	nan	504	548.0	581.0	1.0	1.0468370230441162	0.6317303570551676	1.0	0.7466666666666667	0.8353018804157404	29.002380519005758	29.5296461204668	10.770329614269007	4.2636212497132435	4.0	22.087051361325663	22.482303347705336	30.091703067926183	87.07600000000004	0.9447047797563262	1	1	20.027451932430267	9.325490467250347	206.30981016159058	59.31372734904289	0.3176470696926117	0.0941176488995552	0.09019607305526733	0.02352941781282425	0.40023456694287435	0.8530892687442236	0.3490196168422699	0.16470588743686676	0.615686297416687	0.16470588743686676	0.27815905461708706	0.1295207009340326	0.4093448614317273
1	55	nan	0	LSL	LSL	731	731	0	0	0	nan	256	1220.0	583.0	1.0	1.0697340109667968	0.7085348870202326	1.0	0.7529411764705882	0.8139883194981326	21.63043421179163	21.095023109728988	7.211102550927978	3.1416698305268262	2.8284271247461903	14.758048651498612	15.264073647505624	-60.16301554520324	62.866000000000014	0.9446494464944649	1	1	14.55686342716217	6.870588406920433	103.76470881700516	31.737255796790123	0.3137255012989044	0.09803921729326248	0.08627450466156006	0.023529410362243652	0.021352160841706446	0.7525578806080999	0.33725491166114807	0.1921568661928177	0.658823549747467	0.1921568661928177	0.2799396812915802	0.13212670013308525	0.4053308938164264
1	56	nan	0	LSL	LSL	731	731	0	0	0	nan	296	802.0	587.0	1.0	1.0015782209703994	0.23681166442852122	1.0	0.7789473684210526	0.9268476148158524	19.754020170352778	19.72308292331602	9.433981132056603	3.533153396599097	3.0	18.0	19.192128427984855	38.49115341575295	63.35000000000002	0.9456869009584664	1	1	14.333334013819695	5.78039225935936	135.82745580375195	29.450980961322784	0.3294117748737335	0.08235294371843338	0.11764708161354065	0.0156862735748291	0.014564404222203616	0.5406037886573919	0.30980393290519714	0.13725490868091583	0.6980392336845398	0.13725490868091583	0.27044026441169233	0.10906400489357282	0.45887653987754035
1	57	nan	0	LSL	LSL	731	731	0	0	0	nan	354	1235.0	592.0	1.0	1.007365586427529	0.36848202047885936	1.0	0.7329192546583851	0.8307150038634936	22.113878617018717	22.20360331117452	9.848857801796104	3.766697074056227	3.1622776601683795	19.887921252979304	20.557832781132664	-86.45735027212228	73.17800000000003	0.9315789473684211	1	1	16.839216470718384	9.984313987195492	139.74117997288704	55.54902130365372	0.32156863808631897	0.13333334028720856	0.07450979948043823	0.023529410362243652	0.16722625645074196	0.5336612420363513	0.32156863808631897	0.20000000298023224	0.5803921818733215	0.20392157137393951	0.2806536078453064	0.16640523311992486	0.39474909596860747
1	58	nan	0	LSL	LSL	731	731	0	0	0	nan	273	1441.0	590.0	1.0	1.0232389590140232	0.5045254416583088	1.0	0.7583333333333333	0.8943061207117975	20.238595721089258	19.72308292331602	8.48528137423857	3.3049507168885257	3.0	16.994116628998402	17.47393930327654	-10.13105747113952	61.93600000000003	0.931740614334471	1	1	14.305883049964905	6.890196241438389	112.10196432471275	31.67058902233839	0.3029411882162094	0.08235294371843338	0.09803920984268188	0.00784313678741455	0.20514003205255119	1.9953052805351004	0.30980393290519714	0.42352941632270813	0.6392157077789307	0.47843137383461	0.27511313557624817	0.13250377387381518	0.41062990595132876
1	59	nan	0	LSL	LSL	731	731	0	0	0	nan	353	537.0	597.0	1.0	1.0837275452468773	0.7241102864321795	1.0	0.6685606060606061	0.7870137465540742	25.73806096919581	24.413111231467404	8.48528137423857	3.520696904871595	3.1622776601683795	16.37824956530854	17.75113393970856	36.13255580251798	75.07600000000004	0.930171277997365	1	1	16.411765471100807	7.964706115424633	131.21961061656475	45.00392294675112	0.30588236451148987	0.10588235408067703	0.0627450942993164	0.019607849419116974	0.07915776590861916	0.9050797821824473	0.3529411852359772	0.18431372940540314	0.5058823823928833	0.18431372940540314	0.27816551645933574	0.13499501890550225	0.3717269422565574
1	60	nan	0	LSL	LSL	731	731	0	0	0	nan	402	664.0	599.0	1.0	1.2163324242452593	0.3756267242612266	1.0	0.5726495726495726	0.5086004271299169	25.91474334418618	28.600699292150182	9.219544457292887	3.4256635658672066	3.0	23.367260876414804	24.017033688493253	45.41113499842295	99.66200000000003	0.7821011673151751	1	1	22.815687388181686	12.18431419879198	147.65882778167725	56.74902147054672	0.28431373834609985	0.125490203499794	0.07058823108673096	0.0156862735748291	0.4609820143405021	0.5285994762642067	0.3137255012989044	0.2078431397676468	0.5803921818733215	0.2078431397676468	0.2748877998576107	0.14679896625050579	0.3673105168698439
1	61	nan	0	LSL	LSL	731	731	0	0	0	nan	399	922.0	599.0	1.0	1.2636804069121281	0.8449787121065722	1.0	0.6253918495297806	0.6860442450236136	31.631871150971406	29.732137494637012	8.06225774829855	3.2506327407052327	3.0	16.97185618720075	16.916722801396652	-26.108397596625593	85.49000000000004	0.8946188340807175	1	1	19.839216604828835	6.80784334987402	148.22353352606297	35.71764808148146	0.30588236451148987	0.0784313753247261	0.054901957511901855	0.00784313678741455	0.3678404142371052	0.6563319714268219	0.3529411852359772	0.16078431904315948	0.572549045085907	0.16078431904315948	0.2794255859835047	0.09588511760385943	0.37148755269689965
1	62	nan	0	LSL	LSL	731	731	0	0	0	nan	305	1268.0	603.0	1.0	1.0419024402689878	0.6472403710145807	1.0	0.7367149758454107	0.8751498595115502	22.672658384741936	22.360679774997898	8.94427190999916	3.4515569358522797	3.0	17.0	17.283049420076626	-0.8039546270250105	66.17800000000003	0.9399075500770416	1	1	15.09803993999958	9.066666945815086	118.40784601867199	48.63921730220318	0.30980393290519714	0.13725490868091583	0.07058823108673096	0.023529410362243652	0.16213404213810223	0.5110548309160691	0.3019607961177826	0.2078431397676468	0.5647059082984924	0.21176470816135406	0.27450981709090144	0.16484848992391066	0.388222445962859
1	63	nan	0	LSL	LSL	731	731	0	0	0	nan	295	1166.0	606.0	1.0	1.0089255117141671	0.47029780273506444	1.0	0.8194444444444444	0.9137656599717753	20.690592355484675	20.248456731316587	9.0	3.5287221077713347	3.0	17.0	18.259608667700178	-86.09567884192161	63.69400000000002	0.9500805152979066	1	1	15.054902657866478	5.6196079552173615	113.22745315730572	27.870588839054108	0.3176470696926117	0.08627451211214066	0.0627450942993164	0.00784313678741455	0.0692764978309842	0.2360276674255125	0.3176470696926117	0.13333334028720856	0.5333333611488342	0.13333334028720856	0.278794493664194	0.1040668139855067	0.3838218751095109
1	64	nan	0	LSL	LSL	731	731	0	0	0	nan	258	1304.0	607.0	1.0	1.084157223727834	0.7441520503818368	1.0	0.7818181818181819	0.8518119171772532	22.246574326930766	21.587033144922902	7.615773105863909	3.1605755261901867	2.8284271247461903	14.0	14.860940207414204	-78.90356723941049	61.69400000000002	0.9416058394160584	1	1	14.30980460345745	7.086274735629559	118.28627820312977	34.46666768938303	0.30588236451148987	0.10000000149011612	0.14117646217346191	0.0313725471496582	0.15550528228869195	0.8697906686767908	0.30588236451148987	0.18039216101169586	0.7490196228027344	0.1882352977991104	0.27518855006648946	0.1362745141467223	0.4584739465237588
1	65	nan	0	LSL	LSL	731	731	0	0	0	nan	275	1241.0	610.0	1.0	1.0097532537526976	0.4108589114032731	1.0	0.804093567251462	0.8909336249465221	19.700691277890144	19.849433241279208	8.94427190999916	3.3836079474928935	3.0	17.0	17.961099330722362	52.76052027991	62.28000000000002	0.9433962264150944	1	1	14.823530107736588	7.058823756873608	103.88627716898918	32.50980491191149	0.3127451092004776	0.09019608050584793	0.05882352590560913	0.023529410362243652	0.16991131101705548	0.9824008447545672	0.3294117748737335	0.16470588743686676	0.5529412031173706	0.16862745583057404	0.27968924731578465	0.13318535390327563	0.3777682806145061
1	66	nan	0	LSL	LSL	731	731	0	0	0	nan	211	610.0	611.0	1.0	1.0316217945249941	0.6032883592205742	1.0	0.7757352941176471	0.8150115090476976	18.464981192270557	18.601075237738275	7.211102550927978	2.9797615523851038	2.8284271247461903	14.230249470757707	14.726249743380516	51.2216815683195	57.038000000000025	0.9356984478935698	1	1	13.313726097345352	6.137255057692528	79.2588252723217	26.600000724196434	0.3127451092004776	0.10196078568696976	0.05882352590560913	0.019607849419116974	0.07520079109385837	0.7788635639444522	0.33725491166114807	0.22745098173618317	0.5215686559677124	0.22745098173618317	0.2832707680286245	0.13057989484452187	0.37563424299678533
1	67	nan	0	LSL	LSL	731	731	0	0	0	nan	463	643.0	610.0	1.0	1.2257030641792697	0.8030068939545429	1.0	0.6788856304985337	0.6862746651239052	32.68560641499249	30.805843601498726	8.602325267042627	3.5134707867965034	3.1622776601683795	20.51223352387377	19.479632281907886	-12.688756104073093	92.07600000000004	0.8802281368821293	1	1	21.298040196299553	9.654902182519436	198.56863363087177	54.92549151927233	0.30588236451148987	0.10196078568696976	0.09215685725212097	0.0156862810254097	0.9776418620044784	0.6731147923662585	0.3137255012989044	0.18431372940540314	0.7960784435272217	0.18431372940540314	0.2730517973884558	0.12378079721178764	0.42887393872758484
1	68	nan	0	LSL	LSL	731	731	0	0	0	nan	510	1556.0	614.0	1.0	1.2274554500135468	0.831106911348961	1.0	0.6929347826086957	0.7464087135634649	34.91918813369462	32.89376840679705	9.848857801796104	3.831478890538796	3.605551275463989	20.00384578409477	19.41900295270719	-22.210218109432468	92.66200000000003	0.9156193895870736	1	1	22.023530423641205	10.325490429997444	220.90196788311005	67.38431531190872	0.3294117748737335	0.10588235408067703	0.09803923964500427	0.019607841968536377	0.31408366508812025	0.7439395568090388	0.3333333432674408	0.30980393290519714	0.6941176652908325	0.30980393290519714	0.27877886612204056	0.13070241050629677	0.4331411134962942
1	69	nan	0	LSL	LSL	731	731	0	0	0	nan	328	1121.0	614.0	1.0	1.070312932251456	0.5139923196654728	1.0	0.6507936507936508	0.7476772880179822	22.738938925352226	23.08679276123039	8.06225774829855	3.3170063705023622	3.0	19.691856965995633	19.505343255120057	-6.048991916315453	74.24800000000003	0.8986301369863013	1	1	16.13725569844246	6.61568646132946	118.70588567852974	36.67451070249081	0.29411765933036804	0.09803921729326248	0.05882352590560913	0.011764705181121826	0.4077379438521384	0.5650017718113736	0.30980393290519714	0.14901961386203766	0.5686274766921997	0.14901961386203766	0.27351280844817727	0.11213027900558407	0.361908188044298
1	70	nan	0	LSL	LSL	731	731	0	0	0	nan	177	1150.0	618.0	1.0	1.0068287904012356	0.41209392814738305	1.0	0.7375	0.8458378150933499	15.806470548435303	15.524174696260024	7.0	2.8019477220604267	2.23606797749979	13.555759686924786	14.401929215260948	17.933164105325574	51.280000000000015	0.9267015706806283	1	1	11.250980943441391	4.082353018224239	62.33725646138191	17.56078464537859	0.29901961982250214	0.09019608050584793	0.05294117331504822	0.00784313678741455	0.1173839212967533	0.30165854161266836	0.30588236451148987	0.125490203499794	0.46666666865348816	0.13333334028720856	0.27441416935222906	0.0995695858103473	0.35218788961232717
1	71	nan	0	LSL	LSL	731	731	0	0	0	nan	557	725.0	618.0	1.0	1.23627974339122	0.8441635578532987	1.0	0.6446759259259259	0.745386719628058	36.927439481175504	35.510561809129406	10.295630140987	4.032155673941105	3.605551275463989	20.43979960090905	19.796272582654762	-38.5810011160014	96.90400000000004	0.9337803855825649	1	1	22.203922659158707	10.11372584104538	224.87843811511993	64.870590262115	0.3176470696926117	0.10196078568696976	0.08627450466156006	0.0156862810254097	0.8831415542317322	0.5380108021131879	0.30588236451148987	0.1568627506494522	0.6470588445663452	0.1568627506494522	0.2741225019649223	0.1248608128524121	0.4037314867416875
1	72	nan	0	LSL	LSL	731	731	0	0	0	nan	238	840.0	619.0	1.0	1.009217850446777	0.44481133993915445	1.0	0.8235294117647058	0.870233756785679	18.476701822211727	18.601075237738275	8.06225774829855	3.178473878965404	2.8284271247461903	16.0	16.54818298224775	45.39468599760617	58.62400000000002	0.9425742574257425	1	1	13.670588910579681	5.286274582147598	87.36862936615944	23.372549429535866	0.2980392277240753	0.08627451211214066	0.06666666269302368	0.011764705181121826	0.06914511583281724	0.5035281136234845	0.3137255012989044	0.125490203499794	0.501960813999176	0.125490203499794	0.2734117782115936	0.10572549164295196	0.3670950813704178
1	73	nan	0	LSL	LSL	731	731	0	0	0	nan	226	805.0	622.0	1.0	1.0213615684297952	0.5495305252877589	1.0	0.7847222222222222	0.9155909307885075	18.661750124734862	18.384776310850235	7.810249675906654	3.110920583562297	2.8284271247461903	15.0	15.59140029031728	-23.11861718660477	55.69400000000002	0.9535864978902954	1	1	12.843137860298157	4.227451115846634	77.98039424419403	18.435294814407825	0.30392158031463623	0.07058823853731155	0.03529411554336548	0.003921568393707275	0.12528269034199213	0.8093222357771545	0.30588236451148987	0.20000000298023224	0.46666666865348816	0.20000000298023224	0.27919864913691644	0.09190111121405727	0.34504599223094706
1	74	nan	0	LSL	LSL	731	731	0	0	0	nan	246	1196.0	622.0	1.0	1.0191140780658983	0.5650454386892405	1.0	0.8092105263157895	0.8746051551976741	19.54393914947421	19.4164878389476	8.0	3.2299778305979236	2.8284271247461903	15.0	16.124918272895776	18.384313373263375	59.45200000000002	0.944337811900192	1	1	14.062745749950409	6.607843339443207	86.40000218153	28.705883152782917	0.3137255012989044	0.09019608050584793	0.03529411554336548	0.023529410362243652	0.13969232525158645	0.9158337877478802	0.3294117748737335	0.1764705926179886	0.4431372582912445	0.1764705926179886	0.2812549149990082	0.13215686678886412	0.3512195210631301
1	75	nan	0	LSL	LSL	731	731	0	0	0	nan	218	1332.0	620.0	1.0	1.0241174701284215	0.5657991989668361	1.0	0.8014705882352942	0.9100384861371579	18.45368693408918	18.027756377319946	7.615773105863909	3.059254228637776	2.8284271247461903	14.799999999999999	15.215859589759955	-50.59963277451654	54.866000000000014	0.9457700650759219	1	1	12.654902562499046	6.027451142668724	78.56078620254993	28.054902777075768	0.3019607961177826	0.10588235408067703	0.05882352590560913	0.023529410362243652	0.04955347192892988	0.3149748821296208	0.30588236451148987	0.18431372940540314	0.5058823823928833	0.18431372940540314	0.27510657744563144	0.13103154657975488	0.3603705789107795
1	76	nan	0	LSL	LSL	731	731	0	0	0	nan	299	1477.0	621.0	1.0	1.0333421401264575	0.6262021992776868	1.0	0.7493734335839599	0.8642429748405919	22.1707111917303	21.93171219946131	8.54400374531753	3.4360006288239617	3.0	16.97056274847714	17.28563218584816	29.986069469629605	65.93600000000002	0.9358372456964006	1	1	15.235294848680496	6.976470850408077	121.48235628008842	35.8588248193264	0.3245098143815994	0.0941176488995552	0.07843136787414551	0.021568626165390015	0.10051555110293509	0.8078708709436652	0.3294117748737335	0.16470588743686676	0.5686274766921997	0.16470588743686676	0.2770053608850999	0.12684492455287413	0.40629550595347297
1	77	nan	0	LSL	LSL	731	731	0	0	0	nan	189	883.0	622.0	1.0	1.0721864335964006	0.6832421929281876	1.0	0.7105263157894737	0.8061056965580782	18.407256212840807	18.681541692269406	6.324555320336759	2.709241870371574	2.23606797749979	13.0	13.44082806409035	77.32756093859687	54.280000000000015	0.9130434782608695	1	1	12.462745696306229	4.862745173275471	58.862747222185135	18.78039250522852	0.29019609093666077	0.08627451211214066	0.019607841968536377	0.011764705181121826	0.11595365302852806	0.5416676448395134	0.3019607961177826	0.12941177189350128	0.3921568691730499	0.12941177189350128	0.2769499043623606	0.10806100385056602	0.31144310699568856
1	78	nan	0	LSL	LSL	731	731	0	0	0	nan	373	541.0	622.0	1.0	1.2377722441705274	0.8278605285439141	1.0	0.5359195402298851	0.5693741259262073	29.942775398858103	31.38470965295043	7.810249675906654	3.282263495475242	2.8284271247461903	15.492462471880414	16.795920586696955	56.86082625347447	90.73200000000004	0.8912783751493429	1	1	19.78823620080948	9.286274783313274	134.71765038371086	46.41568759828806	0.2862745225429535	0.10980392247438431	0.06470587849617004	0.0156862735748291	0.6362455814739647	0.2804389164369534	0.3490196168422699	0.18431372940540314	0.529411792755127	0.18431372940540314	0.2826890885829926	0.13266106833304678	0.3611733254254983
1	79	nan	0	LSL	LSL	731	731	0	0	0	nan	287	864.0	623.0	1.0	1.015520005377001	0.5224055893733353	1.0	0.7192982456140351	0.8489648334846063	20.779994714077585	20.615528128088304	8.94427190999916	3.430508295177531	3.0	16.97056274847714	17.719041911149652	-56.723534417146695	65.17800000000003	0.9318181818181818	1	1	14.482353627681732	7.070588491857052	113.8274539411068	35.03529513627291	0.3176470696926117	0.09803921729326248	0.06666666269302368	0.023529410362243652	0.1426455291360025	0.8331819082842237	0.3333333432674408	0.16078431904315948	0.5647059082984924	0.16862745583057404	0.278506800532341	0.1359728556126356	0.3966113377738913
1	80	nan	0	LSL	LSL	731	731	0	0	0	nan	252	1105.0	624.0	1.0	1.0314077334127452	0.606295241884503	1.0	0.7801857585139319	0.9246387397697982	20.190050217807787	19.72308292331602	8.0	3.2343583762445314	2.8284271247461903	15.556349186104045	16.05592819876104	57.517248777938526	58.52200000000002	0.9473684210526315	1	1	13.313726142048836	4.450980491936207	100.27843384444714	22.090196639299393	0.3019607961177826	0.0784313753247261	0.07450979948043823	0.00784313678741455	0.25867673680948206	0.2609438695189778	0.3019607961177826	0.11372549086809158	0.6000000238418579	0.11372549086809158	0.27170869677650683	0.09083633657012667	0.3979302930335204
1	81	nan	0	LSL	LSL	731	731	0	0	0	nan	322	905.0	626.0	1.0	1.0057903640195327	0.40535681978986643	1.0	0.7666666666666667	0.9077808957689187	21.242004301230974	20.8806130178211	9.219544457292887	3.6542879363527105	3.1622776601683795	18.782971010998235	19.41855978269532	30.086630041434663	66.76400000000002	0.9456681350954479	1	1	15.211765423417091	5.866666793823242	120.46666930615902	32.32156940549612	0.32156863808631897	0.08627451211214066	0.047058820724487305	0.0156862735748291	0.07876378482615992	0.6277910752445789	0.32156863808631897	0.13333334028720856	0.5215686559677124	0.13333334028720856	0.276577553153038	0.1066666689786044	0.3741200910129162
1	82	nan	0	LSL	LSL	731	731	0	0	0	nan	254	1359.0	627.0	1.0	1.08319437111497	0.698734489218921	1.0	0.703601108033241	0.8165407369765953	21.581648601359934	21.93171219946131	7.810249675906654	3.071334976897842	2.8284271247461903	14.849242404917497	15.439103445944138	-43.00568882204785	62.52200000000002	0.9424860853432282	1	1	14.411765396595001	8.564706057310104	89.7529433965683	36.074510626494884	0.30980393290519714	0.09803921729326248	0.039215683937072754	0.04313725233078003	0.01806265145172774	0.8599571286350269	0.32156863808631897	0.23137255012989044	0.46666666865348816	0.23137255012989044	0.27714933454990387	0.164705885717502	0.35335804486837913
1	83	nan	0	LSL	LSL	731	731	0	0	0	nan	288	526.0	628.0	1.0	1.1254026903836474	0.767575480459681	1.0	0.6545454545454545	0.7785989929463024	24.237086210012855	23.323807579381203	7.615773105863909	3.142136294981467	2.8284271247461903	15.556349186104045	15.53496799222876	39.277454096200486	68.17800000000003	0.927536231884058	1	1	15.525490894913673	8.035294339060783	102.33333583176136	37.074510768055916	0.30980393290519714	0.09019608050584793	0.04313725233078003	0.0313725471496582	0.26245879051985027	1.360257708759125	0.35686275362968445	0.21960784494876862	0.5098039507865906	0.21960784494876862	0.28228165263479404	0.14609626071019607	0.3553240827491714
1	84	nan	0	LSL	LSL	731	731	0	0	0	nan	252	614.0	630.0	1.0	1.1366576111694555	0.7939615103926638	1.0	0.6847826086956522	0.8038762119342622	23.13108593696925	23.40939982143925	7.211102550927978	3.009346183965298	2.8284271247461903	13.416407864998739	14.062960644477652	67.7076866041177	62.764000000000024	0.9420560747663551	1	1	14.003922253847122	6.9411767572164536	86.75294351577759	32.1058833822608	0.29411765933036804	0.11764705926179886	0.047058820724487305	0.011764705181121826	0.0605621023633878	0.17490166696244303	0.30588236451148987	0.1568627506494522	0.4588235318660736	0.1568627506494522	0.2745867108597475	0.13610150504345989	0.3442577123641968
1	85	nan	0	LSL	LSL	731	731	0	0	0	nan	279	509.0	632.0	1.0	1.0596100717669332	0.6744417455247982	1.0	0.7045454545454546	0.8106579123712832	22.124769135397315	22.360679774997898	8.246211251235321	3.2715636138353275	2.8284271247461903	16.242071236415033	16.335337989206362	20.215923272699314	65.76400000000002	0.9269102990033222	1	1	14.423530131578445	7.615686498582363	99.32549273967743	36.909804962575436	0.2970588356256485	0.10588235408067703	0.05686274170875549	0.02352941781282425	0.051835325390902846	0.725015302175133	0.2980392277240753	0.1764705926179886	0.5254902243614197	0.1882352977991104	0.2721420779543103	0.1436921980864597	0.3560053503214245
1	86	nan	0	LSL	LSL	731	731	0	0	0	nan	277	1047.0	632.0	1.0	1.0883614528478975	0.7090240415248781	1.0	0.7289473684210527	0.8006531907386085	22.695112694356027	23.021728866442675	8.06225774829855	3.2035581732326825	2.8284271247461903	16.086305690531645	16.00423734502269	40.334169055641645	65.93600000000002	0.9248747913188647	1	1	15.513726189732552	6.203921765089035	96.08235548436642	29.34509900212288	0.3019607961177826	0.08235294371843338	0.039215683937072754	0.023529410362243652	0.1869124002203471	0.8710600512855919	0.32156863808631897	0.15294118225574493	0.5176470875740051	0.15294118225574493	0.2820677489042282	0.11279857754707337	0.3468677093298427
1	87	nan	0	LSL	LSL	731	731	0	0	0	nan	417	1389.0	636.0	1.0	1.003307839460118	0.3714197287980027	1.0	0.7897727272727273	0.931437905518407	23.958514004014983	23.53720459187964	11.0	4.1391687938025905	3.605551275463989	21.0	22.244643366989923	13.826343506546902	75.00600000000003	0.9531428571428572	1	1	17.113726317882538	8.647059105336666	192.20000606775284	50.73333469033241	0.34117648005485535	0.09803921729326248	0.10784313082695007	0.01764705777168274	0.14638243266095974	0.8785950687339394	0.3294117748737335	0.1764705926179886	0.8627451062202454	0.1764705926179886	0.271646449490199	0.13725490643391533	0.4609112855341795
1	88	nan	0	LSL	LSL	731	731	0	0	0	nan	286	1082.0	639.0	1.0	1.151333957582396	0.8053585418174105	1.0	0.7009803921568627	0.8353609126490784	24.959015626982655	24.351591323771842	7.280109889280518	3.16771573336243	2.8284271247461903	14.396061105124058	14.795405085542859	-22.636806830878133	65.59200000000003	0.9501661129568106	1	1	14.772549748420715	6.482353180646896	100.0823555290699	33.26274613291025	0.2980392277240753	0.10196078568696976	0.05098038911819458	0.011764712631702423	0.13064280647977786	0.34448914449096407	0.30980393290519714	0.13725490868091583	0.501960813999176	0.13725490868091583	0.2735657360818651	0.12004357741938697	0.349938306045699
1	89	nan	0	LSL	LSL	731	731	0	0	0	nan	186	1174.0	638.0	1.0	1.1523043630982195	0.8042497796022866	1.0	0.6838235294117647	0.8473060307459999	20.144855716343805	19.4164878389476	5.830951894845301	2.6375089148570265	2.23606797749979	11.313708498984761	11.971914911463672	-48.82229424662773	52.52200000000002	0.9346733668341709	1	1	11.964706435799599	4.039215765893459	65.40392325818539	17.07451020181179	0.30588236451148987	0.08235294371843338	0.04313725233078003	0.00784313678741455	0.08030670393941322	0.1868933007585619	0.3137255012989044	0.11372549086809158	0.5215686559677124	0.15294118225574493	0.2782489868790604	0.09393525036961534	0.3516339960117494
1	90	nan	0	LSL	LSL	731	731	0	0	0	nan	227	1613.0	640.0	1.0	1.0037533511275267	0.2975681227458158	1.0	0.7854671280276817	0.8694201525546402	17.476260312168773	17.204650534085253	8.0	3.162652458130987	2.8284271247461903	15.980613254815974	16.684595992389053	25.02263005613598	57.280000000000015	0.9360824742268041	1	1	13.070588856935501	4.886274598538876	80.34117844700813	22.015686698257923	0.30588236451148987	0.08627451211214066	0.047058820724487305	0.00784313678741455	0.14666166261632338	0.2319903586002298	0.3137255012989044	0.13333334028720856	0.4901960790157318	0.13333334028720856	0.2780976352539468	0.10396328933061437	0.35392589624232657
1	91	nan	0	LSL	LSL	731	731	0	0	0	nan	403	1574.0	646.0	1.0	1.0116303557820676	0.4776298020575978	1.0	0.7327272727272728	0.8806168308840402	24.245903009202614	24.331050121192877	10.295630140987	3.995907674118423	3.605551275463989	21.0	21.301509505427706	89.95235203915959	75.83400000000003	0.9415887850467289	1	1	16.866667479276657	8.956863023340702	178.58039858937263	50.43137414008379	0.3166666775941849	0.10196078568696976	0.11372551321983337	0.02352941781282425	0.2055755299987137	0.8929346184461693	0.3019607961177826	0.1764705926179886	0.6705882549285889	0.1764705926179886	0.2720430238593009	0.14446553263452747	0.44312753992400156
1	92	nan	0	LSL	LSL	731	731	0	0	0	nan	258	601.0	650.0	1.0	1.1518352794049385	0.8000726444006142	1.0	0.6825396825396826	0.8230161217422207	23.64257342129164	22.80350850198276	7.0	3.020143434721575	2.8284271247461903	14.062883981685724	14.183253763149427	52.587613413667434	62.764000000000024	0.943327239488117	1	1	14.482353627681732	7.5333335772156715	105.38431724905968	33.08235392719507	0.30980393290519714	0.09803921729326248	0.09803920984268188	0.0313725471496582	0.016498832982043674	0.783101849583395	0.3176470696926117	0.18039216101169586	0.6196078658103943	0.18039216101169586	0.278506800532341	0.14487179956183985	0.40846634592658787
1	93	nan	0	LSL	LSL	731	731	0	0	0	nan	185	679.0	650.0	1.0	1.056888010079136	0.6686597370535438	1.0	0.7905982905982906	0.8781669139721193	17.967929794427842	17.72004514666935	7.0	2.7934262045838025	2.23606797749979	12.0	13.360387111004224	2.11218687204242	51.45200000000002	0.9414758269720102	1	1	11.741177052259445	6.509804077446461	61.81960967183113	25.89019665122032	0.29411765933036804	0.10588235408067703	0.04117646813392639	0.029411770403385162	0.057170505313450554	0.7751919044030853	0.30588236451148987	0.20000000298023224	0.4588235318660736	0.20392157137393951	0.2730506291223127	0.1513907924987549	0.33416005228016826
1	94	nan	0	LSL	LSL	731	731	0	0	0	nan	241	701.0	648.0	1.0	1.0647333612884493	0.6948911276558145	1.0	0.6750700280112045	0.8362794147457258	20.80910390139425	20.396078054371138	7.211102550927978	3.0488959589033335	2.8284271247461903	14.422205101855956	14.964137847480634	-24.352511517395232	60.178000000000026	0.928709055876686	1	1	13.380392789840698	5.047058932483196	79.80000242590904	22.505882903933525	0.3019607961177826	0.0784313753247261	0.029411762952804565	0.011764705181121826	0.09652755219831693	0.5808063105840571	0.3137255012989044	0.2549019753932953	0.4156862795352936	0.2549019753932953	0.2787581831216812	0.10514706109339993	0.3311203420162201
1	95	nan	0	LSL	LSL	731	731	0	0	0	nan	232	946.0	649.0	1.0	1.0144246587187007	0.5369874801871817	1.0	0.7631578947368421	0.9317835428511133	18.767410688818945	18.24828759089466	7.615773105863909	3.144975954291821	2.8284271247461903	15.0	15.832003965454023	-89.72063756624974	55.93600000000002	0.9354838709677419	1	1	12.384314343333244	4.752941265702248	97.99216015636921	22.06274564564228	0.3137255012989044	0.0784313753247261	0.10588237643241882	0.011764705181121826	0.09626101582403129	0.8019725732719426	0.32156863808631897	0.24705882370471954	0.6196078658103943	0.24705882370471954	0.2692242248550705	0.1033248101239619	0.4223800006740052
1	96	nan	0	LSL	LSL	731	731	0	0	0	nan	423	561.0	652.0	1.0	1.2950172980258963	0.8665115634199126	1.0	0.6294642857142857	0.6762000273352609	33.44759666052777	31.78049716414141	8.0	3.4147360630355696	3.1622776601683795	17.2204235263056	16.695601999932673	-70.4546136788858	88.66200000000003	0.8942917547568711	1	1	20.070589184761047	8.996078662574291	148.71765077114105	48.411765687167645	0.30588236451148987	0.10588235408067703	0.04313725233078003	0.00784313678741455	0.13743421288275226	0.3227110285387962	0.32156863808631897	0.14901961386203766	0.4901960790157318	0.14901961386203766	0.274939577873439	0.1232339542818396	0.35157837061735475
1	97	nan	0	LSL	LSL	731	731	0	0	0	nan	319	1040.0	654.0	1.0	1.0181878474562134	0.5095780340303658	1.0	0.7595238095238095	0.8837416979260075	21.847406190211352	21.633307652783937	9.219544457292887	3.591600467340165	3.1622776601683795	18.384776310850235	18.79804236723337	35.07633573999872	67.35000000000002	0.9382352941176471	1	1	15.752941906452179	5.792156986892223	127.47451263666153	30.71764776110649	0.32549020648002625	0.08627451211214066	0.05882352590560913	0.00784313678741455	0.17211768302982602	0.4956854633506228	0.32549020648002625	0.18039216101169586	0.5921568870544434	0.18039216101169586	0.2813025340437889	0.10343137476593256	0.3996066226854593
1	98	nan	0	LSL	LSL	731	731	0	0	0	nan	522	585.0	656.0	1.0	1.0401344554384928	0.5435947194975222	1.0	0.6666666666666666	0.7336103332515002	28.512030528574872	28.0178514522438	10.0	4.14473724925803	3.605551275463989	22.807893370497855	23.93151097358242	-22.684107426714736	94.56000000000004	0.9157894736842105	1	1	20.749020591378212	10.588235720992088	220.4509873241186	67.90980618447065	0.32549020648002625	0.10980392247438431	0.09411764144897461	0.019607841968536377	0.15146015422522474	0.614512043370336	0.3450980484485626	0.18431372940540314	0.6509804129600525	0.1882352977991104	0.27665360788504284	0.14117647627989452	0.4223198990883498
1	99	nan	0	LSL	LSL	731	731	0	0	0	nan	328	1099.0	655.0	1.0	1.0185541622640129	0.5518470967192053	1.0	0.7505720823798627	0.8867377419666217	22.447098904726435	22.360679774997898	9.433981132056603	3.641516829315231	3.1622776601683795	18.0	18.719652878545443	-7.064542770149302	68.17800000000004	0.9398280802292264	1	1	15.14509879052639	6.529411934316158	149.6823581904173	36.15294222533703	0.3137255012989044	0.0941176488995552	0.1294117569923401	0.0156862810254097	0.07504882778299812	0.5131351781820208	0.30588236451148987	0.1411764770746231	0.7254902124404907	0.14509804546833038	0.27044819268797127	0.11659664168421711	0.4563486530195649
1	100	nan	0	LSL	LSL	731	731	0	0	0	nan	238	499.0	658.0	1.0	1.0123540199367171	0.47719543937220515	1.0	0.7368421052631579	0.9281984488595848	18.66040711153121	18.681541692269406	8.06225774829855	3.192973373055829	2.8284271247461903	15.556349186104045	16.398713455864165	-73.83207444180326	56.764000000000024	0.9407114624505929	1	1	12.95294177532196	5.67450999468565	90.26666843891144	26.98823607712984	0.32156863808631897	0.09019608050584793	0.05882352590560913	0.019607841968536377	0.08485955439053731	0.8799582756133784	0.32549020648002625	0.16078431904315948	0.5137255191802979	0.16862745583057404	0.2815856907678687	0.12335891292794891	0.37927171612988
1	101	nan	0	LSL	LSL	731	731	0	0	0	nan	343	1311.0	659.0	1.0	1.0072050053869517	0.33067736299878303	1.0	0.7795454545454545	0.8289666978342808	21.614736118188894	21.633307652783937	9.848857801796104	3.736795720756425	3.1622776601683795	19.0	20.39877459225202	33.820181910652586	72.10800000000002	0.9410150891632373	1	1	16.59607921540737	8.56862773746252	152.3960838764906	43.11372674256563	0.32549020648002625	0.09803921729326248	0.11764705181121826	0.027450986206531525	0.16319208330360807	0.866471251910416	0.32549020648002625	0.16470588743686676	0.686274528503418	0.16862745583057404	0.2766013202567895	0.14281046229104202	0.444303451534958
1	102	nan	0	LSL	LSL	731	731	0	0	0	nan	220	1450.0	658.0	1.0	1.0231389545634992	0.5543346430264408	1.0	0.8088235294117647	0.8803741681884271	18.45848827506603	18.867962264113206	7.615773105863909	3.0416984492674235	2.8284271247461903	15.0	15.362886834873507	-29.394328762901992	56.03800000000002	0.9401709401709402	1	1	13.164706528186798	6.627451159060001	79.54117864370346	28.70980466157198	0.2980392277240753	0.10588235408067703	0.05882352590560913	0.019607849419116974	0.21806676626432628	0.7456344489224611	0.30588236451148987	0.1921568661928177	0.5490196347236633	0.20000000298023224	0.27426471933722496	0.13807189914708337	0.3615508120168339
1	103	nan	0	LSL	LSL	731	731	0	0	0	nan	493	972.0	659.0	1.0	1.0225475705963678	0.5051790466433356	1.0	0.7900641025641025	0.8991617238252745	27.158214276397672	26.419689627245813	10.816653826391969	4.311447709722067	4.0	23.0	23.437934345083573	14.894833711314122	83.00600000000003	0.94716618635927	1	1	19.57647153735161	7.5215687826275826	203.06275102496147	50.435294948518276	0.3294117748737335	0.0941176488995552	0.08235293626785278	0.00784313678741455	0.3699900250979577	0.10813592422812399	0.3176470696926117	0.12941177189350128	0.6392157077789307	0.12941177189350128	0.2757249512303043	0.10593758848771243	0.41189198990864395
1	104	nan	0	LSL	LSL	731	731	0	0	0	nan	309	1418.0	663.0	1.0	1.1841346567842406	0.8065255316676194	1.0	0.6897321428571429	0.697884961198246	26.322396886076238	27.294688127912362	8.0	3.1788903120151537	2.8284271247461903	15.0	15.561781599292951	-4.558540225704932	74.59200000000003	0.8956521739130435	1	1	16.73333415389061	8.298039518296719	107.93725791573524	40.07451107352972	0.29019609093666077	0.10980392247438431	0.05098038911819458	0.0156862735748291	0.42145257947171827	0.47104885362136284	0.3137255012989044	0.16862745583057404	0.5529412031173706	0.16862745583057404	0.274316953342469	0.1360334347261757	0.3493115142904053
1	105	nan	0	LSL	LSL	731	731	0	0	0	nan	245	1554.0	662.0	1.0	1.0627422428287374	0.7035701125932472	1.0	0.7585139318885449	0.8812181207294623	21.044916870284442	20.808652046684813	7.615773105863909	3.138355171595506	2.8284271247461903	14.142135623730951	14.955061909174516	51.85210672387705	59.108000000000025	0.9477756286266924	1	1	13.619608476758003	7.474510028958321	95.73333542048931	34.345099091529846	0.31078432500362396	0.12156862765550613	0.07058823108673096	0.019607841968536377	0.17950639519992975	0.6213868930951034	0.32549020648002625	0.24313725531101227	0.5803921818733215	0.24313725531101227	0.27795119340322455	0.1525410209991494	0.3907483078387319
1	106	nan	0	LSL	LSL	731	731	0	0	0	nan	260	1619.0	664.0	1.0	1.032492218811191	0.6272020210110988	1.0	0.7602339181286549	0.8919831893350206	20.680982109989326	20.0	7.810249675906654	3.2714730335238533	2.8284271247461903	15.556349186104045	16.107519695973703	-48.52042236256155	60.52200000000002	0.9437386569872959	1	1	13.788235947489738	6.8941178768873215	95.39215902984142	32.43921656906605	0.30980393290519714	0.10196078568696976	0.05098038911819458	0.019607849419116974	0.010566442783175544	0.5328919953040218	0.30980393290519714	0.16862745583057404	0.5137255191802979	0.16862745583057404	0.27576471894979476	0.13788235753774644	0.3668929193455439
1	107	nan	0	LSL	LSL	731	731	0	0	0	nan	294	616.0	666.0	1.0	1.0334822966488342	0.6236129768276375	1.0	0.7736842105263158	0.9037873742378579	21.964846770117884	21.400934559032695	8.48528137423857	3.439644286780262	3.0	16.36365578864426	17.170650784100225	-37.66165112040201	63.93600000000002	0.9453376205787781	1	1	14.79215756058693	8.000000230967999	134.02745538949966	38.996079474687576	0.31960785388946533	0.10196078568696976	0.13333335518836975	0.027450986206531525	0.23596965837438783	0.9620504140890963	0.30588236451148987	0.21176470816135406	0.7254902124404907	0.21176470816135406	0.27392884371457277	0.1481481524253333	0.45587569860374033
1	108	nan	0	LSL	LSL	731	731	0	0	0	nan	472	820.0	666.0	1.0	1.1087301437506034	0.7622594575954642	1.0	0.7398119122257053	0.7910361326553319	30.679311627650385	29.154759474226502	9.848857801796104	4.026064829759027	3.605551275463989	18.85761798577861	19.85784700894408	73.06242288046873	86.59200000000003	0.9318854886475815	1	1	20.509804859757423	10.670588567852974	182.4235339909792	63.98039390146732	0.3137255012989044	0.11764705926179886	0.07450979948043823	0.0156862735748291	0.5846872457762265	0.9646829440017182	0.32549020648002625	0.18039216101169586	0.5607843399047852	0.1882352977991104	0.28095623095558114	0.14617244613497224	0.3864905381164813
1	109	nan	0	LSL	LSL	731	731	0	0	0	nan	300	863.0	668.0	1.0	1.0221560325101182	0.5678812897560511	1.0	0.7936507936507936	0.8781259833834072	21.62459363078554	21.470910553583888	8.54400374531753	3.500653145581945	3.0	17.0	17.799429360282687	64.21582954677265	65.52200000000002	0.9463722397476341	1	1	15.121569365262985	8.929411992430687	103.968630194664	42.43137363344431	0.2980392277240753	0.10980392247438431	0.04313725233078003	0.027450986206531525	0.09308698344177226	0.9932464696787484	0.3176470696926117	0.20000000298023224	0.45490196347236633	0.20000000298023224	0.27493762482296336	0.16235294531692157	0.34656210064888
1	110	nan	0	LSL	LSL	731	731	0	0	0	nan	302	896.0	666.0	1.0	1.0367204840969197	0.6390968042474483	1.0	0.7626262626262627	0.9047935141231248	22.431363084336233	21.840329667841555	8.246211251235321	3.459408315711754	3.0	16.768696705146443	17.252551430801024	74.33767481781044	64.76400000000002	0.937888198757764	1	1	14.560785010457039	7.7490198612213135	127.52549363672733	38.098040238022804	0.31960785388946533	0.10196078568696976	0.08627453446388245	0.019607841968536377	0.20999667796637356	0.8673566536958376	0.30588236451148987	0.1764705926179886	0.7921568751335144	0.1764705926179886	0.26964416686031556	0.14350036780039468	0.4222698464792296
1	111	nan	0	LSL	LSL	731	731	0	0	0	nan	373	1262.0	670.0	1.0	1.2807871764462047	0.837179272836086	1.0	0.5738461538461539	0.6577002397838045	30.637662413155606	30.479501308256342	8.602325267042627	3.2903031230882163	3.0	16.97056274847714	16.756613016448394	-42.57480638530135	84.42000000000003	0.8955582232893158	1	1	19.16862840950489	9.164706200361252	136.235298499465	44.22353082150221	0.29019609093666077	0.10196078568696976	0.054901957511901855	0.0156862735748291	0.515350373482586	0.48005989479398803	0.30980393290519714	0.16470588743686676	0.5960784554481506	0.16470588743686676	0.2699806818240125	0.12908036901917255	0.36524208712993295
1	112	nan	0	LSL	LSL	731	731	0	0	0	nan	660	1344.0	653.0	1.0	1.3873866561456232	0.8847573579101388	1.0	0.5574324324324325	0.5994011964902886	43.773215290010725	40.24922359499622	9.433981132056603	3.969120781869086	3.605551275463989	20.168767293694902	20.400592227452226	-54.725380160774364	117.63000000000005	0.8865010073875084	1	1	26.87843258678913	11.192157097160816	251.5686345845461	74.50196262449026	0.30588236451148987	0.09803921729326248	0.05882352590560913	0.011764705181121826	0.9785675399561788	0.8921325674351912	0.37254902720451355	0.18039216101169586	0.7137255072593689	0.18039216101169586	0.2829308693346224	0.11781217997011385	0.3811645978553729
1	113	nan	0	LSL	LSL	731	731	0	0	0	nan	203	1464.0	673.0	1.0	1.0180809365371717	0.5595315699285351	1.0	0.8529411764705882	0.9420299452958065	17.72170631014588	17.08800749063506	7.0	3.0042080398944218	2.8284271247461903	13.0	14.687910366999754	-83.46081910170827	52.03800000000001	0.9530516431924883	1	1	12.349020168185234	4.615686371922493	86.96863014996052	18.152941651642323	0.29411765933036804	0.0784313753247261	0.11372548341751099	0.011764705181121826	0.3299711367527713	0.3293399155479055	0.3019607961177826	0.13333334028720856	0.7372549176216125	0.13333334028720856	0.27442267040411633	0.10257080826494429	0.4284168972904459
1	114	nan	0	LSL	LSL	731	731	0	0	0	nan	351	528.0	673.0	1.0	1.0157190384347168	0.5260251743911845	1.0	0.7630434782608696	0.8956019000084193	22.997142843521797	23.08679276123039	9.848857801796104	3.7744579887980136	3.1622776601683795	19.0	19.558357022172228	68.8110193235487	70.17800000000004	0.9448183041722745	1	1	15.91764783859253	8.752941466867924	151.47451502084732	44.478432670235634	0.3176470696926117	0.10196078568696976	0.10392159223556519	0.027450978755950928	0.22569652097494383	0.7409993075473015	0.3137255012989044	0.1725490242242813	0.6705882549285889	0.1764705926179886	0.2744422041136643	0.1509127839115159	0.43155132484571884
1	115	nan	0	LSL	LSL	731	731	0	0	0	nan	647	1284.0	674.0	1.0	1.1113689061547252	0.7560225425524706	1.0	0.7047930283224401	0.749598926483009	35.8237232413704	36.40054944640259	11.180339887498949	4.507265649655785	4.123105625617661	24.186773244895647	23.448259675447897	-28.095004602457497	104.14600000000004	0.9183818310858765	1	1	24.003922700881958	12.494118131697178	292.5255001783371	83.2352966144681	0.3333333432674408	0.10588235408067703	0.10784313082695007	0.019607849419116974	0.15350410799624953	0.7371052454944279	0.33725491166114807	0.1764705926179886	0.6823529601097107	0.18431372940540314	0.2759071574814018	0.1436105532378986	0.45212596627254575
1	116	nan	0	LSL	LSL	731	731	0	0	0	nan	266	1634.0	673.0	1.0	1.0121805698456814	0.44021097617321375	1.0	0.7823529411764706	0.8782246898029046	19.534087168808924	19.235384061671343	8.54400374531753	3.3211642958767187	3.0	16.0	17.53954685692487	77.21384853283644	61.69400000000002	0.9415929203539823	1	1	14.47058892250061	6.305882588028908	106.62745398283005	29.572550028562546	0.3176470696926117	0.08627451211214066	0.07450979948043823	0.027450978755950928	0.1264488636748272	0.9319935667382706	0.33725491166114807	0.16470588743686676	0.5921568870544434	0.16470588743686676	0.2782805562019348	0.12126697284670976	0.4008550901610152
1	117	nan	0	LSL	LSL	731	731	0	0	0	nan	565	466.0	674.0	1.0	1.7952199885361273	0.9251072584808347	1.0	0.42803030303030304	0.3931310356417979	47.50810609165002	46.61544808322666	9.0	3.158841572129353	2.8284271247461903	20.40833163195855	18.039107543427463	-54.78540713664549	134.38800000000003	0.7755662319835278	1	1	30.84313876926899	14.717647574841976	189.21961337327957	64.71764920651913	0.2823529541492462	0.09019608050584793	0.04117646813392639	0.019607849419116974	0.1551880146748198	0.5075378818678239	0.3137255012989044	0.16470588743686676	0.4941176474094391	0.16470588743686676	0.2729481307014955	0.1302446688039113	0.33490197057217624
1	118	nan	0	LSL	LSL	731	731	0	0	0	nan	180	1093.0	676.0	1.0	1.032880464511563	0.6195116596525267	1.0	0.7563025210084033	0.915955675127178	17.177371488992065	16.492422502470642	6.708203932499369	2.7855461919919193	2.23606797749979	13.0	13.484021118308632	-13.47724218557793	49.69400000000002	0.9326424870466321	1	1	11.274510338902473	3.6313726380467415	64.70980553328991	15.976470977067947	0.2980392277240753	0.08235294371843338	0.05882352590560913	0.003921568393707275	0.07155772355810897	0.27360038463033587	0.32156863808631897	0.10196078568696976	0.5254902243614197	0.10196078568696976	0.2749880570464018	0.08857006434260345	0.3594989196293884
1	119	nan	0	LSL	LSL	731	731	0	0	0	nan	319	1350.0	672.0	1.0	1.0598055974989187	0.6534700150329619	1.0	0.6329365079365079	0.7034313121211778	23.442311502889577	23.194827009486403	8.246211251235321	3.389902526876218	3.0	16.89827577411172	17.744714009204312	-64.48829039529575	75.49000000000004	0.9127324749642346	1	1	16.53333404660225	6.8313727006316185	117.53725749254227	35.729412488639355	0.3137255012989044	0.10196078568696976	0.05098038911819458	0.00784313678741455	0.06958215615143883	0.5461471602636412	0.38823530077934265	0.16862745583057404	0.5215686559677124	0.16862745583057404	0.2900584920456535	0.11984864387073015	0.36845535264119833
1	120	nan	0	LSL	LSL	731	731	0	0	0	nan	366	1042.0	677.0	1.0	1.0061121115763825	0.3293853680310639	1.0	0.756198347107438	0.8063878661589133	22.307357499041007	23.021728866442675	10.0	3.823961283327854	3.1622776601683795	20.400000000000002	21.062508187113316	35.27187700572604	75.52200000000003	0.9336734693877551	1	1	17.164706647396088	6.647059015929699	172.3372605741024	34.50980480760336	0.3450980484485626	0.08235294371843338	0.11372548341751099	0.011764705181121826	0.30640691289574407	0.7097576421944506	0.3333333432674408	0.21960784494876862	0.7647058963775635	0.21960784494876862	0.27685010721606595	0.10721062928918869	0.4708668321696787
1	121	nan	0	LSL	LSL	731	731	0	0	0	nan	264	1199.0	676.0	1.0	1.0130080105084134	0.45647283722744036	1.0	0.8173374613003096	0.8954972727915578	19.547840442768983	18.867962264113206	8.246211251235321	3.309455407857705	3.0	16.0	17.39244371959182	4.039546992339924	60.866000000000014	0.9428571428571428	1	1	14.250981077551842	7.00000024586916	94.30588458478451	32.02353037893772	0.2980392277240753	0.0941176488995552	0.05882352590560913	0.027450978755950928	0.14735685617592603	0.8003051549428111	0.3176470696926117	0.16862745583057404	0.49803921580314636	0.1725490242242813	0.2740573284144585	0.13461538934363768	0.3572192597908504
1	122	nan	0	LSL	LSL	731	731	0	0	0	nan	391	1238.0	679.0	1.0	1.0182939107299152	0.4865640246720188	1.0	0.7391304347826086	0.8598742614794459	24.020347359876048	24.166091947189145	10.295630140987	3.931311930042154	3.605551275463989	20.506096654409877	20.985254497811862	-37.52817123894331	75.59200000000003	0.9421686746987952	1	1	16.815687119960785	9.545098394155502	157.88627964258194	56.764707788825035	0.2980392277240753	0.12941177189350128	0.09803920984268188	0.019607841968536377	0.24284516454668892	0.5338012362757462	0.30588236451148987	0.18039216101169586	0.6313725709915161	0.18431372940540314	0.2712207599993675	0.15395319990573392	0.4038012267073707
1	123	nan	0	LSL	LSL	731	731	0	0	0	nan	745	1489.0	677.0	1.0	1.2288577364139328	0.7709068123161602	1.0	0.5788655788655789	0.6091228746244857	40.73298186623818	38.47076812334269	11.0	4.121318556522094	4.0	27.329251120456615	25.944789160084845	58.54484663802533	123.97400000000005	0.8282379099499723	1	1	28.588236704468727	14.035294622182846	301.5333425551653	89.38823840022087	0.30588236451148987	0.10196078568696976	0.07843136787414551	0.0156862810254097	1.4223210677462323	0.293456608256827	0.3333333432674408	0.16470588743686676	0.7411764860153198	0.16862745583057404	0.2697003462685729	0.13240843983191364	0.40474274168478563
1	124	nan	0	LSL	LSL	731	731	0	0	0	nan	322	485.0	679.0	1.0	1.0086161390927695	0.37653959513619767	1.0	0.696969696969697	0.8643698223901504	21.142351578042142	21.213203435596427	9.219544457292887	3.632323894836345	3.1622776601683795	18.309273830404123	19.586285608187225	-48.49348798163953	68.42000000000003	0.9292929292929293	1	1	14.937255620956421	7.33725518733263	117.02745380997658	37.89804049581289	0.30588236451148987	0.0941176488995552	0.054901957511901855	0.019607841968536377	0.01977726894461567	0.5342448966245388	0.29411765933036804	0.16470588743686676	0.5529412031173706	0.16470588743686676	0.2715864658355713	0.1334046397696842	0.3634392975465111
1	125	nan	0	LSL	LSL	731	731	0	0	0	nan	406	1524.0	678.0	1.0	1.0657204850353863	0.634431546327103	1.0	0.7097902097902098	0.7696153152324037	26.302196992703262	25.298221281347036	9.219544457292887	3.77956983979735	3.1622776601683795	19.651284257599375	20.331047266213695	9.372886484974902	81.42000000000003	0.9175141242937853	1	1	19.31372633576393	9.97647089511156	199.45490822196007	53.83137404918671	0.3274509906768799	0.0941176488995552	0.15686273574829102	0.03529411554336548	0.33285565238731174	0.8865309143980956	0.41960784792900085	0.19607843458652496	0.7921568751335144	0.20000000298023224	0.28826457217558105	0.14890255067330688	0.4912682468521184
1	126	nan	0	LSL	LSL	731	731	0	0	0	nan	312	805.0	683.0	1.0	1.0161450363178388	0.5021838646834803	1.0	0.7139588100686499	0.8625553270470394	21.539679314912192	22.20360331117452	9.0	3.5670110969332516	3.0	18.0	18.626671870816683	-8.898429565924248	67.42000000000003	0.9341317365269461	1	1	14.960785031318665	7.447059080004692	125.18823912739754	40.52549134194851	0.30980393290519714	0.11372549086809158	0.09019607305526733	0.0156862810254097	0.27703892109020695	0.47945654690548933	0.30980393290519714	0.16078431904315948	0.5960784554481506	0.16078431904315948	0.27705157465404934	0.13790850148156839	0.4012443561775562
1	127	nan	0	LSL	LSL	731	731	0	0	0	nan	306	939.0	683.0	1.0	1.0058371341527363	0.3869980244464528	1.0	0.765	0.8844760879639503	20.628944001007405	20.615528128088304	9.219544457292887	3.560919318525936	3.1622776601683795	18.384776310850235	19.021547900455595	53.512114977614	65.93600000000002	0.9415384615384615	1	1	15.325490921735764	6.81176495552063	112.72157102823257	34.10588347166777	0.32549020648002625	0.09019608050584793	0.039215683937072754	0.019607841968536377	0.0447016762093781	0.7682674497105669	0.30980393290519714	0.16078431904315948	0.4745098054409027	0.16078431904315948	0.2786452894861048	0.12385027191855691	0.3683711471510868
1	128	nan	0	LSL	LSL	731	731	0	0	0	nan	285	1306.0	683.0	1.0	1.0167408644710059	0.3237960762228055	1.0	0.7125	0.8538614288910285	19.780407324966784	20.248456731316587	8.602325267042627	3.373013905573731	3.0	18.384776310850235	18.71477535981958	-34.53508871705064	64.76400000000002	0.9359605911330049	1	1	15.176471263170242	7.572549283504486	114.89019930362701	38.45882476866245	0.32156863808631897	0.11764705926179886	0.08039215207099915	0.0156862735748291	0.09093128993715904	0.41500455373958994	0.3490196168422699	0.16470588743686676	0.5921568870544434	0.16862745583057404	0.28634851439943854	0.14287828836800917	0.40312350632851585
1	129	nan	0	LSL	LSL	731	731	0	0	0	nan	260	781.0	684.0	1.0	1.1344263188154287	0.7589871015085189	1.0	0.6878306878306878	0.8141229049058163	23.01946158052675	22.360679774997898	6.708203932499369	2.9922328419658437	2.8284271247461903	14.422205101855956	14.988101712146397	57.18357568975412	63.35000000000002	0.9252669039145908	1	1	14.584314420819283	5.729411892592907	96.4666687399149	25.43529476225376	0.30588236451148987	0.08235294371843338	0.06666666269302368	0.011764705181121826	0.1910540534806924	0.7129350986878682	0.3137255012989044	0.12941177189350128	0.5098039507865906	0.13333334028720856	0.2751757437890431	0.10810211118099824	0.37102564899967266
1	130	nan	0	LSL	LSL	731	731	0	0	0	nan	370	504.0	685.0	1.0	1.0501267603695759	0.6603372607205431	1.0	0.74	0.8318145839716298	25.195889708452913	24.351591323771842	9.0	3.717234800888789	3.1622776601683795	18.809040379562163	18.92133651284612	-82.2034883972762	74.76400000000002	0.9378960709759189	1	1	16.682353749871254	8.50196111947298	139.8627481609583	43.47451125085354	0.30392158031463623	0.09215686470270157	0.07058823108673096	0.023529410362243652	0.2018851943371485	0.9315036220325853	0.2980392277240753	0.16862745583057404	0.5372549295425415	0.16862745583057404	0.269070221772117	0.13712840515279	0.3780074274620494
1	131	nan	0	LSL	LSL	731	731	0	0	0	nan	200	589.0	686.0	1.0	1.0073454011882608	0.4186748571207783	1.0	0.78125	0.8853427339472895	16.8252649681773	16.64331697709324	7.280109889280518	2.9739671431530494	2.8284271247461903	14.6315098701768	15.27963225022522	-34.04710210777598	53.280000000000015	0.9302325581395349	1	1	12.196079015731812	5.352941319346428	73.45490381121635	23.450980976223946	0.3019607961177826	0.10196078568696976	0.05882352590560913	0.0156862735748291	0.0740414993578355	0.5951447653072508	0.3176470696926117	0.16470588743686676	0.5529412031173706	0.16470588743686676	0.2771836139939048	0.12165775725787337	0.36727451905608177
1	132	nan	0	LSL	LSL	731	731	0	0	0	nan	234	1322.0	684.0	1.0	1.02054297410996	0.5425040854856075	1.0	0.7697368421052632	0.9204298190122789	18.93708890863258	18.973665961010276	8.0	3.1319596219867805	2.8284271247461903	15.0	15.908161442078692	-71.33885274371012	56.52200000000002	0.949290060851927	1	1	13.160784929990768	6.3137256652116776	83.57255101203918	30.325491100549698	0.2960784435272217	0.10588235408067703	0.05882352590560913	0.019607849419116974	0.221976817762614	0.43328792281249556	0.3294117748737335	0.1725490242242813	0.49803921580314636	0.1764705926179886	0.28001670063810147	0.13433458862152506	0.35714765389760333
1	133	nan	0	LSL	LSL	731	731	0	0	0	nan	443	1429.0	686.0	1.0	1.3413650586253891	0.8499756240036547	1.0	0.6027210884353742	0.6061419744272796	34.4432831322971	34.52535300326414	9.219544457292887	3.464299999856899	3.0	19.411083533240134	18.14547992466781	7.361327921727961	95.83400000000003	0.8610301263362488	1	1	22.301961839199066	10.18823567032814	166.8862800002098	55.294119380414486	0.2862745225429535	0.11372549086809158	0.06862744688987732	0.011764712631702423	1.0664396809331658	0.2052056059926118	0.3176470696926117	0.15294118225574493	0.6039215922355652	0.16862745583057404	0.27533286221233416	0.12578068728800174	0.3767184650117603
1	134	nan	0	LSL	LSL	731	731	0	0	0	nan	194	1214.0	691.0	1.0	1.0521703664183517	0.628872070508352	1.0	0.6736111111111112	0.8380194984331213	18.05895146364894	17.72004514666935	6.708203932499369	2.7771082600408916	2.23606797749979	12.96919426949878	14.040993505900229	-26.622819154834467	53.93600000000002	0.919431279620853	1	1	11.713726073503494	6.294117823243141	62.592158913612366	26.39215762168169	0.28823530673980713	0.11372549086809158	0.0313725471496582	0.023529410362243652	0.10123768904675243	0.5335619516848426	0.30980393290519714	0.18431372940540314	0.42352941632270813	0.18431372940540314	0.27241223426752315	0.14637483309867771	0.32263999440006375
1	135	nan	0	LSL	LSL	731	731	0	0	0	nan	328	744.0	691.0	1.0	1.029118444746975	0.6062861162488367	1.0	0.780952380952381	0.9246960677397681	22.9940089895642	22.825424421026653	9.219544457292887	3.642990188665103	3.1622776601683795	17.67766952966369	18.28590733099924	40.215326738350306	66.76400000000002	0.9548762736535662	1	1	15.411765456199646	7.894117943942547	114.99608135223389	40.247060135006905	0.3019607961177826	0.09803921729326248	0.047058820724487305	0.023529410362243652	0.0768035821653927	0.6781624733153615	0.30980393290519714	0.16078431904315948	0.4745098054409027	0.16470588743686676	0.27521009743213654	0.1409663918561169	0.3505978090007131
1	136	nan	0	LSL	LSL	731	731	0	0	0	nan	249	673.0	694.0	1.0	1.0554303121778632	0.6689222554574134	1.0	0.7323529411764705	0.8267007285823875	20.816453686755104	21.095023109728988	7.615773105863909	3.090931504424329	2.8284271247461903	14.981266841104711	15.473543908074392	-30.02917625907909	61.52200000000002	0.9188191881918819	1	1	14.219608530402184	6.984313994646072	89.8313747793436	29.505883261561394	0.2911764830350876	0.10196078568696976	0.0627450942993164	0.0156862810254097	0.15869725962615178	0.5111297491177749	0.3019607961177826	0.2078431397676468	0.5333333611488342	0.2078431397676468	0.273454010200042	0.13431373066627061	0.3607685734110185
1	137	nan	0	LSL	LSL	731	731	0	0	0	nan	420	980.0	697.0	1.0	1.1057502097398584	0.7644066558386537	1.0	0.7070707070707071	0.840393206709718	28.940928572748465	27.85677655436824	9.219544457292887	3.818876948125516	3.605551275463989	18.233105984613644	18.65921262202863	-30.042829618262402	79.24800000000003	0.9480812641083521	1	1	18.423530250787735	6.945098251104355	189.62745741009712	42.23921690881252	0.3294117748737335	0.08235294371843338	0.11372551321983337	0.0156862735748291	0.22022454168175243	0.7368652707956317	0.32156863808631897	0.15294118225574493	0.6745098233222961	0.1568627506494522	0.2791443977392081	0.10522876138036902	0.45149394621451694
1	138	nan	0	LSL	LSL	731	731	0	0	0	nan	312	1361.0	695.0	1.0	1.0070245754854332	0.440443523693048	1.0	0.7464114832535885	0.8999069956250854	21.095039297786926	21.213203435596427	9.219544457292887	3.6277185820405906	3.1622776601683795	18.0	18.93871112480677	6.208792275275706	66.00600000000003	0.9440242057488654	1	1	14.447059527039528	7.6745100021362305	132.89804364740849	39.53333433717489	0.32549020648002625	0.09019608050584793	0.10588234663009644	0.0313725471496582	0.21041399593194174	1.2375289933682392	0.30588236451148987	0.1921568661928177	0.6274510025978088	0.20392157137393951	0.27258602881206656	0.14480207551200436	0.42595526810066825
1	139	nan	0	LSL	LSL	731	731	0	0	0	nan	691	1519.0	699.0	1.0	1.0437322677885446	0.2162961886034694	1.0	0.7197916666666667	0.7059817767893076	30.68344279333561	32.802438933713454	12.649110640673518	4.6399054950739425	4.123105625617661	28.382120200607144	29.957097974809425	-15.854078984494246	110.90400000000005	0.8956578094620867	1	1	26.435295313596725	11.980392545461655	288.11765602231026	82.6352961808443	0.30588236451148987	0.10588235408067703	0.09999999403953552	0.011764712631702423	1.0197861563433837	0.7204113732739292	0.4000000059604645	0.16470588743686676	0.7058823704719543	0.16862745583057404	0.2842504872429755	0.1288214252200178	0.41695753404096997
1	140	nan	0	LSL	LSL	731	731	0	0	0	nan	323	1633.0	698.0	1.0	1.0272824031724506	0.5766515820826632	1.0	0.7727272727272727	0.8794526085001104	22.55782769283355	22.47220505424423	9.0	3.596899799574162	3.1622776601683795	18.0	18.429523688748578	24.128118763646153	67.93600000000002	0.95	1	1	15.666667357087135	4.839215822517872	146.3176517933607	26.490196906030178	0.3333333432674408	0.07450980693101883	0.10980391502380371	0.003921568393707275	0.35892147070289604	0.34780833863067995	0.3333333432674408	0.10980392247438431	0.7843137383460999	0.10980392247438431	0.27485381328223046	0.08489852320206792	0.45299582598563687
1	141	nan	0	LSL	LSL	731	731	0	0	0	nan	263	1152.0	697.0	1.0	1.0667405945976225	0.7047405791596748	1.0	0.7735294117647059	0.9022753030581171	21.853124180722233	21.095023109728988	7.810249675906654	3.225309579322641	2.8284271247461903	15.17893276880822	15.504028746877168	60.991217457130574	60.52200000000002	0.9477477477477477	1	1	13.827451661229134	7.015686526894569	103.07059054076672	31.439216688275337	0.3019607961177826	0.09019608050584793	0.07058823108673096	0.027450978755950928	0.24586763022457167	0.8268136088629432	0.3019607961177826	0.18039216101169586	0.5529412031173706	0.1882352977991104	0.27112650316135556	0.13756248091950135	0.39190338608656544
1	142	nan	0	LSL	LSL	731	731	0	0	0	nan	228	1599.0	699.0	1.0	1.017826175629598	0.5550343406246263	1.0	0.7889273356401384	0.9236935053972554	18.74496433224735	18.439088914585774	7.615773105863909	3.1231810144107612	2.8284271247461903	14.849242404917497	15.5925755896173	43.67095529718411	55.69400000000002	0.9421487603305785	1	1	12.905882969498634	3.9058824703097343	107.3254935592413	18.63137313723564	0.32156863808631897	0.07450980693101883	0.14117646217346191	0.00784313678741455	0.19620007628693575	0.49557575914160545	0.3176470696926117	0.10196078568696976	0.7686274647712708	0.10196078568696976	0.2745932546701837	0.08310388234701563	0.4707258489440408
1	143	nan	0	LSL	LSL	731	731	0	0	0	nan	326	1173.0	702.0	1.0	1.0152383873054471	0.5183192221356454	1.0	0.7392290249433107	0.8966787338092451	22.10996452249224	21.400934559032695	9.219544457292887	3.6251869904654077	3.1622776601683795	18.305106475432563	18.908159129364442	48.895984259793266	67.59200000000003	0.9367816091954023	1	1	15.235294863581657	7.003921844065189	129.10980640351772	35.11372673511505	0.3235294222831726	0.08235294371843338	0.05098038911819458	0.019607841968536377	0.0624980501463594	1.0587428033137702	0.30588236451148987	0.15294118225574493	0.5529412031173706	0.1568627506494522	0.27205883684967247	0.12507003292973554	0.39604235093103596
1	144	nan	0	LSL	LSL	731	731	0	0	0	nan	292	1001.0	703.0	1.0	1.0230451735272446	0.4131700521910933	1.0	0.6952380952380952	0.776015600610939	20.440606727791955	20.396078054371138	9.0	3.41245055582377	3.0	18.0	18.61431803736085	63.11740207974329	68.76400000000002	0.9284578696343402	1	1	16.223530054092407	6.203921742737293	137.4470633417368	30.717648044228554	0.32549020648002625	0.08627451211214066	0.1450980305671692	0.019607849419116974	0.2616976020126706	0.636189943730644	0.5098039507865906	0.1411764770746231	0.7176470756530762	0.1411764770746231	0.30043574174245197	0.11488743968032024	0.47070912103334517
1	145	nan	0	LSL	LSL	731	731	0	0	0	nan	207	1432.0	703.0	1.0	1.015701021170814	0.4671830455185785	1.0	0.8117647058823529	0.9104420122942068	17.391810303562032	17.204650534085253	7.615773105863909	3.005856715371081	2.8284271247461903	14.0	15.377153781128316	22.478900978408277	53.45200000000002	0.9473684210526315	1	1	12.698039799928665	6.266666859388351	74.38431569933891	27.80784396827221	0.3009804040193558	0.10980392247438431	0.05098038911819458	0.02352941781282425	0.17169032277821797	0.6680669182818447	0.3137255012989044	0.1764705926179886	0.5843137502670288	0.1764705926179886	0.282178662220637	0.13925926354196336	0.3593445202866614
1	146	nan	0	LSL	LSL	731	731	0	0	0	nan	182	1229.0	715.0	1.0	1.2518171408890162	0.8063194485779815	1.0	0.5986842105263158	0.56071454087602	20.791794280737854	19.79898987322333	5.0	2.361513286085935	2.0	12.103400666437004	12.297936746071704	-31.308270287151345	63.866000000000014	0.8504672897196262	1	1	14.133334010839462	5.984313949942589	60.552942991256714	21.95686361193657	0.28431373834609985	0.10980392247438431	0.047058820724487305	0.00784313678741455	0.325107947579379	0.2804624280341772	0.3294117748737335	0.14901961386203766	0.48235294222831726	0.14901961386203766	0.27712419629096985	0.11733948921456057	0.332708477973938
1	147	nan	0	LSL	LSL	731	731	0	0	0	nan	621	992.0	722.0	1.0	1.1216084911900321	0.6007723600245215	1.0	0.6070381231671554	0.6766903074715186	32.91762224644324	32.984845004941285	10.816653826391969	4.187787035256775	3.605551275463989	26.655150153450087	26.315010415164053	31.49086802007065	107.38800000000005	0.8667131891137474	1	1	25.780393287539482	10.070588499307632	237.60000781714916	68.54509987682104	0.29901961982250214	0.09803921729326248	0.05882352590560913	0.011764712631702423	1.1081149690747827	0.41823061470638534	0.5176470875740051	0.16078431904315948	0.6705882549285889	0.16078431904315948	0.2929590146311305	0.11443850567395036	0.3826087082401758
1	148	nan	0	LSL	LSL	731	731	0	0	0	nan	271	1284.0	714.0	1.0	1.0134067502995863	0.5100479112155837	1.0	0.8390092879256966	0.9017935217692074	20.100344895895248	19.72308292331602	8.602325267042627	3.4088721171013536	3.0	16.0	17.289231108328952	-67.22419109334949	61.45200000000002	0.9525483304042179	1	1	14.450981080532074	8.25882375985384	102.4000024497509	39.45098150521517	0.30980393290519714	0.12156862765550613	0.05686274170875549	0.023529410362243652	0.11213111384207404	0.572696358950908	0.3019607961177826	0.1882352977991104	0.5568627715110779	0.1921568661928177	0.2779034823179245	0.15882353384334308	0.3778597876374572
1	149	nan	0	LSL	LSL	731	731	0	0	0	nan	222	1151.0	719.0	1.0	1.0381595897175535	0.6259216411534015	1.0	0.7302631578947368	0.8381109949174208	19.160554698281175	18.973665961010276	7.280109889280518	3.002833265176726	2.8284271247461903	14.512594000225619	14.943047454110447	-76.47129567118587	57.69400000000002	0.9367088607594937	1	1	12.82353001832962	6.078431569039822	81.9843156337738	28.960785299539566	0.2960784435272217	0.1196078434586525	0.07058823108673096	0.011764705181121826	0.11026376336965596	0.2109608637912605	0.3176470696926117	0.15294118225574493	0.5215686559677124	0.15294118225574493	0.27284106421977916	0.1293283312561664	0.36929871907105316
1	150	nan	0	LSL	LSL	731	731	0	0	0	nan	259	1634.0	720.0	1.0	1.0086394303732804	0.46390695762026457	1.0	0.8018575851393189	0.9133732023601422	19.35820393760299	18.681541692269406	8.48528137423857	3.3196754305141396	3.0	16.0	17.149121751821628	1.4830186909771483	59.69400000000002	0.9418181818181818	1	1	14.035294771194458	5.176470726728439	84.38039484620094	25.7450987175107	0.3019607961177826	0.08235294371843338	0.021568626165390015	0.0156862735748291	0.1252786740577577	0.5072896116161121	0.3333333432674408	0.1411764770746231	0.4274509847164154	0.1411764770746231	0.2807058954238892	0.10352941453456879	0.32579303029421214
1	151	nan	0	LSL	LSL	731	731	0	0	0	nan	363	1061.0	721.0	1.0	1.2008791650273072	0.8341145472024885	1.0	0.6482142857142857	0.7761688312335622	29.2138035967925	27.892651361962706	7.810249675906654	3.414007277106775	3.0	15.752411292829475	16.11407884224737	61.97517332851154	76.66200000000003	0.9367741935483871	1	1	16.929412588477135	6.50196085870266	123.30196423828602	36.70196130126715	0.29019609093666077	0.0941176488995552	0.039215683937072754	0.00784313678741455	0.3002850035656099	0.41261348621287686	0.29411765933036804	0.12156862765550613	0.48235294222831726	0.12156862765550613	0.2730550417496312	0.10487033643068806	0.3396748326123582
1	152	nan	0	LSL	LSL	731	731	0	0	0	nan	467	1540.0	715.0	1.0	1.0788888927544351	0.6694859915320631	1.0	0.5987179487179487	0.6947969715693095	28.788959370598686	29.427877939124322	9.486832980505138	3.8388624073051143	3.605551275463989	21.332541997293674	21.385149569305096	30.83049724249445	91.90400000000005	0.8912213740458015	1	1	20.450981318950653	9.00784345716238	195.56863328814507	58.607845053076744	0.32058824598789215	0.09705882519483566	0.08431375026702881	0.023529410362243652	0.3381478476557916	1.5292821122744675	0.33725491166114807	0.19607843458652496	0.6431372761726379	0.19607843458652496	0.27636461241825205	0.12172761428597811	0.41877651667697013
1	153	nan	0	LSL	LSL	731	731	0	0	0	nan	298	1167.0	722.0	1.0	1.0354475792626328	0.55689432808702	1.0	0.7883597883597884	0.8230694181743456	21.612327032741113	21.400934559032695	8.246211251235321	3.40476497951769	3.0	16.86872390413235	17.950839066826834	80.59896534146074	67.45200000000001	0.9356357927786499	1	1	15.752941936254501	7.286274805665016	103.02745372056961	35.133334301412106	0.29411765933036804	0.10588235408067703	0.047058820724487305	0.007843144237995148	0.1553741528817246	0.10757277792113921	0.3019607961177826	0.14509804546833038	0.47058823704719543	0.14509804546833038	0.27636740239042984	0.1278293825555266	0.3457297104717101
1	154	nan	0	LSL	LSL	731	731	0	0	0	nan	214	1127.0	724.0	1.0	1.0194078270879456	0.5110910246453891	1.0	0.7430555555555556	0.8366608329939252	17.931160916487666	17.804493814764857	7.615773105863909	2.993870856863544	2.8284271247461903	14.849242404917497	15.412309655805844	59.08806363095777	56.69400000000002	0.928416485900217	1	1	12.701961398124695	5.443137466907501	63.61961042881012	22.678432039916515	0.2823529541492462	0.09019608050584793	0.011764705181121826	0.011764705181121826	0.07422634933562311	0.5738328135637027	0.30980393290519714	0.14509804546833038	0.3686274588108063	0.14901961386203766	0.27612959561140643	0.11832907536755437	0.2972878992000473
1	155	nan	0	LSL	LSL	731	731	0	0	0	nan	180	1034.0	725.0	1.0	1.0120754934095524	0.4839952142190821	1.0	0.75	0.8601740492474746	16.269063783252076	15.811388300841896	7.0	2.843839923703002	2.53224755112299	13.435028842544403	14.236580127873678	-59.468011784718676	51.28000000000001	0.9302325581395349	1	1	11.619608372449875	4.023529477417469	65.02353090047836	16.682353287935257	0.30980393290519714	0.08627451211214066	0.054901957511901855	0.003921568393707275	0.12880604855346828	0.17630088254637286	0.32549020648002625	0.12156862765550613	0.48235294222831726	0.12156862765550613	0.283405082254875	0.0981348653028651	0.3612418383359909
1	156	nan	0	LSL	LSL	731	731	0	0	0	nan	264	454.0	726.0	1.0	1.2638222569845843	0.8696803887942797	1.0	0.6875	0.7630774092238003	26.18627154972412	25.942243542145693	6.708203932499369	2.927726680520677	2.8284271247461903	12.521980673998822	12.9259431450655	24.85828936029844	65.93600000000002	0.9652650822669104	1	1	15.50196148455143	4.403921738266945	109.47059191763401	19.478432223200798	0.32156863808631897	0.06666667014360428	0.094117671251297	0.003921568393707275	0.1630875761784513	0.8447864639883689	0.34117648005485535	0.12941177189350128	0.5882353186607361	0.1764705926179886	0.28185384517366235	0.08007130433212627	0.41466133302134095
1	157	nan	0	LSL	LSL	731	731	0	0	0	nan	467	583.0	727.0	1.0	1.2816753612611218	0.8202911439637598	1.0	0.6193633952254642	0.5724714574540333	33.91704309836146	31.622776601683793	9.0	3.3662533837156294	3.0	20.12461179749811	19.398723424336414	-33.26223974400699	101.24800000000003	0.8584558823529411	1	1	23.278432562947273	7.66274531930685	189.45098660886288	41.15294225513935	0.2823529541492462	0.07058823853731155	0.06666666269302368	0.0156862735748291	1.2163143602911175	1.0523235043650654	0.2862745225429535	0.13333334028720856	0.7921568751335144	0.13333334028720856	0.2675681903787043	0.08807753240582587	0.4056766308540961
1	158	nan	0	LSL	LSL	731	731	0	0	0	nan	219	1383.0	731.0	1.0	1.1096602600825394	0.7509616296669045	1.0	0.711038961038961	0.8035550952761341	20.81668553356932	21.213203435596427	7.0	2.850910966705347	2.8284271247461903	13.0	13.746211731921795	84.03011843428946	58.52200000000002	0.9299363057324841	1	1	13.737255543470383	7.352941416203976	74.1098060309887	26.133334077894688	0.29019609093666077	0.0941176488995552	0.04117646813392639	0.023529410362243652	0.24406615078400565	0.579071111003651	0.3333333432674408	0.18039216101169586	0.49803921580314636	0.18039216101169586	0.28035215394837515	0.15006002890212194	0.33840094078077027
1	159	nan	0	LSL	LSL	731	731	0	0	0	nan	273	809.0	734.0	1.0	1.0092646704933226	0.48211526932264415	1.0	0.8029411764705883	0.9365823488017717	19.974551441912755	19.6468827043885	8.94427190999916	3.416199934461161	3.0	16.0	17.4998602042274	86.45741609079344	60.52200000000002	0.9479166666666666	1	1	14.392157524824142	6.60392177850008	103.89019829034805	30.039216689765453	0.3225490301847458	0.0784313753247261	0.054901957511901855	0.023529410362243652	0.11912907898634256	1.114889562010913	0.3294117748737335	0.1725490242242813	0.5647059082984924	0.1725490242242813	0.28219916715341453	0.12948866232353098	0.3805501768877218
1	160	nan	0	LSL	LSL	731	731	0	0	0	nan	229	1093.0	736.0	1.0	1.0607893315464954	0.7039464902079566	1.0	0.7633333333333333	0.8823714439795167	20.33468734223465	19.6468827043885	7.0710678118654755	3.025812811517361	2.8284271247461903	14.0	14.442772902392479	-8.171413559509336	57.10800000000002	0.9308943089430894	1	1	13.109804570674896	4.749019727110863	86.94509986042976	23.749020293354988	0.3068627566099167	0.08627451211214066	0.06078431010246277	0.011764705181121826	0.03021720015742217	0.601062468236874	0.30980393290519714	0.15294118225574493	0.5372549295425415	0.15294118225574493	0.273120928555727	0.0989379109814763	0.3796729251547151
1	161	nan	0	LSL	LSL	731	731	0	0	0	nan	254	1274.0	735.0	1.0	1.0111797707939845	0.48413745863960633	1.0	0.7863777089783281	0.8957405150558921	19.2993489972045	18.681541692269406	8.246211251235321	3.275896049758405	2.8284271247461903	16.0	16.886775107386242	-10.713326010927492	59.694000000000024	0.9424860853432282	1	1	13.68627516925335	7.349019840359688	103.47059129178524	36.41176564246416	0.3176470696926117	0.10980392247438431	0.09019607305526733	0.0313725471496582	0.029192601805190344	0.7981022938833404	0.2980392277240753	0.18431372940540314	0.6000000238418579	0.20392157137393951	0.27372550338506696	0.14698039680719377	0.4073645326448238
1	162	nan	0	LSL	LSL	731	731	0	0	0	nan	278	562.0	734.0	1.0	1.0221231455087143	0.5691325174763393	1.0	0.7787114845938375	0.8657775755990519	20.828949825445356	20.248456731316587	8.54400374531753	3.390276948751646	3.0	16.0	17.126516790189264	-15.025761731982314	63.52200000000003	0.9391891891891891	1	1	14.568628162145615	5.996078617870808	114.7568664252758	29.466667465865612	0.3019607961177826	0.08235294371843338	0.10588234663009644	0.019607841968536377	0.2537819607504469	0.6116856232857352	0.2980392277240753	0.13725490868091583	0.6313725709915161	0.1411764770746231	0.2748797766442569	0.11313355882775109	0.41279448354415754
1	163	nan	0	LSL	LSL	731	731	0	0	0	nan	335	768.0	737.0	1.0	1.0050382356320735	0.3962703207017734	1.0	0.7613636363636364	0.9056620230451781	21.613685515057014	21.213203435596427	9.848857801796104	3.6964912124249	3.1622776601683795	19.0	19.844257076363604	7.432317483096156	68.17800000000003	0.9370629370629371	1	1	15.537255644798279	6.643137380480766	169.66667154431343	35.2705889120698	0.32549020648002625	0.09019608050584793	0.17647060751914978	0.013725489377975464	0.15120147110805365	0.5056261642137011	0.32156863808631897	0.14509804546833038	0.8156862854957581	0.14509804546833038	0.2725834323648821	0.1165462698329959	0.5064676762516819
1	164	nan	0	LSL	LSL	731	731	0	0	0	nan	454	1544.0	739.0	1.0	1.1362048394235296	0.3124273633256852	1.0	0.6005291005291006	0.622517339349746	26.308732750522775	27.65863337187866	9.219544457292887	3.5888528784718035	3.0	24.43010495942684	24.991761057163096	-77.00787380449864	95.73200000000004	0.8509840674789129	1	1	21.3529422134161	8.996078573167324	165.5333381742239	50.34117715805769	0.2862745225429535	0.10196078568696976	0.06666666269302368	0.00784313678741455	0.4696924542414374	0.193409879101184	0.3019607961177826	0.1882352977991104	0.5764706134796143	0.1882352977991104	0.27029040776476077	0.11387441231857372	0.36461087703573547
1	165	nan	0	LSL	LSL	731	731	0	0	0	nan	879	1500.0	739.0	1.0	1.3622636281952818	0.8333171108489658	1.0	0.5257177033492823	0.4791001964426791	48.31949986705275	47.70744176750625	10.770329614269007	4.154879820877818	3.605551275463989	27.577164466275352	26.710790198725547	-42.71329935593368	151.83999999999997	0.8016415868673049	1	1	33.39608006179333	18.07451043277979	366.51765735447407	114.70196413248777	0.30588236451148987	0.10588235408067703	0.08235293626785278	0.023529410362243652	0.2089294771437626	0.35900093982983644	0.3019607961177826	0.20392157137393951	0.8509804010391235	0.20392157137393951	0.2693232263047849	0.14576218090951443	0.416971168776421
1	166	nan	0	LSL	LSL	731	731	0	0	0	nan	242	872.0	739.0	1.0	1.0255359679584353	0.5724002266639602	1.0	0.7960526315789473	0.9324623993145986	19.49443919552773	18.973665961010276	7.810249675906654	3.180680052314864	2.8284271247461903	15.0	15.98494065308132	-76.98330777824248	57.10800000000002	0.9453125	1	1	13.309804558753967	6.109804183244705	95.6784339249134	27.658824428915977	0.3137255012989044	0.0941176488995552	0.08235293626785278	0.019607841968536377	0.07658841086306714	0.5853478621680582	0.30980393290519714	0.14901961386203766	0.5960784554481506	0.14901961386203766	0.277287594974041	0.12728758715093136	0.3953654294417909
1	167	nan	0	LSL	LSL	731	731	0	0	0	nan	218	888.0	742.0	1.0	1.0301803655844162	0.6180249530140219	1.0	0.754325259515571	0.8831806323535161	18.857942627456453	18.439088914585774	7.211102550927978	3.0290179861540616	2.8284271247461903	14.142135623730951	14.8253315332305	-50.95699057154614	55.69400000000002	0.9336188436830836	1	1	12.764706492424011	5.5490197986364365	82.70196303725243	24.823530048131943	0.30588236451148987	0.10196078568696976	0.07058823108673096	0.011764705181121826	0.14372261087819335	0.3686235001241185	0.3137255012989044	0.13725490868091583	0.5490196347236633	0.13725490868091583	0.277493619400522	0.12063086518774861	0.37936680292317626
1	168	nan	0	LSL	LSL	731	731	0	0	0	nan	394	707.0	742.0	1.0	1.11432268695163	0.6135824762115952	1.0	0.6396103896103896	0.5635472283151668	26.28101364599717	27.459060435491963	10.0	3.644887211897949	3.0	20.871032557111302	20.75229357952754	0.20533175883431493	93.73200000000004	0.8565217391304348	1	1	20.239216670393944	10.364706233143806	156.2156908363104	46.79215840995312	0.2980392277240753	0.09019608050584793	0.09411764144897461	0.027450986206531525	0.5816427021763747	1.1171942916569575	0.30588236451148987	0.1725490242242813	0.5686274766921997	0.1725490242242813	0.26985622227191924	0.13819608310858408	0.39648652496525477
1	169	nan	0	LSL	LSL	731	731	0	0	0	nan	402	1348.0	738.0	1.0	1.0816817161448602	0.6853655453269712	1.0	0.7027972027972028	0.7940028612861229	26.93978102682522	26.40075756488817	9.219544457292887	3.7181640748716918	3.1622776601683795	20.229827029397562	19.61752688828654	-64.86621187519523	79.76400000000002	0.8953229398663697	1	1	19.36470675468445	8.796078726649284	160.01176777482033	45.40784461051226	0.33725491166114807	0.08235294371843338	0.05098038911819458	0.027450978755950928	0.14241900951395323	1.1917434441356067	0.3764705955982208	0.1725490242242813	0.5568627715110779	0.18039216101169586	0.28477509933359485	0.129354098921313	0.39803922332044855
1	170	nan	0	LSL	LSL	731	731	0	0	0	nan	218	851.0	746.0	1.0	1.5086420964450067	0.8966418510926749	1.0	0.6707692307692308	0.5308920928346657	26.51022851569907	24.515301344262525	5.830951894845301	2.3572987113034922	2.0	12.0	11.73757816459541	88.96077986639476	71.83400000000003	0.8119180633147114	1	1	15.909804701805115	6.305882476270199	68.26666909456253	22.576470993459225	0.2823529541492462	0.09019608050584793	0.023529410362243652	0.00784313678741455	0.3572967995327597	0.24208702546680422	0.32156863808631897	0.14509804546833038	0.4431372582912445	0.14509804546833038	0.2743069776173296	0.10872211165983102	0.3131498582319382
1	171	nan	0	LSL	LSL	731	731	0	0	0	nan	226	1051.0	741.0	1.0	1.068949861448181	0.7096712074551543	1.0	0.849624060150376	0.9043843727753844	20.33359323176882	19.697715603592208	7.0	3.029925049214037	2.8284271247461903	13.0	14.32568786202043	-83.04672735544301	56.03800000000001	0.9576271186440678	1	1	13.572549656033516	5.611764818429947	79.27451179921627	24.392157286405563	0.3019607961177826	0.09803921729326248	0.047058820724487305	0.00784313678741455	0.09912363211037131	0.5178160468667321	0.3333333432674408	0.15294118225574493	0.4901960790157318	0.1568627506494522	0.2769908093068065	0.11452581262101932	0.3507721761027269
1	172	nan	0	LSL	LSL	731	731	0	0	0	nan	196	1328.0	744.0	1.0	1.0193197961334526	0.565331549363763	1.0	0.765625	0.9429489106721788	17.45957264125426	17.0	7.0710678118654755	2.93558043359749	2.8284271247461903	13.435028842544403	14.401768913944672	-48.0958688529217	51.10800000000002	0.944578313253012	1	1	11.611765265464783	5.321568801999092	58.41568863391876	21.47451040893793	0.27843138575553894	0.09019608050584793	0.0156862735748291	0.019607841968536377	0.08276234736650606	0.842698532598462	0.30588236451148987	0.1725490242242813	0.3843137323856354	0.1725490242242813	0.2764706015586853	0.12670401909521647	0.2980392277240753
1	173	nan	0	LSL	LSL	731	731	0	0	0	nan	226	428.0	746.0	1.0	1.0045627545721396	0.3313098508048924	1.0	0.7820069204152249	0.9351666351853014	17.542556757856207	17.204650534085253	8.0	3.147600241360581	2.8284271247461903	15.556349186104045	16.551788407182123	56.46386571457161	55.10800000000002	0.9416666666666667	1	1	12.6509810090065	6.30196101218462	84.60784551501274	30.7568638920784	0.2980392277240753	0.125490203499794	0.06666666269302368	0.011764705181121826	0.13098644913841814	0.32192622762643325	0.30588236451148987	0.16078431904315948	0.5529412031173706	0.16078431904315948	0.27502132628275	0.1369991524387961	0.37437099785403866
1	174	nan	0	LSL	LSL	731	731	0	0	0	nan	242	1389.0	745.0	1.0	1.0188965562220917	0.4571013833609349	1.0	0.7076023391812866	0.8079716003278362	18.776945454318234	19.235384061671343	8.06225774829855	3.142274675456577	2.8284271247461903	15.949368418253322	16.700489373856815	35.760107904921384	61.35000000000002	0.9272030651340997	1	1	13.572549670934677	6.388235501945019	80.34510046243668	29.45098125934601	0.29019609093666077	0.0882352963089943	0.039215683937072754	0.0313725471496582	0.013178202619509203	1.136018697015322	0.3294117748737335	0.1882352977991104	0.43921568989753723	0.1921568661928177	0.27699080961091177	0.13037215310091876	0.3320045473654408
1	175	nan	0	LSL	LSL	731	731	0	0	0	nan	319	639.0	748.0	1.0	1.0847372265288568	0.7183885729498785	1.0	0.7818627450980392	0.7966492583545205	24.415786469292268	23.194827009486403	8.246211251235321	3.39287742838014	3.0	16.0	16.984647690909803	5.148595719719289	70.93600000000002	0.9273255813953488	1	1	16.392157673835754	7.0274511352181435	110.6941205561161	35.42745142430067	0.2980392277240753	0.10196078568696976	0.04313725233078003	0.00784313678741455	0.15258489843262693	0.2527516607007013	0.2980392277240753	0.13725490868091583	0.4941176474094391	0.13725490868091583	0.2732026278972626	0.11712418558696906	0.3470035127150975
1	176	nan	0	LSL	LSL	731	731	0	0	0	nan	379	1361.0	751.0	1.0	1.2485887352323604	0.7112904035788277	1.0	0.6103059581320451	0.5720083460131816	28.437020651532055	27.65863337187866	8.94427190999916	3.186890650043965	2.8284271247461903	19.968855418425758	19.98833229237127	31.303687939494747	91.24800000000005	0.8194594594594594	1	1	22.223530396819115	10.090196423232555	138.1254936605692	46.776472210884094	0.2980392277240753	0.09019608050584793	0.0627450942993164	0.023529410362243652	0.8065946016853874	0.5374967923255518	0.3607843220233917	0.16862745583057404	0.5411764979362488	0.16862745583057404	0.28491705636947584	0.12936149260554558	0.3644472128247208
1	177	nan	0	LSL	LSL	731	731	0	0	0	nan	619	410.0	754.0	1.0	1.0816540635098695	0.6881740508547576	1.0	0.6468129571577848	0.745517399903949	33.44511363203179	32.7566787083184	10.770329614269007	4.361326639211009	4.0	23.85210843768485	24.265956375189887	-63.77301917297883	102.14600000000004	0.906959706959707	1	1	23.117648169398308	10.952941633760929	283.4862840920687	75.21176704764366	0.3284313827753067	0.10588235408067703	0.12156865000724792	0.0156862735748291	0.22676580004573926	0.4439222527493262	0.34117648005485535	0.14901961386203766	0.729411780834198	0.1568627506494522	0.27521009725474177	0.13039216230667772	0.4579746108110964
1	178	nan	0	LSL	LSL	731	731	0	0	0	nan	273	795.0	754.0	1.0	1.0181707626204541	0.5277769065693675	1.0	0.7583333333333333	0.8196803097888676	20.32885903249712	19.6468827043885	8.54400374531753	3.3489131140402386	3.0	16.76007159889241	17.266987944172563	2.3586146216598194	64.69400000000002	0.934931506849315	1	1	14.83529481291771	6.7490198612213135	105.882355093956	31.835295125842094	0.3137255012989044	0.0941176488995552	0.07450979948043823	0.019607849419116974	0.14995072512861565	0.6013162326682976	0.3137255012989044	0.16078431904315948	0.529411792755127	0.16078431904315948	0.2799112228852398	0.1273399973815342	0.38784745455661535
1	179	nan	0	LSL	LSL	731	731	0	0	0	nan	402	1013.0	754.0	1.0	1.0401254287633015	0.6097496029212259	1.0	0.6991304347826087	0.8093116055816492	25.61304901712405	25.632011235952593	9.848857801796104	3.8575911018456304	3.605551275463989	19.3793401211035	20.3007517663735	-40.27861489294936	79.00600000000004	0.9337979094076655	1	1	17.705883234739304	8.529412038624287	138.3686311841011	43.5098052918911	0.30588236451148987	0.08235294371843338	0.03529411554336548	0.023529410362243652	0.12975644633579334	1.0261658771762658	0.30980393290519714	0.18431372940540314	0.4588235318660736	0.18431372940540314	0.2723982036113739	0.13122172367114288	0.3442005750848286
1	180	nan	0	LSL	LSL	731	731	0	0	0	nan	228	1674.0	755.0	1.0	1.3807584112050046	0.8832691940351861	1.0	0.7916666666666666	0.6809425544064244	25.68600162436039	24.351591323771842	6.0	2.6354605101406756	2.23606797749979	11.0	12.043298450490198	4.996844830490613	64.86600000000001	0.9047619047619048	1	1	15.309804677963257	5.415686421096325	70.97647315263748	21.27451028674841	0.2823529541492462	0.08235294371843338	0.023529410362243652	0.00784313678741455	0.2792241957102459	0.40449977592759706	0.29411765933036804	0.1411764770746231	0.4000000059604645	0.1411764770746231	0.27338936924934387	0.0967086860910058	0.3113003208449012
1	181	nan	0	LSL	LSL	731	731	0	0	0	nan	306	1187.0	757.0	1.0	1.0269486828880434	0.5770055897113412	1.0	0.7727272727272727	0.8844760879639503	21.95807543349649	21.37755832643195	8.94427190999916	3.5177247816358372	3.0	17.0	17.934042855916747	11.517898246004357	65.93600000000002	0.9473684210526315	1	1	14.93725560605526	7.733333580195904	117.98039431869984	39.50588347762823	0.3176470696926117	0.0941176488995552	0.054901957511901855	0.03529411554336548	0.17639359082592393	1.0162858583038825	0.3137255012989044	0.1921568661928177	0.5215686559677124	0.20392157137393951	0.2715864655646411	0.140606065094471	0.38555684417875763
1	182	nan	0	LSL	LSL	731	731	0	0	0	nan	534	616.0	755.0	1.0	1.3539840152973615	0.8720928107916301	1.0	0.5939933259176863	0.6366953523838	38.55959901960287	36.40054944640259	9.848857801796104	3.6527742337899562	3.1622776601683795	19.952739688731018	18.868773638407	52.00077252220839	102.66200000000003	0.8937238493723849	1	1	24.01960901916027	10.870588675141335	202.59216322004795	60.28627669066191	0.2980392277240753	0.0941176488995552	0.07058823108673096	0.0156862810254097	1.0733345402051817	0.34200891768103764	0.30588236451148987	0.1411764770746231	0.658823549747467	0.14509804546833038	0.27295010249045765	0.1235294167629697	0.3793860734457827
1	183	nan	0	LSL	LSL	731	731	0	0	0	nan	293	751.0	755.0	1.0	1.0051420093276362	0.33082394186920633	1.0	0.8116343490304709	0.89109857300358	19.964828852825555	20.248456731316587	9.055385138137417	3.5017281405312755	3.0	18.0	18.840659092782683	32.84750230031626	64.28000000000002	0.9436392914653784	1	1	15.1294125020504	7.4078434482216835	109.6235319674015	36.788236521184444	0.30980393290519714	0.11372549086809158	0.05882352590560913	0.011764705181121826	0.0764198476407836	0.34749449547324546	0.30980393290519714	0.14901961386203766	0.5529412031173706	0.14901961386203766	0.27508022731000725	0.1346880626949397	0.3741417473290154
1	184	nan	0	LSL	LSL	731	731	0	0	0	nan	264	1421.0	757.0	1.0	1.0068217187303976	0.3010898391928195	1.0	0.7313019390581718	0.8985062052271195	18.87821481447055	18.439088914585774	8.54400374531753	3.3110372989192802	2.8284271247461903	16.97056274847714	18.002185952317365	37.17196792291412	60.764000000000024	0.9378330373001776	1	1	13.819608509540558	7.3960787281394005	98.90980613231659	36.427452348172665	0.30588236451148987	0.125490203499794	0.06666666269302368	0.011764705181121826	0.1345795930697562	0.2937657511527319	0.30980393290519714	0.16470588743686676	0.5333333611488342	0.16862745583057404	0.27639217019081114	0.147921574562788	0.37465835656180524
1	185	nan	0	LSL	LSL	731	731	0	0	0	nan	407	1557.0	757.0	1.0	1.1886653474047857	0.8113851577560769	1.0	0.6783333333333333	0.7205847615777534	30.3388086417869	29.274562336608895	8.06225774829855	3.5199795683679245	3.1622776601683795	17.45433602729838	17.73339376246049	-14.423101393864787	84.24800000000003	0.9004424778761062	1	1	18.850981324911118	9.019608117640018	143.88627830147743	54.192158699035645	0.2980392277240753	0.11764705926179886	0.047058820724487305	0.0156862735748291	0.47414096636910547	0.7238416704450605	0.30588236451148987	0.16470588743686676	0.5372549295425415	0.16862745583057404	0.2732026278972626	0.13071895822666693	0.35352893931566937
1	186	nan	0	LSL	LSL	731	731	0	0	0	nan	218	1167.0	759.0	1.0	1.0391142970600884	0.6354074514365606	1.0	0.7569444444444444	0.8831806323535161	19.067782225404784	18.601075237738275	7.615773105863909	3.0050777040905805	2.8284271247461903	14.142135623730951	14.723703509224736	34.358087098723864	55.69400000000002	0.9457700650759219	1	1	12.40392218530178	4.760784439742565	91.55294440686703	20.20392205566168	0.3019607961177826	0.0784313753247261	0.11372551321983337	0.011764705181121826	0.22499844235244446	0.5675403442932848	0.30588236451148987	0.1411764770746231	0.6431372761726379	0.1411764770746231	0.26965048228916916	0.10349531390744707	0.41996763489388544
1	187	nan	0	LSL	LSL	731	731	0	0	0	nan	534	719.0	760.0	1.0	1.3841674079126596	0.881339220567718	1.0	0.5741935483870968	0.5963714601690988	39.242714101122075	36.87817782917155	9.433981132056603	3.5775894764859735	3.1622776601683795	19.091883092036785	18.54155652407672	-41.53999848479738	106.07600000000004	0.8855721393034826	1	1	24.619609028100967	11.658823929727077	199.60392689704895	62.0235313847661	0.2980392277240753	0.0941176488995552	0.06666666269302368	0.027450978755950928	0.9978028206232024	1.015096206616674	0.30980393290519714	0.16470588743686676	0.6000000238418579	0.1725490242242813	0.2766248205404603	0.13099802168232672	0.3737901252753726
1	188	nan	0	LSL	LSL	731	731	0	0	0	nan	354	1475.0	762.0	1.0	1.0048756460206067	0.3829084439120212	1.0	0.8027210884353742	0.9407860363570975	22.1511366138117	21.95449840010015	10.0	3.8500335821422915	3.605551275463989	19.79898987322333	20.46291647947378	32.70707630676526	68.76400000000002	0.9528936742934051	1	1	16.19215762615204	8.560784541070461	144.63529765605927	45.56862863898277	0.33137255907058716	0.0941176488995552	0.07058823108673096	0.0313725471496582	0.11347744321707916	1.0116755807972133	0.3294117748737335	0.20392157137393951	0.6078431606292725	0.20392157137393951	0.27917513148538	0.14759973346673208	0.40857428716400923
1	189	nan	0	LSL	LSL	731	731	0	0	0	nan	652	500.0	763.0	1.0	1.1741015637425727	0.45133511288292977	1.0	0.6245210727969349	0.46239165959831036	32.96030725141435	35.22782990761707	10.0	3.768861731355404	3.1622776601683795	28.0	29.412279646063038	-79.04459500593956	133.114	0.8289891926255563	1	1	31.874511182308197	13.18039245158434	254.93726205825806	73.78039398044348	0.30588236451148987	0.09803921729326248	0.07450979948043823	0.011764705181121826	0.7749937632501052	0.8110888980876687	0.4117647111415863	0.3333333432674408	0.6392157077789307	0.3333333432674408	0.2897682834755291	0.11982174955985762	0.39100807064150006
1	190	nan	0	LSL	LSL	731	731	0	0	0	nan	260	526.0	762.0	1.0	1.0824409680994072	0.6517664071195594	1.0	0.6951871657754011	0.77896130354971	21.382722800317893	21.587033144922902	7.0710678118654755	3.0420541479640635	2.8284271247461903	16.0	16.217079750814325	-87.02091992289324	64.76400000000002	0.9027777777777778	1	1	16.6627456843853	6.490196205675602	100.69411978125572	26.1098046079278	0.32549020648002625	0.08235294371843338	0.0627450942993164	0.011764705181121826	0.05195948255313018	0.9985759608598038	0.4117647111415863	0.2549019753932953	0.529411792755127	0.2549019753932953	0.3143914280072698	0.12245653218255853	0.3872850760817528
1	191	nan	0	LSL	LSL	731	731	0	0	0	nan	287	1214.0	766.0	1.0	1.0228520130372623	0.5626617126330933	1.0	0.8441176470588235	0.8957795212118224	21.12320017975201	20.248456731316587	8.54400374531753	3.4429350433064916	3.0	16.0	17.46228011224338	7.9992869234703825	63.45200000000002	0.9519071310116086	1	1	15.27058893442154	6.560784488916397	118.15686616301537	30.9333341345191	0.3294117748737335	0.08627451211214066	0.08235293626785278	0.019607841968536377	0.19953177056745158	0.9135753200626202	0.34117648005485535	0.16862745583057404	0.6039215922355652	0.16862745583057404	0.27764707153493706	0.11928699070757086	0.41169639778054135
1	192	nan	0	LSL	LSL	731	731	0	0	0	nan	534	395.0	778.0	1.0	1.2421050999149337	0.8556969244357406	1.0	0.6379928315412187	0.7543309984932076	36.522825817853914	34.66987164671943	9.219544457292887	3.965036859186367	3.605551275463989	18.49926479424145	18.899733910012294	56.75680417773516	94.31800000000004	0.9311246730601568	1	1	21.745099037885666	10.019608177244663	250.03138068318367	61.22353104501963	0.3294117748737335	0.09803921729326248	0.12941178679466248	0.0156862735748291	0.5588776731910121	0.5539585037863385	0.32549020648002625	0.16470588743686676	0.8901960849761963	0.1725490242242813	0.2787833209985342	0.1284565150928803	0.46822355933180465
1	193	nan	0	LSL	LSL	731	731	0	0	0	nan	252	882.0	769.0	1.0	1.0253722977907702	0.5782404849582039	1.0	0.7368421052631579	0.8528300991778565	19.929502417305514	19.4164878389476	7.810249675906654	3.1970585298428764	2.8284271247461903	15.49415907744726	16.25981088909253	36.75664570100221	60.93600000000002	0.935064935064935	1	1	13.713726133108139	5.01568640768528	99.70196351408958	23.64313779771328	0.30588236451148987	0.08627451211214066	0.08627450466156006	0.00784313678741455	0.25824867284058783	0.2235615286105658	0.3294117748737335	0.12941177189350128	0.5882353186607361	0.12941177189350128	0.2742745226621628	0.1003137281537056	0.39564271235749837
1	194	nan	0	LSL	LSL	731	731	0	0	0	nan	278	932.0	771.0	1.0	1.0378146206789642	0.6461275459627831	1.0	0.7315789473684211	0.9036102795818983	21.598532702132438	20.808652046684813	8.06225774829855	3.3533548946231613	3.0	15.556349186104045	16.48463624921644	-49.25803438189121	62.178000000000026	0.9407783417935702	1	1	14.286275163292885	5.968627639114857	114.77647314965725	29.262746065855026	0.3490196168422699	0.0784313753247261	0.0627450942993164	0.02352941781282425	0.062098873526071435	0.9786697325160012	0.3333333432674408	0.1568627506494522	0.5490196347236633	0.1568627506494522	0.2801230424175076	0.11703191449244817	0.4128650113297023
1	195	nan	0	LSL	LSL	731	731	0	0	0	nan	220	1255.0	772.0	1.0	1.0089669728277288	0.4193545421818726	1.0	0.7189542483660131	0.8456187891975689	17.65850715551358	17.46424919657298	7.615773105863909	3.043208380843736	2.8284271247461903	15.17893276880822	16.030790855672844	-17.701861419759894	57.178000000000026	0.9224318658280922	1	1	12.627451568841934	5.866666845977306	70.88235527276993	26.682353675365448	0.29019609093666077	0.09803921729326248	0.027450978755950928	0.0156862735748291	0.15083767594316805	0.6744649893457185	0.30588236451148987	0.16078431904315948	0.42352941632270813	0.16470588743686676	0.2806100348631541	0.13037037435505125	0.32219252396713605
1	196	nan	0	LSL	LSL	731	731	0	0	0	nan	250	466.0	773.0	1.0	1.0209864478175579	0.5356411605306162	1.0	0.7716049382716049	0.8992021640096556	19.532293650805066	19.4164878389476	8.06225774829855	3.2060057058672924	2.8284271247461903	16.099689437998485	16.493961464323654	49.0728705061142	59.10800000000002	0.9363295880149812	1	1	13.749020218849182	5.980392351746559	91.68235519528389	27.160784862935543	0.3078431487083435	0.09803921729326248	0.054901957511901855	0.00784313678741455	0.28994827794273814	0.1991498246042287	0.32156863808631897	0.1411764770746231	0.5333333611488342	0.1411764770746231	0.2749804043769836	0.11960784703493119	0.3667294207811356
1	197	nan	0	LSL	LSL	731	731	0	0	0	nan	271	1449.0	771.0	1.0	1.0424295098729746	0.6529063283265591	1.0	0.7245989304812834	0.8531932441012557	21.433006097633278	21.37755832643195	8.06225774829855	3.303395218265057	3.0	16.0	16.234187457533377	-75.07640224812167	63.178000000000026	0.9312714776632303	1	1	14.243137925863266	7.329411961138248	88.32941457629204	34.949020490050316	0.30588236451148987	0.09803921729326248	0.023529410362243652	0.029411762952804565	0.04574350959396424	0.9752312242704604	0.32549020648002625	0.1921568661928177	0.4117647111415863	0.1921568661928177	0.27927721423261304	0.1437139600223186	0.32593879917450935
1	198	nan	0	LSL	LSL	731	731	0	0	0	nan	185	1575.0	772.0	1.0	1.0267146292408704	0.5819964477345011	1.0	0.7708333333333334	0.8900283085426177	17.12418173738594	16.64331697709324	7.0	2.7811921773751243	2.23606797749979	13.281566172707194	13.925236076251226	54.04791880476362	51.10800000000002	0.9343434343434344	1	1	11.529412314295769	5.6156865283846855	61.45490379631519	24.074510790407658	0.29411765933036804	0.125490203499794	0.039215683937072754	0.00784313678741455	0.1179823423893999	0.10019664976388686	0.30588236451148987	0.15294118225574493	0.43529412150382996	0.15294118225574493	0.27450981700704213	0.13370682210439727	0.3321886691692713
1	199	nan	0	LSL	LSL	731	731	0	0	0	nan	410	1698.0	773.0	1.0	1.3989527903568744	0.8328262831529814	1.0	0.5857142857142857	0.4756555142503454	33.46621405431536	30.805843601498726	9.0	3.1216948780871734	2.8284271247461903	19.60612149304395	18.52470223151676	59.319327606090404	104.07600000000005	0.8191808191808192	1	1	24.35294234752655	9.709804095327854	153.6627500653267	42.49411838501692	0.29019609093666077	0.0941176488995552	0.0627450942993164	0.00784313678741455	0.999111275559154	0.28476067399207183	0.32549020648002625	0.13333334028720856	0.6078431606292725	0.13333334028720856	0.27673798122189264	0.11033868290145289	0.3747871952812846
1	200	nan	0	LSL	LSL	731	731	0	0	0	nan	219	434.0	775.0	1.0	1.0079659989614635	0.3936527488294835	1.0	0.7577854671280276	0.8872319196578901	17.509887063375025	17.204650534085253	7.810249675906654	3.070221688190926	2.8284271247461903	15.531605494306415	16.09612512210889	-43.81165361026515	55.69400000000002	0.9319148936170213	1	1	12.75294178724289	5.917647257447243	74.03137466311455	24.576471343636513	0.2980392277240753	0.08235294371843338	0.03529411554336548	0.023529410362243652	0.11235492281378401	0.8475441529467693	0.3019607961177826	0.16470588743686676	0.4274509847164154	0.1725490242242813	0.2772378649400628	0.1286445055966792	0.3380428066808883
1	201	nan	0	LSL	LSL	731	731	0	0	0	nan	245	535.0	776.0	1.0	1.0440714374382136	0.63045282179607	1.0	0.6481481481481481	0.800771331378689	20.216036330596246	20.223748416156685	7.280109889280518	3.0874765614319326	2.8284271247461903	15.2	15.692244743706294	-72.05836880238037	62.00600000000003	0.9124767225325885	1	1	14.156863316893578	5.960784450173378	94.36078657209873	29.46666745841503	0.32156863808631897	0.09803921729326248	0.0627450942993164	0.0156862810254097	0.108132800329256	0.6693904380674113	0.40784314274787903	0.1882352977991104	0.5333333611488342	0.1882352977991104	0.2949346524352829	0.12418300937861204	0.38514606764121934
1	202	nan	0	LSL	LSL	731	731	0	0	0	nan	398	1395.0	777.0	1.0	1.0074884929853059	0.45274361580576084	1.0	0.7523629489603024	0.9174452186864848	23.890938096786577	23.769728648009426	10.63014581273465	4.030362640563966	3.605551275463989	20.506096654409877	21.3021338460869	-58.151734250619484	73.83400000000003	0.9442467378410438	1	1	16.71764785051346	8.541176810860634	196.71373146772385	48.26666811108589	0.3294117748737335	0.10588235408067703	0.15294116735458374	0.0156862810254097	0.4439412291156012	0.5295505350964098	0.30980393290519714	0.18039216101169586	0.8313725590705872	0.18039216101169586	0.2740598008280895	0.14001929198132188	0.49425560670282376
1	203	nan	0	LSL	LSL	731	731	0	0	0	nan	302	489.0	778.0	1.0	1.0183670440873758	0.4917509009278061	1.0	0.719047619047619	0.8710638226883839	21.153732142617734	20.615528128088304	8.602325267042627	3.4812687387832426	3.0	17.55339345031671	18.419314528669133	42.19494685819496	66.00600000000003	0.9320987654320988	1	1	14.956863418221474	6.650980621576309	115.81961025297642	34.88235407322645	0.3117647171020508	0.0941176488995552	0.06666666269302368	0.019607841968536377	0.020395095695037294	0.5769727769290549	0.37254902720451355	0.1568627506494522	0.545098066329956	0.1568627506494522	0.28220497015512214	0.12549020040710018	0.3835086432217762
1	204	nan	0	LSL	LSL	731	731	0	0	0	nan	607	1160.0	781.0	1.0	1.1793100127619014	0.7923649642648289	1.0	0.6156186612576064	0.6726372292050076	36.468563519649585	35.4682957019364	9.486832980505138	4.062122196314513	3.605551275463989	22.736340437075363	22.247550359018447	-58.02276324921517	106.49000000000004	0.894620486366986	1	1	24.3803933262825	9.788235463202	232.49020245671272	63.662746377289295	0.3137255012989044	0.0941176488995552	0.0627450942993164	0.011764705181121826	0.5894205459203684	0.5218132912513828	0.3333333432674408	0.1411764770746231	0.5686274766921997	0.1411764770746231	0.2770499241623012	0.11122994844547728	0.3830151605547162
1	205	nan	0	LSL	LSL	731	731	0	0	0	nan	309	992.0	787.0	1.0	1.04151537532686	0.6582631653433969	1.0	0.7803030303030303	0.9092371240579052	22.92039126610234	22.135943621178654	8.54400374531753	3.5109654544374114	3.0	16.526885097757614	17.25419294601792	70.60436140866959	65.35000000000002	0.9464012251148545	1	1	15.35686345398426	6.24705895036459	128.47843484580517	32.4235300719738	0.33039216697216034	0.09019608050584793	0.07843136787414551	0.011764705181121826	0.24552388563435307	0.6982890309378761	0.32156863808631897	0.1882352977991104	0.615686297416687	0.1882352977991104	0.2792156991633502	0.1135828900066289	0.4157878150349682
1	206	nan	0	LSL	LSL	731	731	0	0	0	nan	292	1602.0	788.0	1.0	1.0214411334960372	0.5354492411992816	1.0	0.7684210526315789	0.8861262724411952	21.104492060086734	21.095023109728988	8.94427190999916	3.4646318004710466	3.0	16.97056274847714	17.824166199365212	41.894224202101384	64.35000000000002	0.9449838187702265	1	1	14.733334019780159	8.647059001028538	104.80392400920391	40.03921662271023	0.32156863808631897	0.09019608050584793	0.039215683937072754	0.043137259781360626	0.15478232771685074	1.4303444418889686	0.3294117748737335	0.21176470816135406	0.48627451062202454	0.2235294133424759	0.2779874343354747	0.16315205662317997	0.3589175479767257
1	207	nan	0	LSL	LSL	731	731	0	0	0	nan	272	348.0	789.0	1.0	1.283333073025032	0.8376800068595965	1.0	0.6538461538461539	0.6759924424187485	26.213739706103844	25.079872407968907	7.810249675906654	2.8872375362621665	2.8284271247461903	15.0	14.316931127433417	-5.400957453025083	71.10800000000002	0.8607594936708861	1	1	16.356863543391228	7.145098231732845	90.8078458160162	32.20784392952919	0.2823529541492462	0.10980392247438431	0.039215683937072754	0.007843144237995148	0.580070356948732	0.2438477998639904	0.3019607961177826	0.13333334028720856	0.48235294222831726	0.1411764770746231	0.2726143923898538	0.11908497052888076	0.33385237432358894
1	208	nan	0	LSL	LSL	731	731	0	0	0	nan	268	1229.0	788.0	1.0	1.0703770026169883	0.7122085865628015	1.0	0.783625730994152	0.868255314493338	22.17432078875949	22.20360331117452	7.810249675906654	3.237046463031143	3.0	15.305028665083395	15.565661344244655	37.883634944264934	62.280000000000015	0.950354609929078	1	1	14.882353603839874	6.035294272005558	118.20784708857536	28.349020421504974	0.32549020648002625	0.08627451211214066	0.10980391502380371	0.0156862810254097	0.2294921195341816	0.5828836072076345	0.32549020648002625	0.13333334028720856	0.6470588445663452	0.1411764770746231	0.28079912460075235	0.11387347683029354	0.4410740563006543
1	209	nan	0	LSL	LSL	731	731	0	0	0	nan	258	1646.0	790.0	1.0	1.0549985226647303	0.685738474770174	1.0	0.819047619047619	0.8423915330872486	21.34006678920391	20.396078054371138	8.0	3.2067475022227683	3.0	14.0	15.532325417857281	3.504219070014214	62.03800000000002	0.9398907103825137	1	1	14.756863430142403	7.44705905020237	114.75686658918858	35.21960887312889	0.3235294222831726	0.10196078568696976	0.11372548341751099	0.027450986206531525	0.10276177393882734	0.6698765217670883	0.32549020648002625	0.1921568661928177	0.6666666865348816	0.1921568661928177	0.27843138547438495	0.14051054811702585	0.4447940565472425
1	210	nan	0	LSL	LSL	731	731	0	0	0	nan	215	1247.0	794.0	1.0	1.1076044926662025	0.7502760379332402	1.0	0.7166666666666667	0.863506300487023	20.600327820501953	19.924858845171276	7.0	2.8735374501042448	2.8284271247461903	13.05863698859877	13.61938551834094	74.8609352133679	55.93600000000002	0.9207708779443254	1	1	13.043137848377228	5.996078722178936	79.82745295763016	27.592157930135727	0.30588236451148987	0.12156862765550613	0.06470587849617004	0.00784313678741455	0.0324255696488901	0.18443681979157314	0.3450980484485626	0.14901961386203766	0.5333333611488342	0.14901961386203766	0.28354647496472235	0.13034953743867253	0.3712904788726984
1	211	nan	0	LSL	LSL	731	731	0	0	0	nan	756	644.0	791.0	1.0	1.1991197688704323	0.7595983614214002	1.0	0.6517241379310345	0.6306901331791683	40.28658202660281	42.05948168962618	11.180339887498949	4.285436636602671	4.0	26.79201947767857	26.202088486265968	18.873629521118577	122.73200000000006	0.8888888888888888	1	1	28.98039358854294	12.913725912570953	296.25883185863495	89.44706153869629	0.30588236451148987	0.10196078568696976	0.08235293626785278	0.0156862735748291	0.32154326299759706	0.4194930303495174	0.3137255012989044	0.16078431904315948	0.6078431606292725	0.16078431904315948	0.27339993951455605	0.12182760294878257	0.3918767617177711
1	212	nan	0	LSL	LSL	731	731	0	0	0	nan	233	862.0	793.0	1.0	1.0183406551218823	0.5274318568178904	1.0	0.7664473684210527	0.9357998512254715	18.7879535519414	18.439088914585774	8.0	3.1533415606619175	2.8284271247461903	15.0	15.962195320625058	-3.0816156969250685	55.93600000000002	0.9433198380566802	1	1	12.792157456278801	5.333333492279053	91.23529617488384	25.270588852465153	0.3176470696926117	0.0941176488995552	0.06862744688987732	0.0156862735748291	0.022422289116912093	0.44387232429266793	0.32156863808631897	0.1411764770746231	0.545098066329956	0.14509804546833038	0.27809037948432175	0.11594203244084897	0.3915677947419907
1	213	nan	0	LSL	LSL	731	731	0	0	0	nan	359	1023.0	797.0	1.0	1.1381508449483608	0.7958387462699171	1.0	0.6903846153846154	0.814563566517003	27.635044313133186	26.419689627245813	8.06225774829855	3.4829125735331132	3.1622776601683795	15.811388300841896	16.733257569444493	-26.334720488665727	74.42000000000003	0.9410222804718218	1	1	17.262745901942253	7.168627694249153	133.75686587393284	39.06274628639221	0.3166666775941849	0.09019608050584793	0.054901957511901855	0.0156862735748291	0.32322421624584763	0.67416534601106	0.32156863808631897	0.15294118225574493	0.5529412031173706	0.15294118225574493	0.27843138551519764	0.11562302732659925	0.37258179909173494
1	214	nan	0	LSL	LSL	731	731	0	0	0	nan	296	569.0	797.0	1.0	1.083050217071209	0.7383654603032934	1.0	0.8043478260869565	0.8934822586995278	23.738529071038233	23.40939982143925	8.0	3.384591165262778	3.0	15.0	16.00928313696139	-14.431997804362789	64.52200000000002	0.9548387096774194	1	1	15.211765438318253	6.149019740521908	124.00784716010094	31.24705947190523	0.3176470696926117	0.09019608050584793	0.09803920984268188	0.0156862735748291	0.09919467978129308	0.39643735055692414	0.30588236451148987	0.13333334028720856	0.615686297416687	0.13333334028720856	0.2765775534239682	0.11180035891858014	0.4189454295949356
1	215	nan	0	LSL	LSL	731	731	0	0	0	nan	523	780.0	798.0	1.0	1.3533882472976801	0.8239444363000793	1.0	0.6603535353535354	0.4915531704692243	36.957308518788174	32.89376840679705	9.433981132056603	3.35283836436238	2.8284271247461903	21.557210176184785	20.94262009443576	76.78373603542028	115.63000000000005	0.8262243285939969	1	1	26.67451110482216	11.57647094130516	198.10588744282722	57.99608011543751	0.30588236451148987	0.08235294371843338	0.07450979948043823	0.019607849419116974	1.0027670312751567	0.8438751000678154	0.30588236451148987	0.16470588743686676	0.5686274766921997	0.16470588743686676	0.2749949598435274	0.11934506125056867	0.37878754769183026
1	216	nan	0	LSL	LSL	731	731	0	0	0	nan	289	905.0	797.0	1.0	0.9998835331610164	0.16756473055897114	1.0	0.8005540166204986	0.9467196662480202	19.364784275317337	18.973665961010276	9.433981132056603	3.5323342967252276	3.0	18.0	19.090987061198174	-26.333219506641623	61.93600000000002	0.9506578947368421	1	1	14.364706546068192	6.211764968931675	130.34118115901947	30.372550174593925	0.34215687215328217	0.0784313753247261	0.10196080803871155	0.027450978755950928	0.01105641154327953	0.9142802439886702	0.30588236451148987	0.15294118225574493	0.6470588445663452	0.15294118225574493	0.2762443566551575	0.11945701863330144	0.45100754726304315
1	217	nan	0	LSL	LSL	731	731	0	0	0	nan	354	1469.0	797.0	1.0	1.0231316681338543	0.5763371695938805	1.0	0.7763157894736842	0.9032566171025089	23.56057563342595	23.53720459187964	9.486832980505138	3.7710669746885404	3.1622776601683795	18.0	19.253985336363737	-77.50306715159243	70.17800000000003	0.946524064171123	1	1	16.152941927313805	9.89803945273161	153.53725965321064	50.12549129128456	0.3392156958580017	0.10588235408067703	0.08235293626785278	0.035294122993946075	0.13220894799714986	1.1119138325830762	0.3176470696926117	0.2235294133424759	0.7411764860153198	0.2235294133424759	0.2737786767341323	0.16776338055477305	0.4337210724666967
1	218	nan	0	LSL	LSL	731	731	0	0	0	nan	474	1734.0	812.0	1.0	1.0850670201317927	0.7214026102268526	1.0	0.7523809523809524	0.8007374480887725	29.78644769161887	29.427877939124322	9.486832980505138	4.006565277845661	3.605551275463989	19.43594858917299	20.62758867838661	89.33265785973848	86.24800000000003	0.9330708661417323	1	1	19.811765670776367	10.109804257750511	180.29804307222366	58.93725661188364	0.31568628549575806	0.09803921729326248	0.05882352590560913	0.027450978755950928	0.1936756150575432	0.9388184284396701	0.30980393290519714	0.20000000298023224	0.5568627715110779	0.20392157137393951	0.2751634120941162	0.14041394802431265	0.3803756182958305
1	219	nan	0	LSL	LSL	731	731	0	0	0	nan	185	367.0	806.0	1.0	1.1746699798118925	0.8181937316540119	1.0	0.6423611111111112	0.7703135258427027	20.45517728602849	19.72308292331602	5.656854249492381	2.606682048970411	2.23606797749979	11.2	11.760553242555694	35.17867651536712	54.93600000000002	0.9390862944162437	1	1	11.627451553940773	5.3098040744662285	60.905884221196175	21.84705925732851	0.2823529541492462	0.10980392247438431	0.04313725233078003	0.00784313678741455	0.21324256822478121	0.12444406833962417	0.2980392277240753	0.1411764770746231	0.46666666865348816	0.1411764770746231	0.27040585009164586	0.12348381568526112	0.3292209957902496
1	220	nan	0	LSL	LSL	731	731	0	0	0	nan	192	661.0	804.0	1.0	1.0256144060022323	0.5246764499468874	1.0	0.7058823529411765	0.8368730372594628	17.110509610943748	17.46424919657298	7.0710678118654755	2.8361679444559376	2.23606797749979	13.89946480808594	14.56620630605279	27.32952280188163	53.69400000000002	0.9142857142857143	1	1	11.725490778684616	5.929412014782429	61.3411785364151	25.188236214220524	0.2862745225429535	0.12156862765550613	0.0313725471496582	0.011764705181121826	0.17141853818224354	0.35638216823288055	0.2980392277240753	0.16862745583057404	0.41960784792900085	0.16862745583057404	0.2726858320624329	0.1378933026693588	0.319485304877162
1	221	nan	0	LSL	LSL	731	731	0	0	0	nan	425	1135.0	804.0	1.0	1.016495125774231	0.4732589920445957	1.0	0.7391304347826086	0.8815766811490225	24.926534428553484	24.73863375370596	10.63014581273465	4.072875564760151	3.605551275463989	21.46625258399798	21.95836589964984	-12.24579062067253	77.83400000000003	0.9454949944382648	1	1	18.031373381614685	6.800000078976154	168.7372587621212	42.87843199074268	0.33039216697216034	0.09019608050584793	0.06470587849617004	0.00784313678741455	0.20981401300786404	0.32597606918900673	0.32549020648002625	0.125490203499794	0.5529412031173706	0.125490203499794	0.28174020908772945	0.10625000123400241	0.3970288441461675
1	222	nan	0	LSL	LSL	731	731	0	0	0	nan	614	308.0	809.0	1.0	1.5533313792201782	0.9037952850656713	1.0	0.5571687840290381	0.5736631618320749	45.30840144435769	40.70626487409524	8.06225774829855	3.555418045546595	3.1622776601683795	20.603693725202557	19.390412219234012	-25.528834392646925	115.97400000000005	0.8225050234427328	1	1	27.41176599264145	10.619608074426651	242.2000064253807	63.20784469693899	0.31568628549575806	0.08627451211214066	0.05882352590560913	0.0156862735748291	1.2266163782337907	1.4057932615123296	0.3294117748737335	0.16862745583057404	0.7529411911964417	0.1725490242242813	0.2797118978840964	0.10836334769823114	0.3944625511814018
1	223	nan	0	LSL	LSL	731	731	0	0	0	nan	371	969.0	807.0	1.0	1.0092367301718728	0.46164022527946497	1.0	0.733201581027668	0.8648783251069881	23.142196047461695	22.80350850198276	10.0	3.870027289517162	3.605551275463989	19.79898987322333	20.52868415958042	35.12249887590756	73.42000000000003	0.9380530973451328	1	1	16.733334109187126	7.019608087837696	160.94510324299335	37.027452141046524	0.3450980484485626	0.0784313753247261	0.07450982928276062	0.023529410362243652	0.07624583593262704	0.8998989475819628	0.3137255012989044	0.1411764770746231	0.6235294342041016	0.1411764770746231	0.27888890181978543	0.11699346813062826	0.4338142944555077
1	224	nan	0	LSL	LSL	731	731	0	0	0	nan	299	1524.0	810.0	1.0	1.0353697096616121	0.6359317415786856	1.0	0.7493734335839599	0.8958054990821667	22.277517038055894	21.633307652783937	8.54400374531753	3.458305380172174	3.0	16.546903033498445	17.19256924270816	-56.801906870214914	64.76400000000002	0.9447077409162717	1	1	14.976471289992332	5.615686401724815	131.92549453675747	29.474510423839092	0.32549020648002625	0.08627451211214066	0.09607845544815063	0.011764705181121826	0.22834814777406787	0.5163432045086522	0.32549020648002625	0.13725490868091583	0.729411780834198	0.13725490868091583	0.27734206092578395	0.10399419262453362	0.4412223897550417
1	225	nan	0	LSL	LSL	731	731	0	0	0	nan	348	550.0	809.0	1.0	1.0233361962267657	0.5536218711982838	1.0	0.7909090909090909	0.8450774974104349	23.18562637871127	23.853720883753127	9.848857801796104	3.713888140186632	3.1622776601683795	19.0	19.308251632521507	-36.056850379621714	71.93600000000002	0.9443690637720489	1	1	16.46666745841503	7.53725516051054	152.9803973287344	39.27058959007263	0.30588236451148987	0.08235294371843338	0.12156862020492554	0.027450986206531525	0.20770332120043988	0.7263319770166252	0.3019607961177826	0.16078431904315948	0.7098039388656616	0.16078431904315948	0.2699453681707382	0.12356156000836951	0.4395988428986621
1	226	nan	0	LSL	LSL	731	731	0	0	0	nan	302	1675.0	811.0	1.0	1.0120808038275657	0.44792628950269964	1.0	0.7947368421052632	0.8952577666759166	20.84601749328813	20.591260281974	8.94427190999916	3.5133843257630177	3.0	17.582152185432196	18.637809052430313	-24.415776904841955	65.10800000000002	0.945226917057903	1	1	15.219608575105667	7.870588444173336	116.91372847557068	40.90980498492718	0.3137255012989044	0.10980392247438431	0.07058823108673096	0.02352941781282425	0.03471112237318107	0.9418821989865594	0.3137255012989044	0.20000000298023224	0.5803921818733215	0.20000000298023224	0.2767201559110121	0.14310160807587885	0.38713155124361154
1	227	nan	0	LSL	LSL	731	731	0	0	0	nan	377	718.0	812.0	1.0	1.0263804705796358	0.5133409924763939	1.0	0.7140151515151515	0.7603279993654066	23.863099628580724	23.600847442411894	9.899494936611665	3.789558468728061	3.1622776601683795	19.79898987322333	20.47894763716994	-56.23414164579658	78.93600000000002	0.9331683168316832	1	1	17.85098123550415	7.780392423272133	150.66667088866234	41.12941300868988	0.3137255012989044	0.09019608050584793	0.08235293626785278	0.019607841968536377	0.2038762785056771	0.8489771895863831	0.32156863808631897	0.1568627506494522	0.6000000238418579	0.1568627506494522	0.27892158180475235	0.12156863161362708	0.39964634187974096
1	228	nan	0	LSL	LSL	731	731	0	0	0	nan	214	1025.0	812.0	1.0	1.0247848909105317	0.547961661843448	1.0	0.7867647058823529	0.9327647394454429	18.183340420338485	17.88854381999832	7.280109889280518	3.005910593370585	2.8284271247461903	14.697580342509726	15.210426942923	-27.320106692199523	53.69400000000002	0.9448123620309051	1	1	12.462745696306229	5.125490337610245	72.63921773433685	24.431373193860054	0.2980392277240753	0.10196078568696976	0.039215683937072754	0.0156862735748291	0.06105607711758673	0.37785902406941635	0.32549020648002625	0.14901961386203766	0.4274509847164154	0.14901961386203766	0.2769499043623606	0.11389978528022766	0.33943559688942454
1	229	nan	0	LSL	LSL	731	731	0	0	0	nan	411	1390.0	810.0	1.0	1.1595471604505114	0.8005581589097382	1.0	0.7459165154264973	0.780434700764733	29.91898206643826	28.284271247461902	8.94427190999916	3.6579524412729376	3.1622776601683795	17.364862842489185	17.929101574783132	-83.45451304608544	81.35000000000002	0.9204927211646137	1	1	19.094118535518646	8.474510043859482	156.07843512296677	47.24313812702894	0.3137255012989044	0.10588235408067703	0.0627450942993164	0.00784313678741455	0.27590551464888846	0.30994856201339016	0.32549020648002625	0.14509804546833038	0.545098066329956	0.14901961386203766	0.27672635558722675	0.12281898614289104	0.37975288351086806
1	230	nan	0	LSL	LSL	731	731	0	0	0	nan	470	860.0	814.0	1.0	1.369723745754782	0.784290509283818	1.0	0.5649038461538461	0.4745595426133071	34.43064858290655	33.015148038438355	8.94427190999916	3.1717794316337042	2.8284271247461903	22.698984612511293	21.36055896751874	-39.34191468564537	111.56000000000004	0.8082545141874462	1	1	25.92156982421875	10.690196424722672	190.63530065119267	49.733334846794605	0.3019607961177826	0.08627451211214066	0.09019607305526733	0.019607841968536377	1.1120194147826823	1.0645819372867638	0.32549020648002625	0.1568627506494522	0.6666666865348816	0.1568627506494522	0.2757613811087101	0.11372549388002842	0.40560702266211207
1	231	nan	0	LSL	LSL	731	731	0	0	0	nan	285	1631.0	814.0	1.0	1.0054241892965636	0.39665654435046843	1.0	0.8333333333333334	0.9061979338162804	19.948722754485235	20.248456731316587	9.0	3.4812776742196783	3.0	17.0	18.312271057653923	70.44896984102137	62.866000000000014	0.9515859766277128	1	1	14.85098111629486	7.792157180607319	115.1686307489872	38.227452248334885	0.31078432500362396	0.1147058829665184	0.08235296607017517	0.013725489377975464	0.058858455995512364	0.3179794159381198	0.3019607961177826	0.16470588743686676	0.5607843399047852	0.18431372940540314	0.2750181688202752	0.1442992070482837	0.40410045876837614
1	232	nan	0	LSL	LSL	731	731	0	0	0	nan	230	359.0	819.0	1.0	1.0388790138970845	0.6394998784979031	1.0	0.8070175438596491	0.9317960800060033	19.6125342400738	19.313207915827967	7.280109889280518	3.0999541922669005	2.8284271247461903	14.0	15.077943685044309	-81.05472007569053	55.69400000000002	0.9484536082474226	1	1	12.858824148774147	5.929411955177784	81.25098244845867	28.356863602995872	0.29019609093666077	0.11764705926179886	0.05882352590560913	0.00784313678741455	0.24530517202935187	0.20894318430747288	0.3294117748737335	0.16078431904315948	0.5137255191802979	0.16078431904315948	0.2735920031654074	0.1261577011739954	0.3532651410802551
1	233	nan	0	LSL	LSL	731	731	0	0	0	nan	318	1458.0	820.0	1.0	1.0240588896014375	0.5581853978441766	1.0	0.803030303030303	0.876488836060909	22.20932479482706	21.93171219946131	9.0	3.5907737358424368	3.0	17.0	18.427437765697075	-6.684448043796602	67.52200000000002	0.9436201780415431	1	1	15.211765468120575	7.760784573853016	132.92157346010208	37.83137373626232	0.2980392277240753	0.0941176488995552	0.11764705181121826	0.027450978755950928	0.18550173360019181	0.7591532708159262	0.30980393290519714	0.16862745583057404	0.6313725709915161	0.16862745583057404	0.2668730783880803	0.13615411533075467	0.41799236937139017
1	234	nan	0	LSL	LSL	731	731	0	0	0	nan	529	745.0	818.0	1.0	1.1065067900959848	0.6602252685607746	1.0	0.6514778325123153	0.6984284999031721	30.899580351096546	29.732137494637012	9.848857801796104	3.8544127867679947	3.605551275463989	24.041630560342615	23.20767478635214	-65.18803398374881	97.56000000000004	0.878737541528239	1	1	21.968628525733948	10.447059236466885	208.19216391444206	64.0039236471057	0.30588236451148987	0.10588235408067703	0.0627450942993164	0.0156862735748291	0.8256386821878983	0.3782971155553931	0.30980393290519714	0.15294118225574493	0.6470588445663452	0.15294118225574493	0.27460785657167436	0.13058824045583606	0.39355796581179975
1	235	nan	0	LSL	LSL	731	731	0	0	0	nan	435	321.0	823.0	1.0	1.161933583605	0.7224562680524745	1.0	0.6754658385093167	0.6650411680688266	29.544290909353645	29.5296461204668	9.219544457292887	3.4782048220261426	3.0	21.419121388655206	20.42741372536466	68.75173946950527	90.66200000000003	0.8779011099899092	1	1	20.482353940606117	8.196078583598137	162.8196129053831	44.56862823665142	0.29411765933036804	0.09313725680112839	0.0627450942993164	0.00784313678741455	0.9010821508575549	0.05807569595862079	0.32156863808631897	0.13725490868091583	0.6705882549285889	0.14509804546833038	0.2730980525414149	0.1092810477813085	0.37429796070203014
1	236	nan	0	LSL	LSL	731	731	0	0	0	nan	290	659.0	822.0	1.0	1.0057486399955686	0.4023823973106874	1.0	0.7631578947368421	0.8914909473774788	20.150343093344755	19.72308292331602	9.055385138137417	3.469518396866536	3.0	17.67766952966369	18.44706854826947	-22.431769095390475	63.93600000000002	0.9385113268608414	1	1	14.494118347764015	6.152941405773163	107.99608094990253	30.68235405534506	0.2980392277240753	0.08235294371843338	0.07058823108673096	0.023529410362243652	0.33620045794274056	0.8965167288227022	0.32549020648002625	0.14509804546833038	0.5372549295425415	0.14509804546833038	0.2734739310898871	0.11609323407119175	0.37240027913759494
1	237	nan	0	LSL	LSL	731	731	0	0	0	nan	201	1065.0	823.0	1.0	1.0059501771250097	0.4141808559005283	1.0	0.7389705882352942	0.9364162145893801	16.83815653049795	16.278820596099706	7.280109889280518	2.974096985303521	2.8284271247461903	14.142135623730951	15.32599922882304	-30.290776923057198	51.93600000000002	0.9305555555555556	1	1	11.517647624015808	4.4588236808776855	74.5764721930027	20.75294180214405	0.30980393290519714	0.08235294371843338	0.0627450942993164	0.019607841968536377	0.1079335692802754	0.6753252872824814	0.30588236451148987	0.14509804546833038	0.5058823823928833	0.14509804546833038	0.2742297053337097	0.10616246859232585	0.37102722484080947
1	238	nan	0	LSL	LSL	731	731	0	0	0	nan	263	1307.0	824.0	1.0	1.0039766007465503	0.3660815077492779	1.0	0.7690058479532164	0.9022753030581171	19.033433470326216	18.867962264113206	8.94427190999916	3.3604334932506994	3.0	16.97056274847714	17.712185628638863	16.87842907490499	60.52200000000002	0.9409660107334525	1	1	14.384314328432083	5.454902060329914	106.5215713083744	27.11764758080244	0.32156863808631897	0.09019608050584793	0.07450979948043823	0.013725489377975464	0.23271845451174206	0.4523591867514864	0.3490196168422699	0.13725490868091583	0.5686274766921997	0.13725490868091583	0.28768628656864165	0.10909804120659829	0.40502498596340075
1	239	nan	0	LSL	LSL	731	731	0	0	0	nan	302	1376.0	823.0	1.0	1.0081510197089862	0.42364814143415297	1.0	0.755	0.8576028412105401	20.684468038017556	21.470910553583888	9.219544457292887	3.5264112434752017	3.0	18.2	18.736546185175452	-43.916038976970164	66.52200000000002	0.9335394126738794	1	1	15.29019683599472	6.788235522806644	115.8078461587429	33.47451074421406	0.30588236451148987	0.0941176488995552	0.08235293626785278	0.0156862735748291	0.08973989713326735	0.5970663079436771	0.29411765933036804	0.14509804546833038	0.5568627715110779	0.14509804546833038	0.27303922921419144	0.12121849147869009	0.38346968926736064
1	240	nan	0	LSL	LSL	731	731	0	0	0	nan	335	1481.0	826.0	1.0	1.1368265448780286	0.6329860548175902	1.0	0.6332703213610587	0.6470185006631672	24.668505953485578	24.186773244895647	7.615773105863909	3.0231311690531166	2.8284271247461903	18.720345280833588	19.097449415319154	-49.55482774052444	80.66200000000005	0.8622908622908623	1	1	17.905883222818375	8.929412111639977	117.28627790510654	45.41176623851061	0.2823529541492462	0.11764705926179886	0.04313725233078003	0.019607841968536377	0.4643428111522419	0.44085918771523036	0.3019607961177826	0.18039216101169586	0.5686274766921997	0.1921568661928177	0.2713012609517936	0.13529412290363602	0.3501082922540494
1	241	nan	0	LSL	LSL	731	731	0	0	0	nan	182	727.0	828.0	1.0	1.0255395579420987	0.5471901719679898	1.0	0.8125	0.872110871532376	16.778775016785932	16.15549442140351	6.708203932499369	2.7769277643232524	2.23606797749979	13.0	14.043974167704299	2.4004243966686243	51.210000000000015	0.9333333333333333	1	1	12.078431963920593	5.725490398705006	60.192158699035645	22.8784321770072	0.2862745225429535	0.11764705926179886	0.04313725233078003	0.00784313678741455	0.11747006521351065	0.2456930448191048	0.2980392277240753	0.16470588743686676	0.4431372582912445	0.16470588743686676	0.27450981736183167	0.13012478178875012	0.33072614669799805
1	242	nan	0	LSL	LSL	731	731	0	0	0	nan	196	1276.0	829.0	1.0	1.0077398312448118	0.24462086482784787	1.0	0.8166666666666667	0.8894022485945472	16.157212447434784	16.401219466856727	7.280109889280518	2.919169159934343	2.8284271247461903	14.0	15.66633707108114	-37.741927574393515	52.62400000000002	0.9423076923076923	1	1	12.572549611330032	4.360784396529198	68.47843313217163	19.101961128413677	0.2980392277240753	0.08627451211214066	0.04313725233078003	0.011764705181121826	0.06682959820269209	0.3637459401279023	0.30980393290519714	0.125490203499794	0.4470588266849518	0.125490203499794	0.2793899913628896	0.09690631992287106	0.3493797608784267
1	243	nan	0	LSL	LSL	731	731	0	0	0	nan	286	1652.0	828.0	1.0	1.0099035378859795	0.48182275893575166	1.0	0.8362573099415205	0.9442566213670328	20.447039248789427	20.248456731316587	8.94427190999916	3.493901104150623	3.0	17.0	17.917100435721473	55.982408238657186	61.69400000000002	0.9565217391304348	1	1	14.40000070631504	7.2627453580498695	120.10196451842785	33.023530431091785	0.32549020648002625	0.08627451211214066	0.07450979948043823	0.027450978755950928	0.0902314198814709	1.0056044019460424	0.3019607961177826	0.1725490242242813	0.5921568870544434	0.1725490242242813	0.2716981265342461	0.1370329312839598	0.41993693887562183
1	244	nan	0	LSL	LSL	731	731	0	0	0	nan	285	1025.0	829.0	1.0	1.0103722151139505	0.18108871643652302	1.0	0.7125	0.8584149248579348	19.354223743210863	19.6468827043885	8.602325267042627	3.3949740175106706	3.0	18.305106475432563	19.034235803192903	-11.692428196752084	64.59200000000003	0.926829268292683	1	1	14.301961466670036	5.996078610420227	102.31764955818653	30.31372644007206	0.30980393290519714	0.08235294371843338	0.04313725233078003	0.021568626165390015	0.1654402848675825	0.8037824065418651	0.3137255012989044	0.15294118225574493	0.5058823823928833	0.15294118225574493	0.27503772051288533	0.11530920404654282	0.35900929669539133
1	245	nan	0	LSL	LSL	731	731	0	0	0	nan	308	1209.0	833.0	1.0	1.0891708802668185	0.6899826518218686	1.0	0.7	0.8185370033841413	23.724452988214054	23.323807579381203	8.06225774829855	3.3252139843153135	3.0	17.35106508141386	17.17237364557764	51.99726796506535	68.76400000000002	0.9291101055806938	1	1	15.780392870306969	6.23137266933918	119.41568891704082	31.635294683277607	0.3176470696926117	0.09019608050584793	0.07450979948043823	0.011764705181121826	0.3907281208814191	0.3043488155319386	0.3294117748737335	0.13333334028720856	0.5568627715110779	0.13333334028720856	0.2768489977246837	0.10932232753226631	0.387713275704678
1	246	nan	0	LSL	LSL	731	731	0	0	0	nan	230	1569.0	831.0	1.0	1.057707396924927	0.6934644928766319	1.0	0.71875	0.8488989165203942	20.251111132912623	19.72308292331602	7.211102550927978	3.0564371441006024	2.8284271247461903	13.863621460498695	14.59073932055451	60.83329878830315	58.35000000000002	0.9406952965235174	1	1	13.117647647857666	4.627451054751873	91.08235493302345	21.286274954676628	0.3274509906768799	0.08235294371843338	0.06666666269302368	0.00784313678741455	0.0957130591981791	0.4290862465036521	0.3333333432674408	0.11764705926179886	0.5529412031173706	0.11764705926179886	0.2790988861246312	0.09845640542025262	0.3960102388392324
1	247	nan	0	LSL	LSL	731	731	0	0	0	nan	375	775.0	835.0	1.0	1.119679870522027	0.6709915413213468	1.0	0.6613756613756614	0.6966111787845362	26.30738336032492	26.92582403567252	9.0	3.439958060293031	3.0	19.545871581753804	19.506004096402652	5.953807326006713	82.24800000000003	0.9003601440576231	1	1	18.482353806495667	7.882353141903877	151.93333905935287	40.003922782838345	0.2980392277240753	0.08627451211214066	0.09411764144897461	0.0156862810254097	0.6694662231278838	0.6898249229943074	0.3294117748737335	0.1568627506494522	0.6000000238418579	0.1568627506494522	0.2758560269626219	0.11764706181946086	0.405155570824941
1	248	nan	0	LSL	LSL	731	731	0	0	0	nan	312	616.0	835.0	1.0	1.007752789025557	0.22715714171973392	1.0	0.78	0.8860002862837367	20.317037058034245	20.0	9.219544457292887	3.563146103846717	3.1622776601683795	19.0	19.785911461942053	-21.041903947437365	66.52200000000002	0.9440242057488654	1	1	15.666667401790619	6.850980676710606	128.1176499724388	33.231373719871044	0.3450980484485626	0.08235294371843338	0.0627450942993164	0.019607841968536377	0.14301829868350435	0.9327331598719284	0.32549020648002625	0.16078431904315948	0.5411764979362488	0.16078431904315948	0.2797619178891182	0.12233894065554653	0.41063349350140643
1	249	nan	0	LSL	LSL	731	731	0	0	0	nan	241	297.0	834.0	1.0	1.0324320691736086	0.5826411935772012	1.0	0.7046783625730995	0.7833456020835882	19.58863956999273	19.235384061671343	7.810249675906654	3.1083643331627653	2.8284271247461903	15.402062505124588	15.920265235888738	-51.59929208791977	62.178000000000026	0.9146110056925996	1	1	13.400000631809235	4.023529529571533	83.42745319008827	19.431373201310635	0.29411765933036804	0.07058823853731155	0.047058820724487305	0.00784313678741455	0.06795098825786633	0.7936533913105083	0.3137255012989044	0.12156862765550613	0.46666666865348816	0.125490203499794	0.27916667982935905	0.08382353186607361	0.3461720049381256
1	250	nan	0	LSL	LSL	731	731	0	0	0	nan	567	552.0	834.0	1.0	1.256291728716117	0.812180292878999	1.0	0.5955882352941176	0.6064995983477183	36.80734982249195	33.37663853655727	10.198039027185569	3.736179496370546	3.1622776601683795	22.29481606852615	21.47364800539102	24.656644075694242	108.38800000000005	0.8437499999999999	1	1	24.03137369453907	11.19607887417078	226.6666745096445	63.54117863625288	0.3019607961177826	0.09019608050584793	0.07843136787414551	0.019607849419116974	1.1718207840758859	0.7783276169939063	0.30588236451148987	0.16078431904315948	0.6823529601097107	0.16078431904315948	0.2700154347701019	0.12579863903562674	0.3997648580417011
1	251	nan	0	LSL	LSL	731	731	0	0	0	nan	392	793.0	836.0	1.0	1.2071984053278633	0.7636266231603688	1.0	0.6758620689655173	0.6137018998868417	29.200726991051294	28.442925306655784	9.486832980505138	3.3808161068399265	3.0	18.558803936132925	18.853685869333464	73.78142413299334	89.59200000000004	0.8484848484848485	1	1	21.027451992034912	9.356863059103489	155.55686855316162	42.2549033164978	0.2862745225429535	0.08627451211214066	0.09803920984268188	0.019607841968536377	0.9371389829031134	0.299161644221303	0.32549020648002625	0.15294118225574493	0.6078431606292725	0.15294118225574493	0.27667699989519623	0.12311661919873011	0.39682874630908577
1	252	nan	0	LSL	LSL	731	731	0	0	0	nan	220	1414.0	837.0	1.0	1.0543424518440845	0.6697695830828558	1.0	0.7333333333333333	0.8187676764572476	19.570248418951067	19.235384061671343	7.0	2.99111116606457	2.8284271247461903	14.0	14.532259611304148	-9.830247364437932	58.108000000000025	0.9243697478991597	1	1	13.062745720148087	6.298039428889751	86.13333547115326	26.90196157991886	0.3137255012989044	0.09803921729326248	0.08235293626785278	0.02352941781282425	0.10339950898177601	0.6955648297693707	0.3333333432674408	0.18039216101169586	0.5568627715110779	0.18039216101169586	0.27793076000315076	0.1340008389125479	0.39151516123251484
1	253	nan	0	LSL	LSL	731	731	0	0	0	nan	258	885.0	836.0	1.0	1.0074488905075132	0.418717130848854	1.0	0.7166666666666667	0.8230161217422207	19.0974996953407	19.235384061671343	8.246211251235321	3.297677131546979	3.0	16.768696705146443	17.34275864883955	17.321437298472496	62.764000000000024	0.9230769230769231	1	1	13.929412424564362	6.3137257024645805	95.46274709701538	28.129412718117237	0.3137255012989044	0.0784313753247261	0.047058820724487305	0.027450978755950928	0.15319640775568025	1.0784681022307292	0.32549020648002625	0.16078431904315948	0.4901960790157318	0.16078431904315948	0.2785882484912872	0.1262745140492916	0.3700106476628503
1	254	nan	0	LSL	LSL	731	731	0	0	0	nan	323	1315.0	839.0	1.0	1.2952548330261515	0.7346036820454013	1.0	0.5568965517241379	0.5163418648446555	27.051332467075294	28.284271247461902	8.06225774829855	3.001145264368936	2.23606797749979	18.633036393697857	18.354233000087532	-87.96533519198324	88.66200000000003	0.8197969543147208	1	1	20.074510723352432	7.6196079403162	114.40000283718109	33.29803977161646	0.2862745225429535	0.09019608050584793	0.0627450942993164	0.011764705181121826	0.6138088210325546	0.18729671171189785	0.37254902720451355	0.13333334028720856	0.5058823823928833	0.13333334028720856	0.2827395876528512	0.10731842169459437	0.35417957534730987
1	255	nan	0	LSL	LSL	731	731	0	0	0	nan	299	1364.0	839.0	1.0	1.009346021565711	0.3914413820079845	1.0	0.8282548476454293	0.9093463253517762	20.4472468349992	20.248456731316587	9.0	3.53961992487649	3.0	18.0	18.815618804148116	42.69099860430351	64.28000000000002	0.9552715654952076	1	1	14.976471334695816	7.145098276436329	124.2196115553379	36.14902065694332	0.3294117748737335	0.10196078568696976	0.08235293626785278	0.019607841968536377	0.1675516244898394	0.7273637261767455	0.30980393290519714	0.1568627506494522	0.6039215922355652	0.16470588743686676	0.2722994788126512	0.1299108777533878	0.4154502058706953
1	256	nan	0	LSL	LSL	731	731	0	0	0	nan	213	1455.0	839.0	1.0	1.0373162710991535	0.5217828060785484	1.0	0.7395833333333334	0.8629241958316465	18.10256617171819	18.384776310850235	7.0710678118654755	2.9183241267343596	2.8284271247461903	15.0	15.44290762050614	-77.15583780014845	55.69400000000002	0.9301310043668122	1	1	12.729412361979485	5.6431374698877335	74.1686293631792	24.305883169174194	0.29901961982250214	0.08235294371843338	0.047058820724487305	0.027450986206531525	0.13983411897454667	0.9727622230149051	0.3137255012989044	0.1568627506494522	0.4745098054409027	0.16862745583057404	0.2767263556952062	0.12267690151929855	0.34820952752666295
1	257	nan	0	LSL	LSL	731	731	0	0	0	nan	252	945.0	842.0	1.0	1.0862637653773528	0.7091166870013696	1.0	0.6631578947368421	0.8347603098001317	21.631924930519936	21.095023109728988	7.0710678118654755	3.0365222861663694	2.8284271247461903	14.849242404917497	15.252478740191911	46.36135180706676	61.59200000000003	0.9368029739776952	1	1	13.749020278453827	4.419607952237129	92.15686529874802	21.996078997850418	0.29411765933036804	0.08235294371843338	0.06666666269302368	0.003921568393707275	0.25282117156693673	0.30978988128319507	0.3137255012989044	0.10196078568696976	0.529411792755127	0.10588235408067703	0.27498040556907655	0.08839215904474258	0.36570184642360326
1	258	nan	0	LSL	LSL	731	731	0	0	0	nan	228	1688.0	839.0	1.0	1.0121008646265535	0.5061901967765547	1.0	0.7916666666666666	0.9434424461161448	18.412691630091185	18.384776310850235	8.0	3.133295788821039	2.8284271247461903	15.0	15.879507977599008	63.139121659257476	55.10800000000002	0.946058091286307	1	1	13.066667258739471	4.078431472182274	81.18823724985123	18.192157477140427	0.3137255012989044	0.07058823853731155	0.039215683937072754	0.00784313678741455	0.04266638810900072	0.5076954603482399	0.3294117748737335	0.10980392247438431	0.4745098054409027	0.10980392247438431	0.2840579838856407	0.08866155374309291	0.35608875986776856
1	259	nan	0	LSL	LSL	731	731	0	0	0	nan	303	571.0	841.0	1.0	1.0025693634793913	0.3029254740026115	1.0	0.7575	0.9244429924218057	20.18100793497696	19.924858845171276	9.219544457292887	3.5613335660781402	3.1622776601683795	18.384776310850235	19.232788104308835	-50.29525579255579	64.17800000000003	0.942457231726283	1	1	14.701961487531662	6.047058880329132	111.55294358730316	32.00000037252903	0.30588236451148987	0.10098039358854294	0.05882352590560913	0.003921568393707275	0.029030471056581436	0.09735532514737065	0.3176470696926117	0.125490203499794	0.5176470875740051	0.125490203499794	0.27739549976474837	0.11409545057224778	0.3681615299910995
1	260	nan	0	LSL	LSL	731	731	0	0	0	nan	335	1525.0	841.0	1.0	1.0093023024202732	0.4849575619142086	1.0	0.7976190476190477	0.9121257704258111	22.133531182784925	22.02271554554524	9.848857801796104	3.7423183747391553	3.1622776601683795	18.384776310850235	19.356607129782844	-56.422550870859965	67.93600000000002	0.950354609929078	1	1	15.756863504648209	6.337255068123341	140.22745528817177	35.41960883885622	0.3294117748737335	0.08627451211214066	0.08627453446388245	0.013725489377975464	0.08048830870853155	0.9238907449010587	0.3176470696926117	0.14901961386203766	0.6235294342041016	0.1568627506494522	0.2764362018359335	0.11117991347584807	0.41858941877066197
1	261	nan	0	LSL	LSL	731	731	0	0	0	nan	219	1140.0	843.0	1.0	1.0022089073789366	0.3077509227073375	1.0	0.8051470588235294	0.9545583081240748	17.181857481678755	16.76305461424021	8.0	3.1317568558416067	2.8284271247461903	15.0	16.34796964746994	15.649763257792259	53.69400000000002	0.948051948051948	1	1	12.694118231534958	5.827451176941395	78.32549205422401	25.286275282502174	0.30980393290519714	0.0941176488995552	0.03529411554336548	0.023529410362243652	0.025659553496635568	0.6200760451615619	0.3176470696926117	0.15294118225574493	0.47058823704719543	0.15294118225574493	0.2820915162563324	0.1294989150431421	0.3576506486494247
1	262	nan	0	LSL	LSL	731	731	0	0	0	nan	190	652.0	844.0	1.0	1.0065664694201237	0.4075377897098046	1.0	0.7450980392156863	0.8598865001476333	16.35428037087736	16.1245154965971	7.280109889280518	2.90667564539648	2.8284271247461903	14.0	14.934538194337557	13.288156069943518	52.69400000000002	0.926829268292683	1	1	11.705882906913757	4.9137256145477295	68.77647215127945	22.454902485013008	0.30000001192092896	0.10980392247438431	0.05882352590560913	0.00784313678741455	0.0728200568282426	0.3147419262873394	0.2980392277240753	0.1411764770746231	0.49803921580314636	0.14509804546833038	0.2787114977836609	0.11699346701304118	0.361981432375155
1	263	nan	0	LSL	LSL	731	731	0	0	0	nan	268	1480.0	844.0	1.0	1.0505545534341412	0.6383934033506067	1.0	0.708994708994709	0.7927615866685522	21.270957996268617	20.396078054371138	8.0	3.188006482715227	2.8284271247461903	15.652475842498529	16.37247430866188	-14.346813021628941	65.17800000000003	0.92573402417962	1	1	14.352941870689392	6.3529414013028145	100.63137477636337	30.976471610367298	0.30980393290519714	0.08627451211214066	0.06666666269302368	0.027450978755950928	0.07361021080599772	0.8976254266709041	0.32549020648002625	0.16078431904315948	0.5333333611488342	0.16470588743686676	0.2760181128978729	0.12217195002505413	0.37549020438941555
1	264	nan	0	LSL	LSL	731	731	0	0	0	nan	243	306.0	846.0	1.0	1.035199256203859	0.5681775598925501	1.0	0.675	0.8432194928763956	19.59761198424567	19.313207915827967	7.810249675906654	3.0592189724823964	2.8284271247461903	14.849242404917497	16.126992196945807	-35.694830423318656	60.178000000000026	0.9204545454545454	1	1	13.800000637769699	4.611764818429947	81.92549255490303	22.643137745559216	0.3019607961177826	0.08627451211214066	0.03529411554336548	0.00784313678741455	0.11947572841887866	0.07714314787804251	0.32156863808631897	0.12941177189350128	0.4431372582912445	0.12941177189350128	0.28163266607693266	0.0941176493557132	0.33714194467038283
1	265	nan	0	LSL	LSL	731	731	0	0	0	nan	275	1634.0	845.0	1.0	1.0344178575505039	0.6152872572942794	1.0	0.7638888888888888	0.8840500105061564	21.188595838529267	20.615528128088304	8.0	3.3274808565991436	3.0	16.341189759580566	16.70303327827688	-23.91783451116852	62.52200000000002	0.9482758620689655	1	1	14.47058892250061	5.854902125895023	96.40784558653831	29.141177393496037	0.3137255012989044	0.08235294371843338	0.03529411554336548	0.019607841968536377	0.14643964925930847	0.6519559448661048	0.3137255012989044	0.16862745583057404	0.4745098054409027	0.16862745583057404	0.2782805562019348	0.11259427165182737	0.35057398395104844
1	266	nan	0	LSL	LSL	731	731	0	0	0	nan	295	1194.0	853.0	1.0	1.3100852078165277	0.8119708256707598	1.0	0.6941176470588235	0.6195997643725982	27.137929327880805	25.298221281347036	7.615773105863909	2.8629916886779023	2.8284271247461903	16.0	15.840355608787227	-77.87066982528984	77.35000000000002	0.8428571428571429	1	1	17.807844012975693	8.109804183244705	95.85098347067833	35.69411860406399	0.2823529541492462	0.10588235408067703	0.039215683937072754	0.0156862735748291	0.5110399881729225	0.8662148999491613	0.3019607961177826	0.1568627506494522	0.47058823704719543	0.1568627506494522	0.2739668309688568	0.1247662182037647	0.3249185880361977
1	267	nan	0	LSL	LSL	731	731	0	0	0	nan	248	1283.0	852.0	1.0	1.016244069758515	0.521000699600117	1.0	0.7678018575851393	0.8920085466975783	19.322417686989944	18.681541692269406	8.0	3.2304800150255897	2.8284271247461903	15.689290811054724	16.49277037167798	76.9359476667414	59.10800000000002	0.9358490566037736	1	1	13.482353568077087	5.6784315556287766	108.94118022918701	26.000000841915607	0.32549020648002625	0.08627451211214066	0.10196077823638916	0.019607841968536377	0.05528758174158685	0.7172923754055146	0.32156863808631897	0.1411764770746231	0.6392157077789307	0.1411764770746231	0.2751500728178997	0.1158863582781383	0.4392789525370444
1	268	nan	0	LSL	LSL	731	731	0	0	0	nan	342	322.0	853.0	1.0	1.0955930003742567	0.6731636212153284	1.0	0.6218181818181818	0.654940119606269	24.88084319313296	24.73863375370596	8.06225774829855	3.356330420466267	3.0	18.335757415498275	18.39922354069269	28.906407256561447	81.00600000000004	0.8713375796178345	1	1	18.360785096883774	7.286274708807468	136.80000421404839	37.46274624019861	0.3137255012989044	0.09019608050584793	0.08235293626785278	0.0156862810254097	0.27352519407847653	0.4448798817186691	0.3803921639919281	0.14901961386203766	0.5960784554481506	0.14901961386203766	0.28688726713880897	0.1138480423251167	0.4000000123217789
1	269	nan	0	LSL	LSL	731	731	0	0	0	nan	293	1112.0	854.0	1.0	1.0139886118784647	0.5169926908545501	1.0	0.7710526315789473	0.8731853053682576	20.94519234194144	20.248456731316587	8.602325267042627	3.480128802424289	3.0	17.269666450465824	17.928871247193204	20.354436134516412	64.93600000000002	0.9361022364217252	1	1	15.082353636622429	6.800000227987766	102.3058849722147	31.305883437395096	0.30980393290519714	0.0784313753247261	0.03529411554336548	0.023529410362243652	0.12895280460012642	1.061517792345415	0.3176470696926117	0.16862745583057404	0.4588235318660736	0.16862745583057404	0.2793028451226376	0.1259259301479216	0.3491668429085826
1	270	nan	0	LSL	LSL	731	731	0	0	0	nan	258	1024.0	861.0	1.0	1.0115396259912945	0.4918424370067329	1.0	0.7543859649122807	0.840493736437915	19.49491294151267	19.1049731745428	8.48528137423857	3.3047316445642965	2.914213562373095	16.263455967290593	16.973913137884317	42.15241127382159	62.108000000000025	0.9314079422382672	1	1	13.701961413025856	6.015686467289925	109.30196453630924	27.341177321970463	0.30980393290519714	0.08627451211214066	0.10980391502380371	0.019607841968536377	0.2230387653954701	0.564776112321052	0.32549020648002625	0.13725490868091583	0.6823529601097107	0.1411764770746231	0.27403922826051713	0.1203137293457985	0.42365102533453197
1	271	nan	0	LSL	LSL	731	731	0	0	0	nan	184	443.0	862.0	1.0	1.0166498961981516	0.5395408271813924	1.0	0.7666666666666667	0.9363102456855598	16.756442634159303	16.15549442140351	7.0710678118654755	2.855992223497125	2.8284271247461903	13.416407864998739	14.108245028779569	-34.65055093737443	49.69400000000002	0.9387755102040817	1	1	11.384314268827438	4.984313897788525	62.0862762928009	20.349020279943943	0.3019607961177826	0.08235294371843338	0.0313725471496582	0.027450978755950928	0.015303310810579975	0.8399600328033142	0.30980393290519714	0.1568627506494522	0.4274509847164154	0.1568627506494522	0.277666201678718	0.12156863165337865	0.33742541463478753
1	272	nan	0	LSL	LSL	731	731	0	0	0	nan	266	1741.0	862.0	1.0	1.0315925456010713	0.5887284101688798	1.0	0.7823529411764706	0.9125674167812134	20.6102818538857	20.248456731316587	8.06225774829855	3.2941467973889096	3.0	16.0	16.65992787354134	-17.803741399424375	60.52200000000002	0.953405017921147	1	1	14.360784977674484	5.63529434800148	84.95686560869217	25.517647929489613	0.2960784435272217	0.07450980693101883	0.019607841968536377	0.0156862735748291	0.06231316335593144	0.9467063309117663	0.3137255012989044	0.15294118225574493	0.4000000059604645	0.15294118225574493	0.2815840191700879	0.11049596760787216	0.3193867128146322
1	273	nan	0	LSL	LSL	731	731	0	0	0	nan	307	345.0	866.0	1.0	1.171938787924188	0.8207180520513823	1.0	0.7871794871794872	0.7184181871144969	26.32836272755624	25.179356624028344	7.615773105863909	3.2251076707111683	3.0	14.0	15.042273571472958	-3.3029337937528562	73.28000000000002	0.9303030303030303	1	1	16.80392238497734	6.5686275735497475	113.36470845341682	31.952941805124283	0.3009804040193558	0.09019608050584793	0.06666666269302368	0.011764705181121826	0.13344772766310534	0.4699850606871654	0.2980392277240753	0.13725490868091583	0.5098039507865906	0.14901961386203766	0.2754741374586449	0.10768241923852045	0.3692661513140613
1	274	nan	0	LSL	LSL	731	731	0	0	0	nan	268	827.0	866.0	1.0	1.0044214237642997	0.39942050674824914	1.0	0.8297213622291022	0.9639447198183508	19.34956015840934	18.681541692269406	8.94427190999916	3.4292121727446765	3.0	16.0	17.739054327121007	1.890575483804854	59.10800000000002	0.9588550983899821	1	1	14.109804555773735	6.133333534002304	110.12157128751278	29.058824576437473	0.3294117748737335	0.0784313753247261	0.06666669249534607	0.027450978755950928	0.08689355272394719	0.755953606020801	0.33725491166114807	0.18039216101169586	0.5647059082984924	0.18039216101169586	0.2821960911154747	0.12266667068004608	0.4109013854011671
1	275	nan	0	LSL	LSL	731	731	0	0	0	nan	259	1561.0	866.0	1.0	1.062302251940594	0.6996988149136409	1.0	0.7708333333333334	0.8599015610555758	21.59146135865925	21.470910553583888	8.0	3.2140871301364693	3.0	15.0	15.42575914893646	21.771163470714338	61.52200000000002	0.9574861367837338	1	1	14.29411831498146	6.5764708667993546	90.20784547924995	33.51372687518597	0.30588236451148987	0.125490203499794	0.039215683937072754	0.003921568393707275	0.04841985750534093	0.06465010332799058	0.30980393290519714	0.14901961386203766	0.43529412150382996	0.14901961386203766	0.2802768297055188	0.12895040915292852	0.3482928396882238
1	276	nan	0	LSL	LSL	731	731	0	0	0	nan	386	1506.0	868.0	1.0	1.1254853261708457	0.7217118805547321	1.0	0.706959706959707	0.7069356795483649	27.388595813052074	26.627053911388696	8.94427190999916	3.4742562539563084	3.08113883008419	19.48091071672321	18.95821037046448	69.31864970365217	82.83400000000003	0.8966318234610917	1	1	18.67058914899826	8.03137282282114	159.1803979575634	43.70196210592985	0.30588236451148987	0.09019608050584793	0.09411764144897461	0.019607841968536377	0.8229459522090874	0.6599748810762407	0.3294117748737335	0.1568627506494522	0.6509804129600525	0.16078431904315948	0.27456748748526855	0.11810842386501677	0.4123844506672627
1	277	nan	0	LSL	LSL	731	731	0	0	0	nan	337	315.0	869.0	1.0	1.0691353774460155	0.6957947239010569	1.0	0.7094736842105264	0.7893111229327423	24.648171708655813	24.331050121192877	8.54400374531753	3.519258201745453	3.1622776601683795	17.65045216243656	17.703320085529512	3.767338774285581	73.24800000000003	0.9296551724137931	1	1	16.933334037661552	5.560784459114075	146.73725999891758	30.223530247807503	0.3333333432674408	0.07058823853731155	0.10392159223556519	0.0156862735748291	0.1626613814775808	0.7669204067256317	0.38823530077934265	0.14509804546833038	0.6313725709915161	0.14509804546833038	0.2919540351320957	0.09587559412265646	0.43542213649530437
1	278	nan	0	LSL	LSL	731	731	0	0	0	nan	225	1378.0	872.0	1.0	1.0222562187186344	0.5855911388218965	1.0	0.7785467128027682	0.9115396434841336	18.857282549257512	18.439088914585774	7.810249675906654	3.115863931828438	2.8284271247461903	14.142135623730951	15.285837205940345	-46.642038145198256	55.69400000000002	0.9453781512605042	1	1	12.572549596428871	5.45882373303175	86.9098060876131	24.972549833357334	0.32156863808631897	0.09019608050584793	0.0627450942993164	0.023529410362243652	0.19698442788869272	0.7036235107867139	0.3137255012989044	0.14509804546833038	0.5882353186607361	0.15294118225574493	0.2733162955745407	0.11867008115286412	0.38626580483383605
1	279	nan	0	LSL	LSL	731	731	0	0	0	nan	309	723.0	871.0	1.0	1.0409190785506184	0.6422934374274919	1.0	0.7392344497607656	0.8560381964236249	22.763594815223005	22.20360331117452	8.54400374531753	3.468901436071375	3.0	16.806861343965867	17.44735828063579	59.69369179625997	67.35000000000002	0.939209726443769	1	1	15.631373271346092	8.07058847695589	125.48627837002277	40.56470703333616	0.3176470696926117	0.10588235408067703	0.09019607305526733	0.027450978755950928	0.2669833693362994	0.8935991709189074	0.32549020648002625	0.1882352977991104	0.5882353186607361	0.1882352977991104	0.27913166555975166	0.14411765137421234	0.40610446074441026
1	280	nan	0	LSL	LSL	731	731	0	0	0	nan	238	462.0	874.0	1.0	1.0087424614023768	0.39177313555941556	1.0	0.7368421052631579	0.8910248290459626	18.24914628323581	18.110770276274835	8.06225774829855	3.1717478305594695	2.8284271247461903	16.0	16.790343314359053	75.41201232206672	57.93600000000002	0.9296875	1	1	13.074510425329208	5.85098060965538	81.89804142713547	25.686275340616703	0.30588236451148987	0.08235294371843338	0.039215683937072754	0.02352941781282425	0.1456180372582979	0.9403271804183232	0.32156863808631897	0.16862745583057404	0.4431372582912445	0.16862745583057404	0.27818107287934485	0.12448894914160384	0.3441094177610734
1	281	nan	0	LSL	LSL	731	731	0	0	0	nan	234	1409.0	875.0	1.0	1.0171765189227606	0.5412016416183102	1.0	0.7647058823529411	0.9204298190122789	18.89818531991671	18.384776310850235	7.810249675906654	3.1460070473277812	2.8284271247461903	15.20526224699857	15.891348890215795	69.58177169669253	56.52200000000002	0.9378757515030061	1	1	13.137255519628525	6.180392354726791	87.55294317007065	29.650981314480305	0.30980393290519714	0.10980392247438431	0.05098038911819458	0.0156862810254097	0.06458574699387892	0.558742861456801	0.3019607961177826	0.16078431904315948	0.5607843399047852	0.16078431904315948	0.2795160748857133	0.13149770967503813	0.3741578767951737
1	282	nan	0	LSL	LSL	731	731	0	0	0	nan	320	655.0	877.0	1.0	1.005014357847067	0.3000269507743758	1.0	0.7272727272727273	0.8402796354149613	20.75237784365975	21.02379604162864	9.848857801796104	3.6263336394360612	3.1622776601683795	19.0	19.796330849599215	-60.0267833694712	69.17800000000003	0.9397944199706314	1	1	15.58823598921299	7.101961046457291	134.82745517790318	36.45490316301584	0.3294117748737335	0.08627451211214066	0.08627453446388245	0.027450978755950928	0.14919882788599123	1.0171736899373927	0.3333333432674408	0.1568627506494522	0.5960784554481506	0.16078431904315948	0.27836135695023195	0.1268207329724516	0.4213357974309474
1	283	nan	0	LSL	LSL	731	731	0	0	0	nan	511	702.0	875.0	1.0	1.3772846468927373	0.8695186977685604	1.0	0.6576576576576577	0.6121547463640716	37.97628622224742	38.27531841800928	9.486832980505138	3.595125947466984	3.1622776601683795	20.0	18.75648869673139	-13.685234434628901	102.42000000000003	0.8848484848484849	1	1	24.015687465667725	10.58823560923338	173.52941665053368	57.764707155525684	0.29019609093666077	0.10196078568696976	0.039215683937072754	0.011764705181121826	0.5212115039904285	0.4463394806768575	0.29411765933036804	0.15294118225574493	0.48235294222831726	0.15294118225574493	0.27290553938258777	0.12032085919583385	0.33958789951180757
1	284	nan	0	LSL	LSL	731	731	0	0	0	nan	188	1030.0	877.0	1.0	1.2631698164030867	0.8394220759819193	1.0	0.7121212121212122	0.5867824041387548	21.665574975066683	22.47220505424423	6.0	2.5372991433200425	2.23606797749979	11.0	11.774808041930397	13.170275014968128	63.45200000000002	0.8888888888888888	1	1	14.243137955665588	6.188235506415367	63.66274690628052	22.258824288845062	0.27843138575553894	0.10196078568696976	0.054901957511901855	0.0156862810254097	0.32500438498399	0.4448574064390291	0.30980393290519714	0.14509804546833038	0.4745098054409027	0.14509804546833038	0.27390649914741516	0.11900452896952629	0.3386316324802155
1	285	nan	0	LSL	LSL	731	731	0	0	0	nan	353	580.0	880.0	1.0	1.052850544939023	0.6793344877825154	1.0	0.7741228070175439	0.8434221929810858	24.847316081886138	24.413111231467404	9.055385138137417	3.670570758508732	3.1622776601683795	17.88854381999832	18.23367522937294	68.29882195972904	72.52200000000003	0.9425901201602136	1	1	16.74509882926941	8.184314027428627	148.41569048166275	41.913726791739464	0.32156863808631897	0.09803921729326248	0.08627450466156006	0.019607841968536377	0.36419592728177486	0.8319824451041234	0.3294117748737335	0.1725490242242813	0.6431372761726379	0.1725490242242813	0.27450981687326903	0.13416908241686273	0.42044104952312394
1	286	nan	0	LSL	LSL	731	731	0	0	0	nan	183	284.0	881.0	1.0	1.0691249250748984	0.7077969008662792	1.0	0.782051282051282	0.8888035486250733	18.29335166500065	17.46424919657298	6.324555320336759	2.733051270428229	2.23606797749979	12.0	12.922716077600695	-81.75103509404477	50.866000000000014	0.9289340101522843	1	1	12.133333891630173	4.266666762530804	66.666668176651	16.831372939050198	0.3019607961177826	0.0784313753247261	0.05882352590560913	0.011764705181121826	0.12218194950329266	0.6591433051205654	0.3333333432674408	0.1411764770746231	0.501960813999176	0.1411764770746231	0.2821705556193063	0.09922480843094893	0.3642987332057432
1	287	nan	0	LSL	LSL	731	731	0	0	0	nan	199	1315.0	880.0	1.0	1.1199038142800837	0.7755204569036138	1.0	0.7653846153846153	0.8307232052352955	20.204409061239	19.4164878389476	6.708203932499369	2.7658112448228693	2.23606797749979	12.0	12.75549679011897	-1.8831101586886214	54.866000000000014	0.9364705882352942	1	1	13.109804511070251	5.615686476230621	74.82745257019997	22.823530189692974	0.30980393290519714	0.08627451211214066	0.06666666269302368	0.027450978755950928	0.2216084188874126	0.7476323354080431	0.3333333432674408	0.1568627506494522	0.5176470875740051	0.1568627506494522	0.28499575024065765	0.12208014078762221	0.3760173495989948
1	288	nan	0	LSL	LSL	731	731	0	0	0	nan	273	827.0	883.0	1.0	1.012201457460348	0.4235016672020213	1.0	0.7982456140350878	0.8844541076741838	19.709780606728394	19.849433241279208	8.54400374531753	3.37551831332629	3.0	16.69214145060173	17.854998086873998	-8.644615320108231	62.28000000000002	0.931740614334471	1	1	15.290196776390076	6.45882373303175	107.82745397090912	32.40784412622452	0.3176470696926117	0.09803921729326248	0.07058823108673096	0.023529410362243652	0.3003178037764134	0.6281031511999376	0.32156863808631897	0.16862745583057404	0.6078431606292725	0.1725490242242813	0.2831517921553718	0.11960784690799536	0.39497235886779897
1	289	nan	0	LSL	LSL	731	731	0	0	0	nan	237	407.0	885.0	1.0	1.1480681862489515	0.8035121047936395	1.0	0.8286713286713286	0.7635992760131761	22.67362088580916	21.587033144922902	7.0	2.9564861263513778	2.8284271247461903	12.0	13.497343847363446	86.66421855231347	62.45200000000002	0.948	1	1	14.54117713868618	5.662745289504528	90.62745268642902	22.054902598261833	0.31078432500362396	0.07450980693101883	0.054901957511901855	0.0156862735748291	0.09095064221775243	0.5048864811755261	0.3333333432674408	0.13725490868091583	0.5176470875740051	0.13725490868091583	0.2796380218978112	0.10889894787508708	0.3823943151326119
1	290	nan	0	LSL	LSL	731	731	0	0	0	nan	204	629.0	885.0	1.0	1.1369847883706985	0.780458492355084	1.0	0.7846153846153846	0.7995376895705203	20.666573340482284	19.6468827043885	6.324555320336759	2.7508297969245024	2.23606797749979	12.0	12.920898695504041	2.813732157979455	56.62400000000001	0.929384965831435	1	1	13.717647701501846	7.2196080312132835	67.074511885643	27.41568698734045	0.29019609093666077	0.10588235408067703	0.03529411554336548	0.027450986206531525	0.18809930306999734	0.5691286741010506	0.3137255012989044	0.18431372940540314	0.42352941632270813	0.19607843458652496	0.27995199390820097	0.147338939412516	0.3287966268904069
1	291	nan	0	LSL	LSL	731	731	0	0	0	nan	215	550.0	884.0	1.0	1.0065614339634776	0.33395515234763024	1.0	0.7439446366782007	0.8896496750656628	17.13761389988921	16.76305461424021	7.615773105863909	3.0429390325589085	2.8284271247461903	15.20526224699857	16.153725741927232	45.866567643960195	55.10800000000002	0.9327548806941431	1	1	12.545098632574081	6.39607859402895	76.09804108738899	27.062745794653893	0.30980393290519714	0.0941176488995552	0.047058820724487305	0.027450978755950928	0.11117571365927545	1.0117182819497854	0.30980393290519714	0.20000000298023224	0.45490196347236633	0.20000000298023224	0.27877996961275736	0.14213507986731	0.35394437715064647
1	292	nan	0	LSL	LSL	731	731	0	0	0	nan	302	600.0	883.0	1.0	1.0769750510384084	0.6943884512089271	1.0	0.6711111111111111	0.7615629967252638	23.408831126686476	24.08318915758459	8.06225774829855	3.297754707855762	3.0	16.74468916954314	16.84500331758113	-86.16209263032457	70.59200000000003	0.9055472263868066	1	1	15.545098811388016	8.77647091448307	104.20392435789108	43.87451162189245	0.2921568751335144	0.13333334028720856	0.047058820724487305	0.00784313678741455	0.3263377366094457	0.2734419403143498	0.2980392277240753	0.20000000298023224	0.49803921580314636	0.20000000298023224	0.27272103177873713	0.15397317393829948	0.34504610714533474
1	293	nan	0	LSL	LSL	731	731	0	0	0	nan	239	361.0	887.0	1.0	1.0197515617052464	0.5410590530759947	1.0	0.7861842105263158	0.9022906656993853	19.121098317064572	18.681541692269406	8.0	3.1714827425394763	2.8284271247461903	15.0	16.0805492612013	4.048164812959852	57.69400000000002	0.9409448818897638	1	1	13.556863352656364	5.192156985402107	92.72941364347935	23.70196134597063	0.32156863808631897	0.08235294371843338	0.0627450942993164	0.0156862735748291	0.1766032691391753	0.5348677538461003	0.32156863808631897	0.1411764770746231	0.529411792755127	0.1411764770746231	0.28243465318034094	0.10816993719587724	0.3879891784245998
1	294	nan	0	LSL	LSL	731	731	0	0	0	nan	360	864.0	887.0	1.0	1.061773609189625	0.6194526464944169	1.0	0.75	0.7305149746294699	24.58382639526401	26.419689627245813	9.486832980505138	3.6688821955174213	3.0	18.526197667087544	19.29914015903603	29.507026385820307	78.69400000000002	0.9148665819567979	1	1	18.29019694030285	7.780392348766327	155.38431917130947	39.82745187729597	0.30588236451148987	0.09803921729326248	0.12156862020492554	0.011764705181121826	0.42822378055720595	0.40339379469202435	0.32156863808631897	0.1411764770746231	0.6549019813537598	0.1411764770746231	0.2771241960651947	0.11788473255706555	0.43162310880919297
1	295	nan	0	LSL	LSL	731	731	0	0	0	nan	257	420.0	892.0	1.0	1.0929961916747308	0.7535705664223903	1.0	0.7787878787878788	0.80472917907998	22.402872774954744	21.587033144922902	7.0710678118654755	3.1572535043187826	2.8284271247461903	14.0	14.726909757056973	-82.40091170070782	63.35000000000002	0.9379562043795621	1	1	14.035294771194458	5.643137440085411	102.89019867777824	25.09804008156061	0.3186274617910385	0.07450980693101883	0.07450979948043823	0.011764705181121826	0.06128832677684008	0.9670078343207813	0.3176470696926117	0.14509804546833038	0.572549045085907	0.14509804546833038	0.27520185825871485	0.11064975372716493	0.4003509676178142
1	296	nan	0	LSL	LSL	731	731	0	0	0	nan	408	1620.0	889.0	1.0	1.1154556083711855	0.7578312918242543	1.0	0.6938775510204082	0.7579129625175756	28.549889695469492	27.65863337187866	8.94427190999916	3.657018392067858	3.1622776601683795	18.432707502761307	18.6273915172896	-77.65662244715685	82.24800000000002	0.9158249158249159	1	1	18.86666752398014	8.125490456819534	168.01569156348705	46.054903253912926	0.3176470696926117	0.0941176488995552	0.08627450466156006	0.019607841968536377	0.5024267967422277	1.1591661856704416	0.32156863808631897	0.16470588743686676	0.6745098233222961	0.16862745583057404	0.28159205259671855	0.12127597696745573	0.411803165596782
1	297	nan	0	LSL	LSL	731	731	0	0	0	nan	407	897.0	893.0	1.0	1.2618967937118872	0.5643856717910207	1.0	0.5814285714285714	0.5047463224899161	27.92253108666293	28.792360097775937	8.54400374531753	3.233470729967786	2.8284271247461903	23.15122520487084	23.05036336463478	39.45446986295811	100.66200000000003	0.7996070726915521	1	1	23.415687382221222	10.345098428428173	159.90196564793587	44.82353091984987	0.29019609093666077	0.09019608050584793	0.09607842564582825	0.019607841968536377	0.8013331808129857	0.28777484706435347	0.32156863808631897	0.1411764770746231	0.6039215922355652	0.14509804546833038	0.27547867508495555	0.1217070403344491	0.3928795224765009
1	298	nan	0	LSL	LSL	731	731	0	0	0	nan	346	1228.0	890.0	1.0	1.0757484916037725	0.7171622229095018	1.0	0.728421052631579	0.7990924814656787	25.303477480939613	24.515301344262525	8.54400374531753	3.5484390996635025	3.1622776601683795	16.734958127506975	17.63415205237896	-84.29700308173805	73.76400000000002	0.9427792915531336	1	1	16.96078512072563	7.176470786333084	125.87059137225151	37.878432251513004	0.30980393290519714	0.0941176488995552	0.05098038911819458	0.0156862735748291	0.22619259385449914	0.44768484876977177	0.30980393290519714	0.1411764770746231	0.5568627715110779	0.1411764770746231	0.2780456577168136	0.11764706207103416	0.36378783633598705
1	299	nan	0	LSL	LSL	731	731	0	0	0	nan	243	991.0	891.0	1.0	1.1404145012123508	0.762400016216124	1.0	0.7363636363636363	0.7257414066700051	22.356953317178807	21.37755832643195	6.324555320336759	2.8596601392882435	2.8284271247461903	13.583077707206124	14.467319324899469	84.25443124757815	64.86600000000001	0.8983364140480592	1	1	15.160785019397736	5.188235387206078	85.87451192736626	21.25098093599081	0.29019609093666077	0.07450980693101883	0.054901957511901855	0.011764705181121826	0.3548960118122771	0.4132359989640206	0.32549020648002625	0.12156862765550613	0.49803921580314636	0.12156862765550613	0.2807552781369951	0.09607843309640884	0.3533930531990381
1	300	nan	0	LSL	LSL	731	731	0	0	0	nan	199	1269.0	893.0	1.0	1.0466145935233158	0.6548847262090752	1.0	0.7316176470588235	0.8673840334095475	18.433409714143107	18.027756377319946	6.708203932499369	2.8535716606090795	2.8284271247461903	13.435028842544403	13.93065831326716	51.668283155077916	53.69400000000002	0.9342723004694836	1	1	12.231373131275177	4.941176570951939	71.03529581427574	19.49019653350115	0.30588236451148987	0.08529412001371384	0.05098038911819458	0.011764705181121826	0.026513689873306753	0.4604832495733475	0.32156863808631897	0.13725490868091583	0.47843137383461	0.13725490868091583	0.27798575298352673	0.11229946752163497	0.35696128549887307
1	301	nan	0	LSL	LSL	731	731	0	0	0	nan	245	1387.0	891.0	1.0	1.0310830510795836	0.5903786101425552	1.0	0.7205882352941176	0.8570387076005057	19.790959456906773	19.235384061671343	7.810249675906654	3.159356202500779	2.8284271247461903	15.531605494306415	15.973806730807398	25.944661122328338	59.93600000000002	0.9369024856596558	1	1	13.658824175596237	6.439215898513794	85.41961005330086	28.239216566085815	0.31470589339733124	0.08627451211214066	0.0313725471496582	0.027450978755950928	0.1377100587465105	0.8405039000763072	0.3137255012989044	0.1764705926179886	0.47843137383461	0.1764705926179886	0.2787515137876783	0.13141256935742437	0.3486514696053096
1	302	nan	0	LSL	LSL	731	731	0	0	0	nan	300	1499.0	894.0	1.0	1.335133128189078	0.8239153793219912	1.0	0.6535947712418301	0.603963884762425	27.82845061088687	26.476404589747453	7.0	2.7753110455983574	2.53224755112299	15.656949824950315	15.770740393789959	-80.73175187824371	79.00600000000003	0.8486562942008486	1	1	18.168628320097923	6.796078532934189	104.95686556398869	28.349020175635815	0.2862745225429535	0.08235294371843338	0.05098038911819458	0.011764705181121826	0.6921016411110259	0.21787849341973076	0.33725491166114807	0.1411764770746231	0.5215686559677124	0.1411764770746231	0.27528224727421097	0.10297088686263922	0.34985621854662896
1	303	nan	0	LSL	LSL	731	731	0	0	0	nan	224	485.0	893.0	1.0	1.0950179860473217	0.7549013300398215	1.0	0.7466666666666667	0.8631056919275621	20.956366082767936	20.591260281974	7.0	2.9397186688255545	2.8284271247461903	13.335897189396514	13.743989201950408	24.591601280095993	57.108000000000025	0.9352818371607515	1	1	13.545098662376404	5.466666869819164	69.07843393087387	22.21960861235857	0.29411765933036804	0.07450980693101883	0.0156862735748291	0.0156862735748291	0.05442168817153049	0.9217764828415603	0.30980393290519714	0.14901961386203766	0.3607843220233917	0.15294118225574493	0.2821895554661751	0.11388889312123258	0.3083858657628298
1	304	nan	0	LSL	LSL	731	731	0	0	0	nan	289	1138.0	894.0	1.0	1.0223897019329686	0.5714620349892444	1.0	0.7605263157894737	0.8723526106897416	21.25461138923067	20.808652046684813	8.54400374531753	3.410308990239367	3.0	16.89827577411172	17.44213996024925	33.807545086485604	64.52200000000002	0.9352750809061489	1	1	14.86666738986969	6.92549042403698	107.4470611512661	32.17255004495382	0.31470589339733124	0.08627451211214066	0.04901960492134094	0.023529410362243652	0.12300758367866715	1.002628020521947	0.30588236451148987	0.16470588743686676	0.5254902243614197	0.16862745583057404	0.27530865536795723	0.12824982266735147	0.3717891389317166
1	305	nan	0	LSL	LSL	731	731	0	0	0	nan	246	1162.0	894.0	1.0	1.0195428913738935	0.41251078010526293	1.0	0.7616099071207431	0.8675282153690926	18.734979797682893	19.313207915827967	8.06225774829855	3.1806961778298644	2.8284271247461903	16.0	17.06668078755615	-81.29172658461427	59.69400000000002	0.9479768786127167	1	1	14.062745749950409	5.752941340208054	95.47059032320976	25.76078502088785	0.32156863808631897	0.08235294371843338	0.0627450942993164	0.0156862735748291	0.11948810020689464	0.8742897188251778	0.32156863808631897	0.16078431904315948	0.5529412031173706	0.16862745583057404	0.2812549149990082	0.11505882680416107	0.3880918305821535
1	306	nan	0	LSL	LSL	731	731	0	0	0	nan	260	291.0	897.0	1.0	1.0397853038960643	0.38367260245229484	1.0	0.7222222222222222	0.7570626135224751	19.32634153294347	19.849433241279208	7.615773105863909	3.062361670604339	2.8284271247461903	16.546903033498445	17.84728084858424	89.92846398593247	65.69400000000003	0.9154929577464789	1	1	15.160785049200058	5.890196293592453	81.26274800300598	25.243138067424297	0.2862745225429535	0.07058823853731155	0.027450978755950928	0.023529410362243652	0.17166638309415377	0.9059723289542371	0.3019607961177826	0.1411764770746231	0.3960784375667572	0.14901961386203766	0.2756506372581829	0.10709447806531733	0.3125490307807922
1	307	nan	0	LSL	LSL	731	731	0	0	0	nan	269	1542.0	894.0	1.0	1.0026835925941344	0.3326675064894107	1.0	0.7451523545706371	0.8332303814657882	19.116665469657818	19.1049731745428	8.94427190999916	3.3599099198376874	3.0	17.44133022449836	18.027860159746837	-54.07441547236708	63.69400000000002	0.9259896729776248	1	1	14.439216330647469	7.125490419566631	105.40000216662884	33.89411860704422	0.32647059857845306	0.10588235408067703	0.06078431010246277	0.019607841968536377	0.10538277743612366	0.6067917522587154	0.3137255012989044	0.1725490242242813	0.5490196347236633	0.1725490242242813	0.27767723712783593	0.13702866191474292	0.39182156939267226
1	308	nan	0	LSL	LSL	731	731	0	0	0	nan	226	648.0	896.0	1.0	1.0097610136720199	0.3840287522651722	1.0	0.738562091503268	0.8889621328922009	17.76571136445917	17.4928556845359	8.06225774829855	3.0543154608747196	2.8284271247461903	16.0	16.403456772417545	-67.45280327929893	56.52200000000002	0.9224489795918367	1	1	12.854902595281601	6.282353222370148	70.25098294019699	27.89804008603096	0.2862745225429535	0.11372549086809158	0.023529410362243652	0.007843144237995148	0.06663857807582532	0.04805534712980104	0.29411765933036804	0.16862745583057404	0.3843137323856354	0.16862745583057404	0.27350856585705535	0.1336670898376627	0.31084505725750883
1	309	nan	0	LSL	LSL	731	731	0	0	0	nan	233	814.0	900.0	1.0	1.1255776491214107	0.7749087122380496	1.0	0.7925170068027211	0.769272002722093	21.900892812248255	20.396078054371138	6.324555320336759	2.903810559173409	2.8284271247461903	13.0	13.842966667078485	1.0817682457531437	61.694000000000024	0.9083820662768031	1	1	14.862745717167854	5.929411865770817	93.92941452562809	24.615686655044556	0.3176470696926117	0.0941176488995552	0.09019607305526733	0.011764705181121826	0.128339033076776	0.21066825429698793	0.35686275362968445	0.12941177189350128	0.5921568870544434	0.12941177189350128	0.28582203302245873	0.1140271512648234	0.4031305344447558
1	310	nan	0	LSL	LSL	731	731	0	0	0	nan	210	670.0	903.0	1.0	1.0353171000666987	0.6347583385438024	1.0	0.7777777777777778	0.8821649249568793	18.67774316194153	18.027756377319946	7.0710678118654755	3.002334407821314	2.8284271247461903	14.0	14.432492304350744	76.5460136570149	54.69400000000002	0.9354120267260579	1	1	12.666667252779007	5.266666732728481	76.3215703368187	24.592157289385796	0.3078431487083435	0.11176470667123795	0.05882352590560913	0.003921568393707275	0.032386928928642714	0.10543753902749084	0.3176470696926117	0.12941177189350128	0.49803921580314636	0.12941177189350128	0.28148149450620014	0.11703703850507736	0.36343604922294614
1	311	nan	0	LSL	LSL	731	731	0	0	0	nan	199	932.0	901.0	1.0	1.0214423031278443	0.5298271393963265	1.0	0.6885813148788927	0.9185188715074711	17.409949669860342	16.76305461424021	7.0710678118654755	2.90812275156124	2.8284271247461903	13.435028842544403	14.765476771518669	-40.040652699719885	52.178000000000026	0.9299065420560748	1	1	11.423529922962189	4.121568702161312	79.00000217556953	19.078431755304337	0.3166666775941849	0.0784313753247261	0.08235293626785278	0.0156862735748291	0.13005632655858515	0.5395975332344035	0.3294117748737335	0.125490203499794	0.5529412031173706	0.125490203499794	0.27862268104785826	0.10052606590637346	0.3969849355556258
1	312	nan	0	LSL	LSL	731	731	0	0	0	nan	293	442.0	902.0	1.0	1.0873962290917791	0.7342745053673319	1.0	0.7009569377990431	0.8713057846457283	23.616818234007372	22.847319317591726	7.810249675906654	3.3002257903841676	2.8284271247461903	15.531605494306415	16.032340170748387	-36.27806054162127	65.00600000000003	0.9376	1	1	14.647059515118599	6.51764727383852	106.78431607782841	31.239216536283493	0.3068627566099167	0.09019608050584793	0.054901957511901855	0.0156862735748291	0.15688522997937618	0.7074923461323376	0.3176470696926117	0.16078431904315948	0.48235294222831726	0.16078431904315948	0.27635961349280375	0.12297447686487774	0.364451590709312
1	313	nan	0	LSL	LSL	731	731	0	0	0	nan	234	531.0	903.0	1.0	1.0062420370926093	0.22737453879607067	1.0	0.8096885813148789	0.9480012292234989	17.595279154818993	17.4928556845359	8.0	3.186609572276117	2.8284271247461903	16.0	17.13441274620375	-65.39281751842361	55.69400000000002	0.949290060851927	1	1	13.235294729471207	5.925490386784077	77.05098277330399	25.403922364115715	0.3019607961177826	0.07450980693101883	0.0313725471496582	0.023529410362243652	0.18575905222217443	1.3597694628990846	0.3137255012989044	0.18431372940540314	0.4117647111415863	0.18431372940540314	0.281602015520664	0.12607426354859738	0.32927770415941876
1	314	nan	0	LSL	LSL	731	731	0	0	0	nan	273	1595.0	903.0	1.0	1.0915824077255332	0.7492167833480287	1.0	0.6842105263157895	0.8222711385481271	23.01903110557292	22.20360331117452	7.615773105863909	3.1991486635474606	2.8284271247461903	14.849242404917497	15.246076404464405	50.30221422023181	64.59200000000003	0.931740614334471	1	1	14.462745785713196	7.129411973059177	103.92157107591629	31.52156949043274	0.3176470696926117	0.08627451211214066	0.05882352590560913	0.021568626165390015	0.20245270223252865	1.111009019769355	0.3137255012989044	0.18431372940540314	0.5411764979362488	0.1882352977991104	0.2781297266483307	0.13710407640498418	0.3806650955161769
1	315	nan	0	LSL	LSL	731	731	0	0	0	nan	567	1675.0	902.0	1.0	1.1878187436800334	0.8216343684317577	1.0	0.6872727272727273	0.7587688869463356	36.00105601175493	34.92849839314596	9.433981132056603	4.084089449342734	4.0	20.09768674370592	20.521137660003326	-67.33617011214365	96.90400000000004	0.9152542372881356	1	1	22.84705986082554	10.509804226458073	194.45490722358227	61.72157046198845	0.3176470696926117	0.08235294371843338	0.027450978755950928	0.019607841968536377	0.049344492247668036	1.153406763721537	0.30980393290519714	0.18431372940540314	0.4431372582912445	0.18431372940540314	0.2786226812295797	0.12816834422509846	0.34295398099397223
1	316	nan	0	LSL	LSL	731	731	0	0	0	nan	190	1433.0	908.0	1.0	1.0471667108546598	0.6680674553272803	1.0	0.811965811965812	0.9019011548902848	18.11963685301387	17.46424919657298	7.0	2.8632109979610934	2.8284271247461903	12.0	13.482834750883866	-88.32430287242804	51.45200000000002	0.9476309226932669	1	1	12.019608408212662	4.678431525826454	63.329413652420044	19.725490733981133	0.2960784435272217	0.08627451211214066	0.03529411554336548	0.0156862735748291	0.12895412158139952	0.811166285424567	0.3176470696926117	0.14509804546833038	0.40784314274787903	0.14509804546833038	0.27952577693517816	0.10880073315875474	0.3333127034337897
1	317	nan	0	LSL	LSL	731	731	0	0	0	nan	208	1328.0	909.0	1.0	1.0100275512434984	0.38477620787024963	1.0	0.7647058823529411	0.8323537590145131	17.052439992715083	17.0	7.280109889280518	2.963675313487917	2.8284271247461903	15.0	15.739570880323544	-2.0884141071205944	56.03800000000001	0.9223946784922394	1	1	12.79607903957367	6.2980393916368484	70.81176668405533	26.047059506177902	0.3019607961177826	0.09019608050584793	0.039215683937072754	0.027450986206531525	0.07193795077052263	1.0261375140848215	0.30980393290519714	0.20000000298023224	0.4431372582912445	0.20000000298023224	0.2781756312950798	0.13691389981819235	0.34044118598103523
1	318	nan	0	LSL	LSL	731	731	0	0	0	nan	178	630.0	911.0	1.0	1.0132516326677938	0.4918589038471758	1.0	0.7946428571428571	0.9367340026166356	16.22360364344712	15.811388300841896	7.0	2.827177250156829	2.53224755112299	13.0	14.125484826629899	11.828430952215598	48.866000000000014	0.9518716577540107	1	1	11.329412311315536	5.745098300278187	56.407845079898834	23.937255881726742	0.2921568751335144	0.125490203499794	0.023529410362243652	0.00784313678741455	0.020920680886434763	0.22848585931367094	0.2980392277240753	0.16078431904315948	0.3921568691730499	0.16078431904315948	0.2763271295442814	0.14012434878727284	0.31689800606684737
1	319	nan	0	LSL	LSL	731	731	0	0	0	nan	274	1049.0	910.0	1.0	1.6177191810492968	0.8860925081008372	1.0	0.6116071428571429	0.5141535838018555	30.519784310801487	28.160255680657446	7.0710678118654755	2.6032643794536985	2.23606797749979	15.0	14.146177389066505	81.22535320339091	81.83400000000005	0.7942028985507247	1	1	18.65882444381714	5.364706069231033	89.83137536048889	21.75686353445053	0.2862745225429535	0.07058823853731155	0.03529411554336548	0.003921568393707275	0.20593451146701394	0.7491566999032826	0.3019607961177826	0.10588235408067703	0.45490196347236633	0.16470588743686676	0.2743944771149579	0.07889273631222107	0.32785173489229524
1	320	nan	0	LSL	LSL	731	731	0	0	0	nan	266	1127.0	909.0	1.0	1.0284114092425891	0.6109981052937281	1.0	0.7368421052631579	0.9053130704182341	20.746829823878024	20.248456731316587	8.06225774829855	3.2976901164365686	2.8284271247461903	15.556349186104045	16.423855591424104	49.721006208385845	60.764000000000024	0.9349736379613357	1	1	13.552941799163818	5.709804080426693	109.69804242253304	27.654902890324593	0.3176470696926117	0.0784313753247261	0.0784313976764679	0.023529410362243652	0.14421428846404608	0.8104798358584614	0.3137255012989044	0.16078431904315948	0.5764706134796143	0.16078431904315948	0.27105883598327635	0.11419608160853385	0.4123986557238084
1	321	nan	0	LSL	LSL	731	731	0	0	0	nan	276	1560.0	910.0	1.0	1.0035377222858128	0.2622211939286371	1.0	0.7645429362880887	0.8708635476578938	19.159440498865912	19.4164878389476	8.94427190999916	3.4052006280316687	3.0	17.44133022449836	18.489009439606967	89.05383482754532	63.108000000000025	0.9355932203389831	1	1	14.509804606437683	7.898039445281029	110.32157108187675	37.168628476560116	0.3333333432674408	0.09803921729326248	0.06666666269302368	0.03529411554336548	0.16717325681642717	0.9916814269236723	0.32156863808631897	0.1882352977991104	0.6078431606292725	0.1882352977991104	0.27903470396995544	0.1518853739477121	0.39971583725317666
1	322	nan	0	LSL	LSL	731	731	0	0	0	nan	212	1236.0	911.0	1.0	1.0871815400263471	0.7415609696270077	1.0	0.7571428571428571	0.8288415728724867	20.177488551190024	19.924858845171276	7.0	2.899275036752948	2.8284271247461903	13.0	13.53678410766484	66.69111182372883	56.69400000000002	0.9506726457399103	1	1	12.952941805124283	5.54117663949728	76.62745288014412	23.494118347764015	0.29411765933036804	0.0941176488995552	0.0627450942993164	0.0156862810254097	0.08841303915361824	0.6961644414010968	0.30980393290519714	0.1411764770746231	0.5137255191802979	0.14509804546833038	0.275594506492006	0.11789737530845276	0.36145024943464205
1	323	nan	0	LSL	LSL	731	731	0	0	0	nan	223	1270.0	910.0	1.0	1.0169808977587549	0.5026788153463663	1.0	0.7743055555555556	0.9034370688753856	18.2358986512087	17.804493814764857	7.615773105863909	3.0915916984099696	2.8284271247461903	14.849242404917497	15.764446664772727	60.893098336249444	55.694000000000024	0.9429175475687104	1	1	12.674510419368744	5.8431374579668045	75.48235508799553	26.447059594094753	0.2980392277240753	0.0941176488995552	0.04313725233078003	0.019607841968536377	0.18150134968615303	0.8083150495397771	0.30588236451148987	0.16470588743686676	0.45098039507865906	0.16470588743686676	0.27553283520366834	0.12702472734710443	0.3384858972555853
1	324	nan	0	LSL	LSL	731	731	0	0	0	nan	408	817.0	914.0	1.0	1.5730028371579916	0.9027399533323369	1.0	0.6	0.4960811537946611	37.157739063174546	35.4682957019364	7.0	2.9025821455629264	2.8284271247461903	16.03463716586989	15.984764274679756	17.27289859743478	101.66200000000003	0.8318042813455657	1	1	23.862746238708496	9.403921738266945	145.07059222459793	46.60392269492149	0.29019609093666077	0.10588235408067703	0.054901957511901855	0.011764705181121826	0.5951554902629802	0.5603985640258486	0.33725491166114807	0.1411764770746231	0.5372549295425415	0.14509804546833038	0.2774737934733546	0.10934792718915053	0.3555651770210734
1	325	nan	0	LSL	LSL	731	731	0	0	0	nan	194	990.0	914.0	1.0	1.0210133957355696	0.5533146561536976	1.0	0.7185185185185186	0.8643541087654703	17.316054843208352	17.11724276862369	7.0710678118654755	2.8819196982280677	2.8284271247461903	13.863621460498695	14.4237944321159	15.263462671815628	53.10800000000002	0.9216152019002375	1	1	11.552941724658012	3.815686360001564	78.92549259960651	16.796078875660896	0.3019607961177826	0.0784313753247261	0.09411764144897461	0.00784313678741455	0.082377145509603	0.2770463845443462	0.33725491166114807	0.10588235408067703	0.615686297416687	0.10588235408067703	0.27507004106328603	0.09084967523813248	0.40683243608044595
1	326	nan	0	LSL	LSL	731	731	0	0	0	nan	331	1699.0	913.0	1.0	1.071930422588985	0.7210961043580826	1.0	0.7574370709382151	0.8796615198706192	24.754650093182907	23.853720883753127	8.54400374531753	3.537250285661643	3.1622776601683795	16.546903033498445	17.150889266683052	-25.54478844561644	68.76400000000002	0.9484240687679083	1	1	16.10588312149048	7.329412028193474	113.9411795437336	36.46666791290045	0.3176470696926117	0.0784313753247261	0.0313725471496582	0.027450978755950928	0.21155981100394194	1.0454989038746167	0.2980392277240753	0.1764705926179886	0.4470588266849518	0.1764705926179886	0.2776876400256979	0.12636917289988747	0.34423317082698973
1	327	nan	0	LSL	LSL	731	731	0	0	0	nan	243	1070.0	917.0	1.0	1.0034604040783957	0.3056590877735491	1.0	0.75	0.8619083866871746	18.098806009757222	17.72004514666935	8.246211251235321	3.24059248690656	2.8284271247461903	16.443843832875572	17.23261561581339	74.43439591223526	59.52200000000003	0.9346153846153846	1	1	13.50588296353817	4.380392253398895	98.31372778117657	20.89411821216345	0.32549020648002625	0.07450980693101883	0.06666666269302368	0.00784313678741455	0.15970901313451177	0.5574440251471092	0.32549020648002625	0.11764705926179886	0.5568627715110779	0.11764705926179886	0.28137256174037856	0.09125817194581032	0.40458324189784595
1	328	nan	0	LSL	LSL	731	731	0	0	0	nan	268	459.0	917.0	1.0	1.0251150853710926	0.5700931005864784	1.0	0.7052631578947368	0.9048978518796981	20.489219440087517	20.12461179749811	8.246211251235321	3.306690350631657	2.8284271247461903	15.556349186104045	16.83353490597912	52.29050538031486	61.00600000000003	0.9370629370629371	1	1	13.46666732430458	6.86666689068079	86.16470873355865	32.49019695818424	0.2980392277240753	0.10196078568696976	0.023529410362243652	0.019607841968536377	0.11931691770744728	0.6148027291767522	0.29411765933036804	0.1764705926179886	0.4117647111415863	0.1764705926179886	0.27482994539397104	0.1401360589934855	0.3215101072147711
1	329	nan	0	LSL	LSL	731	731	0	0	0	nan	251	493.0	920.0	1.0	1.0050322445433115	0.3711507854815883	1.0	0.8202614379084967	0.9286338265828584	18.624788724647818	18.439088914585774	8.246211251235321	3.2871131317071938	3.0	16.0	17.294468700755434	67.806936854412	58.280000000000015	0.9471698113207547	1	1	14.180392801761627	6.180392377078533	81.68627712130547	26.835295021533966	0.2980392277240753	0.0784313753247261	0.02549019455909729	0.019607841968536377	0.2202895208967937	1.2268059179975266	0.30980393290519714	0.16862745583057404	0.40784314274787903	0.1725490242242813	0.28360785603523253	0.12360784754157067	0.3254433351446433
1	330	nan	0	LSL	LSL	731	731	0	0	0	nan	260	1199.0	919.0	1.0	1.0285605806677864	0.6005805928779131	1.0	0.7602339181286549	0.9095104652086999	20.435107230859256	20.248456731316587	8.06225774829855	3.2571690702327634	2.8284271247461903	15.556349186104045	16.339180695750613	52.74223496259012	59.93600000000002	0.948905109489051	1	1	13.796079099178314	5.643137343227863	97.0235316157341	26.972549460828304	0.30980393290519714	0.0941176488995552	0.05882352590560913	0.00784313678741455	0.1560920802394317	0.3687545440153381	0.3176470696926117	0.12941177189350128	0.5333333611488342	0.12941177189350128	0.2759215819835663	0.11286274686455727	0.373167429291285
1	331	nan	0	LSL	LSL	731	731	0	0	0	nan	332	1290.0	918.0	1.0	1.0651931771259844	0.684900476355582	1.0	0.7597254004576659	0.8529947720935949	24.30034445770624	23.430749027719962	8.602325267042627	3.531388732070277	3.0	17.364862842489185	17.706121075328603	-66.48486039530731	69.93600000000002	0.9378531073446328	1	1	16.07451057434082	8.286274835467339	124.92941510677338	41.45098175853491	0.3019607961177826	0.09803921729326248	0.07058823108673096	0.023529410362243652	0.3957688740489912	0.6007189186107137	0.3019607961177826	0.16470588743686676	0.545098066329956	0.18039216101169586	0.27244933176848846	0.14044533619436167	0.37629341899630536
1	332	nan	0	LSL	LSL	731	731	0	0	0	nan	431	1545.0	921.0	1.0	1.346459224750628	0.831486096298032	1.0	0.5504469987228607	0.5867556864920422	33.633342148498706	32.64965543462902	9.848857801796104	3.448581088922008	3.0	19.722337291388516	18.68485397203643	42.79875615802311	96.07600000000005	0.8628628628628628	1	1	22.247059851884842	12.21960824728012	164.92941644787788	59.99215869605541	0.29411765933036804	0.11764705926179886	0.0725490152835846	0.019607841968536377	0.7690016913578294	0.4441909351678005	0.32549020648002625	0.20392157137393951	0.6980392336845398	0.20392157137393951	0.27808824814856054	0.1527451030910015	0.3826668595078373
1	333	nan	0	LSL	LSL	731	731	0	0	0	nan	309	1785.0	919.0	1.0	1.4663551061586775	0.8453956323013346	1.0	0.44396551724137934	0.4749406453724666	30.00010716280488	32.802438933713454	8.246211251235321	3.054286835068902	2.8284271247461903	16.894638868457836	16.024276484554267	45.496140559669946	90.42000000000003	0.7812895069532237	1	1	23.937255784869194	8.607843317091465	131.85882763564587	32.05882424861193	0.3225490301847458	0.09019608050584793	0.10196077823638916	0.0156862735748291	0.3501477880881572	0.36976940409192993	0.501960813999176	0.14901961386203766	0.6470588445663452	0.14901961386203766	0.31087345175154796	0.1117901729492398	0.426727597526362
1	334	nan	0	LSL	LSL	731	731	0	0	0	nan	338	725.0	922.0	1.0	1.0135699956335416	0.47148204966875357	1.0	0.7681818181818182	0.854038253133678	22.197823489488034	21.587033144922902	9.486832980505138	3.68833906058062	3.1622776601683795	18.782971010998235	19.575720204357438	-8.88136879094826	70.52200000000002	0.9441340782122905	1	1	16.647059559822083	7.5921570882201195	130.69019976258278	38.29804027825594	0.3235294222831726	0.09019608050584793	0.054901957511901855	0.0156862735748291	0.3480191881476917	0.8385196009795983	0.32549020648002625	0.1882352977991104	0.5882353186607361	0.1882352977991104	0.28215355186139124	0.12868062861390034	0.3866573957472863
1	335	nan	0	LSL	LSL	731	731	0	0	0	nan	312	530.0	923.0	1.0	1.0067757002329323	0.38989223563777164	1.0	0.7428571428571429	0.8999069956250854	20.851584770371055	20.8806130178211	9.219544457292887	3.6075323913201056	3.0	18.384776310850235	19.201400597749565	0.10740620243217198	66.00600000000003	0.9411764705882353	1	1	14.38039280474186	7.211764954030514	126.60000343620777	37.05490307509899	0.32156863808631897	0.0941176488995552	0.08235293626785278	0.023529410362243652	0.3174969371320565	0.6356122125121336	0.3019607961177826	0.16862745583057404	0.572549045085907	0.16862745583057404	0.2713281661272049	0.13607103686850025	0.4057692417827172
1	336	nan	0	LSL	LSL	731	731	0	0	0	nan	250	1378.0	925.0	1.0	1.3116395629601456	0.8668825805464162	1.0	0.6410256410256411	0.7047988321187256	25.910649989035825	25.96150997149434	6.708203932499369	2.8172251478837436	2.23606797749979	13.204231296744656	12.916779755228854	19.126585929277976	66.76400000000002	0.9191176470588235	1	1	15.325490951538086	5.56078439950943	82.60784566402435	25.73333366215229	0.29019609093666077	0.09803921729326248	0.039215683937072754	0.003921568393707275	0.3126488987865396	0.13790176931042603	0.2980392277240753	0.12156862765550613	0.4313725531101227	0.12156862765550613	0.2736694812774658	0.09929972141981125	0.3304313826560974
1	337	nan	0	LSL	LSL	731	731	0	0	0	nan	191	353.0	925.0	1.0	1.0560239007349617	0.6084093893904944	1.0	0.7074074074074074	0.8250604340243618	17.812329957272276	18.027756377319946	6.708203932499369	2.727635592337785	2.23606797749979	14.0	14.136280896092073	14.441202269855816	53.93600000000002	0.9073634204275535	1	1	12.388235867023468	4.764706008136272	60.67843344807625	19.45098090171814	0.29411765933036804	0.08235294371843338	0.019607841968536377	0.011764705181121826	0.16240609929516933	0.6367442315927369	0.3176470696926117	0.14901961386203766	0.4156862795352936	0.14901961386203766	0.28155081515962427	0.10828877291218801	0.3176881332360013
1	338	nan	0	LSL	LSL	731	731	0	0	0	nan	382	1634.0	925.0	1.0	1.0437410063955577	0.550100208857084	1.0	0.6996336996336996	0.8131419003690382	24.498795603600616	25.709920264364882	10.295630140987	3.760698703203243	3.1622776601683795	20.0	20.458911208292832	74.25379783230849	76.83400000000003	0.926060606060606	1	1	17.333334177732468	7.694117911159992	152.70980829000473	42.47843250632286	0.30588236451148987	0.0941176488995552	0.08627450466156006	0.0156862735748291	0.41218068920068157	0.6058971263553355	0.32156863808631897	0.14509804546833038	0.5960784554481506	0.14509804546833038	0.275132288535436	0.12212885573269829	0.3997638960471328
1	339	nan	0	LSL	LSL	731	731	0	0	0	nan	185	1005.0	927.0	1.0	1.0298941172434268	0.6052276332067718	1.0	0.7254901960784313	0.9107947600725026	17.294561376258606	16.492422502470642	6.708203932499369	2.807664376444584	2.23606797749979	12.521980673998822	13.76737805140188	23.623156118007667	50.52200000000002	0.9343434343434344	1	1	11.152941733598709	3.909803993999958	65.9019623696804	17.337255246937275	0.29411765933036804	0.08627451211214066	0.06078431010246277	0.00784313678741455	0.1612077182961063	0.10975219374078288	0.3019607961177826	0.11372549086809158	0.48627451062202454	0.11372549086809158	0.2720229691121636	0.09536107302438922	0.3562268236198941
1	340	nan	0	LSL	LSL	731	731	0	0	0	nan	276	1089.0	927.0	1.0	1.0530989334770748	0.6716052743284837	1.0	0.773109243697479	0.870863547657894	21.91165769045957	21.18962010041709	8.0	3.2986692309140944	3.0	15.764815627361644	16.23454748141755	66.36058906581582	63.10800000000002	0.9419795221843004	1	1	14.494118362665176	6.015686370432377	97.70980632305145	29.509804412722588	0.3019607961177826	0.0941176488995552	0.05098038911819458	0.011764705181121826	0.13189602742652895	0.46857530267129555	0.30980393290519714	0.13333334028720856	0.49803921580314636	0.13333334028720856	0.2734739313710411	0.11350351642325239	0.35402103740236035
1	341	nan	0	LSL	LSL	731	731	0	0	0	nan	232	1108.0	926.0	1.0	1.0328658890687767	0.6179433016355083	1.0	0.718266253869969	0.8864025656654296	19.475329141970615	18.867962264113206	7.810249675906654	3.1090488183661664	2.8284271247461903	14.142135623730951	15.311945142647009	-54.233398254640356	57.35000000000002	0.9392712550607287	1	1	12.521569237112999	5.074509963393211	91.47451223433018	24.082353748381138	0.30980393290519714	0.08235294371843338	0.07843136787414551	0.019607841968536377	0.06962930593405436	0.6798416992089302	0.3176470696926117	0.13333334028720856	0.5686274766921997	0.1411764770746231	0.27220802689376083	0.11031543398680894	0.39428669066521627
1	342	nan	0	LSL	LSL	731	731	0	0	0	nan	256	581.0	926.0	1.0	1.0084676571943878	0.44335795959754837	1.0	0.7111111111111111	0.8883300007257502	19.145019000470356	19.235384061671343	8.246211251235321	3.2686928995495004	2.8284271247461903	16.546903033498445	17.16053522789767	76.49431527649274	60.178000000000026	0.9258589511754068	1	1	13.490196734666824	7.333333604037762	94.94510000944138	36.00784441828728	0.30588236451148987	0.125490203499794	0.06666666269302368	0.011764705181121826	0.055682347449765635	0.3733621222669635	0.30588236451148987	0.16862745583057404	0.4941176474094391	0.1725490242242813	0.2753101374421801	0.1496598694701584	0.3708792969118804
1	343	nan	0	LSL	LSL	731	731	0	0	0	nan	256	1165.0	929.0	1.0	1.0490863149759524	0.6738080692526915	1.0	0.7619047619047619	0.9132893278066287	21.086885583307264	20.8806130178211	8.0	3.212931014265727	2.8284271247461903	15.0	15.581234968260544	-10.664257966525923	59.35000000000003	0.9411764705882353	1	1	13.541177123785019	4.831372633576393	99.64313960075378	23.474510319530964	0.32156863808631897	0.08235294371843338	0.06666666269302368	0.00784313678741455	0.08823362330389153	0.336640923221613	0.30980393290519714	0.12941177189350128	0.529411792755127	0.12941177189350128	0.276350553546633	0.09859944150155904	0.38923101406544447
1	344	nan	0	LSL	LSL	731	731	0	0	0	nan	277	688.0	931.0	1.0	1.00690386980755	0.184480203563526	1.0	0.6942355889724311	0.8343190673180629	19.055396043961252	20.024984394500787	8.602325267042627	3.360295679147027	2.8284271247461903	17.55339345031671	18.7283336040845	86.32944004152044	64.59200000000003	0.9233333333333333	1	1	13.909804597496986	5.952941343188286	103.76470817625523	29.909804821014404	0.30980393290519714	0.08627451211214066	0.05882352590560913	0.019607841968536377	0.19226120249844567	0.5730086298056718	0.30980393290519714	0.14901961386203766	0.5137255191802979	0.15294118225574493	0.27274126661758796	0.1167243400625154	0.3746018345713185
1	345	nan	0	LSL	LSL	731	731	0	0	0	nan	403	938.0	927.0	1.0	1.0478780690064813	0.6212692006349639	1.0	0.6716666666666666	0.7980176536826676	25.852520490159254	24.698178070456937	8.94427190999916	3.770374331553999	3.605551275463989	19.677893997964365	20.257962809158006	52.12019060646396	79.66200000000003	0.9243119266055045	1	1	17.654902815818787	5.917647182941437	171.36863306164742	36.466667495667934	0.3284313827753067	0.08137255162000656	0.09607845544815063	0.00784313678741455	0.0720160118546114	0.2456718877545146	0.32156863808631897	0.12156862765550613	0.6313725709915161	0.12156862765550613	0.27585785649716854	0.09246323723345995	0.4252323401033435
1	346	nan	0	LSL	LSL	731	731	0	0	0	nan	225	1612.0	933.0	1.0	1.0063135797723048	0.37676965949041213	1.0	0.78125	0.9310287297198797	17.670150830183893	17.26267650163207	8.0	3.11963536671297	2.8284271247461903	15.0	16.36798407540888	80.85103943097837	55.10800000000002	0.9414225941422594	1	1	12.933333933353424	6.2705884873867035	83.8823547065258	29.12156955897808	0.31078432500362396	0.11372549086809158	0.054901957511901855	0.0156862810254097	0.06862404727135364	0.4579702705979411	0.30980393290519714	0.15294118225574493	0.529411792755127	0.16862745583057404	0.2811594333337701	0.13631714103014572	0.3728104653623369
1	347	nan	0	LSL	LSL	731	731	0	0	0	nan	397	1245.0	932.0	1.0	1.0371668547957076	0.5749398067757695	1.0	0.6892361111111112	0.8027369328563727	25.102113577595308	23.769728648009426	9.433981132056603	3.76592931846442	3.605551275463989	20.07118205271649	20.538441621520448	-50.470541707320336	78.83400000000003	0.9105504587155964	1	1	17.61960868537426	7.141176655888557	149.24706245958805	42.30980498343706	0.3068627566099167	0.09019608050584793	0.0627450942993164	0.0156862735748291	0.12079404605497213	0.563185459321178	0.32549020648002625	0.1411764770746231	0.529411792755127	0.1411764770746231	0.2753063857089728	0.11158088524825871	0.3759371850367457
1	348	nan	0	LSL	LSL	731	731	0	0	0	nan	291	1331.0	933.0	1.0	1.011083000164102	0.4502570921716279	1.0	0.7293233082706767	0.8878313887615362	20.466552692970662	20.223748416156685	8.94427190999916	3.450310369364848	3.0	17.44133022449836	18.274563593480956	-67.4736806589118	64.17800000000003	0.9356913183279743	1	1	14.552941858768463	7.262745343148708	109.49411994218826	36.164706982672215	0.30980393290519714	0.0941176488995552	0.0627450942993164	0.0313725471496582	0.1337683223906495	0.9156291313032306	0.3137255012989044	0.1764705926179886	0.5098039507865906	0.1764705926179886	0.27986426651477814	0.1396681796759367	0.37626845340958165
1	349	nan	0	LSL	LSL	731	731	0	0	0	nan	207	832.0	934.0	1.0	1.0278795613834233	0.5395676536910149	1.0	0.71875	0.8386164720054026	17.86412115346098	17.72004514666935	7.0710678118654755	2.890487563891112	2.8284271247461903	15.0	15.040558302577276	-10.876269044215222	55.694000000000024	0.915929203539823	1	1	12.27451041340828	4.800000049173832	67.74117860198021	21.309804193675518	0.27843138575553894	0.09803921729326248	0.04117646813392639	0.003921568393707275	0.1686536344639704	0.07455304036295902	0.2980392277240753	0.12156862765550613	0.4941176474094391	0.12156862765550613	0.27276689807573956	0.1066666677594185	0.3272520705409672
1	350	nan	0	LSL	LSL	731	731	0	0	0	nan	242	266.0	936.0	1.0	1.0119645422057084	0.4880783024262389	1.0	0.7908496732026143	0.9518975051323568	18.86809993103439	18.788294228055936	8.06225774829855	3.2339466680723614	2.8284271247461903	15.556349186104045	16.468074708964608	28.55471485313025	56.52200000000002	0.9490196078431372	1	1	13.164706498384476	5.847058974206448	88.71372744441032	29.372549794614315	0.3137255012989044	0.10980392247438431	0.05098038911819458	0.011764705181121826	0.055228985832839944	0.35864295963063775	0.2980392277240753	0.14901961386203766	0.501960813999176	0.14901961386203766	0.2801001382634995	0.12440551008949889	0.36658565059673687
1	351	nan	0	LSL	LSL	731	731	0	0	0	nan	246	358.0	939.0	1.0	1.1343855105726048	0.7554533188189552	1.0	0.6988636363636364	0.7147736431660776	22.351839574245282	22.47220505424423	7.211102550927978	2.948432569622361	2.8284271247461903	15.0	14.644980607107371	12.022032126924755	65.76400000000002	0.9027522935779817	1	1	14.807843834161758	5.117647156119347	77.32941448688507	22.776471070945263	0.29019609093666077	0.08235294371843338	0.019607841968536377	0.00784313678741455	0.004937208660303544	0.17149510246810548	0.30980393290519714	0.125490203499794	0.45098039507865906	0.125490203499794	0.2793932798898445	0.09655938030413862	0.31434721336132143
1	352	nan	0	LSL	LSL	731	731	0	0	0	nan	226	706.0	940.0	1.0	1.0151073279001948	0.44916506298489767	1.0	0.8308823529411765	0.8782394506079048	18.07913207179189	18.35755975068582	7.615773105863909	3.0859658188534542	2.8284271247461903	15.0	16.152778732892738	-30.92085592086646	56.866000000000014	0.9377593360995851	1	1	13.682353556156158	6.843137472867966	87.78823727369308	28.298040077090263	0.31960785388946533	0.09019608050584793	0.07058823108673096	0.0313725471496582	0.12257926657152728	0.7323106079016953	0.33725491166114807	0.18431372940540314	0.5490196347236633	0.18431372940540314	0.28504903241991997	0.14256536401808262	0.3884435277597039
1	353	nan	0	LSL	LSL	731	731	0	0	0	nan	332	722.0	941.0	1.0	1.3759652843892496	0.8264766093887486	1.0	0.47293447293447294	0.45197885827229245	29.75922530365884	29.5296461204668	8.06225774829855	2.945900390174117	2.23606797749979	16.96409739602711	16.75358260699549	36.52408344202616	96.07600000000004	0.7793427230046949	1	1	21.666667699813843	9.278431631624699	108.04314070940018	37.99215801805258	0.27843138575553894	0.0941176488995552	0.04313725233078003	0.019607849419116974	0.4542246919153314	0.9545319791776653	0.3333333432674408	0.16862745583057404	0.4274509847164154	0.16862745583057404	0.2777777910232544	0.11895425168749614	0.3254311467150608
1	354	nan	0	LSL	LSL	731	731	0	0	0	nan	571	1423.0	942.0	1.0	1.697179276501956	0.8778196586411207	1.0	0.5098214285714285	0.42205662781609576	44.804486892252534	44.654227123532216	8.54400374531753	3.114848387900033	3.0	22.980810409096183	21.460958553723955	28.90402323094678	130.38800000000003	0.7752885268160217	1	1	30.63921709358692	11.647059097886086	216.39608554542065	58.32941301912069	0.2980392277240753	0.08627451211214066	0.04313725233078003	0.011764705181121826	0.6102656382600985	0.805601111867857	0.3294117748737335	0.1568627506494522	0.7098039388656616	0.1568627506494522	0.28109373480354977	0.10685375319161547	0.3789773827415423
1	355	nan	0	LSL	LSL	731	731	0	0	0	nan	355	537.0	943.0	1.0	1.0193532163590584	0.5461141913123387	1.0	0.7395833333333334	0.8465657485240801	23.31447328030654	23.194827009486403	9.848857801796104	3.7576320427148593	3.1622776601683795	18.986973287998676	19.530784749740786	-87.03261798042641	72.59200000000003	0.9366754617414248	1	1	16.2666674554348	8.72549045830965	132.3058850467205	45.98039346188307	0.3176470696926117	0.09803921729326248	0.039215683937072754	0.0313725546002388	0.09099433249830587	0.9653888870155776	0.3019607961177826	0.20000000298023224	0.47058823704719543	0.20000000298023224	0.27570622805821693	0.14788966878490933	0.372692633934424
1	356	nan	0	LSL	LSL	731	731	0	0	0	nan	344	1013.0	944.0	1.0	1.214369011576263	0.8325356071095078	1.0	0.7226890756302521	0.6753411155556779	28.57189611113962	27.16615541441225	8.0	3.2171254156692686	3.0	15.572148319313188	15.82801718019051	-5.5131589503863	80.00600000000003	0.8958333333333334	1	1	17.956863582134247	7.2392158806324005	122.52157160639763	37.64313833415508	0.3019607961177826	0.09019608050584793	0.05098038911819458	0.0156862810254097	0.3987388123275545	0.5437565046472089	0.30588236451148987	0.1411764770746231	0.5098039507865906	0.15294118225574493	0.2762594397251423	0.11137255200972924	0.35616735932092336
1	357	nan	0	LSL	LSL	731	731	0	0	0	nan	220	1641.0	945.0	1.0	1.0607790582801009	0.6903550783677352	1.0	0.7857142857142857	0.8305604454136603	19.80892724513593	19.72308292331602	7.0	2.9971707343280456	2.8284271247461903	13.0	14.331178624753331	72.46648526235745	57.69400000000002	0.944206008583691	1	1	13.301961421966553	5.301960900425911	72.79215908050537	23.78039263933897	0.29019609093666077	0.09803921729326248	0.039215683937072754	0.00784313678741455	0.03528434647117952	0.3759573239485778	0.3137255012989044	0.13725490868091583	0.4431372582912445	0.1411764770746231	0.27712419629096985	0.11045751875887315	0.3308734503659335
1	358	nan	0	LSL	LSL	731	731	0	0	0	nan	189	839.0	947.0	1.0	1.040253377120655	0.5864696274801626	1.0	0.7941176470588235	0.8971543067066519	17.447706339565052	17.0	6.708203932499369	2.8022477242576675	2.8284271247461903	13.0	14.132139977296013	-68.55907130438766	51.45200000000001	0.942643391521197	1	1	12.145098626613617	4.898039318621159	66.3137272298336	21.517647475004196	0.2911764830350876	0.10588235408067703	0.054901957511901855	0.00784313678741455	0.19920243111766495	0.23606891270832966	0.3176470696926117	0.13725490868091583	0.501960813999176	0.13725490868091583	0.2760249687866731	0.11131907542320815	0.35086628163933126
1	359	nan	0	LSL	LSL	731	731	0	0	0	nan	341	1553.0	946.0	1.0	1.0424601308412746	0.5042869179447051	1.0	0.775	0.8017416336840173	22.81604501467218	23.021728866442675	9.055385138137417	3.5437626812582623	3.0	18.693528291898243	19.702479961270853	87.91099362507482	73.10800000000003	0.9304229195088677	1	1	17.000000774860382	7.890196353197098	132.94902303814888	40.41960886865854	0.3029411882162094	0.10980392247438431	0.08039215207099915	0.011764705181121826	0.19861565611972104	0.3168569771606742	0.3607843220233917	0.14901961386203766	0.5490196347236633	0.14901961386203766	0.27419356088484487	0.127261231503179	0.38987983295644835
1	360	nan	0	LSL	LSL	731	731	0	0	0	nan	232	1584.0	947.0	1.0	1.1884922622258363	0.8300888050013553	1.0	0.6904761904761905	0.7131927579019831	23.19794740508052	23.194827009486403	6.324555320336759	2.8419773759843703	2.8284271247461903	12.33288287465668	12.935899677478993	-13.062783318228112	63.93600000000002	0.9224652087475149	1	1	14.129412427544594	6.9686276614665985	91.26666902005672	31.301961675286293	0.3176470696926117	0.09803921729326248	0.07843136787414551	0.0313725471496582	0.19111744004258788	0.7138933316209253	0.3176470696926117	0.20000000298023224	0.6000000238418579	0.20000000298023224	0.2770473025008744	0.13663975806797252	0.3933908147416238
1	361	nan	0	LSL	LSL	731	731	0	0	0	nan	291	1735.0	946.0	1.0	1.0040048403653032	0.27634474837278933	1.0	0.7657894736842106	0.9111914051061252	19.714010430653012	19.4164878389476	9.055385138137417	3.4757919229957506	3.0	18.0	18.94631872551341	-31.80049830254343	63.35000000000002	0.9356913183279743	1	1	14.764706581830978	7.007843382656574	108.20784544944763	33.87451086938381	0.3137255012989044	0.0941176488995552	0.054901957511901855	0.02156863361597061	0.19681029385646961	0.7716598414164955	0.3137255012989044	0.16862745583057404	0.5098039507865906	0.16862745583057404	0.27857936946850903	0.13222346005012403	0.37184826614930455
1	362	nan	0	LSL	LSL	731	731	0	0	0	nan	391	619.0	950.0	1.0	1.0005185310609255	0.21934805666098459	1.0	0.8078512396694215	0.9431416706043229	22.631108342276505	22.47220505424423	10.770329614269007	4.035138214787099	3.605551275463989	21.0	22.079965554681344	-38.45557913218275	72.17800000000004	0.9559902200488998	1	1	17.00392237305641	7.317647270858288	176.58824145793915	42.15294209122658	0.32549020648002625	0.0941176488995552	0.12352940440177917	0.013725489377975464	0.25089615025874246	0.4404537061699402	0.3019607961177826	0.13725490868091583	0.6823529601097107	0.13725490868091583	0.27875282578781	0.119961430669808	0.45163233109447354
1	363	nan	0	LSL	LSL	731	731	0	0	0	nan	307	563.0	953.0	1.0	1.0419591463528421	0.6527973729737875	1.0	0.7694235588972431	0.8873665326958586	22.799246407288305	22.47220505424423	8.54400374531753	3.4698348484799526	3.0	16.76007159889241	17.27117165316134	61.80711928140167	65.93600000000002	0.9431643625192012	1	1	15.4196085780859	7.364706128835678	130.72549410164356	36.760785318911076	0.3176470696926117	0.10588235408067703	0.09607845544815063	0.0156862735748291	0.2464395238571809	0.48308005183952557	0.3137255012989044	0.1568627506494522	0.686274528503418	0.1568627506494522	0.27535015318010536	0.13151260944349424	0.4258159416991647
1	364	nan	0	LSL	LSL	731	731	0	0	0	nan	275	1307.0	954.0	1.0	1.0047144695818464	0.2557197669246525	1.0	0.7617728531855956	0.9008578139038255	19.119368395028904	18.867962264113206	8.94427190999916	3.3812326026584936	3.0	17.84656829757475	18.4836675739103	62.43821891389539	61.93600000000002	0.933786078098472	1	1	14.3568634390831	6.976470850408077	122.36078840494156	33.84313838928938	0.3176470696926117	0.10196078568696976	0.12156865000724792	0.021568626165390015	0.13996829225549132	0.6536888442405548	0.30980393290519714	0.18039216101169586	0.6941176652908325	0.18039216101169586	0.276093527674675	0.1341629009693861	0.4449483214725148
1	365	nan	0	LSL	LSL	731	731	0	0	0	nan	449	1342.0	953.0	1.0	1.3560910569255182	0.8724285505555887	1.0	0.6681547619047619	0.6328899696753115	35.40302662319082	32.449961479175904	8.94427190999916	3.4082884299658502	3.0	17.84656829757475	17.302934506305593	15.78039650597135	94.42000000000003	0.8795298726738492	1	1	22.262746155261993	10.850980766117573	155.1607884466648	59.0196098536253	0.3019607961177826	0.11764705926179886	0.039215683937072754	0.011764712631702423	0.33469575256567163	0.4439388247383745	0.3450980484485626	0.16470588743686676	0.48235294222831726	0.16862745583057404	0.27828432694077493	0.13563725957646966	0.3455696847364472
1	366	nan	0	LSL	LSL	731	731	0	0	0	nan	310	1533.0	953.0	1.0	1.06050723487254	0.6762035189240533	1.0	0.7045454545454546	0.747759380786036	23.343561763046598	22.80350850198276	8.06225774829855	3.3726584431651867	3.0	15.940934792597819	17.197549090443076	-27.602622644746226	72.17800000000004	0.9309309309309309	1	1	16.501961514353752	7.180392406880856	123.30980755388737	37.0235305801034	0.3117647171020508	0.10588235408067703	0.08235293626785278	0.0156862735748291	0.13490209192628924	0.5056860361898027	0.35686275362968445	0.16078431904315948	0.5686274766921997	0.16078431904315948	0.2845165778336854	0.12379986908415268	0.3977735727544754
1	367	nan	0	LSL	LSL	731	731	0	0	0	nan	178	351.0	956.0	1.0	1.0126990445553432	0.5001268342325369	1.0	0.7946428571428571	0.9367340026166356	16.25715273634896	15.652475842498529	7.0	2.8172407008514337	2.53224755112299	13.0	14.077916586364537	13.516828269393395	48.866000000000014	0.9368421052631579	1	1	11.211765259504318	4.8196079432964325	57.82745283842087	20.647059209644794	0.2862745225429535	0.10980392247438431	0.03529411554336548	0.00784313678741455	0.07086763887388303	0.2302806665983262	0.29019609093666077	0.13333334028720856	0.4313725531101227	0.13333334028720856	0.2734576892562029	0.1175514132511325	0.3248733305529262
1	368	nan	0	LSL	LSL	731	731	0	0	0	nan	205	1253.0	958.0	1.0	1.0045351110200105	0.28723239365052816	1.0	0.7536764705882353	0.8611609981721916	16.59286271036842	16.278820596099706	7.615773105863909	2.9976656274466262	2.8284271247461903	15.0	15.893654827580836	15.598914082242642	54.69400000000002	0.9276018099547512	1	1	12.164706468582153	4.443137317895889	74.50196245312691	20.0941179767251	0.30588236451148987	0.09019608050584793	0.05882352590560913	0.009803920984268188	0.09341661126477901	0.32000880829458306	0.32549020648002625	0.11764705926179886	0.4941176474094391	0.11764705926179886	0.2764706015586853	0.10098039358854294	0.36342420708842393
1	369	nan	0	LSL	LSL	731	731	0	0	0	nan	208	1284.0	957.0	1.0	1.4847062807565221	0.8943021720095785	1.0	0.6028985507246377	0.6107340298868664	25.647647940340054	23.40939982143925	5.385164807134504	2.3679246978388155	2.23606797749979	11.700427342623003	11.476387497958015	15.56459757761528	65.42000000000003	0.8387096774193549	1	1	14.321569323539734	5.788235440850258	65.33725720643997	23.65098100155592	0.2823529541492462	0.10196078568696976	0.027450978755950928	0.011764712631702423	0.061748158034094634	0.09590888003856636	0.3019607961177826	0.1411764770746231	0.42352941632270813	0.14509804546833038	0.2754147946834564	0.11131222001635112	0.31412142887711525
1	370	nan	0	LSL	LSL	731	731	0	0	0	nan	250	1368.0	959.0	1.0	1.013643264016319	0.45755485530299406	1.0	0.7309941520467836	0.9281801963242411	19.036345396558062	18.973665961010276	8.48528137423857	3.2369916152393987	2.8284271247461903	15.556349186104045	16.926764167985777	-34.21457225711633	58.178000000000026	0.9380863039399625	1	1	12.988235920667648	5.349019788205624	88.14510023593903	26.564706586301327	0.3019607961177826	0.09019608050584793	0.047058820724487305	0.0156862735748291	0.024535842222940026	0.658461441553258	0.3019607961177826	0.16862745583057404	0.47058823704719543	0.16862745583057404	0.2763454451205883	0.11380893166394944	0.3525804009437561
1	371	nan	0	LSL	LSL	731	731	0	0	0	nan	233	245.0	961.0	1.0	1.0213537618225208	0.5551279830594211	1.0	0.8175438596491228	0.9243950421090067	18.98147675253506	18.681541692269406	8.0	3.1381406975901034	2.8284271247461903	14.0	15.788126952183763	-2.31102184276181	56.28000000000002	0.9471544715447154	1	1	13.200000643730164	5.294117771089077	77.2862768471241	23.686275087296963	0.2980392277240753	0.08235294371843338	0.029411762952804565	0.0156862735748291	0.04572332557668934	0.6109727762408623	0.30588236451148987	0.1411764770746231	0.43921568989753723	0.1411764770746231	0.2750000134110451	0.11029412023102243	0.33170075900053264
1	372	nan	0	LSL	LSL	731	731	0	0	0	nan	481	823.0	952.0	1.0	1.1089985160918046	0.7453485010220047	1.0	0.8293103448275863	0.7816665490455866	30.698860967698906	29.154759474226502	9.219544457292887	3.985165643335834	3.605551275463989	19.0	20.466164434168963	87.43043633240022	87.93600000000002	0.9312681510164569	1	1	20.976471602916718	10.031372964382172	197.31765323877335	57.79608045518398	0.3186274617910385	0.10588235408067703	0.09019610285758972	0.0156862735748291	0.4556772574373052	0.8307471322583727	0.30980393290519714	0.1568627506494522	0.5960784554481506	0.1568627506494522	0.27600620530153575	0.13199174953134438	0.4102238113072211
1	373	nan	0	LSL	LSL	731	731	0	0	0	nan	193	1594.0	961.0	1.0	1.0308397530310358	0.5345407812980651	1.0	0.7148148148148148	0.8107515738889413	17.250432112685342	17.11724276862369	7.0	2.8106299398789165	2.23606797749979	13.555759686924786	14.579076463324123	-16.354835557643202	54.694000000000024	0.9146919431279621	1	1	12.16862803697586	6.4156864657998085	59.52941396832466	25.439216375350952	0.2862745225429535	0.10294117778539658	0.019607841968536377	0.027450978755950928	0.07595717856409334	0.6864953257352826	0.2980392277240753	0.18039216101169586	0.364705890417099	0.18431372940540314	0.27655972811308777	0.14581105604090475	0.3084425594213713
1	374	nan	0	LSL	LSL	731	731	0	0	0	nan	232	905.0	962.0	1.0	1.0360932301728858	0.6361920623320168	1.0	0.7631578947368421	0.9125628974822595	19.644868018320995	18.973665961010276	7.280109889280518	3.093620110444314	2.8284271247461903	14.546477236774544	15.156619267336152	66.68644815326815	56.52200000000002	0.9373737373737374	1	1	12.858824163675308	4.509804002940655	91.603924036026	21.64705926179886	0.3176470696926117	0.08235294371843338	0.07843136787414551	0.00784313678741455	0.17428202119350053	0.2714013125720382	0.3176470696926117	0.12156862765550613	0.572549045085907	0.12156862765550613	0.2735920034824534	0.0959532766583118	0.3948445001552845
1	375	nan	0	LSL	LSL	731	731	0	0	0	nan	359	937.0	964.0	1.0	1.330509291833921	0.8624791393926863	1.0	0.6515426497277677	0.6382050400130019	31.153894945863403	28.635642126552707	8.06225774829855	3.1135442937308078	2.8284271247461903	15.795079489590238	15.76675613457649	74.82189363158935	84.07600000000004	0.8734793187347932	1	1	19.0039224922657	6.819607973098755	141.2745147049427	35.12549093365669	0.29411765933036804	0.08627451211214066	0.07058823108673096	0.00784313678741455	1.0173347567943312	0.075359955228389	0.3176470696926117	0.13333334028720856	0.6392157077789307	0.13333334028720856	0.2754191665545754	0.09883489816085152	0.39352232508340584
1	376	nan	0	LSL	LSL	731	731	0	0	0	nan	259	1055.0	964.0	1.0	1.1237418537633341	0.7795297825074898	1.0	0.7038043478260869	0.6931856555067332	23.125081508729714	22.847319317591726	7.280109889280518	3.0390026157763197	2.8284271247461903	14.960307844787513	14.484745462703495	78.76210123828167	68.52200000000002	0.9055944055944056	1	1	15.549020320177078	6.309804059565067	112.98823902010918	27.15686333179474	0.3166666775941849	0.09019608050584793	0.11372548341751099	0.0156862735748291	0.1582507487281894	0.27110199802560625	0.32549020648002625	0.1411764770746231	0.6901960968971252	0.1411764770746231	0.28270946036685596	0.11472371017391031	0.43624802710466865
1	377	nan	0	LSL	LSL	731	731	0	0	0	nan	231	1411.0	967.0	1.0	1.01879999386975	0.4124983747001929	1.0	0.7129629629629629	0.8241009168880129	18.151249252552848	18.384776310850235	7.615773105863909	3.066068223023149	2.8284271247461903	16.099689437998485	16.53503182480978	-2.8105110152196118	59.35000000000002	0.9166666666666666	1	1	13.431373178958893	5.658823624253273	85.12157061696053	25.125490590929985	0.3088235408067703	0.0941176488995552	0.05882352590560913	0.00784313678741455	0.2068844139921562	0.14795429394580084	0.3294117748737335	0.13333334028720856	0.5254902243614197	0.13333334028720856	0.2798202745616436	0.11789215883860986	0.3684916476924698
1	378	nan	0	LSL	LSL	731	731	0	0	0	nan	281	1741.0	968.0	1.0	1.0110523589015106	0.49291344891046085	1.0	0.8216374269005848	0.9456273921842523	20.342139157416074	20.248456731316587	8.602325267042627	3.4605008437528118	3.0	16.97056274847714	17.699254835498394	-37.02953859087494	61.10800000000002	0.9574105621805792	1	1	14.666667342185974	6.329412005841732	97.42353197932243	29.372550033032894	0.30980393290519714	0.0784313753247261	0.03529411554336548	0.023529410362243652	0.20853855811023356	0.9724827013093716	0.3176470696926117	0.1568627506494522	0.4627451002597809	0.1568627506494522	0.28205129504203796	0.12171946165080254	0.3467029607805069
1	379	nan	0	LSL	LSL	731	731	0	0	0	nan	364	805.0	968.0	1.0	1.623459295013603	0.9054116509124348	1.0	0.580542264752791	0.5291614719380126	35.73276165832318	32.89376840679705	8.06225774829855	2.948032387793766	2.8284271247461903	16.232202792116894	15.169798550694393	-15.908559166751512	92.97400000000005	0.8253968253968254	1	1	20.678432375192642	8.956863038241863	130.9803956747055	39.92156995087862	0.29411765933036804	0.08627451211214066	0.0627450942993164	0.023529410362243652	0.7287152998481817	1.2495134075942609	0.3137255012989044	0.16862745583057404	0.5333333611488342	0.16862745583057404	0.2757124316692352	0.11942484050989151	0.35983625185358653
1	380	nan	0	LSL	LSL	731	731	0	0	0	nan	360	1539.0	967.0	1.0	1.3890718639885327	0.8880738103627993	1.0	0.6112054329371817	0.6715525448190325	32.456404797190636	31.32091952673165	7.615773105863909	3.1513713406310955	2.8284271247461903	15.027123243977561	14.920238139023288	-23.182098121657845	82.07600000000004	0.9	1	1	18.831373438239098	8.372549302875996	131.85098420083523	42.89804069697857	0.29411765933036804	0.10588235408067703	0.0627450942993164	0.0156862735748291	0.8185026465195216	0.3303197111888669	0.3490196168422699	0.1568627506494522	0.5882353186607361	0.1568627506494522	0.27693196232704553	0.12312572504229405	0.366252733891209
1	381	nan	0	LSL	LSL	731	731	0	0	0	nan	265	742.0	970.0	1.0	1.0948763866992541	0.7485497482539349	1.0	0.7340720221606648	0.8847622896151925	22.707026822198188	22.02271554554524	7.615773105863909	3.1783602714577506	2.8284271247461903	14.142135623730951	15.056544319274273	-44.83841345744239	61.35000000000002	0.954954954954955	1	1	14.149020284414291	5.541176602244377	96.98431584239006	25.3294123634696	0.3019607961177826	0.08627451211214066	0.06470587849617004	0.00784313678741455	0.1118742411706204	0.2893606272096961	0.30588236451148987	0.1568627506494522	0.49803921580314636	0.1568627506494522	0.27743177028263316	0.10865052161263485	0.36597855034864174
1	382	nan	0	LSL	LSL	731	731	0	0	0	nan	293	1789.0	972.0	1.0	1.0136359068072633	0.41007633372140373	1.0	0.8116343490304709	0.9075706385482377	20.367318483291374	20.615528128088304	9.0	3.4953179574897915	3.0	17.67766952966369	18.57603736507756	-45.144947907708136	63.69400000000002	0.9559543230016313	1	1	15.184314414858818	5.294117733836174	127.65882785618305	26.87843195348978	0.32156863808631897	0.08235294371843338	0.11372551321983337	0.011764705181121826	0.1970169633329691	0.4069263608536577	0.34117648005485535	0.10980392247438431	0.6666666865348816	0.11372549086809158	0.2811910076825707	0.09803921729326248	0.43569565821222883
1	383	nan	0	LSL	LSL	731	731	0	0	0	nan	414	426.0	973.0	1.0	1.0082889322226332	0.44856301894452777	1.0	0.75	0.8812584993528318	24.34853539224818	24.041630560342615	10.770329614269007	4.0828082940474095	3.605551275463989	21.46625258399798	21.761532868552646	88.72468874652267	76.83400000000003	0.9484536082474226	1	1	17.4588243663311	8.764706164598465	176.24706435203552	49.95294238626957	0.3392156958580017	0.10196078568696976	0.0784313976764679	0.011764712631702423	0.08516025171912182	0.8284818784019706	0.30588236451148987	0.1764705926179886	0.615686297416687	0.1764705926179886	0.27712419629096985	0.1391223200729915	0.42571754674404716
1	384	nan	0	LSL	LSL	731	731	0	0	0	nan	277	1070.0	971.0	1.0	1.021587543375528	0.5520039419793235	1.0	0.8099415204678363	0.8974131422188604	20.668221940247097	20.591260281974	8.54400374531753	3.377279799039104	3.0	16.47375535160746	17.23402119635374	-63.46580901576746	62.28000000000002	0.9486301369863014	1	1	14.7019614726305	6.80000027269125	118.05490578711033	32.305883556604385	0.30980393290519714	0.09019608050584793	0.1098039448261261	0.01764705777168274	0.25344953467624703	0.5955355047463171	0.3137255012989044	0.15294118225574493	0.6509804129600525	0.15294118225574493	0.2773954994835944	0.12830189193757074	0.42619099562133694
1	385	nan	0	LSL	LSL	731	731	0	0	0	nan	492	656.0	976.0	1.0	1.2034666591943177	0.8030082691513111	1.0	0.6348387096774194	0.6194542154310936	33.38428988094098	32.802438933713454	10.0	3.770853585230141	3.1622776601683795	20.523907260333477	19.895964624819744	65.81355334870086	99.90400000000004	0.8880866425992779	1	1	22.725491270422935	11.572549425065517	198.38039891421795	64.11764921247959	0.30588236451148987	0.11372549086809158	0.08235293626785278	0.0156862810254097	0.9771341217492724	0.30768916787712847	0.33725491166114807	0.1764705926179886	0.6980392336845398	0.1764705926179886	0.27714013744418214	0.14112865152518925	0.40321219291507715
1	386	nan	0	LSL	LSL	731	731	0	0	0	nan	458	976.0	974.0	1.0	1.213833679074163	0.8319874481338009	1.0	0.6058201058201058	0.6938529597322527	32.9319110701677	30.23243291566195	8.54400374531753	3.630641323576807	3.1622776601683795	17.67766952966369	18.27044162012294	45.54170264043262	91.07600000000004	0.916	1	1	20.525491163134575	7.745098151266575	188.53333945572376	44.94902039319277	0.3176470696926117	0.09019608050584793	0.09411764144897461	0.011764705181121826	0.6248187023197914	0.3101723682813417	0.3019607961177826	0.125490203499794	0.6549019813537598	0.12941177189350128	0.2773715022045213	0.10466348853062939	0.411644845973196
1	387	nan	0	LSL	LSL	731	731	0	0	0	nan	428	1556.0	975.0	1.0	1.0432303611589795	0.6578733877781849	1.0	0.7482517482517482	0.887799575368898	26.97408325978218	26.419689627245813	10.0	4.034884716063946	3.605551275463989	20.00384578409477	20.314952084585414	-20.752161066971468	77.83400000000003	0.9469026548672567	1	1	17.823530286550522	8.572549298405647	183.77647709846497	54.5725507363677	0.3137255012989044	0.10196078568696976	0.10588234663009644	0.023529410362243652	0.054882277718438115	0.4722719474104673	0.32549020648002625	0.1725490242242813	0.6470588445663452	0.1764705926179886	0.2742081582546234	0.13188537382162535	0.4293842922861331
1	388	nan	0	LSL	LSL	731	731	0	0	0	nan	495	759.0	976.0	1.0	1.1563463122093582	0.6567161089611827	1.0	0.656498673740053	0.6345882604233474	30.512012365364367	30.886890422961002	9.486832980505138	3.6937438620382776	3.1622776601683795	23.70232056149777	23.010264525688115	-31.104913134642224	99.00600000000003	0.8745583038869258	1	1	23.149020716547966	11.784314133226871	190.7686330229044	63.83529616892338	0.29411765933036804	0.10196078568696976	0.08627450466156006	0.023529410362243652	0.7255876041343507	0.8355255767627809	0.32549020648002625	0.1764705926179886	0.6117647290229797	0.18431372940540314	0.27558357995890437	0.14028945396698655	0.3853911778240493
1	389	nan	0	LSL	LSL	731	731	0	0	0	nan	227	1239.0	977.0	1.0	1.069390873356403	0.5722984907568353	1.0	0.7418300653594772	0.7913767524223485	19.28054361797559	19.72308292331602	7.0	2.9059126337037773	2.8284271247461903	15.764815627361644	15.81092086144269	-74.70707439256492	60.03800000000001	0.9134808853118712	1	1	14.262745782732964	5.137254983186722	75.60392381250858	21.749020002782345	0.29019609093666077	0.08627451211214066	0.04313725233078003	0.011764705181121826	0.22617899493464655	0.36789988708228366	0.3019607961177826	0.11372549086809158	0.4470588266849518	0.11372549086809158	0.2742835727448647	0.09879336506128311	0.3330569330947515
1	390	nan	0	LSL	LSL	731	731	0	0	0	nan	581	324.0	978.0	1.0	1.3548031449353317	0.8676174891627004	1.0	0.6102941176470589	0.631902204737059	40.102432474197094	36.359317925395686	8.94427190999916	3.6933558465164045	3.605551275463989	20.499020368436483	19.940222006133435	-61.18532093313218	107.49000000000004	0.8763197586726998	1	1	25.89019726216793	10.964706264436245	222.49804474413395	60.250982359051704	0.32156863808631897	0.0784313753247261	0.05882352590560913	0.019607841968536377	0.8153821305168715	0.5708808201697316	0.32156863808631897	0.16470588743686676	0.572549045085907	0.16470588743686676	0.2814151876322601	0.11918158983082874	0.382957047752382
1	391	nan	0	LSL	LSL	731	731	0	0	0	nan	279	674.0	981.0	1.0	1.075352724331739	0.7082315488485955	1.0	0.7045454545454546	0.8064340802024252	22.63215052749525	21.633307652783937	7.615773105863909	3.1916132995942963	2.8284271247461903	15.263374077683286	15.97785064348564	-65.99059453720183	65.93600000000002	0.9117647058823529	1	1	15.603922262787819	7.317647315561771	101.3451002985239	34.062746182084084	0.30588236451148987	0.10588235408067703	0.05098038911819458	0.013725493103265762	0.1980053923216119	0.3385576410345458	0.3686274588108063	0.16862745583057404	0.49803921580314636	0.16862745583057404	0.28370767750523307	0.13304813301021404	0.36324408709148354
1	392	nan	0	LSL	LSL	731	731	0	0	0	nan	444	1044.0	977.0	1.0	1.2659100598754678	0.8424615480095852	1.0	0.5873015873015873	0.6966968035185026	33.33617630260145	30.610455730027933	8.54400374531753	3.455222087174562	3.1622776601683795	17.55339345031671	17.96008085861726	51.741334981105794	89.49000000000004	0.8871128871128872	1	1	20.690197065472603	8.576470784842968	166.4823587089777	46.776471592485905	0.3019607961177826	0.09019608050584793	0.05098038911819458	0.011764705181121826	1.1069875939889369	0.22610781045545672	0.3176470696926117	0.14509804546833038	0.5764706134796143	0.15294118225574493	0.27586929420630135	0.11435294379790624	0.3749602673625624
1	393	nan	0	LSL	LSL	731	731	0	0	0	nan	287	1400.0	980.0	1.0	1.0076500442800498	0.38380615215629116	1.0	0.7192982456140351	0.8803399007775989	19.98598261908142	20.223748416156685	9.0	3.444923406214727	3.0	17.67766952966369	18.455329901071778	21.427007501428836	64.00600000000003	0.9363784665579119	1	1	13.86274579167366	6.831372767686844	111.35294434428215	35.03137366473675	0.3019607961177826	0.10196078568696976	0.08235293626785278	0.017647061496973038	0.19037495979567737	0.39207568971366913	0.3176470696926117	0.16470588743686676	0.5843137502670288	0.16470588743686676	0.27181854493477764	0.13394848564091852	0.38798935311596566
1	394	nan	0	LSL	LSL	731	731	0	0	0	nan	277	1603.0	979.0	1.0	1.0976552988239423	0.7524473669485187	1.0	0.7406417112299465	0.8361303569586797	23.289599188750344	22.47220505424423	7.615773105863909	3.185660532476049	3.0	14.51310225232019	15.339749975448637	-17.911576427170495	64.52200000000002	0.9342327150084317	1	1	15.192157596349716	7.905882582068443	97.2784338593483	36.647059842944145	0.30980393290519714	0.09117647260427475	0.037254899740219116	0.03529411554336548	0.21247699620287613	0.913709555649419	0.3176470696926117	0.20000000298023224	0.5058823823928833	0.20000000298023224	0.2762210472063585	0.1437433196739717	0.35118568180270143
1	395	nan	0	LSL	LSL	731	731	0	0	0	nan	210	242.0	982.0	1.0	1.0117142781628565	0.4736773862275523	1.0	0.7777777777777778	0.8455397022820085	17.512487345749044	17.46424919657298	7.615773105863909	3.0094343907852448	2.8284271247461903	14.0	15.423220201989297	2.7013913243184158	55.86600000000002	0.9271523178807947	1	1	12.890196681022644	5.1137256771326065	63.756865203380585	20.537255585193634	0.2823529541492462	0.0784313753247261	0.019607841968536377	0.0156862735748291	0.15581326234522036	0.8664530058205918	0.30980393290519714	0.14509804546833038	0.37254902720451355	0.14509804546833038	0.2802216669787531	0.11116794950288275	0.30360412001609804
1	396	nan	0	LSL	LSL	731	731	0	0	0	nan	473	1422.0	983.0	1.0	1.5393708312452505	0.9176877141039858	1.0	0.4777777777777778	0.5715998346514213	40.03173138251332	36.796738985948195	8.06225774829855	3.294403159918989	3.0	16.342896093030184	15.904706094921647	53.139595093076274	101.97400000000005	0.8743068391866913	1	1	23.29804030060768	10.58823561668396	166.49804350733757	55.2784328982234	0.30588236451148987	0.10588235408067703	0.04117646813392639	0.011764705181121826	0.35413764285298427	0.23208007595369545	0.3333333432674408	0.1725490242242813	0.5215686559677124	0.1725490242242813	0.28069928073021305	0.1275691038154694	0.3520043203114959
1	397	nan	0	LSL	LSL	731	731	0	0	0	nan	199	297.0	986.0	1.0	1.6277730311314575	0.9373332268505555	1.0	0.4806763285024155	0.573979141440359	27.167766411193877	26.076809620810597	5.0	2.2922584469670517	2.23606797749979	9.089425012552969	9.466180129213772	-34.3584064422659	66.00600000000003	0.9212962962962963	1	1	14.282353609800339	3.607843302190304	71.6627467572689	14.011765349656343	0.3088235408067703	0.06666667014360428	0.04901960492134094	0.003921568393707275	0.10275728524939477	0.2594035292147598	0.32156863808631897	0.08627451211214066	0.49803921580314636	0.08627451211214066	0.28004614921177134	0.07074202553314321	0.36011430531290906
1	398	nan	0	LSL	LSL	731	731	0	0	0	nan	219	1148.0	986.0	1.0	1.0133809192653906	0.5141243664247134	1.0	0.7577854671280276	0.8872319196578901	18.101036785947336	18.027756377319946	7.810249675906654	3.059955396518681	2.8284271247461903	14.849242404917497	15.525542528243015	36.074178125910166	55.69400000000002	0.9358974358974359	1	1	12.60784375667572	6.1882354617118835	75.7294137775898	27.09411821514368	0.29411765933036804	0.11372549086809158	0.05098038911819458	0.00784313678741455	0.04041902759994891	0.43927747960899977	0.29411765933036804	0.18431372940540314	0.46666666865348816	0.18431372940540314	0.27408355992773303	0.13452685786330182	0.3457964099433324
1	399	nan	0	LSL	LSL	731	731	0	0	0	nan	338	1683.0	985.0	1.0	1.2775581823461408	0.8637540819618656	1.0	0.5878260869565217	0.7117903177410237	29.652875486987124	29.206163733020468	7.615773105863909	3.178558645734294	2.8284271247461903	14.340130552484348	14.942486343413753	45.697099908124905	77.24800000000003	0.9362880886426593	1	1	17.40000084042549	7.011764921247959	104.21961170434952	39.93333460390568	0.29019609093666077	0.10588235408067703	0.0156862735748291	0.0156862810254097	0.13849923356680166	0.5297870140327903	0.3137255012989044	0.16862745583057404	0.3764705955982208	0.16862745583057404	0.27619048953056335	0.11129785589282475	0.3083420464625725
1	400	nan	0	LSL	LSL	731	731	0	0	0	nan	313	1364.0	987.0	1.0	1.1135063635730698	0.7583949111379144	1.0	0.6955555555555556	0.8121487232327362	25.005507520470257	24.73863375370596	7.810249675906654	3.3034361181583725	3.0	16.099689437998485	16.298473151770523	76.59420361108542	69.59200000000003	0.9219440353460973	1	1	15.564706653356552	5.862745173275471	118.74510160088539	31.34509850293398	0.3019607961177826	0.09019608050584793	0.07450979948043823	0.00784313678741455	0.39349262153287895	0.46062167070277776	0.30588236451148987	0.12156862765550613	0.5607843399047852	0.12156862765550613	0.2730650290062553	0.10285517847851704	0.37937732140857955
1	401	nan	0	LSL	LSL	731	731	0	0	0	nan	697	399.0	989.0	1.0	1.5240815254219031	0.858362957838511	1.0	0.6071428571428571	0.47037544114501634	46.27370495374692	43.829214001622255	8.06225774829855	3.4551774078796966	3.1622776601683795	26.3449160595377	23.74039647637436	-80.8171134793138	136.45800000000003	0.743863393810032	1	1	31.290197610855103	14.764706410467625	220.36863508820534	85.38039480894804	0.2872549146413803	0.10980392247438431	0.023529410362243652	0.011764712631702423	0.16485474965264357	0.7612343559023946	0.30588236451148987	0.16470588743686676	0.4470588266849518	0.16470588743686676	0.27447541763907984	0.1295149685128739	0.31616733872052416
1	402	nan	0	LSL	LSL	731	731	0	0	0	nan	222	687.0	989.0	1.0	1.0203857361290103	0.4569317523835122	1.0	0.7302631578947368	0.8431306609422488	18.000827945991283	18.439088914585774	7.615773105863909	3.0372619271708357	2.8284271247461903	15.0	16.011768064748406	-11.519822748628622	57.52200000000003	0.9327731092436975	1	1	13.325490772724152	5.552941359579563	79.56470775604248	24.67843199521303	0.3137255012989044	0.09803921729326248	0.04313725233078003	0.011764705181121826	0.19193231326663937	0.3357647856047252	0.3686274588108063	0.14901961386203766	0.45098039507865906	0.14901961386203766	0.28968458201574243	0.1207161165125992	0.35839958448667786
1	403	nan	0	LSL	LSL	731	731	0	0	0	nan	326	448.0	991.0	1.0	1.007710021284771	0.44640758834308975	1.0	0.740909090909091	0.8966787338092451	21.599863408940994	21.840329667841555	9.433981132056603	3.6815315820295234	3.1622776601683795	18.782971010998235	19.32820017613564	-80.62004518610502	67.59200000000003	0.9340974212034384	1	1	15.501961529254913	7.509804166853428	128.6509838104248	40.188236482441425	0.3137255012989044	0.10196078568696976	0.08235293626785278	0.019607841968536377	0.2577163116581791	0.7296754212496731	0.3176470696926117	0.16470588743686676	0.5607843399047852	0.16470588743686676	0.27682074159383774	0.13410364583666837	0.39463491966387976
1	404	nan	0	LSL	LSL	731	731	0	0	0	nan	327	539.0	991.0	1.0	1.0114542780931821	0.4770940378756047	1.0	0.7785714285714286	0.8795905987342884	21.84530417126463	21.18962010041709	9.219544457292887	3.6611921749201626	3.1622776601683795	18.741484552810732	19.198794743897512	81.62439684369734	68.35000000000002	0.9450867052023122	1	1	15.866667404770851	7.368627741932869	136.63529808819294	35.933334551751614	0.3294117748737335	0.08627451211214066	0.07843136787414551	0.023529410362243652	0.029608735773000144	0.8591976914943819	0.30588236451148987	0.16078431904315948	0.572549045085907	0.16078431904315948	0.2783625860486114	0.12927417091110296	0.4178449482819356
1	405	nan	0	LSL	LSL	731	731	0	0	0	nan	192	860.0	990.0	1.0	1.0524777119178625	0.6809722965861792	1.0	0.7529411764705882	0.844467953432308	18.363101104994833	17.88854381999832	6.708203932499369	2.8195325809415093	2.53224755112299	13.3128047094055	13.447467464434462	-52.15001168877428	53.45200000000001	0.9434889434889435	1	1	12.435294672846794	5.058823734521866	71.58431522548199	20.92549093067646	0.30588236451148987	0.08627451211214066	0.05882352590560913	0.023529410362243652	0.14120114033035305	0.6937245357540651	0.32156863808631897	0.14509804546833038	0.5058823823928833	0.14901961386203766	0.2826203334737908	0.11497326669367877	0.3728349751327187
1	406	nan	0	LSL	LSL	731	731	0	0	0	nan	307	1385.0	989.0	1.0	1.0464520306293923	0.630898839031129	1.0	0.7309523809523809	0.8808885471149046	22.646926108403488	22.20360331117452	8.54400374531753	3.4311028394569627	3.0	16.97056274847714	17.570959611843953	-55.46455398417255	66.17800000000003	0.9446153846153846	1	1	15.30196151137352	6.086274646222591	113.1960808634758	31.686275146901608	0.30588236451148987	0.0941176488995552	0.0627450942993164	0.003921568393707275	0.17987627669064582	0.5206529860718518	0.3176470696926117	0.16470588743686676	0.501960813999176	0.16470588743686676	0.2782174820249731	0.11065953902222893	0.36871687577679413
1	407	nan	0	LSL	LSL	731	731	0	0	0	nan	293	780.0	993.0	1.0	1.3371658739700032	0.86192810345106	1.0	0.6782407407407407	0.5935016864640567	28.21526509193304	27.51363298439521	6.708203932499369	2.8638074178420583	2.8284271247461903	14.592226111197858	14.30600042771114	-89.0720669341399	78.76400000000002	0.8407460545193687	1	1	17.780393034219742	8.180392362177372	96.21961084008217	33.941177152097225	0.2862745225429535	0.10588235408067703	0.03529411554336548	0.00784313678741455	0.39760806503498064	0.23488147849603377	0.30980393290519714	0.16078431904315948	0.4941176474094391	0.16078431904315948	0.27354450821876525	0.12585219018734417	0.3283945762460142
1	408	nan	0	LSL	LSL	731	731	0	0	0	nan	504	1248.0	993.0	1.0	1.3899309449581319	0.8593634638325515	1.0	0.6545454545454545	0.5259855470334032	37.624240257712124	34.92849839314596	9.219544457292887	3.4391025769585792	3.0	20.788310324647508	19.239729692123447	-7.201992895132934	109.73200000000004	0.8255528255528255	1	1	23.929412961006165	11.352941580116749	191.30588907003403	62.015688471496105	0.29019609093666077	0.10588235408067703	0.05882352590560913	0.0156862735748291	1.1548644689115763	0.68446596482905	0.29411765933036804	0.16078431904315948	0.6313725709915161	0.16078431904315948	0.27192514728416095	0.12901069977405397	0.379575176726258
1	409	nan	0	LSL	LSL	731	731	0	0	0	nan	330	1789.0	992.0	1.0	1.0095617310328822	0.42983980950776546	1.0	0.7857142857142857	0.9142155495786284	21.66409849765519	21.470910553583888	9.433981132056603	3.671097437351051	3.1622776601683795	18.51420703322088	19.560626442741746	-60.23450434904799	67.35000000000002	0.944206008583691	1	1	15.81176546216011	6.631372734904289	147.0666719675064	36.25098118185997	0.3294117748737335	0.09803921729326248	0.1098039448261261	0.011764705181121826	0.1545257628865585	0.32557063633694644	0.3529411852359772	0.1568627506494522	0.6313725709915161	0.1568627506494522	0.2773993940729844	0.11633987254218052	0.4456565817197164
1	410	nan	0	LSL	LSL	731	731	0	0	0	nan	214	499.0	997.0	1.0	1.0150148807051613	0.528725715806375	1.0	0.7925925925925926	0.9327647394454429	17.9877517719378	17.26267650163207	7.615773105863909	3.0512073055895197	2.8284271247461903	14.0	15.26787313379951	-79.43262835273347	53.69400000000002	0.9427312775330396	1	1	12.36078491806984	5.313725657761097	69.59608066082001	24.223530061542988	0.29411765933036804	0.09803921729326248	0.0313725471496582	0.0156862735748291	0.04399494962220736	0.5565982875260583	0.3019607961177826	0.14509804546833038	0.40392157435417175	0.14509804546833038	0.2746841092904409	0.11808279239469105	0.3252153301907477
1	411	nan	0	LSL	LSL	731	731	0	0	0	nan	268	901.0	996.0	1.0	1.0016403335237507	0.3097161308912963	1.0	0.8271604938271605	0.945112039507792	18.997433730552356	18.601075237738275	8.94427190999916	3.418560663994465	3.0	17.0	18.06331222551539	39.14587734741018	59.69400000000002	0.9520426287744227	1	1	14.203922227025032	6.400000244379044	120.10588665306568	29.564706899225712	0.34117648005485535	0.08235294371843338	0.10588234663009644	0.027450978755950928	0.0799561679440538	0.9011777909791491	0.3137255012989044	0.16470588743686676	0.6235294342041016	0.16470588743686676	0.2785082789612751	0.12549020087017732	0.44815629348158836
1	412	nan	0	LSL	LSL	731	731	0	0	0	nan	320	647.0	997.0	1.0	1.0421692900056414	0.5447388742467301	1.0	0.8	0.7876459844287159	22.37595498887336	24.20743687382041	9.219544457292887	3.4698574180262796	3.0	18.55249638057422	18.764603914408816	39.56105618460851	71.45200000000003	0.9370424597364568	1	1	17.333334118127823	7.847059115767479	119.83137568831444	37.61568736284971	0.30588236451148987	0.10588235408067703	0.06666666269302368	0.011764705181121826	0.40314208177997923	0.35334704895556285	0.3450980484485626	0.14901961386203766	0.5529412031173706	0.14901961386203766	0.2841530183299643	0.12864031337323736	0.3744730490259826
1	413	nan	0	LSL	LSL	731	731	0	0	0	nan	243	977.0	997.0	1.0	1.028590680884782	0.6021778576897032	1.0	0.7147058823529412	0.8384199211556659	19.77107792917277	19.235384061671343	7.615773105863909	3.1644348269972298	2.8284271247461903	14.758048651498612	15.784476632507534	20.954645739297657	60.35000000000002	0.9364161849710982	1	1	13.266667306423187	4.596078515052795	89.21568861603737	22.701961241662502	0.2980392277240753	0.09019608050584793	0.06470587849617004	0.003921568393707275	0.19550555415315007	0.0833610522784234	0.30588236451148987	0.11372549086809158	0.5529412031173706	0.11372549086809158	0.27638890221714973	0.09575163573026657	0.36714275150632664
1	414	nan	0	LSL	LSL	731	731	0	0	0	nan	521	1548.0	997.0	1.0	1.2632415146932854	0.8293439353434282	1.0	0.5788888888888889	0.6084460619757716	35.76179683922329	32.802438933713454	9.433981132056603	3.6375709677248924	3.1622776601683795	20.444276809382988	19.98149033994184	45.19269154643013	103.73200000000004	0.8661679135494597	1	1	23.494118809700012	11.976470910012722	194.36863362789154	67.45490378886461	0.29411765933036804	0.10588235408067703	0.0627450942993164	0.019607849419116974	0.897492897324204	1.1758610265161946	0.3019607961177826	0.20000000298023224	0.5882353186607361	0.20000000298023224	0.2731874280197676	0.1392612896513107	0.3730683946792544
1	415	nan	0	LSL	LSL	731	731	0	0	0	nan	458	762.0	1000.0	1.0	1.3748221378098155	0.856577808498758	1.0	0.5471923536439666	0.5188838283637285	35.60935997812999	34.132096331752024	9.899494936611665	3.3881377021730357	3.0	19.677398201998148	18.37506663411159	-52.44865197089622	105.31800000000004	0.8395967002749771	1	1	24.04705999791622	10.866666994988918	194.28628127276897	51.5921583250165	0.2862745225429535	0.0941176488995552	0.08235293626785278	0.019607841968536377	0.9970628854552978	0.48687540939766955	0.3294117748737335	0.16078431904315948	0.7372549176216125	0.16078431904315948	0.27326204543086613	0.12348485221578316	0.42420585430735586
1	416	nan	0	LSL	LSL	731	731	0	0	0	nan	250	595.0	1001.0	1.0	1.008855175219353	0.40633512073066685	1.0	0.7309941520467836	0.9097607008199459	18.761251433123835	18.439088914585774	8.06225774829855	3.232810040624048	2.8284271247461903	16.546903033498445	17.14260797832363	3.404667268722293	58.764000000000024	0.931098696461825	1	1	13.152941823005676	7.011764958500862	85.83921802043915	35.47451105713844	0.29411765933036804	0.12941177189350128	0.047058820724487305	0.011764705181121826	0.09427359560116168	0.379903907988517	0.2980392277240753	0.1764705926179886	0.4470588266849518	0.1764705926179886	0.27401962131261826	0.14607843663543463	0.3433568720817566
1	417	nan	0	LSL	LSL	731	731	0	0	0	nan	329	1155.0	1003.0	1.0	1.0104495991911004	0.42384803985179004	1.0	0.7121212121212122	0.8682245349618007	21.610447839814807	21.37755832643195	9.433981132056603	3.6379481417779402	3.1622776601683795	18.782971010998235	19.57330257505979	-62.13675331878901	69.00600000000003	0.9346590909090909	1	1	15.345098793506622	6.992157086730003	135.48235720396042	37.23529528826475	0.32156863808631897	0.0941176488995552	0.08823531866073608	0.021568626165390015	0.1626145001002006	0.7056554939797518	0.30980393290519714	0.16078431904315948	0.6039215922355652	0.16078431904315948	0.27401962131261826	0.12485994797732149	0.4118004778235879
1	418	nan	0	LSL	LSL	731	731	0	0	0	nan	328	1749.0	1002.0	1.0	1.01396510675452	0.47351339546647836	1.0	0.780952380952381	0.8612866263003353	21.884544182868265	21.633307652783937	9.219544457292887	3.6191951299313576	3.1622776601683795	19.0	19.275613630787912	-39.13902882464774	69.17800000000003	0.9384835479256081	1	1	15.521569386124611	9.24313747137785	133.82745470106602	43.321569718420506	0.32156863808631897	0.09019608050584793	0.07843136787414551	0.03921569138765335	0.07311436499737708	1.125866330482505	0.32156863808631897	0.20392157137393951	0.5764706134796143	0.21568627655506134	0.2723082348442914	0.16216030651540086	0.40801053262520126
1	419	nan	0	LSL	LSL	731	731	0	0	0	nan	276	662.0	1005.0	1.0	1.0618635934011977	0.6435277831170588	1.0	0.7058823529411765	0.7211506765236636	21.744781956580002	22.847319317591726	8.0	3.2136399227966064	2.914213562373095	16.0	16.643950890555132	-74.6383622208384	69.35000000000002	0.9019607843137255	1	1	16.207843840122223	7.266666904091835	101.66666889190674	34.25098139792681	0.30588236451148987	0.11372549086809158	0.05882352590560913	0.007843144237995148	0.11856508972962528	0.1427897017958342	0.35686275362968445	0.15294118225574493	0.5137255191802979	0.15294118225574493	0.2894257828593254	0.12976190900163992	0.3683574959851693
1	420	nan	0	LSL	LSL	731	731	0	0	0	nan	234	801.0	1004.0	1.0	1.0065235149188974	0.35538491448833986	1.0	0.7222222222222222	0.8465729892018191	17.94457647495506	17.4928556845359	8.0	3.16181097932519	2.8284271247461903	16.085897474526426	16.77315533045731	-61.09856403587772	58.93600000000002	0.9212598425196851	1	1	13.141177088022232	4.964705936610699	86.65490391850471	23.941176787018776	0.3019607961177826	0.0941176488995552	0.0627450942993164	0.00784313678741455	0.17473733347989767	0.26480126635874895	0.3019607961177826	0.12156862765550613	0.5137255191802979	0.12156862765550613	0.2795995125111113	0.10563204120448295	0.3703201022158321
1	421	nan	0	LSL	LSL	731	731	0	0	0	nan	251	245.0	1005.0	1.0	1.0145858086729027	0.22956509779466677	1.0	0.7339181286549707	0.8780274106437834	18.299470413933978	18.439088914585774	8.0	3.2050472824956415	2.8284271247461903	16.97056274847714	17.810752117111168	74.21910411847855	59.93600000000002	0.9296296296296296	1	1	13.729412406682968	6.1686276495456696	89.76862958073616	27.301961600780487	0.3088235408067703	0.08627451211214066	0.05098038911819458	0.019607841968536377	0.15847649178140394	0.8893811036847161	0.3137255012989044	0.1568627506494522	0.47843137383461	0.1568627506494522	0.2801920899323055	0.1258903601948096	0.3576439425527337
1	422	nan	0	LSL	LSL	731	731	0	0	0	nan	237	478.0	1007.0	1.0	1.015420439702336	0.526827945397449	1.0	0.7745098039215687	0.9518650847229044	18.91712923601253	18.384776310850235	7.810249675906654	3.200138138453121	2.8284271247461903	14.849242404917497	16.079029226932768	38.37873282829519	55.93600000000002	0.948	1	1	12.960784897208214	6.047059036791325	97.29412038624287	27.121569484472275	0.32647059857845306	0.09019608050584793	0.07843136787414551	0.02352941781282425	0.11457906343128971	0.7010729944139668	0.3176470696926117	0.16078431904315948	0.5568627715110779	0.16078431904315948	0.28175619341756986	0.1314578051476375	0.4105237147098855
1	423	nan	0	LSL	LSL	731	731	0	0	0	nan	336	520.0	1009.0	1.0	1.0256411540779031	0.5764195384195234	1.0	0.7688787185354691	0.9083654917706862	22.985092401226723	22.561028345356956	9.433981132056603	3.6654798240381776	3.1622776601683795	18.0	18.782358170971552	83.01097400386784	68.17800000000003	0.9464788732394366	1	1	15.831373304128647	7.431372813880444	135.35686519742012	36.105883568525314	0.33725491166114807	0.0784313753247261	0.05098038911819458	0.023529410362243652	0.11964791626575372	1.0789466894945736	0.32549020648002625	0.16078431904315948	0.5490196347236633	0.16078431904315948	0.2777433913005026	0.13037496164702533	0.4028478130875599
1	424	nan	0	LSL	LSL	731	731	0	0	0	nan	207	714.0	1007.0	1.0	1.0363929220322843	0.5807266576029508	1.0	0.7610294117647058	0.864119112983448	18.184376118600024	17.4928556845359	7.0710678118654755	2.9416610259782017	2.8284271247461903	14.142135623730951	14.803875348063563	-53.93435575596923	54.866000000000014	0.9220489977728286	1	1	12.670588821172714	5.023529499769211	72.69019791483879	21.96470619738102	0.30490197241306305	0.09803921729326248	0.04313725233078003	0.00784313678741455	0.06293465100303611	0.1945612066549429	0.30588236451148987	0.1411764770746231	0.46666666865348816	0.1411764770746231	0.2815686404705048	0.11163398888376024	0.3511603764001874
1	425	nan	0	LSL	LSL	731	731	0	0	0	nan	338	1666.0	1007.0	1.0	1.0076707337373316	0.454203317422215	1.0	0.7681818181818182	0.9296853129678677	22.03454972955871	21.587033144922902	9.848857801796104	3.7395501926190726	3.1622776601683795	18.973665961010276	19.630537522090666	12.727909545158527	67.59200000000003	0.9467787114845938	1	1	15.631373286247253	7.901961013674736	137.4313750565052	40.98431494832039	0.33725491166114807	0.08627451211214066	0.054901957511901855	0.0313725471496582	0.04529782066740149	1.0875326008598007	0.3137255012989044	0.18431372940540314	0.5176470875740051	0.18431372940540314	0.2791316658258438	0.14110644667276315	0.40660170135060714
1	426	nan	0	LSL	LSL	731	731	0	0	0	nan	256	1804.0	1009.0	1.0	1.0037833232845064	0.3951606992634436	1.0	0.8366013071895425	0.9283693142988312	18.890304975098044	18.867962264113206	8.54400374531753	3.351301888520882	3.0	16.0	17.352860990211003	-69.47392161492897	58.86600000000002	0.9534450651769087	1	1	13.949020251631737	6.231372773647308	103.39215968549252	27.423530340194702	0.3176470696926117	0.0784313753247261	0.07843136787414551	0.023529410362243652	0.12682000499599982	0.9779199902128621	0.3176470696926117	0.1568627506494522	0.6039215922355652	0.1568627506494522	0.2789804050326347	0.12462745547294617	0.40387562377145514
1	427	nan	0	LSL	LSL	731	731	0	0	0	nan	198	1280.0	1012.0	1.0	1.046904534162518	0.524257225738403	1.0	0.7279411764705882	0.8444916821084629	17.550339164375405	17.204650534085253	7.0	2.8191373639717634	2.53224755112299	14.20894498712198	14.94516607337613	-76.03766775192435	54.280000000000015	0.9209302325581395	1	1	12.176471203565598	6.568627662956715	69.44313907623291	26.909804731607437	0.2862745225429535	0.11372549086809158	0.054901957511901855	0.019607849419116974	0.23123556714163523	0.550384517278071	0.2980392277240753	0.1725490242242813	0.5137255191802979	0.1764705926179886	0.2705882489681244	0.14596950362126032	0.3507229246274389
1	428	nan	0	LSL	LSL	731	731	0	0	0	nan	253	1572.0	1012.0	1.0	1.11610260516204	0.7808050126902961	1.0	0.7008310249307479	0.8610684466759896	22.79576559238147	22.02271554554524	7.0710678118654755	3.073069190913261	2.8284271247461903	13.435028842544403	14.242219550282126	-46.78142658399549	60.764000000000024	0.9387755102040817	1	1	13.819608494639397	6.094117850065231	102.76078735291958	29.57647155970335	0.3137255012989044	0.0941176488995552	0.09019607305526733	0.023529410362243652	0.12745440771924144	0.5685378803632786	0.3137255012989044	0.1568627506494522	0.6078431606292725	0.1568627506494522	0.2763921698927879	0.12188235700130462	0.40616911997201416
1	429	nan	0	LSL	LSL	731	731	0	0	0	nan	371	1515.0	1011.0	1.0	1.010523517504596	0.4783196871566852	1.0	0.7665289256198347	0.9096090727243964	23.259110982173393	22.80350850198276	9.848857801796104	3.879419966715365	3.605551275463989	19.677398201998148	20.425820687958602	50.56660836490526	71.59200000000003	0.9476372924648787	1	1	16.654902756214142	6.639215849339962	144.7686316370964	39.815687105059624	0.3137255012989044	0.09803921729326248	0.07450979948043823	0.00784313678741455	0.20046255660788523	0.5366618297479693	0.30588236451148987	0.1411764770746231	0.5843137502670288	0.14509804546833038	0.277581712603569	0.11065359748899936	0.3902119451134674
1	430	nan	0	LSL	LSL	731	731	0	0	0	nan	221	1620.0	1012.0	1.0	1.000813592052185	0.275208036202216	1.0	0.7647058823529411	0.9342402644379985	17.162519035043186	16.76305461424021	8.06225774829855	3.1110023567183807	2.8284271247461903	15.556349186104045	16.49978317282948	-41.087348777104644	54.52200000000002	0.9364406779661016	1	1	12.384314328432083	6.666666939854622	77.13333532214165	30.87843246757984	0.3019607961177826	0.125490203499794	0.047058820724487305	0.011764705181121826	0.048068594354393014	0.29801355018610226	0.2980392277240753	0.16862745583057404	0.45098039507865906	0.16862745583057404	0.2752069850762685	0.1481481542189916	0.3490196168422699
1	431	nan	0	LSL	LSL	731	731	0	0	0	nan	370	446.0	1013.0	1.0	1.012513362720075	0.4495274717681934	1.0	0.7312252964426877	0.8585199199228564	23.077306275230843	23.08679276123039	9.848857801796104	3.8166817016295607	3.605551275463989	19.677398201998148	20.614184762248172	69.9721345200625	73.59200000000003	0.9378960709759189	1	1	16.26666748523712	7.419608071446419	149.27059262990952	40.31372670829296	0.3137255012989044	0.09019608050584793	0.08627450466156006	0.019607841968536377	0.11402962310434778	0.6616959623881711	0.29411765933036804	0.14901961386203766	0.5490196347236633	0.14901961386203766	0.27111112475395205	0.12366013452410698	0.4034340341348906
1	432	nan	0	LSL	LSL	731	731	0	0	0	nan	431	1491.0	1017.0	1.0	1.424381781023539	0.9058547624072089	1.0	0.5561290322580645	0.6815275431833655	36.43074009754375	33.60059523282288	7.211102550927978	3.360816620320977	3.1622776601683795	14.422205101855956	15.431639631590429	-56.96749401705852	89.14600000000004	0.9318918918918919	1	1	19.858824476599693	8.411764837801456	154.14902324974537	51.09019709378481	0.3088235408067703	0.10980392247438431	0.047058820724487305	0.00784313678741455	0.40345413321539597	0.24455310470721914	0.3137255012989044	0.14901961386203766	0.4941176474094391	0.1568627506494522	0.2758170066194402	0.1168300671916869	0.35765434628711223
1	433	nan	0	LSL	LSL	731	731	0	0	0	nan	297	1764.0	1014.0	1.0	1.0211464361835263	0.569307009125923	1.0	0.75	0.9229142367107306	21.516533130683698	21.37755832643195	8.602325267042627	3.486163299464558	3.0	17.0	17.68927997979978	0.7827751295190536	63.59200000000003	0.9428571428571428	1	1	14.345098733901978	7.392157070338726	111.22353193163872	38.17647159844637	0.3137255012989044	0.10196078568696976	0.054901957511901855	0.027450978755950928	0.09596143115008006	0.7331566686170475	0.30588236451148987	0.18039216101169586	0.5372549295425415	0.1921568661928177	0.2758672833442688	0.1421568667372832	0.37449000650383407
1	434	nan	0	LSL	LSL	731	731	0	0	0	nan	193	724.0	1015.0	1.0	1.1565042108085852	0.7989542345522446	1.0	0.6348684210526315	0.7329919709993425	20.491460211928647	19.4164878389476	5.830951894845301	2.6471216049412862	2.23606797749979	11.313708498984761	12.3233967204518	-51.87768754732214	57.52200000000002	0.9256594724220624	1	1	12.552941769361496	4.862745225429535	67.55294290184975	21.270588628947735	0.2980392277240753	0.10196078568696976	0.047058820724487305	0.00784313678741455	0.10728566475892873	0.07728138636325975	0.30980393290519714	0.13333334028720856	0.48627451062202454	0.1411764770746231	0.2789542615413666	0.10806100500954521	0.3500152481961127
1	435	nan	0	LSL	LSL	731	731	0	0	0	nan	435	377.0	1017.0	1.0	1.609499064382047	0.90069999237114	1.0	0.4882154882154882	0.4889745170256188	38.74504462443077	36.05551275463989	8.48528137423857	3.1859706766943714	2.8284271247461903	18.315170524714016	16.832460067515402	34.37738903470307	105.73200000000004	0.825426944971537	1	1	23.862746238708496	11.898039624094963	162.45882880687714	53.30588395893574	0.29411765933036804	0.09803921729326248	0.06666666269302368	0.023529410362243652	0.8066280007196008	0.5658180510697034	0.3294117748737335	0.1764705926179886	0.5568627715110779	0.1764705926179886	0.2774737934733546	0.13834929795459258	0.3734685719698325
1	436	nan	0	LSL	LSL	731	731	0	0	0	nan	412	574.0	1017.0	1.0	1.0099915472920735	0.4916544706517622	1.0	0.7847619047619048	0.8962131777067573	24.588718057237433	24.331050121192877	11.0	4.105843777037234	3.605551275463989	20.0	21.411619078477518	-4.850409979038497	76.00600000000004	0.9515011547344111	1	1	17.458824321627617	9.764706164598465	195.59216360747814	51.337256379425526	0.3450980484485626	0.0941176488995552	0.10980391502380371	0.0313725471496582	0.1841945731951316	0.5761547371741118	0.3137255012989044	0.19607843458652496	0.6823529601097107	0.19607843458652496	0.27712419558139073	0.15499533594600737	0.4747382611831994
1	437	nan	0	LSL	LSL	731	731	0	0	0	nan	683	1087.0	1017.0	1.0	1.2372907968119191	0.6942056921419041	1.0	0.6277573529411765	0.571390562687532	37.66385716143812	36.87817782917155	8.94427190999916	3.787661494647789	3.605551275463989	26.81054474893252	27.10956574775408	43.090343013338554	122.56000000000004	0.8612862547288777	1	1	28.36078567802906	11.901961147785187	278.1882439106703	72.3176488429308	0.30980393290519714	0.09019608050584793	0.07843136787414551	0.0156862735748291	0.9758829157120091	0.3854983589878975	0.3137255012989044	0.13725490868091583	0.6784313917160034	0.14509804546833038	0.272699862288741	0.1144419341133191	0.40730343178721856
1	438	nan	0	LSL	LSL	731	731	0	0	0	nan	400	233.0	1018.0	1.0	1.075702432164788	0.6366133886785188	1.0	0.6688963210702341	0.7772159736587568	26.25217626023357	26.832815729997478	9.899494936611665	3.726387721220182	3.1622776601683795	20.130456878015636	20.245235004223897	-59.4111451971454	80.42000000000003	0.9080590238365494	1	1	17.568628162145615	8.921568974852562	152.1137303262949	47.043138809502125	0.27450981736183167	0.0941176488995552	0.09803920984268188	0.019607849419116974	0.8811229021159113	0.2769890171602091	0.3333333432674408	0.16078431904315948	0.6313725709915161	0.16078431904315948	0.26221833077829276	0.13315774589332183	0.38028432581573723
1	439	nan	0	LSL	LSL	731	731	0	0	0	nan	419	965.0	1018.0	1.0	1.0892617319269555	0.6818874971127469	1.0	0.7274305555555556	0.7796734617115179	27.55433218271415	29.0	9.899494936611665	3.7958101994874456	3.1622776601683795	20.506096654409877	20.154811009367435	-45.498831590614856	82.17800000000003	0.9259668508287293	1	1	19.08235388994217	9.156863041222095	156.4352979362011	53.815687857568264	0.2980392277240753	0.11372549086809158	0.07450979948043823	0.011764712631702423	0.4670909307057671	0.47415221040323363	0.3019607961177826	0.16078431904315948	0.5568627715110779	0.16470588743686676	0.27260505557060244	0.13081232916031565	0.3733539330219597
1	440	nan	0	LSL	LSL	731	731	0	0	0	nan	178	1335.0	1019.0	1.0	1.0134076051188852	0.4338104791800574	1.0	0.6980392156862745	0.9184500715403305	15.982543035580482	16.1245154965971	7.0710678118654755	2.793914528034844	2.23606797749979	13.435028842544403	14.400337512467171	-6.4248780766227895	49.35000000000002	0.9270833333333334	1	1	10.694118171930313	4.0588236674666405	58.90588414669037	18.792157411575317	0.2921568751335144	0.08431372791528702	0.039215683937072754	0.0156862810254097	0.057279663988637895	0.6915196165281298	0.29411765933036804	0.1411764770746231	0.40784314274787903	0.1411764770746231	0.2742081582546234	0.10407240172991386	0.33093193340837285
1	441	nan	0	LSL	LSL	731	731	0	0	0	nan	274	790.0	1018.0	1.0	1.0454581631230153	0.610551047646743	1.0	0.685	0.840463877397429	21.22430026248218	20.591260281974	8.06225774829855	3.25569162587288	2.8284271247461903	16.2	16.809155634870002	-44.1194127795059	64.00600000000003	0.9272419627749577	1	1	14.066667348146439	5.768627591431141	107.01568940281868	29.27058881521225	0.30588236451148987	0.09803921729326248	0.07450979948043823	0.00784313678741455	0.2400301724403169	0.4498295337453031	0.2980392277240753	0.13725490868091583	0.6627451181411743	0.13725490868091583	0.27581700682640076	0.11311034493002237	0.39056820949933824
1	442	nan	0	LSL	LSL	731	731	0	0	0	nan	342	1183.0	1017.0	1.0	1.0227324883546278	0.5146870821686768	1.0	0.7402597402597403	0.8442051849403185	22.702042224160913	22.135943621178654	8.94427190999916	3.641517043531964	3.1622776601683795	18.582456573545176	19.46423384268948	-67.43337768681808	71.35000000000002	0.936986301369863	1	1	16.254902750253677	8.250980660319328	142.33333817124367	43.12549156695604	0.3137255012989044	0.10196078568696976	0.09803923964500427	0.02352941781282425	0.0829172710073551	0.9204534719534038	0.3019607961177826	0.18039216101169586	0.6078431606292725	0.18039216101169586	0.27550682627548606	0.13984712983592082	0.41617935137790546
1	443	nan	0	LSL	LSL	731	731	0	0	0	nan	341	689.0	1021.0	1.0	1.0077664978831482	0.4323397211530019	1.0	0.7732426303854876	0.921882835398226	22.014131957588095	21.633307652783937	9.848857801796104	3.738435776575694	3.1622776601683795	19.091883092036785	19.85038052262903	35.96411662602533	68.17800000000003	0.9485396383866481	1	1	15.756863504648209	7.0705883875489235	142.6274551153183	38.270589262247086	0.32156863808631897	0.0941176488995552	0.0882352888584137	0.0156862810254097	0.3850672655995574	0.6049552137787334	0.30980393290519714	0.16862745583057404	0.6627451181411743	0.16862745583057404	0.2764362018359335	0.12404541030787584	0.4182623317164759
1	444	nan	0	LSL	LSL	731	731	0	0	0	nan	476	1038.0	1021.0	1.0	1.3830460261291249	0.7272948386385819	1.0	0.49738766980146293	0.47329253522938197	33.7827013820801	35.84689665786984	8.94427190999916	3.347890263106315	3.0	25.262880524604288	23.185917745243042	-50.79013201882573	112.42000000000003	0.7597765363128491	1	1	27.29411894083023	11.886274859309196	182.3019666671753	54.51372683793306	0.29019609093666077	0.10196078568696976	0.07843136787414551	0.011764705181121826	0.5273448569580391	0.5286409497226873	0.3333333432674408	0.14509804546833038	0.6078431606292725	0.14509804546833038	0.2785114177635738	0.12128851897254282	0.38298732493104054
1	445	nan	0	LSL	LSL	731	731	0	0	0	nan	411	1438.0	1022.0	1.0	1.106775540832106	0.7651410003717416	1.0	0.7527472527472527	0.8325228434700588	28.65493160487558	28.30194339616981	9.055385138137417	3.809209490625625	3.605551275463989	17.804277791932694	18.4498432580523	22.43253744219619	78.76400000000004	0.9459148446490219	1	1	18.517647936940193	9.447059132158756	185.02353571355343	49.54117801785469	0.33725491166114807	0.09019608050584793	0.10196080803871155	0.027450978755950928	0.04787189089332051	1.1370665341275565	0.3294117748737335	0.20000000298023224	0.6627451181411743	0.20000000298023224	0.2763828050289581	0.14100088256953366	0.4501789190110789
1	446	nan	0	LSL	LSL	731	731	0	0	0	nan	605	357.0	1024.0	1.0	1.19470323845518	0.803004215282697	1.0	0.6224279835390947	0.6725919143825675	36.87322274211198	35.90264614203248	10.0	4.073831276367856	3.605551275463989	22.65483125760033	21.975457969318178	-26.54894019576954	106.31800000000004	0.8936484490398818	1	1	24.564707040786743	11.615686647593975	234.85098737478256	71.63921767473221	0.30980393290519714	0.09803921729326248	0.06666666269302368	0.0156862810254097	0.7153922738413047	0.7558878165447077	0.32156863808631897	0.1764705926179886	0.6039215922355652	0.1764705926179886	0.2791443981907584	0.13199643917720427	0.38818345020625217
1	447	nan	0	LSL	LSL	731	731	0	0	0	nan	246	299.0	1024.0	1.0	1.0082920288234374	0.4435082314416589	1.0	0.7192982456140351	0.8487707843798097	18.768406096076	18.681541692269406	8.48528137423857	3.228283213974945	2.8284271247461903	16.099689437998485	16.821564941116574	-70.83186172805563	60.35000000000003	0.9300567107750473	1	1	13.39215749502182	5.996078640222549	97.31372794508934	26.188236132264137	0.3235294222831726	0.08235294371843338	0.07450979948043823	0.019607841968536377	0.09672094292387426	0.7676471735603452	0.32549020648002625	0.15294118225574493	0.5490196347236633	0.1568627506494522	0.2790032811462879	0.12491830500463645	0.39558425993938756
1	448	nan	0	LSL	LSL	731	731	0	0	0	nan	238	844.0	1026.0	1.0	1.024894969354961	0.5969244328744132	1.0	0.7828947368421053	0.9170497976730348	19.495258742972673	18.867962264113206	7.810249675906654	3.169241906692882	2.8284271247461903	15.0	15.640996657975812	-23.424595571495605	57.10800000000002	0.9407114624505929	1	1	13.062745749950409	6.317647285759449	93.0705905854702	29.200000919401646	0.30392158031463623	0.10196078568696976	0.07843136787414551	0.019607849419116974	0.1012087265180863	0.5756663938478929	0.2980392277240753	0.14901961386203766	0.5490196347236633	0.16078431904315948	0.2721405364573002	0.1316176517866552	0.3910529016196227
1	449	nan	0	LSL	LSL	731	731	0	0	0	nan	205	402.0	1025.0	1.0	1.0304930781363448	0.6145600443164958	1.0	0.7592592592592593	0.8356675177022387	18.268883543474196	17.72004514666935	7.0710678118654755	2.922303179248863	2.8284271247461903	14.0	14.411775029720474	-14.111808381723886	55.52200000000002	0.9234234234234234	1	1	12.156863361597061	6.823529675602913	64.48235520720482	28.592157810926437	0.28333334624767303	0.12156862765550613	0.0313725471496582	0.0156862735748291	0.043775548764220795	0.36575398025463235	0.3019607961177826	0.19607843458652496	0.38823530077934265	0.19607843458652496	0.2701525191466014	0.15163399279117584	0.31454807418148695
1	450	nan	0	LSL	LSL	731	731	0	0	0	nan	216	886.0	1026.0	1.0	1.2708770916748617	0.8322905641647336	1.0	0.6260869565217392	0.6276061257067999	23.179086903026032	23.769728648009426	7.0710678118654755	2.6653282934426836	2.23606797749979	12.727922061357855	12.849086278050418	62.968680874106155	65.76400000000002	0.8925619834710744	1	1	14.537255614995956	5.7450982183218	71.16862964630127	24.317647762596607	0.2823529541492462	0.08627451211214066	0.039215683937072754	0.0156862810254097	0.21980056036286127	0.9684814786728848	0.3019607961177826	0.16078431904315948	0.43529412150382996	0.16078431904315948	0.27428784179237653	0.10839807959097736	0.32948439651065403
1	451	nan	0	LSL	LSL	731	731	0	0	0	nan	497	652.0	1028.0	1.0	1.2376831889078215	0.852331422451786	1.0	0.7395833333333334	0.7680067808089558	35.09691893024384	33.54101966249684	9.219544457292887	3.8602338785443187	3.605551275463989	17.79219385467015	18.35576061621111	73.44651682744279	90.17800000000004	0.935969868173258	1	1	21.839216724038124	10.843137674033642	208.53334008157253	60.58039417117834	0.3225490301847458	0.09803921729326248	0.09411764144897461	0.023529410362243652	0.34725306594962196	1.1574021656048055	0.3294117748737335	0.16862745583057404	0.6392157077789307	0.16862745583057404	0.27644578131693825	0.13725490726624864	0.41958418527479385
1	452	nan	0	LSL	LSL	731	731	0	0	0	nan	419	1062.0	1027.0	1.0	1.0534059215306233	0.6492263854332613	1.0	0.7673992673992674	0.8362382428143109	26.723307413348515	25.632011235952593	9.219544457292887	3.9038763120556776	3.605551275463989	19.900743804199784	20.3256200879586	-0.9051783447862818	79.35000000000002	0.93007769145394	1	1	18.745098933577538	7.501960940659046	166.74510253965855	43.878432132303715	0.32156863808631897	0.0941176488995552	0.07843136787414551	0.009803920984268188	0.07997747092689383	0.3877428912352877	0.32549020648002625	0.1411764770746231	0.545098066329956	0.1411764770746231	0.27566321961143436	0.11032295500969186	0.3979596719323593
1	453	nan	0	LSL	LSL	731	731	0	0	0	nan	235	214.0	1030.0	1.0	1.131383184818543	0.7801262084502928	1.0	0.7121212121212122	0.6625109021916021	22.114654205761692	22.847319317591726	7.0	2.875097840949477	2.8284271247461903	13.76785553940214	13.8354179405208	15.48067274408399	66.76400000000002	0.912621359223301	1	1	13.929412335157394	7.498039536178112	73.44313950836658	31.835295483469963	0.27450981736183167	0.12941177189350128	0.03529411554336548	0.00784313678741455	0.35236227301985185	0.3155977617335695	0.30980393290519714	0.16470588743686676	0.43529412150382996	0.16470588743686676	0.26281910066334707	0.1414724440788323	0.31252399790794294
1	454	nan	0	LSL	LSL	731	731	0	0	0	nan	374	1198.0	1029.0	1.0	1.0137886785360937	0.43819357625858446	1.0	0.7391304347826086	0.8446892410619548	23.15104778168633	22.847319317591726	10.04987562112089	3.858827267739572	3.605551275463989	20.40833163195855	20.81002845040236	-59.170532719802715	74.59200000000003	0.9373433583959899	1	1	16.607843965291977	8.996078737080097	168.47059392929077	51.72549154609442	0.3137255012989044	0.10980392247438431	0.1254902184009552	0.02352941781282425	0.13629484012820026	1.0230606150107047	0.30980393290519714	0.1882352977991104	0.7019608020782471	0.21960784494876862	0.27225973713593404	0.14747670060787044	0.45045613350077746
1	455	nan	0	LSL	LSL	731	731	0	0	0	nan	229	1411.0	1032.0	1.0	1.0012986198664735	0.2419407180946629	1.0	0.7923875432525952	0.9475803515815664	17.395281605785097	17.46424919657298	8.246211251235321	3.173025014025964	2.8284271247461903	16.0	16.878485760464322	-29.365873196054995	55.10800000000002	0.9443298969072165	1	1	12.73725551366806	5.73333353549242	77.21176692843437	28.996079564094543	0.29509805142879486	0.12156862765550613	0.039215683937072754	0.007843144237995148	0.027469141251109757	0.4398565326355296	0.30980393290519714	0.1568627506494522	0.45098039507865906	0.1568627506494522	0.27689685899278393	0.12463768555418304	0.33716928789709333
1	456	nan	0	LSL	LSL	731	731	0	0	0	nan	179	450.0	1033.0	1.0	1.0519939254775925	0.6260514652422173	1.0	0.7458333333333333	0.8897589330972847	17.330369908305133	17.204650534085253	6.4031242374328485	2.7113608980541755	2.23606797749979	12.727922061357855	13.513906011172212	38.14665788308921	50.280000000000015	0.9298701298701298	1	1	11.380392730236053	5.47058842331171	56.16862943768501	22.819608591496944	0.2813725620508194	0.11764705926179886	0.027450978755950928	0.007843144237995148	0.1658572803176951	0.2585558253701851	0.3019607961177826	0.15294118225574493	0.4000000059604645	0.15294118225574493	0.270961731672287	0.13025210531694548	0.31379122590885483
1	457	nan	0	LSL	LSL	731	731	0	0	0	nan	346	552.0	1034.0	1.0	1.018291610023306	0.5231980581617107	1.0	0.7863636363636364	0.849975998178809	22.842613152799938	22.47220505424423	9.433981132056603	3.713340728898011	3.1622776601683795	18.91777875283397	19.466728923719923	10.450492423266645	71.52200000000003	0.9389416553595658	1	1	16.905883118510246	7.827451266348362	133.68627689778805	38.180393412709236	0.32156863808631897	0.08627451211214066	0.047058820724487305	0.019607841968536377	0.16159007547935852	0.9110190841331544	0.32156863808631897	0.1725490242242813	0.5215686559677124	0.1725490242242813	0.28176471864183744	0.13045752110580602	0.386376522825977
1	458	nan	0	LSL	LSL	731	731	0	0	0	nan	293	621.0	1033.0	1.0	1.0453728686463395	0.6499802424531795	1.0	0.7343358395989975	0.8621568846244861	22.286115049313644	21.2602916254693	8.06225774829855	3.368911799915581	3.0	15.784103745049409	16.93635779351063	26.91548122804324	65.35000000000002	0.9376	1	1	14.882353663444519	7.639215901494026	108.02353173494339	37.53333429992199	0.3176470696926117	0.10196078568696976	0.05098038911819458	0.023529410362243652	0.08488473384908529	0.8544832542520653	0.30588236451148987	0.18431372940540314	0.501960813999176	0.1882352977991104	0.2755991419156392	0.14146696113877827	0.36868099568240065
1	459	nan	0	LSL	LSL	731	731	0	0	0	nan	471	949.0	1035.0	1.0	1.1179711509551333	0.7108455590111908	1.0	0.7008928571428571	0.8033634471366499	29.984905489898136	29.5296461204668	9.848857801796104	3.895145217023851	3.605551275463989	21.66842610009256	21.08982718876372	-56.517378151019884	85.83400000000003	0.9262536873156342	1	1	19.976471573114395	10.262745425105095	185.56863352656364	61.56078618019819	0.3088235408067703	0.10980392247438431	0.07058823108673096	0.023529410362243652	0.795494761062377	0.3868691132354569	0.2980392277240753	0.18039216101169586	0.6470588445663452	0.18039216101169586	0.273650295522115	0.14058555376856294	0.3939886062135109
1	460	nan	0	LSL	LSL	731	731	0	0	0	nan	280	384.0	1037.0	1.0	1.0366348427335403	0.6251495325393933	1.0	0.7843137254901961	0.8497101242586804	21.483326744518692	21.095023109728988	8.48528137423857	3.3928967892260213	3.0	16.0	16.767844036252693	68.2388358174772	64.35000000000002	0.9380234505862647	1	1	14.592157572507858	6.549019768834114	121.1451023221016	29.78039298951626	0.3176470696926117	0.08235294371843338	0.12156862020492554	0.019607841968536377	0.05754036355559514	0.9891807360145782	0.33725491166114807	0.18431372940540314	0.6235294342041016	0.18431372940540314	0.27532372778316716	0.12356641073271914	0.4326610797217914
1	461	nan	0	LSL	LSL	731	731	0	0	0	nan	455	1294.0	1037.0	1.0	1.310616169378324	0.870877792729387	1.0	0.5645161290322581	0.7062967433130277	34.99924321744698	33.12099032335839	8.48528137423857	3.529201900411902	3.1622776601683795	16.886341073527007	17.202114516308992	52.827364453944824	89.97400000000005	0.9210526315789473	1	1	19.850981384515762	8.08627463132143	178.80000594258308	47.235294975340366	0.3019607961177826	0.0941176488995552	0.0627450942993164	0.011764705181121826	1.1540039715126074	0.48845760955393075	0.30588236451148987	0.12941177189350128	0.6901960968971252	0.12941177189350128	0.2719312518426817	0.11077088536056753	0.39296704602765514
1	462	nan	0	LSL	LSL	731	731	0	0	0	nan	384	1698.0	1035.0	1.0	1.0093458206932056	0.4751384702842319	1.0	0.7950310559006211	0.8827326413110882	23.627408460357376	23.600847442411894	10.44030650891055	3.958670457579029	3.605551275463989	20.0	20.790017493690915	-56.505021154606844	73.93600000000002	0.9516728624535316	1	1	17.133334130048752	9.325490519404411	167.43922173976898	47.87058971077204	0.3176470696926117	0.0941176488995552	0.10980391502380371	0.0313725471496582	0.33161103761571414	0.7385114860241301	0.3176470696926117	0.16862745583057404	0.6313725709915161	0.16862745583057404	0.27634409887175404	0.15041113740974857	0.43603963994731504
1	463	nan	0	LSL	LSL	731	731	0	0	0	nan	251	238.0	1035.0	1.0	1.1127081120251983	0.7568513243203393	1.0	0.6419437340153452	0.7076180274472007	22.377569899890272	22.20360331117452	7.0710678118654755	2.9819403268933145	2.8284271247461903	14.51310225232019	14.62569059800889	-3.154951585845327	66.76400000000002	0.8980322003577818	1	1	13.784314274787903	6.698039449751377	81.46274724602699	30.43137352913618	0.27450981736183167	0.0941176488995552	0.05098038911819458	0.023529410362243652	0.4580656100268678	0.721366065921648	0.3137255012989044	0.1725490242242813	0.4431372582912445	0.1764705926179886	0.2600814014110925	0.1263781028254977	0.3245527778726175
1	464	nan	0	LSL	LSL	731	731	0	0	0	nan	318	1678.0	1037.0	1.0	1.0137027246304127	0.4548690377053934	1.0	0.7969924812030075	0.9030387533276548	21.44290821256277	21.540659228538015	9.219544457292887	3.596732101774063	3.08113883008419	18.0	19.096160761735415	17.16317071622217	66.52200000000002	0.9450222882615156	1	1	15.490196779370308	8.176470845937729	121.15294374525547	38.51372665911913	0.30588236451148987	0.0941176488995552	0.06666666269302368	0.027450978755950928	0.119592402274884	0.7421436526236317	0.32156863808631897	0.16862745583057404	0.5333333611488342	0.16862745583057404	0.2717578382345668	0.14344685694627596	0.38098409982784737
1	465	nan	0	LSL	LSL	731	731	0	0	0	nan	324	413.0	1040.0	1.0	1.0322825660626889	0.3341880072586565	1.0	0.81	0.7830472597618279	21.28217402151882	22.67156809750927	9.219544457292887	3.5091433313755287	3.0	19.0	20.05858591851788	-45.8802454989727	72.10800000000002	0.9543446244477173	1	1	16.439216524362564	8.866666957736015	131.023533731699	40.517648205161095	0.2980392277240753	0.0941176488995552	0.09803920984268188	0.02352941781282425	0.3869797762169809	0.8598701827713551	0.3137255012989044	0.1921568661928177	0.6549019813537598	0.1921568661928177	0.2694953528584027	0.14535519602845925	0.4043936226287006
1	466	nan	0	LSL	LSL	731	731	0	0	0	nan	199	845.0	1042.0	1.0	1.0580398729280807	0.6900188792854085	1.0	0.7481203007518797	0.8866312765171578	18.81798107796368	18.681541692269406	7.0	2.8575974519191814	2.8284271247461903	13.0	13.620292291315858	5.610876010634497	53.10800000000002	0.9299065420560748	1	1	12.003922164440155	5.141176573932171	72.41960987448692	22.564706303179264	0.29019609093666077	0.10196078568696976	0.06470587849617004	0.00784313678741455	0.07440260925918896	0.3132580840746971	0.29411765933036804	0.15294118225574493	0.529411792755127	0.1568627506494522	0.27281641282818536	0.11684492213482206	0.3639176375602358
1	467	nan	0	LSL	LSL	731	731	0	0	0	nan	404	1591.0	1043.0	1.0	1.3997620926209988	0.8357676414553808	1.0	0.5771428571428572	0.5665521308434607	33.293327319971404	31.622776601683793	7.615773105863909	3.1191785271631907	2.8284271247461903	19.089880288041744	18.280809400935485	55.55562503398455	94.66200000000003	0.83991683991684	1	1	21.800001055002213	11.462745450437069	152.6705922782421	54.14902127534151	0.2980392277240753	0.09803921729326248	0.07843136787414551	0.023529410362243652	0.9201050835939996	1.248371006911902	0.30980393290519714	0.19607843458652496	0.5764706134796143	0.19607843458652496	0.275949380443066	0.1450980436764186	0.37789750563921315
1	468	nan	0	LSL	LSL	731	731	0	0	0	nan	212	481.0	1044.0	1.0	1.0138767178931851	0.4905143829437753	1.0	0.8313725490196079	0.9324333652481734	17.694931662965555	17.204650534085253	7.810249675906654	3.037643758830391	2.8284271247461903	14.0	15.419949075674209	19.357324765230754	53.45200000000001	0.9485458612975392	1	1	12.815686881542206	6.321568846702576	67.70588463544846	25.949020333588123	0.2862745225429535	0.10588235408067703	0.027450978755950928	0.0156862735748291	0.2475424346071597	0.4468749862763424	0.3137255012989044	0.16470588743686676	0.4156862795352936	0.16470588743686676	0.2786018887291784	0.13742540971092557	0.31936738035588896
1	469	nan	0	LSL	LSL	731	731	0	0	0	nan	285	1075.0	1044.0	1.0	1.06189031079943	0.6973967082035917	1.0	0.6884057971014492	0.8475158656110328	22.61559826151731	22.561028345356956	8.246211251235321	3.3093388626117473	2.8284271247461903	15.929723712637818	16.20826701644778	69.23054972873166	65.00600000000003	0.926829268292683	1	1	14.160785019397736	6.972549319267273	107.14902210235596	37.36862879246473	0.30980393290519714	0.12156862765550613	0.06862744688987732	0.00784313678741455	0.051063476099366185	0.3212777520077876	0.3019607961177826	0.1568627506494522	0.5411764979362488	0.1568627506494522	0.27232278883457184	0.13408748690898603	0.3759614810608981
1	470	nan	0	LSL	LSL	731	731	0	0	0	nan	299	1341.0	1042.0	1.0	1.0063368695614066	0.39370193720718977	1.0	0.7493734335839599	0.9122391245350492	20.426707693371682	20.615528128088304	9.055385138137417	3.5166471909377663	3.0	18.0	18.777009082018626	78.67578787238347	64.17800000000003	0.9373040752351097	1	1	14.57647129893303	5.643137373030186	105.17647334933281	30.701961301267147	0.3127451092004776	0.0941176488995552	0.039215683937072754	0.00784313678741455	0.12640045110809395	0.41365169118738027	0.3137255012989044	0.12941177189350128	0.5176470875740051	0.12941177189350128	0.275027760357227	0.10647429005717332	0.3517607804325512
1	471	nan	0	LSL	LSL	731	731	0	0	0	nan	598	325.0	1046.0	1.0	1.0543710636921784	0.5728942756582168	1.0	0.7119047619047619	0.8002536056329959	31.016256695718244	30.675723300355934	10.63014581273465	4.351084118451816	4.0	25.22370500377863	25.421831997826803	-73.8825961468389	96.90400000000004	0.9115853658536586	1	1	22.41960895061493	10.729412145912647	236.61569303274155	68.63921763002872	0.3137255012989044	0.09803921729326248	0.07843136787414551	0.011764712631702423	0.10837382681706366	0.3952388578447938	0.3137255012989044	0.16862745583057404	0.5960784554481506	0.16862745583057404	0.2734098652514016	0.13084648958430056	0.3956784164427116
1	472	nan	0	LSL	LSL	731	731	0	0	0	nan	232	602.0	1046.0	1.0	1.0074325894978373	0.3792605262574242	1.0	0.8055555555555556	0.9015555422169643	17.960413935929807	17.4928556845359	8.0	3.165962209874774	2.8284271247461903	15.0	16.618590140576753	-14.153487157991586	56.866000000000014	0.9392712550607287	1	1	13.313726127147675	7.321568809449673	82.23921769857407	31.89411848038435	0.30588236451148987	0.10588235408067703	0.05098038911819458	0.0313725546002388	0.16266761279930816	0.7920623696483364	0.32549020648002625	0.1882352977991104	0.48627451062202454	0.20000000298023224	0.27736929431557655	0.15253268353020152	0.35447938663178474
1	473	nan	0	LSL	LSL	731	731	0	0	0	nan	202	1042.0	1047.0	1.0	1.031285560949703	0.5985142147598759	1.0	0.792156862745098	0.9082561143832186	18.0346389462041	17.88854381999832	7.0710678118654755	2.9114646289132176	2.8284271247461903	13.863621460498695	14.447769031857883	-70.02912410886904	52.866000000000014	0.9395348837209302	1	1	12.286275118589401	5.815686456859112	67.00000202655792	24.921569406986237	0.29019609093666077	0.10980392247438431	0.04313725233078003	0.011764712631702423	0.12202786996493153	0.3977566767033695	0.30588236451148987	0.16470588743686676	0.45490196347236633	0.16470588743686676	0.27302833596865334	0.12923747681909137	0.33168317834929667
1	474	nan	0	LSL	LSL	731	731	0	0	0	nan	528	1204.0	1050.0	1.0	1.3810679126370513	0.867627791601938	1.0	0.6285714285714286	0.6561350791555394	38.60292772386475	37.21558813185679	9.219544457292887	3.6675138270452505	3.1622776601683795	20.15487206420642	19.19392594378953	-25.77111830094277	100.56000000000004	0.9041095890410958	1	1	22.968628585338593	11.509804248809814	204.43530014157295	68.9411783143878	0.30980393290519714	0.10588235408067703	0.07450979948043823	0.02352941781282425	0.7516945445025439	0.9934815537050234	0.30588236451148987	0.1764705926179886	0.5882353186607361	0.1882352977991104	0.2734360545873642	0.1370214791524978	0.3871880684499488
1	475	nan	0	LSL	LSL	731	731	0	0	0	nan	462	1320.0	1048.0	1.0	1.4287707560995433	0.8529655423589418	1.0	0.6	0.5345434832247464	36.368359915726984	34.23448553724738	9.433981132056603	3.337642762779145	2.8284271247461903	20.858063753124636	18.98309188817638	88.54389778762621	104.21600000000005	0.8027801911381407	1	1	22.384314864873886	8.49411778897047	183.85098654031754	45.30980473011732	0.2980392277240753	0.08627451211214066	0.08627450466156006	0.011764705181121826	0.9021941079208791	0.5632439304712166	0.2980392277240753	0.125490203499794	0.7254902124404907	0.125490203499794	0.2696905405406492	0.1023387685418129	0.3979458583123756
1	476	nan	0	LSL	LSL	731	731	0	0	0	nan	414	1541.0	1046.0	1.0	1.0392616121735407	0.5566314676661808	1.0	0.7237762237762237	0.8212424111954366	25.499846248329106	26.627053911388696	10.770329614269007	3.935428392532481	3.605551275463989	21.0	21.184240476451343	64.53950592781601	79.59200000000003	0.9345372460496614	1	1	18.17254990339279	8.066666878759861	185.51373180747032	46.564706824719906	0.3137255012989044	0.10196078568696976	0.1254902184009552	0.00784313678741455	0.494914680776058	0.22392603809410083	0.2980392277240753	0.15294118225574493	0.7607843279838562	0.15294118225574493	0.27123208811034016	0.12039801311581882	0.4481008014673196
1	477	nan	0	LSL	LSL	731	731	0	0	0	nan	299	1767.0	1046.0	1.0	1.0544358208689706	0.6807112413700486	1.0	0.715311004784689	0.8325817984218602	22.907569419495363	22.47220505424423	8.06225774829855	3.3769720176559077	3.0	16.341189759580566	16.78098224677499	-61.820780879166165	67.17800000000003	0.9300155520995335	1	1	15.360785037279129	9.486274763941765	107.20784568786621	47.466668263077736	0.30980393290519714	0.13725490868091583	0.04313725233078003	0.019607841968536377	0.15759722493475384	0.6720930681297029	0.3137255012989044	0.2078431397676468	0.5058823823928833	0.2078431397676468	0.2792870006778023	0.17247772298075936	0.35855466785239537
1	478	nan	0	LSL	LSL	731	731	0	0	0	nan	641	222.0	1046.0	1.0	1.6428864507593692	0.901742826614634	1.0	0.4685672514619883	0.4819088429711764	47.529651507911396	46.22769732530488	9.219544457292887	3.5515943130780387	3.1622776601683795	21.918796233337815	20.54578109457606	46.73776992036588	129.28600000000006	0.8078134845620668	1	1	28.882354244589806	13.654902413487434	231.93333975970745	74.77647303789854	0.29019609093666077	0.09803921729326248	0.0627450942993164	0.0156862735748291	0.49237728951382775	0.33711925350631716	0.3450980484485626	0.16470588743686676	0.5607843399047852	0.16470588743686676	0.27247504004330003	0.1288198340895041	0.3618304832444734
1	479	nan	0	LSL	LSL	731	731	0	0	0	nan	645	545.0	1053.0	1.0	1.128161908883255	0.7664007924027378	1.0	0.6950431034482759	0.7341123241121131	36.2376454479177	35.4682957019364	10.770329614269007	4.43430357868762	4.0	22.360679774997898	23.27771140638185	58.764258914173716	105.07600000000004	0.9220872051465332	1	1	24.1098051071167	11.929412171244621	251.44314363598824	82.20000267028809	0.3176470696926117	0.11372549086809158	0.0725490152835846	0.0156862735748291	0.263738275474857	0.39738780298484355	0.3019607961177826	0.16470588743686676	0.5882353186607361	0.16470588743686676	0.27397505803541705	0.13556150194596162	0.3898343312185864
1	480	nan	0	LSL	LSL	731	731	0	0	0	nan	287	800.0	1048.0	1.0	1.1701098558605114	0.8120520159651416	1.0	0.6932367149758454	0.7814331227230084	25.305920193462185	24.698178070456937	7.280109889280518	3.1141940334501137	2.8284271247461903	14.353208649641584	14.76815697856108	-66.05080345966883	67.93600000000002	0.9333333333333333	1	1	15.541177242994308	5.83529419451952	109.54510134458542	28.207843594253063	0.3019607961177826	0.0941176488995552	0.07843136787414551	0.003921568393707275	0.2093635802814171	0.27402114467184396	0.3019607961177826	0.11764705926179886	0.545098066329956	0.11764705926179886	0.2726522323332335	0.10237358235999157	0.38169024858740563
1	481	nan	0	LSL	LSL	731	731	0	0	0	nan	238	1632.0	1051.0	1.0	1.0155955207247316	0.4690455857946295	1.0	0.7368421052631579	0.8441736462203603	18.649581875068254	18.24828759089466	8.0	3.1610477949033666	2.8284271247461903	15.876446027418682	16.470825022303824	3.115289523576888	59.52200000000003	0.9242718446601942	1	1	13.125490844249725	6.874510034918785	80.63529640436172	32.419608756899834	0.30000001192092896	0.11372549086809158	0.039215683937072754	0.023529410362243652	0.09301471604761877	0.5133907951304587	0.3019607961177826	0.16862745583057404	0.4313725531101227	0.16862745583057404	0.2734477259218693	0.14321895906080803	0.3388037664048812
1	482	nan	0	LSL	LSL	731	731	0	0	0	nan	288	1563.0	1054.0	1.0	1.0457619429763825	0.615005482000637	1.0	0.6857142857142857	0.801951698814367	21.79684594861738	20.615528128088304	7.615773105863909	3.2711705266233846	2.8284271247461903	16.46386417368085	17.187310703311994	-26.46632231956322	67.17800000000003	0.9171974522292994	1	1	14.756863474845886	9.058823771774769	101.64313980937004	48.40000134706497	0.29411765933036804	0.14509804546833038	0.054901957511901855	0.019607841968536377	0.12481832695550335	0.7449303637294237	0.2980392277240753	0.23529411852359772	0.5098039507865906	0.23529411852359772	0.2732752495341831	0.16775599577360684	0.35292756878253484
1	483	nan	0	LSL	LSL	731	731	0	0	0	nan	239	196.0	1057.0	1.0	1.0389197168688857	0.6288224792461038	1.0	0.7861842105263158	0.8842369902522037	19.90645436155006	19.4164878389476	7.615773105863909	3.0928913857577416	2.8284271247461903	14.862705002791383	15.478241662327415	17.549220287791524	58.280000000000015	0.9372549019607843	1	1	15.286275073885918	6.490196280181408	95.03529612720013	28.411765567958355	0.33725491166114807	0.09803921729326248	0.06666666269302368	0.019607849419116974	0.041756305900785474	0.5656074257530848	0.40784314274787903	0.1568627506494522	0.5333333611488342	0.1568627506494522	0.3057255014777184	0.12980392560362816	0.3976372222895403
1	484	nan	0	LSL	LSL	731	731	0	0	0	nan	266	760.0	1055.0	1.0	1.0302879091346044	0.6114794327858039	1.0	0.7368421052631579	0.8284058816883015	20.769407683271503	20.615528128088304	7.810249675906654	3.297455463372264	2.914213562373095	15.556349186104045	16.434008291382998	-42.61464318326902	63.52200000000002	0.9333333333333333	1	1	14.29411831498146	6.0274511724710464	116.72549402713776	30.10588324815035	0.32156863808631897	0.09215686470270157	0.1098039448261261	0.019607849419116974	0.0536758467587057	0.709179525946575	0.3176470696926117	0.14901961386203766	0.6745098233222961	0.15294118225574493	0.2802768297055188	0.11818531710727542	0.438817646718563
1	485	nan	0	LSL	LSL	731	731	0	0	0	nan	401	782.0	1058.0	1.0	1.2849061719817894	0.8614136721489474	1.0	0.6365079365079365	0.7271208858883448	32.32871884103562	32.202484376209235	8.54400374531753	3.451621806939259	3.0	16.546903033498445	16.41988600311032	-66.7888979797815	83.24800000000003	0.9303944315545244	1	1	19.098040163517	8.388235487043858	147.39608305692673	47.858824640512466	0.29411765933036804	0.11372549086809158	0.05882352590560913	0.00784313678741455	0.7724624091723811	0.2749263237871503	0.2980392277240753	0.14509804546833038	0.5921568870544434	0.14509804546833038	0.2728291451931	0.11983193552919796	0.36757127944370754
1	486	nan	0	LSL	LSL	731	731	0	0	0	nan	379	1435.0	1057.0	1.0	1.0434734363054328	0.6572505360729962	1.0	0.758	0.8520479116898586	25.38567043685473	24.73863375370596	9.219544457292887	3.8117226919377853	3.605551275463989	18.3412104289766	19.132473207147278	15.10751990195606	74.76400000000002	0.9416149068322981	1	1	16.92549103498459	9.90196105837822	163.1137307882309	51.08627586066723	0.32156863808631897	0.10980392247438431	0.10980391502380371	0.02352941781282425	0.18938311965977225	0.8521190745149594	0.3137255012989044	0.19607843458652496	0.6470588445663452	0.19607843458652496	0.2729917908868482	0.15970904932868096	0.43037923690826096
1	487	nan	0	LSL	LSL	731	731	0	0	0	nan	499	376.0	1061.0	1.0	1.2309447414683952	0.7560711974093626	1.0	0.6145320197044335	0.6058920365627205	33.119173578635035	30.528675044947494	8.48528137423857	3.400184561373735	3.0	21.91065775089655	21.676147278241217	-61.743994086679365	101.73200000000004	0.8551842330762639	1	1	23.415687382221222	11.545098394155502	188.43922087550163	61.823531195521355	0.3088235408067703	0.09803921729326248	0.06470587849617004	0.02352941781282425	0.7242513390647356	0.3200029402040236	0.3137255012989044	0.18431372940540314	0.5607843399047852	0.18431372940540314	0.27547867508495555	0.13582468699006472	0.37763370916934197
1	488	nan	0	LSL	LSL	731	731	0	0	0	nan	315	456.0	1058.0	1.0	1.0059424731329352	0.3787332438721032	1.0	0.7894736842105263	0.9268922138454374	20.894066687791153	20.615528128088304	9.433981132056603	3.6386775030016083	3.1622776601683795	18.0	19.3375815323187	87.97772600306787	65.35000000000002	0.9487951807228914	1	1	15.321569353342056	7.062745355069637	133.0352979004383	34.20392268896103	0.33627451956272125	0.08235294371843338	0.07450982928276062	0.023529410362243652	0.0724340125759246	0.915494814690973	0.3019607961177826	0.15294118225574493	0.5843137502670288	0.15294118225574493	0.27857398824258284	0.12841355191035705	0.4223342790490105
1	489	nan	0	LSL	LSL	731	731	0	0	0	nan	673	863.0	1061.0	1.0	1.7060555166347782	0.9348601027231024	1.0	0.6373106060606061	0.49171655500097533	50.94320213533987	49.9799959983992	10.0	3.583000945802337	3.1622776601683795	20.357883949812347	18.08566821353992	-75.3559183166916	131.14600000000002	0.8423028785982478	1	1	30.807844653725624	11.937255263328552	249.89020501077175	68.32941357046366	0.29019609093666077	0.08627451211214066	0.047058820724487305	0.0156862735748291	0.12757293773570288	1.7111285369477345	0.30588236451148987	0.14509804546833038	0.6352941393852234	0.14509804546833038	0.27263579339580196	0.10563942710910224	0.3713078826311616
1	490	nan	0	LSL	LSL	731	731	0	0	0	nan	266	1108.0	1058.0	1.0	1.0107170267881103	0.48144151354732917	1.0	0.7388888888888889	0.9230303913790998	19.728594108195843	19.235384061671343	8.48528137423857	3.3485523442739393	2.914213562373095	16.263455967290593	17.291683034661553	66.24602952265178	60.178000000000026	0.9349736379613357	1	1	13.38039281964302	5.7294119000434875	113.51372948288918	28.78823598474264	0.3137255012989044	0.09019608050584793	0.11372548341751099	0.0156862735748291	0.15407324096823663	0.5086372178158955	0.30980393290519714	0.14509804546833038	0.6431372761726379	0.14901961386203766	0.2730692412172045	0.11692677347027526	0.426743343920636
1	491	nan	0	LSL	LSL	731	731	0	0	0	nan	300	214.0	1062.0	1.0	1.0478982427136294	0.5949533169516923	1.0	0.6802721088435374	0.7822794109558195	22.102151115881163	22.02271554554524	8.48528137423857	3.339557538371059	3.0	17.01492557455637	17.7648306599913	55.00370707387064	69.42000000000003	0.8915304606240714	1	1	16.82745163142681	6.882353134453297	113.41961015760899	33.768628403544426	0.33725491166114807	0.09803921729326248	0.05098038911819458	0.0156862735748291	0.05432819312503616	0.5371387587019953	0.3607843220233917	0.15294118225574493	0.5254902243614197	0.15294118225574493	0.3004902077040502	0.12289916311523744	0.37806536719202993
1	492	nan	0	LSL	LSL	731	731	0	0	0	nan	325	1250.0	1061.0	1.0	1.0232172477747596	0.5443125375329336	1.0	0.7386363636363636	0.839132376956018	22.341212582735615	22.847319317591726	9.219544457292887	3.5942875362693987	3.0	18.335757415498275	18.741652433260445	48.620971050749084	69.76400000000002	0.9393063583815029	1	1	16.247059538960457	9.062745407223701	140.89020039141178	46.34509940445423	0.32156863808631897	0.12156862765550613	0.10000002384185791	0.023529410362243652	0.18850336110622812	0.5627023879439266	0.3803921639919281	0.18431372940540314	0.7450980544090271	0.1882352977991104	0.28503613226246416	0.15899553346006493	0.43350830889665165
1	493	nan	0	LSL	LSL	731	731	0	0	0	nan	389	1270.0	1061.0	1.0	1.1281882255895321	0.7288533640565218	1.0	0.6615646258503401	0.7287007909774499	27.62406558254032	27.459060435491963	9.848857801796104	3.562473693421573	3.0	19.160314377870304	18.913364237714607	84.44929621015376	81.90400000000004	0.8983833718244804	1	1	18.113726377487183	11.874510079622269	146.3725532591343	62.38823702931404	0.29019609093666077	0.1411764770746231	0.0725490152835846	0.019607841968536377	0.6591178841832896	0.6027222844845741	0.30588236451148987	0.21568627655506134	0.6431372761726379	0.21568627655506134	0.2744503996588967	0.1799168193882162	0.3762790572214249
1	494	nan	0	LSL	LSL	731	731	0	0	0	nan	328	1709.0	1060.0	1.0	1.0237046305706599	0.49919223353465675	1.0	0.7454545454545455	0.800332462305551	22.14515731984603	23.600847442411894	9.433981132056603	3.5537579871334675	3.0	18.782971010998235	19.188585400876462	36.825883906802154	71.76400000000002	0.9265536723163842	1	1	16.517647862434387	10.298039495944977	119.01176738739014	48.4235308021307	0.2980392277240753	0.125490203499794	0.05882352590560913	0.023529410362243652	0.15258564146516818	0.4316910368981743	0.3294117748737335	0.20000000298023224	0.4941176474094391	0.20000000298023224	0.2752941310405731	0.17163399159908294	0.36284075422984796
1	495	nan	0	LSL	LSL	731	731	0	0	0	nan	250	845.0	1060.0	1.0	1.0145062218191472	0.49396374355805145	1.0	0.7739938080495357	0.8365894036420674	19.23127555508671	18.867962264113206	8.0	3.2304755536075005	3.0	16.0	16.72125757264067	-75.82007767422627	61.280000000000015	0.9276437847866419	1	1	14.03137320280075	5.611764818429947	108.09019985795021	24.95294165611267	0.30588236451148987	0.09019608050584793	0.11764705181121826	0.011764705181121826	0.16289907097894626	0.09313554002457683	0.30588236451148987	0.1411764770746231	0.6431372761726379	0.1411764770746231	0.275124964760799	0.11003460428294014	0.43236079943180084
1	496	nan	0	LSL	LSL	731	731	0	0	0	nan	360	317.0	1065.0	1.0	1.038174495238814	0.6258731317055446	1.0	0.7792207792207793	0.8886370367792822	24.370575676739925	24.413111231467404	9.219544457292887	3.736531483333471	3.1622776601683795	18.335757415498275	19.00721838155122	33.106126261602014	71.35000000000004	0.9511228533685601	1	1	16.76078513264656	8.482353180646896	131.29804235696793	43.87058948725462	0.30588236451148987	0.0941176488995552	0.054901957511901855	0.027450978755950928	0.023762919712412036	1.0255096101850838	0.32156863808631897	0.21176470816135406	0.5137255191802979	0.21568627655506134	0.27476696938764855	0.13905497017453927	0.3647167843249109
1	497	nan	0	LSL	LSL	731	731	0	0	0	nan	217	1144.0	1063.0	1.0	1.0193132091816781	0.49747496301980004	1.0	0.7138157894736842	0.8241412316417478	17.98402241334381	18.681541692269406	7.810249675906654	3.0099262306974475	2.8284271247461903	15.0	15.600749814278608	74.78923010644152	57.52200000000002	0.9234042553191489	1	1	13.12549078464508	4.392156943678856	77.95294299721718	20.45098078995943	0.3137255012989044	0.09019608050584793	0.039215683937072754	0.003921568393707275	0.1052665651053746	0.1345513703677455	0.3607843220233917	0.10588235408067703	0.45490196347236633	0.10588235408067703	0.2853367561879365	0.09548167268867078	0.35923015206090864
1	498	nan	0	LSL	LSL	731	731	0	0	0	nan	242	600.0	1065.0	1.0	1.017536398956664	0.5136706915084358	1.0	0.8402777777777778	0.8848595342106486	19.058811300649367	18.867962264113206	8.0	3.220824946245487	3.0	15.0	16.35222042282085	10.708196690680898	58.62400000000002	0.9546351084812623	1	1	13.705883026123047	7.3019610196352005	86.74510017037392	33.36470705270767	0.2980392277240753	0.125490203499794	0.05882352590560913	0.0156862735748291	0.1434097103560394	0.5049234891006186	0.29411765933036804	0.18039216101169586	0.5254902243614197	0.18039216101169586	0.27411766052246095	0.146039220392704	0.35845082715030546
1	499	nan	0	LSL	LSL	731	731	0	0	0	nan	302	1574.0	1066.0	1.0	1.1083953026864455	0.7611104539558019	1.0	0.7105882352941176	0.7668114752739436	24.543460658504525	25.079872407968907	8.06225774829855	3.3034558471427196	3.0	15.96979908322646	15.919435690792634	-14.496326247850591	70.35000000000002	0.9320987654320988	1	1	16.862745821475983	9.250980600714684	130.63529846072197	45.05882449448109	0.31960785388946533	0.10196078568696976	0.10588234663009644	0.03921569138765335	0.11344868662249478	0.9307416354026493	0.3960784375667572	0.21960784494876862	0.6509804129600525	0.21960784494876862	0.2907369969219997	0.15949966552956352	0.4325672134460992
1	500	nan	0	LSL	LSL	731	731	0	0	0	nan	591	1688.0	1058.0	1.0	1.2406500562744696	0.8512994333289411	1.0	0.7069377990430622	0.7210258577956276	38.28135002449035	37.656340767525464	9.848857801796104	4.1174820507600325	3.605551275463989	19.731221475555717	20.08546502061946	77.83617686016666	101.49000000000004	0.9321766561514195	1	1	23.21568739414215	15.262745469808578	243.89020419120789	90.05882588028908	0.2980392277240753	0.125490203499794	0.09803920984268188	0.023529410362243652	0.18637087140369163	0.14901953966609974	0.29411765933036804	0.21960784494876862	0.7450980544090271	0.21960784494876862	0.26994985342025757	0.17747378453265789	0.41267378035737373
1	501	nan	0	LSL	LSL	731	731	0	0	0	nan	221	1815.0	1066.0	1.0	1.011987723825484	0.49051458670486703	1.0	0.8125	0.9425892007372237	18.047764178793802	17.4928556845359	7.615773105863909	3.0996830766964325	2.8284271247461903	14.758048651498612	15.727416937211938	-68.12790101716044	54.280000000000015	0.9484978540772532	1	1	12.79607903957367	6.545098222792149	85.55294361710548	27.682353667914867	0.30980393290519714	0.09803921729326248	0.07843136787414551	0.023529410362243652	0.1465475914956648	0.8479368634791516	0.32156863808631897	0.1764705926179886	0.5568627715110779	0.18431372940540314	0.2781756312950798	0.14228474397374236	0.387117391932604
1	502	nan	0	LSL	LSL	731	731	0	0	0	nan	600	734.0	1067.0	1.0	1.2559752034947411	0.8136605895170377	1.0	0.5911330049261084	0.5951041043620214	37.8893273424136	37.013511046643494	9.486832980505138	3.842084123972811	3.605551275463989	24.23797114617927	22.02658968684188	-59.23745381870961	112.56000000000004	0.8486562942008486	1	1	25.176471784710884	12.376471102237701	220.05098651349545	73.56470829248428	0.30588236451148987	0.10588235408067703	0.054901957511901855	0.0156862810254097	0.47050453101622725	0.7421858143173481	0.3607843220233917	0.16078431904315948	0.5764706134796143	0.16078431904315948	0.276664525106713	0.13600517694766706	0.36675164418915907
1	503	nan	0	LSL	LSL	731	731	0	0	0	nan	214	407.0	1068.0	1.0	1.0116906794508254	0.41257150885871696	1.0	0.740484429065744	0.8723553599428249	17.413862234142403	17.08800749063506	7.615773105863909	3.015436638850951	2.8284271247461903	15.20526224699857	15.862726225952116	84.68130368125522	55.52200000000002	0.9264069264069265	1	1	12.203922182321548	7.113725736737251	70.1882374882698	30.50980494171381	0.29019609093666077	0.125490203499794	0.03529411554336548	0.0156862735748291	0.10990253729339398	0.35619453362321274	0.29019609093666077	0.1921568661928177	0.45098039507865906	0.1921568661928177	0.27119827071825664	0.15808279414971668	0.3279824181694851
1	504	nan	0	LSL	LSL	731	731	0	0	0	nan	309	426.0	1071.0	1.0	1.0585162223437492	0.6443961197359148	1.0	0.7357142857142858	0.8154449279732414	22.973882190098738	22.80350850198276	8.48528137423857	3.448396208224022	3.0	16.263455967290593	17.56794070515561	43.46199597913173	69.00600000000003	0.9566563467492261	1	1	15.184314459562302	8.184314019978046	106.02353230118752	44.086275823414326	0.2980392277240753	0.12156862765550613	0.04313725233078003	0.023529410362243652	0.1330819251390101	0.7095670487143313	0.2980392277240753	0.18431372940540314	0.4941176474094391	0.1882352977991104	0.2760784447193146	0.1488057094541463	0.3431182275119337
1	505	nan	0	LSL	LSL	731	731	0	0	0	nan	496	714.0	1069.0	1.0	1.2597747320912978	0.8334522181391555	1.0	0.62	0.687036499652702	34.93913273899823	32.69556544854363	9.848857801796104	3.6817890901628747	3.1622776601683795	20.12461179749811	19.30706885034803	-26.902056747584727	95.24800000000003	0.8833481745325023	1	1	22.505883425474167	11.596078865230083	193.3411827981472	64.7019630074501	0.30980393290519714	0.10588235408067703	0.07058823108673096	0.019607841968536377	0.7661823222101668	1.0821371406010079	0.34117648005485535	0.1764705926179886	0.6196078658103943	0.18431372940540314	0.2778504126601749	0.14316146747197633	0.3898007717704581
1	506	nan	0	LSL	LSL	731	731	0	0	0	nan	224	803.0	1070.0	1.0	1.0388761899157684	0.618187149256784	1.0	0.7859649122807018	0.8886887958472857	19.195510491858283	18.439088914585774	7.615773105863909	3.02866496366973	2.8284271247461903	14.0	15.088265276046915	-74.88949907811393	56.280000000000015	0.9333333333333333	1	1	13.156863391399384	5.443137399852276	85.0352965593338	24.71764750033617	0.2980392277240753	0.10196078568696976	0.07450979948043823	0.00784313678741455	0.09329686867825386	0.3101107584311632	0.2980392277240753	0.1411764770746231	0.5490196347236633	0.1411764770746231	0.2741013206541538	0.11339869583025575	0.37962185963988304
1	507	nan	0	LSL	LSL	731	731	0	0	0	nan	377	202.0	1074.0	1.0	1.0790344470739017	0.6889286630647456	1.0	0.6556521739130434	0.6836024288775711	26.101987005338017	27.459060435491963	9.219544457292887	3.6157581656189857	3.0	17.67766952966369	18.919481063718905	40.727155828647284	83.24800000000003	0.90625	1	1	19.796079203486443	8.588235586881638	157.38824041187763	43.1960798278451	0.3294117748737335	0.0941176488995552	0.09215685725212097	0.019607849419116974	0.2251658525494247	0.28824321911729006	0.364705890417099	0.1568627506494522	0.6235294342041016	0.1568627506494522	0.29994059399221884	0.13012478161941876	0.4174754387582961
1	508	nan	0	LSL	LSL	731	731	0	0	0	nan	341	918.0	1073.0	1.0	1.0250001746829727	0.5701786357638035	1.0	0.8119047619047619	0.8822130159596372	23.0980359092193	23.600847442411894	9.433981132056603	3.6915994718832676	3.1622776601683795	18.782971010998235	18.975515511475418	-46.66184785926668	69.69400000000003	0.952513966480447	1	1	16.48235374689102	8.56862772256136	149.24314242601395	42.62745230644941	0.3068627566099167	0.0941176488995552	0.13333332538604736	0.0313725471496582	0.16359300988714257	0.9054510252237777	0.33725491166114807	0.18039216101169586	0.6627451181411743	0.18039216101169586	0.27470589578151705	0.14281046204268932	0.43766317426983564
1	509	nan	0	LSL	LSL	731	731	0	0	0	nan	430	1626.0	1075.0	1.0	1.1137000683048026	0.6738069050283199	1.0	0.688	0.7435495617135435	28.12237633764346	28.0178514522438	10.0	3.723401614477076	3.1622776601683795	21.131306398132207	20.779834054972536	47.404969703814245	85.24800000000005	0.9014675052410901	1	1	19.803922533988953	9.83921604603529	163.3294152021408	50.51372717320919	0.30588236451148987	0.09019608050584793	0.06666666269302368	0.02352941781282425	0.5021156384400016	0.2618838732527565	0.3176470696926117	0.16470588743686676	0.5215686559677124	0.16862745583057404	0.27505447963873547	0.13665577841715681	0.3798358493073042
1	510	nan	0	LSL	LSL	731	731	0	0	0	nan	311	1411.0	1076.0	1.0	1.029842090940808	0.5986141541166464	1.0	0.7794486215538847	0.828195071131222	22.337662881368185	22.80350850198276	8.54400374531753	3.51812772259266	3.0	18.0	17.893305882491813	37.25424731809276	68.69400000000003	0.9381598793363499	1	1	16.066667437553406	9.156863063573837	119.3803950548172	45.39608009904623	0.30980393290519714	0.12941177189350128	0.06666666269302368	0.0156862735748291	0.09404243088943391	0.4549480455409191	0.30588236451148987	0.19607843458652496	0.5921568870544434	0.19607843458652496	0.27701150754402426	0.1578769493719627	0.38385979117304564
1	511	nan	0	LSL	LSL	731	731	0	0	0	nan	249	1246.0	1081.0	1.0	1.1409124875967744	0.7733781815974932	1.0	0.6587301587301587	0.6998396161288691	22.77032168984367	22.02271554554524	6.708203932499369	2.888742660260717	2.8284271247461903	13.615384615384615	14.435130240388885	-59.14070213242893	66.86600000000003	0.9104204753199269	1	1	16.129412472248077	7.886274755001068	92.99215885996819	33.49804022908211	0.30588236451148987	0.11372549086809158	0.06470587849617004	0.019607849419116974	0.23091358020280336	0.5176512757248152	0.3764705955982208	0.1725490242242813	0.5176470875740051	0.1764705926179886	0.28802522271871567	0.14082633491073335	0.3734624853813983
1	512	nan	0	LSL	LSL	731	731	0	0	0	nan	464	1380.0	1077.0	1.0	1.3661941466746113	0.8783920020244553	1.0	0.7400318979266348	0.6740714160129274	36.27385524465599	34.17601498127012	8.0	3.470088667028627	3.1622776601683795	17.09749467975716	17.33675852447482	11.352640126953107	93.00600000000004	0.8983543078412392	1	1	22.07843244075775	10.854902312159538	171.76863199472427	62.84706086665392	0.30588236451148987	0.11764705926179886	0.054901957511901855	0.0156862810254097	0.36335669863846426	0.7384067391459611	0.30980393290519714	0.1882352977991104	0.572549045085907	0.1882352977991104	0.2759804055094719	0.13568627890199422	0.3701910172300092
1	513	nan	0	LSL	LSL	731	731	0	0	0	nan	332	1566.0	1079.0	1.0	1.1658630650748714	0.7358834930472143	1.0	0.5533333333333333	0.6574239727609075	26.040647022696838	24.413111231467404	7.211102550927978	3.1424112854225137	2.8284271247461903	17.444873043551162	17.632335058443896	23.867117139399063	79.66200000000003	0.8567741935483871	1	1	20.607843816280365	8.564706079661846	147.78431829810143	43.858824633061886	0.33725491166114807	0.10588235408067703	0.10588237643241882	0.023529410362243652	0.04115401179814874	1.0573248264925075	0.48235294222831726	0.21960784494876862	0.6627451181411743	0.21960784494876862	0.3219975596293807	0.13382353249471635	0.4451334888497031
1	514	nan	0	LSL	LSL	731	731	0	0	0	nan	266	1723.0	1079.0	1.0	1.0553043467628267	0.64845310168822	1.0	0.7823529411764706	0.8195058674341829	21.32623265767775	20.248456731316587	7.810249675906654	3.218984346211583	3.0	16.0	16.234692835848985	9.023008313635923	63.86600000000002	0.9300699300699301	1	1	15.458824217319489	9.000000260770321	115.81961143016815	40.160785265266895	0.3294117748737335	0.11764705926179886	0.10196077823638916	0.03529411554336548	0.08265001571122736	0.861261280420373	0.3490196168422699	0.22745098173618317	0.7137255072593689	0.22745098173618317	0.2862745225429535	0.16666667149574668	0.4354120730457449
1	515	nan	0	LSL	LSL	731	731	0	0	0	nan	177	900.0	1080.0	1.0	1.0045784961358624	0.27477518540192636	1.0	0.8428571428571429	0.9407663284598962	15.397225030537504	15.264337522473747	7.0	2.822265742938967	2.8284271247461903	13.0	14.8045627586083	13.332304669206742	48.62400000000001	0.944	1	1	11.462745666503906	6.690196298062801	56.98431560397148	28.286275453865528	0.28333334624767303	0.1568627506494522	0.03529411554336548	0.003921568393707275	0.08162760287442467	0.150241650877838	0.29019609093666077	0.18431372940540314	0.4274509847164154	0.18431372940540314	0.2729225158691406	0.15929038804911433	0.321945285898144
1	516	nan	0	LSL	LSL	731	731	0	0	0	nan	348	1137.0	1083.0	1.0	1.0942346062961437	0.7141767001448065	1.0	0.696	0.780892386837088	25.55568398004223	25.0	8.06225774829855	3.447112720419169	3.0	17.571629468042005	17.888096015619002	71.18106608391888	74.83400000000003	0.9098039215686274	1	1	17.054902732372284	7.176470845937729	139.09804356098175	37.596079640090466	0.30980393290519714	0.08627451211214066	0.07058823108673096	0.0156862735748291	0.5955779434147775	0.7207375978140397	0.3607843220233917	0.1568627506494522	0.686274528503418	0.16078431904315948	0.2795885693831522	0.11764706304815949	0.39970702172695904
1	517	nan	0	LSL	LSL	731	731	0	0	0	nan	237	1827.0	1078.0	1.0	1.3314465994467806	0.8875555156796421	1.0	0.79	0.7131330076029999	25.796136215205784	24.186773244895647	6.0	2.7430465105222637	2.8284271247461903	11.0	11.88430001637167	84.11236790659447	64.62400000000001	0.931237721021611	1	1	15.666667401790619	7.443137466907501	87.02353131771088	28.26666748523712	0.30588236451148987	0.10196078568696976	0.0627450942993164	0.0156862810254097	0.13969019450976267	0.5725018772588272	0.32156863808631897	0.16078431904315948	0.501960813999176	0.16078431904315948	0.2797619178891182	0.13291316905191966	0.36718789585532013
1	518	nan	0	LSL	LSL	731	731	0	0	0	nan	236	1104.0	1082.0	1.0	1.003958312600206	0.37604660398584844	1.0	0.7712418300653595	0.9282967405422984	18.070836717074545	17.72004514666935	8.246211251235321	3.187757168775571	2.8284271247461903	16.0	16.744450872039735	-87.52246651162035	56.52200000000002	0.9383697813121272	1	1	12.737255543470383	6.298039451241493	94.51765021681786	31.321569822728634	0.3019607961177826	0.12156862765550613	0.09019607305526733	0.00784313678741455	0.03684152738242405	0.34106263176959	0.3019607961177826	0.15294118225574493	0.6352941393852234	0.16078431904315948	0.27100543709511454	0.13400083938811688	0.4004985178678723
1	519	nan	0	LSL	LSL	731	731	0	0	0	nan	258	483.0	1082.0	1.0	1.0751891432181762	0.6943024898415887	1.0	0.6898395721925134	0.7974040989519304	21.62588935902237	21.840329667841555	7.810249675906654	3.14322571281614	2.8284271247461903	14.849242404917497	15.56379142385671	30.21655487239354	63.76400000000004	0.9347826086956522	1	1	14.03529480099678	7.96078459918499	88.86274752020836	38.33725640922785	0.2921568751335144	0.13725490868091583	0.04313725233078003	0.011764705181121826	0.234370971721596	0.3518247102544651	0.29411765933036804	0.1764705926179886	0.5176470875740051	0.18431372940540314	0.27520185884307413	0.15609381567029393	0.34442925395429597
1	520	nan	0	LSL	LSL	731	731	0	0	0	nan	572	956.0	1080.0	1.0	1.2139176891370296	0.8120062540056474	1.0	0.7428571428571429	0.692186985981511	36.33805569904102	34.713109915419565	10.295630140987	3.982720975239609	3.605551275463989	21.0	21.208660166038264	85.19186508686447	101.90400000000004	0.8930523028883685	1	1	23.188236445188522	11.717647559940815	223.1686347424984	70.2000021636486	0.2980392277240753	0.10980392247438431	0.0627450942993164	0.011764712631702423	1.1236214169565037	0.37595550725613425	0.30980393290519714	0.1764705926179886	0.6901960968971252	0.18039216101169586	0.27280278170810024	0.1378546771757743	0.39015495584352866
1	521	nan	0	LSL	LSL	731	731	0	0	0	nan	339	506.0	1084.0	1.0	1.0132270438989233	0.3472374151241562	1.0	0.7337662337662337	0.8946143384560803	21.617022383406002	21.840329667841555	9.219544457292887	3.672480092996001	3.1622776601683795	19.23018460649819	20.27195188366039	8.586843146549231	69.00600000000003	0.9377593360995851	1	1	15.737255662679672	7.603921823203564	116.9725521504879	40.952942341566086	0.30588236451148987	0.10588235408067703	0.03529411554336548	0.011764712631702423	0.0531431919238206	0.305167890776267	0.30588236451148987	0.16078431904315948	0.45098039507865906	0.16078431904315948	0.2760922046084153	0.13340213724918532	0.34505177625512656
1	522	nan	0	LSL	LSL	731	731	0	0	0	nan	419	189.0	1086.0	1.0	1.3317625947567941	0.7171289441201903	1.0	0.5351213282247765	0.5501033205337647	30.95699613553448	32.202484376209235	8.602325267042627	3.187848801493032	2.8284271247461903	21.920310216782973	21.575184741972517	42.63207858199156	97.83400000000003	0.8354935194416749	1	1	28.74902068078518	10.200000360608101	166.32157315313816	49.11372710764408	0.3176470696926117	0.10196078568696976	0.07058823108673096	0.011764712631702423	0.9060809410273486	0.6903878260456633	0.7019608020782471	0.14509804546833038	0.7019608020782471	0.14509804546833038	0.3463737431419901	0.12289157060973616	0.39694886194066387
1	523	nan	0	LSL	LSL	731	731	0	0	0	nan	451	298.0	1086.0	1.0	1.2035146139377741	0.7578437583089025	1.0	0.5554187192118226	0.5912695779168718	31.169066741091623	33.421549934136806	10.63014581273465	3.8138913397376433	3.1622776601683795	20.400000000000002	20.33582371002743	46.30185290300168	97.90400000000004	0.8414179104477612	1	1	22.619608893990517	12.282353341579437	185.54902558028698	60.13333511352539	0.3127451092004776	0.10588235408067703	0.09215685725212097	0.023529410362243652	0.6295389637832773	1.0285658145019196	0.3450980484485626	0.18039216101169586	0.6078431606292725	0.18431372940540314	0.2792544307900064	0.15163399187135107	0.41141690816028154
1	524	nan	0	LSL	LSL	731	731	0	0	0	nan	251	1555.0	1090.0	1.0	1.103569367432765	0.7408749534405226	1.0	0.6820652173913043	0.7716007854887833	22.10171110395631	22.360679774997898	7.615773105863909	3.04263539418969	2.8284271247461903	14.512594000225619	14.844459286348801	14.010956611164572	63.93600000000003	0.9211009174311927	1	1	16.478431969881058	6.000000111758709	121.8901995420456	27.05490243434906	0.3333333432674408	0.09803921729326248	0.1509803831577301	0.011764705181121826	0.416082546952552	0.47779574025845994	0.501960813999176	0.16078431904315948	0.7921568751335144	0.16078431904315948	0.31689292249771267	0.11538461753382133	0.48561832486870754
1	525	nan	0	LSL	LSL	731	731	0	0	0	nan	460	606.0	1093.0	1.0	1.0471017137285932	0.6471801993464824	1.0	0.7692307692307693	0.8509469290738136	27.88821466545268	26.92582403567252	10.0	4.091714289226889	3.605551275463989	20.482200759322847	21.26021951313703	18.97075722971083	82.42000000000003	0.9455292908530318	1	1	19.16862839460373	10.819608196616173	153.00392612814903	65.00784532725811	0.29019609093666077	0.125490203499794	0.04313725233078003	0.0156862735748291	0.129040173509314	0.6012274861451429	0.2980392277240753	0.18431372940540314	0.4941176474094391	0.18431372940540314	0.273837548494339	0.15456583138023103	0.33261723071336746
1	526	nan	0	LSL	LSL	731	731	0	0	0	nan	416	1268.0	1092.0	1.0	1.3664687941487323	0.7703221775287982	1.0	0.6303030303030303	0.5134361334423803	32.11012565308006	29.966648127543394	7.810249675906654	2.9740105992637806	2.8284271247461903	20.670151726917563	20.475178240019524	69.95915156814411	100.90400000000004	0.7901234567901234	1	1	24.215687349438667	11.988235659897327	156.36863248050213	54.47451142221689	0.2980392277240753	0.10980392247438431	0.06666666269302368	0.019607849419116974	0.9210804411682021	0.5674616794718312	0.4470588266849518	0.18039216101169586	0.6117647290229797	0.18431372940540314	0.2848904394051608	0.1410380665870274	0.37588613577043783
1	527	nan	0	LSL	LSL	731	731	0	0	0	nan	542	536.0	1092.0	1.0	1.171178661601658	0.7785876237437939	1.0	0.6244239631336406	0.6758425745155718	34.080780736624625	34.20526275297414	10.295630140987	4.003461025224171	3.605551275463989	21.09355188284995	21.386913585076254	-51.50240080612307	100.38800000000005	0.8921810699588477	1	1	21.756863832473755	12.956863142549992	226.1019687950611	78.75294338911772	0.3019607961177826	0.11764705926179886	0.08627450466156006	0.023529410362243652	0.8705765956104263	0.9545432526330825	0.3019607961177826	0.21960784494876862	0.7137255072593689	0.21960784494876862	0.2719607979059219	0.1619607892818749	0.41716230404992827
1	528	nan	0	LSL	LSL	731	731	0	0	0	nan	336	1480.0	1093.0	1.0	1.008512778598616	0.3804201781204194	1.0	0.8	0.9148485339196196	21.61094277381695	21.400934559032695	9.848857801796104	3.707470302672592	3.1622776601683795	19.0	19.98609721334418	13.333143028662901	67.93600000000002	0.9478138222849083	1	1	15.878432139754295	8.819608137011528	136.39216031134129	49.20000175386667	0.32549020648002625	0.13333334028720856	0.07450979948043823	0.011764705181121826	0.14480795118018058	0.4813175418354666	0.3176470696926117	0.1921568661928177	0.5686274766921997	0.1921568661928177	0.2737660713750741	0.15206220925881944	0.4059290485456586
1	529	nan	0	LSL	LSL	731	731	0	0	0	nan	260	1715.0	1093.0	1.0	1.0240848478477	0.5354476626363102	1.0	0.7222222222222222	0.8053527850598696	19.94592117932195	19.849433241279208	8.0	3.2230350452734298	2.8284271247461903	16.099689437998485	16.84569495302415	-53.6278101525641	63.69400000000002	0.9187279151943463	1	1	15.09411832690239	8.600000277161598	103.44706219434738	38.878432638943195	0.30980393290519714	0.12941177189350128	0.09019607305526733	0.0156862735748291	0.23435344953306425	0.4467234226991839	0.3490196168422699	0.2078431397676468	0.5764706134796143	0.2078431397676468	0.28479468541325265	0.16226415617286033	0.3978733161321053
1	530	nan	0	LSL	LSL	731	731	0	0	0	nan	345	916.0	1094.0	1.0	1.064823880003139	0.6965705059096816	1.0	0.8455882352941176	0.7821250968208916	24.896491606718715	23.769728648009426	9.0	3.6101512974749133	3.0	16.0	17.86294264744996	84.69820837787128	74.45200000000001	0.9478021978021978	1	1	18.200000792741776	8.921568937599659	147.20784842967987	42.6392170637846	0.32156863808631897	0.0941176488995552	0.09607845544815063	0.027450978755950928	0.145315115714554	0.69038660179688	0.3686274588108063	0.16470588743686676	0.615686297416687	0.16470588743686676	0.2888889014720917	0.14161220535872474	0.4266894157382025
1	531	nan	0	LSL	LSL	731	731	0	0	0	nan	323	1815.0	1093.0	1.0	1.006279077033675	0.3919239256804772	1.0	0.7690476190476191	0.8948230985269602	21.218161529399406	21.2602916254693	9.848857801796104	3.661547663132692	3.1622776601683795	18.384776310850235	19.52065828856462	-61.015657598963514	67.35000000000004	0.9430656934306569	1	1	15.494118392467499	8.411764957010746	129.07843425869942	40.34902073442936	0.32058824598789215	0.09019608050584793	0.05882352590560913	0.0313725471496582	0.169920886069944	0.9434316543438395	0.30980393290519714	0.1764705926179886	0.6039215922355652	0.1882352977991104	0.27668068557977676	0.15021008851804904	0.3996236354758496
1	532	nan	0	LSL	LSL	731	731	0	0	0	nan	484	932.0	1101.0	1.0	1.23941598749401	0.8305671550861908	1.0	0.6376811594202898	0.6399338523990667	34.17347950728379	34.48187929913333	8.54400374531753	3.649822482086254	3.1622776601683795	19.97737573860175	19.031842494427796	68.02108525734222	97.49000000000004	0.890524379024839	1	1	23.60392253100872	11.482353322207928	200.56471203267574	61.50588424503803	0.3294117748737335	0.10588235408067703	0.08627450466156006	0.023529410362243652	0.535451715789923	0.4364518583870944	0.3960784375667572	0.1725490242242813	0.6039215922355652	0.1764705926179886	0.295049031637609	0.1435294165275991	0.41438990089395816
1	533	nan	0	LSL	LSL	731	731	0	0	0	nan	270	1248.0	1097.0	1.0	1.0345070044360978	0.5639285807056912	1.0	0.7894736842105263	0.8427194101992755	20.615714627751505	20.808652046684813	8.246211251235321	3.278856598461622	3.0	16.51761735748582	17.024942890920876	-55.40883505174795	63.45200000000001	0.9407665505226481	1	1	15.898039877414703	7.75686302036047	111.69804283976555	35.792157866060734	0.3176470696926117	0.10588235408067703	0.094117671251297	0.027450978755950928	0.2242962882218734	0.5712577171807509	0.43921568989753723	0.18039216101169586	0.5882353186607361	0.18431372940540314	0.2944081458780501	0.14364561148815685	0.4136964549620946
1	534	nan	0	LSL	LSL	731	731	0	0	0	nan	271	1371.0	1096.0	1.0	1.0131358813125806	0.4945153084416765	1.0	0.7527777777777778	0.8711911012624304	20.008190967932123	20.248456731316587	8.48528137423857	3.3487261834231092	3.0	16.443843832875572	17.390497714296597	16.609205667596076	62.52200000000002	0.9296740994854202	1	1	14.258824229240417	7.207843288779259	107.42353269457817	35.517647974193096	0.30490197241306305	0.11372549086809158	0.08627450466156006	0.0156862810254097	0.06463832179762376	0.8087460146310118	0.3019607961177826	0.20392157137393951	0.5960784554481506	0.20392157137393951	0.2742081582546234	0.13861237093806267	0.39639679961098956
1	535	nan	0	LSL	LSL	731	731	0	0	0	nan	237	839.0	1098.0	1.0	1.0162879613832223	0.4510820046851894	1.0	0.8229166666666666	0.8495092025875237	18.531072932385346	19.209372712298546	8.0	3.148742142964541	3.0	15.0	16.53865842548084	-48.92403845388298	59.21000000000001	0.9442231075697212	1	1	14.443137913942337	6.478431589901447	84.14510008692741	27.776471354067326	0.30588236451148987	0.10588235408067703	0.05098038911819458	0.011764712631702423	0.06903209745718364	0.2836457066058245	0.3529411852359772	0.15294118225574493	0.4588235318660736	0.15294118225574493	0.2831987826263203	0.12702807039022446	0.35504261640053764
1	536	nan	0	LSL	LSL	731	731	0	0	0	nan	510	1164.0	1086.0	1.0	1.228173712386225	0.8361368139666622	1.0	0.7244318181818182	0.7464087135634648	35.041584822187474	32.31098884280702	8.54400374531753	3.8380570170094868	3.605551275463989	18.973665961010276	19.221043260124244	73.73683710367531	92.66200000000005	0.9205776173285198	1	1	21.478432416915894	9.360784642398357	207.10588863492012	57.6470602825284	0.3176470696926117	0.10000000149011612	0.0627450942993164	0.011764705181121826	1.0232353046927694	0.9341597746830982	0.30980393290519714	0.15294118225574493	0.729411780834198	0.1568627506494522	0.2753645181655884	0.12001005951792766	0.4060899777155296
1	537	nan	0	LSL	LSL	731	731	0	0	0	nan	825	1341.0	1099.0	1.0	1.4242267257602386	0.8606843934162866	1.0	0.632183908045977	0.4404188386206135	48.737572028644806	45.5411901469428	10.0	3.8753940438721552	3.605551275463989	26.168971977126322	24.8141916784	-15.559662112640984	153.42599999999993	0.7998061076102763	1	1	34.95294292271137	18.768628120422363	316.51765625178814	110.59216067194939	0.29411765933036804	0.11764705926179886	0.08235293626785278	0.01764705777168274	1.364373895581374	1.3073521714819427	0.3019607961177826	0.18431372940540314	0.658823549747467	0.18431372940540314	0.27095304591249125	0.1454932412435842	0.3836577651536826
1	538	nan	0	LSL	LSL	731	731	0	0	0	nan	692	820.0	1100.0	1.0	1.3765092514063118	0.8860997828097904	1.0	0.7671840354767184	0.6519693745765541	44.68706298228313	41.7612260356422	10.198039027185569	4.08870173227917	4.0	21.0	20.712209040234033	-3.8777890975927076	115.49000000000004	0.9111257406188282	1	1	28.04706010222435	11.92549054324627	283.8588316142559	78.71372739225626	0.32156863808631897	0.10196078568696976	0.07843136787414551	0.011764705181121826	0.9635400669501478	0.7154616472312716	0.364705890417099	0.1568627506494522	0.6784313917160034	0.1568627506494522	0.2804706010222435	0.1192549054324627	0.41020062372002297
1	539	nan	0	LSL	LSL	731	731	0	0	0	nan	272	1578.0	1100.0	1.0	1.0026092809499594	0.2180196600758953	1.0	0.7534626038781164	0.8910302741157837	18.90841970760592	18.681541692269406	8.94427190999916	3.369359345490474	2.914213562373095	17.67766952966369	18.453565899561475	85.48660071861555	61.93600000000002	0.9331046312178388	1	1	13.800000697374344	6.835294373333454	114.4235332608223	35.30588348209858	0.30588236451148987	0.11372549086809158	0.10980391502380371	0.0156862810254097	0.17475052039964262	0.3072872019961942	0.30588236451148987	0.16078431904315948	0.6627451181411743	0.16862745583057404	0.2705882489681244	0.13402537986928342	0.42067475463537607
1	540	nan	0	LSL	LSL	731	731	0	0	0	nan	439	285.0	1101.0	1.0	1.2018111177144442	0.8053513045222767	1.0	0.5806878306878307	0.6737103321673773	31.56334865002213	30.01666203960727	9.219544457292887	3.645448279058381	3.1622776601683795	19.64585094770546	18.710684828240346	30.423228235409518	90.49000000000004	0.8693069306930693	1	1	21.156863659620285	10.815686583518982	172.03529918193817	60.01960946619511	0.3127451092004776	0.11372549086809158	0.07843136787414551	0.019607849419116974	0.6337633354090861	0.7590932066774492	0.364705890417099	0.1921568661928177	0.5843137502670288	0.1921568661928177	0.28982005013178475	0.14816009018519152	0.3918799525784469
1	541	nan	0	LSL	LSL	731	731	0	0	0	nan	695	371.0	1099.0	1.0	1.2417181299712035	0.8374610480052292	1.0	0.5991379310344828	0.6256862678688196	41.14668730312872	39.319206502675	10.0	4.233502884176373	4.0	23.41927187343721	22.486542001752944	-21.256720608910957	118.14600000000004	0.8736643620364549	1	1	26.58431503176689	14.184314139187336	284.4862830936909	89.41176728159189	0.30980393290519714	0.10588235408067703	0.0627450942993164	0.023529410362243652	1.5885525085514594	0.6697971598039781	0.3137255012989044	0.18431372940540314	0.8784313797950745	0.18431372940540314	0.2712685207323152	0.1447378993794626	0.40933278142977103
1	542	nan	0	LSL	LSL	731	731	0	0	0	nan	268	899.0	1102.0	1.0	1.013312752057999	0.4665148726059898	1.0	0.783625730994152	0.8521440219746075	19.748695943198882	20.0	8.48528137423857	3.3334828355065236	3.0	16.994116628998402	17.467985288447135	55.08616361203831	62.866000000000014	0.9370629370629371	1	1	14.61960855126381	8.074510112404823	90.20000261068344	39.46666822582483	0.29411765933036804	0.13333334028720856	0.039215683937072754	0.0156862735748291	0.10518249943893183	0.4701612083047367	0.30588236451148987	0.1764705926179886	0.45490196347236633	0.18039216101169586	0.2758416707785624	0.1523492474038646	0.3365671739204606
1	543	nan	0	LSL	LSL	731	731	0	0	0	nan	221	1022.0	1101.0	1.0	1.0419615930310713	0.6181345816113747	1.0	0.8185185185185185	0.88437586895292	19.094994943108087	18.027756377319946	7.0710678118654755	3.017398064434309	2.8284271247461903	14.0	15.010046328502794	-6.265953746200034	56.03800000000002	0.9424307036247335	1	1	13.321569263935089	6.713725797832012	76.12549224495888	31.074511237442493	0.2980392277240753	0.13725490868091583	0.047058820724487305	0.003921568393707275	0.046725629417878764	0.09268937324080284	0.3019607961177826	0.1568627506494522	0.46666666865348816	0.1568627506494522	0.2775326929986477	0.1398692874548336	0.34445924092741576
1	544	nan	0	LSL	LSL	731	731	0	0	0	nan	327	874.0	1109.0	1.0	1.1269785608507736	0.7635649624356006	1.0	0.6884210526315789	0.7797943655418992	25.780839996571824	24.698178070456937	8.0	3.3361925817208764	3.0	16.878347452187462	16.647488066529522	68.67417320674197	72.59200000000003	0.9211267605633803	1	1	16.329412579536438	8.972549304366112	105.29804268479347	46.07451145350933	0.29411765933036804	0.125490203499794	0.027450978755950928	0.013725489377975464	0.06434941987048705	0.6702752853768031	0.29411765933036804	0.1921568661928177	0.38823530077934265	0.1921568661928177	0.2721568763256073	0.14954248840610188	0.3220123629504388
1	545	nan	0	LSL	LSL	731	731	0	0	0	nan	300	185.0	1107.0	1.0	1.0728522622269447	0.5972802832532014	1.0	0.6818181818181818	0.7877621582015262	22.381391504314145	22.20360331117452	8.06225774829855	3.264252901936829	3.0	18.335757415498275	17.950605225990902	-43.1397615184358	69.17800000000003	0.916030534351145	1	1	18.14509868621826	6.745098255574703	108.38431623578072	33.33333423733711	0.3176470696926117	0.09803921729326248	0.04313725233078003	0.0156862735748291	0.29234458416141956	0.21601494096536866	0.5058823823928833	0.14901961386203766	0.5058823823928833	0.15294118225574493	0.3183350646704958	0.11833505711534567	0.36128105411926903
1	546	nan	0	LSL	LSL	731	731	0	0	0	nan	331	1105.0	1107.0	1.0	1.0135663846167196	0.43831084808619164	1.0	0.7880952380952381	0.856341666518006	21.7836994554876	22.47220505424423	9.433981132056603	3.6481787071361937	3.1622776601683795	19.0	19.579699973233826	52.13338493950624	69.69400000000002	0.9416785206258891	1	1	16.517647832632065	8.254902265965939	144.83529901504517	42.90588362514973	0.3137255012989044	0.10588235408067703	0.12352940440177917	0.02352941781282425	0.14926869544842788	0.6898236720754618	0.3607843220233917	0.16862745583057404	0.6705882549285889	0.18039216101169586	0.2799601327564757	0.13991359772823625	0.43756887919953225
1	547	nan	0	LSL	LSL	731	731	0	0	0	nan	264	754.0	1108.0	1.0	1.0100302856075403	0.49719659222355345	1.0	0.8148148148148148	0.9495574851941964	19.734215164437757	19.4164878389476	8.48528137423857	3.381082049747981	3.0	16.263455967290593	17.122153266860686	45.359193582140826	59.10800000000002	0.9530685920577617	1	1	13.6392163336277	7.035294361412525	110.52157214283943	33.11372647434473	0.32156863808631897	0.09803921729326248	0.09019610285758972	0.02352941781282425	0.08449253687496099	0.7852949835789785	0.32156863808631897	0.1725490242242813	0.615686297416687	0.1764705926179886	0.27278432667255403	0.1407058872282505	0.41864231872287666
1	548	nan	0	LSL	LSL	731	731	0	0	0	nan	623	967.0	1106.0	1.0	1.101735814324314	0.6844562480046802	1.0	0.7261072261072261	0.7081290305840938	33.805272634177165	34.17601498127012	10.44030650891055	4.1414812087558674	4.0	24.890158697766473	24.645867140363563	-78.71140416937591	105.14600000000004	0.9088256746900073	1	1	24.415687397122383	13.768627919256687	259.6980469375849	91.09412085264921	0.32549020648002625	0.13333334028720856	0.0882352888584137	0.011764705181121826	0.5493654992567413	0.4835272216322311	0.34117648005485535	0.1882352977991104	0.7019608020782471	0.1882352977991104	0.277450993149118	0.15646168090064416	0.4168507976526242
1	549	nan	0	LSL	LSL	731	731	0	0	0	nan	328	1304.0	1106.0	1.0	1.0355122830386048	0.6360107723544296	1.0	0.784688995215311	0.8930664259691524	23.33020366718836	22.847319317591726	8.94427190999916	3.624019710570392	3.1622776601683795	17.44133022449836	18.003455723675884	65.8474831921829	67.93600000000002	0.9521044992743106	1	1	15.549020364880562	10.109804168343544	140.61961279809475	46.89019723236561	0.32549020648002625	0.10588235408067703	0.08235296607017517	0.0313725546002388	0.05141128078943693	0.6266726812361725	0.3137255012989044	0.2235294133424759	0.5921568870544434	0.2235294133424759	0.2727898309628169	0.17736498540953585	0.42871833170150836
1	550	nan	0	LSL	LSL	731	731	0	0	0	nan	312	1000.0	1111.0	1.0	1.1063241461992184	0.7557101257949659	1.0	0.7647058823529411	0.807186102578906	24.850043949092445	23.53720459187964	8.06225774829855	3.34757481096373	3.0	15.784103745049409	16.27444927492786	78.0101150296342	69.69400000000002	0.9341317365269461	1	1	16.427451744675636	8.592157170176506	130.7529453188181	39.65490318834782	0.3294117748737335	0.10588235408067703	0.09019610285758972	0.019607841968536377	0.13212349089454517	0.416835226217939	0.3176470696926117	0.16862745583057404	0.6078431606292725	0.16862745583057404	0.2784313855029769	0.14562978254536452	0.4190799529449298
1	551	nan	0	LSL	LSL	731	731	0	0	0	nan	309	1737.0	1111.0	1.0	1.0133497230273962	0.5111555685508438	1.0	0.7744360902255639	0.9257655492186939	21.462866425268384	21.18962010041709	9.219544457292887	3.574523104845093	3.1622776601683795	17.88854381999832	18.447080665430963	-14.444386479360315	64.76400000000002	0.9464012251148545	1	1	14.898039937019348	7.756862998008728	121.38039460778236	37.466667741537094	0.33039216697216034	0.09803921729326248	0.05882352590560913	0.02352941781282425	0.08259388435602451	0.6897358320548335	0.3176470696926117	0.1725490242242813	0.5607843399047852	0.1725490242242813	0.27588962846332127	0.1436456110742357	0.39281681102842186
1	552	nan	0	LSL	LSL	731	731	0	0	0	nan	501	348.0	1107.0	1.0	1.0206502234677022	0.5231972423874882	1.0	0.7731481481481481	0.8712613093277537	27.49789499516659	28.178005607210743	11.045361017187261	4.332242249377816	4.0	22.969757423568083	23.43402564518179	71.79845273537481	85.00600000000003	0.9408450704225352	1	1	20.392157822847366	11.505882740020752	213.06275191903114	70.80392376333475	0.30980393290519714	0.12156862765550613	0.09411764144897461	0.0156862735748291	0.6990210613428678	0.6038540510322138	0.3490196168422699	0.1882352977991104	0.7333333492279053	0.1882352977991104	0.2793446277102379	0.15761483205507879	0.42527495393020187
1	553	nan	0	LSL	LSL	731	731	0	0	0	nan	630	710.0	1109.0	1.0	1.0267575174288177	0.44183036732932623	1.0	0.7241379310344828	0.8638456471152862	30.23507640594623	30.364452901377952	12.529964086141668	4.724463454579991	4.182873156368473	26.095620564366833	27.123845192977416	46.43291250523202	95.73200000000004	0.9319526627218935	1	1	21.843138337135315	10.650980770587921	269.15294948220253	77.45098256319761	0.32549020648002625	0.10980392247438431	0.09411764144897461	0.011764705181121826	0.38606937296135235	0.5139830281680784	0.2980392277240753	0.16078431904315948	0.7019608020782471	0.1725490242242813	0.27303922921419144	0.13313725963234901	0.427226903940004
1	554	nan	0	LSL	LSL	731	731	0	0	0	nan	373	851.0	1110.0	1.0	1.2064671718065045	0.8073866733745404	1.0	0.6907407407407408	0.7335570091062042	29.19439972618537	27.51363298439521	8.06225774829855	3.387536584056764	3.0	16.612413797863205	17.225357886852088	-74.17118665634055	79.93600000000002	0.9009661835748792	1	1	18.721569523215294	9.164706163108349	148.9411809295416	47.847060203552246	0.30980393290519714	0.10980392247438431	0.07843136787414551	0.0156862810254097	0.5379493075154935	0.054000395228171856	0.3176470696926117	0.1882352977991104	0.658823549747467	0.1882352977991104	0.27531719887081313	0.1347750906339463	0.3993061150926048
1	555	nan	0	LSL	LSL	731	731	0	0	0	nan	384	1071.0	1111.0	1.0	1.0130779080658205	0.46073241684224986	1.0	0.7619047619047619	0.8672745148871406	23.581464089268938	24.351591323771842	10.295630140987	3.9449195914421975	3.605551275463989	20.0	20.929471229042107	25.666401315058923	74.59200000000003	0.9434889434889435	1	1	16.686275333166122	10.290196388959885	165.58431985974312	54.11764854937792	0.30588236451148987	0.10980392247438431	0.11764708161354065	0.0313725471496582	0.3231601067903754	0.601391374116201	0.2980392277240753	0.2078431397676468	0.6313725709915161	0.2078431397676468	0.2691334731155826	0.16597090949935298	0.43120916630141437
1	556	nan	0	LSL	LSL	731	731	0	0	0	nan	204	1136.0	1112.0	1.0	1.0510749258281895	0.6451692021722427	1.0	0.7058823529411765	0.8093415819323494	18.62707388839758	18.439088914585774	7.0710678118654755	2.8613910639659714	2.8284271247461903	13.376889641115689	14.231824401376523	42.1880680627041	56.280000000000015	0.9230769230769231	1	1	13.070588827133179	6.1882355734705925	71.0235313475132	26.66274632513523	0.3019607961177826	0.125490203499794	0.039215683937072754	0.003921568393707275	0.04304094490425274	0.11678103510140711	0.3333333432674408	0.15294118225574493	0.5372549295425415	0.15294118225574493	0.2841432353724604	0.13452686029283897	0.34815456542898626
1	557	nan	0	LSL	LSL	731	731	0	0	0	nan	252	1626.0	1111.0	1.0	1.0601510440433473	0.6600225311596246	1.0	0.75	0.8012697520059741	20.907971144570645	20.615528128088304	7.615773105863909	3.0883804503389083	2.8284271247461903	15.0	15.707025597160062	-6.162164529402283	62.86600000000002	0.9130434782608695	1	1	14.05490267276764	7.8941179141402245	81.3725516796112	36.02745224535465	0.2862745225429535	0.125490203499794	0.03529411554336548	0.0156862735748291	0.2130255394853623	0.32120104444075653	0.29411765933036804	0.18431372940540314	0.4470588266849518	0.1882352977991104	0.27028658986091614	0.151809959887312	0.3229069511095683
1	558	nan	0	LSL	LSL	731	731	0	0	0	nan	764	544.0	1114.0	1.0	1.06511018058629	0.6594349838925011	1.0	0.7748478701825557	0.7839821825468325	36.401553712796115	35.22782990761707	12.727922061357855	4.929255736355411	4.47213595499958	26.587214972614188	27.365290232180485	78.37112376435084	110.66200000000003	0.928311057108141	1	1	25.545099318027496	14.678431890904903	315.16079422831535	103.72941521555185	0.3176470696926117	0.11764705926179886	0.09411764144897461	0.0156862810254097	0.5010687142565131	0.22631055162121816	0.3019607961177826	0.20000000298023224	0.6431372761726379	0.20000000298023224	0.26889578229502625	0.15450980937794634	0.4125141285710934
1	559	nan	0	LSL	LSL	731	731	0	0	0	nan	255	781.0	1113.0	1.0	1.0163744137397042	0.4739562996662021	1.0	0.7894736842105263	0.9171862072898488	19.3331402805193	19.313207915827967	8.246211251235321	3.255974506279321	2.8284271247461903	16.0	17.023765096190786	72.0937904855551	59.10800000000002	0.9426987060998152	1	1	13.811765372753143	6.619608014822006	102.73333662748337	30.26666744798422	0.3088235408067703	0.0941176488995552	0.09215685725212097	0.023529410362243652	0.014906194442286023	0.7935807495008146	0.30588236451148987	0.1725490242242813	0.5490196347236633	0.1764705926179886	0.27623530745506286	0.13239216029644013	0.40287582991169946
1	560	nan	0	LSL	LSL	731	731	0	0	0	nan	345	1511.0	1113.0	1.0	1.296108537657668	0.7975827456060464	1.0	0.6160714285714286	0.5476495409441119	28.93391763771446	28.460498941515414	8.94427190999916	3.098611079086215	2.8284271247461903	17.44133022449836	17.45321550274536	-75.77196871233461	88.97400000000005	0.8293269230769231	1	1	19.262746036052704	10.070588558912277	149.34510299563408	45.760785557329655	0.2823529541492462	0.10294117778539658	0.10980391502380371	0.027450986206531525	1.1832391944511937	1.0298002036168776	0.30588236451148987	0.18039216101169586	0.7411764860153198	0.1882352977991104	0.2713062821979254	0.1418392754776377	0.4328843565090843
1	561	nan	0	LSL	LSL	731	731	0	0	0	nan	298	1709.0	1113.0	1.0	1.0078592124551957	0.2996189957412228	1.0	0.7842105263157895	0.9160838010982368	20.05662062413578	20.12461179749811	9.0	3.511075170615321	3.0	18.0	19.135198174774267	54.729030656299486	63.93600000000002	0.9430379746835443	1	1	15.00784383714199	8.666666947305202	123.47451375424862	44.996079698204994	0.3176470696926117	0.125490203499794	0.094117671251297	0.023529410362243652	0.08282691924059257	0.6586050138362832	0.3333333432674408	0.1882352977991104	0.6431372761726379	0.19607843458652496	0.277923034021148	0.16049383235750375	0.4143440058867403
1	562	nan	0	LSL	LSL	731	731	0	0	0	nan	220	1151.0	1115.0	1.0	1.0089439596583947	0.428063595109637	1.0	0.8088235294117647	0.9383240912316254	17.694126044144404	17.08800749063506	7.615773105863909	3.0850081117745107	2.8284271247461903	14.904826270501987	15.991041900425529	-77.90577796639806	54.280000000000015	0.946236559139785	1	1	12.800000607967377	5.913725666701794	79.37255090475082	28.200000822544098	0.3019607961177826	0.11372549086809158	0.05882352590560913	0.0156862810254097	0.1316108429305642	0.5019187038752866	0.3333333432674408	0.1568627506494522	0.5137255191802979	0.16470588743686676	0.2782608827818995	0.12855925362395204	0.36078432229432195
1	563	nan	0	LSL	LSL	731	731	0	0	0	nan	352	1667.0	1113.0	1.0	1.030162892393384	0.5498816801652413	1.0	0.7619047619047619	0.8450364777789044	23.366769551712842	23.021728866442675	9.848857801796104	3.7290911026115507	3.1622776601683795	19.266551326067674	19.516920472223507	-28.86517547147491	72.35000000000002	0.9411764705882353	1	1	17.454902693629265	9.63529434800148	157.68235810101032	49.97255032509565	0.3294117748737335	0.10980392247438431	0.11764705181121826	0.0313725471496582	0.26178306308890725	0.8551336299388903	0.43921568989753723	0.21176470816135406	0.729411780834198	0.21176470816135406	0.2909150448938211	0.160588239133358	0.44796124460514297
1	564	nan	0	LSL	LSL	731	731	0	0	0	nan	363	803.0	1120.0	1.0	1.0072695892014325	0.38162125676731234	1.0	0.7857142857142857	0.8673151729522219	22.4503317541772	22.47220505424423	10.0	3.8252441680095224	3.1622776601683795	20.0	20.75126337083298	-71.69823321349656	72.52200000000002	0.9440832249674902	1	1	16.92156943678856	8.388235621154308	175.46275055408478	45.21960935741663	0.32058824598789215	0.09803921729326248	0.16470590233802795	0.023529410362243652	0.21970608463805147	0.5287292845837084	0.3529411852359772	0.16078431904315948	0.7843137383460999	0.16862745583057404	0.27740277765227145	0.1375120593631854	0.48336845882667984
1	565	nan	0	LSL	LSL	731	731	0	0	0	nan	489	1459.0	1119.0	1.0	1.5480393186025148	0.8848870633370884	1.0	0.5373626373626373	0.5135460098856117	39.81413458994836	34.713109915419565	9.219544457292887	3.2687911122209368	2.8284271247461903	19.263885513257012	18.545648054078896	68.13733941673347	109.38800000000005	0.7944760357432982	1	1	24.615687489509583	14.827451378107071	194.49412441253662	70.87843354046345	0.29411765933036804	0.125490203499794	0.07058823108673096	0.023529410362243652	1.4749901172455204	1.052625307656153	0.3019607961177826	0.2078431397676468	0.686274528503418	0.21176470816135406	0.27050206032428115	0.16293902613304473	0.3977384957311587
1	566	nan	0	LSL	LSL	731	731	0	0	0	nan	423	287.0	1121.0	1.0	1.022859713158125	0.5760008204643738	1.0	0.7747252747252747	0.8354806226965918	25.738543110771946	25.079872407968907	10.04987562112089	4.090248130533239	3.605551275463989	20.0	21.039949274854077	0.3623783990919326	79.76400000000002	0.9389567147613762	1	1	18.53333419561386	9.458823807537556	191.7176537513733	51.3843152821064	0.32549020648002625	0.0941176488995552	0.12745097279548645	0.02352941781282425	0.16845800623518536	0.851908739546936	0.35686275362968445	0.1882352977991104	0.6745098233222961	0.1882352977991104	0.2808080938729373	0.1433155122354175	0.4532332239985184
1	567	nan	0	LSL	LSL	731	731	0	0	0	nan	349	1250.0	1121.0	1.0	1.027375624797007	0.5837175757847218	1.0	0.7986270022883295	0.9118898047346325	23.50295364202954	22.847319317591726	9.433981132056603	3.7313847451763036	3.1622776601683795	18.0	19.0833822576489	-77.79813042307018	69.35000000000002	0.9496598639455782	1	1	16.00392235815525	8.929412096738815	154.66275019943714	47.5607857555151	0.30980393290519714	0.11372549086809158	0.1254902184009552	0.023529410362243652	0.47995525920375587	0.3485960233501562	0.3137255012989044	0.18039216101169586	0.7254902124404907	0.18431372940540314	0.2712529213246653	0.15134596774133585	0.443159742691797
1	568	nan	0	LSL	LSL	731	731	0	0	0	nan	856	609.0	1123.0	1.0	1.2439364148087806	0.8257537578762252	1.0	0.6176046176046176	0.5856330389431322	45.354492405407264	43.46262762420146	11.704699910719626	4.534937196584965	4.123105625617661	27.828043409481737	25.58133015273458	66.60504690703377	135.52800000000002	0.8551448551448553	1	1	29.803923040628433	17.768627904355526	333.38040229678154	125.78039575368166	0.30588236451148987	0.12156862765550613	0.06666666269302368	0.023529410362243652	0.1716775450523976	0.5020379579034008	0.2980392277240753	0.21176470816135406	0.7333333492279053	0.21176470816135406	0.27094475491480396	0.1615329809486866	0.38946308679530556
1	569	nan	0	LSL	LSL	731	731	0	0	0	nan	329	1184.0	1121.0	1.0	1.0138477954489278	0.5331226500220267	1.0	0.7833333333333333	0.9275152630682431	22.29625541366252	21.633307652783937	9.219544457292887	3.689897553102978	3.1622776601683795	18.335757415498275	18.863478581173734	34.414400467459394	66.76400000000002	0.9481268011527377	1	1	15.035294860601425	9.286274783313274	165.10588732361794	46.01568744331598	0.3294117748737335	0.10196078568696976	0.16862744092941284	0.035294122993946075	0.1642209362650393	0.7926753879829914	0.2980392277240753	0.2078431397676468	0.7843137383460999	0.2078431397676468	0.2684874082250254	0.16582633541630848	0.5018416028073494
1	570	nan	0	LSL	LSL	731	731	0	0	0	nan	234	1479.0	1122.0	1.0	1.0077970304500177	0.24351882730802626	1.0	0.6842105263157895	0.8687766637594897	17.643247677444034	18.24828759089466	8.06225774829855	3.128140010816254	2.8284271247461903	16.263455967290593	17.112118350222886	-77.85218033986318	58.178000000000026	0.9158512720156555	1	1	12.36862801015377	6.552941411733627	77.65882575511932	30.756863608956337	0.2823529541492462	0.11372549086809158	0.05098038911819458	0.011764712631702423	0.16590720099696987	0.41895212523870107	0.3019607961177826	0.20000000298023224	0.4431372582912445	0.20000000298023224	0.2631622980883781	0.13942428535603463	0.33187532373982614
1	571	nan	0	LSL	LSL	731	731	0	0	0	nan	390	407.0	1120.0	1.0	1.0441636282249742	0.592133161103906	1.0	0.7142857142857143	0.8655348284670239	25.115490102012217	25.317977802344327	9.486832980505138	3.7903651651918784	3.605551275463989	19.74067166149771	20.23906987742803	85.85824195461814	75.24800000000003	0.9341317365269461	1	1	16.933334156870842	9.129412107169628	134.2901996821165	50.85490345209837	0.3019607961177826	0.11372549086809158	0.039215683937072754	0.019607841968536377	0.0646899148791119	0.25561759303440823	0.3019607961177826	0.16470588743686676	0.4745098054409027	0.16862745583057404	0.2731182928527555	0.14724858237370367	0.34433384533876027
1	572	nan	0	LSL	LSL	731	731	0	0	0	nan	302	933.0	1124.0	1.0	1.0119735884949086	0.44179474550957226	1.0	0.7626262626262627	0.7946212187419538	20.81340045811445	21.18962010041709	9.0	3.5182472815620702	3.0	17.0	18.672037875886634	-82.44018880093898	69.10800000000002	0.9320987654320988	1	1	16.15294186770916	8.10980424284935	123.62745456397533	38.666667848825455	0.32156863808631897	0.10588235408067703	0.08627450466156006	0.019607849419116974	0.15063863648358716	0.5390161113129716	0.4000000059604645	0.18431372940540314	0.6196078658103943	0.18431372940540314	0.28844539049480644	0.1448179329080241	0.40936243233104413
1	573	nan	0	LSL	LSL	731	731	0	0	0	nan	270	972.0	1123.0	1.0	1.0536448150105007	0.6369926270168638	1.0	0.75	0.753398994871312	21.36903581115181	21.213203435596427	7.280109889280518	3.113155101959904	2.8284271247461903	15.453504806703585	16.472746365781767	-18.85660296937519	67.10800000000003	0.9230769230769231	1	1	16.61568695306778	8.47843163460493	101.62745353579521	38.99215791374445	0.32156863808631897	0.11764705926179886	0.054901957511901855	0.027450978755950928	0.016558039737749972	0.6613488064665005	0.364705890417099	0.1882352977991104	0.5529412031173706	0.20000000298023224	0.29670869559049606	0.15140056490365947	0.3763979760585008
1	574	nan	0	LSL	LSL	731	731	0	0	0	nan	369	1385.0	1124.0	1.0	1.0037627898648402	0.2327533988328081	1.0	0.762396694214876	0.9196998887689157	22.057688001434734	21.840329667841555	10.04987562112089	3.879875586486273	3.605551275463989	20.506096654409877	21.451890941006287	-26.762633782002855	71.00600000000003	0.9473684210526315	1	1	16.03137332201004	10.705882593989372	163.9921624660492	57.011765994131565	0.32549020648002625	0.12156862765550613	0.10588234663009644	0.03529411554336548	0.14455923458138423	0.7149663584956362	0.30980393290519714	0.21960784494876862	0.7215686440467834	0.21960784494876862	0.27171819189847524	0.18145563718626054	0.4444232045150385
1	575	nan	0	LSL	LSL	731	731	0	0	0	nan	309	1106.0	1126.0	1.0	1.0169172814543928	0.4804977899209327	1.0	0.7744360902255639	0.837089874555194	21.31496629918855	21.400934559032695	9.0	3.531791461507484	3.0	18.0	18.6931388461352	22.13491279834498	68.10800000000003	0.9279279279279279	1	1	16.968628153204918	7.427451193332672	141.247063472867	36.294118747115135	0.32647059857845306	0.09803921729326248	0.13137254118919373	0.019607841968536377	0.07658632409178999	0.6840042368575916	0.37254902720451355	0.16470588743686676	0.7058823704719543	0.16470588743686676	0.292562554365602	0.12805950333332194	0.45711023777626864
1	576	nan	0	LSL	LSL	731	731	0	0	0	nan	340	346.0	1128.0	1.0	1.097663073324661	0.7176908305617365	1.0	0.6439393939393939	0.7283195383934583	25.343643525369522	23.853720883753127	8.06225774829855	3.4098797846561792	3.0	16.385760607458277	17.64834732071596	21.95194962244302	76.59200000000003	0.9090909090909091	1	1	18.133334130048752	8.90980427712202	132.23529812693596	45.05490333586931	0.30588236451148987	0.11764705926179886	0.07450979948043823	0.0156862735748291	0.16577924900640614	0.5153033010356564	0.3450980484485626	0.18039216101169586	0.5607843399047852	0.18431372940540314	0.2878307004769643	0.14142546471622255	0.38892734743216456
1	577	nan	0	LSL	LSL	731	731	0	0	0	nan	406	873.0	1128.0	1.0	1.0125240000538112	0.5032224441776979	1.0	0.7689393939393939	0.9068676010562905	24.520566330167558	23.769728648009426	10.198039027185569	4.017425454065643	3.605551275463989	20.554804791094465	21.189616924611954	-16.484048201873254	75.00600000000004	0.9452852153667055	1	1	17.090196922421455	10.235294416546822	167.70980922877789	57.203923001885414	0.3137255012989044	0.10588235408067703	0.08627453446388245	0.0313725546002388	0.12444666325792747	0.7522555935406945	0.30588236451148987	0.19607843458652496	0.6000000238418579	0.20000000298023224	0.27127296702256276	0.16246499073883844	0.4130783478541327
1	578	nan	0	LSL	LSL	731	731	0	0	0	nan	410	1573.0	1125.0	1.0	1.1082226652365619	0.7449010236910721	1.0	0.657051282051282	0.7838069187372352	28.334727134917618	27.018512172212592	9.219544457292887	3.7265790839794493	3.1622776601683795	18.203826804955806	18.90422124240537	44.75868682344902	81.07600000000004	0.9255079006772009	1	1	19.3098047375679	8.05490218102932	175.57255432009697	48.8156873062253	0.3294117748737335	0.11372549086809158	0.094117671251297	0.00784313678741455	0.2460578980087739	0.2507792296287781	0.40784314274787903	0.1411764770746231	0.7176470756530762	0.1411764770746231	0.29257279905405914	0.12204397243983818	0.42822574224413895
1	579	nan	0	LSL	LSL	731	731	0	0	0	nan	198	745.0	1131.0	1.0	1.0071440652923593	0.4507002959923768	1.0	0.7734375	0.931096678315554	16.868908035354796	16.64331697709324	7.280109889280518	2.9537112446847376	2.8284271247461903	14.142135623730951	15.058458032099146	-43.01567082893591	51.69400000000002	0.9339622641509434	1	1	11.850980967283249	6.658823765814304	68.65882533788681	29.87058934569359	0.29411765933036804	0.1411764770746231	0.05098038911819458	0.011764705181121826	0.08353344884327804	0.19101457479967038	0.2980392277240753	0.25882354378700256	0.4588235318660736	0.25882354378700256	0.2756042085414709	0.1548563666468443	0.34676174413074146
1	580	nan	0	LSL	LSL	731	731	0	0	0	nan	289	1665.0	1131.0	1.0	1.0368846533775418	0.5545273922774103	1.0	0.7605263157894737	0.7566446205572805	21.283173502347807	22.20360331117452	8.94427190999916	3.3725299551834973	3.0	17.44133022449836	17.711122103098745	-32.78196115419947	69.28000000000003	0.9102362204724409	1	1	17.18431442975998	7.874510079622269	131.6470628976822	37.75294230133295	0.3186274617910385	0.10980392247438431	0.12941178679466248	0.019607849419116974	0.2618870272265728	0.5890251612843923	0.4156862795352936	0.18039216101169586	0.7568627595901489	0.1882352977991104	0.29628128327172376	0.13576741516590118	0.45552616919613215
1	581	nan	0	LSL	LSL	731	731	0	0	0	nan	424	1635.0	1130.0	1.0	1.3299002731926441	0.7683102558080847	1.0	0.4711111111111111	0.5183255393798499	31.946052836500154	33.12099032335839	9.848857801796104	3.3511309641291507	2.8284271247461903	20.571825392998065	20.44795324826028	-44.054098425069874	101.38800000000005	0.7888372093023256	1	1	23.647059857845306	12.290196493268013	188.25882989168167	56.85490368306637	0.2862745225429535	0.10980392247438431	0.13725489377975464	0.019607849419116974	1.2398465936624026	0.9646352527874876	0.4588235318660736	0.20000000298023224	0.7529411911964417	0.20000000298023224	0.28837877875421103	0.14988044503985382	0.44400667427283413
1	582	nan	0	LSL	LSL	731	731	0	0	0	nan	610	1704.0	1131.0	1.0	1.230219038280533	0.8310852643949957	1.0	0.6517094017094017	0.6759616306673057	38.22123156999816	35.6931365951495	10.04987562112089	4.060296997770445	3.605551275463989	21.965740960268334	21.256547597113634	18.005653638712616	106.49000000000004	0.8802308802308803	1	1	24.843138456344604	15.333333730697632	241.03138092160225	91.06274760514498	0.30588236451148987	0.12156862765550613	0.08235293626785278	0.019607841968536377	1.1274501509458081	0.8838197915580395	0.3294117748737335	0.239215686917305	0.6235294342041016	0.239215686917305	0.2760348717371623	0.17037037478552924	0.39513341134688895
1	583	nan	0	LSL	LSL	731	731	0	0	0	nan	342	241.0	1132.0	1.0	1.38986880252153	0.8836079459372896	1.0	0.5896551724137931	0.6538096736783767	31.543973251909428	29.120439557122072	7.280109889280518	3.0549885908216954	2.8284271247461903	14.837626913148648	14.769755941965142	22.764692529874846	81.07600000000004	0.8871595330739299	1	1	17.988236144185066	8.878431677818298	113.67059163749218	44.11372705549002	0.2980392277240753	0.11372549086809158	0.0313725471496582	0.0156862735748291	0.5006585080458967	0.6626324080390081	0.32549020648002625	0.1764705926179886	0.46666666865348816	0.1764705926179886	0.2767420945259241	0.13659125658181998	0.3323701509868192
1	584	nan	0	LSL	LSL	731	731	0	0	0	nan	828	1079.0	1133.0	1.0	1.2257098575333867	0.3332112825034746	1.0	0.5594594594594594	0.5548388566957261	36.9937203908718	39.824615503479755	11.0	4.12159102824645	4.0	34.24187719512693	34.87961007146577	-12.862063112304941	136.94200000000004	0.8372093023255814	1	1	31.070589780807495	19.509804472327232	301.3333425819874	141.3176506832242	0.2980392277240753	0.14901961386203766	0.047058820724487305	0.019607841968536377	0.6117922046085165	0.3665672429508606	0.3137255012989044	0.250980406999588	0.615686297416687	0.2862745225429535	0.272549033164978	0.1711386357221687	0.3639291577077142
1	585	nan	0	LSL	LSL	731	731	0	0	0	nan	466	1821.0	1137.0	1.0	1.593345886348244	0.8772524859527988	1.0	0.5076252723311547	0.46219752105450335	39.21659872694836	35.510561809129406	8.94427190999916	3.1699548330127807	2.8284271247461903	19.925484888076074	18.82511427159908	56.591996744489634	112.56000000000004	0.8069264069264069	1	1	26.078432634472847	13.301961205899715	183.22745732963085	55.67451137304306	0.29411765933036804	0.09803921729326248	0.07450979948043823	0.019607849419116974	1.3456389868684107	0.4775952608759332	0.30588236451148987	0.1764705926179886	0.6509804129600525	0.1764705926179886	0.27450981720497736	0.14002064427262859	0.3931919685185211
1	586	nan	0	LSL	LSL	731	731	0	0	0	nan	322	280.0	1139.0	1.0	1.0134573137836784	0.48687371123167245	1.0	0.8070175438596491	0.8679180308038551	21.757697221095075	21.540659228538015	9.0	3.610948940915101	3.0	18.0	19.004747459058898	-14.238038250977672	68.28000000000002	0.9415204678362573	1	1	16.10196152329445	8.631372824311256	134.56471061706543	41.53725612908602	0.30588236451148987	0.0941176488995552	0.10980391502380371	0.0313725546002388	0.08858462930375058	0.8778543344882755	0.30980393290519714	0.1882352977991104	0.6196078658103943	0.1882352977991104	0.2776200262636974	0.1488167728329527	0.4179028280033088
1	587	nan	0	LSL	LSL	731	731	0	0	0	nan	302	1493.0	1139.0	1.0	1.064080924520813	0.692028441274463	1.0	0.6863636363636364	0.8164475551034143	23.243910129424254	22.80350850198276	8.48528137423857	3.3621254768061597	3.0	16.099689437998485	16.779086872087646	58.04194746684267	68.17800000000003	0.9207317073170732	1	1	15.278432056307793	8.972549319267273	121.01176871359348	47.22745258361101	0.30392158031463623	0.1411764770746231	0.09411764144897461	0.0156862735748291	0.2632045646102931	0.3318829467982145	0.30588236451148987	0.1921568661928177	0.615686297416687	0.1921568661928177	0.2728291438626392	0.1602240949869156	0.4007012209059387
1	588	nan	0	LSL	LSL	731	731	0	0	0	nan	312	1561.0	1137.0	1.0	1.076484561998241	0.7138682308143945	1.0	0.65	0.8039529273438086	24.003747823289842	23.769728648009426	8.06225774829855	3.3526173873588276	2.914213562373095	15.606371247968305	16.809345736265534	23.59554046701281	69.83400000000003	0.9285714285714286	1	1	16.588235959410667	7.301961123943329	136.7451024800539	37.9137267395854	0.3333333432674408	0.10980392247438431	0.10196080803871155	0.007843144237995148	0.16853924808400403	0.23175040678076503	0.4117647111415863	0.16078431904315948	0.6901960968971252	0.16078431904315948	0.2962184992751905	0.13039216292755945	0.4382855848719676
1	589	nan	0	LSL	LSL	731	731	0	0	0	nan	360	400.0	1142.0	1.0	1.2243494129672936	0.8469639211655245	1.0	0.7302231237322515	0.7110473384651846	29.620924710726644	28.861739379323623	7.615773105863909	3.374366708713617	3.0	14.75127113166862	15.747975591191876	13.108540936610247	79.76400000000002	0.9375	1	1	18.07058911025524	9.709804214537144	125.04706208407879	49.06274647265673	0.3019607961177826	0.11764705926179886	0.04313725233078003	0.019607841968536377	0.057084673319176514	0.7384550652305812	0.30588236451148987	0.1882352977991104	0.48627451062202454	0.1882352977991104	0.273796804700837	0.14711824567480522	0.34735295023355217
1	590	nan	0	LSL	LSL	731	731	0	0	0	nan	356	1128.0	1141.0	1.0	1.1278557333762922	0.6515550623621346	1.0	0.6472727272727272	0.6180814886974687	25.517452652261138	24.186773244895647	8.0	3.2609322824285	3.0	19.718873250369832	19.35757390423154	76.71929861729508	85.07600000000004	0.836662749706228	1	1	19.58431451022625	9.027451358735561	142.4745138436556	45.02745236456394	0.3176470696926117	0.11764705926179886	0.07843136787414551	0.007843144237995148	0.2847617257249428	0.165096361481579	0.4274509847164154	0.16862745583057404	0.5882353186607361	0.1725490242242813	0.29673203803373105	0.1367795660414479	0.40020930854959436
1	591	nan	0	LSL	LSL	731	731	0	0	0	nan	357	1167.0	1140.0	1.0	1.003955928958314	0.3092998804123324	1.0	0.7727272727272727	0.926316594869287	21.93482423217654	21.840329667841555	10.0	3.8408056981258465	3.605551275463989	19.96920706410825	20.859240354697228	-69.05408382886024	69.59200000000003	0.9532710280373832	1	1	15.709804683923721	6.992157109081745	181.3764757514	39.53725591301918	0.32156863808631897	0.09803921729326248	0.18627449870109558	0.011764705181121826	0.11264252711076546	0.281168071763756	0.30588236451148987	0.1411764770746231	0.8509804010391235	0.1411764770746231	0.2708587014469607	0.1205544329152025	0.5080573550459384
1	592	nan	0	LSL	LSL	731	731	0	0	0	nan	265	340.0	1142.0	1.0	1.061196349238401	0.6651888278949264	1.0	0.701058201058201	0.7897409758450111	21.49533173516118	20.396078054371138	7.615773105863909	3.1510269519914926	2.8284271247461903	15.17893276880822	16.050030675464935	15.483400485139201	64.93600000000002	0.9330985915492958	1	1	14.94902029633522	7.109804205596447	99.44706177711487	34.878432646393776	0.29901961982250214	0.12156862765550613	0.0627450942993164	0.011764705181121826	0.08069971912476762	0.24592635607754887	0.3176470696926117	0.16078431904315948	0.5607843399047852	0.16470588743686676	0.28205698672330604	0.1341472491621971	0.37527193123439573
1	593	nan	0	LSL	LSL	731	731	0	0	0	nan	293	1109.0	1143.0	1.0	1.02455677487599	0.4660055957153561	1.0	0.6976190476190476	0.8018246748146618	20.755600059171375	20.615528128088304	8.06225774829855	3.340273645068891	3.0	18.55249638057422	18.364176607470004	6.175163548328459	67.76400000000004	0.9057187017001546	1	1	17.556863367557526	7.372549280524254	121.73333704471588	36.803922802209854	0.32156863808631897	0.11372549086809158	0.09215685725212097	0.011764705181121826	0.39878407660430953	0.13284048318673333	0.41960784792900085	0.16862745583057404	0.6470588445663452	0.16862745583057404	0.31351541727781296	0.1316526657236474	0.41547214008435457
1	594	nan	0	LSL	LSL	731	731	0	0	0	nan	273	1477.0	1142.0	1.0	1.0190014626142831	0.5210536967756902	1.0	0.7583333333333333	0.8502060364695726	20.29560285595609	19.4164878389476	8.06225774829855	3.3612410963436963	3.0	16.620628237791372	17.322782069238293	81.0808690840175	63.52200000000002	0.9397590361445783	1	1	14.156863331794739	7.439215995371342	101.57255111634731	36.50196222215891	0.2980392277240753	0.125490203499794	0.07450979948043823	0.00784313678741455	0.22314526410461769	0.15503682951025544	0.3137255012989044	0.1764705926179886	0.529411792755127	0.1764705926179886	0.27224737176528346	0.1430618460648335	0.372060626799807
1	595	nan	0	LSL	LSL	731	731	0	0	0	nan	259	826.0	1143.0	1.0	1.048225643185816	0.6601609633223955	1.0	0.7573099415204678	0.8885524847606552	21.077188082306467	20.808652046684813	8.06225774829855	3.2085017304399814	2.8284271247461903	15.20526224699857	15.831585176220592	-43.6012737327414	60.52200000000002	0.9487179487179487	1	1	15.007843762636185	7.2823532447218895	96.48235535621643	35.85882509499788	0.3088235408067703	0.12941177189350128	0.05882352590560913	0.00784313678741455	0.10756011884053349	0.239376599820984	0.38823530077934265	0.16470588743686676	0.5568627715110779	0.16470588743686676	0.2942714463261997	0.14279124009258606	0.37251874654909817
1	596	nan	0	LSL	LSL	731	731	0	0	0	nan	284	937.0	1142.0	1.0	1.0327808322108645	0.5227242015959906	1.0	0.7117794486215538	0.8047928086167528	20.847721736601937	21.540659228538015	8.48528137423857	3.3492096025305553	3.0	16.97056274847714	17.772721407581532	47.72124799632445	66.59200000000003	0.9372937293729373	1	1	15.462745755910873	7.121568866074085	115.38823860883713	33.57647158950567	0.30980393290519714	0.0941176488995552	0.08627450466156006	0.023529410362243652	0.13717768377749956	0.7498708046062899	0.4274509847164154	0.1725490242242813	0.5803921818733215	0.1764705926179886	0.29174991992284666	0.13436922388819028	0.406296614819849
1	597	nan	0	LSL	LSL	731	731	0	0	0	nan	858	1323.0	1146.0	1.0	1.341477948735554	0.8753303992369245	1.0	0.5238095238095238	0.5576897286202768	48.73215464448351	46.87216658103186	12.0	4.340277006211236	4.0	25.45584412271571	23.5632285064501	45.383369897064625	139.04400000000004	0.8795489492567914	1	1	31.32549174129963	15.29803965240717	349.69020591676235	107.82353266328573	0.3019607961177826	0.10980392247438431	0.07450979948043823	0.011764712631702423	0.8145458389323835	1.101730770824032	0.3450980484485626	0.20392157137393951	0.8352941274642944	0.20392157137393951	0.2723955803591272	0.13302643176006235	0.4075643425603291
1	598	nan	0	LSL	LSL	731	731	0	0	0	nan	262	1450.0	1143.0	1.0	1.0332392477200056	0.5854317305818778	1.0	0.7257617728531855	0.8630586840205025	20.447845634610356	20.12461179749811	8.246211251235321	3.2608623994135444	2.8284271247461903	15.556349186104045	16.577512350491528	39.116600731537126	61.764000000000024	0.9357142857142857	1	1	13.98823595046997	5.709803983569145	108.4313762485981	25.752941623330116	0.3176470696926117	0.08627451211214066	0.09803920984268188	0.011764705181121826	0.07283816338502665	0.14339988157919276	0.32156863808631897	0.13725490868091583	0.6078431606292725	0.13725490868091583	0.2797647190093994	0.1141960796713829	0.4138602146893057
1	599	nan	0	LSL	LSL	731	731	0	0	0	nan	611	558.0	1144.0	1.0	1.1850280831870252	0.8016624019857054	1.0	0.7071759259259259	0.663665874863434	36.87592116958047	35.6931365951495	10.63014581273465	4.089353191679825	3.605551275463989	23.0	22.04357911788185	83.94756655368259	107.56000000000004	0.891970802919708	1	1	23.258824706077576	13.219608344137669	231.56863543391228	81.23529671132565	0.29411765933036804	0.10980392247438431	0.0627450942993164	0.019607849419116974	1.1660386783567103	0.09155944414296491	0.30588236451148987	0.18431372940540314	0.6470588445663452	0.18431372940540314	0.2673428127135353	0.1519495211969847	0.3789994033288253
1	600	nan	0	LSL	LSL	731	731	0	0	0	nan	621	982.0	1146.0	1.0	1.1735073372626486	0.7906339747898149	1.0	0.6571428571428571	0.6903794691430982	36.75822515537299	35.4682957019364	10.198039027185569	4.242529437426783	4.0	23.207211392872782	22.506659875447713	21.104680657219603	106.31800000000004	0.9026162790697675	1	1	24.847059935331345	14.274510219693184	251.0431441962719	93.09804211556911	0.3333333432674408	0.13333334028720856	0.07450979948043823	0.019607841968536377	0.6748001769494658	0.6861043812276101	0.37254902720451355	0.2078431397676468	0.6117647290229797	0.2078431397676468	0.28559839006127985	0.1640748301114159	0.40425627084745874
1	601	nan	0	LSL	LSL	731	731	0	0	0	nan	345	1298.0	1145.0	1.0	1.0855975680644039	0.5957717570318763	1.0	0.6534090909090909	0.6551094203499583	24.122113682408756	24.20743687382041	8.06225774829855	3.3068779385224216	3.0	19.646099632477455	19.373767073867867	57.511236307165646	81.35000000000002	0.8914728682170543	1	1	18.13333421945572	9.470588572323322	132.356867313385	49.1215705126524	0.29019609093666077	0.12941177189350128	0.0725490152835846	0.011764705181121826	0.36784242313488436	0.38388533937968256	0.3450980484485626	0.18431372940540314	0.6039215922355652	0.1882352977991104	0.2747474881735715	0.14349376624732307	0.3836430936619855
1	602	nan	0	LSL	LSL	731	731	0	0	0	nan	241	257.0	1146.0	1.0	1.0154150877384527	0.5292240406313063	1.0	0.7927631578947368	0.909841215203146	19.089211693632034	18.681541692269406	8.0	3.187137497658881	2.8284271247461903	15.0	16.1968548840896	83.56825632357206	57.69400000000002	0.9395711500974658	1	1	13.501961439847946	6.913725718855858	85.61176678538322	29.75294205546379	0.29901961982250214	0.09803921729326248	0.05882352590560913	0.023529410362243652	0.117058952332167	0.6592632850444005	0.30980393290519714	0.16470588743686676	0.4745098054409027	0.16470588743686676	0.2755502334662846	0.14109644324195628	0.3552355468273163
1	603	nan	0	LSL	LSL	731	731	0	0	0	nan	455	803.0	1147.0	1.0	1.1945908868887656	0.825901332287384	1.0	0.7222222222222222	0.7867791873945638	32.43924869997089	31.38470965295043	9.219544457292887	3.7738843105156743	3.605551275463989	18.089344660432076	18.289724508487502	-21.185269049800084	85.24800000000003	0.9381443298969072	1	1	19.56078527867794	9.933333709836006	197.29804538190365	60.40000209212303	0.30588236451148987	0.11372549086809158	0.09019607305526733	0.011764705181121826	0.9684246637578621	0.573234983998312	0.2980392277240753	0.18039216101169586	0.7450980544090271	0.18039216101169586	0.2716775733149714	0.13796296819216675	0.4336220777624256
1	604	nan	0	LSL	LSL	731	731	0	0	0	nan	248	1275.0	1146.0	1.0	1.0078291365142684	0.3027524129902718	1.0	0.7251461988304093	0.8675330591221445	18.314117873899747	18.24828759089466	8.06225774829855	3.2048894987728236	2.8284271247461903	16.91835598486949	17.454622405215744	-45.80445815221536	59.93600000000002	0.9219330855018587	1	1	13.30980458855629	8.501961007714272	100.87843498587608	39.356863766908646	0.2980392277240753	0.12941177189350128	0.10588237643241882	0.027450978755950928	0.15341788702909295	0.6191177780579709	0.30980393290519714	0.2078431397676468	0.6000000238418579	0.21568627655506134	0.2716286650725773	0.17350940832069942	0.40676788300756483
1	605	nan	0	LSL	LSL	731	731	0	0	0	nan	295	1633.0	1148.0	1.0	1.1001576352650875	0.7433566201207344	1.0	0.6704545454545454	0.7746327888981674	23.945011877841942	23.021728866442675	7.615773105863909	3.2573420520846295	3.0	15.100239778868094	16.016706135513225	30.72790746778367	69.17800000000003	0.9305993690851735	1	1	16.71764773130417	8.188235588371754	133.67059236764908	43.30196253955364	0.3166666775941849	0.13725490868091583	0.13137254118919373	0.00784313678741455	0.3370980533696621	0.10627342189407084	0.4274509847164154	0.19607843458652496	0.7333333492279053	0.19607843458652496	0.2985294237732887	0.1462184926494956	0.4531206520937257
1	606	nan	0	LSL	LSL	731	731	0	0	0	nan	446	372.0	1148.0	1.0	1.0229791235373316	0.4448028049709266	1.0	0.745819397993311	0.7681138367857268	25.42718962005468	25.238858928247925	10.44030650891055	4.026641950533198	3.605551275463989	22.0	22.77331647478478	14.762955965459579	85.42000000000004	0.9092762487257902	1	1	20.18823616206646	11.79607878625393	200.76471258699894	61.086276195943356	0.3294117748737335	0.10588235408067703	0.12156865000724792	0.027450986206531525	0.1749557370570628	0.43135361532697175	0.37254902720451355	0.19607843458652496	0.7058823704719543	0.19607843458652496	0.2843413543953022	0.16614195473597082	0.4501450954865447
1	607	nan	0	LSL	LSL	731	731	0	0	0	nan	318	191.0	1148.0	1.0	1.0183279559794718	0.5151463496910741	1.0	0.7969924812030075	0.9191614247468503	21.85062401265766	21.18962010041709	9.0	3.60745929916797	3.08113883008419	17.919489616283943	18.728218641166713	11.649245646045879	65.93600000000002	0.9478390461997019	1	1	15.882353663444519	6.58039241284132	125.43137472867966	32.48627556860447	0.33725491166114807	0.08039215952157974	0.05098038911819458	0.0156862735748291	0.02052281875479025	0.8451395434207977	0.3450980484485626	0.15294118225574493	0.5215686559677124	0.15294118225574493	0.283613458275795	0.11750700737216643	0.3944382853103134
1	608	nan	0	LSL	LSL	731	731	0	0	0	nan	449	1391.0	1148.0	1.0	1.0312126501111105	0.5524700204038221	1.0	0.6929012345679012	0.8061200442262293	26.41296616814639	26.476404589747453	10.295630140987	4.02635506437551	3.605551275463989	22.188007849009164	22.016072820638396	-7.9994768033185455	83.66200000000003	0.9153924566768603	1	1	18.478432297706604	11.078431718051434	174.05098542571068	66.24313949048519	0.30980393290519714	0.125490203499794	0.07843136787414551	0.0156862735748291	0.16752807605186326	0.6386073966143063	0.30588236451148987	0.20392157137393951	0.572549045085907	0.2078431397676468	0.2717416514368618	0.16291811350075638	0.3876413929303133
1	609	nan	0	LSL	LSL	731	731	0	0	0	nan	224	1686.0	1148.0	1.0	1.05872737715258	0.6287537431148477	1.0	0.6588235294117647	0.8267537273937751	19.456364463599115	20.248456731316587	7.211102550927978	2.9560218187490768	2.8284271247461903	14.340130552484348	15.129356211478415	26.71355729122636	58.35000000000002	0.9105691056910569	1	1	13.180392801761627	8.274510025978088	78.8470607995987	38.203922629356384	0.29019609093666077	0.16470588743686676	0.05882352590560913	0.00784313678741455	0.21968995604710753	0.1060295346594676	0.3019607961177826	0.1882352977991104	0.48235294222831726	0.19607843458652496	0.27459151670336723	0.17238562554121017	0.3519958071410656
1	610	nan	0	LSL	LSL	731	731	0	0	0	nan	246	1553.0	1150.0	1.0	1.0584788020917233	0.6847184382748218	1.0	0.7192982456140351	0.77028551771858	20.86505097037673	20.591260281974	7.615773105863909	3.0874583363885515	2.8284271247461903	14.310835055998654	15.206609760968197	29.614762556089264	63.35000000000002	0.9318181818181818	1	1	13.98823595046997	8.984313935041428	88.62353157997131	43.80392262339592	0.2960784435272217	0.16470588743686676	0.05882352590560913	0.011764705181121826	0.19957446692947925	0.18798340062933416	0.3176470696926117	0.22745098173618317	0.545098066329956	0.22745098173618317	0.2797647190093994	0.17968627870082854	0.36025825845516796
1	611	nan	0	LSL	LSL	731	731	0	0	0	nan	354	1666.0	1149.0	1.0	1.0732199778760236	0.6743152711067528	1.0	0.7763157894736842	0.8137691537086595	25.065612176585617	24.698178070456937	9.0	3.6224491135745422	3.1622776601683795	18.0	18.509540293982443	-76.37205765168464	73.93600000000002	0.9619565217391305	1	1	19.062745854258537	8.490196377038956	164.2352991849184	42.921569883823395	0.2980392277240753	0.10588235408067703	0.1450980305671692	0.0156862810254097	0.3615818159098501	0.6460239491463609	0.501960813999176	0.1725490242242813	0.7921568751335144	0.1725490242242813	0.3025832675279133	0.1347650218577612	0.46394152312123843
1	612	nan	0	LSL	LSL	731	731	0	0	0	nan	467	738.0	1153.0	1.0	1.0143872597360841	0.4709038071868201	1.0	0.7809364548494984	0.8815188165993063	26.081017661164438	27.294688127912362	11.180339887498949	4.291095875346003	4.0	22.0	23.00827118547401	-25.04368280036731	81.59200000000003	0.947261663286004	1	1	18.764706820249557	10.043137602508068	208.56471359729767	56.36078613251448	0.30588236451148987	0.09019608050584793	0.12941178679466248	0.027450978755950928	0.36614379686603393	0.27652691124576767	0.29411765933036804	0.1725490242242813	0.6901960968971252	0.1725490242242813	0.27195227275724	0.14555271887692853	0.44660538243532694
1	613	nan	0	LSL	LSL	731	731	0	0	0	nan	293	1725.0	1151.0	1.0	1.0614069610830215	0.6998206419486978	1.0	0.6659090909090909	0.8141768301306684	22.949778693765868	22.360679774997898	8.06225774829855	3.371504256733969	3.0	15.556349186104045	16.3934538960212	-29.79203512992031	67.24800000000003	0.9272151898734177	1	1	14.317647740244865	7.415686450898647	119.80392546951771	37.874510779976845	0.30980393290519714	0.09803921729326248	0.09999999403953552	0.027450978755950928	0.16292299997743453	0.9390359295522578	0.3137255012989044	0.2078431397676468	0.6431372761726379	0.2078431397676468	0.2753393796200936	0.142609354824974	0.40888711764340513
[truncated: 75,441 more rows]
[truncated: 29 more columns]
