# Supplementary material for: Mutationally-activated PI3’-kinase-α promotes de-differentiation of lung tumors initiated by the BRAFV600E oncoprotein kinase
Source: eLife. 2019 Aug 27;8:e43668. doi: 10.7554/eLife.43668 (PMC6711745; doi:10.7554/eLife.43668)
Supplement: Figure 4—source data 2. [file elife-43668-fig4-data2.zip › lslspankxtumorsv3Cytoplasm.csv]

ImageNumber	ObjectNumber	Metadata_FileLocation	Metadata_Frame	Metadata_Genotype	Metadata_Genotype	Metadata_Mouse	Metadata_Mouse	Metadata_Series	Metadata_Tumor	Metadata_Tumor	Metadata_stain	AreaShape_Area	AreaShape_Center_X	AreaShape_Center_Y	AreaShape_Center_Z	AreaShape_Compactness	AreaShape_Eccentricity	AreaShape_EulerNumber	AreaShape_Extent	AreaShape_FormFactor	AreaShape_MajorAxisLength	AreaShape_MaxFeretDiameter	AreaShape_MaximumRadius	AreaShape_MeanRadius	AreaShape_MedianRadius	AreaShape_MinFeretDiameter	AreaShape_MinorAxisLength	AreaShape_Orientation	AreaShape_Perimeter	AreaShape_Solidity	Intensity_IntegratedIntensityEdge_OrigGreen	Intensity_IntegratedIntensityEdge_OrigRed	Intensity_IntegratedIntensity_OrigGreen	Intensity_IntegratedIntensity_OrigRed	Intensity_LowerQuartileIntensity_OrigGreen	Intensity_LowerQuartileIntensity_OrigRed	Intensity_MADIntensity_OrigGreen	Intensity_MADIntensity_OrigRed	Intensity_MassDisplacement_OrigGreen	Intensity_MassDisplacement_OrigRed	Intensity_MaxIntensityEdge_OrigGreen	Intensity_MaxIntensityEdge_OrigRed	Intensity_MaxIntensity_OrigGreen	Intensity_MaxIntensity_OrigRed	Intensity_MeanIntensityEdge_OrigGreen	Intensity_MeanIntensityEdge_OrigRed	Intensity_MeanIntensity_OrigGreen	Intensity_MeanIntensity_OrigRed	Intensity_MedianIntensity_OrigGreen
1	1	nan	0	LSL	LSL	731	731	0	0	0	nan	164	1084.0	430.0	1.0	2.8848363065507407	0.3185702434442007	0.0	0.3904761904761905	0.16127189136539924	25.22551520410707	20.615528128088304	2.0	1.2625233162753813	1.0	18.384776310850235	23.911247100397688	-62.484132945978125	113.04400000000005	0.48955223880597015	23.54902021586895	8.737255055457354	40.85098144412041	15.223529659211636	0.21568627655506134	0.07058823853731155	0.03529411554336548	0.011764705181121826	0.04281366484500609	1.1786565775823383	0.3529411852359772	0.12941177189350128	0.3529411852359772	0.12941177189350128	0.25052149165818033	0.09294952186656759	0.24909135026902687	0.09282640036104656	0.24313725531101227
1	2	nan	0	LSL	LSL	731	731	0	0	0	nan	465	1240.0	426.0	1.0	4.314232534760441	0.816515746141073	0.0	0.24720893141945774	0.06262182022744152	61.85668955080242	56.08029957123981	3.0	1.3268384940344946	1.0	31.630824361273856	35.71129975885939	-10.584806458050318	305.4699999999993	0.3651354534746761	62.77647231519222	37.15294212847948	114.62353292107582	67.87843319028616	0.23529411852359772	0.12941177189350128	0.01960785686969757	0.027450978755950928	0.5585363446029193	3.0712616878534713	0.48235294222831726	0.23529411852359772	0.5058823823928833	0.23529411852359772	0.24238020198915916	0.14344765300571227	0.24650222133564692	0.14597512514040034	0.2549019753932953
1	3	nan	0	LSL	LSL	731	731	0	0	0	nan	196	1142.0	431.0	1.0	3.38358780079561	0.5695432444625892	0.0	0.34265734265734266	0.13644317097883327	31.77065755567018	25.709920264364882	2.0	1.2671812875925885	1.0	19.79898987322333	26.114253189285844	27.500574514553147	134.35600000000005	0.44144144144144143	28.52156937122345	13.0078434497118	49.25098176300526	22.694118164479733	0.2235294133424759	0.09803921729326248	0.023529425263404846	0.011764705181121826	0.12016667469643502	1.365391777173611	0.3686274588108063	0.1882352977991104	0.3686274588108063	0.1882352977991104	0.25465686938592363	0.11614145937242679	0.2512805191990064	0.11578631716571292	0.24705882370471954
1	4	nan	0	LSL	LSL	731	731	0	0	0	nan	226	1132.0	457.0	1.0	3.620588007389682	0.7939532501654492	0.0	0.36044657097288674	0.11866910741373504	39.01816866513274	32.38826948140329	2.0	1.2774808766312167	1.0	18.0	23.722219854251115	4.9442363257291335	154.69999999999996	0.4461994076999013	33.21176564693451	11.470588605850935	55.55294266343117	19.46274572983384	0.21960784494876862	0.07058823853731155	0.023529425263404846	0.011764705181121826	0.10429440741208598	1.1957046256105417	0.3529411852359772	0.13725490868091583	0.3529411852359772	0.13725490868091583	0.2478489973651829	0.08560140750635026	0.24580948081164233	0.08611834393731788	0.239215686917305
1	5	nan	0	LSL	LSL	731	731	0	0	0	nan	204	1057.0	479.0	1.0	3.4941184632180358	0.5081747395058005	0.0	0.3411371237458194	0.13167923453771366	32.30277901631988	25.553864678361276	2.0	1.2722505158990254	1.0	21.213203435596427	27.82089729408911	63.14168233527369	139.52800000000002	0.4290220820189274	29.980392932891846	16.411765187978745	51.58431516587734	28.62353030592203	0.2235294133424759	0.12156862765550613	0.027450978755950928	0.0156862735748291	0.037249247404957816	0.6212349797848615	0.3529411852359772	0.21568627655506134	0.3529411852359772	0.21568627655506134	0.2540711265499309	0.13908275583032834	0.2528642900288105	0.14031142306824526	0.24705882370471954
1	6	nan	0	LSL	LSL	731	731	0	0	0	nan	188	1276.0	479.0	1.0	3.8226044165102655	0.6271390644911355	0.0	0.3008	0.11208053572008958	33.76987052481262	26.92582403567252	2.0	1.2409386412568186	1.0	20.506096654409877	26.303598927539465	52.28283109526921	145.184	0.39704329461457233	29.55686356127262	15.949020102620125	48.054903373122215	26.376471407711506	0.23529411852359772	0.11764705926179886	0.019607841968536377	0.027450978755950928	0.08784947600475762	1.2570887970906546	0.3490196168422699	0.19607843458652496	0.3490196168422699	0.19607843458652496	0.25927073299361947	0.13990368511070284	0.2556111881549054	0.1403003798282527	0.250980406999588
1	7	nan	0	LSL	LSL	731	731	0	0	0	nan	256	770.0	479.0	1.0	4.185262847922581	0.7041115040838777	0.0	0.287317620650954	0.10367515001094729	42.590258575802444	34.539832078341085	2.0	1.2662754775053555	1.0	23.33452377915607	30.242892172308014	31.182594429814753	176.15199999999982	0.38670694864048333	35.96078518033028	17.603922121226788	61.11372707784176	30.976471573114395	0.2235294133424759	0.11764705926179886	0.027450978755950928	0.007843144237995148	0.8615905193880474	1.181505032300022	0.5176470875740051	0.1882352977991104	0.5176470875740051	0.1882352977991104	0.24297827824547485	0.11894541973801884	0.23872549639781937	0.1210018420824781	0.24705882370471954
1	8	nan	0	LSL	LSL	731	731	0	0	0	nan	194	968.0	479.0	1.0	3.3690662491928465	0.5289214772934173	0.0	0.36952380952380953	0.13772760860500394	31.129379516380922	24.73863375370596	2.0	1.273473318913209	1.0	20.0	26.418594392187057	74.79289542790362	133.04400000000004	0.4429223744292237	28.501961544156075	11.847059100866318	48.21176598966122	20.188235752284527	0.22156862914562225	0.0941176488995552	0.027450978755950928	0.011764705181121826	0.061622728929039874	0.4987863204370565	0.3529411852359772	0.13725490868091583	0.3529411852359772	0.13725490868091583	0.2500172065276849	0.10392157106023085	0.24851425767866606	0.10406307088806457	0.24313725531101227
1	9	nan	0	LSL	LSL	731	731	0	0	0	nan	243	1175.0	479.0	1.0	3.357353310786184	0.6647173486590005	0.0	0.3014888337468983	0.10875377285417842	36.529865307025524	31.32091952673165	2.0	1.263353701095132	1.0	21.633307652783937	27.291277456860108	-64.7150472159488	167.56599999999986	0.43862815884476536	35.12156957387924	15.635294511914253	61.243138924241066	27.50588308274746	0.23039215803146362	0.10098039358854294	0.017647072672843933	0.0156862735748291	0.0645982714572007	0.31386146600185705	0.3529411852359772	0.1568627506494522	0.3529411852359772	0.1568627506494522	0.25450412734695105	0.11329923559358154	0.25202937828905786	0.11319293449690312	0.2450980395078659
1	10	nan	0	LSL	LSL	731	731	0	0	0	nan	163	1314.0	478.0	1.0	3.4306716078783284	0.6914022808368558	0.0	0.33747412008281574	0.12493352764976728	30.619063164696705	24.698178070456937	2.0	1.236616825122233	1.0	17.856873313329572	22.12135424999501	60.61292311093513	128.04400000000004	0.4387617765814266	25.64313806593418	13.937255434691906	41.00784432888031	22.4352950155735	0.22745098173618317	0.12941177189350128	0.02156863361597061	0.00784313678741455	0.1773404258617616	0.297906389336962	0.32156863808631897	0.18039216101169586	0.32156863808631897	0.18039216101169586	0.25389245609835825	0.1379926280662565	0.25158186704834545	0.13763984672130983	0.24901961535215378
1	11	nan	0	LSL	LSL	731	731	0	0	0	nan	186	1271.0	478.0	1.0	3.024909289702868	0.40783637806105283	0.0	0.33695652173913043	0.13791375567993866	27.98182893856289	23.769728648009426	2.0	1.2591180617897506	1.0	19.79898987322333	25.548949675078422	-70.40324232841844	130.18400000000005	0.4679245283018868	26.80784383416176	14.129412151873112	47.65490345656872	24.93725560605526	0.23725490272045135	0.10980392247438431	0.01960785686969757	0.019607849419116974	0.042481373763180334	0.8595575535020454	0.3294117748737335	0.20392157137393951	0.3294117748737335	0.20392157137393951	0.2553127984205882	0.13456583001783917	0.25620915836864905	0.1340712666992218	0.25882354378700256
1	12	nan	0	LSL	LSL	731	731	0	0	0	nan	257	1337.0	500.0	1.0	3.3369374043469335	0.7467573438784298	0.0	0.3491847826086957	0.10395970144110829	38.92360204554731	32.28002478313795	2.0	1.2750242835296977	1.0	21.031424562131495	25.887954854475968	-13.099839340804017	176.2539999999998	0.4367034834324554	38.11372651159763	18.552941724658012	64.96078619360924	31.756863683462143	0.23137255012989044	0.11372549086809158	0.019607841968536377	0.011764705181121826	0.109281557829271	0.5983072508262187	0.3333333432674408	0.16862745583057404	0.3333333432674408	0.16862745583057404	0.25409151007731756	0.12368627816438675	0.252765705033499	0.12356756297066981	0.250980406999588
1	13	nan	0	LSL	LSL	731	731	0	0	0	nan	280	964.0	502.0	1.0	4.531873341284287	0.5102403222631986	0.0	0.25806451612903225	0.09598284967947658	43.09175826874078	34.36568055487916	2.0	1.2695722526441273	1.0	27.72724292099739	37.060285348276025	-81.45192024952696	191.46399999999974	0.3489096573208722	40.592157915234566	21.854902796447277	70.53725689649582	38.529413253068924	0.22745098173618317	0.125490203499794	0.023529410362243652	0.011764705181121826	0.03240877559944437	0.8451294344478536	0.3294117748737335	0.16862745583057404	0.3294117748737335	0.16862745583057404	0.25370098697021604	0.13659314247779547	0.25191877463034223	0.137605047332389	0.24705882370471954
1	14	nan	0	LSL	LSL	731	731	0	0	0	nan	280	1372.0	482.0	1.0	3.3387925654097987	0.6913621506225504	0.0	0.2916666666666667	0.09629643351531328	39.5574866322124	32.69556544854363	2.23606797749979	1.2859031134240841	1.0	21.920310216782973	28.580616063023026	-52.016714342337465	191.15199999999976	0.436477007014809	39.68627570569515	19.58823575824499	69.4588256329298	34.050981268286705	0.2235294133424759	0.09803921729326248	0.023529425263404846	0.035294122993946075	0.3185580249860736	3.5779384117810973	0.658823549747467	0.20000000298023224	0.658823549747467	0.20000000298023224	0.2480392231605947	0.1224264734890312	0.2480672344033207	0.12161064738673823	0.24705882370471954
1	15	nan	0	LSL	LSL	731	731	0	0	0	nan	209	818.0	503.0	1.0	3.7177910500238975	0.6464245134413708	0.0	0.31101190476190477	0.1204434991868565	35.381648170326514	28.792360097775937	2.0	1.2452967813624838	1.0	19.79898987322333	26.995417301340133	-59.89863408504765	147.66799999999998	0.4134520276953512	31.125491067767143	12.462745323777199	53.301962465047836	21.078431747853756	0.23529411852359772	0.09019608050584793	0.01960785686969757	0.00784313678741455	0.14082347881586046	0.2648395661060501	0.3333333432674408	0.12941177189350128	0.3333333432674408	0.12941177189350128	0.2551269759653044	0.10215365019489507	0.255033313229894	0.1008537404203529	0.2549019753932953
1	16	nan	0	LSL	LSL	731	731	0	0	0	nan	165	1045.0	502.0	1.0	2.8041640799264917	0.31964978578703634	0.0	0.375	0.15713229123385455	24.951624598762162	21.095023109728988	2.0	1.2634426511002161	1.0	18.384776310850235	23.64255655066203	14.706643044216658	114.87200000000006	0.4940119760479042	23.96470646560192	9.737255088984966	41.92156979441643	17.058823861181736	0.22745098173618317	0.0941176488995552	0.023529410362243652	0.00784313678741455	0.03137184285874928	0.6285497736533376	0.3764705955982208	0.14509804546833038	0.3764705955982208	0.14509804546833038	0.25494368580427573	0.10358782009558475	0.2540701199661602	0.10338681127988932	0.24705882370471954
1	17	nan	0	LSL	LSL	731	731	0	0	0	nan	212	863.0	503.0	1.0	3.551433759625317	0.6177527235776202	0.0	0.31784107946026985	0.11838419422656023	34.43790120620276	29.154759474226502	2.0	1.2603582994947806	1.0	21.213203435596427	27.08101548298661	23.496570455184262	150.012	0.42785065590312815	31.525491014122963	14.43529461324215	53.149020940065384	24.937255777418613	0.21960784494876862	0.09803921729326248	0.027450978755950928	0.0156862810254097	0.06173587036721466	0.8302136202318405	0.3607843220233917	0.1568627506494522	0.3607843220233917	0.1568627506494522	0.25423783075905615	0.11641366623582379	0.25070292896257257	0.11762856498782365	0.24313725531101227
1	18	nan	0	LSL	LSL	731	731	0	0	0	nan	174	1061.0	503.0	1.0	3.018034639826521	0.47377445061206264	0.0	0.37662337662337664	0.15216809706376322	27.475661540573725	22.847319317591726	2.0	1.2636910976661426	1.0	18.384776310850235	24.196337557996582	51.91675544768609	119.87200000000006	0.4773662551440329	25.443137869238853	14.03137293457985	43.878432512283325	24.317647732794285	0.22745098173618317	0.10980392247438431	0.01960785686969757	0.027450978755950928	0.004810606405389583	0.8355454660424899	0.34117648005485535	0.1882352977991104	0.34117648005485535	0.1882352977991104	0.2544313786923885	0.1403137293457985	0.2521748994958812	0.1397565961654844	0.24313725531101227
1	19	nan	0	LSL	LSL	731	731	0	0	0	nan	190	759.0	502.0	1.0	3.6340729134744367	0.4194325568650071	0.0	0.3177257525083612	0.11920067810069501	31.06892229049591	25.96150997149434	2.0	1.2454716331936286	1.0	21.213203435596427	28.203948236145777	-18.86386866745717	141.52800000000002	0.40948275862068967	30.00392246246338	16.560784846544266	48.43529562652111	26.80784397572279	0.23529411852359772	0.12156862765550613	0.019607841968536377	0.019607849419116974	0.09958676816936865	0.2656883853506957	0.32549020648002625	0.18431372940540314	0.32549020648002625	0.18431372940540314	0.25644378173045623	0.14154516962858346	0.2549226085606374	0.1410939156616989	0.2549019753932953
1	20	nan	0	LSL	LSL	731	731	0	0	0	nan	170	713.0	506.0	1.0	3.0094705542442335	0.5451059763256898	0.0	0.3890160183066362	0.1559410573024461	27.69328036278456	22.80350850198276	2.0	1.265022493348015	1.0	18.0	23.21713647202568	-17.238065571830415	117.04400000000005	0.4809052333804809	24.46274572610855	10.156862959265709	42.101961866021156	17.592157259583473	0.21764706075191498	0.09019608050584793	0.027450978755950928	0.011764705181121826	0.08630842278460377	0.41119997795275315	0.35686275362968445	0.14901961386203766	0.35686275362968445	0.14901961386203766	0.24961985434804643	0.10364145876801743	0.24765859921188915	0.10348327799754985	0.239215686917305
1	21	nan	0	LSL	LSL	731	731	0	0	0	nan	191	896.0	503.0	1.0	3.7772020865765676	0.37676450156851937	0.0	0.31833333333333336	0.11639824945257132	31.46427992846172	24.73863375370596	2.0	1.2445585241814396	1.0	22.627416997969522	29.145648170763025	82.57132297281012	143.59799999999998	0.39544513457556935	29.57254984974861	13.043137662112713	48.64313866198063	21.20392221212387	0.22745098173618317	0.0784313753247261	0.023529425263404846	0.027450978755950928	0.12950368267669013	1.7061561561981295	0.3450980484485626	0.1725490242242813	0.3450980484485626	0.1725490242242813	0.2571526073891184	0.1134185883661975	0.2546761186491132	0.11101529953991555	0.250980406999588
1	22	nan	0	LSL	LSL	731	731	0	0	0	nan	186	917.0	525.0	1.0	3.7169334219557184	0.5257294325813616	0.0	0.33695652173913043	0.1170912786513149	31.981574706511264	26.076809620810597	2.0	1.248523638410841	1.0	21.213203435596427	27.205185573631727	-50.16813552962201	141.286	0.40522875816993464	29.164706751704216	12.117647357285023	47.376472011208534	19.278431840240955	0.23529411852359772	0.09019608050584793	0.01960785686969757	0.00784313678741455	0.0964612976602637	1.1191688393840056	0.3176470696926117	0.1725490242242813	0.3176470696926117	0.1725490242242813	0.25583076097986157	0.10629515225688617	0.25471221511402437	0.10364748301204815	0.2549019753932953
1	23	nan	0	LSL	LSL	731	731	0	0	0	nan	190	728.0	525.0	1.0	3.6701469530424062	0.5012101769970836	0.0	0.30448717948717946	0.11978225941870882	31.88710903757314	26.40075756488817	2.0	1.2445686180607145	1.0	20.506096654409877	27.59273110536687	-65.55638575755927	141.184	0.40728831725616294	30.08627539873123	14.207843601703644	48.57647208869457	22.960785001516342	0.23529411852359772	0.10980392247438431	0.015686288475990295	0.011764705181121826	0.06619382581631764	0.8899960733045702	0.4117647111415863	0.1725490242242813	0.4117647111415863	0.1725490242242813	0.2593644430925106	0.12248141035951417	0.2556656425720767	0.12084623685008601	0.2549019753932953
1	24	nan	0	LSL	LSL	731	731	0	0	0	nan	171	759.0	526.0	1.0	3.703188331341785	0.5406429661664031	0.0	0.32386363636363635	0.12158543649478491	30.75468567221921	24.041630560342615	2.0	1.229803886294046	1.0	20.506096654409877	25.872445503830242	-76.60456942600877	132.94200000000004	0.40665873959571935	26.749020352959633	13.333333805203438	43.627452194690704	22.18823604285717	0.22745098173618317	0.11274509876966476	0.02156863361597061	0.0156862810254097	0.1765039841954754	1.1583098750313738	0.3490196168422699	0.18039216101169586	0.3490196168422699	0.18039216101169586	0.2596992267277634	0.12944984276896543	0.2551312993841562	0.12975576633249808	0.24901961535215378
1	25	nan	0	LSL	LSL	731	731	0	0	0	nan	169	797.0	525.0	1.0	3.8074459479701233	0.6562244481135131	0.0	0.32007575757575757	0.1198530528713411	32.337712375353526	25.238858928247925	2.0	1.231087715202145	1.0	19.091883092036785	24.400930248042616	-64.6678845144062	133.11400000000006	0.4077201447527141	26.85490269958973	14.231373064219952	43.52549147605896	23.454902842640877	0.23529411852359772	0.125490203499794	0.02156864106655121	0.00784313678741455	0.18486765529008814	0.5370645005610832	0.33725491166114807	0.18039216101169586	0.33725491166114807	0.18039216101169586	0.26072721067562843	0.1381686705264073	0.2575472868405856	0.1387864073529046	0.25294119119644165
1	26	nan	0	LSL	LSL	731	731	0	0	0	nan	282	1338.0	545.0	1.0	4.6588535920341085	0.5976492794128018	0.0	0.24479166666666666	0.08058185477332208	45.11871485221442	35.510561809129406	2.0	1.247600625854125	1.0	26.832815729997478	36.174275057781806	-70.26074237521009	209.7059999999998	0.33098591549295775	43.9058837890625	23.478432044386864	72.07059057056904	37.580393239855766	0.23529411852359772	0.10980392247438431	0.015686288475990295	0.019607841968536377	0.14539167693410662	1.620719476727866	0.3490196168422699	0.2235294133424759	0.3490196168422699	0.2235294133424759	0.2582699046415441	0.13810842379051097	0.25556947010840086	0.13326380581509137	0.2549019753932953
1	27	nan	0	LSL	LSL	731	731	0	0	0	nan	282	1382.0	545.0	1.0	4.662488328779365	0.669500962953944	0.0	0.2611111111111111	0.09387482376111925	46.44102803577992	36.40054944640259	2.0	1.2635058789542621	1.0	24.961508830135312	34.496915194250036	28.061751176011605	194.29199999999972	0.34965902045877245	41.36078540980816	17.09803968667984	71.6039236932993	29.929412573575974	0.23137255012989044	0.09019608050584793	0.01960785686969757	0.011764705181121826	0.05405172372962921	1.3238064890008978	0.37254902720451355	0.1568627506494522	0.37254902720451355	0.1568627506494522	0.25531349018400096	0.1055434548560484	0.253914623025884	0.10613266870062402	0.250980406999588
1	28	nan	0	LSL	LSL	731	731	0	0	0	nan	194	757.0	546.0	1.0	3.4677753118390595	0.4370654063477945	0.0	0.35144927536231885	0.13205402944970693	30.796553806574984	25.495097567963924	2.0	1.2661835582824197	1.0	21.213203435596427	27.699335927366562	-54.23010046897965	135.87200000000007	0.42967884828349945	29.901961624622345	14.843137815594673	49.760785922408104	24.894118577241898	0.239215686917305	0.11764705926179886	0.015686288475990295	0.007843144237995148	0.06998584257151161	0.4315307489464903	0.3490196168422699	0.14901961386203766	0.3490196168422699	0.14901961386203766	0.25777553124674435	0.12795808461719546	0.25649889650725827	0.12832019885176235	0.2549019753932953
1	29	nan	0	LSL	LSL	731	731	0	0	0	nan	188	1420.0	545.0	1.0	3.1718555563442052	0.551228596806125	0.0	0.3580952380952381	0.14081223564167838	29.948787807304527	24.331050121192877	2.0	1.2635058789542615	1.0	19.52172023607576	24.987898740602667	19.46786033093806	129.52800000000005	0.4590964590964591	27.337255612015724	12.043137483298779	47.15294237434864	21.08627489209175	0.2235294133424759	0.10196078568696976	0.023529425263404846	0.00784313678741455	0.09861846786837596	0.5003954219432605	0.35686275362968445	0.1411764770746231	0.35686275362968445	0.14509804546833038	0.25312273714829375	0.11151053225276647	0.2508135232678119	0.11216103666006251	0.24705882370471954
1	30	nan	0	LSL	LSL	731	731	0	0	0	nan	208	1157.0	545.0	1.0	4.390086839495152	0.7109233004434847	0.0	0.30498533724340177	0.10477988868398358	39.45333960103952	30.59411708155671	2.0	1.2486090294166106	1.0	21.0	27.746332413288183	-85.11433820953886	157.9419999999999	0.3691215616681455	33.160785257816315	19.019608557224274	53.34117801487446	31.33725605905056	0.23137255012989044	0.13725490868091583	0.01960785686969757	0.011764705181121826	0.16366413877431954	0.9838592910085895	0.35686275362968445	0.20392157137393951	0.35686275362968445	0.20392157137393951	0.26110854533713634	0.14976069730097855	0.25644797122535795	0.15065988489928153	0.250980406999588
1	31	nan	0	LSL	LSL	731	731	0	0	0	nan	166	653.0	546.0	1.0	2.8605983282794694	0.2840206114218394	0.0	0.3764172335600907	0.16087333129697845	25.13441963943744	20.8806130178211	2.0	1.2643509096018601	1.0	18.384776310850235	24.099338362828377	-39.16945150233211	113.87200000000006	0.49258160237388726	23.862745702266693	14.086274929344654	42.17255023121834	24.862745858728886	0.23137255012989044	0.12941177189350128	0.023529410362243652	0.0156862735748291	0.06314556174049614	0.5742550514118991	0.33725491166114807	0.1882352977991104	0.33725491166114807	0.1882352977991104	0.2538589968326244	0.1498539886100495	0.25405150741697796	0.1497755774622222	0.250980406999588
1	32	nan	0	LSL	LSL	731	731	0	0	0	nan	251	1106.0	546.0	1.0	4.566540080069284	0.48584983205738735	0.0	0.27164502164502163	0.08815799618076914	40.67703131139896	33.52610922848042	2.0	1.2513763124681487	1.0	26.870057685088806	35.553445969695	4.888565474139476	189.15199999999976	0.33668678739101277	39.09411872923374	21.929412610828876	64.71764907240868	36.450981840491295	0.23529411852359772	0.13333334028720856	0.021568626165390015	0.011764705181121826	0.20518838287112004	0.8551140509230547	0.32549020648002625	0.1882352977991104	0.32549020648002625	0.1882352977991104	0.2589014485379718	0.14522789808495945	0.25783923933230546	0.14522303522108085	0.2568627595901489
1	33	nan	0	LSL	LSL	731	731	0	0	0	nan	275	1296.0	545.0	1.0	5.596617881585279	0.5550085624074389	0.0	0.22522522522522523	0.07525418236921144	48.111159328068794	36.87817782917155	2.0	1.2324504783790966	1.0	30.074417504505288	40.02100973818418	21.178743565152825	214.29199999999955	0.29023746701846964	44.69411912560463	28.12941251695156	70.43137484788895	44.250981613993645	0.239215686917305	0.13725490868091583	0.015686288475990295	0.02549019455909729	0.11373256644998005	0.6965841441425122	0.3333333432674408	0.22745098173618317	0.3333333432674408	0.22745098173618317	0.25834750939655854	0.16259776021359285	0.2561140903559598	0.16091266041452235	0.2549019753932953
1	34	nan	0	LSL	LSL	731	731	0	0	0	nan	184	1084.0	546.0	1.0	3.2132760914632645	0.42231358982190953	0.0	0.36507936507936506	0.14403712932949053	28.776392956781336	23.53720459187964	2.0	1.2647319462970381	1.0	20.0	26.08435551232654	80.70058348139084	126.70000000000006	0.45376078914919854	26.666667357087135	16.509804382920265	45.87058937549591	28.690196856856346	0.22745098173618317	0.1411764770746231	0.015686288475990295	0.0156862735748291	0.04743217252392724	0.8742671132677015	0.3176470696926117	0.20000000298023224	0.3176470696926117	0.20000000298023224	0.2515723335574258	0.15575287153698364	0.24929668138856473	0.15592498291769755	0.24313725531101227
1	35	nan	0	LSL	LSL	731	731	0	0	0	nan	226	945.0	546.0	1.0	2.7490495196640654	0.8219168705830487	0.0	0.33883058470764615	0.10945214491935126	34.588044343604274	29.732137494637012	2.0	1.258577876902712	1.0	16.55441876019224	19.701608065597256	-56.52008131686617	161.08199999999988	0.5177548682703322	33.6470597833395	14.937255173921585	56.447060376405716	25.262745544314384	0.2235294133424759	0.10196078568696976	0.023529425263404846	0.00784313678741455	0.17745569483813875	0.4163212087704115	0.3843137323856354	0.16862745583057404	0.3843137323856354	0.16862745583057404	0.2529854119048083	0.1123101892776059	0.2497657538779014	0.11178205993059462	0.24705882370471954
1	36	nan	0	LSL	LSL	731	731	0	0	0	nan	232	801.0	547.0	1.0	3.9118141624219205	0.6914320215635963	0.0	0.3020833333333333	0.11485117596425508	38.97799230448745	31.78049716414141	2.0	1.2643883410199335	1.0	21.551979140627637	28.159320269661453	23.092374642007083	159.32399999999996	0.40418118466898945	33.68235379457474	18.619608409702778	58.32941326498985	32.79607940465212	0.22745098173618317	0.11764705926179886	0.023529410362243652	0.023529410362243652	0.10834794143409504	0.4276993711380428	0.4000000059604645	0.19607843458652496	0.4000000059604645	0.19607843458652496	0.2551693469285965	0.1410576394674453	0.2514198847628873	0.1413624112269488	0.24313725531101227
1	37	nan	0	LSL	LSL	731	731	0	0	0	nan	279	584.0	546.0	1.0	4.306794425075809	0.7694027877027476	0.0	0.2421875	0.0929067564915139	46.61108350501326	37.33630940518894	2.0	1.2539964410437492	1.0	22.198202201878313	29.773478589563492	-33.19422366229213	194.2599999999997	0.3795918367346939	37.75294217467308	16.192157343029976	69.52549222111702	30.137255787849426	0.23137255012989044	0.09803921729326248	0.0313725471496582	0.019607849419116974	0.4394643456401364	1.9061555459417552	0.5764706134796143	0.1725490242242813	0.5764706134796143	0.1764705926179886	0.2420060395812377	0.10379588040403831	0.2491953126204911	0.1080188379492811	0.25882354378700256
1	38	nan	0	LSL	LSL	731	731	0	0	0	nan	137	670.0	546.0	1.0	2.832699567870392	0.35347546754772463	0.0	0.37950138504155123	0.15925054488355836	22.998112333998346	19.235384061671343	2.0	1.2445071144748787	1.0	16.263455967290593	21.513441482476324	10.926213901695073	103.97400000000005	0.4840989399293286	21.31764768064022	11.913725979626179	35.23921689391136	19.86274591833353	0.239215686917305	0.13725490868091583	0.015686288475990295	0.00784313678741455	0.04368998803401001	0.3335466311084892	0.30980393290519714	0.16862745583057404	0.30980393290519714	0.16862745583057404	0.2568391286824123	0.14353886722441178	0.257220561269426	0.14498354684914985	0.25882354378700256
1	39	nan	0	LSL	LSL	731	731	0	0	0	nan	155	1363.0	546.0	1.0	2.6773443291140264	0.41979145645918103	0.0	0.40789473684210525	0.16836041015357164	24.11064522974441	20.12461179749811	2.0	1.2719634124680697	1.0	16.97056274847714	21.88331801804476	-59.615282518163376	107.56000000000004	0.5192629815745393	22.419608429074287	7.666666880249977	38.60392273962498	13.113725863397121	0.21568627655506134	0.07450980693101883	0.0313725620508194	0.00784313678741455	0.016257958901681475	0.476030188212643	0.3529411852359772	0.11372549086809158	0.3529411852359772	0.12156862765550613	0.24910676032304763	0.08518518755833308	0.2490575660620966	0.08460468298965884	0.250980406999588
1	40	nan	0	LSL	LSL	731	731	0	0	0	nan	183	1400.0	551.0	1.0	3.095297316072012	0.4164886861232089	0.0	0.3616600790513834	0.14286616320954657	28.130737564061462	22.847319317591726	2.0	1.2703171444346213	1.0	19.79898987322333	25.574804040022048	35.4772390912821	126.87200000000007	0.46329113924050636	26.596079126000404	11.513725757598877	45.11764819920063	19.623529888689518	0.21176470816135406	0.09019608050584793	0.023529425263404846	0.011764705181121826	0.08582900734945306	0.7274066700086849	0.3529411852359772	0.22745098173618317	0.3529411852359772	0.22745098173618317	0.2509064068490604	0.10862005431697054	0.24654452567869198	0.1072324037633307	0.23529411852359772
1	41	nan	0	LSL	LSL	731	731	0	0	0	nan	292	1178.0	545.0	1.0	4.35033397811787	0.7689911885435874	0.0	0.27392120075046905	0.09028059781175819	47.91118956637055	40.311288741492746	2.0	1.2589807067263243	1.0	25.0	30.627677225750542	-81.46343981662608	201.60399999999964	0.3772609819121447	42.25490312278271	21.835294879972935	73.97647275030613	38.07843270897865	0.23137255012989044	0.10196078568696976	0.01960785686969757	0.023529410362243652	0.04955850650780772	2.132214634183739	0.3490196168422699	0.19607843458652496	0.3490196168422699	0.19607843458652496	0.2545476091733898	0.13153792096369238	0.25334408476132236	0.13040559146910496	0.250980406999588
1	42	nan	0	LSL	LSL	731	731	0	0	0	nan	131	874.0	567.0	1.0	3.124947637842247	0.7222827018682705	0.0	0.29772727272727273	0.125280816409355	26.597211185445534	21.587033144922902	2.0	1.1927849923354128	1.0	14.526498866866493	18.394576234269334	-37.57946878147195	114.63000000000005	0.47377938517179025	23.333334028720856	10.054902322590351	34.431373596191406	15.839216224849224	0.23137255012989044	0.09705882519483566	0.0313725471496582	0.023529410362243652	0.2775496444734222	0.9739227358744932	0.3450980484485626	0.1568627506494522	0.3450980484485626	0.16078431904315948	0.2681992417094351	0.11557358991483162	0.262834912948026	0.12091004751793301	0.2549019753932953
1	43	nan	0	LSL	LSL	731	731	0	0	0	nan	215	834.0	573.0	1.0	3.7702999962577826	0.5275763393819419	0.0	0.31851851851851853	0.12005944225806818	34.64155334131985	27.85677655436824	2.0	1.2559273796169295	1.0	21.913466179497938	29.42826372958324	62.50278178923901	150.01199999999997	0.4052780395852969	32.08235377073288	15.44313782453537	54.12157002091408	26.3647068887949	0.23039215803146362	0.10980392247438431	0.021568626165390015	0.009803920984268188	0.04714834434506847	0.7866901464597051	0.3333333432674408	0.14901961386203766	0.3333333432674408	0.14901961386203766	0.2546218553232768	0.12256458590901087	0.25172823265541433	0.12262654366881348	0.2450980395078659
1	44	nan	0	LSL	LSL	731	731	0	0	0	nan	133	893.0	571.0	1.0	3.1049600106168476	0.632413436854647	0.0	0.31666666666666665	0.12850399283394337	25.677648723971338	20.615528128088304	2.0	1.2168467701771877	1.0	15.799999999999999	19.89070368200852	-37.17098778102326	114.04400000000005	0.4602076124567474	23.121569275856018	8.419608019292355	35.09804031252861	13.337255172431469	0.22745098173618317	0.08627451211214066	0.0313725620508194	0.00784313678741455	0.34882585845516995	0.8236090436505995	0.35686275362968445	0.18039216101169586	0.35686275362968445	0.21176470816135406	0.2688554566960002	0.09790241882898086	0.26389503994382413	0.1002801140784321	0.26274511218070984
1	45	nan	0	LSL	LSL	731	731	0	0	0	nan	204	850.0	571.0	1.0	3.603081645554272	0.5500102217118146	0.0	0.3264	0.1271129927566795	33.22585432135259	26.076809620810597	2.0	1.2550215030276461	1.0	20.506096654409877	27.748835478214765	46.57802057228313	142.012	0.42018537590113286	30.133334159851074	13.61176511645317	51.94509966671467	23.435294829308987	0.23137255012989044	0.10196078568696976	0.01960785686969757	0.011764712631702423	0.062211124000594475	0.8518880989121385	0.34117648005485535	0.14509804546833038	0.34117648005485535	0.14509804546833038	0.2553672386428057	0.11535394166485738	0.2546328415035033	0.11487889622210287	0.250980406999588
1	46	nan	0	LSL	LSL	731	731	0	0	0	nan	165	667.0	572.0	1.0	3.3070958493077782	0.4677895019705082	0.0	0.32608695652173914	0.13072318983113015	27.961383703762433	22.561028345356956	2.0	1.2331396207971859	1.0	19.79898987322333	24.713386782454876	-3.16898895642217	125.94200000000006	0.43824701195219123	25.57647129893303	13.313725993037224	42.26666800677776	22.082353740930557	0.239215686917305	0.11764705926179886	0.015686288475990295	0.0156862735748291	0.11114368003969395	0.7641239637144925	0.34117648005485535	0.1764705926179886	0.34117648005485535	0.1764705926179886	0.25834819493871747	0.13448208073774973	0.2561616242835016	0.13383244691473065	0.250980406999588
1	47	nan	0	LSL	LSL	731	731	0	0	0	nan	151	903.0	571.0	1.0	2.7270069304349156	0.28724382815596683	0.0	0.41944444444444445	0.17299279567111536	23.423409068930557	19.313207915827967	2.0	1.2736814689258587	1.0	17.0	22.43628796518773	3.3933333731170134	104.73200000000006	0.511864406779661	22.360784888267517	7.925490379333496	38.38039334118366	13.600000314414501	0.23137255012989044	0.08235294371843338	0.023529425263404846	0.00784313678741455	0.1304255523595912	0.5913985347958941	0.32549020648002625	0.11764705926179886	0.32549020648002625	0.11764705926179886	0.2540998282757672	0.09006239067424428	0.2541747903389647	0.09006622724777816	0.250980406999588
1	48	nan	0	LSL	LSL	731	731	0	0	0	nan	192	1028.0	571.0	1.0	3.2703076676751426	0.3292794101327528	0.0	0.34782608695652173	0.13772850248050625	29.098852680144986	24.041630560342615	2.0	1.2623308977507677	1.0	21.213203435596427	27.47608327629228	-22.939916622371737	132.35600000000005	0.4444444444444444	27.9058830589056	13.945098496973515	48.10588359832764	24.29019682854414	0.2235294133424759	0.11764705926179886	0.023529410362243652	0.007843144237995148	0.05663014365854671	0.21812439242519072	0.364705890417099	0.1764705926179886	0.364705890417099	0.1921568661928177	0.2536898459900509	0.12677362269975923	0.2505514770746231	0.12651144181533405	0.24313725531101227
1	49	nan	0	LSL	LSL	731	731	0	0	0	nan	166	1214.0	571.0	1.0	2.9375465714426086	0.409206114643306	0.0	0.3764172335600907	0.1585590796341178	26.064924442898914	21.540659228538015	2.0	1.2572932416786442	1.0	17.67766952966369	23.782731108290193	-42.42909772603444	114.70000000000006	0.4853801169590643	24.07451044023037	13.333333864808083	42.49411898851395	23.537255845963955	0.23529411852359772	0.12941177189350128	0.01960785686969757	0.011764705181121826	0.01835532010585716	0.27047192222650773	0.32549020648002625	0.1882352977991104	0.32549020648002625	0.1882352977991104	0.2561118131939401	0.14184397728519238	0.2559886686055057	0.14179069786725274	0.2549019753932953
1	50	nan	0	LSL	LSL	731	731	0	0	0	nan	144	1300.0	571.0	1.0	3.0221125944444807	0.5050470506117711	0.0	0.3609022556390977	0.14648214161839568	25.239438854787476	20.615528128088304	2.0	1.2424422794821632	1.0	17.67766952966369	21.78395302567023	2.59178810899542	111.14600000000004	0.46905537459283386	22.650981038808823	12.450980760157108	36.91372664272785	19.964706487953663	0.23529411852359772	0.11764705926179886	0.019607841968536377	0.023529410362243652	0.08465853812845045	0.9148892638890561	0.3686274588108063	0.21960784494876862	0.3686274588108063	0.21960784494876862	0.2573975118046457	0.14148841772905804	0.2563453239078323	0.13864379505523378	0.2549019753932953
1	51	nan	0	LSL	LSL	731	731	0	0	0	nan	245	923.0	571.0	1.0	4.050952093887601	0.8240343926522777	0.0	0.2725250278086763	0.10359329698515321	43.74398662534847	35.22782990761707	2.0	1.2561318721591748	1.0	19.064043858540174	24.782708458816053	38.439453113373276	172.39399999999983	0.42204995693367786	36.45882451534271	15.352941438555717	62.039217457175255	26.36862786859274	0.23137255012989044	0.09803921729326248	0.02156863361597061	0.00784313678741455	0.060982119871738724	0.23999041727514495	0.3333333432674408	0.13333334028720856	0.3333333432674408	0.13333334028720856	0.2549568147926064	0.10736322684304697	0.2532212957435725	0.10762705252486832	0.24901961535215378
1	52	nan	0	LSL	LSL	731	731	0	0	0	nan	297	1448.0	571.0	1.0	4.505014523731934	0.5932207143830786	0.0	0.2578125	0.08622453741043834	45.45839376749707	36.6742416417845	2.0	1.2693432638589799	1.0	29.57651926449897	36.59581917570619	56.14633086340941	208.0499999999997	0.34635568513119536	44.282354190945625	17.980392649769783	73.60000203549862	29.674510590732098	0.21960784494876862	0.08235294371843338	0.027450978755950928	0.00784313678741455	0.3131500195738285	0.9951455404612437	0.40784314274787903	0.27843138575553894	0.40784314274787903	0.27843138575553894	0.2516042851758274	0.10216132187369195	0.2478114546649785	0.09991417707317204	0.24705882370471954
1	53	nan	0	LSL	LSL	731	731	0	0	0	nan	192	1341.0	588.0	1.0	3.227494689991024	0.6035368748037196	0.0	0.3490909090909091	0.13772850248050625	31.086334635499103	25.079872407968907	2.0	1.2623308977507675	1.0	19.091883092036785	24.78622532702987	-32.768528017158765	132.35600000000005	0.45823389021479716	27.800000727176666	13.258823998272419	48.55686418712139	23.1803929656744	0.23137255012989044	0.09019608050584793	0.01960785686969757	0.023529410362243652	0.0733483309352388	1.1898856346832707	0.3764705955982208	0.1882352977991104	0.3764705955982208	0.1882352977991104	0.2527272793379697	0.12053476362065836	0.2529003343079239	0.1207312133628875	0.250980406999588
1	54	nan	0	LSL	LSL	731	731	0	0	0	nan	225	535.0	572.0	1.0	4.840658906975366	0.6751037391818941	0.0	0.25027808676307006	0.08984926503559669	42.38055270046475	33.1058907144937	2.0	1.2350322266395943	1.0	23.714518303739133	31.265100339884047	31.15650367991163	177.39399999999978	0.33911077618688773	38.13725607097149	18.580392688512802	58.556864604353905	28.988236121833324	0.239215686917305	0.10980392247438431	0.019607841968536377	0.019607841968536377	0.24240355073171418	0.9386732252480173	0.3764705955982208	0.16470588743686676	0.3764705955982208	0.16470588743686676	0.2648420560484131	0.1290305047813389	0.26025273157490625	0.1288366049859259	0.2549019753932953
1	55	nan	0	LSL	LSL	731	731	0	0	0	nan	161	1213.0	589.0	1.0	3.5926620103952245	0.7273874480878715	0.0	0.3194444444444444	0.12487470127480636	31.6743075281448	24.698178070456937	2.0	1.2318378994273578	1.0	17.13532217540849	21.735765143706164	-60.412107105560196	127.28600000000007	0.4304812834224599	26.850981131196022	13.843137666583061	41.61176587641239	22.003922201693058	0.23137255012989044	0.11764705926179886	0.023529410362243652	0.01764705777168274	0.16718969112734344	0.8116721650055535	0.35686275362968445	0.1921568661928177	0.35686275362968445	0.1921568661928177	0.2632449130509414	0.13571703594689274	0.2584581731454186	0.13667032423411837	0.250980406999588
1	56	nan	0	LSL	LSL	731	731	0	0	0	nan	192	792.0	589.0	1.0	3.318347542858716	0.22054090677232	0.0	0.34782608695652173	0.13772850248050625	28.8586022505618	23.259406699226016	2.0	1.2623308977507677	1.0	21.213203435596427	28.148037839625097	33.87912381962953	132.35600000000005	0.4413793103448276	27.40392230451107	12.466666921973228	47.46274635195732	21.650980845093727	0.21960784494876862	0.10196078568696976	0.023529425263404846	0.011764705181121826	0.09224967040120853	0.5749957212853734	0.3529411852359772	0.14509804546833038	0.3529411852359772	0.14509804546833038	0.2491265664046461	0.11333333565430208	0.2472018039164444	0.11276552523486316	0.24313725531101227
1	57	nan	0	LSL	LSL	731	731	0	0	0	nan	162	1246.0	589.0	1.0	4.4024023196507445	0.5046416051793985	0.0	0.27	0.09769114490914348	32.27843290648701	25.079872407968907	2.0	1.2006016955744347	1.0	21.819715855161817	27.86690511049123	-50.61312665931954	144.35600000000002	0.352557127312296	28.964706793427467	18.627451457083225	42.12941312789917	28.466667346656322	0.23333333432674408	0.16470588743686676	0.027450978755950928	0.011764705181121826	0.2533537312747097	0.3433332758040949	0.3294117748737335	0.20000000298023224	0.3294117748737335	0.20000000298023224	0.2657312549855731	0.1708940500649837	0.26005810572777266	0.1757201688065205	0.25882354378700256
1	58	nan	0	LSL	LSL	731	731	0	0	0	nan	179	1432.0	588.0	1.0	3.2633077946810025	0.4096629835729119	0.0	0.3390151515151515	0.13407122436095972	28.52116640773918	23.53720459187964	2.0	1.2418796902585583	1.0	20.400000000000002	26.01806165015306	5.40991570513497	129.52800000000005	0.4441687344913151	27.215687036514282	13.407843448221684	45.30588372051716	20.576471097767353	0.23039215803146362	0.08627451211214066	0.01960785686969757	0.00784313678741455	0.08698193718409095	2.40308975708416	0.3333333432674408	0.4627451002597809	0.3333333432674408	0.4627451002597809	0.254352215294526	0.12530694811422133	0.25310549564534723	0.11495235250149359	0.250980406999588
1	59	nan	0	LSL	LSL	731	731	0	0	0	nan	171	545.0	602.0	1.0	4.536313598284022	0.7742648986277855	0.0	0.24428571428571427	0.09063111934972867	37.572570004165435	27.784887978899608	2.0	1.1826046593240722	1.0	17.9796893957941	23.778238609348218	30.381964082500808	153.98	0.3657754010695187	30.7843147367239	15.63529458642006	45.270589768886566	23.631373271346092	0.24313725531101227	0.11764705926179886	0.017647072672843933	0.019607849419116974	0.22819322502585743	1.3069355690044608	0.364705890417099	0.18431372940540314	0.364705890417099	0.18431372940540314	0.2700378485677535	0.13715170689842157	0.2647402910461203	0.13819516532950932	0.2607843279838562
1	60	nan	0	LSL	LSL	731	731	0	0	0	nan	289	669.0	589.0	1.0	3.3321707831015996	0.44543922308093736	-1.0	0.310752688172043	0.10150462508463051	36.90167440748195	31.906112267087632	2.23606797749979	1.3065380720276443	1.0	27.27596633210601	33.038518536428434	-87.14792173698322	189.15199999999984	0.422514619883041	40.93725611269474	23.627451859414577	74.0392182469368	42.54902119189501	0.239215686917305	0.12941177189350128	0.015686288475990295	0.011764705181121826	0.13278954084806702	0.7755644959151387	0.3333333432674408	0.2235294133424759	0.3333333432674408	0.2235294133424759	0.25585785070434214	0.1476715741213411	0.25619106659839724	0.1472284470307786	0.2549019753932953
1	61	nan	0	LSL	LSL	731	731	0	0	0	nan	254	903.0	602.0	1.0	3.584554912603923	0.7493674473937026	0.0	0.29603729603729606	0.10298441867308705	40.156796009100596	33.52610922848042	2.0	1.2594269460737353	1.0	20.442767321262924	26.58999854107958	-25.807265321425167	176.04999999999978	0.4261744966442953	36.27058918774128	14.156863160431385	64.2156879901886	25.266667433083057	0.2235294133424759	0.0784313753247261	0.027450978755950928	0.0156862735748291	0.09491020247786909	1.6049131437147337	0.3921568691730499	0.1764705926179886	0.3921568691730499	0.1764705926179886	0.2536404838303586	0.09899904307993976	0.25281766925271104	0.09947506863418526	0.24705882370471954
1	62	nan	0	LSL	LSL	731	731	0	0	0	nan	200	1281.0	602.0	1.0	3.330156542445394	0.5589518784267206	0.0	0.3367003367003367	0.13194901747139834	31.72567694959036	26.30589287593181	2.0	1.260121933088199	1.0	20.877722824695887	26.306934341596232	-2.2618241002714243	138.01200000000003	0.4439511653718091	29.203922301530838	18.074510358273983	50.89019751548767	31.874510802328587	0.23137255012989044	0.1411764770746231	0.01960785686969757	0.019607841968536377	0.056882093068682554	0.709410741589009	0.34117648005485535	0.2078431397676468	0.34117648005485535	0.2078431397676468	0.25617475703097226	0.15854833647608757	0.25445098757743834	0.15937255401164294	0.250980406999588
1	63	nan	0	LSL	LSL	731	731	0	0	0	nan	186	1175.0	609.0	1.0	3.419402561201948	0.41315217491026895	0.0	0.3522727272727273	0.1356082074390795	29.779741293047383	24.041630560342615	2.0	1.2583538917696913	1.0	21.0	27.119278800120043	81.14417526230197	131.28600000000006	0.4340723453908985	28.435294836759567	11.788235530257225	47.36470718681812	19.721569031476974	0.23137255012989044	0.0941176488995552	0.019607841968536377	0.011764705181121826	0.07532031245433994	0.5895258230422586	0.3450980484485626	0.13725490868091583	0.3450980484485626	0.1411764770746231	0.2561738273581943	0.10620032009240743	0.25464896336998993	0.1060299410294461	0.24705882370471954
1	64	nan	0	LSL	LSL	731	731	0	0	0	nan	186	1312.0	602.0	1.0	3.133942325924071	0.6566318277168627	0.0	0.3765182186234818	0.14294596225190603	30.789117788199928	25.495097567963924	2.0	1.2681841451285418	1.0	18.0	23.22149969115032	-77.84984735462555	127.87200000000006	0.4720812182741117	27.356863498687744	14.494118131697178	46.56470710039139	25.00784395635128	0.22745098173618317	0.11764705926179886	0.023529410362243652	0.0156862810254097	0.11840596009018713	0.803379296639695	0.3490196168422699	0.18039216101169586	0.3490196168422699	0.18039216101169586	0.2533042916545161	0.1342047975157146	0.25034788763651283	0.13445077395887786	0.24705882370471954
1	65	nan	0	LSL	LSL	731	731	0	0	0	nan	163	1245.0	619.0	1.0	3.5428731331385257	0.44310474350607026	0.0	0.3367768595041322	0.1226774902543515	28.582344618365624	23.021728866442675	2.0	1.2376694194489435	1.0	20.396078054371138	25.623210102180355	2.6717509649963422	129.21600000000007	0.41794871794871796	26.53333406150341	14.46666718274355	41.81960904598236	22.854902759194374	0.23137255012989044	0.125490203499794	0.023529410362243652	0.0156862735748291	0.17381388975035097	0.7056462108193272	0.3333333432674408	0.18039216101169586	0.3333333432674408	0.18039216101169586	0.26013072609317067	0.1418300704190544	0.25656201868700834	0.1402141273570207	0.250980406999588
1	66	nan	0	LSL	LSL	731	731	0	0	0	nan	156	604.0	602.0	1.0	2.9486475110405315	0.5024065707328791	0.0	0.39	0.14327017128435146	25.926175887716635	21.633307652783937	2.0	1.2558441554194333	1.0	17.67766952966369	22.41658845039205	34.77098716512614	116.97400000000006	0.4748858447488584	23.882353603839874	12.67451012134552	38.85098148882389	20.996078930795193	0.21960784494876862	0.11372549086809158	0.0313725471496582	0.011764712631702423	0.17815094107564838	0.7881420660339341	0.3529411852359772	0.23137255012989044	0.3529411852359772	0.23529411852359772	0.2513931958298934	0.13341589601416337	0.24904475313348648	0.13459024955637944	0.24313725531101227
1	67	nan	0	LSL	LSL	731	731	0	0	0	nan	275	651.0	619.0	1.0	3.7865094433053814	0.7019172871135139	0.0	0.3021978021978022	0.09822777894512875	41.94555843290592	34.713109915419565	2.0	1.2763452704222435	1.0	24.498416556853293	29.87607909499803	-10.676638761441783	187.5659999999998	0.3985507246376812	39.84705989062786	20.129412285983562	68.48235470056534	34.77647143602371	0.2235294133424759	0.11274509876966476	0.023529410362243652	0.011764705181121826	0.09175100260267821	0.6125688665139433	0.35686275362968445	0.20000000298023224	0.35686275362968445	0.20000000298023224	0.2521965815862523	0.12740134358217445	0.24902674436569214	0.12645989613099531	0.24313725531101227
1	68	nan	0	LSL	LSL	731	731	0	0	0	nan	277	1535.0	619.0	1.0	4.19934144070088	0.7434022605269832	0.0	0.28497942386831276	0.0954363574401414	45.2354659188845	36.68787265568828	2.0	1.2686251369259574	1.0	23.92616848685845	30.255496435193276	-21.8669839937888	190.9799999999998	0.3810178817056396	40.68627558648586	20.14509852230549	69.55686469376087	35.04705969244242	0.2235294133424759	0.10588235408067703	0.027450978755950928	0.0156862735748291	0.0658111148818853	0.37026227298849557	0.35686275362968445	0.2823529541492462	0.35686275362968445	0.30980393290519714	0.252709786251465	0.1251248355422701	0.25110781477892014	0.12652368120015314	0.24705882370471954
1	69	nan	0	LSL	LSL	731	731	0	0	0	nan	200	1125.0	602.0	1.0	3.448581233716958	0.3644171049745861	0.0	0.2962962962962963	0.11423968624801865	30.691305965063915	26.1725046566048	2.0	1.2468376618407366	1.0	22.627416997969522	28.580843825788218	32.863220735066285	148.324	0.4192872117400419	30.894118517637253	13.454902313649654	51.333334878087044	22.956863343715668	0.23529411852359772	0.10588235408067703	0.01960785686969757	0.011764712631702423	0.11973465938125716	0.8579893473414697	0.3450980484485626	0.14901961386203766	0.3450980484485626	0.14901961386203766	0.2596144413246828	0.11306640599705592	0.2566666743904352	0.11478431671857833	0.250980406999588
1	70	nan	0	LSL	LSL	731	731	0	0	0	nan	149	1159.0	619.0	1.0	2.6257623485173673	0.35797672928189256	0.0	0.39210526315789473	0.1691346379335313	23.110861231343033	19.4164878389476	2.0	1.2576977826823499	1.0	16.97056274847714	21.5793161944277	27.473567601629046	105.21600000000005	0.5173611111111112	22.082353472709656	8.61176485568285	37.99215792119503	14.862745344638824	0.23529411852359772	0.09019608050584793	0.017647065222263336	0.011764705181121826	0.05752889353344896	0.34003238588563034	0.34117648005485535	0.125490203499794	0.34117648005485535	0.125490203499794	0.2567715520082518	0.100136800647475	0.2549809256456042	0.09974996875596527	0.24901961535215378
1	71	nan	0	LSL	LSL	731	731	0	0	0	nan	287	713.0	619.0	1.0	4.483989140911118	0.7694748486820416	0.0	0.257168458781362	0.09172365971265886	48.235369535975394	38.948684188300895	2.0	1.2638427575870212	1.0	23.33452377915607	30.806826656989635	-37.74548557156553	198.2919999999997	0.3729694606887589	41.749020755290985	20.650981068611145	72.38431589305401	35.90980513393879	0.22745098173618317	0.11372549086809158	0.023529410362243652	0.011764712631702423	0.1792374489740792	0.5375109195068287	0.3333333432674408	0.16862745583057404	0.3333333432674408	0.16862745583057404	0.25302436821388474	0.12515746102188574	0.2522101599061115	0.12512127224368916	0.250980406999588
1	72	nan	0	LSL	LSL	731	731	0	0	0	nan	176	849.0	619.0	1.0	2.983273389253313	0.3692756961657762	0.0	0.39909297052154197	0.15216544948826594	26.816433842754954	21.95449840010015	2.0	1.2759576278120681	1.0	19.677398201998148	24.92104538171693	45.806642166531674	120.56000000000006	0.47696476964769646	26.247059509158134	10.964706026017666	44.07843255996704	18.611764937639236	0.23137255012989044	0.09803921729326248	0.019607841968536377	0.00784313678741455	0.0383927991049941	0.5729364727408671	0.3294117748737335	0.125490203499794	0.3294117748737335	0.125490203499794	0.2523755722034436	0.10542986563478525	0.2504456395452673	0.10574866441840475	0.24705882370471954
1	73	nan	0	LSL	LSL	731	731	0	0	0	nan	168	814.0	619.0	1.0	2.95818678995548	0.4572248496710725	0.0	0.38181818181818183	0.15723967571399333	26.616293199138735	22.135943621178654	2.0	1.2612038749637429	1.0	18.384776310850235	23.671230499070862	-22.524162880589238	115.87200000000007	0.48695652173913045	24.10196140408516	9.30980421602726	42.4078443646431	16.2901965752244	0.22745098173618317	0.07058823853731155	0.023529425263404846	0.011764705181121826	0.09400310493364004	1.3503836899144852	0.3450980484485626	0.21568627655506134	0.3450980484485626	0.22745098173618317	0.2510620979592204	0.09697712725028396	0.2524276450276375	0.09696545580490715	0.250980406999588
1	74	nan	0	LSL	LSL	731	731	0	0	0	nan	178	1202.0	628.0	1.0	3.05360747983845	0.5079266751138356	0.0	0.3869565217391304	0.1497523806128086	28.21884677931698	23.08679276123039	2.0	1.2709291951933503	1.0	19.0	24.30772334126506	21.797859434283264	122.21600000000007	0.47277556440903057	26.501961439847946	13.690196543931961	45.000001192092896	23.5568635314703	0.22745098173618317	0.10588235408067703	0.023529410362243652	0.019607841968536377	0.03355676747296145	1.240030762326787	0.3450980484485626	0.1764705926179886	0.3450980484485626	0.1764705926179886	0.25482655230623025	0.131636505230115	0.25280899546119606	0.13234192995208033	0.24705882370471954
1	75	nan	0	LSL	LSL	731	731	0	0	0	nan	166	1341.0	619.0	1.0	2.9107767693896567	0.4887241941611355	0.0	0.3952380952380952	0.15990574203122246	26.466953687293916	21.540659228538015	2.0	1.266418052677207	1.0	17.67766952966369	23.090785214725212	-49.57728061161558	114.21600000000005	0.49039881831610044	24.345098674297333	12.631372906267643	41.92156980931759	21.698039814829826	0.23137255012989044	0.1039215698838234	0.019607841968536377	0.027450978755950928	0.025414834576466892	0.6378755309606343	0.32549020648002625	0.20392157137393951	0.32549020648002625	0.20392157137393951	0.25359477785726386	0.1315768011069546	0.25253957716456377	0.13071108322186642	0.24705882370471954
1	76	nan	0	LSL	LSL	731	731	0	0	0	nan	198	1466.0	619.0	1.0	3.312062193399506	0.5676913759075471	0.0	0.3443478260869565	0.13382170191264572	31.573779597893417	25.0	2.0	1.2644824867078153	1.0	19.79898987322333	25.99284441882142	33.239684820404314	136.35600000000005	0.4444444444444444	28.66666741669178	14.80392211675644	49.38039343059063	25.650981307029724	0.21960784494876862	0.11372549086809158	0.023529410362243652	0.0156862735748291	0.01163003036565127	0.6641297895838386	0.3450980484485626	0.20000000298023224	0.3450980484485626	0.20000000298023224	0.2514619948832612	0.12985896593645999	0.24939592641712438	0.12955041064156425	0.24313725531101227
1	77	nan	0	LSL	LSL	731	731	0	0	0	nan	160	876.0	619.0	1.0	2.682795873721863	0.6297446552605696	0.0	0.4092071611253197	0.16205149217495704	26.149581387661016	22.561028345356956	2.0	1.2587310601229387	1.0	16.0	20.313052540300248	75.12032640596367	111.38800000000005	0.5220228384991843	23.69019678235054	10.427451178431511	40.47058951854706	17.61568658798933	0.23137255012989044	0.10196078568696976	0.023529425263404846	0.00784313678741455	0.14759889749324942	0.6068595953819718	0.3294117748737335	0.1411764770746231	0.3294117748737335	0.1411764770746231	0.25202337002500574	0.1109303316854416	0.2529411844909191	0.11009804117493331	0.2549019753932953
1	78	nan	0	LSL	LSL	731	731	0	0	0	nan	203	549.0	620.0	1.0	4.311954379844226	0.8381079912562119	0.0	0.2506172839506173	0.08666494186091103	41.45612294307004	34.132096331752024	2.0	1.221940019059914	1.0	17.028905031075166	22.614495366276365	53.40484956101188	171.56599999999992	0.3881453154875717	35.427452117204666	17.65490249544382	53.94117832183838	27.30196162313223	0.24313725531101227	0.11764705926179886	0.019607841968536377	0.011764712631702423	0.27283664214660996	0.40867348387221725	0.3686274588108063	0.18431372940540314	0.3686274588108063	0.18431372940540314	0.27043856578018827	0.13477024805682306	0.2657200902553615	0.13449242178882873	0.26274511218070984
1	79	nan	0	LSL	LSL	731	731	0	0	0	nan	188	856.0	619.0	1.0	3.2879512908046835	0.4784724145255298	0.0	0.3418181818181818	0.13521034893869965	29.838444384318628	24.351591323771842	2.0	1.2541582230346833	1.0	19.79898987322333	26.201215125086275	-61.146141252655696	132.18400000000005	0.4444444444444444	27.670588925480843	14.839216232299805	47.63921695947647	25.84705975651741	0.22745098173618317	0.125490203499794	0.023529410362243652	0.011764705181121826	0.06581660017846404	0.8806838077232682	0.37254902720451355	0.16470588743686676	0.37254902720451355	0.16470588743686676	0.25620915671741523	0.13740015029907227	0.2534000902099812	0.1374843604070075	0.24313725531101227
1	80	nan	0	LSL	LSL	731	731	0	0	0	nan	165	1098.0	628.0	1.0	3.3329020699533487	0.6293832880122	0.0	0.3416149068322981	0.13904740672156654	29.580047334436625	23.40939982143925	2.0	1.2423197336805887	1.0	17.57136708331115	22.98650760175206	52.12085360074127	122.11400000000006	0.4465493910690122	25.36470665037632	9.341176725924015	40.964707002043724	15.356863126158714	0.21960784494876862	0.08235294371843338	0.023529410362243652	0.00784313678741455	0.07058349577020195	0.39808358614951045	0.3490196168422699	0.12941177189350128	0.3490196168422699	0.12941177189350128	0.2511357094096665	0.0924868982764754	0.24827095152753773	0.09307189773429524	0.24313725531101227
1	81	nan	0	LSL	LSL	731	731	0	0	0	nan	200	895.0	628.0	1.0	3.454126930148702	0.3225008123089416	0.0	0.3333333333333333	0.13194901747139828	30.481797614401557	24.73863375370596	2.0	1.2601219330881988	1.0	21.920310216782973	28.85313039070689	27.484111138700325	138.01200000000006	0.4287245444801715	29.109804645180702	12.062745355069637	50.647060230374336	21.21176514774561	0.2235294133424759	0.0941176488995552	0.023529425263404846	0.011764705181121826	0.03457472067446693	0.7285694163853533	0.3607843220233917	0.13333334028720856	0.3607843220233917	0.13333334028720856	0.25534916355421666	0.10581355574622489	0.2532353011518717	0.10605882573872805	0.24705882370471954
1	82	nan	0	LSL	LSL	731	731	0	0	0	nan	188	1359.0	636.0	1.0	3.0719115729757243	0.654584798778026	0.0	0.3553875236294896	0.14081223564167838	30.620661939770766	25.0	2.0	1.2635058789542615	1.0	17.67766952966369	23.148870902919995	-43.70457044999731	129.52800000000005	0.4814340588988476	27.517647743225098	17.419608183205128	47.647060096263885	30.18823590874672	0.23137255012989044	0.11764705926179886	0.023529410362243652	0.03529411554336548	0.069106867464751	0.9190454068584519	0.33725491166114807	0.23137255012989044	0.33725491166114807	0.23137255012989044	0.25479303465949166	0.16129266836301046	0.25344180902268026	0.16057572291886552	0.24705882370471954
1	83	nan	0	LSL	LSL	731	731	0	0	0	nan	150	525.0	619.0	1.0	4.319052271732567	0.7980003849972706	0.0	0.25	0.09424159040433389	34.81281883522847	26.832815729997478	2.0	1.1856041362237737	1.0	16.815981319053975	20.98018682042979	51.17218738996694	141.42600000000002	0.38022813688212925	28.439216554164886	15.52549059689045	40.09019732475281	22.17647110670805	0.24117647111415863	0.10980392247438431	0.023529425263404846	0.035294122993946075	0.20040663634809872	1.9311452703609124	0.35686275362968445	0.21568627655506134	0.35686275362968445	0.21960784494876862	0.2734540053285085	0.14928356343163893	0.26726798216501874	0.147843140711387	0.25882354378700256
1	84	nan	0	LSL	LSL	731	731	0	0	0	nan	176	617.0	642.0	1.0	3.1135672510210353	0.662154925259312	0.0	0.352	0.13547674145167624	29.925235471335654	25.298221281347036	2.0	1.2426743074923579	1.0	16.994116628998402	22.424983016273874	62.67462225690266	127.77000000000007	0.4718498659517426	26.678432121872902	14.129412330687046	44.94117783010006	24.18823628127575	0.23529411852359772	0.12941177189350128	0.023529410362243652	0.00784313678741455	0.048058750538333	0.2999138815840114	0.32549020648002625	0.16470588743686676	0.32549020648002625	0.16470588743686676	0.25652338578723943	0.1358597339489139	0.2553476013073867	0.13743316068906675	0.2549019753932953
1	85	nan	0	LSL	LSL	731	731	0	0	0	nan	176	519.0	637.0	1.0	3.414187147860167	0.6104406150996989	0.0	0.32	0.12546500877750327	30.69189072863787	26.0	2.0	1.2436491533744813	1.0	18.384776310850235	24.309881198900854	36.14867019543556	132.77000000000007	0.43510506798516685	27.27843214571476	15.109804406762123	45.38823679089546	25.301961578428745	0.239215686917305	0.125490203499794	0.015686288475990295	0.011764705181121826	0.04057391251826485	0.8472676769310525	0.32156863808631897	0.1882352977991104	0.32156863808631897	0.1882352977991104	0.2597945918639501	0.14390289911202023	0.25788770903917874	0.1437611453319815	0.2549019753932953
1	86	nan	0	LSL	LSL	731	731	0	0	0	nan	198	1054.0	628.0	1.0	3.162647789198813	0.6515728342577567	0.0	0.358695652173913	0.13382170191264578	31.84102241495904	26.419689627245813	2.0	1.2644824867078148	1.0	19.091883092036785	24.154156395582948	41.24457087029802	136.35600000000002	0.46533490011750883	29.345098823308945	12.890196450054646	50.56862898170948	22.427451640367508	0.22745098173618317	0.0941176488995552	0.027450978755950928	0.019607841968536377	0.04280748565696998	0.6172765799293144	0.3450980484485626	0.1568627506494522	0.3450980484485626	0.16078431904315948	0.25741314757288547	0.11307189868468988	0.2553971160692398	0.11326995777963388	0.250980406999588
1	87	nan	0	LSL	LSL	731	731	0	0	0	nan	226	1402.0	636.0	1.0	3.921492637388508	0.3195184156580936	0.0	0.31043956043956045	0.11719784114098783	34.494861700922975	27.459060435491963	2.0	1.264076287022709	1.0	24.748737341529164	32.68664333768331	13.665997272224018	155.66799999999998	0.3899913718723037	33.0078439861536	17.956863306462765	56.63921716809273	31.305883310735226	0.22745098173618317	0.11372549086809158	0.019607841968536377	0.023529410362243652	0.05122704533728521	0.5597767833175116	0.3686274588108063	0.1882352977991104	0.3686274588108063	0.1882352977991104	0.25390649220118156	0.13812971774202126	0.25061600516855187	0.1385216075696249	0.24313725531101227
1	88	nan	0	LSL	LSL	731	731	0	0	0	nan	198	1070.0	642.0	1.0	3.323516569226175	0.7280627986213735	0.0	0.336734693877551	0.1328767273550077	33.78852952539719	28.160255680657446	2.0	1.2568323926383131	1.0	18.141377815400237	23.16238969051425	-24.281455627122646	136.84	0.4669811320754717	28.533334106206894	13.400000378489494	50.45098200440407	23.70588305592537	0.23529411852359772	0.10980392247438431	0.01960785686969757	0.007843144237995148	0.11459748652822853	0.2927967715717336	0.3333333432674408	0.1411764770746231	0.3333333432674408	0.14509804546833038	0.25476191166256157	0.11964286052222763	0.25480293941618215	0.11972668210063318	0.2549019753932953
1	89	nan	0	LSL	LSL	731	731	0	0	0	nan	160	1164.0	642.0	1.0	2.7432531245340157	0.734718461104287	0.0	0.38095238095238093	0.16407205018711227	27.706791827085603	22.825424421026653	2.0	1.2544417382415929	1.0	14.142135623730951	18.795516125481893	-48.55559037452015	110.70000000000006	0.53156146179402	22.84705939888954	8.521568790078163	40.69019730389118	15.117647349834442	0.2235294133424759	0.08235294371843338	0.02745099365711212	0.011764705181121826	0.06992146433196172	0.5220199795181342	0.34117648005485535	0.11764705926179886	0.34117648005485535	0.11764705926179886	0.25385621554321713	0.09468409766753515	0.2543137331493199	0.09448529593646526	0.250980406999588
1	90	nan	0	LSL	LSL	731	731	0	0	0	nan	169	1610.0	648.0	1.0	2.9484990968904388	0.24918827526951084	0.0	0.3832199546485261	0.15456913433583871	25.62119184105694	20.8806130178211	2.0	1.2710720898345755	1.0	19.091883092036785	24.81297288472624	28.26970114730545	117.21600000000005	0.4794326241134752	24.890196695923805	10.419608078897	42.94902089238167	17.976470962166786	0.23529411852359772	0.0941176488995552	0.021568626165390015	0.011764705181121826	0.028472625961439117	0.4121951383495005	0.3176470696926117	0.14901961386203766	0.3176470696926117	0.14901961386203766	0.253981598937998	0.10632253141731632	0.2541362182981164	0.10636965066370879	0.25294119119644165
1	91	nan	0	LSL	LSL	731	731	0	0	0	nan	226	1581.0	636.0	1.0	3.7978606177428813	0.40468551081637855	0.0	0.29973474801061006	0.1164724473423319	34.51368407580706	28.284271247461902	2.0	1.2573739922184548	1.0	24.596747752497688	31.5612428696704	89.79269396433251	156.15199999999993	0.39823788546255506	32.62745188176632	19.258824177086353	57.21176640689373	34.10196193307638	0.23137255012989044	0.13725490868091583	0.023529410362243652	0.0156862735748291	0.0970763132875786	0.7435040706705739	0.34117648005485535	0.20000000298023224	0.34117648005485535	0.20000000298023224	0.25490196782629937	0.15045956388348714	0.25314940888006077	0.1508936368720194	0.250980406999588
1	92	nan	0	LSL	LSL	731	731	0	0	0	nan	158	603.0	642.0	1.0	3.837628177986529	0.805940232074468	0.0	0.2872727272727273	0.11434939181916787	33.840867886966436	26.076809620810597	2.0	1.2135450339884666	1.0	16.00048076200789	20.033689245788842	56.08632201320707	131.77000000000004	0.4334705075445816	26.93333414196968	15.192157335579395	40.78823648393154	23.874510571360588	0.23137255012989044	0.1411764770746231	0.023529425263404846	0.011764705181121826	0.18988395405251893	0.2851342341510541	0.3294117748737335	0.20392157137393951	0.3294117748737335	0.20392157137393951	0.26405229550950665	0.14894271897626857	0.25815339546792115	0.15110449728709233	0.2549019753932953
1	93	nan	0	LSL	LSL	731	731	0	0	0	nan	156	671.0	653.0	1.0	2.700869543950393	0.5817921304917568	0.0	0.41711229946524064	0.16998983569332832	25.45172799259956	21.587033144922902	2.0	1.26536518986968	1.0	16.0	20.70084525415098	-0.7210007559548999	107.38800000000005	0.5226130653266332	23.070588871836662	13.501961126923561	39.733334586024284	23.627451561391354	0.23529411852359772	0.11764705926179886	0.015686288475990295	0.0313725471496582	0.04969784222281739	0.9497069855615419	0.32156863808631897	0.20392157137393951	0.32156863808631897	0.20392157137393951	0.25633987635374067	0.1500217902991507	0.2547008627309249	0.15145802282943174	0.250980406999588
1	94	nan	0	LSL	LSL	731	731	0	0	0	nan	178	697.0	642.0	1.0	2.990621347730739	0.6084148790876907	0.0	0.3531746031746032	0.14940988267243896	28.87205921329157	24.041630560342615	2.0	1.260491754877232	1.0	17.67766952966369	22.913418721578438	-27.60972549338005	122.35600000000007	0.48501362397820164	25.32549086213112	10.701961010694504	45.14509938657284	18.917647443711758	0.22745098173618317	0.08235294371843338	0.027450978755950928	0.011764705181121826	0.10624477222113282	1.0257681873243423	0.32549020648002625	0.23529411852359772	0.32549020648002625	0.2549019753932953	0.25325490862131117	0.10701961010694504	0.25362415385715076	0.10627891822309976	0.250980406999588
1	95	nan	0	LSL	LSL	731	731	0	0	0	nan	170	938.0	649.0	1.0	2.9768524713499525	0.4462441203168195	0.0	0.3695652173913043	0.15465931913939077	26.78361796473773	22.20360331117452	2.0	1.2561123837847128	1.0	19.0	23.968961626523893	-89.88955491322305	117.52800000000006	0.47752808988764045	23.831373184919357	9.843137457966805	41.82745207846165	17.60392192006111	0.21960784494876862	0.09019608050584793	0.023529410362243652	0.00784313678741455	0.027852450371353102	0.9290602746571831	0.33725491166114807	0.22745098173618317	0.33725491166114807	0.24705882370471954	0.2482434706762433	0.10253268185382088	0.24604383575565675	0.10355248188271242	0.239215686917305
1	96	nan	0	LSL	LSL	731	731	0	0	0	nan	239	563.0	642.0	1.0	4.209144249944066	0.8235662698548478	0.0	0.2886473429951691	0.09614969096588359	44.02693962495831	35.6931365951495	2.0	1.2455282044649885	1.0	19.44024374649343	24.972963440120093	-73.96318092994396	176.73799999999977	0.39733998337489607	37.062746196985245	17.88627502322197	60.964707747101784	29.662745915353298	0.23529411852359772	0.10980392247438431	0.01960785686969757	0.011764705181121826	0.12966432483522575	0.7466826916105305	0.3294117748737335	0.1568627506494522	0.3294117748737335	0.1568627506494522	0.25738018192350864	0.12421024321681923	0.2550824591928945	0.12411190759562049	0.250980406999588
1	97	nan	0	LSL	LSL	731	731	0	0	0	nan	196	1035.0	662.0	1.0	3.4825302852577207	0.45728374644898884	0.0	0.3408695652173913	0.12866781917291598	31.17612690979589	25.298221281347036	2.0	1.2497618306417055	1.0	21.213203435596427	27.725579700460248	26.29800899734587	138.35600000000002	0.42516268980477223	29.415687039494514	12.317647352814674	49.34509938955307	20.815686762332916	0.21960784494876862	0.09019608050584793	0.02745099365711212	0.011764705181121826	0.09563022806692828	0.8676556135783813	0.37254902720451355	0.1921568661928177	0.37254902720451355	0.1921568661928177	0.2535835089611596	0.10618661511047132	0.25176071117118914	0.10620248348129038	0.24705882370471954
1	98	nan	0	LSL	LSL	731	731	0	0	0	nan	222	584.0	642.0	1.0	4.7613213468699565	0.42041586299890893	0.0	0.23870967741935484	0.08023666066112423	38.4259569228599	31.622776601683793	2.0	1.2178717674240878	1.0	26.385602134497518	34.8650822189145	-82.17217094361146	186.4639999999998	0.3229090909090909	37.73333449661732	20.392157681286335	57.84313914179802	32.13333459198475	0.239215686917305	0.13333334028720856	0.01960785686969757	0.00784313678741455	0.10567970911067373	0.45322515612389436	0.3450980484485626	0.1882352977991104	0.3450980484485626	0.1882352977991104	0.26572770772265714	0.1436067442344108	0.26055468081891	0.1447447504143457	0.2549019753932953
1	99	nan	0	LSL	LSL	731	731	0	0	0	nan	204	1107.0	649.0	1.0	3.4667607321134932	0.4749885327145107	0.0	0.3285024154589372	0.1307704182598457	31.8793398750021	26.30589287593181	2.0	1.2648254245962733	1.0	21.920310216782973	28.053563579365548	-9.888903191667888	140.01200000000006	0.4276729559748428	29.396079182624817	13.933333702385426	51.38039356470108	24.39215747267008	0.23137255012989044	0.11372549086809158	0.019607841968536377	0.00784313678741455	0.05676578307560123	0.4278869282348423	0.3333333432674408	0.14901961386203766	0.3333333432674408	0.14901961386203766	0.2534144757122829	0.12011494571021919	0.25186467433677	0.11956939937583372	0.24705882370471954
1	100	nan	0	LSL	LSL	731	731	0	0	0	nan	172	492.0	664.0	1.0	3.0082719401588665	0.4154534973198361	0.0	0.35610766045548653	0.15429709608220074	26.88411714840462	22.561028345356956	2.0	1.257950769582252	1.0	18.384776310850235	24.454180604884804	-70.43193977832732	118.35600000000008	0.47645429362880887	24.82353000342846	11.984314136207104	44.05098153650761	21.384314455091953	0.22745098173618317	0.10588235408067703	0.023529425263404846	0.0156862735748291	0.04883979894159514	0.7955693928641792	0.3686274588108063	0.16862745583057404	0.3686274588108063	0.16862745583057404	0.25857843753571313	0.12483660558549066	0.25611035777039304	0.12432740962262763	0.24313725531101227
1	101	nan	0	LSL	LSL	731	731	0	0	0	nan	188	1319.0	653.0	1.0	3.82005508561957	0.5069473359679835	0.0	0.31333333333333335	0.11320992889999867	32.41226468456106	25.079872407968907	2.0	1.2477050132708718	1.0	21.756803316802717	27.938627616547993	49.82927878587329	144.45800000000003	0.3928944618599791	30.737255737185478	16.8745104521513	48.12941312789917	27.031373538076878	0.23529411852359772	0.13725490868091583	0.01960785686969757	0.00784313678741455	0.15456494199357126	0.6646842456905538	0.3490196168422699	0.16862745583057404	0.3490196168422699	0.16862745583057404	0.26048521811174136	0.14300432586568898	0.25600751663776156	0.14378390179828127	0.250980406999588
1	102	nan	0	LSL	LSL	731	731	0	0	0	nan	170	1441.0	662.0	1.0	2.8860359529226254	0.48674897806082207	0.0	0.40476190476190477	0.15723879533773488	26.654516858190743	22.360679774997898	2.0	1.2739326029113176	1.0	18.384776310850235	23.283837014605318	-32.11572488075011	116.56000000000006	0.4913294797687861	25.501961514353752	13.909804284572601	43.062746465206146	23.619608461856842	0.23137255012989044	0.11372549086809158	0.01960785686969757	0.02352941781282425	0.06459657374487165	1.1252945565917256	0.3294117748737335	0.20000000298023224	0.3294117748737335	0.20000000298023224	0.25501961514353755	0.13909804284572602	0.25331027332474204	0.13893887330504023	0.2549019753932953
1	103	nan	0	LSL	LSL	731	731	0	0	0	nan	250	960.0	662.0	1.0	4.209133382763983	0.42536206145564176	0.0	0.2976190476190476	0.10660342982174245	38.384162263981324	30.083217912982647	2.0	1.2707249634685285	1.0	26.832815729997478	34.73855999391667	18.000595123742468	171.66799999999992	0.36845983787767134	37.15686371922493	15.28235324472189	63.2235311716795	26.050980895757675	0.23137255012989044	0.09803921729326248	0.01960785686969757	0.00784313678741455	0.07854742212237699	0.7774656484989502	0.3490196168422699	0.12941177189350128	0.3490196168422699	0.12941177189350128	0.25449906657003374	0.10467365236110883	0.252894124686718	0.1042039235830307	0.24705882370471954
1	104	nan	0	LSL	LSL	731	731	0	0	0	nan	218	1434.0	662.0	1.0	3.3496232901332665	0.750521406558686	0.0	0.340625	0.12012777656987018	35.99568334633208	31.25699921617557	2.0	1.2707540670533934	1.0	19.0	23.787608329205206	-6.101772483306223	151.012	0.45322245322245325	32.031373500823975	16.784314341843128	55.63137432932854	29.450981497764587	0.23529411852359772	0.125490203499794	0.019607841968536377	0.00784313678741455	0.06033852730618745	0.374339281089736	0.3333333432674408	0.16862745583057404	0.3333333432674408	0.16862745583057404	0.2562509880065918	0.13427451473474503	0.25518979050150703	0.13509624540258985	0.2549019753932953
1	105	nan	0	LSL	LSL	731	731	0	0	0	nan	178	1547.0	653.0	1.0	3.0955740959832965	0.6430582296713501	0.0	0.36853002070393376	0.14857329014292853	29.77090271984704	24.186773244895647	2.0	1.2624195399924438	1.0	16.97056274847714	22.799071878279516	51.224437394769666	122.70000000000007	0.4778523489932886	25.803922221064568	16.266667164862156	44.70980516076088	28.352942019701004	0.2235294133424759	0.13333334028720856	0.023529425263404846	0.0156862735748291	0.037044170733164634	0.6407927536889813	0.3450980484485626	0.3176470696926117	0.3450980484485626	0.3176470696926117	0.2529796296182801	0.15947712906727604	0.2511786806784319	0.15928619112191575	0.24705882370471954
1	106	nan	0	LSL	LSL	731	731	0	0	0	nan	171	1628.0	662.0	1.0	3.331008245937047	0.6262673733046284	0.0	0.33794466403162055	0.13510747365177755	30.06601260799188	23.40939982143925	2.0	1.236655189658103	1.0	17.67766952966369	23.43971443690151	-52.378958719253276	126.11400000000006	0.4464751958224543	26.30196151137352	14.086274988949299	43.470589488744736	23.50196160376072	0.22745098173618317	0.12156862765550613	0.023529425263404846	0.0156862735748291	0.05254322481164903	0.3316382867763178	0.32549020648002625	0.18039216101169586	0.32549020648002625	0.18039216101169586	0.2553588496249856	0.13675995134902233	0.25421397361839027	0.13743837195181707	0.250980406999588
1	107	nan	0	LSL	LSL	731	731	0	0	0	nan	194	621.0	673.0	1.0	3.3184910317151437	0.5474796946492725	0.0	0.35144927536231885	0.13673097343103277	31.076515927658832	24.698178070456937	2.0	1.265665490945367	1.0	19.691856965995633	26.005417964263042	-38.09344952753525	133.52800000000005	0.4459770114942529	28.266667395830154	16.556863211095333	48.5254914611578	28.80000079423189	0.2235294133424759	0.12156862765550613	0.023529410362243652	0.02352941781282425	0.04204556169571931	1.1572858164632644	0.364705890417099	0.21176470816135406	0.364705890417099	0.21568627655506134	0.25238095889134066	0.1478291358133512	0.25013139928431855	0.1484536123414015	0.24313725531101227
1	108	nan	0	LSL	LSL	731	731	0	0	0	nan	235	831.0	674.0	1.0	4.457247829603255	0.7214211430549083	0.0	0.2738927738927739	0.09577200863716812	42.4617714058269	32.984845004941285	2.0	1.2622962140714444	1.0	22.360679774997898	29.404632124381802	65.86609841400961	175.59799999999987	0.3601532567049808	37.886275574564934	21.06666734814644	59.82353113591671	33.85098148137331	0.23137255012989044	0.125490203499794	0.023529425263404846	0.0156862735748291	0.1872899561942993	1.1999961544061055	0.33725491166114807	0.18431372940540314	0.33725491166114807	0.18431372940540314	0.2577297658133669	0.1433106622322887	0.2545682175996456	0.14404672970797153	0.250980406999588
1	109	nan	0	LSL	LSL	731	731	0	0	0	nan	194	872.0	673.0	1.0	3.373782047661104	0.49966360664140547	0.0	0.3527272727272727	0.13401950163988133	30.88220834448242	25.079872407968907	2.0	1.2725889226490144	1.0	20.506096654409877	26.750772105271267	62.28186410466803	134.87200000000004	0.4399092970521542	28.796079218387604	18.670588724315166	49.30980543792248	32.18431455641985	0.23529411852359772	0.14705882966518402	0.015686288475990295	0.019607841968536377	0.08425506302019854	1.110843844740595	0.3450980484485626	0.20392157137393951	0.3450980484485626	0.20392157137393951	0.2548325594547576	0.16522644888774485	0.25417425483465195	0.16589852864133944	0.250980406999588
1	110	nan	0	LSL	LSL	731	731	0	0	0	nan	196	888.0	662.0	1.0	3.3591594739129955	0.550329742651396	0.0	0.34265734265734266	0.13477686489770868	31.454899373832173	25.709920264364882	2.0	1.2612038749637426	1.0	20.506096654409877	26.263186705364085	71.90649474301976	135.18400000000003	0.43946188340807174	28.160785049200058	16.203922107815742	48.7294130474329	28.317647993564606	0.2235294133424759	0.12941177189350128	0.023529410362243652	0.011764705181121826	0.10639850514177104	0.9271276411220446	0.34117648005485535	0.1764705926179886	0.34117648005485535	0.1764705926179886	0.2514355807964291	0.14467787596264056	0.24861945432363725	0.1444777958855337	0.24705882370471954
1	111	nan	0	LSL	LSL	731	731	0	0	0	nan	214	1268.0	662.0	1.0	3.988842758358906	0.7837858693354393	0.0	0.2743589743589744	0.09479935188612919	39.618838614904284	33.60059523282288	2.0	1.2361640431934633	1.0	19.79898987322333	24.604533600763325	-54.84252713782385	168.4259999999999	0.4030131826741996	34.403922617435455	17.33333397656679	54.9450998455286	27.600001007318497	0.239215686917305	0.1196078434586525	0.015686288475990295	0.011764705181121826	0.1127737302701814	0.3334566229856856	0.32549020648002625	0.16470588743686676	0.32549020648002625	0.16470588743686676	0.25867610990552975	0.13032581937268264	0.2567528030164888	0.12897196732391822	0.2549019753932953
1	112	nan	0	LSL	LSL	731	731	0	0	0	nan	271	1334.0	653.0	1.0	5.634339484868881	0.8109903280707119	0.0	0.18360433604336043	0.06245941976245386	53.79868398064489	42.720018726587654	2.0	1.214112127740368	1.0	22.734926985610304	31.47543433362221	-50.31348269927063	233.50199999999964	0.3048368953880765	48.30980543792248	21.4000004529953	71.68627688288689	31.627451620996	0.239215686917305	0.10196078568696976	0.01960785686969757	0.00784313678741455	0.4048549956478657	0.8966044858166087	0.37254902720451355	0.1921568661928177	0.37254902720451355	0.1921568661928177	0.269887181217444	0.11955307515639832	0.2645250069479221	0.1167064635461107	0.26274511218070984
1	113	nan	0	LSL	LSL	731	731	0	0	0	nan	160	1472.0	674.0	1.0	2.830751388675006	0.4683487803585407	0.0	0.42328042328042326	0.16697953874076285	25.4870926359354	20.8806130178211	2.0	1.2733757210636114	1.0	17.0	22.518959410467463	-82.52070695862022	109.73200000000006	0.5015673981191222	23.627451598644257	10.176470801234245	39.94902066886425	17.309804320335388	0.22745098173618317	0.0941176488995552	0.01960785686969757	0.011764705181121826	0.14068439678089031	0.565232374953076	0.37254902720451355	0.1411764770746231	0.37254902720451355	0.14509804546833038	0.2513558680706836	0.10826032767270474	0.24968137918040156	0.10818627700209618	0.24313725531101227
1	114	nan	0	LSL	LSL	731	731	0	0	0	nan	210	518.0	674.0	1.0	3.597559496638019	0.47278904166215424	0.0	0.32407407407407407	0.12579174057119488	32.926570983507	26.92582403567252	2.0	1.2612038749637429	1.0	21.920310216782973	29.01409251264534	66.66595406109637	144.83999999999997	0.4170804369414101	30.64705963432789	18.40784376114607	53.29804076254368	32.26274620741606	0.23137255012989044	0.14509804546833038	0.01960785686969757	0.011764705181121826	0.0491997533481446	0.4641137512602458	0.3529411852359772	0.20000000298023224	0.3529411852359772	0.20000000298023224	0.2553921636193991	0.15339869800955058	0.25380019410735083	0.15363212479721933	0.250980406999588
1	115	nan	0	LSL	LSL	731	731	0	0	0	nan	243	1287.0	662.0	1.0	5.554644176113582	0.6929815648098709	0.0	0.2118570183086312	0.06975919157838834	47.54535164420134	38.07886552931954	2.0	1.2139208068201526	1.0	27.36400952603694	34.27807346386154	-44.6661991929416	209.22199999999972	0.28791469194312796	44.30588372051716	23.964706800878048	63.30980588495731	35.00000139325857	0.239215686917305	0.13333334028720856	0.019607841968536377	0.00784313678741455	0.36091862124330115	0.7403319941415121	0.3686274588108063	0.18039216101169586	0.3686274588108063	0.18039216101169586	0.26530469293722847	0.14350123832861106	0.26053418059653216	0.14403292754427396	0.2549019753932953
1	116	nan	0	LSL	LSL	731	731	0	0	0	nan	172	1635.0	662.0	1.0	3.3144391245174636	0.4801493196726414	0.0	0.3412698412698413	0.1321865887490744	28.67223088549569	23.194827009486403	2.0	1.2464940094166872	1.0	20.0	25.15090162128518	-83.14255817976172	127.87200000000006	0.43821656050955415	26.639216423034668	12.847059227526188	43.12549141049385	21.007843762636185	0.2235294133424759	0.10588235408067703	0.027450978755950928	0.0156862810254097	0.09564672221996519	0.7333484207302238	0.3529411852359772	0.1725490242242813	0.3529411852359772	0.1725490242242813	0.25370682307652065	0.12235294502405893	0.25072960122380145	0.12213862652695456	0.24705882370471954
1	117	nan	0	LSL	LSL	731	731	0	0	0	nan	375	456.0	678.0	1.0	4.393722055493683	0.908114402682748	0.0	0.23034398034398035	0.06838736940949879	59.71315080500442	49.92995093127971	2.23606797749979	1.2797944785168867	1.0	22.466314653668658	25.003218370645158	-54.0154302425199	262.50199999999955	0.4127682993946065	56.41568806767464	28.9647069349885	96.07843467593193	49.85882533341646	0.239215686917305	0.12156862765550613	0.015686288475990295	0.011764705181121826	0.10171103841184942	0.413562690145842	0.35686275362968445	0.16470588743686676	0.35686275362968445	0.16862745583057404	0.25760588158755543	0.13225893577620318	0.2562091591358185	0.13295686755577724	0.2549019753932953
1	118	nan	0	LSL	LSL	731	731	0	0	0	nan	152	1086.0	674.0	1.0	2.6454640394614106	0.5272887307905604	0.0	0.4021164021164021	0.17586712002199448	24.426511413487876	20.396078054371138	2.0	1.2646407680553704	1.0	16.263455967290593	20.754869028452486	-16.699801161635133	104.21600000000005	0.5223367697594502	21.796078979969025	7.65882371366024	38.435295179486275	13.505882680416107	0.23137255012989044	0.0784313753247261	0.019607841968536377	0.00784313678741455	0.03835527251529437	0.5561820941197296	0.33725491166114807	0.12156862765550613	0.33725491166114807	0.12156862765550613	0.2534427788368491	0.08905608969372372	0.2528637840755676	0.08885449131852702	0.24705882370471954
1	119	nan	0	LSL	LSL	731	731	0	0	0	nan	163	1352.0	663.0	1.0	4.047533355409631	0.7128078420004372	0.0	0.2725752508361204	0.09981227481832464	33.58185324390483	25.709920264364882	2.0	1.205941978496466	1.0	18.755229155882237	23.552947781616904	-56.93668068341827	143.254	0.3786295005807201	29.05490279197693	12.796078726649284	43.34117777645588	19.356863155961037	0.23529411852359772	0.10588235408067703	0.02745099365711212	0.00784313678741455	0.5105408714474834	0.9320164213650199	0.3921568691730499	0.1764705926179886	0.3921568691730499	0.1764705926179886	0.27410285652808425	0.120717723836314	0.26589679617457596	0.1187537616930125	0.26274511218070984
1	120	nan	0	LSL	LSL	731	731	0	0	0	nan	208	1053.0	674.0	1.0	3.7381310403216124	0.4105430575089563	0.0	0.32	0.11472366130905669	32.896903130774525	26.419689627245813	2.0	1.2582244140319951	1.0	23.33452377915607	29.99675205842287	17.34009384248142	150.94199999999998	0.39961575408261285	31.560785219073296	14.717647477984428	51.615687653422356	24.192157559096813	0.21568627655506134	0.08235294371843338	0.02745099365711212	0.0156862735748291	0.23047574476975818	2.3687054705003208	0.3607843220233917	0.37254902720451355	0.3607843220233917	0.37254902720451355	0.25248628175258636	0.11774117982387543	0.24815234448760748	0.11630844980335006	0.24313725531101227
1	121	nan	0	LSL	LSL	731	731	0	0	0	nan	184	1208.0	674.0	1.0	3.1415583606026742	0.37269916433709266	0.0	0.38095238095238093	0.14514392460964892	28.15146527453911	22.561028345356956	2.0	1.272964112741393	1.0	20.0	26.1232148539905	2.258218444099272	126.21600000000007	0.46	27.443137988448143	14.572549529373646	46.60000133514404	24.90196167677641	0.23529411852359772	0.12156862765550613	0.019607841968536377	0.0156862735748291	0.06678631507830284	0.524317378015944	0.32156863808631897	0.16862745583057404	0.32156863808631897	0.1725490242242813	0.254103129522668	0.13493101416086709	0.253260876821435	0.13533674824335004	0.250980406999588
1	122	nan	0	LSL	LSL	731	731	0	0	0	nan	198	1238.0	690.0	1.0	4.066673332235637	0.5382799843374212	0.0	0.29333333333333333	0.10603475632493008	34.640965889106624	27.51363298439521	2.0	1.2392299614552893	1.0	23.33452377915607	29.194230883099728	-67.57209072573576	153.18399999999997	0.375	30.74509897828102	18.329412445425987	50.886276215314865	30.34902074933052	0.239215686917305	0.1411764770746231	0.015686288475990295	0.011764705181121826	0.07226463991002455	0.5976047734420206	0.3176470696926117	0.18039216101169586	0.3176470696926117	0.18039216101169586	0.2583621762880758	0.15402867601198308	0.25700139502684277	0.15327788257237637	0.2549019753932953
1	123	nan	0	LSL	LSL	731	731	0	0	0	nan	327	1490.0	690.0	1.0	4.885860086319837	0.7112078005698301	0.0	0.21727574750830564	0.06534098467311217	52.15882974553701	42.42640687119285	2.0	1.2479083094127907	1.0	29.697786217562857	36.66670999691038	74.76071947739852	250.77599999999956	0.3063231850117095	52.24313884973526	26.98039311170578	83.66666932404041	43.59215842932463	0.239215686917305	0.12156862765550613	0.015686288475990295	0.011764705181121826	0.14919347094828436	0.49045815480576216	0.3450980484485626	0.16862745583057404	0.3450980484485626	0.16862745583057404	0.25862940024621417	0.13356630253319693	0.2558613740796343	0.13330935299487653	0.250980406999588
1	124	nan	0	LSL	LSL	731	731	0	0	0	nan	175	493.0	674.0	1.0	3.836550024852662	0.5723697746644967	0.0	0.2916666666666667	0.11673414124348747	31.996962753445484	24.515301344262525	2.0	1.216876107461567	1.0	20.506096654409877	26.2373697838925	-69.5527771506295	137.25400000000002	0.3968253968253968	27.36470665037632	14.415686875581741	45.05490332841873	23.88235392421484	0.23529411852359772	0.12941177189350128	0.01960785686969757	0.00784313678741455	0.06322142671203804	0.23977831178874168	0.3333333432674408	0.16470588743686676	0.3333333432674408	0.16862745583057404	0.25815760990921055	0.13599704599605417	0.25745659044810704	0.13647059385265622	0.2549019753932953
1	125	nan	0	LSL	LSL	731	731	0	0	0	nan	182	1512.0	674.0	1.0	4.603900642027232	0.6837496771524987	0.0	0.2614942528735632	0.08821953469494609	37.327818006814574	28.635642126552707	2.0	1.2003738320414041	1.0	21.62681018825751	27.238730044469673	18.97932188181052	161.01199999999992	0.3408239700374532	32.05490289628506	17.349020197987556	48.082354336977005	27.40000093728304	0.23529411852359772	0.1411764770746231	0.027450978755950928	0.011764705181121826	0.5242243296679189	0.41811939889930866	0.4470588266849518	0.19607843458652496	0.4470588266849518	0.19607843458652496	0.27165171946004285	0.14702559489819964	0.26418876009328024	0.15054945569935735	0.25882354378700256
1	126	nan	0	LSL	LSL	731	731	0	0	0	nan	180	808.0	674.0	1.0	3.5879175152379053	0.2776055332776969	0.0	0.3130434782608696	0.12333270785190853	29.268322222491086	24.331050121192877	2.0	1.2349803586460106	1.0	21.213203435596427	28.11793515690783	33.40826123304249	135.42600000000004	0.41002277904328016	28.32549099624157	14.933333948254585	46.05882488191128	24.603922590613365	0.23137255012989044	0.125490203499794	0.023529425263404846	0.011764705181121826	0.18483593098756929	0.43033879355147325	0.33725491166114807	0.16078431904315948	0.33725491166114807	0.16078431904315948	0.2598668898737759	0.1370030637454549	0.25588236045506263	0.1366884588367409	0.250980406999588
1	127	nan	0	LSL	LSL	731	731	0	0	0	nan	198	933.0	674.0	1.0	3.335675157261817	0.3688482268242449	0.0	0.34375	0.13382170191264572	30.061677718377585	24.041630560342615	2.0	1.2644824867078148	1.0	21.213203435596427	27.94201791456486	51.224740622045374	136.35600000000005	0.43902439024390244	28.90980465710163	14.431373059749603	49.78039348125458	25.0470597371459	0.2235294133424759	0.11372549086809158	0.027450978755950928	0.011764712631702423	0.03549616312900095	0.5604206239555887	0.33725491166114807	0.16470588743686676	0.33725491166114807	0.16470588743686676	0.25359477769387395	0.1265909917521895	0.25141612869320495	0.12650030170275708	0.24705882370471954
1	128	nan	0	LSL	LSL	731	731	0	0	0	nan	138	1313.0	690.0	1.0	4.180243107342662	0.6359396703313227	0.0	0.2857142857142857	0.10347398233379271	30.372102385133218	22.80350850198276	2.0	1.1842493251535715	1.0	19.677398201998148	23.439329066452334	-71.36143698576032	129.45800000000003	0.3765347885402456	26.21960861980915	13.54117700457573	37.16862861812115	19.36470666527748	0.24117647111415863	0.13137255609035492	0.027450978755950928	0.00784313678741455	0.27969175313579553	0.25975976354632585	0.3803921639919281	0.16862745583057404	0.3803921639919281	0.16862745583057404	0.2759958802085174	0.14253870531132345	0.26933788853710977	0.14032396134259045	0.26274511218070984
1	129	nan	0	LSL	LSL	731	731	0	0	0	nan	191	783.0	674.0	1.0	3.105905971083149	0.6731688005992159	0.0	0.3472727272727273	0.13701116653008696	31.279251014568928	26.0	2.0	1.2606374132487983	1.0	17.750406279207333	23.130657501748985	58.138516683509735	132.35600000000005	0.4763092269326683	27.60784386098385	12.035294383764267	48.11764834821224	21.02352984249592	0.22745098173618317	0.09803921729326248	0.023529425263404846	0.011764705181121826	0.09638432527808245	0.4753298496045782	0.3450980484485626	0.1411764770746231	0.3450980484485626	0.1411764770746231	0.2532829712016867	0.11041554480517676	0.2519248604618442	0.11007083687170638	0.24705882370471954
1	130	nan	0	LSL	LSL	731	731	0	0	0	nan	206	496.0	692.0	1.0	3.886899628468841	0.6565174196232765	0.0	0.30884557721139433	0.11263935134337033	36.06532167423076	28.284271247461902	2.0	1.242491838862982	1.0	21.100599378160968	27.204463909083934	-79.35472379708848	151.59799999999993	0.39768339768339767	31.890196979045868	17.698039896786213	52.435295686125755	29.215687409043312	0.239215686917305	0.13725490868091583	0.015686288475990295	0.00784313678741455	0.01933749697656937	0.240255457772521	0.34117648005485535	0.1725490242242813	0.34117648005485535	0.1725490242242813	0.25512157583236694	0.1415843191742897	0.2545402703209988	0.14182372528661802	0.250980406999588
1	131	nan	0	LSL	LSL	731	731	0	0	0	nan	159	597.0	688.0	1.0	2.7824228844885632	0.36551154870229685	0.0	0.3975	0.16396957029157258	24.605302039716246	20.12461179749811	2.0	1.2703317991024974	1.0	17.67766952966369	22.90278257144861	-35.86807017198935	110.38800000000005	0.49843260188087773	23.117647647857666	11.215686582028866	39.882353991270065	19.34902013093233	0.22745098173618317	0.09803921729326248	0.023529410362243652	0.0156862735748291	0.03609210067645232	1.2817558935643485	0.33725491166114807	0.1764705926179886	0.33725491166114807	0.1764705926179886	0.2512787787810616	0.12190963676118333	0.2508324150394344	0.12169195050900837	0.24313725531101227
1	132	nan	0	LSL	LSL	731	731	0	0	0	nan	131	1319.0	676.0	1.0	3.67790146129229	0.5903105493312487	0.0	0.3164251207729469	0.1184840401553828	27.291806990845917	22.20360331117452	2.0	1.1927849923354128	1.0	17.0	22.029297691999755	87.05443198791126	117.87200000000006	0.41390205371248023	23.12549091875553	11.745098367333412	34.21960897743702	17.043137721717358	0.23823529481887817	0.10588235408067703	0.023529410362243652	0.02352941781282425	0.20505383194902185	0.11397909605033248	0.3529411852359772	0.1882352977991104	0.3529411852359772	0.1882352977991104	0.26581024044546586	0.13500113065900474	0.2612183891407406	0.1301002879520409	0.25882354378700256
1	133	nan	0	LSL	LSL	731	731	0	0	0	nan	262	1438.0	690.0	1.0	4.20123705065106	0.836882857098307	0.0	0.29208472686733555	0.08955601685173366	46.437820788490406	38.47076812334269	2.0	1.2538536946254903	1.0	21.595109503042547	25.419228473190305	3.4628485039482264	191.73799999999977	0.3981762917933131	40.74509923160076	19.847059540450573	67.141178637743	32.619609013199806	0.23529411852359772	0.11372549086809158	0.019607841968536377	0.011764705181121826	0.110141592714257	0.2510599935043494	0.32549020648002625	0.16862745583057404	0.32549020648002625	0.16862745583057404	0.25788037488354915	0.12561430088892767	0.25626404060207253	0.12450232447786186	0.2549019753932953
1	134	nan	0	LSL	LSL	731	731	0	0	0	nan	162	1222.0	691.0	1.0	2.6791124714862775	0.5645790050130158	0.0	0.36818181818181817	0.1612621106552325	25.678382428816	21.587033144922902	2.0	1.2491822985688106	1.0	16.263455967290593	21.19439844227258	-28.667733574281275	112.35600000000007	0.5217391304347826	23.109804555773735	13.392157278954983	41.52941307425499	24.019608587026596	0.239215686917305	0.12941177189350128	0.0156862735748291	0.019607841968536377	0.028358972080746413	0.6369564086665279	0.3176470696926117	0.18431372940540314	0.3176470696926117	0.18431372940540314	0.25677560617526374	0.14880174754394426	0.25635440169293205	0.14826918880880616	0.2549019753932953
1	135	nan	0	LSL	LSL	731	731	0	0	0	nan	202	754.0	692.0	1.0	3.526877989365605	0.5326932797050874	0.0	0.33666666666666667	0.13103357994649578	32.53355597170284	26.40075756488817	2.0	1.2633463341232354	1.0	20.506096654409877	27.53342096737863	40.45548233310781	139.18400000000005	0.4284199363732768	29.533334210515022	16.576471231877804	51.30588400363922	28.88235406577587	0.23137255012989044	0.13725490868091583	0.019607841968536377	0.00784313678741455	0.10102988676948416	0.46414700462870034	0.34117648005485535	0.16078431904315948	0.34117648005485535	0.16078431904315948	0.2545977087113364	0.1429006140679121	0.2539895247704912	0.14298195082067264	0.2549019753932953
1	136	nan	0	LSL	LSL	731	731	0	0	0	nan	187	664.0	698.0	1.0	2.986346872894662	0.6059574989597684	0.0	0.37103174603174605	0.14278840512057314	29.542261422046934	24.698178070456937	2.23606797749979	1.2787075880823988	1.0	18.72658355138089	23.50078093691463	-29.253346480895726	128.28600000000006	0.4794871794871795	27.33725567162037	14.631373055279255	47.6549035012722	25.64313816279173	0.23529411852359772	0.12450980953872204	0.01960785686969757	0.011764705181121826	0.13244722336031511	0.7370748676500337	0.3333333432674408	0.22745098173618317	0.3333333432674408	0.22745098173618317	0.25548837076280717	0.1367418042549463	0.25483905615653585	0.13712908108444774	0.2549019753932953
1	137	nan	0	LSL	LSL	731	731	0	0	0	nan	197	972.0	692.0	1.0	4.7339095865408725	0.7799023210805616	0.0	0.24441687344913152	0.0916018330990312	41.31551485088027	31.622776601683793	2.0	1.218547329285089	1.0	19.969592268862563	25.859432218647044	-30.796948477760044	164.3939999999999	0.3588342440801457	33.27843236923218	13.470588691532612	50.52157008647919	21.078432127833366	0.2235294133424759	0.08235294371843338	0.0313725471496582	0.027450986206531525	0.2962515681962882	1.4130595083660717	0.3803921639919281	0.16078431904315948	0.3803921639919281	0.16078431904315948	0.2620349005451353	0.10606762749238277	0.2564546704897421	0.10699711740016937	0.250980406999588
1	138	nan	0	LSL	LSL	731	731	0	0	0	nan	195	1364.0	704.0	1.0	3.433449624588305	0.3783234246756286	0.0	0.32608695652173914	0.13279726465982145	30.324103372760632	25.179356624028344	2.0	1.25865948810263	1.0	21.213203435596427	28.070218211219313	8.192778555310799	135.84000000000003	0.430939226519337	27.588236019015312	16.2901965752244	48.55294245481491	28.725491046905518	0.2235294133424759	0.12941177189350128	0.023529425263404846	0.0156862735748291	0.05645526293489321	0.8482579740895283	0.3490196168422699	0.1921568661928177	0.3490196168422699	0.1921568661928177	0.25080214562741193	0.14809269613840365	0.2489894484862303	0.14731021049695137	0.239215686917305
1	139	nan	0	LSL	LSL	731	731	0	0	0	nan	231	1534.0	704.0	1.0	5.808602717254349	0.6166701864284487	0.0	0.20625	0.06136479610369376	45.91954943441948	36.05551275463989	2.0	1.198751897166371	1.0	29.415642097360376	36.14886215886536	-22.17036026286239	217.4959999999996	0.2658227848101266	44.98431523144245	21.247059516608715	61.92941392958164	29.737255834043026	0.24313725531101227	0.11764705926179886	0.019607841968536377	0.011764705181121826	0.402328795257727	0.890334488471154	0.4470588266849518	0.16862745583057404	0.4470588266849518	0.16862745583057404	0.27429460506977105	0.12955524095493118	0.2680927009938599	0.1287327092382815	0.26274511218070984
1	140	nan	0	LSL	LSL	731	731	0	0	0	nan	204	1642.0	704.0	1.0	3.4528476254711506	0.520726331534445	0.0	0.3411371237458194	0.13013019059951403	32.23172143537302	26.248809496813376	2.0	1.2665075116085653	1.0	21.213203435596427	27.51698319196154	25.70674593021466	140.35600000000002	0.4340425531914894	29.560785099864006	10.501961082220078	50.40000122785568	17.980392664670944	0.21568627655506134	0.0784313753247261	0.023529425263404846	0.00784313678741455	0.08048696299387631	0.567383057140822	0.35686275362968445	0.13725490868091583	0.35686275362968445	0.13725490868091583	0.2505151279649492	0.08899967018830574	0.24705882954831218	0.08813917972877913	0.239215686917305
1	141	nan	0	LSL	LSL	731	731	0	0	0	nan	162	1149.0	689.0	1.0	3.473546302758456	0.5807988184122465	0.0	0.3375	0.12848919638938816	29.387190620081046	24.698178070456937	2.0	1.2112678811383726	1.0	18.384776310850235	23.922558231228155	60.98202919928556	125.87200000000006	0.42857142857142855	25.850981146097183	14.062745593488216	40.53725601732731	22.400000780820847	0.2235294133424759	0.125490203499794	0.023529410362243652	0.0156862735748291	0.20053798735386788	0.43521181776886225	0.364705890417099	0.18039216101169586	0.364705890417099	0.18039216101169586	0.2534409916284038	0.13787005483811976	0.25022997541560066	0.13827160975815336	0.24705882370471954
1	142	nan	0	LSL	LSL	731	731	0	0	0	nan	170	1598.0	690.0	1.0	2.9603483992170068	0.5054513703951865	0.0	0.3854875283446712	0.15594105730244606	27.13735323773956	21.633307652783937	2.0	1.265022493348015	1.0	17.67766952966369	23.415603461938623	44.22767720995437	117.04400000000007	0.48295454545454547	24.623530074954033	8.184313967823982	42.00392262637615	14.160784736275673	0.21960784494876862	0.07058823853731155	0.023529425263404846	0.00784313678741455	0.056943965073199036	0.81474293574189	0.3764705955982208	0.10588235408067703	0.3764705955982208	0.10588235408067703	0.2512605109689187	0.08351340783493859	0.24708189780221265	0.08329873374279807	0.23529411852359772
1	143	nan	0	LSL	LSL	731	731	0	0	0	nan	188	1170.0	690.0	1.0	3.6589394536419797	0.49669463002547276	0.0	0.3269565217391304	0.12341607145157249	31.63034627844937	25.0	2.0	1.2209526874649	1.0	21.213203435596427	27.452779935256277	59.52076610297256	138.35600000000002	0.41092896174863386	29.450981184840202	14.6196084395051	47.10196205973625	23.60784410685301	0.22745098173618317	0.10980392247438431	0.023529425263404846	0.00784313678741455	0.12753366632829055	0.9045465828977709	0.33725491166114807	0.15294118225574493	0.33725491166114807	0.15294118225574493	0.25388776883482933	0.12603110723711294	0.2505423513815758	0.1255736388662394	0.24313725531101227
1	144	nan	0	LSL	LSL	731	731	0	0	0	nan	131	1010.0	704.0	1.0	4.128562013587939	0.37880478116207916	0.0	0.25889328063241107	0.09372724931628111	27.267283365718704	22.360679774997898	2.0	1.175890309620936	1.0	19.6	25.23523270969294	72.69688648238093	132.52800000000005	0.3502673796791444	28.270589128136635	11.560784719884396	36.25098142027855	15.6745103597641	0.23137255012989044	0.10980392247438431	0.029411762952804565	0.00784313678741455	1.1205752441654377	0.47969927552469793	0.545098066329956	0.1411764770746231	0.545098066329956	0.1411764770746231	0.28847539926670035	0.11796719101922852	0.2767250490097599	0.11965275083789388	0.2568627595901489
1	145	nan	0	LSL	LSL	731	731	0	0	0	nan	142	1424.0	704.0	1.0	3.125259770470339	0.5994656400305189	0.0	0.39775910364145656	0.14598295429875427	26.28387319556949	20.8806130178211	2.0	1.2388147059537427	1.0	16.0	21.037625018171862	6.854100422165856	110.56000000000004	0.46787479406919275	22.458824142813683	12.2313729301095	36.62745210528374	19.83921630680561	0.23137255012989044	0.1196078434586525	0.023529425263404846	0.0156862735748291	0.10070786559195277	0.6613911204134421	0.34117648005485535	0.1764705926179886	0.34117648005485535	0.18039216101169586	0.25814740394038715	0.1405904934495345	0.2579398035583362	0.13971279089299726	0.2549019753932953
1	146	nan	0	LSL	LSL	731	731	0	0	0	nan	181	1227.0	723.0	1.0	2.4472581663094775	0.7313714574290419	0.0	0.3934782608695652	0.14839973229647435	27.78670033255273	23.08679276123039	2.23606797749979	1.2898423465299234	1.0	15.26080953594231	18.949954964233427	-36.51029234341222	123.80200000000005	0.562111801242236	26.168628230690956	12.13333373516798	46.07843288779259	21.31764777749777	0.23235294222831726	0.10196078568696976	0.019607841968536377	0.011764712631702423	0.09975621233095092	0.48876923914624115	0.3333333432674408	0.14901961386203766	0.3333333432674408	0.14901961386203766	0.2540643517542811	0.11779935665211631	0.254576977280622	0.11777705954418656	0.2549019753932953
1	147	nan	0	LSL	LSL	731	731	0	0	0	nan	250	980.0	722.0	1.0	5.320538586797563	0.6399665471905459	0.0	0.20475020475020475	0.06728040125249407	46.138888077524435	36.87817782917155	2.0	1.20809754647056	1.0	29.295450625171945	35.45324944952453	11.386403625996564	216.08799999999957	0.29308323563892147	45.58039353787899	19.211765192449093	67.40784525871277	29.007843866944313	0.23529411852359772	0.10196078568696976	0.023529425263404846	0.011764712631702423	0.7009975605753525	1.5329386541891354	0.5803921818733215	0.2235294133424759	0.5803921818733215	0.2235294133424759	0.27792922888950605	0.11714490971005545	0.26963138103485107	0.11603137546777725	0.25882354378700256
1	148	nan	0	LSL	LSL	731	731	0	0	0	nan	183	1275.0	720.0	1.0	3.2322164008972245	0.4135082832780905	0.0	0.37888198757763975	0.14435509893242257	28.724567006871577	23.08679276123039	2.0	1.2689912390405267	1.0	20.0	26.15372850753813	-68.60384727841966	126.21600000000007	0.452970297029703	27.360785007476807	17.313726015388966	46.384315103292465	29.313726402819157	0.23137255012989044	0.14803922176361084	0.023529410362243652	0.011764705181121826	0.06246790480105202	0.3491864749666358	0.33725491166114807	0.22745098173618317	0.33725491166114807	0.22745098173618317	0.25334060192108154	0.1603122779202682	0.2534662027502321	0.1601842972831648	0.250980406999588
1	149	nan	0	LSL	LSL	731	731	0	0	0	nan	136	1144.0	721.0	1.0	3.356201342917796	0.5960146484936062	0.0	0.3408521303258145	0.12912811924340747	26.621129290903287	21.18962010041709	2.0	1.203971436545424	1.0	16.57639656490285	21.37606296990468	-72.48926340330253	115.04400000000005	0.4358974358974359	22.27451054751873	11.20784355700016	34.76078540086746	17.776471219956875	0.23137255012989044	0.12156862765550613	0.023529410362243652	0.007843144237995148	0.18845574637927545	0.11722206189956763	0.32156863808631897	0.1568627506494522	0.32156863808631897	0.1568627506494522	0.259005936599055	0.13032376229069953	0.25559401030049606	0.13070934720556526	0.2549019753932953
1	150	nan	0	LSL	LSL	731	731	0	0	0	nan	180	1625.0	720.0	1.0	3.1334434742922066	0.3811826733403916	0.0	0.37267080745341613	0.14741309682062592	27.856905155850814	22.561028345356956	2.0	1.2660125055217153	1.0	20.0	25.753701578082598	0.6314936645274213	123.87200000000007	0.46035805626598464	26.490196734666824	10.93333364278078	45.4941189289093	18.925490729510784	0.2235294133424759	0.08627451211214066	0.027450978755950928	0.0156862735748291	0.062082149559896965	0.3691372752569752	0.3607843220233917	0.15294118225574493	0.3607843220233917	0.15294118225574493	0.25471343014102715	0.10512820810366136	0.2527451051606072	0.1051416151639488	0.24705882370471954
1	151	nan	0	LSL	LSL	731	731	0	0	0	nan	228	1054.0	704.0	1.0	3.714220235986932	0.7631128392295617	0.0	0.296875	0.1150500149566413	39.014679064070684	31.78049716414141	2.0	1.2536113003985228	1.0	19.0	25.21383196029902	62.96829560326506	157.80799999999988	0.43100189035916825	32.99607929587364	13.63137273490429	58.50196261703968	24.262745417654514	0.239215686917305	0.10196078568696976	0.019607841968536377	0.00784313678741455	0.055103685372423786	0.5875563374031008	0.3450980484485626	0.14509804546833038	0.3450980484485626	0.14509804546833038	0.25778186949901283	0.10649509949143976	0.25658755533789335	0.10641555007743209	0.2549019753932953
1	152	nan	0	LSL	LSL	731	731	0	0	0	nan	216	1557.0	720.0	1.0	4.39185020043228	0.5110711541185805	0.0	0.24107142857142858	0.08535795871023351	37.28147655788835	31.400636936215164	2.0	1.225512398697477	1.0	24.30571858228234	32.0448610214846	14.323007633003604	178.32399999999987	0.3390894819466248	36.329412922263145	16.878431975841522	55.50588405132294	26.52941269427538	0.23529411852359772	0.0784313753247261	0.023529410362243652	0.035294122993946075	0.31342427872940454	2.296030246315275	0.3843137323856354	0.19607843458652496	0.3843137323856354	0.19607843458652496	0.2632566153787185	0.12230747808580814	0.25697168542279136	0.12282135506608972	0.2549019753932953
1	153	nan	0	LSL	LSL	731	731	0	0	0	nan	170	1176.0	720.0	1.0	3.6769422944430254	0.6040452126032558	0.0	0.3238095238095238	0.11374668092291959	31.226920405830914	25.0	2.0	1.2254464812223804	1.0	19.349418595916518	24.886295757929258	-88.93802694533157	137.044	0.4042806183115339	28.725491121411324	14.21176528185606	43.968628883361816	21.976471461355686	0.239215686917305	0.12156862765550613	0.019607841968536377	0.00784313678741455	0.09842430196466898	0.20508556672368847	0.3294117748737335	0.15294118225574493	0.3294117748737335	0.15294118225574493	0.26114082837646657	0.12919786619869145	0.2586389934315401	0.1292733615373864	0.25882354378700256
1	154	nan	0	LSL	LSL	731	731	0	0	0	nan	167	1118.0	722.0	1.0	2.8405727359351434	0.468134568367017	0.0	0.3795454545454545	0.15584072300757126	26.079965136352342	21.213203435596427	2.0	1.2673030557292784	1.0	17.67766952966369	23.045748655464568	56.319370362509936	116.04400000000005	0.4940828402366864	24.462745741009712	11.54117688536644	42.72941315174103	20.090196803212166	0.23529411852359772	0.10196078568696976	0.019607841968536377	0.0156862735748291	0.06174921004379683	0.6424151766653413	0.3294117748737335	0.14901961386203766	0.3294117748737335	0.14901961386203766	0.25482026813551784	0.12022059255590041	0.2558647494116229	0.12030057965995308	0.2549019753932953
1	155	nan	0	LSL	LSL	731	731	0	0	0	nan	151	1042.0	722.0	1.0	2.6541662021321457	0.4361813704948989	0.0	0.3973684210526316	0.17140490152995452	23.787637475549346	19.6468827043885	2.0	1.2636502197486306	1.0	16.263455967290593	21.40551428041191	-57.227227638918286	105.21600000000005	0.5180102915951973	21.925490722060204	8.623529560863972	38.31764812767506	15.105882599949837	0.22647058963775635	0.0941176488995552	0.027450978755950928	0.00784313678741455	0.02075281793318243	0.3184021056592674	0.364705890417099	0.13333334028720856	0.364705890417099	0.13333334028720856	0.25494756653558376	0.1002735995449299	0.25375925912367586	0.10003895761556184	0.24705882370471954
1	156	nan	0	LSL	LSL	731	731	0	0	0	nan	198	459.0	721.0	1.0	3.273762762503144	0.8060159625631204	0.0	0.3535714285714286	0.13382170191264572	34.98727576816251	29.546573405388315	2.0	1.2644824867078148	1.0	16.099689437998485	20.708751535576273	26.683590002158386	136.35600000000005	0.49624060150375937	28.82353015244007	9.235294479876757	49.39215809106827	15.85490259155631	0.21960784494876862	0.06666667014360428	0.027450978755950928	0.003921568393707275	0.12716072279826424	1.5978863524510591	0.3686274588108063	0.1764705926179886	0.3686274588108063	0.1764705926179886	0.25283798379333394	0.08101135508663822	0.24945534389428417	0.08007526561392075	0.24313725531101227
1	157	nan	0	LSL	LSL	731	731	0	0	0	nan	294	589.0	718.0	1.0	3.45895327412235	0.720150619842881	0.0	0.296969696969697	0.09244600670125497	41.81430605648589	34.66987164671943	2.23606797749979	1.287280655141147	1.0	23.70232056149777	29.011508183606942	-34.989202655738744	199.9099999999997	0.4167257264351524	43.65490339696407	15.521569091826677	74.78431628644466	26.564706675708294	0.239215686917305	0.07058823853731155	0.0156862735748291	0.0156862735748291	0.03552789683923188	1.8724365440974944	0.3176470696926117	0.1411764770746231	0.3176470696926117	0.1411764770746231	0.25529183273078404	0.09076940989372326	0.2543684227430091	0.09035614515547039	0.2549019753932953
1	158	nan	0	LSL	LSL	731	731	0	0	0	nan	155	1379.0	720.0	1.0	3.043647431075846	0.5610230350360582	0.0	0.3587962962962963	0.13347296654713217	26.735624084540362	23.53720459187964	2.0	1.2430261132794334	1.0	17.0	22.13175469040919	-87.82362005710466	120.80200000000005	0.46686746987951805	25.427451699972153	14.870588637888432	39.97255027294159	24.054902620613575	0.2343137264251709	0.12843137979507446	0.023529425263404846	0.019607841968536377	0.15035289398824694	0.7021358345686767	0.3450980484485626	0.20000000298023224	0.3450980484485626	0.20000000298023224	0.2594637928568587	0.15174070038661666	0.2578874211157522	0.1551929201329908	0.25882354378700256
1	159	nan	0	LSL	LSL	731	731	0	0	0	nan	184	818.0	737.0	1.0	3.2227086801561593	0.4099617253064007	0.0	0.36507936507936506	0.14403712932949053	28.737494194825665	23.53720459187964	2.0	1.264731946297038	1.0	20.0	26.211546809376017	84.16531960547884	126.70000000000006	0.45320197044334976	26.870588913559914	14.505882881581783	46.33725614845753	25.090196952223778	0.2235294133424759	0.11764705926179886	0.027450978755950928	0.0156862735748291	0.0794371699897349	0.812778736847031	0.3490196168422699	0.1764705926179886	0.3490196168422699	0.1764705926179886	0.2534961218260369	0.13684795171303568	0.25183291385031265	0.13635976604469444	0.24313725531101227
1	160	nan	0	LSL	LSL	731	731	0	0	0	nan	174	1083.0	737.0	1.0	2.9404517286891685	0.6038531579279753	0.0	0.3815789473684211	0.15429224206128433	28.25953642690141	23.53720459187964	2.0	1.2704242751101296	1.0	17.94763625268864	22.52555157881853	-8.807894623298855	119.04400000000005	0.4860335195530726	25.10196143388748	9.921568907797337	43.384314849972725	17.203922048211098	0.2235294133424759	0.0784313753247261	0.023529410362243652	0.019607841968536377	0.09344247670161392	1.3422969629477353	0.3607843220233917	0.15294118225574493	0.3607843220233917	0.1568627506494522	0.2510196143388748	0.09921568907797336	0.2493351428159352	0.09887311521960401	0.24313725531101227
1	161	nan	0	LSL	LSL	731	731	0	0	0	nan	178	1284.0	737.0	1.0	3.108389461018584	0.41745243995617126	0.0	0.36853002070393376	0.14577517352261896	27.809665185867328	22.561028345356956	2.0	1.2577654550219595	1.0	19.677398201998148	25.270608636879963	-3.3269019945846363	123.87200000000007	0.46293888166449937	26.20784382522106	15.482353404164314	44.537256106734276	26.31372630596161	0.22549019753932953	0.12941177189350128	0.023529410362243652	0.019607841968536377	0.04340092306699697	0.7245071855486972	0.3333333432674408	0.1882352977991104	0.3333333432674408	0.1882352977991104	0.2519984983194333	0.1488687827323492	0.2502093039704173	0.14782992306720005	0.24313725531101227
1	162	nan	0	LSL	LSL	731	731	0	0	0	nan	187	551.0	738.0	1.0	3.2438216804550963	0.4772822560900461	0.0	0.35619047619047617	0.13720122587793956	29.55005879129818	24.186773244895647	2.0	1.2645349595269286	1.0	20.0	25.967115600786766	-16.715256575180483	130.87200000000007	0.44844124700239807	27.741177275776863	12.741176843643188	46.84313862025738	21.647059433162212	0.22745098173618317	0.10588235408067703	0.023529410362243652	0.007843144237995148	0.18063474494267515	0.4755504895464429	0.33725491166114807	0.14509804546833038	0.33725491166114807	0.14509804546833038	0.2521925206888806	0.11582888039675626	0.25049806748800735	0.11575967611316691	0.24705882370471954
1	163	nan	0	LSL	LSL	731	731	0	0	0	nan	206	756.0	737.0	1.0	3.4869120565287877	0.34824402342287003	0.0	0.3301282051282051	0.12835919856801947	31.22267843616852	25.179356624028344	2.0	1.2622543039691252	1.0	22.627416997969522	29.26826100772875	9.575303514670571	142.012	0.42256410256410254	29.984314486384392	14.047059163451195	51.666667968034744	24.60392216593027	0.22745098173618317	0.11372549086809158	0.019607841968536377	0.00784313678741455	0.0780212635903941	0.19693441995932406	0.3529411852359772	0.14509804546833038	0.3529411852359772	0.14509804546833038	0.254104360054105	0.11904287426653555	0.2508090678059939	0.11943651536859355	0.24313725531101227
1	164	nan	0	LSL	LSL	731	731	0	0	0	nan	238	1530.0	737.0	1.0	4.132681869075895	0.5279892672990905	0.0	0.25646551724137934	0.08301523372289021	38.15326100292162	31.575306807693888	2.0	1.231194901754789	1.0	27.577164466275352	32.40169669115657	6.58561066370907	189.80799999999977	0.36447166921898927	39.10196217894554	17.266666926443577	61.85490420460701	28.054902374744415	0.24705882370471954	0.10980392247438431	0.0156862735748291	0.00784313678741455	0.026419375815633736	0.6005494231765358	0.3137255012989044	0.2235294133424759	0.3137255012989044	0.2235294133424759	0.262429276368762	0.11588367064727233	0.25989455548154206	0.11787774107035469	0.25882354378700256
1	165	nan	0	LSL	LSL	731	731	0	0	0	nan	430	1486.0	742.0	1.0	4.823135189018508	0.7909001737113078	0.0	0.2184959349593496	0.06097881852407962	61.94339130469362	51.10772935672255	2.23606797749979	1.26361839308057	1.0	30.405591591021544	37.90596034395096	-37.45504185599035	297.67999999999927	0.32786885245901637	63.313727259635925	36.400001242756844	109.69804248213768	63.52941393852234	0.239215686917305	0.1352941244840622	0.015686288475990295	0.011764705181121826	0.09079334849561502	0.22457038008211647	0.3333333432674408	0.20392157137393951	0.3333333432674408	0.20392157137393951	0.25737287503917045	0.14796748472665383	0.25511172670264576	0.14774282311284265	0.250980406999588
1	166	nan	0	LSL	LSL	731	731	0	0	0	nan	165	864.0	737.0	1.0	3.190258709851659	0.5764832011400118	0.0	0.37757437070938216	0.14631160885121788	28.383758411907657	22.80350850198276	2.0	1.2473405041335957	1.0	18.0	23.192624468215456	-78.38543304745347	119.04400000000005	0.46153846153846156	24.945098713040352	12.698039695620537	41.341177612543106	21.098040014505386	0.21960784494876862	0.12156862765550613	0.027450978755950928	0.007843144237995148	0.11966177623366311	0.5763593360007602	0.33725491166114807	0.14901961386203766	0.33725491166114807	0.14901961386203766	0.25197069407111466	0.12826302722849028	0.2505525915911703	0.12786690917882051	0.24313725531101227
1	167	nan	0	LSL	LSL	731	731	0	0	0	nan	155	897.0	737.0	1.0	3.061481882741622	0.6191031783119663	0.0	0.36904761904761907	0.14930957840264747	27.37573856695307	21.633307652783937	2.0	1.2423776935156383	1.0	16.97056274847714	21.498431815794874	-60.512075727820836	114.21600000000005	0.4732824427480916	23.803922206163406	11.407843515276909	39.11764815449715	18.760784931480885	0.22745098173618317	0.10980392247438431	0.023529425263404846	0.007843144237995148	0.09669328647473331	0.48534472711991966	0.3294117748737335	0.1411764770746231	0.3294117748737335	0.1411764770746231	0.25323321495918516	0.12136003739656286	0.25237192357740096	0.12103732213858635	0.24705882370471954
1	168	nan	0	LSL	LSL	731	731	0	0	0	nan	257	719.0	743.0	1.0	3.4833940998182538	0.6652972033562945	-1.0	0.3088942307692308	0.10539469639890917	38.27051134332109	31.400636936215164	2.23606797749979	1.271269644816558	1.0	24.14953415699773	28.57194542659803	-0.8015247781939074	175.04999999999978	0.4233937397034596	36.423530504107475	19.972549758851528	64.96470795571804	36.101962096989155	0.23137255012989044	0.12941177189350128	0.019607841968536377	0.011764705181121826	0.18788963342422635	1.002769654020232	0.34117648005485535	0.1882352977991104	0.34117648005485535	0.1882352977991104	0.2547100035252271	0.13966818013182886	0.2527809648082414	0.14047456068867376	0.250980406999588
1	169	nan	0	LSL	LSL	731	731	0	0	0	nan	200	1360.0	737.0	1.0	4.4800666328554	0.6713790801874999	0.0	0.26666666666666666	0.09438102961448697	38.38742254861252	30.083217912982647	2.0	1.2169848480983507	1.0	22.490534407413143	28.449460669416947	-61.62500268434073	163.18399999999988	0.34934497816593885	35.266667649149895	17.400000609457493	52.31372697651386	27.062746062874794	0.23529411852359772	0.12156862765550613	0.023529425263404846	0.0156862735748291	0.364485954366836	0.6979670934346831	0.3764705955982208	0.18039216101169586	0.3764705955982208	0.18039216101169586	0.26717172461477195	0.13181818643528403	0.2615686348825693	0.13531373031437396	0.2549019753932953
1	170	nan	0	LSL	LSL	731	731	0	0	0	nan	213	847.0	758.0	1.0	2.6127307431292572	0.8284301015758166	0.0	0.43204868154158216	0.12716347863445168	32.874877174999455	28.442925306655784	2.0	1.2699984412764243	1.0	16.0	18.412970918778008	-89.77921280224965	145.082	0.5372005044136192	30.160785153508186	13.274510063230991	54.69019789993763	23.870588697493076	0.239215686917305	0.10196078568696976	0.019607841968536377	0.00784313678741455	0.06803327086329246	0.619263841791932	0.3333333432674408	0.1568627506494522	0.3333333432674408	0.1568627506494522	0.25559987418227276	0.11249584799348297	0.2567614924879701	0.11206849153752618	0.25882354378700256
1	171	nan	0	LSL	LSL	731	731	0	0	0	nan	172	1044.0	738.0	1.0	2.9801988974631897	0.6115394688486865	0.0	0.41545893719806765	0.15593703326113176	28.36691212587183	23.40939982143925	2.0	1.2775588102917312	1.0	17.0	22.44429593569966	-80.32426726622036	117.73200000000006	0.49142857142857144	25.721569284796715	11.901961043477058	43.18039336800575	20.047059275209904	0.23137255012989044	0.10588235408067703	0.01960785686969757	0.00784313678741455	0.07270515405882622	0.7330082731740536	0.3333333432674408	0.1568627506494522	0.3333333432674408	0.1568627506494522	0.25217224789016385	0.11668589258310842	0.2510487986511962	0.11655267020470875	0.24705882370471954
1	172	nan	0	LSL	LSL	731	731	0	0	0	nan	156	1326.0	737.0	1.0	2.7782339574351433	0.4963914744408748	0.0	0.39	0.16846783731387485	25.125676070061925	20.615528128088304	2.0	1.2556554550891585	1.0	16.263455967290593	21.8115689205899	-47.09362331091368	107.87200000000006	0.5073170731707317	22.23921626806259	11.545098394155502	39.674511045217514	20.501961432397366	0.23137255012989044	0.10196078568696976	0.01960785686969757	0.027450978755950928	0.03476194418966021	1.3296455800578588	0.3137255012989044	0.1764705926179886	0.3137255012989044	0.1764705926179886	0.25271836668252945	0.13119429993358525	0.25432378875139433	0.13142282969485491	0.2549019753932953
1	173	nan	0	LSL	LSL	731	731	0	0	0	nan	151	431.0	738.0	1.0	3.207795155976812	0.5308292311879638	0.0	0.3424036281179138	0.14132851805245833	26.828228934315458	20.8806130178211	2.0	1.2277945007925168	1.0	18.198143141351082	22.73635543538393	65.47650445045134	115.87200000000006	0.45142002989536606	23.36862812936306	12.556863225996494	38.30196198821068	20.83137334138155	0.22745098173618317	0.12941177189350128	0.023529425263404846	0.00784313678741455	0.028992361587343418	0.4850363487779765	0.32549020648002625	0.16862745583057404	0.32549020648002625	0.16862745583057404	0.25400682749307674	0.13648764376083147	0.25365537740536875	0.1379561148435864	0.250980406999588
1	174	nan	0	LSL	LSL	731	731	0	0	0	nan	155	1392.0	737.0	1.0	3.2760656002392508	0.4638568351018788	0.0	0.33695652173913043	0.1295233610815773	26.949238732656994	22.847319317591726	2.0	1.2365745003762079	1.0	19.0	23.874604776831895	-2.839717371505624	122.63000000000005	0.4397163120567376	25.756863579154015	13.184314146637917	40.08627592027187	20.32156927138567	0.239215686917305	0.10196078568696976	0.019607841968536377	0.02549019455909729	0.22993913452758957	1.2265287636709938	0.3294117748737335	0.1921568661928177	0.3294117748737335	0.1921568661928177	0.2601703391833739	0.13317489037007996	0.25862113496949596	0.13110689852506885	0.25882354378700256
1	175	nan	0	LSL	LSL	731	731	0	0	0	nan	198	626.0	742.0	1.0	3.4936032442372236	0.5870598782547543	0.0	0.3492063492063492	0.12119020951592616	32.64298339929446	26.68332812825267	2.0	1.2536636199212947	1.0	20.0	26.425915453912527	15.678059202267715	143.286	0.4253490870032223	31.16078521311283	14.556863158941269	50.43137414753437	23.556863389909267	0.23529411852359772	0.11372549086809158	0.01960785686969757	0.003921575844287872	0.019209043302071356	0.38211549874204487	0.3294117748737335	0.13725490868091583	0.3294117748737335	0.13725490868091583	0.2554162722386298	0.11931855048312516	0.2547039098360322	0.11897405752479429	0.2549019753932953
1	176	nan	0	LSL	LSL	731	731	0	0	0	nan	236	1367.0	759.0	1.0	3.223994278270739	0.5007408537179856	0.0	0.291358024691358	0.08728871378328641	33.299100693513935	29.427877939124322	2.23606797749979	1.253284632291954	1.0	23.833795176830744	28.823609953352786	28.69522769680455	184.32399999999978	0.4041095890410959	38.83137363195419	19.662745773792267	61.4784332215786	32.1647070273757	0.23529411852359772	0.12156862765550613	0.023529425263404846	0.011764705181121826	0.35380596808203596	0.6044044817067834	0.3843137323856354	0.16862745583057404	0.3843137323856354	0.16862745583057404	0.2659683125476315	0.1346763409163854	0.26050183568465507	0.13629113147193092	0.2549019753932953
1	177	nan	0	LSL	LSL	731	731	0	0	0	nan	245	410.0	773.0	1.0	5.152662913788614	0.5933888252223936	0.0	0.20692567567567569	0.07444513805477322	44.161343070670185	36.345563690772494	2.0	1.2075625050709633	1.0	27.143818545773946	35.54616983721369	-89.24235893693671	203.36199999999968	0.30303030303030304	42.08235418796539	20.772549897432327	63.50196263194084	32.27451125532389	0.23529411852359772	0.125490203499794	0.01960785686969757	0.003921568393707275	0.35350271265631295	0.2805434391942365	0.3607843220233917	0.18431372940540314	0.3607843220233917	0.18431372940540314	0.2646688942639333	0.13064496790837943	0.25919168421200345	0.13173269900132198	0.2549019753932953
1	178	nan	0	LSL	LSL	731	731	0	0	0	nan	189	805.0	758.0	1.0	3.160131080917507	0.4507665704507893	0.0	0.35795454545454547	0.138668618668078	29.12126816225397	23.53720459187964	2.0	1.2723176583679137	1.0	20.554804791094465	25.99486312047499	4.923680075000817	130.87200000000004	0.45652173913043476	28.00784383714199	14.282353445887566	47.90588369965553	24.592157743871212	0.22745098173618317	0.11764705926179886	0.023529410362243652	0.011764705181121826	0.030440262720980892	0.6827379511009245	0.3333333432674408	0.1725490242242813	0.3333333432674408	0.1725490242242813	0.2546167621558363	0.12983957678079605	0.25347028412516154	0.13011723674005932	0.24705882370471954
1	179	nan	0	LSL	LSL	731	731	0	0	0	nan	234	1022.0	758.0	1.0	3.73286477933271	0.5486718168889907	0.0	0.2988505747126437	0.11534265680037183	36.19546087452075	29.410882339705484	2.0	1.2721420549877447	1.0	22.809311823953674	30.260774222508903	-39.620607800378956	159.6679999999999	0.4058976582827408	34.0666676312685	18.44313784688711	59.40784503519535	32.16470692306757	0.23333333432674408	0.1196078434586525	0.019607841968536377	0.019607849419116974	0.0455770225841916	1.0472212223053163	0.3333333432674408	0.1882352977991104	0.3333333432674408	0.1882352977991104	0.2542288629199142	0.13763535706632174	0.25387967963758695	0.13745601249174175	0.250980406999588
1	180	nan	0	LSL	LSL	731	731	0	0	0	nan	196	1665.0	758.0	1.0	3.00198218693788	0.8133583619165403	0.0	0.4375	0.13672796573590482	33.486718662139126	28.160255680657446	2.0	1.2766601874715122	1.0	15.0	19.481333532924	7.866448324371184	134.21600000000004	0.5171503957783641	29.505883172154427	10.952941469848156	50.03529576957226	18.59607893228531	0.239215686917305	0.08235294371843338	0.015686288475990295	0.00784313678741455	0.07235507880647266	0.8109294593968531	0.3019607961177826	0.1411764770746231	0.3019607961177826	0.1411764770746231	0.2543610618289175	0.09442190922282893	0.25528212127332783	0.09487795373614953	0.2549019753932953
1	181	nan	0	LSL	LSL	731	731	0	0	0	nan	185	1198.0	758.0	1.0	3.477133330738767	0.4066953235206166	0.0	0.3503787878787879	0.12925083606422066	29.90544791699749	24.698178070456937	2.0	1.2448457543582803	1.0	21.0	27.320536229952083	27.893548112132667	134.11400000000003	0.42725173210161665	28.290196880698204	15.88235343247652	46.32156988978386	26.466667473316193	0.2235294133424759	0.11764705926179886	0.021568626165390015	0.027450978755950928	0.16319901467594392	1.0845154768020482	0.3686274588108063	0.20000000298023224	0.3686274588108063	0.20000000298023224	0.2548666385648487	0.14308426515744613	0.25038686426910195	0.14306306742333078	0.24117647111415863
1	182	nan	0	LSL	LSL	731	731	0	0	0	nan	270	619.0	773.0	1.0	4.387578338500559	0.7731606408556795	0.0	0.23376623376623376	0.0772043728145645	46.37743986034151	38.600518131237564	2.0	1.2410942756648347	1.0	22.55201702309771	29.41304707833478	49.25306301723159	209.63599999999974	0.36144578313253023	42.956864073872566	21.00784396380186	68.36470799148083	34.00392293930054	0.23137255012989044	0.11764705926179886	0.01960785686969757	0.00784313678741455	0.2227779631342608	0.5134917742076104	0.33725491166114807	0.14901961386203766	0.33725491166114807	0.14901961386203766	0.2556956194873367	0.12504669026072537	0.25320262219066975	0.12594045533074272	0.250980406999588
1	183	nan	0	LSL	LSL	731	731	0	0	0	nan	191	742.0	758.0	1.0	3.315464179935855	0.18675871968362212	0.0	0.3610586011342155	0.13730147509693816	28.670237355092024	23.323807579381203	2.0	1.2681957944733844	1.0	21.913466179497938	28.165807826145393	43.957588499565546	132.21600000000004	0.43958573072497126	28.705883100628853	15.388235963881016	47.968628853559494	25.909805074334145	0.22745098173618317	0.13333334028720856	0.02156863361597061	0.003921568393707275	0.08683633719786361	0.24644660998918685	0.3294117748737335	0.15294118225574493	0.3294117748737335	0.15294118225574493	0.2518059921107794	0.13498452599895627	0.25114465368355754	0.13565342970855573	0.24901961535215378
1	184	nan	0	LSL	LSL	731	731	0	0	0	nan	184	1430.0	758.0	1.0	3.102649940861751	0.29506096453516156	0.0	0.34782608695652173	0.14294294575317706	27.59552981252337	22.360679774997898	2.0	1.2564997798526825	1.0	19.79898987322333	26.366933457143805	41.01009787990323	127.18400000000008	0.4628930817610063	26.28235360980034	15.560784913599491	46.34509935975075	27.580393232405186	0.22745098173618317	0.14509804546833038	0.023529425263404846	0.00784313678741455	0.06817303899594776	0.13814985697139356	0.34117648005485535	0.16862745583057404	0.34117648005485535	0.16862745583057404	0.2527149385557725	0.14962293186153358	0.25187553999864537	0.14989344148046296	0.24705882370471954
1	185	nan	0	LSL	LSL	731	731	0	0	0	nan	223	1567.0	758.0	1.0	4.205907501224596	0.7718612500633479	0.0	0.27328431372549017	0.09659686491386492	41.248935093266056	33.24154027718932	2.0	1.2471968236817406	1.0	21.376658730062058	26.225702177484074	-20.402600460023788	170.3239999999999	0.37892948173322005	35.666667744517326	18.129412345588207	57.16470770537853	29.411765664815903	0.23823529481887817	0.11764705926179886	0.019607841968536377	0.011764712631702423	0.11329338385094997	0.8259916416879586	0.3333333432674408	0.1764705926179886	0.3333333432674408	0.1764705926179886	0.2584541140907053	0.13137255322890004	0.25634398074160775	0.1318913258511924	0.2549019753932953
1	186	nan	0	LSL	LSL	731	731	0	0	0	nan	157	1158.0	759.0	1.0	3.029222002333402	0.579218900055798	0.0	0.3738095238095238	0.1490670200089336	27.010005251403943	21.95449840010015	2.0	1.2371044378625242	1.0	16.97056274847714	22.017801263773105	48.1259292176774	115.04400000000005	0.47865853658536583	23.447059482336044	10.043137528002262	38.650981426239014	16.580392591655254	0.21960784494876862	0.08627451211214066	0.02549019455909729	0.0156862810254097	0.0942076881886028	0.8241199285738687	0.3764705955982208	0.14509804546833038	0.3764705955982208	0.14509804546833038	0.24943680300357493	0.10684188859576875	0.24618459507158608	0.1056075961251927	0.24117647111415863
1	187	nan	0	LSL	LSL	731	731	0	0	0	nan	302	735.0	758.0	1.0	4.231467534089025	0.8215369003984577	0.0	0.253781512605042	0.08486799088605601	49.54492292126273	40.0	2.0	1.2676270744730576	1.0	21.920310216782973	28.248302788518757	-43.37601734513831	211.46399999999966	0.38867438867438864	45.443138495087624	24.062745943665504	76.286276653409	40.43921707570553	0.22745098173618317	0.11764705926179886	0.023529410362243652	0.0156862735748291	0.05825645249358482	0.8195617046499474	0.32549020648002625	0.18039216101169586	0.32549020648002625	0.18039216101169586	0.2538722820954616	0.1344287482886341	0.25260356507751325	0.1339046923036607	0.24705882370471954
1	188	nan	0	LSL	LSL	731	731	0	0	0	nan	206	1485.0	758.0	1.0	3.670731798230733	0.3440399611650724	0.0	0.3296	0.12596367864055683	32.007763652361724	25.632011235952593	2.0	1.2667636835231761	1.0	22.627416997969522	30.053849943425295	32.4864027478863	143.356	0.4103585657370518	30.50980471074581	18.16862801462412	51.95686416327953	31.000000946223736	0.2235294133424759	0.13333334028720856	0.023529425263404846	0.019607841968536377	0.028350004821508082	0.6211540363513554	0.3490196168422699	0.20392157137393951	0.3490196168422699	0.2078431397676468	0.2542483725895484	0.151405233455201	0.25221778720038607	0.150485441486523	0.24705882370471954
1	189	nan	0	LSL	LSL	731	731	0	0	0	nan	326	505.0	752.0	1.0	3.797577167747071	0.6505124794173773	0.0	0.2680921052631579	0.06135393832672823	44.70777773988184	38.62641583165593	2.8284271247461903	1.2485381426601865	1.0	30.619450831632648	33.95535893998128	81.57334377070829	258.39999999999947	0.35473340587595215	54.62745255231857	24.101961374282837	86.48627711832523	39.643138222396374	0.23529411852359772	0.10196078568696976	0.023529410362243652	0.011764712631702423	0.37956347152996606	0.7570674153531743	0.4117647111415863	0.3137255012989044	0.4117647111415863	0.3333333432674408	0.2731372627615929	0.12050980687141419	0.2652953285838197	0.12160471847360851	0.25882354378700256
1	190	nan	0	LSL	LSL	731	731	0	0	0	nan	125	521.0	773.0	1.0	4.479756306333081	0.7418040200441878	0.0	0.2631578947368421	0.09253890912424888	31.393453149713668	24.331050121192877	2.0	1.150156420973604	1.0	18.0	21.05297483124694	-79.7906505195632	130.28600000000003	0.36927621861152143	26.917647778987885	12.603921875357628	35.65490300953388	18.26666710525751	0.24705882370471954	0.08627451211214066	0.0313725620508194	0.019607841968536377	0.33642804289461736	3.1999388947817966	0.4117647111415863	0.3764705955982208	0.4117647111415863	0.3764705955982208	0.2957983272416251	0.13850463599294097	0.28523922407627106	0.1461333368420601	0.2705882489681244
1	191	nan	0	LSL	LSL	731	731	0	0	0	nan	192	1205.0	772.0	1.0	3.283960806863618	0.4734677239391607	0.0	0.38095238095238093	0.13976540557338007	30.09445549920434	24.041630560342615	2.0	1.2781092167691155	1.0	20.0	26.507532510781648	7.9076762806417	131.38800000000003	0.44912280701754387	28.266667440533638	14.254902370274067	47.21176588535309	24.000000670552254	0.21568627655506134	0.10196078568696976	0.027450978755950928	0.023529410362243652	0.09152394470964614	1.1921861048896472	0.35686275362968445	0.18431372940540314	0.35686275362968445	0.18431372940540314	0.24795322316257576	0.12504300324801812	0.245894613986214	0.12500000349245965	0.239215686917305
1	192	nan	0	LSL	LSL	731	731	0	0	0	nan	246	385.0	758.0	1.0	5.21940795954792	0.8264814307346712	0.0	0.22672811059907835	0.0833930972261698	49.815445976032585	38.07886552931954	2.0	1.2311089989527892	1.0	20.5598497947039	28.044301815025737	53.42781158320361	192.5339999999997	0.3486888731396173	40.49411882460117	20.031373284757137	63.415688157081604	32.10980509966612	0.23137255012989044	0.12156862765550613	0.023529410362243652	0.011764705181121826	0.12153893773180541	0.7965557553720339	0.3529411852359772	0.16470588743686676	0.3529411852359772	0.16470588743686676	0.2629488235363713	0.13007385249842296	0.257787350232039	0.13052766300677285	0.250980406999588
1	193	nan	0	LSL	LSL	731	731	0	0	0	nan	181	874.0	772.0	1.0	3.052790837549914	0.4963294025495258	0.0	0.3577075098814229	0.14395205979048803	28.356403607557883	22.825424421026653	2.0	1.2668312958910601	1.0	19.091883092036785	24.617165964786658	37.36416343991768	125.70000000000006	0.4695201037613489	26.301961466670036	10.796078756451607	45.26666787266731	18.705882892012596	0.2235294133424759	0.08627451211214066	0.023529410362243652	0.01764705777168274	0.09638713434986927	0.9798875218712816	0.3529411852359772	0.14509804546833038	0.3529411852359772	0.14509804546833038	0.25290347564105803	0.10380844958126545	0.25009208769429453	0.10334741929288727	0.24705882370471954
1	194	nan	0	LSL	LSL	731	731	0	0	0	nan	188	923.0	772.0	1.0	3.238746178702186	0.576942156775873	0.0	0.34057971014492755	0.14156316304674715	30.523903284325517	24.186773244895647	2.0	1.2616806356004977	1.0	18.384776310850235	24.93146655915307	-49.117170280220144	129.18400000000005	0.4563106796116505	26.737255588173866	12.584314122796059	46.80392275750637	22.27451054006815	0.21176470816135406	0.09803921729326248	0.0313725471496582	0.019607849419116974	0.07391917306484302	1.1397057695370663	0.364705890417099	0.1568627506494522	0.364705890417099	0.1568627506494522	0.2522382602657912	0.1187199445546798	0.2489570359441828	0.11848143904291569	0.23529411852359772
1	195	nan	0	LSL	LSL	731	731	0	0	0	nan	169	1246.0	772.0	1.0	2.8297035342043704	0.351833646056391	0.0	0.3658008658008658	0.15420056738971122	25.51101649365375	21.37755832643195	2.0	1.2600788095016227	1.0	18.384776310850235	23.87990698848632	-16.77516692219034	117.35600000000007	0.49056603773584906	23.803922176361084	12.40784353762865	43.023530676960945	22.376471288502216	0.23137255012989044	0.10980392247438431	0.027450978755950928	0.0156862735748291	0.07147131649303118	0.8920629026289939	0.3450980484485626	0.16862745583057404	0.3450980484485626	0.16862745583057404	0.2532332146421392	0.13199833550668777	0.254577104597402	0.13240515555326754	0.250980406999588
1	196	nan	0	LSL	LSL	731	731	0	0	0	nan	180	475.0	772.0	1.0	3.0477542722017	0.4703953568900882	0.0	0.371900826446281	0.14741309682062592	28.055210713663005	22.847319317591726	2.0	1.2660125055217153	1.0	19.091883092036785	24.757482925889384	47.979724511146074	123.87200000000007	0.4699738903394255	26.25098104774952	12.9490200355649	44.94902077317238	22.36078505218029	0.2235294133424759	0.11372549086809158	0.01960785686969757	0.011764705181121826	0.11557832692588345	0.23103292450106475	0.3490196168422699	0.16862745583057404	0.3490196168422699	0.16862745583057404	0.25241327930528384	0.12450980803427789	0.24971678207317988	0.12422658362322384	0.239215686917305
1	197	nan	0	LSL	LSL	731	731	0	0	0	nan	187	1457.0	772.0	1.0	3.1894491689788955	0.5795540683739122	0.0	0.3424908424908425	0.14043595606640516	30.23850186184588	25.317977802344327	2.0	1.267130047089702	1.0	19.091883092036785	24.642376921511232	-71.52680078561703	129.35600000000005	0.4572127139364303	26.7019614726305	15.45098090171814	47.243138656020164	27.129412658512592	0.22745098173618317	0.125490203499794	0.023529425263404846	0.0156862735748291	0.09388574246145062	0.7994570469399721	0.3294117748737335	0.1882352977991104	0.3294117748737335	0.1921568661928177	0.2519052969116085	0.14576397077092584	0.2526371051124073	0.14507707304017428	0.250980406999588
1	198	nan	0	LSL	LSL	731	731	0	0	0	nan	156	1568.0	772.0	1.0	2.635874830463195	0.5166116186717803	0.0	0.4105263157894737	0.17108416072702318	24.62026860532597	20.12461179749811	2.0	1.263165537622837	1.0	16.263455967290593	21.08036274856089	54.12815742845303	107.04400000000005	0.5234899328859061	22.423530012369156	11.996078938245773	39.83529542386532	21.22353032976389	0.23529411852359772	0.125490203499794	0.019607841968536377	0.00784313678741455	0.028202914629463467	0.06014723822217524	0.3333333432674408	0.16078431904315948	0.3333333432674408	0.16078431904315948	0.2548128410496495	0.13631907884370198	0.2553544578452905	0.13604827134464031	0.250980406999588
1	199	nan	0	LSL	LSL	731	731	0	0	0	nan	302	1704.0	781.0	1.0	3.047480631405015	0.7463637334489848	-1.0	0.3254310344827586	0.09411411995614606	40.31025494714212	34.132096331752024	2.23606797749979	1.2947360565827215	1.0	23.21871897609963	26.82801699425581	58.87577939241399	200.80799999999974	0.45584905660377356	42.88235418498516	19.18431416898966	75.9294141381979	34.243138037621975	0.22745098173618317	0.10588235408067703	0.023529410362243652	0.00784313678741455	0.1570071579838802	0.12063841250062214	0.3529411852359772	0.14509804546833038	0.3529411852359772	0.14509804546833038	0.2522491422646186	0.11284890687640975	0.25142190111986057	0.1133878742967615	0.250980406999588
1	200	nan	0	LSL	LSL	731	731	0	0	0	nan	168	443.0	773.0	1.0	2.860367149085834	0.3520671135699047	0.0	0.38095238095238093	0.15951120612420924	25.573752394782744	20.8806130178211	2.0	1.2681775230307295	1.0	18.384776310850235	23.936386707894155	-43.71972603664645	115.04400000000005	0.4897959183673469	24.168628066778183	12.725490614771843	42.45490325987339	22.298039950430393	0.22745098173618317	0.10588235408067703	0.023529425263404846	0.019607849419116974	0.05618281531966047	0.8643558576256218	0.34117648005485535	0.1725490242242813	0.34117648005485535	0.1725490242242813	0.25175654236227274	0.13255719390387335	0.25270775749924634	0.13272642827637138	0.250980406999588
1	201	nan	0	LSL	LSL	731	731	0	0	0	nan	149	544.0	772.0	1.0	3.4422015498765304	0.6689130094504464	0.0	0.29563492063492064	0.12141290305619203	29.038152572400577	23.345235059857504	2.0	1.2107179169105378	1.0	16.8	21.58524045501077	-61.337598844670495	124.18400000000007	0.4331395348837209	25.776471227407455	12.01960813254118	39.83921675384045	19.56862796097994	0.23137255012989044	0.10588235408067703	0.02745099365711212	0.02352941781282425	0.4819552077369832	0.8736946876583211	0.40784314274787903	0.1882352977991104	0.40784314274787903	0.1882352977991104	0.2771663572839511	0.12924309819936752	0.2673772936499359	0.13133307356362375	0.2549019753932953
1	202	nan	0	LSL	LSL	731	731	0	0	0	nan	222	1394.0	789.0	1.0	3.8122992121589547	0.38347769411792737	0.0	0.3045267489711934	0.12127601517137541	34.117631243655836	27.51363298439521	2.0	1.2688344183204154	1.0	23.33452377915607	31.509343056502985	-54.770832907022516	151.66799999999998	0.3967828418230563	32.16470669209957	17.752941861748695	56.03921712934971	31.415687546133995	0.22745098173618317	0.12941177189350128	0.019607841968536377	0.011764705181121826	0.09036693481227917	0.7609443150970758	0.33725491166114807	0.18039216101169586	0.33725491166114807	0.18039216101169586	0.25527544993729817	0.1408963639821325	0.2524289059880617	0.14151210606366665	0.24313725531101227
1	203	nan	0	LSL	LSL	731	731	0	0	0	nan	171	481.0	772.0	1.0	3.764336223584327	0.5895538279959349	0.0	0.285	0.11891576186223711	31.520887606460075	24.351591323771842	2.0	1.2245436819863755	1.0	19.64585094770546	25.46033788310175	39.333498142003215	134.42600000000004	0.397212543554007	28.949020370841026	14.031373053789139	44.92941306531429	22.360785119235516	0.239215686917305	0.11764705926179886	0.01960785686969757	0.011764712631702423	0.27757706994369696	0.3057590508808136	0.3803921639919281	0.16862745583057404	0.3803921639919281	0.16862745583057404	0.26804648491519467	0.12992012086841795	0.26274510564511283	0.13076482525868724	0.2549019753932953
1	204	nan	0	LSL	LSL	731	731	0	0	0	nan	279	1161.0	797.0	1.0	4.599839097088355	0.6137558428575874	0.0	0.22248803827751196	0.07749159250489572	44.861262261583086	38.3275357934736	2.0	1.2449394090201602	1.0	25.696100730659136	35.41778231867733	-61.73202632907973	212.70599999999965	0.33695652173913043	44.47451110184193	19.180392511188984	71.29411981999874	31.15686333924532	0.23529411852359772	0.10196078568696976	0.01960785686969757	0.00784313678741455	0.24341673798619903	0.5880703463032577	0.3333333432674408	0.13725490868091583	0.3333333432674408	0.1411764770746231	0.25857273896419725	0.11151390994877317	0.25553447964157255	0.11167334530195455	0.250980406999588
1	205	nan	0	LSL	LSL	731	731	0	0	0	nan	198	992.0	797.0	1.0	3.415707660652795	0.5737609402383985	0.0	0.34615384615384615	0.13382170191264578	32.1287759175082	25.96150997149434	2.0	1.264482486707815	1.0	20.12461179749811	26.31420072916839	68.84847097863225	136.35600000000002	0.4375690607734807	28.745098784565926	13.270588517189026	49.44706009328365	23.00784359872341	0.21960784494876862	0.10196078568696976	0.027450978755950928	0.011764705181121826	0.043103950954247405	1.0707384655249954	0.3529411852359772	0.26274511218070984	0.3529411852359772	0.26274511218070984	0.2521499893382976	0.11640867120341251	0.24973262673375582	0.11620123029658289	0.24313725531101227
1	206	nan	0	LSL	LSL	731	731	0	0	0	nan	191	1594.0	783.0	1.0	3.3312229312715527	0.4838819425351591	0.0	0.34601449275362317	0.1366557604535091	30.315945814692835	24.596747752497688	2.0	1.2676695899530264	1.0	19.79898987322333	26.530493234378703	42.31197091612519	132.52800000000005	0.4431554524361949	27.796079143881798	18.19215725362301	48.082354217767715	31.84705950319767	0.22745098173618317	0.15196079015731812	0.023529410362243652	0.0156862735748291	0.014459844205738294	1.2384683023492138	0.33725491166114807	0.21960784494876862	0.33725491166114807	0.21960784494876862	0.2526916285807436	0.16538324776020916	0.25174007443857443	0.1667385314303543	0.24705882370471954
1	207	nan	0	LSL	LSL	731	731	0	0	0	nan	212	346.0	797.0	1.0	3.1120077418819214	0.7645089725390838	0.0	0.35333333333333333	0.12975921422917344	34.47504578097839	29.068883707497267	2.0	1.2844172856428393	1.0	18.954095387508286	22.223065657948503	-3.9096375755868746	143.286	0.47374301675977654	31.235295072197914	14.796078853309155	53.96470773220062	25.349020309746265	0.23529411852359772	0.10980392247438431	0.0156862735748291	0.007843144237995148	0.12107376325251301	0.18386769675943784	0.33725491166114807	0.16470588743686676	0.33725491166114807	0.16470588743686676	0.25394548839185294	0.12029332401064353	0.25455050817075764	0.11957085051767107	0.2549019753932953
1	208	nan	0	LSL	LSL	731	731	0	0	0	nan	161	1228.0	797.0	1.0	3.507458540294866	0.6290395941954702	0.0	0.3484848484848485	0.12582980771092078	29.969256184857773	24.698178070456937	2.0	1.2380490795515813	1.0	18.384776310850235	23.297298449039705	57.01427790930286	126.80200000000005	0.4270557029177719	26.24705956876278	11.388235546648502	41.04705989360809	18.047059148550034	0.2235294133424759	0.10588235408067703	0.023529425263404846	0.00784313678741455	0.21678672919076297	0.5136421903717364	0.35686275362968445	0.1411764770746231	0.35686275362968445	0.1411764770746231	0.2598718769184434	0.11275480739255943	0.2549506825689944	0.1120935350841617	0.24313725531101227
1	209	nan	0	LSL	LSL	731	731	0	0	0	nan	186	1640.0	783.0	1.0	3.108882254508524	0.5937157734488451	0.0	0.391578947368421	0.14403424809724585	29.92550371689096	24.331050121192877	2.0	1.2763277936541406	1.0	18.0	24.08029958486106	3.787152456632017	127.38800000000006	0.4691046658259773	27.73333404958248	15.823529876768589	46.31372652947903	26.909804716706276	0.21960784494876862	0.11764705926179886	0.023529410362243652	0.023529410362243652	0.051417285738938084	0.2618682985283794	0.35686275362968445	0.1921568661928177	0.35686275362968445	0.1921568661928177	0.25212121863256803	0.14385027160698718	0.24899852972838185	0.1446763694446574	0.239215686917305
1	210	nan	0	LSL	LSL	731	731	0	0	0	nan	143	1247.0	783.0	1.0	3.446078883566829	0.7554563413356179	0.0	0.35049019607843135	0.13063319574755433	29.666578703197313	23.769728648009426	2.0	1.2154628194548478	1.0	15.612550212503114	19.437512399440525	78.84391551286829	117.28600000000006	0.4475743348982786	22.937255561351776	11.203922040760517	37.33333456516266	18.325490958988667	0.23529411852359772	0.12156862765550613	0.02156864106655121	0.003921575844287872	0.21238651175911594	0.16310811067863712	0.3450980484485626	0.14901961386203766	0.3450980484485626	0.14901961386203766	0.26364661564772157	0.12878071311218986	0.26107226968645214	0.12815028642649418	0.2568627595901489
1	211	nan	0	LSL	LSL	731	731	0	0	0	nan	313	632.0	789.0	1.0	5.201674644303693	0.6757569397450136	0.0	0.22230113636363635	0.06622496819925029	51.80735427107042	44.64302857109943	2.23606797749979	1.2529071870024011	1.0	30.563980812010122	38.18847116363234	4.883988214748753	243.7059999999996	0.30388349514563107	50.596080020070076	24.129412569105625	79.79608091711998	38.470589481294155	0.23529411852359772	0.10588235408067703	0.01960785686969757	0.0156862735748291	0.07687452842890778	0.19058030091692546	0.34117648005485535	0.1568627506494522	0.34117648005485535	0.16078431904315948	0.2581432654085208	0.12310924780155931	0.2549395556457507	0.12290923156962989	0.2549019753932953
1	212	nan	0	LSL	LSL	731	731	0	0	0	nan	170	862.0	784.0	1.0	2.9982866634420122	0.44415566040192805	0.0	0.3695652173913043	0.15465931913939077	26.865646769642076	22.360679774997898	2.0	1.2561123837847123	1.0	19.0	24.070266430437876	-2.009034807639198	117.52800000000006	0.4788732394366197	24.53333394229412	11.756863132119179	43.10196189582348	20.749020271003246	0.22745098173618317	0.10980392247438431	0.023529410362243652	0.011764712631702423	0.009260450984422767	0.3412570057206352	0.3490196168422699	0.16078431904315948	0.3490196168422699	0.16078431904315948	0.2555555618988971	0.12246732429290812	0.2535409523283734	0.12205306041766616	0.24313725531101227
1	213	nan	0	LSL	LSL	731	731	0	0	0	nan	202	1038.0	797.0	1.0	3.9942126931601973	0.757232774946788	0.0	0.2927536231884058	0.10866437224819069	37.96508821690227	30.083217912982647	2.0	1.2443937245947891	1.0	18.973665961010276	24.79671142399944	-19.95261204503335	152.83999999999997	0.4019900497512438	31.039216592907906	14.28235337138176	51.149021089076996	23.92941251397133	0.2235294133424759	0.10196078568696976	0.02745099365711212	0.0156862735748291	0.184222546228416	0.6048279896917664	0.3333333432674408	0.1764705926179886	0.3333333432674408	0.1764705926179886	0.2565224511810571	0.11803597827588232	0.2532129756885	0.11846243818797687	0.250980406999588
1	214	nan	0	LSL	LSL	731	731	0	0	0	nan	183	558.0	797.0	1.0	3.4791419550336657	0.592844797222228	0.0	0.3388888888888889	0.12897818627772675	31.386103212616575	26.476404589747453	2.0	1.248459220937353	1.0	19.0	25.275754216863067	-11.459745212202801	133.52800000000008	0.43058823529411766	27.796079218387604	12.462745323777199	45.866667941212654	20.619608215987682	0.21960784494876862	0.10588235408067703	0.025490209460258484	0.00784313678741455	0.05533776374377026	0.4006560803301369	0.34117648005485535	0.13333334028720856	0.34117648005485535	0.13333334028720856	0.25269162925806915	0.1132976847616109	0.2506375297334025	0.11267545473217312	0.2450980395078659
1	215	nan	0	LSL	LSL	731	731	0	0	0	nan	337	777.0	809.0	1.0	3.263701196183726	0.7195922623186077	0.0	0.3252895752895753	0.082848517363018	43.46982883495053	36.68787265568828	3.0	1.295190737774293	1.0	25.529812593476287	30.185311922600516	76.46874162489698	226.08799999999957	0.4145141451414514	47.1019621193409	22.623530067503452	84.87843370437622	40.92941291630268	0.22745098173618317	0.11372549086809158	0.023529425263404846	0.007843144237995148	0.14223243013485196	0.38825118546966586	0.3686274588108063	0.16470588743686676	0.3686274588108063	0.16470588743686676	0.2546052006450859	0.12228935171623488	0.25186478844028554	0.12145226384659549	0.24705882370471954
1	216	nan	0	LSL	LSL	731	731	0	0	0	nan	188	900.0	789.0	1.0	3.3121897918140584	0.11626351488580813	0.0	0.3553875236294896	0.14081223564167833	28.27766466414248	22.80350850198276	2.0	1.2635058789542617	1.0	21.213203435596427	28.085896924744556	-20.61144334497344	129.52800000000008	0.44339622641509435	27.003922283649445	13.231373056769371	46.37255018949509	22.980393037199974	0.21568627655506134	0.11372549086809158	0.027450978755950928	0.011764705181121826	0.1278498423592688	0.5766341137086892	0.3686274588108063	0.14901961386203766	0.3686274588108063	0.15294118225574493	0.2500363174411986	0.12251271348860529	0.2466625010079526	0.12223613317659561	0.23529411852359772
1	217	nan	0	LSL	LSL	731	731	0	0	0	nan	209	1479.0	797.0	1.0	3.634520681487977	0.4797226744310647	0.0	0.3245341614906832	0.12290129745473319	33.077644908743835	27.16615541441225	2.0	1.2621136168924423	1.0	22.0	29.02299283625568	-76.05309004035144	146.184	0.41304347826086957	31.03137332201004	20.749020114541054	52.40392293035984	35.67843224853277	0.2235294133424759	0.15294118225574493	0.01960785686969757	0.019607841968536377	0.05909525974809351	0.8965580530353211	0.3490196168422699	0.2235294133424759	0.3490196168422699	0.23137255012989044	0.2543555190328692	0.1700739353650906	0.250736473351004	0.1707102021460898	0.24313725531101227
1	218	nan	0	LSL	LSL	731	731	0	0	0	nan	255	1723.0	804.0	1.0	4.0562525136406595	0.6253283329543321	0.0	0.3	0.1030687918819585	40.46429623456404	33.37663853655727	2.0	1.2702897315853001	1.0	23.411483527867468	31.576789414690655	89.40011969238877	176.32399999999978	0.38173652694610777	37.545099034905434	20.964706510305405	64.16078609228134	36.078432492911816	0.22745098173618317	0.11764705926179886	0.023529410362243652	0.019607841968536377	0.12433024880641622	0.9744965684012701	0.3686274588108063	0.20392157137393951	0.3686274588108063	0.20392157137393951	0.25368310158719887	0.1416534223669284	0.25161092585208367	0.14148404899181105	0.24705882370471954
1	219	nan	0	LSL	LSL	731	731	0	0	0	nan	150	364.0	797.0	1.0	2.9836063805415347	0.7853687989689446	0.0	0.3588516746411483	0.15381754705041775	28.743569773207682	23.259406699226016	2.0	1.232074554546954	1.0	14.142135623730951	17.793078800526672	33.21491781700839	110.70000000000006	0.5309734513274337	23.227451622486115	11.07843167334795	38.603922829031944	18.666667215526104	0.24313725531101227	0.11764705926179886	0.0156862735748291	0.00784313678741455	0.019123427923287733	0.12612729107325132	0.3137255012989044	0.14901961386203766	0.3137255012989044	0.14901961386203766	0.2580827958054013	0.12309368525942167	0.25735948552687965	0.12444444810350735	0.2549019753932953
1	220	nan	0	LSL	LSL	731	731	0	0	0	nan	122	665.0	798.0	1.0	3.154675644923016	0.6284975576681103	0.0	0.3588235294117647	0.1329407689396542	24.754489853800653	19.6468827043885	2.0	1.195414921586606	1.0	15.556349186104045	19.25432832460771	-7.009025110358032	107.38800000000005	0.44935543278084716	20.890196785330772	11.047059290111065	31.60392266511917	16.82353013008833	0.24117647111415863	0.12941177189350128	0.019607841968536377	0.00784313678741455	0.14520432652141582	0.2968482257810083	0.3294117748737335	0.16470588743686676	0.3294117748737335	0.16862745583057404	0.26112745981663465	0.13808824112638832	0.25904854643540304	0.13789778795154367	0.25882354378700256
1	221	nan	0	LSL	LSL	731	731	0	0	0	nan	207	1124.0	804.0	1.0	4.203492009321787	0.3508655194003312	0.0	0.26436781609195403	0.10067997265961048	34.37111762453533	28.442925306655784	2.0	1.2384904945321136	1.0	24.041630560342615	32.18600330765979	39.66087507242879	160.73799999999991	0.36347673397717295	32.850981310009956	13.588235445320606	53.0235308855772	22.223529659211636	0.22745098173618317	0.10196078568696976	0.02745099365711212	0.003921568393707275	0.24170302793374784	0.11717139906725113	0.35686275362968445	0.13725490868091583	0.35686275362968445	0.13725490868091583	0.2607220738889679	0.10784313845492545	0.25615232311873043	0.10736004666285814	0.250980406999588
1	222	nan	0	LSL	LSL	731	731	0	0	0	nan	293	322.0	797.0	1.0	5.286470001518431	0.8554513463926895	0.0	0.21800595238095238	0.06521837733876555	55.74320623093946	44.28317965096906	2.0	1.2294798295332297	1.0	23.492784278163196	28.868469219929118	-25.393453680749346	237.60399999999964	0.32127192982456143	47.30196224153042	20.1411769464612	74.80392391979694	32.30196153372526	0.22745098173618317	0.09803921729326248	0.027450978755950928	0.011764705181121826	0.19347198869761748	1.2090800743551269	0.3686274588108063	0.16862745583057404	0.3686274588108063	0.16862745583057404	0.25848066798650504	0.1100610762101705	0.2553034946068155	0.11024560250418178	0.2549019753932953
1	223	nan	0	LSL	LSL	731	731	0	0	0	nan	217	963.0	797.0	1.0	3.6585514387964926	0.41819388031832294	0.0	0.3091168091168091	0.12145462827710035	33.29813579606306	26.30589287593181	2.0	1.2693023049770178	1.0	22.627416997969522	30.24662111267565	37.40665175284583	149.83999999999997	0.40789473684210525	31.505883142352104	14.886274978518486	54.55294254422188	25.988236114382744	0.21960784494876862	0.10980392247438431	0.027450978755950928	0.007843144237995148	0.019186711997204044	0.3848593496595291	0.35686275362968445	0.14901961386203766	0.35686275362968445	0.14901961386203766	0.2540797027609041	0.12005060466547166	0.2513960485908842	0.11976145674830757	0.24313725531101227
1	224	nan	0	LSL	LSL	731	731	0	0	0	nan	196	1532.0	814.0	1.0	3.3311612767562964	0.5601814910899889	0.0	0.3408695652173913	0.13477686489770868	31.425385321672962	25.298221281347036	2.0	1.2612038749637426	1.0	19.79898987322333	26.031843406660403	-55.81451197661799	135.18400000000003	0.4449489216799092	28.333334058523178	11.713725842535496	48.988236516714096	20.56078492105007	0.2235294133424759	0.09019608050584793	0.023529425263404846	0.0156862735748291	0.08250499004131458	1.0859307736144612	0.3490196168422699	0.14901961386203766	0.3490196168422699	0.14901961386203766	0.2529761969510998	0.10458683787978121	0.24993998222813316	0.10490196388290852	0.24313725531101227
1	225	nan	0	LSL	LSL	731	731	0	0	0	nan	194	559.0	814.0	1.0	3.7518376285140147	0.32270130175562656	0.0	0.3108974358974359	0.11511143614065204	31.28659603246305	25.96150997149434	2.0	1.2434298801258574	1.0	21.920310216782973	29.612789916739086	-18.490569054446723	145.52800000000002	0.3991769547325103	30.737255826592445	15.125490762293339	48.80000142753124	24.11372635513544	0.23137255012989044	0.10196078568696976	0.019607841968536377	0.0156862735748291	0.04102893045586812	0.5484740556829999	0.32156863808631897	0.1568627506494522	0.32156863808631897	0.16078431904315948	0.2540269076577888	0.1250040558867218	0.2515463991109858	0.12429755853162598	0.250980406999588
1	226	nan	0	LSL	LSL	731	731	0	0	0	nan	196	1684.0	804.0	1.0	3.340142696522554	0.35576701559107743	0.0	0.35507246376811596	0.13574715736167514	29.854117000770845	24.166091947189145	2.0	1.2689320312176275	1.0	21.428247975995486	27.90090181265559	-22.346717150400476	134.70000000000005	0.4409448818897638	28.760785058140755	16.11372596770525	49.34117791056633	27.776471368968487	0.22745098173618317	0.11764705926179886	0.023529410362243652	0.02352941781282425	0.0478043952340625	1.136203506219304	0.32156863808631897	0.20000000298023224	0.32156863808631897	0.20000000298023224	0.25228758822930486	0.14134847340092324	0.2517407036253384	0.1417166906580025	0.250980406999588
1	227	nan	0	LSL	LSL	731	731	0	0	0	nan	207	707.0	814.0	1.0	3.8570312416144015	0.5492234141427471	0.0	0.3062130177514793	0.10777651785627326	34.61551620163521	26.92582403567252	2.0	1.2489811847507302	1.0	21.920310216782973	28.92734088185276	-41.154331594123384	155.35599999999994	0.3942857142857143	32.20784404873848	15.286274999380112	52.84706039726734	25.403922393918037	0.23137255012989044	0.11372549086809158	0.023529410362243652	0.007843144237995148	0.005752066515203179	0.7039210365634675	0.3607843220233917	0.1568627506494522	0.3607843220233917	0.1568627506494522	0.2576627523899078	0.1222901999950409	0.25529980868245095	0.1227242627725509	0.250980406999588
1	228	nan	0	LSL	LSL	731	731	0	0	0	nan	121	1016.0	814.0	1.0	3.8168176351505765	0.7557250429771588	0.0	0.3389355742296919	0.12217383969406416	28.727308515778862	21.540659228538015	2.0	1.1916013734220954	1.0	14.697580342509726	18.813199598877908	-12.585487894754475	111.56000000000004	0.4165232358003442	21.392157554626465	9.698039524257183	31.317648112773895	14.549020074307919	0.23627451062202454	0.10294117778539658	0.02156864106655121	0.0156862735748291	0.07096303075956636	0.4143016015145651	0.3294117748737335	0.15294118225574493	0.3294117748737335	0.15294118225574493	0.2608799701783715	0.11826877468606321	0.2588235381220983	0.12023983532485884	0.2607843279838562
1	229	nan	0	LSL	LSL	731	731	0	0	0	nan	219	1399.0	814.0	1.0	4.1500901546160005	0.7142010947169464	0.0	0.2885375494071146	0.10128118340606831	39.42288866024502	32.2490309931942	2.0	1.2487124996873773	1.0	21.333974349343855	27.593679012703134	88.56811737028124	164.83999999999983	0.3775862068965517	34.980393156409264	16.847059339284897	55.54902118444443	26.86274590343237	0.23137255012989044	0.11372549086809158	0.02156863361597061	0.007843144237995148	0.12050865999475567	0.6779885037256802	0.364705890417099	0.14901961386203766	0.364705890417099	0.14901961386203766	0.25533133690809684	0.12297123605317443	0.253648498559107	0.12266094019832131	0.24901961535215378
1	230	nan	0	LSL	LSL	731	731	0	0	0	nan	329	857.0	824.0	1.0	3.1824478474412863	0.7047308071347299	0.0	0.30462962962962964	0.08442563468279037	42.115910243805175	36.359317925395686	2.8284271247461903	1.295425554354026	1.0	26.16295090390226	29.880176927000058	-36.833445046463225	221.2919999999997	0.4354731965585704	47.79215815663338	21.80784384906292	82.64706102013588	38.23529535531998	0.22745098173618317	0.09019608050584793	0.023529410362243652	0.02352941781282425	0.0457325389986306	1.8263447470528784	0.34117648005485535	0.16078431904315948	0.34117648005485535	0.16078431904315948	0.254213607216135	0.11599916940990915	0.2512068724016288	0.1162167032076595	0.24313725531101227
1	231	nan	0	LSL	LSL	731	731	0	0	0	nan	190	1621.0	814.0	1.0	3.270111686836825	0.3528015269824642	0.0	0.37549407114624506	0.14081041032154312	29.07007712874801	23.706539182259394	2.0	1.2748705091811388	1.0	21.0	27.200818238583118	67.06681990312666	130.21600000000007	0.448642266824085	28.572549730539322	15.976471208035946	48.31372694671154	27.231373623013496	0.23333333432674408	0.13725490868091583	0.019607841968536377	0.00784313678741455	0.029639792563495193	0.14551582768408755	0.32549020648002625	0.16470588743686676	0.32549020648002625	0.16470588743686676	0.25511205116552965	0.1426470643574638	0.25428277340374494	0.1433230190684921	0.250980406999588
1	232	nan	0	LSL	LSL	731	731	0	0	0	nan	154	353.0	825.0	1.0	3.1527474259533825	0.4391521510694264	0.0	0.3524027459954233	0.14413636940449392	26.190835751420558	22.360679774997898	2.0	1.2271607536188123	1.0	18.0	23.530179589354372	84.17904650482087	115.87200000000006	0.4556213017751479	24.32156929373741	12.215686671435833	39.16862861812115	19.827451653778553	0.23529411852359772	0.11764705926179886	0.015686288475990295	0.007843144237995148	0.014672698350102027	0.422718400793675	0.34117648005485535	0.16862745583057404	0.34117648005485535	0.16862745583057404	0.25601651888144644	0.12858617548879825	0.25434174427351397	0.1287496860634971	0.250980406999588
1	233	nan	0	LSL	LSL	731	731	0	0	0	nan	172	1451.0	827.0	1.0	3.936492557191476	0.5316226250056725	0.0	0.31272727272727274	0.11508487716907158	31.70813153078521	25.632011235952593	2.0	1.2116102884864544	1.0	20.661268112098057	26.85619562565742	-5.864310721064075	137.044	0.38695163104611924	28.490197002887726	15.694118224084377	43.78823675215244	24.486275404691696	0.239215686917305	0.12941177189350128	0.0156862735748291	0.011764705181121826	0.03529701979910925	0.7445245281285131	0.3333333432674408	0.18431372940540314	0.3333333432674408	0.18431372940540314	0.256668441467457	0.14138845246922863	0.2545827718148398	0.14236206630634707	0.250980406999588
1	234	nan	0	LSL	LSL	731	731	0	0	0	nan	283	757.0	814.0	1.0	3.962136479744952	0.5345044889170182	0.0	0.26799242424242425	0.09038145794196983	40.8118527476186	33.52610922848042	2.0	1.259898581456612	1.0	26.870057685088806	34.49277546089722	-64.66720806103872	198.36199999999968	0.3704188481675393	41.462746277451515	21.49411853402853	72.09411987662315	37.54509963095188	0.23529411852359772	0.12843137979507446	0.019607841968536377	0.00784313678741455	0.07263914733635514	0.27689813992997436	0.34117648005485535	0.1568627506494522	0.34117648005485535	0.1568627506494522	0.25594287825587353	0.13267974403721314	0.25474954020008184	0.1326681965758017	0.250980406999588
1	235	nan	0	LSL	LSL	731	731	0	0	0	nan	232	310.0	826.0	1.0	3.799013710071294	0.5354055562109725	0.0	0.28641975308641976	0.08900956552553071	36.20504414849987	31.304951684997057	2.0	1.2389594835345386	1.0	24.974683313904787	30.57860304245113	53.058425511280085	180.97999999999985	0.37479806138933763	36.89019723236561	15.890196397900581	59.701962769031525	26.078431867063046	0.239215686917305	0.10196078568696976	0.015686288475990295	0.00784313678741455	0.14857902784868623	0.25820028832503633	0.33725491166114807	0.14509804546833038	0.33725491166114807	0.14509804546833038	0.2597901213546874	0.11190279153451113	0.2573360464182393	0.11240703390975451	0.2549019753932953
1	236	nan	0	LSL	LSL	731	731	0	0	0	nan	181	668.0	826.0	1.0	3.416419845057329	0.4572210057281299	0.0	0.3428030303030303	0.12983780702589393	29.678046140656235	23.53720459187964	2.0	1.2428360155015152	1.0	20.506096654409877	26.39426259477743	-8.798544009730804	132.35600000000005	0.4294187425860024	27.027451798319817	12.549020104110241	45.78431515395641	21.341177314519882	0.23137255012989044	0.0941176488995552	0.01960785686969757	0.0156862735748291	0.19668071157124495	0.9770062584072733	0.32549020648002625	0.14509804546833038	0.32549020648002625	0.14509804546833038	0.2549759603615077	0.11838698211424756	0.25295201742517354	0.11790705698629769	0.250980406999588
1	237	nan	0	LSL	LSL	731	731	0	0	0	nan	158	1055.0	824.0	1.0	2.780588173247224	0.3645642815036129	0.0	0.3761904761904762	0.16550710266738575	24.515517734080763	20.223748416156685	2.0	1.2502475015405135	1.0	16.97056274847714	22.828316261428565	-31.734522017860822	109.52800000000006	0.5	22.349020153284073	9.439215995371342	39.86274616420269	16.843137808144093	0.22745098173618317	0.09019608050584793	0.023529410362243652	0.019607841968536377	0.054626359481409585	0.9538407784766755	0.33725491166114807	0.1411764770746231	0.33725491166114807	0.14509804546833038	0.25396613810550084	0.1072638181292198	0.2522958617987512	0.10660213802622844	0.24313725531101227
1	238	nan	0	LSL	LSL	731	731	0	0	0	nan	157	1317.0	825.0	1.0	3.4903815887972782	0.5216056491227871	0.0	0.3250517598343685	0.13104498063168413	28.448844663069718	22.561028345356956	2.0	1.2280967081658802	1.0	19.60612149304395	24.27217592601167	-13.235985886143034	122.70000000000007	0.42318059299191374	25.356863424181938	10.592157162725925	40.28235401213169	17.392157331109047	0.2235294133424759	0.09803921729326248	0.0313725471496582	0.011764705181121826	0.3644865004566248	0.8413775480372678	0.364705890417099	0.13725490868091583	0.364705890417099	0.1411764770746231	0.2641339940018952	0.11033497044506173	0.2565755032619853	0.11077807217266909	0.24705882370471954
1	239	nan	0	LSL	LSL	731	731	0	0	0	nan	163	1386.0	825.0	1.0	3.80269098700538	0.4439884028848654	0.0	0.29528985507246375	0.11388046637009712	29.614688832308385	23.194827009486403	2.0	1.2116409489758186	1.0	21.078607456558707	26.53572461387116	46.98077059947289	134.11400000000003	0.3908872901678657	27.956863686442375	13.266667127609253	41.54902094602585	19.960785016417503	0.23137255012989044	0.11372549086809158	0.023529410362243652	0.011764705181121826	0.09718588534064215	0.6411387883380606	0.32549020648002625	0.14509804546833038	0.32549020648002625	0.14509804546833038	0.2588598489485405	0.12283951044082642	0.2549019689940236	0.12245880378170247	0.2549019753932953
1	240	nan	0	LSL	LSL	731	731	0	0	0	nan	219	1488.0	820.0	1.0	3.1666133301355663	0.5549359473822966	0.0	0.3504	0.1068379516023762	32.32811121016223	27.294688127912362	2.23606797749979	1.2469811950679714	1.0	21.730652059661097	26.893531961505822	-51.82085108255046	160.49599999999992	0.43931795386158473	33.439216673374176	17.886275216937065	56.14509989321232	29.972550205886364	0.239215686917305	0.12941177189350128	0.015686288475990295	0.00784313678741455	0.07430485555066355	0.2301597976331457	0.32549020648002625	0.1764705926179886	0.32549020648002625	0.18431372940540314	0.2572247436413398	0.13758673243797742	0.2563703191470882	0.13686095984422997	0.2549019753932953
1	241	nan	0	LSL	LSL	731	731	0	0	0	nan	136	719.0	826.0	1.0	2.8943572888270475	0.5611319324988119	0.0	0.4	0.14585086539640488	24.43133108013658	19.924858845171276	2.0	1.239691027547402	1.0	16.0	20.222457147683944	-15.101244961791307	108.24800000000003	0.4814159292035398	22.26274575293064	11.57647106796503	34.63137364387512	18.196079164743423	0.23137255012989044	0.125490203499794	0.019607841968536377	0.00784313678741455	0.094543651239094	0.4085938335117438	0.3137255012989044	0.16470588743686676	0.3137255012989044	0.16470588743686676	0.25589362934403037	0.1330628858386785	0.25464245326378765	0.13379469974076047	0.2549019753932953
1	242	nan	0	LSL	LSL	731	731	0	0	0	nan	160	1283.0	824.0	1.0	2.728735530357461	0.23792263754098675	0.0	0.42105263157894735	0.16697953874076285	23.954876742933177	19.72308292331602	2.0	1.2733757210636107	1.0	18.0	23.266991090646574	-39.71168651252431	109.73200000000006	0.512	23.88235352933407	8.980392336845398	40.52941292524338	15.333333641290665	0.23137255012989044	0.08627451211214066	0.023529410362243652	0.00784313678741455	0.05621589338497966	0.6453410577613987	0.33725491166114807	0.125490203499794	0.33725491166114807	0.125490203499794	0.2540675907375965	0.09553608868984466	0.2533088307827711	0.09583333525806666	0.250980406999588
1	243	nan	0	LSL	LSL	731	731	0	0	0	nan	188	1648.0	837.0	1.0	3.310902833601056	0.4130354803925565	0.0	0.3715415019762846	0.14187049377999253	29.46087951305155	23.769728648009426	2.0	1.2715628929210774	1.0	20.506096654409877	26.830462956292664	55.27957824263787	129.04400000000007	0.44655581947743467	27.454902693629265	15.521569155156612	46.36470702290535	26.4862754419446	0.2235294133424759	0.12941177189350128	0.019607841968536377	0.0156862735748291	0.05140579941933745	0.6689045783660794	0.3294117748737335	0.1725490242242813	0.3294117748737335	0.1725490242242813	0.24959002448753878	0.1411051741377874	0.24662078203673057	0.14088444384013085	0.239215686917305
1	244	nan	0	LSL	LSL	731	731	0	0	0	nan	173	1016.0	825.0	1.0	3.4701776412925995	0.46978636759675524	0.0	0.32765151515151514	0.12553285009113294	29.339165314158926	23.345235059857504	2.0	1.2343300881121455	1.0	20.79627727538877	25.90003235121254	1.6456539883409564	131.59800000000007	0.4229828850855746	26.25098119676113	12.564706265926361	43.94509939849377	21.33725555986166	0.2245098054409027	0.10588235408067703	0.027450978755950928	0.017647061496973038	0.0683797349162719	0.39788742628394125	0.3490196168422699	0.16862745583057404	0.3490196168422699	0.16862745583057404	0.2573625607525601	0.12318339476398393	0.2540179155982299	0.12333673734024081	0.250980406999588
1	245	nan	0	LSL	LSL	731	731	0	0	0	nan	206	1204.0	825.0	1.0	3.33542387209972	0.6074252945935705	0.0	0.3301282051282051	0.1283591985680196	32.775367668562005	26.832815729997478	2.0	1.2622543039691254	1.0	20.506096654409877	26.035991916563994	51.35007930610925	142.01199999999994	0.4463705308775731	29.984314501285553	12.952941566705704	51.77647194266319	22.72941245138645	0.2235294133424759	0.09215686470270157	0.023529410362243652	0.011764705181121826	0.13124944888796247	1.0519682089021158	0.3607843220233917	0.13725490868091583	0.3607843220233917	0.13725490868091583	0.25410436018038607	0.10977069124326867	0.2513420968090446	0.11033695364750705	0.24705882370471954
1	246	nan	0	LSL	LSL	731	731	0	0	0	nan	173	1577.0	838.0	1.0	2.975050624902243	0.6225218778984739	0.0	0.36041666666666666	0.15172867537013898	28.5435965116193	23.259406699226016	2.0	1.2676096217126116	1.0	16.97056274847714	22.338287044391468	59.691971188560984	119.70000000000006	0.48801128349788436	24.949020221829414	9.874509990215302	43.360785394907	17.26666697859764	0.21960784494876862	0.0941176488995552	0.027450978755950928	0.00784313678741455	0.040051057131763	0.5434411575709794	0.3764705955982208	0.13333334028720856	0.3764705955982208	0.13333334028720856	0.2545818389982593	0.10076030602260512	0.25064037800524275	0.0998073235757089	0.239215686917305
1	247	nan	0	LSL	LSL	731	731	0	0	0	nan	218	762.0	838.0	1.0	3.684377963309436	0.49643310454786355	0.0	0.2906666666666667	0.09902765971485311	34.16818876768392	30.083217912982647	2.0	1.2427700988727135	1.0	23.291188292029982	29.660549816705394	13.657062844581294	166.3239999999998	0.3917340521114106	33.537255987524986	15.325490646064281	56.721570521593094	26.168628178536892	0.23529411852359772	0.11372549086809158	0.023529425263404846	0.007843144237995148	0.24849460231634368	0.3155929070201568	0.3607843220233917	0.15294118225574493	0.3607843220233917	0.16078431904315948	0.2640728817915353	0.12067315469341953	0.2601906904660234	0.12003957880062795	0.25882354378700256
1	248	nan	0	LSL	LSL	731	731	0	0	0	nan	199	606.0	838.0	1.0	3.3861530315478228	0.19742752779377648	0.0	0.3454861111111111	0.13221498674792548	29.602694183386323	23.769728648009426	2.0	1.2660970794260011	1.0	21.920310216782973	29.020038709156534	-25.496815725444023	137.52800000000002	0.4359255202628697	29.011765465140343	14.325490787625313	49.411765947937965	24.780393183231354	0.21568627655506134	0.10588235408067703	0.027450978755950928	0.011764705181121826	0.03019656256114707	0.7496422488277252	0.3686274588108063	0.16078431904315948	0.3686274588108063	0.16078431904315948	0.252276221436003	0.12456948510978533	0.24830033139667318	0.12452458886045907	0.239215686917305
1	249	nan	0	LSL	LSL	731	731	0	0	0	nan	138	287.0	838.0	1.0	3.6384408072865466	0.5991797225213934	0.0	0.2987012987012987	0.11596728019623079	27.94800869840812	22.135943621178654	2.0	1.1932539678138563	1.0	16.97056274847714	22.37558245019072	-40.11237662442005	122.28600000000007	0.4107142857142858	24.050981163978577	7.7843139842152596	35.690197229385376	11.596078805625439	0.2294117659330368	0.07058823853731155	0.027450978755950928	0.011764705181121826	0.22432441954876442	1.2555415718804437	0.32549020648002625	0.13725490868091583	0.32549020648002625	0.13725490868091583	0.261423708304115	0.08461210852407891	0.2586246176042419	0.08402955656250317	0.26274511218070984
1	250	nan	0	LSL	LSL	731	731	0	0	0	nan	285	541.0	836.0	1.0	4.14052646069446	0.6576047016330259	0.0	0.24847428073234526	0.07763958841762623	43.78012370402738	36.05551275463989	2.23606797749979	1.2431652110718678	1.0	25.724787771376324	32.98233249997366	22.887930638064354	214.77599999999967	0.3503380454824831	44.37647196650505	22.243138164281845	72.87843368947506	36.86274655163288	0.23529411852359772	0.12156862765550613	0.019607841968536377	0.00784313678741455	0.043322162429310376	0.5809711067421125	0.33725491166114807	0.16078431904315948	0.33725491166114807	0.16470588743686676	0.25800274399130846	0.12932057072256886	0.2557138024192107	0.1293429703566066	0.2549019753932953
1	251	nan	0	LSL	LSL	731	731	0	0	0	nan	235	803.0	838.0	1.0	3.7333993193112973	0.7881428374997175	0.0	0.3236914600550964	0.08971781232169201	40.263891773182436	32.38826948140329	2.0	1.2451496725756035	1.0	20.554374251846145	24.782118505536314	85.67701026581986	181.42599999999976	0.4027420736932305	36.98431485891342	17.960784919559956	59.72941365838051	29.28627549856901	0.23137255012989044	0.11372549086809158	0.023529410362243652	0.011764705181121826	0.21668348609317165	0.5261113709591484	0.364705890417099	0.1568627506494522	0.364705890417099	0.1568627506494522	0.25683551985356545	0.1247276730524997	0.2541677176952362	0.1246224489300809	0.2549019753932953
1	252	nan	0	LSL	LSL	731	731	0	0	0	nan	171	1407.0	838.0	1.0	2.880201184382547	0.5794814094257803	0.0	0.375	0.1542119893137009	27.487139739003986	23.194827009486403	2.0	1.272746259104032	1.0	18.0	22.401619158820463	-11.577497913091644	118.04400000000007	0.49137931034482757	25.20784382522106	13.929412208497524	43.3215698748827	24.101961567997932	0.22745098173618317	0.12156862765550613	0.023529425263404846	0.019607841968536377	0.0705884949823403	0.9096656575120016	0.3529411852359772	0.19607843458652496	0.3529411852359772	0.19607843458652496	0.25722289617572514	0.1421368592703829	0.2533425138882029	0.14094714367250252	0.250980406999588
1	253	nan	0	LSL	LSL	731	731	0	0	0	nan	182	876.0	838.0	1.0	3.0791773610517046	0.36120896059925245	0.0	0.3446969696969697	0.1424715083585178	27.65761497067776	23.194827009486403	2.0	1.2740783021643338	1.0	19.79898987322333	25.790308301323485	21.554706034036727	126.70000000000007	0.46017699115044247	26.117647737264633	13.486275009810925	45.40000121295452	23.670589096844196	0.21960784494876862	0.11764705926179886	0.02745099365711212	0.00784313678741455	0.05884543195258785	0.9656338440570955	0.3450980484485626	0.16078431904315948	0.3450980484485626	0.16078431904315948	0.25113122824292916	0.12967572124818197	0.24945055611513473	0.1300581818507923	0.24313725531101227
1	254	nan	0	LSL	LSL	731	731	0	0	0	nan	229	1310.0	847.0	1.0	3.2348738948711135	0.6997361360175561	0.0	0.2981770833333333	0.09533573316386364	35.36015653415221	31.575306807693888	2.0	1.2472059958745272	1.0	22.400004040077206	25.26134482808035	-78.65533327191572	173.7379999999999	0.4378585086042065	36.57255007326603	15.22745119780302	59.43921758234501	25.04313760995865	0.23627451062202454	0.10196078568696976	0.01960785686969757	0.00784313678741455	0.16218040498012137	0.13773132006843397	0.37254902720451355	0.13333334028720856	0.37254902720451355	0.13333334028720856	0.26311187103069084	0.10955000861728792	0.2595599021063101	0.10935867951947008	0.25882354378700256
1	255	nan	0	LSL	LSL	731	731	0	0	0	nan	181	1353.0	838.0	1.0	3.535010876196734	0.48202049519041157	0.0	0.34215500945179583	0.12626409080713655	30.38521297402661	23.769728648009426	2.0	1.251759903286873	1.0	20.523907260333477	26.62230640665224	40.91562931372122	134.21600000000007	0.4238875878220141	28.196079269051552	15.10196129232645	44.89411889016628	24.47451065480709	0.21960784494876862	0.12156862765550613	0.027450978755950928	0.011764705181121826	0.042117391808611175	0.4462155293058583	0.364705890417099	0.16078431904315948	0.364705890417099	0.16470588743686676	0.25175070775938885	0.1348389401100576	0.24803380602301814	0.13521829091053642	0.24313725531101227
1	256	nan	0	LSL	LSL	731	731	0	0	0	nan	155	1464.0	838.0	1.0	2.8941080004008866	0.29372807047469063	0.0	0.3875	0.15085355488334606	24.46771125670663	20.615528128088304	2.0	1.2439431173035047	1.0	18.384776310850235	23.388416561163766	-35.05548311475059	113.63000000000005	0.4821150855365474	23.627451613545418	11.447059281170368	39.51372663676739	19.250981137156487	0.23137255012989044	0.09705882519483566	0.023529410362243652	0.0156862735748291	0.0644105612087286	1.067908698363356	0.32549020648002625	0.16078431904315948	0.32549020648002625	0.16078431904315948	0.2568201262341893	0.12442455740402573	0.2549272686243057	0.1241998783042354	0.250980406999588
1	257	nan	0	LSL	LSL	731	731	0	0	0	nan	186	933.0	838.0	1.0	3.043497584249436	0.6345995569604734	0.0	0.33695652173913043	0.14080606959848851	30.071862750070498	24.698178070456937	2.0	1.2518968480773442	1.0	17.67766952966369	23.240772196086517	46.33434188719391	128.84000000000006	0.484375	26.38823600113392	9.101961016654968	47.31764857470989	16.262745514512062	0.23137255012989044	0.08235294371843338	0.023529410362243652	0.00784313678741455	0.0993975304211038	0.4433019679391018	0.32549020648002625	0.10196078568696976	0.32549020648002625	0.10196078568696976	0.25373303847244155	0.0875188559293747	0.25439596007908544	0.08743411566941969	0.2549019753932953
1	258	nan	0	LSL	LSL	731	731	0	0	0	nan	168	1679.0	837.0	1.0	2.970595122617405	0.4228124929886189	0.0	0.38181818181818183	0.1572396757139934	26.449212174548958	22.135943621178654	2.0	1.2612038749637426	1.0	18.384776310850235	23.968730739221655	64.06876444283111	115.87200000000006	0.4813753581661891	24.38823589682579	8.835294306278229	42.49019721150398	15.352941513061523	0.2235294133424759	0.08235294371843338	0.027450978755950928	0.00784313678741455	0.08174506953683146	0.6257765211215979	0.364705890417099	0.11764705926179886	0.364705890417099	0.11764705926179886	0.25404412392526865	0.09203431569039822	0.25291784054466654	0.09138655662536621	0.24313725531101227
1	259	nan	0	LSL	LSL	731	731	0	0	0	nan	174	581.0	838.0	1.0	3.652032342689222	0.4994716988583855	0.0	0.31521739130434784	0.12326932103812938	30.429045380412283	23.40939982143925	2.0	1.2349554654822346	1.0	20.675455316745616	26.361601086262425	-70.18038137818284	133.18400000000005	0.41037735849056606	27.08627526462078	12.129411935806274	44.65490333735943	20.054902210831642	0.23137255012989044	0.10980392247438431	0.023529425263404846	0.003921568393707275	0.13582958783163362	0.11726261171677393	0.3333333432674408	0.13333334028720856	0.3333333432674408	0.13333334028720856	0.2579645263297217	0.1155182089124407	0.25663737550206567	0.11525805868294048	0.2549019753932953
1	260	nan	0	LSL	LSL	731	731	0	0	0	nan	204	1536.0	838.0	1.0	3.5451585976125495	0.4510109655140884	0.0	0.34	0.13013019059951403	32.03687937128845	25.298221281347036	2.0	1.2665075116085658	1.0	21.213203435596427	28.593504580340632	-52.92535683389416	140.35600000000002	0.4227979274611399	29.615687057375908	13.156863123178482	50.71764835715294	22.772549651563168	0.2235294133424759	0.0941176488995552	0.023529425263404846	0.0156862735748291	0.06823342528076363	1.1294373504593085	0.3450980484485626	0.14901961386203766	0.3450980484485626	0.14901961386203766	0.2509803987913213	0.11149884002693629	0.24861592331937715	0.11163014535079985	0.239215686917305
1	261	nan	0	LSL	LSL	731	731	0	0	0	nan	164	1133.0	847.0	1.0	2.9241455296415224	0.27314798542745766	0.0	0.3904761904761905	0.16127189136539924	25.218272132541742	20.615528128088304	2.0	1.2625233162753815	1.0	18.384776310850235	24.259272325734763	20.489995371376104	113.04400000000005	0.486646884272997	23.69411824643612	12.411765165627003	41.17255015671253	21.51372629404068	0.2235294133424759	0.12156862765550613	0.027450978755950928	0.011764705181121826	0.11455550577643228	0.45562582218001074	0.3490196168422699	0.1568627506494522	0.3490196168422699	0.1568627506494522	0.2520650877280438	0.13204005495347876	0.25105213510190566	0.13118125789049195	0.24705882370471954
1	262	nan	0	LSL	LSL	731	731	0	0	0	nan	155	660.0	847.0	1.0	2.7067332107710285	0.374969468721443	0.0	0.38847117794486213	0.16685539510618447	24.008774429661287	20.09975124224178	2.0	1.262191034237351	1.0	16.97056274847714	22.257026081853926	19.67114770095413	108.04400000000005	0.5081967213114754	22.431373089551926	10.13333360850811	39.580393344163895	17.901961266994476	0.23137255012989044	0.10196078568696976	0.023529410362243652	0.011764712631702423	0.031699309274120804	0.6854678351514042	0.32549020648002625	0.14509804546833038	0.32549020648002625	0.14901961386203766	0.25490196692672645	0.11515151827850124	0.2553573764139606	0.11549652430319017	0.250980406999588
1	263	nan	0	LSL	LSL	731	731	0	0	0	nan	183	1473.0	838.0	1.0	3.1677327488832203	0.5913038336742755	0.0	0.366	0.13327881531042216	29.936744572498352	24.331050121192877	2.0	1.2520485884209185	1.0	18.91777875283397	24.142453764368135	-8.156334064407762	131.35600000000008	0.45979899497487436	27.509804636240005	13.674510300159454	46.77255040407181	23.074510619044304	0.2343137264251709	0.10588235408067703	0.01960785686969757	0.0156862735748291	0.03881237991949694	0.873355550814304	0.32549020648002625	0.16078431904315948	0.32549020648002625	0.16078431904315948	0.2571009779087851	0.12779916168373323	0.2555877071260754	0.12609022196199074	0.250980406999588
1	264	nan	0	LSL	LSL	731	731	0	0	0	nan	134	298.0	847.0	1.0	3.926536441680337	0.7308508492668017	0.0	0.2648221343873518	0.10489660505517245	30.266468510802387	23.08679276123039	2.0	1.1861278022160764	1.0	16.2	20.657990820738476	-46.09982122108082	126.70000000000006	0.405446293494705	25.53725579380989	9.125490389764309	35.513726741075516	13.031372800469398	0.24313725531101227	0.09019608050584793	0.023529425263404846	0.00784313678741455	0.08876847718171298	0.29376402186143274	0.3333333432674408	0.12941177189350128	0.3333333432674408	0.12941177189350128	0.2688132188822094	0.0960577935764664	0.26502781150056354	0.09724905074977164	0.2666666805744171
1	265	nan	0	LSL	LSL	731	731	0	0	0	nan	188	1637.0	837.0	1.0	3.2084709831801153	0.526516905642063	0.0	0.3560606060606061	0.14262991371484987	29.886915991648387	24.351591323771842	2.0	1.2697376495673138	1.0	19.79898987322333	25.408799754211458	-25.248621194992744	128.70000000000007	0.4585365853658537	27.6274516582489	13.298039615154266	47.796079739928246	22.819608502089977	0.22745098173618317	0.10196078568696976	0.023529410362243652	0.019607841968536377	0.037222632241727505	0.5122684500376814	0.3529411852359772	0.1764705926179886	0.3529411852359772	0.1764705926179886	0.2558097375763787	0.12312999643661358	0.254234466701746	0.12138089628771265	0.24705882370471954
1	266	nan	0	LSL	LSL	731	731	0	0	0	nan	229	1187.0	864.0	1.0	3.0391652333624473	0.730684098204743	0.0	0.3760262725779967	0.11647391498378379	34.79037660999174	29.120439557122072	2.0	1.2734068692369729	1.0	20.0	23.751936871017048	-78.7022298130242	157.18399999999986	0.4673469387755102	33.75294217467308	16.49411815404892	58.227452859282494	28.282353803515434	0.23529411852359772	0.10588235408067703	0.019607841968536377	0.019607841968536377	0.1501963099209649	1.348469353266699	0.32156863808631897	0.1568627506494522	0.32156863808631897	0.1568627506494522	0.2537815201103239	0.12401592597029262	0.25426835309730345	0.12350372839963071	0.2549019753932953
1	267	nan	0	LSL	LSL	731	731	0	0	0	nan	178	1276.0	848.0	1.0	3.047385293128719	0.4366714570705224	0.0	0.36853002070393376	0.15059896592624844	27.66100866901534	22.561028345356956	2.0	1.269001410078139	1.0	19.6	24.884425739390583	77.02622428649502	121.87200000000006	0.46965699208443273	25.878432020545006	11.643137611448765	44.23921678960323	20.470588840544224	0.21568627655506134	0.10196078568696976	0.023529425263404846	0.011764712631702423	0.08573534089186824	0.6358938349419527	0.37254902720451355	0.1411764770746231	0.37254902720451355	0.1411764770746231	0.25371011784848047	0.11414840795538005	0.24853492578428782	0.11500330809294508	0.239215686917305
1	268	nan	0	LSL	LSL	731	731	0	0	0	nan	148	329.0	865.0	1.0	4.6051066892558925	0.5041678168659393	0.0	0.2276923076923077	0.07847969928603037	31.55241763086697	25.632011235952593	2.0	1.16012489736375	1.0	20.32712207598242	27.248847849324175	23.856092386001315	153.94199999999995	0.3252747252747253	30.862746104598045	12.772549323737621	39.65098161995411	17.1215690523386	0.239215686917305	0.10588235408067703	0.02745099365711212	0.007843144237995148	0.5188019005443342	0.4230166787162099	0.3803921639919281	0.14901961386203766	0.3803921639919281	0.14901961386203766	0.27556023307676825	0.11404061896194305	0.2679120379726629	0.11568627738066621	0.26274511218070984
1	269	nan	0	LSL	LSL	731	731	0	0	0	nan	193	1119.0	847.0	1.0	3.296219053540931	0.42967347788779925	0.0	0.3496376811594203	0.13567641464868307	29.897493052702334	24.041630560342615	2.0	1.2709661375973156	1.0	20.98357321400686	26.996967768868462	20.967975619723845	133.70000000000007	0.4416475972540046	28.53725564479828	14.678431823849678	48.89019747078419	25.274510599672794	0.22745098173618317	0.10588235408067703	0.02156863361597061	0.023529410362243652	0.07367556267093338	0.8272110417507559	0.3333333432674408	0.1764705926179886	0.3333333432674408	0.1764705926179886	0.2547969253999846	0.13105742699865783	0.25331708534085073	0.13095601346980723	0.24901961535215378
1	270	nan	0	LSL	LSL	731	731	0	0	0	nan	172	1033.0	864.0	1.0	3.227419483528142	0.4718427131234455	0.0	0.33992094861660077	0.13464340350365417	28.23167078344805	22.561028345356956	2.0	1.238685022495131	1.0	19.091883092036785	24.891376852063384	28.44266833977112	126.70000000000007	0.4461738002594034	26.5568635314703	12.5960788205266	43.18431496620178	20.87058886885643	0.2235294133424759	0.11764705926179886	0.023529410362243652	0.003921575844287872	0.16004542779395178	0.22779756052280223	0.364705890417099	0.1411764770746231	0.364705890417099	0.1411764770746231	0.25535445703336823	0.12111614250506346	0.25107159864070805	0.12134063295846761	0.24705882370471954
1	271	nan	0	LSL	LSL	731	731	0	0	0	nan	152	435.0	864.0	1.0	2.6851833845450184	0.4626760998011503	0.0	0.4	0.1731055331631612	24.16388463929502	19.924858845171276	2.0	1.2569330517708062	1.0	16.263455967290593	21.421945764872383	-34.96179643812935	105.04400000000005	0.5170068027210885	21.83137308061123	10.525490581989288	38.58431477844715	18.494118347764015	0.22745098173618317	0.0941176488995552	0.023529410362243652	0.0156862735748291	0.028504364583527456	0.9964494953043346	0.33725491166114807	0.16078431904315948	0.33725491166114807	0.16078431904315948	0.25385317535594454	0.12238942537196847	0.2538441761739944	0.12167183123528957	0.24705882370471954
1	272	nan	0	LSL	LSL	731	731	0	0	0	nan	184	1750.0	864.0	1.0	3.1735527089695803	0.5055100589261291	0.0	0.36507936507936506	0.14403712932949053	29.224321724697802	24.041630560342615	2.0	1.2647319462970377	1.0	19.677398201998148	25.215350065829483	-19.331258408054197	126.70000000000006	0.4634760705289673	26.909804612398148	11.960784777998924	46.941177889704704	20.90588318556547	0.23137255012989044	0.08627451211214066	0.023529410362243652	0.019607841968536377	0.053142204346163326	1.3971726038689503	0.3450980484485626	0.15294118225574493	0.3450980484485626	0.15294118225574493	0.25386608124903914	0.11283759224527287	0.255115097226656	0.11361893035633408	0.250980406999588
1	273	nan	0	LSL	LSL	731	731	0	0	0	nan	193	358.0	864.0	1.0	3.510862988008313	0.7104575423357784	0.0	0.3502722323049002	0.11756467620871663	33.99356484138939	28.635642126552707	2.0	1.2598669892878287	1.0	18.0	23.92263356612993	-11.346031223091467	143.63	0.4327354260089686	30.58431462943554	12.858823731541634	48.80392310023308	20.600000321865082	0.23137255012989044	0.10196078568696976	0.023529410362243652	0.00784313678741455	0.10553171546087034	0.440404626579387	0.3176470696926117	0.13725490868091583	0.3176470696926117	0.13725490868091583	0.2548692885786295	0.10715686442951361	0.25287006787685534	0.1067357529630315	0.2549019753932953
1	274	nan	0	LSL	LSL	731	731	0	0	0	nan	154	836.0	863.0	1.0	3.6522142289727837	0.6056413166939063	0.0	0.3524027459954233	0.12956104839535124	29.643870929376494	22.561028345356956	2.0	1.2309645616553502	1.0	18.0	23.588747689929264	-1.8908032870310103	122.21600000000007	0.417910447761194	24.478432074189186	11.894118018448353	39.10980498790741	19.615686863660812	0.21960784494876862	0.10588235408067703	0.0313725471496582	0.019607841968536377	0.19682150431193712	0.5491754861793837	0.37254902720451355	0.1921568661928177	0.37254902720451355	0.1921568661928177	0.2576677060440967	0.12520124229945634	0.2539597726487494	0.12737459002377152	0.24705882370471954
1	275	nan	0	LSL	LSL	731	731	0	0	0	nan	183	1551.0	864.0	1.0	3.1722130585897372	0.626166846130431	0.0	0.366	0.14286616320954657	30.35046208044577	25.079872407968907	2.0	1.2703171444346208	1.0	18.384776310850235	23.663924233414296	24.57619660391186	126.87200000000007	0.472258064516129	26.878432050347328	13.713725991547108	46.48627586662769	23.635294996201992	0.22745098173618317	0.12156862765550613	0.023529425263404846	0.00784313678741455	0.07114120063947542	0.10492400802369868	0.32549020648002625	0.16078431904315948	0.32549020648002625	0.16078431904315948	0.25357011368252197	0.12937477350516138	0.2540233653914082	0.12915461746558465	0.250980406999588
1	276	nan	0	LSL	LSL	731	731	0	0	0	nan	243	1496.0	863.0	1.0	3.5385680477360513	0.6433241482557361	0.0	0.324	0.10884469269542364	37.16783804847625	30.01666203960727	2.0	1.2719977548539316	1.0	22.85555666765164	28.455470585021903	67.53452714789998	167.4959999999999	0.41968911917098445	35.75294215977192	16.10196130722761	61.61568811535835	28.02353035658598	0.22745098173618317	0.0941176488995552	0.023529410362243652	0.0156862810254097	0.06673685287675832	1.3872494982068924	0.3529411852359772	0.1568627506494522	0.3529411852359772	0.1568627506494522	0.2553781582840851	0.11501400933734009	0.2535625025323389	0.11532317019171184	0.250980406999588
1	277	nan	0	LSL	LSL	731	731	0	0	0	nan	175	303.0	864.0	1.0	4.065774693331798	0.6987163370886416	0.0	0.274294670846395	0.10189319849183401	34.64021793453866	28.160255680657446	2.0	1.2107557199651928	1.0	19.887921252979304	24.78157124380029	18.546611159496578	146.91	0.3800217155266015	29.41176551580429	10.549019880592823	45.60784441232681	16.482353389263153	0.2235294133424759	0.07450980693101883	0.0313725620508194	0.019607841968536377	0.48048192130592793	1.0195722707351564	0.38823530077934265	0.14509804546833038	0.38823530077934265	0.14509804546833038	0.26737968650731175	0.09590018073266203	0.26061625378472464	0.09418487651007516	0.2549019753932953
1	278	nan	0	LSL	LSL	731	731	0	0	0	nan	168	1383.0	864.0	1.0	2.962623259172919	0.5399852391707616	0.0	0.38095238095238093	0.15723967571399333	27.271743696714783	21.633307652783937	2.0	1.2612038749637424	1.0	16.97056274847714	22.95393087598529	-46.15545714308143	115.87200000000007	0.48625180897250364	24.11372610926628	11.874510250985622	41.85882458090782	20.643138021230698	0.2235294133424759	0.10588235408067703	0.01960785686969757	0.011764705181121826	0.05220450873521868	0.8166574863844218	0.35686275362968445	0.1568627506494522	0.35686275362968445	0.1568627506494522	0.25118464697152376	0.12369281511443357	0.2491596701244513	0.12287582155494463	0.239215686917305
1	279	nan	0	LSL	LSL	731	731	0	0	0	nan	190	728.0	864.0	1.0	3.4992038232877065	0.6102661561212264	0.0	0.34798534798534797	0.12623541448294393	32.27629445659469	25.96150997149434	2.0	1.2511088322034474	1.0	20.0	25.569165954903163	69.62024525079816	137.52800000000002	0.43132803632236094	28.949020385742188	16.207843720912933	48.04313859343529	27.403922498226166	0.22549019753932953	0.12941177189350128	0.023529425263404846	0.0156862735748291	0.07602668997689035	0.961345310474549	0.33725491166114807	0.2078431397676468	0.33725491166114807	0.2078431397676468	0.25618602111276273	0.14343224531781357	0.2528586241759752	0.1442311710432956	0.24705882370471954
1	280	nan	0	LSL	LSL	731	731	0	0	0	nan	174	464.0	864.0	1.0	2.9743757654232685	0.3408679261297179	0.0	0.36024844720496896	0.15094669934207078	26.481621884414892	22.090722034374522	2.0	1.2549858182077436	1.0	19.091883092036785	24.895669166728204	74.7724585742734	120.35600000000007	0.47540983606557374	24.929412379860878	12.611765168607235	44.215687572956085	22.301961600780487	0.22745098173618317	0.10196078568696976	0.023529425263404846	0.019607841968536377	0.05076418335981981	1.1023697761320526	0.3333333432674408	0.18431372940540314	0.3333333432674408	0.18431372940540314	0.2543817589781722	0.12869148131231872	0.254113146971012	0.12817219310793385	0.250980406999588
1	281	nan	0	LSL	LSL	731	731	0	0	0	nan	172	1411.0	884.0	1.0	2.977749066070705	0.460444358173577	0.0	0.3722943722943723	0.15556683134905222	27.040977536190223	22.135943621178654	2.0	1.2667572732203995	1.0	18.384776310850235	24.003966615275225	65.62778048574133	117.87200000000006	0.47844228094575797	24.95294179022312	12.835294529795647	43.705883622169495	22.525490909814835	0.22745098173618317	0.10980392247438431	0.027450978755950928	0.0156862735748291	0.029002873947243702	0.8271517529111974	0.35686275362968445	0.16078431904315948	0.35686275362968445	0.16078431904315948	0.25462185500227674	0.13097239316118006	0.25410397454749706	0.13096215645241183	0.250980406999588
1	282	nan	0	LSL	LSL	731	731	0	0	0	nan	186	657.0	887.0	1.0	3.575295441074169	0.3530672505093571	0.0	0.3229166666666667	0.12463771418527186	30.07276183837931	23.769728648009426	2.0	1.2466787687844554	1.0	21.913466179497938	28.136014207472538	12.245551931280955	136.942	0.41287458379578246	28.721569418907166	14.498039782047272	46.96078559756279	24.333334289491177	0.22156862914562225	0.12156862765550613	0.02745099365711212	0.00784313678741455	0.1014769628353886	0.8345201298545275	0.3450980484485626	0.1568627506494522	0.3450980484485626	0.16078431904315948	0.2564425840973854	0.1294467837682792	0.2524773419223806	0.1308243779004902	0.24705882370471954
1	283	nan	0	LSL	LSL	731	731	0	0	0	nan	290	703.0	887.0	1.0	4.234651523595406	0.7923813825031887	0.0	0.29743589743589743	0.084981258908557	47.73184703532618	40.85339643163099	2.0	1.2658463945845015	1.0	24.0	29.117668657984414	-13.195261037446459	207.08199999999968	0.3884795713328868	45.10980522632599	21.74117713421583	74.41176721453667	35.568628534674644	0.239215686917305	0.10980392247438431	0.015686288475990295	0.011764712631702423	0.0842655655788787	1.0281661474973585	0.30980393290519714	0.16470588743686676	0.30980393290519714	0.16470588743686676	0.25630571151321585	0.12352941553531722	0.2565923007397816	0.12265044322301602	0.25882354378700256
1	284	nan	0	LSL	LSL	731	731	0	0	0	nan	172	1020.0	874.0	1.0	2.847641286754315	0.8104099353735003	-1.0	0.41346153846153844	0.14610224772890534	30.507954639946604	26.248809496813376	2.23606797749979	1.2656833296477668	1.0	14.471762388001883	17.873489168436734	13.821621661704349	121.63000000000005	0.5358255451713395	25.568628296256065	11.972549453377724	43.54509957134724	20.423530124127865	0.23137255012989044	0.10196078568696976	0.019607841968536377	0.011764712631702423	0.19888365882901446	0.6737360329919682	0.34117648005485535	0.15294118225574493	0.34117648005485535	0.1568627506494522	0.2531547356064957	0.11854009359779924	0.2531691835543444	0.11874145421004573	0.25882354378700256
1	285	nan	0	LSL	LSL	731	731	0	0	0	nan	210	573.0	887.0	1.0	3.6978238281627935	0.6258321845270137	0.0	0.3409090909090909	0.12124958172528377	35.08173453199027	27.85677655436824	2.0	1.2549481202066726	1.0	21.0	27.3622703948899	69.11916446869834	147.52799999999996	0.41832669322709165	31.87058910727501	17.337255589663982	52.57647205889225	28.80784422904253	0.2235294133424759	0.125490203499794	0.023529425263404846	0.011764705181121826	0.13017191275203754	0.9020972751761315	0.3764705955982208	0.16862745583057404	0.3764705955982208	0.1764705926179886	0.2529411833910715	0.13759726658463478	0.25036415266139167	0.13718021061448823	0.24313725531101227
1	286	nan	0	LSL	LSL	731	731	0	0	0	nan	145	277.0	885.0	1.0	2.754146133440758	0.5483687415115146	0.0	0.3877005347593583	0.15559474035048698	24.504713765665397	21.095023109728988	2.0	1.2464835542770878	1.0	16.0	20.491739580550856	-71.424576052435	108.21600000000005	0.5034722222222222	22.121569231152534	8.949019834399223	36.862746238708496	15.101961210370064	0.2235294133424759	0.07941176742315292	0.025490209460258484	0.019607849419116974	0.0995055784203481	1.2548025360162958	0.3490196168422699	0.239215686917305	0.3490196168422699	0.239215686917305	0.2542709107029027	0.10286229694711752	0.2542258361290241	0.10415145662324182	0.25294119119644165
1	287	nan	0	LSL	LSL	731	731	0	0	0	nan	166	1318.0	886.0	1.0	2.7739566943272806	0.6787674630081901	0.0	0.4068627450980392	0.15990574203122243	27.638465133478743	23.345235059857504	2.0	1.2664180526772066	1.0	16.0	20.29639736149311	-1.0746697009337087	114.21600000000007	0.5179407176287052	24.168628066778183	12.0784318074584	41.60784424841404	20.894118390977383	0.21568627655506134	0.09803921729326248	0.0313725471496582	0.0156862735748291	0.06420215037877648	1.0080806764179415	0.3607843220233917	0.16470588743686676	0.3607843220233917	0.16470588743686676	0.25175654236227274	0.12581699799435833	0.2506496641470725	0.12586818307817702	0.24313725531101227
1	288	nan	0	LSL	LSL	731	731	0	0	0	nan	161	818.0	887.0	1.0	3.6235383315151393	0.6012412733319539	0.0	0.35	0.12400417730911975	30.140018270874414	22.847319317591726	2.0	1.2442602596758052	1.0	18.737974146820235	24.083910213027195	-6.680776215297111	127.73200000000006	0.41494845360824745	25.854902669787407	12.588235698640347	41.019608944654465	20.345098704099655	0.22745098173618317	0.10588235408067703	0.027450978755950928	0.0156862810254097	0.1615504322714539	0.6253359624357729	0.3333333432674408	0.16862745583057404	0.3333333432674408	0.16862745583057404	0.25854902669787405	0.12588235698640346	0.2547801797804625	0.12636707269627115	0.24705882370471954
1	289	nan	0	LSL	LSL	731	731	0	0	0	nan	158	400.0	887.0	1.0	3.542437406337934	0.7966741035546201	0.0	0.3798076923076923	0.12511377033982776	32.340630395840435	25.495097567963924	2.0	1.241033298232186	1.0	15.0	19.546971647082277	-88.78812659351696	125.97400000000005	0.4520743919885551	25.44705957174301	11.019608214497566	39.40000104904175	17.00784368813038	0.2137254923582077	0.08235294371843338	0.0313725471496582	0.019607849419116974	0.23451341435169473	0.16699552618775312	0.3764705955982208	0.1568627506494522	0.3764705955982208	0.1568627506494522	0.25447059571743014	0.11019608214497566	0.24936709524709968	0.10764458030462265	0.239215686917305
1	290	nan	0	LSL	LSL	731	731	0	0	0	nan	169	640.0	887.0	1.0	2.8093367209917233	0.6752048472356018	0.0	0.41421568627450983	0.15170326532102016	28.01888731298592	23.53720459187964	2.0	1.2682006024130448	1.0	16.0	20.66757939572073	1.0394677698182881	118.31800000000004	0.5098039215686274	25.9254909157753	15.145098440349102	42.7372562289238	25.384314388036728	0.23137255012989044	0.12156862765550613	0.021568626165390015	0.0156862735748291	0.06479451981081397	0.7890681812259385	0.34117648005485535	0.19607843458652496	0.34117648005485535	0.19607843458652496	0.2541714795664245	0.14848135725832454	0.2528831729522118	0.15020304371619367	0.25294119119644165
1	291	nan	0	LSL	LSL	731	731	0	0	0	nan	166	542.0	887.0	1.0	2.833154095891039	0.2752966743751453	0.0	0.3764172335600907	0.16087333129697845	24.982293975291853	20.615528128088304	2.0	1.26435090960186	1.0	18.384776310850235	24.016961134186552	44.29316990638293	113.87200000000006	0.4933135215453195	23.827451571822166	13.690196432173252	42.00784431397915	24.3176476880908	0.22745098173618317	0.10980392247438431	0.023529410362243652	0.0313725546002388	0.10158218176419674	1.1052802182844634	0.3294117748737335	0.20392157137393951	0.3294117748737335	0.20392157137393951	0.2534835273598103	0.1456403875763112	0.25305930309625996	0.14649185354271568	0.24705882370471954
1	292	nan	0	LSL	LSL	731	731	0	0	0	nan	200	608.0	887.0	1.0	3.3567838963790653	0.6701719450920405	0.0	0.3284072249589491	0.1243192564399209	33.22532011873203	28.071337695236398	2.0	1.2509797974644679	1.0	19.845557534273354	24.66002786087048	-86.56164840128879	142.18399999999997	0.4439511653718091	29.89019685983658	18.592157498002052	51.26274672150612	31.756863832473755	0.23529411852359772	0.14509804546833038	0.019607841968536377	0.00784313678741455	0.03811707477211286	0.6356735027911485	0.3137255012989044	0.21568627655506134	0.3137255012989044	0.21568627655506134	0.25547176803279126	0.1589073290427526	0.25631373360753057	0.15878431916236876	0.2549019753932953
1	293	nan	0	LSL	LSL	731	731	0	0	0	nan	174	350.0	887.0	1.0	3.018320888422519	0.4673064438288322	0.0	0.3782608695652174	0.15216809706376316	27.429994284334015	22.561028345356956	2.0	1.263691097666142	1.0	19.0	24.25073194340343	8.960202853337876	119.87200000000007	0.47540983606557374	25.411765336990356	11.094117917120457	43.7686285674572	19.24313770979643	0.21960784494876862	0.09803921729326248	0.02745099365711212	0.011764705181121826	0.032739888168469844	0.3888866041686413	0.3607843220233917	0.1411764770746231	0.3607843220233917	0.1411764770746231	0.25411765336990355	0.11094117917120457	0.25154384234170807	0.11059274545860016	0.24313725531101227
1	294	nan	0	LSL	LSL	731	731	0	0	0	nan	229	852.0	878.0	1.0	3.5505308659987627	0.6048240159198116	0.0	0.34077380952380953	0.11907461723062801	35.609984321281814	29.966648127543394	2.23606797749979	1.2938423224745081	1.0	22.452171387195495	28.358337158127302	32.65305167316434	155.45799999999997	0.4228993536472761	34.486275508999825	16.294118113815784	58.12157040834427	27.63921645283699	0.23137255012989044	0.11372549086809158	0.01960785686969757	0.007843144237995148	0.039792072518918746	0.09351454571329833	0.33725491166114807	0.1411764770746231	0.33725491166114807	0.1411764770746231	0.25545389265925794	0.12069717121345025	0.25380598431591384	0.12069526835299996	0.250980406999588
1	295	nan	0	LSL	LSL	731	731	0	0	0	nan	157	428.0	887.0	1.0	3.7017817127118127	0.7732178396156868	0.0	0.3552036199095023	0.12337208333725413	32.518051187425584	25.495097567963924	2.0	1.2265512260823186	1.0	16.0	20.621013207221583	-83.01038809947117	126.45800000000006	0.43191196698762035	24.847059547901154	11.027451321482658	39.16862854361534	17.262745581567287	0.21960784494876862	0.0941176488995552	0.025490209460258484	0.0156862735748291	0.2174694917712445	0.9040459076742442	0.3333333432674408	0.14509804546833038	0.3333333432674408	0.14509804546833038	0.253541423958175	0.11252501348451692	0.24948171046888754	0.10995379351316743	0.24117647111415863
1	296	nan	0	LSL	LSL	731	731	0	0	0	nan	240	1629.0	886.0	1.0	3.7552849615657755	0.6628749002495308	0.0	0.3	0.10794386172108607	38.359375904395705	31.575306807693888	2.0	1.2631938426723783	1.0	22.313277503342633	28.720822020242483	-77.32521329708948	167.15199999999984	0.40404040404040403	34.81176561117172	16.36470640450716	60.905884101986885	28.894118554890156	0.2235294133424759	0.09803921729326248	0.02745099365711212	0.019607849419116974	0.06795729594143493	1.3314959394288866	0.34117648005485535	0.16862745583057404	0.34117648005485535	0.16862745583057404	0.2541004789136622	0.1194504117117311	0.25377451709161203	0.12039216064537565	0.250980406999588
1	297	nan	0	LSL	LSL	731	731	0	0	0	nan	293	907.0	896.0	1.0	3.0970247958300305	0.5560567408113665	-1.0	0.31573275862068967	0.09522509664053806	36.97880531683211	32.57299494980466	2.23606797749979	1.2811146083881513	1.0	26.637527353369038	30.734724451725782	35.938577366609856	196.63599999999974	0.43796711509715996	42.41960905492306	20.57254983484745	74.12549240887165	36.3372563123703	0.23137255012989044	0.11764705926179886	0.01960785686969757	0.00784313678741455	0.11320925789880235	0.26616467516729925	0.364705890417099	0.14509804546833038	0.364705890417099	0.14509804546833038	0.25553981358387384	0.12393102310149066	0.25298802869922066	0.12401793963266314	0.250980406999588
1	298	nan	0	LSL	LSL	731	731	0	0	0	nan	205	1220.0	887.0	1.0	3.628804486067489	0.5861229254937028	0.0	0.3073463268365817	0.11183863473947538	33.83652503909372	28.160255680657446	2.0	1.2587991408251833	1.0	20.554804791094465	27.415101728685418	-76.94282829704326	151.76999999999992	0.41164658634538154	31.87058912217617	14.737255305051804	51.996079951524734	24.043137900531292	0.22745098173618317	0.10588235408067703	0.023529425263404846	0.011764705181121826	0.09010102622095	0.5270138816687197	0.3490196168422699	0.1411764770746231	0.3490196168422699	0.1411764770746231	0.25496471297740936	0.11789804244041444	0.2536394143976816	0.11728359951478678	0.250980406999588
1	299	nan	0	LSL	LSL	731	731	0	0	0	nan	186	985.0	888.0	1.0	2.95235664811078	0.6356093848027938	0.0	0.391578947368421	0.1378459806305633	29.631656409303304	24.331050121192877	2.0	1.2655751054820974	1.0	17.558612645900602	22.875959434539535	81.08127234783196	130.21600000000004	0.48124191461837	28.352942004799843	10.73333353549242	46.82745237648487	17.941176801919937	0.2235294133424759	0.08627451211214066	0.023529425263404846	0.00784313678741455	0.10344528032834938	0.6371524973520369	0.3686274588108063	0.125490203499794	0.3686274588108063	0.125490203499794	0.2531512678999986	0.09583333513832518	0.2517604966477681	0.09645793979526848	0.250980406999588
1	300	nan	0	LSL	LSL	731	731	0	0	0	nan	148	1272.0	886.0	1.0	2.8645836997541565	0.5680509655280195	0.0	0.3894736842105263	0.15148735412326655	25.410027081042426	20.808652046684813	2.0	1.2391687136464198	1.0	16.263455967290593	20.912284027605857	33.21446631700879	110.80200000000005	0.49169435215946844	22.552941769361496	10.278431624174118	37.76470696926117	17.243137665092945	0.23137255012989044	0.10980392247438431	0.023529425263404846	0.00784313678741455	0.09085893958669605	0.30002295693323544	0.3294117748737335	0.15294118225574493	0.3294117748737335	0.15294118225574493	0.25628342919728975	0.11680035936561498	0.2551669389814944	0.11650768692630369	0.250980406999588
1	301	nan	0	LSL	LSL	731	731	0	0	0	nan	180	1380.0	887.0	1.0	3.0027711041408813	0.5329975509107103	0.0	0.35714285714285715	0.15024265295352324	28.353128803313968	23.194827009486403	2.0	1.2706148784369717	1.0	18.384776310850235	23.9900581352152	27.634711510369	122.70000000000006	0.4768211920529801	26.137255534529686	13.709804378449917	45.6352953016758	24.38431453704834	0.22745098173618317	0.10980392247438431	0.01960785686969757	0.019607841968536377	0.05252491545847403	1.005002845319889	0.3333333432674408	0.18039216101169586	0.3333333432674408	0.18039216101169586	0.2562476032797028	0.1344098468475482	0.2535294183426433	0.135468414094713	0.24313725531101227
1	302	nan	0	LSL	LSL	731	731	0	0	0	nan	235	1490.0	887.0	1.0	3.058320764711865	0.749456878175713	0.0	0.36098310291858676	0.11381085865507765	35.691864373309684	30.4138126514911	2.0	1.2702539063484186	1.0	19.649160138881868	23.629911623999035	-83.26019397012925	161.08199999999988	0.4766734279918864	34.27843227982521	14.152941465377808	59.58431547880173	24.792157359421253	0.23137255012989044	0.0941176488995552	0.01960785686969757	0.00784313678741455	0.09988309354787621	0.38439296296277786	0.3490196168422699	0.14901961386203766	0.3490196168422699	0.14901961386203766	0.2558091961180986	0.10561896615953588	0.25355027863319884	0.10549854195498405	0.250980406999588
1	303	nan	0	LSL	LSL	731	731	0	0	0	nan	174	484.0	885.0	1.0	2.9453465796808653	0.6790000758594065	0.0	0.3815789473684211	0.15429224206128433	29.154779074293735	24.166091947189145	2.0	1.2704242751101296	1.0	16.97056274847714	21.403637036632556	26.62474958003525	119.04400000000005	0.4950213371266003	25.2196084856987	11.623529866337776	44.305883705616	20.172549806535244	0.23137255012989044	0.08235294371843338	0.023529425263404846	0.0156862735748291	0.02660337286858917	1.2700893766477563	0.32156863808631897	0.14901961386203766	0.32156863808631897	0.15294118225574493	0.252196084856987	0.11623529866337776	0.25463151554951724	0.11593419429043243	0.2549019753932953
1	304	nan	0	LSL	LSL	731	731	0	0	0	nan	187	1143.0	887.0	1.0	3.356093018476378	0.5451577884003287	0.0	0.338768115942029	0.13296185160540802	30.661519115752675	24.186773244895647	2.0	1.249789722559652	1.0	19.691856965995633	25.704577328534885	35.98917304896789	132.94200000000006	0.43896713615023475	28.172549813985825	14.364706374704838	46.93725623190403	24.313726343214512	0.2235294133424759	0.11764705926179886	0.023529425263404846	0.0156862735748291	0.09177506298404108	0.7836363062855758	0.3607843220233917	0.16862745583057404	0.3607843220233917	0.16862745583057404	0.25380675508095335	0.12941176914148503	0.2510013702240857	0.13001992696906156	0.24313725531101227
1	305	nan	0	LSL	LSL	731	731	0	0	0	nan	180	1168.0	887.0	1.0	3.009247137556776	0.3921089086345791	0.0	0.37267080745341613	0.14741309682062595	27.363621763296003	23.08679276123039	2.0	1.2660125055217153	1.0	19.79898987322333	25.17231017312639	-75.2348083686926	123.87200000000006	0.48064085447263016	26.478432089090347	12.313725836575031	45.41568748652935	21.164706490933895	0.2235294133424759	0.09803921729326248	0.027450978755950928	0.023529410362243652	0.0921417124368862	1.1123631156500162	0.34117648005485535	0.16470588743686676	0.34117648005485535	0.16470588743686676	0.25460030854894566	0.11840120996706761	0.25230937492516303	0.11758170272741053	0.24313725531101227
1	306	nan	0	LSL	LSL	731	731	0	0	0	nan	182	297.0	892.0	1.0	3.0489421201518216	0.34986695649490296	0.0	0.3446969696969697	0.13438160367015467	27.46280965372579	23.345235059857504	2.0	1.259480201892398	1.0	20.12461179749811	25.727143560670577	-57.53890119669662	130.45800000000003	0.4636942675159236	27.84705962240696	11.803921975195408	46.278432831168175	19.752941876649857	0.23137255012989044	0.08431372791528702	0.023529410362243652	0.019607849419116974	0.08088468013998774	0.962708125107465	0.3294117748737335	0.14509804546833038	0.3294117748737335	0.14509804546833038	0.2554776112147428	0.10829286215775603	0.254277103467957	0.1085326476739003	0.2549019753932953
1	307	nan	0	LSL	LSL	731	731	0	0	0	nan	188	1538.0	886.0	1.0	3.1026226889505324	0.3096946705239416	0.0	0.3553875236294896	0.14262991371484993	27.957435494901258	22.360679774997898	2.0	1.2697376495673136	1.0	20.506096654409877	26.582937785048472	-49.75819522970494	128.70000000000005	0.4579780755176614	27.55686342716217	15.278431884944439	47.20392271876335	26.615687184035778	0.2235294133424759	0.12941177189350128	0.023529410362243652	0.0156862735748291	0.09435575745787121	0.576059546547081	0.3529411852359772	0.1764705926179886	0.3529411852359772	0.1764705926179886	0.25515614284409416	0.1414669618976337	0.251084695312571	0.14157280417040308	0.24313725531101227
1	308	nan	0	LSL	LSL	731	731	0	0	0	nan	155	646.0	888.0	1.0	3.057739516252057	0.2646838203409711	0.0	0.35147392290249435	0.13880744821583946	25.04131168551469	20.396078054371138	2.0	1.2321468132728841	1.0	18.782971010998235	24.14821957570767	6.214622893469553	118.45800000000006	0.4565537555228277	24.63921646773815	12.9215691909194	40.1294132322073	21.188236258924007	0.24313725531101227	0.12941177189350128	0.013725504279136658	0.003921568393707275	0.04178088921090037	0.22291756475434985	0.30980393290519714	0.16470588743686676	0.30980393290519714	0.16862745583057404	0.25936017334461214	0.13601651779915158	0.25889944020778904	0.13669829844467102	0.2568627595901489
1	309	nan	0	LSL	LSL	731	731	0	0	0	nan	153	814.0	893.0	1.0	3.533486398769136	0.7804276762486686	0.0	0.3825	0.12558484358971728	31.492756128883933	24.331050121192877	2.0	1.2320096384513621	1.0	15.0	19.69072185433126	1.5015683222637843	123.73200000000006	0.446064139941691	25.525490894913673	11.325490467250347	39.28235402703285	17.96078474074602	0.2245098054409027	0.10980392247438431	0.0313725471496582	0.00784313678741455	0.27254861530687086	0.16113609635344497	0.364705890417099	0.13333334028720856	0.364705890417099	0.13725490868091583	0.2631493906692131	0.11675763368299327	0.25674741194139117	0.11739074993951648	0.250980406999588
1	310	nan	0	LSL	LSL	731	731	0	0	0	nan	163	672.0	893.0	1.0	2.869603046643254	0.5403678469080496	0.0	0.38995215311004783	0.1598018690878804	26.444096368622677	21.840329667841555	2.0	1.268780264920511	1.0	17.67766952966369	22.25082686037488	74.18590964495584	113.21600000000005	0.49393939393939396	23.862745687365532	11.078431569039822	41.423530638217926	19.031372860074043	0.22745098173618317	0.10980392247438431	0.023529425263404846	0.003921568393707275	0.012438123035385157	0.198482306727742	0.3333333432674408	0.13725490868091583	0.3333333432674408	0.13725490868091583	0.2538589966741014	0.11785565498978534	0.25413208980501795	0.11675688871211069	0.250980406999588
1	311	nan	0	LSL	LSL	731	731	0	0	0	nan	158	928.0	910.0	1.0	2.7555737071302833	0.4533169163241877	0.0	0.35827664399092973	0.16655165376316883	24.894054138851732	20.615528128088304	2.0	1.2480756929929968	1.0	16.263455967290593	22.189300506415947	-40.54736916229395	109.18400000000007	0.5064102564102564	22.05882404744625	8.796078599989414	40.18431477248669	16.1803924664855	0.2235294133424759	0.09019608050584793	0.027450978755950928	0.011764705181121826	0.03788224699894651	0.6681132605245903	0.3686274588108063	0.13333334028720856	0.3686274588108063	0.13333334028720856	0.2564979540400727	0.10227998372080714	0.254331106154979	0.10240754725623734	0.24313725531101227
1	312	nan	0	LSL	LSL	731	731	0	0	0	nan	196	442.0	892.0	1.0	3.331330674527593	0.6568026312674875	0.0	0.3277591973244147	0.13381693854859722	32.5822135492153	26.570660511172846	2.0	1.253475718709858	1.0	18.384776310850235	24.56902647719944	-35.93557088676235	135.66800000000003	0.45109321058688145	27.580392867326736	14.027451500296593	49.23529548943043	24.909804806113243	0.21960784494876862	0.11372549086809158	0.02745099365711212	0.011764712631702423	0.0912519348089657	0.6686239659604597	0.3490196168422699	0.1764705926179886	0.3490196168422699	0.1764705926179886	0.2507308442484249	0.12752228636633267	0.25120048719097154	0.12709084084751654	0.24705882370471954
1	313	nan	0	LSL	LSL	731	731	0	0	0	nan	170	534.0	893.0	1.0	3.010966855243502	0.21066870370226054	0.0	0.3854875283446712	0.15594105730244606	25.848501878360867	21.18962010041709	2.0	1.265022493348015	1.0	19.091883092036785	25.268397291074425	-55.82849099416404	117.04400000000007	0.47685834502103785	24.756863370537758	13.14902000874281	43.129413068294525	22.77254970371723	0.22549019753932953	0.0882352963089943	0.027450978755950928	0.023529410362243652	0.010883788737553447	1.7369835038026495	0.3607843220233917	0.18431372940540314	0.3607843220233917	0.18431372940540314	0.2526210548014057	0.1341736735586001	0.2537024298134972	0.13395617472774843	0.250980406999588
1	314	nan	0	LSL	LSL	731	731	0	0	0	nan	191	1600.0	916.0	1.0	3.2134831646256963	0.6760764054371963	0.0	0.33217391304347826	0.13566305225531813	31.85489768009778	25.553864678361276	2.0	1.2597391259438047	1.0	17.67766952966369	23.4716927882991	49.85644682225672	133.01200000000003	0.46246973365617433	27.54509872198105	14.807843677699566	48.18431507050991	26.301961734890938	0.22647058963775635	0.125490203499794	0.023529425263404846	0.011764705181121826	0.022521488590928257	0.8263133707042906	0.3450980484485626	0.18431372940540314	0.3450980484485626	0.18431372940540314	0.2550472103887134	0.13710966368240338	0.25227390089272206	0.13770660594183737	0.24313725531101227
1	315	nan	0	LSL	LSL	731	731	0	0	0	nan	290	1670.0	886.0	1.0	4.418095854211102	0.7357481509778394	0.0	0.2702702702702703	0.09313655247260219	47.28514336316697	38.62641583165593	2.0	1.275253022382287	1.0	23.962626502110908	32.024111054900004	-66.00735974680781	197.80799999999974	0.3627267041901189	42.76470705866814	22.109804593026638	73.58431589603424	38.141177617013454	0.2235294133424759	0.10588235408067703	0.02745099365711212	0.02352941781282425	0.05019132254601408	1.3255627648832724	0.3529411852359772	0.1921568661928177	0.3529411852359772	0.1921568661928177	0.2545518277301675	0.13160597972039664	0.25373902033115253	0.1315213021276326	0.250980406999588
1	316	nan	0	LSL	LSL	731	731	0	0	0	nan	156	1432.0	918.0	1.0	2.7466609353782663	0.5660127872028445	0.0	0.41711229946524064	0.16998983569332832	25.527019609897827	21.37755832643195	2.0	1.265365189869681	1.0	16.0	21.044384623390595	-86.61916250190781	107.38800000000005	0.515702479338843	22.556863322854042	9.874510131776333	39.07451091706753	16.98431432247162	0.2235294133424759	0.08627451211214066	0.027450978755950928	0.02352941781282425	0.11976266615800756	1.390308616148438	0.3490196168422699	0.14901961386203766	0.3490196168422699	0.14901961386203766	0.25063181469837825	0.10971677924195926	0.2504776340837662	0.10887380975943345	0.24705882370471954
1	317	nan	0	LSL	LSL	731	731	0	0	0	nan	166	1325.0	916.0	1.0	2.7744676680233993	0.35126105943356245	0.0	0.3952380952380952	0.15990574203122246	25.034730971353383	20.615528128088304	2.0	1.2664180526772069	1.0	18.8	23.439456812618243	-0.8131889011985344	114.21600000000005	0.49775112443778113	24.376471236348152	13.090196505188942	42.05882476270199	22.470588982105255	0.22745098173618317	0.11372549086809158	0.023529425263404846	0.023529410362243652	0.05738301435969329	0.9199601276217652	0.3490196168422699	0.20000000298023224	0.3490196168422699	0.20000000298023224	0.2539215753786266	0.13635621359571815	0.2533664142331445	0.13536499386810394	0.250980406999588
1	318	nan	0	LSL	LSL	731	731	0	0	0	nan	150	626.0	917.0	1.0	2.6436329974138526	0.41066320517428173	0.0	0.4166666666666667	0.17634406786279422	23.52218796612449	19.6468827043885	2.0	1.2626464641311341	1.0	16.97056274847714	21.447227760116036	12.843867657001635	103.38800000000006	0.5263157894736842	21.77254955470562	12.337255418300629	38.133334413170815	21.38039308041334	0.23529411852359772	0.13333334028720856	0.01960785686969757	0.011764705181121826	0.01471122607740805	0.33323424229927584	0.30980393290519714	0.1764705926179886	0.30980393290519714	0.1764705926179886	0.25316918086867	0.1434564583523329	0.25422222942113876	0.14253595386942228	0.250980406999588
1	319	nan	0	LSL	LSL	731	731	0	0	0	nan	244	1048.0	920.0	1.0	2.9327942018520172	0.8232402155175449	0.0	0.38125	0.11331541841561817	37.14295803475853	32.01562118716424	2.0	1.2807773278355676	1.0	19.0	21.085803991982587	80.8715081766227	164.49599999999987	0.49795918367346936	35.37647162377834	10.9843140989542	62.28627650439739	19.33725556731224	0.23529411852359772	0.07058823853731155	0.019607841968536377	0.00784313678741455	0.02530201631332582	0.7768928380627076	0.32549020648002625	0.10588235408067703	0.32549020648002625	0.10588235408067703	0.2563512436505677	0.07959647897792899	0.2552716250180221	0.07925104740701738	0.2549019753932953
1	320	nan	0	LSL	LSL	731	731	0	0	0	nan	178	1130.0	920.0	1.0	3.2517816198433898	0.5771054396522814	0.0	0.33648393194706994	0.13828176273948656	29.76498582083901	23.706539182259394	2.0	1.2446017148505681	1.0	18.384776310850235	24.3081604485518	43.750002956236095	127.18400000000007	0.4506329113924051	26.176471278071404	12.047059156000614	44.23137366771698	20.576471135020256	0.21960784494876862	0.10588235408067703	0.023529410362243652	0.011764712631702423	0.017596564452413924	0.597926420235906	0.3294117748737335	0.16078431904315948	0.3294117748737335	0.16078431904315948	0.251696839212225	0.11583710726923667	0.24849086330178077	0.11559815244393402	0.24313725531101227
1	321	nan	0	LSL	LSL	731	731	0	0	0	nan	162	1562.0	920.0	1.0	3.5403916239298265	0.49903153443861437	0.0	0.30623818525519847	0.11873176901546949	28.91019840303379	22.80350850198276	2.0	1.228288617637636	1.0	19.23018460649819	25.053110345039606	68.22858086266265	130.94200000000006	0.4153846153846154	26.509804636240005	15.560784809291363	41.5411776304245	24.866667419672012	0.23137255012989044	0.14509804546833038	0.023529425263404846	0.011764705181121826	0.2866081053079579	0.7348226522841367	0.3529411852359772	0.1921568661928177	0.3529411852359772	0.1921568661928177	0.26247331323009904	0.15406717632961744	0.2564270224100278	0.15349794703501243	0.250980406999588
1	322	nan	0	LSL	LSL	731	731	0	0	0	nan	149	1238.0	922.0	1.0	3.0087120622287	0.5301970718097394	0.0	0.37626262626262624	0.14414001124095907	25.808584791210983	21.840329667841555	2.0	1.2287467189307744	1.0	16.97056274847714	21.882439362415493	73.24209770883078	113.97400000000005	0.4768	24.40000070631504	11.180392481386662	37.905883476138115	17.498039700090885	0.23235294222831726	0.10588235408067703	0.01960785686969757	0.011764712631702423	0.04724740742641024	0.6727451086476173	0.3294117748737335	0.15294118225574493	0.3294117748737335	0.15294118225574493	0.25684211269805307	0.11768834190933328	0.25440190252441686	0.11743650805430124	0.250980406999588
1	323	nan	0	LSL	LSL	731	731	0	0	0	nan	153	1277.0	915.0	1.0	3.123603113302796	0.5024344986979282	0.0	0.36428571428571427	0.14483572835964476	26.42467879406242	21.18962010041709	2.0	1.2417173598516147	1.0	17.67766952966369	22.847180933849728	33.862632495925595	115.21600000000007	0.46153846153846156	23.717647701501846	12.000000432133675	39.07451093196869	19.729412466287613	0.23137255012989044	0.11372549086809158	0.01960785686969757	0.0156862735748291	0.008279702944936388	0.7892841622989946	0.364705890417099	0.16470588743686676	0.364705890417099	0.16470588743686676	0.2578005184945853	0.1304347873058008	0.25538896033966463	0.12895040827638962	0.250980406999588
1	324	nan	0	LSL	LSL	731	731	0	0	0	nan	250	834.0	917.0	1.0	4.082955360203898	0.8707279395324979	0.0	0.3132832080200501	0.07801778718611495	45.75022271814249	39.21734310225516	2.23606797749979	1.2534438386341116	1.0	18.67524312779764	22.49836013994347	9.570337653957244	200.66799999999986	0.4139072847682119	41.21960920095444	17.368627779185772	64.72549240291119	27.501961305737495	0.239215686917305	0.09803921729326248	0.019607841968536377	0.00784313678741455	0.1208921638204597	0.7329411211150202	0.33725491166114807	0.1411764770746231	0.33725491166114807	0.1411764770746231	0.26254528153474166	0.110628202415196	0.25890196961164474	0.11000784522294998	0.25882354378700256
1	325	nan	0	LSL	LSL	731	731	0	0	0	nan	150	991.0	922.0	1.0	2.82442490602151	0.5608108314065273	0.0	0.3787878787878788	0.15712699620321433	25.339599184885483	21.095023109728988	2.0	1.2380711874576988	1.0	16.97056274847714	20.979768254267977	9.695384736163488	109.52800000000006	0.4942339373970346	21.784314304590225	8.066666834056377	38.06666775047779	14.180392444133759	0.2235294133424759	0.08627451211214066	0.027450978755950928	0.00784313678741455	0.06398018816881663	0.190144001654005	0.3803921639919281	0.12941177189350128	0.3803921639919281	0.12941177189350128	0.2562860506422379	0.09490196275360444	0.25377778500318526	0.09453594962755839	0.250980406999588
1	326	nan	0	LSL	LSL	731	731	0	0	0	nan	208	1697.0	922.0	1.0	3.521885831492815	0.6394370112935213	0.0	0.33494363929146537	0.1274923767699964	34.26033052704106	27.51363298439521	2.0	1.2653651898696805	1.0	20.065334461673533	26.340832012372438	-27.32519617309047	143.184	0.43243243243243246	30.26666747033596	15.65490248799324	52.200001403689384	27.09411856532097	0.22745098173618317	0.10196078568696976	0.023529425263404846	0.019607849419116974	0.09226567028671893	1.2447746530569601	0.3294117748737335	0.1764705926179886	0.3294117748737335	0.1764705926179886	0.25222222891946633	0.13045752073327702	0.2509615452100451	0.13026018541019696	0.24313725531101227
1	327	nan	0	LSL	LSL	731	731	0	0	0	nan	175	1062.0	920.0	1.0	3.0220628017719746	0.23885033673814654	0.0	0.3615702479338843	0.14847958883719023	26.358075554328824	21.587033144922902	2.0	1.2645512260358964	1.0	19.79898987322333	25.595177750510253	80.2403627351894	121.70000000000007	0.47043010752688175	25.30588299036026	9.28235313296318	43.7686285674572	16.176470927894115	0.21568627655506134	0.08137255162000656	0.023529425263404846	0.011764705181121826	0.050464363046140395	0.8585007795809025	0.364705890417099	0.11764705926179886	0.364705890417099	0.11764705926179886	0.2530588299036026	0.09282353132963181	0.25010644895689826	0.09243697673082352	0.239215686917305
1	328	nan	0	LSL	LSL	731	731	0	0	0	nan	184	468.0	921.0	1.0	3.1606787181573326	0.5065594822648734	0.0	0.3333333333333333	0.14371934204772446	29.174070850641275	23.769728648009426	2.0	1.2546348572955757	1.0	18.384776310850235	25.154030246758808	51.591158447130994	126.84000000000007	0.45885286783042395	25.811765357851982	14.66274556517601	46.84706021845341	26.450981222093105	0.23137255012989044	0.125490203499794	0.023529410362243652	0.019607841968536377	0.06047229141425213	0.9518737497111607	0.3176470696926117	0.18431372940540314	0.3176470696926117	0.1882352977991104	0.2530565231161959	0.14375240750172558	0.25460358814376854	0.14375533272876687	0.2549019753932953
1	329	nan	0	LSL	LSL	731	731	0	0	0	nan	178	502.0	922.0	1.0	3.0843964416845013	0.33574849316046385	0.0	0.3852813852813853	0.1497523806128086	27.247181326006682	21.633307652783937	2.0	1.2709291951933506	1.0	19.79898987322333	25.665527963306097	63.11842760272018	122.21600000000007	0.4671916010498688	26.27843204140663	13.200000487267971	45.13333463668823	22.525491014122963	0.22549019753932953	0.10000000149011612	0.02745099365711212	0.019607841968536377	0.07679855503556905	1.281751142408019	0.3294117748737335	0.1725490242242813	0.3294117748737335	0.1725490242242813	0.25267723116737145	0.12692308160834587	0.25355805975667545	0.1265477023265335	0.250980406999588
1	330	nan	0	LSL	LSL	731	731	0	0	0	nan	182	1208.0	920.0	1.0	3.1380500964088602	0.540650805302018	0.0	0.35968379446640314	0.14514431604368616	29.212496225181543	23.769728648009426	2.0	1.261203874963743	1.0	18.384776310850235	24.574928140658457	51.68852757258307	125.52800000000006	0.4666666666666667	26.298039883375168	11.96470608562231	45.85490329563618	20.917647391557693	0.2235294133424759	0.10980392247438431	0.027450978755950928	0.00784313678741455	0.10631061449979848	0.3116184847340254	0.3490196168422699	0.13333334028720856	0.3490196168422699	0.13333334028720856	0.2528657681093766	0.11504525082329145	0.2519500181078911	0.11493212852504227	0.250980406999588
1	331	nan	0	LSL	LSL	731	731	0	0	0	nan	210	1280.0	922.0	1.0	3.505701240694288	0.6119835497423772	0.0	0.33816425120772947	0.12663666932666756	33.98047985619331	26.92582403567252	2.0	1.2684168208007018	1.0	20.92728409307321	26.874158816428864	-64.35743352323426	144.356	0.430327868852459	30.968628242611885	17.231373243033886	52.88235440850258	29.643138453364372	0.23137255012989044	0.13333334028720856	0.019607841968536377	0.00784313678741455	0.031088029860890064	0.3984927714901791	0.3333333432674408	0.1764705926179886	0.3333333432674408	0.1764705926179886	0.2538412151033761	0.141240764287163	0.25182073527858373	0.14115780215887797	0.24705882370471954
1	332	nan	0	LSL	LSL	731	731	0	0	0	nan	240	1555.0	922.0	1.0	4.301961625906268	0.8032427906579014	0.0	0.24242424242424243	0.08341022840840502	44.054311721500824	35.805027579936315	2.0	1.2421870486709508	1.0	22.188007849009164	26.24102831490463	37.80530220358428	190.1519999999998	0.3846153846153845	39.898040398955345	23.80392235517502	62.09804114699364	37.65098164975643	0.239215686917305	0.13725490868091583	0.01960785686969757	0.0156862735748291	0.18975961444895742	1.1275752882929777	0.3294117748737335	0.21176470816135406	0.3294117748737335	0.21176470816135406	0.2624871078878641	0.15660475233667775	0.2587418381124735	0.15687909020731847	0.2549019753932953
1	333	nan	0	LSL	LSL	731	731	0	0	0	nan	266	1799.0	937.0	1.0	3.328110600248622	0.8501454298373688	-2.0	0.2878787878787879	0.11113813019738898	42.02030158938945	36.05551275463989	2.8284271247461903	1.3239178339638233	1.0	19.79898987322333	22.125703838931873	47.85860433035415	173.42599999999987	0.4823209428830462	33.29411852359772	13.133333675563335	63.40784481167793	25.164706498384476	0.21764706075191498	0.08235294371843338	0.03529413044452667	0.0156862810254097	0.4809345969089111	0.9452352788216017	0.545098066329956	0.14901961386203766	0.545098066329956	0.14901961386203766	0.22804190769587476	0.0899543402435845	0.23837535643487945	0.09460415976836269	0.24705882370471954
1	334	nan	0	LSL	LSL	731	731	0	0	0	nan	191	738.0	922.0	1.0	3.7448531826273106	0.5572605017454583	0.0	0.3339160839160839	0.1169057071593025	32.85530989550388	25.495097567963924	2.0	1.246355098791427	1.0	21.0	27.28100318646841	4.133685398049567	143.286	0.4046610169491525	30.003922402858734	15.290196493268013	48.34902097284794	25.0000007301569	0.22254902124404907	0.10196078568696976	0.0313725471496582	0.027450986206531525	0.20565527462648825	1.0824674659112448	0.3843137323856354	0.20000000298023224	0.3843137323856354	0.20000000298023224	0.2564437812210148	0.13068544011340183	0.25313623545993685	0.13089005617883193	0.24705882370471954
1	335	nan	0	LSL	LSL	731	731	0	0	0	nan	174	519.0	922.0	1.0	3.785186840633581	0.526922207884131	0.0	0.3026086956521739	0.11689001610269238	31.229242583509922	24.73863375370596	2.0	1.2167280351646834	1.0	21.213203435596427	26.542155405833572	-9.704543175524536	136.77000000000007	0.39816933638443935	27.215687036514282	14.733333870768547	43.70980513095856	24.21960873901844	0.2235294133424759	0.12941177189350128	0.027450978755950928	0.011764705181121826	0.20981034171586818	0.4140536045223871	0.3450980484485626	0.1725490242242813	0.3450980484485626	0.1725490242242813	0.254352215294526	0.13769470907260326	0.25120577661470433	0.13919315367251978	0.24313725531101227
1	336	nan	0	LSL	LSL	731	731	0	0	0	nan	202	1363.0	922.0	1.0	3.151991184064774	0.8144335109298362	0.0	0.3543859649122807	0.13373710464242897	34.85267071337661	29.832867780352597	2.0	1.2711967620322802	1.0	16.91835598486949	20.22350225273085	19.8101737221188	137.77000000000004	0.51010101010101	29.364706709980965	11.517647251486778	51.56862910091877	20.24313758313656	0.23529411852359772	0.09019608050584793	0.019607841968536377	0.00784313678741455	0.0888159126553007	0.5081668780707049	0.3294117748737335	0.12941177189350128	0.3294117748737335	0.12941177189350128	0.2553452757389649	0.1001534543607546	0.2552902430738553	0.10021355239176515	0.2549019753932953
1	337	nan	0	LSL	LSL	731	731	0	0	0	nan	132	345.0	923.0	1.0	3.0984456929618194	0.6845226048701941	0.0	0.35294117647058826	0.13511034286669718	26.120431279130088	21.840329667841555	2.0	1.2171897542296373	1.0	16.0	19.041575896510135	6.879965541366182	110.80200000000005	0.4672566371681416	22.278432086110115	9.192157104611397	34.64705999195576	14.956863135099411	0.239215686917305	0.09803921729326248	0.023529410362243652	0.0156862735748291	0.19116901914142947	0.712843005306193	0.3294117748737335	0.14901961386203766	0.3294117748737335	0.14901961386203766	0.265219429596549	0.10943044172156424	0.262477727211786	0.11330956920529857	0.26274511218070984
1	338	nan	0	LSL	LSL	731	731	0	0	0	nan	211	1624.0	922.0	1.0	3.833810591445773	0.35952973986859976	0.0	0.2910344827586207	0.10577884290729664	33.19854910632142	28.160255680657446	2.0	1.2473742156061307	1.0	23.33452377915607	30.978682544266594	76.14120582858905	158.32399999999996	0.3914656771799629	32.60000105202198	15.470588780939579	53.890197813510895	26.090197019279003	0.23137255012989044	0.11764705926179886	0.023529410362243652	0.007843144237995148	0.012956871767546986	0.5942190368107516	0.4000000059604645	0.14509804546833038	0.4000000059604645	0.14509804546833038	0.25873016707953955	0.12278245064237761	0.2554037811066867	0.12365022284018484	0.250980406999588
1	339	nan	0	LSL	LSL	731	731	0	0	0	nan	149	1010.0	922.0	1.0	2.7194075655429515	0.5371856197563929	0.0	0.37343358395989973	0.16142274411102012	24.59484748881668	20.396078054371138	2.0	1.2341090670732127	1.0	16.099689437998485	20.744869763676103	17.213991867104333	107.70000000000006	0.5085324232081911	21.984314307570457	8.286274656653404	37.74509917199612	14.34901986271143	0.23137255012989044	0.09019608050584793	0.019607841968536377	0.00784313678741455	0.07922536845336547	0.22110703437857956	0.3333333432674408	0.12156862765550613	0.3333333432674408	0.12156862765550613	0.25563156171593554	0.09635203089131865	0.25332281323487327	0.09630214672960691	0.250980406999588
1	340	nan	0	LSL	LSL	731	731	0	0	0	nan	175	1095.0	920.0	1.0	3.4409726947335106	0.631327607866169	0.0	0.35	0.13038176488007258	30.97195596948883	25.0	2.0	1.2345932792523575	1.0	18.65036368475882	24.019255099338938	76.53096484401415	129.87200000000004	0.43478260869565216	27.282353699207306	12.02352961152792	44.4274522960186	19.745098389685154	0.23529411852359772	0.10588235408067703	0.019607841968536377	0.00784313678741455	0.05824252233455112	0.5914618398708104	0.32549020648002625	0.13725490868091583	0.32549020648002625	0.13725490868091583	0.2549752682168907	0.11236943562175626	0.25387115597724913	0.11282913365534374	0.250980406999588
1	341	nan	0	LSL	LSL	731	731	0	0	0	nan	157	1116.0	925.0	1.0	3.145420307057643	0.5720297204863876	0.0	0.35926773455377575	0.14633234889681618	27.45306519306454	22.561028345356956	2.0	1.2285493693879537	1.0	16.97056274847714	22.517907087051796	-69.52014150553445	116.11400000000006	0.46726190476190477	23.925490826368332	10.450980693101883	39.850981533527374	17.509804420173168	0.22745098173618317	0.0990196093916893	0.023529425263404846	0.007843144237995148	0.11341835888026994	0.7223746646884879	0.3450980484485626	0.1411764770746231	0.3450980484485626	0.1411764770746231	0.2572633422190143	0.11237613648496649	0.25382790785686227	0.11152741668900107	0.250980406999588
1	342	nan	0	LSL	LSL	731	731	0	0	0	nan	182	589.0	922.0	1.0	3.0430993500558357	0.3812883563329049	0.0	0.3446969696969697	0.14988232871348417	27.60596459343059	23.194827009486403	2.0	1.2721928859527536	1.0	19.79898987322333	25.52050398475224	75.97935396244054	123.52800000000006	0.4660691421254802	25.866667315363884	15.48627507686615	46.06666803359985	27.662746131420135	0.2294117659330368	0.14509804546833038	0.023529410362243652	0.00784313678741455	0.03356026311979408	0.1995916613977605	0.32156863808631897	0.18431372940540314	0.32156863808631897	0.18431372940540314	0.2535947776016067	0.15182622624378578	0.253113560624175	0.15199311061219856	0.250980406999588
1	343	nan	0	LSL	LSL	731	731	0	0	0	nan	180	1160.0	922.0	1.0	3.134864517059728	0.5775569607596003	0.0	0.36	0.14626785101145828	29.39462126743466	24.73863375370596	2.0	1.2575974020452632	1.0	19.0	23.99631049641424	-12.30606245129425	124.35600000000008	0.46632124352331605	25.611765384674072	10.525490373373032	45.07058946788311	18.505882665514946	0.2235294133424759	0.0941176488995552	0.027450978755950928	0.011764705181121826	0.13317556122830687	0.4470680606521129	0.35686275362968445	0.13333334028720856	0.35686275362968445	0.13333334028720856	0.2510957390654321	0.10319108209189247	0.25039216371046175	0.10281045925286081	0.24705882370471954
1	344	nan	0	LSL	LSL	731	731	0	0	0	nan	187	690.0	922.0	1.0	3.1819795304651604	0.21895135784371542	0.0	0.32521739130434785	0.1351938954352977	27.887258816264236	24.020824298928627	2.0	1.2483347603209245	1.0	20.506096654409877	27.210596097765098	86.7763306469958	131.84000000000006	0.4495192307692308	27.12941248714924	12.62352979928255	47.23137378692627	22.145098693668842	0.23137255012989044	0.10196078568696976	0.021568626165390015	0.0156862810254097	0.07070680378635863	0.10715668580232113	0.34117648005485535	0.15294118225574493	0.34117648005485535	0.15294118225574493	0.25593785365235133	0.11908990376681652	0.2525741913739373	0.1184229876666783	0.2450980395078659
1	345	nan	0	LSL	LSL	731	731	0	0	0	nan	232	929.0	922.0	1.0	3.7399509526436674	0.5185950126546556	0.0	0.2857142857142857	0.1111156061276023	35.739032494443336	28.460498941515414	2.0	1.2585989196815388	1.0	22.627416997969522	30.55758782359219	51.9199515925881	161.97999999999993	0.40559440559440557	33.207844004034996	12.341176711022854	58.29019774496555	21.827451407909393	0.2235294133424759	0.08235294371843338	0.027450978755950928	0.011764705181121826	0.0686698459213531	0.729955385931626	0.35686275362968445	0.12156862765550613	0.35686275362968445	0.12156862765550613	0.25349499239721374	0.09420745580933476	0.2512508523489895	0.09408384227547152	0.24705882370471954
1	346	nan	0	LSL	LSL	731	731	0	0	0	nan	168	1610.0	924.0	1.0	2.9275369891790652	0.31717471382230156	0.0	0.38181818181818183	0.1572396757139934	25.711634943186763	21.213203435596427	2.0	1.2612038749637426	1.0	19.0	24.38406927122782	85.21735421122253	115.87200000000006	0.484149855907781	24.40392217040062	13.08627501130104	42.56078550219536	22.898040138185024	0.2235294133424759	0.12941177189350128	0.027450978755950928	0.00784313678741455	0.020488553143201114	0.2947277507297733	0.33725491166114807	0.16078431904315948	0.33725491166114807	0.16078431904315948	0.2542075226083398	0.13631536470105252	0.25333800894163905	0.13629785796538704	0.24705882370471954
1	347	nan	0	LSL	LSL	731	731	0	0	0	nan	226	1254.0	921.0	1.0	3.7716053268860152	0.4878539490422597	0.0	0.288265306122449	0.11048955480669188	35.111417017886225	27.65863337187866	2.0	1.2526347541128553	1.0	23.33452377915607	30.64964312811732	-49.285023233951264	160.32399999999993	0.39270199826238056	33.72941266000271	14.819608218967915	57.188236862421036	25.3490202575922	0.23137255012989044	0.09803921729326248	0.023529410362243652	0.011764712631702423	0.03286034403117093	0.7989147192947584	0.34117648005485535	0.1411764770746231	0.34117648005485535	0.1411764770746231	0.255525853484869	0.11226975923460542	0.2530452958514205	0.11216380644952302	0.24705882370471954
1	348	nan	0	LSL	LSL	731	731	0	0	0	nan	168	1330.0	923.0	1.0	3.5277350896230693	0.3758891104067957	0.0	0.31758034026465026	0.12377875025716847	28.52213794822632	22.847319317591726	2.0	1.2265108563640623	1.0	20.506096654409877	26.430457027029338	4.124503932008821	130.59800000000007	0.4132841328413284	26.71372625231743	14.56470637768507	43.2666679918766	23.945098854601383	0.23137255012989044	0.12941177189350128	0.027450978755950928	0.011764705181121826	0.19044310844464973	0.7880177939718519	0.3294117748737335	0.18039216101169586	0.3294117748737335	0.18039216101169586	0.2593565655564799	0.14140491628820456	0.2575396904278369	0.14253035032500824	0.2549019753932953
1	349	nan	0	LSL	LSL	731	731	0	0	0	nan	127	842.0	934.0	1.0	3.4984725043509832	0.7165582300798725	0.0	0.3207070707070707	0.11767248638959317	27.62763342487214	21.587033144922902	2.0	1.1752349133538504	1.0	16.63536275882336	19.27102792757438	-12.569630459970337	116.45800000000006	0.4276094276094276	22.364706695079803	9.290196172893047	32.91372671723366	13.823529541492462	0.24313725531101227	0.10196078568696976	0.013725504279136658	0.003921568393707275	0.025802603618624992	0.18609643432631887	0.3176470696926117	0.125490203499794	0.3176470696926117	0.125490203499794	0.26005472901255583	0.1080255368941052	0.2591632024979028	0.10884668930309026	0.2607843279838562
1	350	nan	0	LSL	LSL	731	731	0	0	0	nan	172	256.0	934.0	1.0	3.070887111571008	0.4238743530874387	0.0	0.3722943722943723	0.15340406678001964	27.214104759752352	22.47220505424423	2.0	1.2599458030154356	1.0	18.384776310850235	24.6483862214825	30.936813265531228	118.70000000000007	0.4712328767123288	24.68235357105732	12.380392521619797	43.49804046750069	21.690196707844734	0.22745098173618317	0.11372549086809158	0.02745099365711212	0.011764705181121826	0.05277919620292777	0.5484156317588226	0.32549020648002625	0.1568627506494522	0.32549020648002625	0.1568627506494522	0.2518607507250747	0.12633053593489588	0.2528955841133761	0.1261057948130508	0.250980406999588
1	351	nan	0	LSL	LSL	731	731	0	0	0	nan	159	366.0	941.0	1.0	3.6324463074498157	0.7692419480680811	0.0	0.33974358974358976	0.11846114637675162	32.346367656033166	26.248809496813376	2.0	1.2189382590065612	1.0	17.0	20.667957717930513	9.913772215524528	129.87200000000007	0.4422809457579972	26.141177251935005	10.070588454604149	41.77255056798458	16.176470942795277	0.24313725531101227	0.08627451211214066	0.01960785686969757	0.011764705181121826	0.13413971801846492	0.406627905440575	0.32156863808631897	0.14901961386203766	0.32156863808631897	0.14901961386203766	0.264052295474091	0.10172311570307221	0.2627204438238024	0.10173881096097659	0.25882354378700256
1	352	nan	0	LSL	LSL	731	731	0	0	0	nan	147	710.0	948.0	1.0	3.2514086453130244	0.5101621317196686	0.0	0.3868421052631579	0.1393251396798239	26.48528292823183	21.095023109728988	2.0	1.2278739774357712	1.0	18.0	22.779415841496046	-69.48206150131162	115.14600000000004	0.450920245398773	24.38431440293789	13.321569070219994	37.81176571547985	20.898039899766445	0.23039215803146362	0.125490203499794	0.023529410362243652	0.011764705181121826	0.13473129385041258	0.8745879619336706	0.35686275362968445	0.18431372940540314	0.35686275362968445	0.18431372940540314	0.2621969290638483	0.14324267817440853	0.25722289602367243	0.14216353673310506	0.24705882370471954
1	353	nan	0	LSL	LSL	731	731	0	0	0	nan	236	734.0	955.0	1.0	3.0412754084182185	0.7506263500636641	0.0	0.29064039408866993	0.09257907974682837	35.68973495876534	32.2490309931942	3.0	1.301562358237273	1.0	19.751399517753942	23.581169189068426	43.81374128433298	178.97999999999976	0.4390697674418605	35.713726580142975	16.345098473131657	61.6156884431839	27.462745815515518	0.239215686917305	0.0941176488995552	0.019607841968536377	0.0156862735748291	0.17753498756658886	1.3936004707082816	0.3450980484485626	0.16862745583057404	0.3450980484485626	0.16862745583057404	0.2626009307363454	0.1201845475965563	0.26108342560671144	0.11636756701489627	0.26274511218070984
1	354	nan	0	LSL	LSL	731	731	0	0	0	nan	377	1446.0	949.0	1.0	4.0988278865896275	0.8418771175272941	0.0	0.2677556818181818	0.07102919960669876	55.17875607015647	48.02082881417188	2.0	1.2803539368062395	1.0	26.41078211194636	29.77827890572579	28.97190675619478	258.25999999999954	0.39663335086796425	55.8588250875473	24.00000051409006	96.02745388448238	41.517647959291935	0.22843137383460999	0.09803921729326248	0.023529425263404846	0.011764705181121826	0.1094631855288553	1.280760591836787	0.37254902720451355	0.16862745583057404	0.37254902720451355	0.16862745583057404	0.256233142603428	0.11009174547747734	0.25471473178907794	0.11012638715992555	0.250980406999588
1	355	nan	0	LSL	LSL	731	731	0	0	0	nan	192	545.0	949.0	1.0	3.825363702069453	0.3735254219394211	0.0	0.2962962962962963	0.11163632231645143	31.725397973588493	26.476404589747453	2.0	1.2341318687800749	1.0	22.360679774997898	29.42911186869618	-55.743339292372106	147.01199999999997	0.3922369765066394	29.701961636543274	17.5686279758811	48.709805339574814	29.180393025279045	0.23137255012989044	0.12941177189350128	0.023529425263404846	0.019607841968536377	0.08341457468280382	0.7754617466385413	0.3490196168422699	0.19607843458652496	0.3490196168422699	0.20000000298023224	0.2560513934184765	0.15145368944725085	0.2536969028102855	0.15198121367332837	0.250980406999588
1	356	nan	0	LSL	LSL	731	731	0	0	0	nan	229	1025.0	949.0	1.0	3.4798895699301022	0.7534062354470055	0.0	0.34077380952380953	0.11381134251874402	37.65513035041151	31.144823004794873	2.0	1.2690400570098983	1.0	19.160314377870304	24.7603325908311	-5.22356420332312	159.01199999999994	0.437440305635148	34.41176562011242	14.713725820183754	58.51372727751732	25.15294174849987	0.23235294222831726	0.09803921729326248	0.01960785686969757	0.011764705181121826	0.04250959265310088	0.8140026230533179	0.3294117748737335	0.14509804546833038	0.3294117748737335	0.14509804546833038	0.25680422104561507	0.10980392403122205	0.25551845972714987	0.10983817357423524	0.250980406999588
1	357	nan	0	LSL	LSL	731	731	0	0	0	nan	153	1647.0	950.0	1.0	3.0537080170899706	0.45897334454508326	0.0	0.38636363636363635	0.14235392556586238	25.821718662903795	21.470910553583888	2.0	1.2477888120616445	1.0	17.0	22.941306912385528	73.02550503101891	116.21600000000005	0.4714946070878274	24.015686959028244	10.305882573127747	38.91764825582504	16.66274543851614	0.23137255012989044	0.09803921729326248	0.023529410362243652	0.011764705181121826	0.05488324728288688	0.5242398331795581	0.33725491166114807	0.1411764770746231	0.33725491166114807	0.1411764770746231	0.2554860314790239	0.10963704865029518	0.25436371409035974	0.10890683293147804	0.250980406999588
1	358	nan	0	LSL	LSL	731	731	0	0	0	nan	120	845.0	950.0	1.0	3.2518938262132275	0.6572954700325727	0.0	0.3333333333333333	0.1303435433447006	25.2178172148308	20.615528128088304	2.0	1.198079605180837	1.0	16.086305690531645	19.004978678668618	-62.5711467459369	107.56000000000004	0.4444444444444444	21.007843777537346	9.058823727071285	30.95686376094818	13.247059106826782	0.239215686917305	0.09803921729326248	0.019607841968536377	0.011764705181121826	0.10156032661279855	0.35882226954227364	0.3176470696926117	0.13725490868091583	0.3176470696926117	0.13725490868091583	0.2593560960189796	0.11183732996384303	0.2579738646745682	0.11039215922355652	0.2549019753932953
1	359	nan	0	LSL	LSL	731	731	0	0	0	nan	149	1562.0	949.0	1.0	4.699887471172932	0.6259872206524316	0.0	0.2586805555555556	0.08870510176819776	33.32194831501525	24.698178070456937	2.0	1.1706470259811605	1.0	21.2908874120468	25.985565425216492	40.63338658597111	145.286	0.3337066069428891	27.905883312225342	13.596078902482986	38.50588355958462	19.007843770086765	0.23529411852359772	0.11372549086809158	0.01960785686969757	0.011764705181121826	0.2270280042432388	0.37586863287964134	0.364705890417099	0.1568627506494522	0.364705890417099	0.1568627506494522	0.2632630501153334	0.12826489530644328	0.2584287487220444	0.1275694212757501	0.2549019753932953
1	360	nan	0	LSL	LSL	731	731	0	0	0	nan	184	1576.0	949.0	1.0	2.980125132346405	0.7438938423027378	0.0	0.36507936507936506	0.13959523469964027	31.100264951262886	27.16615541441225	2.0	1.2710991901842865	1.0	16.127616066858735	20.784238690537872	-13.311807272168782	128.70000000000007	0.4979702300405954	26.807843819260597	14.674510218203068	46.0862757563591	25.466667391359806	0.2235294133424759	0.10980392247438431	0.023529410362243652	0.023529410362243652	0.11284812273102274	0.6724488848806179	0.37254902720451355	0.20392157137393951	0.37254902720451355	0.20392157137393951	0.25290418697415656	0.13843877564342516	0.2504688899802125	0.13840580103999894	0.24313725531101227
1	361	nan	0	LSL	LSL	731	731	0	0	0	nan	192	1745.0	949.0	1.0	3.2688447045163236	0.2519036993472333	0.0	0.34782608695652173	0.13946802793484442	28.752623816881925	23.194827009486403	2.0	1.2684328398093812	1.0	21.213203435596427	27.8254180095705	-29.2404148165807	131.52800000000005	0.44341801385681295	27.858824238181114	14.87058874964714	48.549021035432816	25.96078521758318	0.22745098173618317	0.11764705926179886	0.027450978755950928	0.0156862735748291	0.06783129332415606	0.8666377812636346	0.3294117748737335	0.1725490242242813	0.3294117748737335	0.1725490242242813	0.2532620385289192	0.13518717045133763	0.25285948455954593	0.13521242300824574	0.250980406999588
1	362	nan	0	LSL	LSL	731	731	0	0	0	nan	218	607.0	950.0	1.0	3.8204938173905076	0.2007987856602778	0.0	0.3224852071005917	0.1217346902895761	32.911419615270916	26.248809496813376	2.0	1.2661669110900908	1.0	24.041630560342615	32.24109648826423	-41.62829269752033	150.01199999999997	0.39853747714808047	32.00784395635128	15.35686320066452	55.21176625788212	26.61176549643278	0.22745098173618317	0.11764705926179886	0.023529410362243652	0.00784313678741455	0.07006225016029187	0.354769664373189	0.3333333432674408	0.14509804546833038	0.3333333432674408	0.14509804546833038	0.25403050759008955	0.12187986667194063	0.25326498283432164	0.12207231879097606	0.24705882370471954
1	363	nan	0	LSL	LSL	731	731	0	0	0	nan	200	571.0	950.0	1.0	3.3679978113560485	0.570455714407593	0.0	0.34782608695652173	0.13287938366625676	32.02832112634611	26.0	2.0	1.267695526217006	1.0	20.506096654409877	26.305768521957866	59.52963190068953	137.52800000000002	0.4410143329658214	29.164706647396088	15.454902529716492	49.86666801571846	26.654902935028076	0.2235294133424759	0.12156862765550613	0.023529410362243652	0.011764705181121826	0.10180754320405519	0.5373565395311317	0.34117648005485535	0.16862745583057404	0.34117648005485535	0.16862745583057404	0.2514198848913456	0.13323191835962492	0.2493333400785923	0.13327451467514037	0.24313725531101227
1	364	nan	0	LSL	LSL	731	731	0	0	0	nan	188	1315.0	949.0	1.0	3.165024559921949	0.17472497075783675	0.0	0.3553875236294896	0.14262991371484987	27.76359334395516	22.561028345356956	2.0	1.2697376495673138	1.0	21.213203435596427	27.336513712274808	63.20868287418198	128.70000000000007	0.45355850422195415	27.050981104373932	14.631373144686222	46.76470708847046	25.533334337174892	0.2235294133424759	0.125490203499794	0.023529410362243652	0.00784313678741455	0.01914874364819121	0.5009324232858849	0.3294117748737335	0.18039216101169586	0.3294117748737335	0.1882352977991104	0.2504720472627216	0.13547567726561316	0.24874844195994925	0.13581560817646218	0.239215686917305
1	365	nan	0	LSL	LSL	731	731	0	0	0	nan	256	1319.0	949.0	1.0	4.241211201893238	0.8015310392187308	0.0	0.2962962962962963	0.0901446451087856	45.1281665432034	36.138621999185304	2.0	1.2556195319531755	1.0	21.768891000338428	26.984530227811337	13.745001196737835	188.9099999999998	0.38152011922503726	40.34509916603565	21.341177225112915	65.64706076681614	35.03921693563461	0.23529411852359772	0.125490203499794	0.01960785686969757	0.011764705181121826	0.24101212310564868	0.72260233370656	0.3450980484485626	0.16470588743686676	0.3450980484485626	0.16470588743686676	0.2586224305515106	0.13680241810969818	0.25643383112037554	0.1368719411548227	0.250980406999588
1	366	nan	0	LSL	LSL	731	731	0	0	0	nan	148	1525.0	949.0	1.0	4.068892928251571	0.6772986841681049	0.0	0.2803030303030303	0.09667599649049122	31.570918994750066	25.0	2.0	1.1999863496381533	1.0	17.768557889838334	23.226982631595448	-40.30548514918757	138.7	0.3654320987654321	27.631373420357704	12.580392576754093	39.129412949085236	18.396079041063786	0.23529411852359772	0.10980392247438431	0.023529425263404846	0.0156862735748291	0.41876743706341274	0.37680734841471253	0.35686275362968445	0.16078431904315948	0.35686275362968445	0.16078431904315948	0.2708958178466442	0.12333718212504013	0.264387925331657	0.12429783135853908	0.25882354378700256
1	367	nan	0	LSL	LSL	731	731	0	0	0	nan	147	355.0	950.0	1.0	2.680322367795662	0.41381973274814043	0.0	0.4083333333333333	0.1728171865055384	23.463797943139156	19.4164878389476	2.0	1.2515833745394351	1.0	16.97056274847714	21.360476022131195	21.34015769015687	103.38800000000005	0.513986013986014	22.062745720148087	10.27843165397644	37.800001338124275	17.494118086993694	0.24215686321258545	0.11372549086809158	0.015686288475990295	0.003921575844287872	0.04648714911786189	0.16772027173598483	0.30588236451148987	0.1411764770746231	0.30588236451148987	0.1411764770746231	0.2565435548854429	0.11951664713926094	0.2571428662457434	0.1190076060339707	0.2549019753932953
1	368	nan	0	LSL	LSL	731	731	0	0	0	nan	161	1253.0	949.0	1.0	2.797402522451495	0.23184117184922215	0.0	0.38333333333333336	0.16116047188251573	24.310715540233097	20.223748416156685	2.0	1.2648423000421705	1.0	18.384776310850235	23.648337368933074	10.422378989869747	112.04400000000005	0.49538461538461537	23.505883023142815	9.458823680877686	40.6980404406786	16.568627700209618	0.2235294133424759	0.0941176488995552	0.023529425263404846	0.00784313678741455	0.1297652123675644	0.4987753353274865	0.3490196168422699	0.12941177189350128	0.3490196168422699	0.12941177189350128	0.2554987285124219	0.10281330087910527	0.2527828598799913	0.1029107310572026	0.250980406999588
1	369	nan	0	LSL	LSL	731	731	0	0	0	nan	193	1283.0	951.0	1.0	2.7281008966693525	0.8161608136604163	0.0	0.3762183235867446	0.13373292771652137	31.73755374012437	27.202941017470888	2.0	1.2552695715272486	1.0	15.49516053482506	18.338746377014157	17.12341793299232	134.66800000000006	0.5244565217391305	27.666667357087135	11.913725726306438	49.75294281542301	21.274510219693184	0.239215686917305	0.10196078568696976	0.017647072672843933	0.011764705181121826	0.04846881952765583	0.09969379422529996	0.3176470696926117	0.1411764770746231	0.3176470696926117	0.1411764770746231	0.25617284589895495	0.11031227524357813	0.2577872684736944	0.11023062289996469	0.2568627595901489
1	370	nan	0	LSL	LSL	731	731	0	0	0	nan	176	1368.0	949.0	1.0	3.0790982071411857	0.4078680353852675	0.0	0.34782608695652173	0.14856531896532352	27.463996085569697	22.80350850198276	2.0	1.2501385603274984	1.0	18.384776310850235	25.075751412365747	-35.01419181151628	122.01200000000007	0.4674634794156706	25.047059431672096	11.431372910737991	45.05490326881409	20.55294183641672	0.23137255012989044	0.0941176488995552	0.01960785686969757	0.023529410362243652	0.028241020948258453	1.253945416859394	0.3450980484485626	0.18039216101169586	0.3450980484485626	0.18039216101169586	0.2555822390986949	0.1166466623544693	0.2559937685728073	0.1167780786160041	0.250980406999588
1	371	nan	0	LSL	LSL	731	731	0	0	0	nan	172	250.0	954.0	1.0	2.9902464166369196	0.46759935456810414	0.0	0.39359267734553777	0.1546627722096607	27.147896500749642	22.561028345356956	2.0	1.2687523066535833	1.0	18.0	23.9971257606759	-1.7148521493064925	118.21600000000005	0.48044692737430167	25.117647722363472	11.247059129178524	43.4392169713974	19.36078482121229	0.23137255012989044	0.09803921729326248	0.023529410362243652	0.0156862735748291	0.023764464405413376	0.5568058313568482	0.32156863808631897	0.16078431904315948	0.32156863808631897	0.16078431904315948	0.25117647722363473	0.11247059129178524	0.2525535870430081	0.11256270244890867	0.250980406999588
1	372	nan	0	LSL	LSL	731	731	0	0	0	nan	225	813.0	951.0	1.0	4.699091450406846	0.7290772199105325	0.0	0.2840909090909091	0.08912432799657997	42.8211855229489	32.984845004941285	2.0	1.2373198649763117	1.0	22.0707418783063	29.308166024941105	76.76950417241342	178.1139999999998	0.34856700232378	38.0470599681139	19.764706633985043	57.65490373969078	30.20392270386219	0.23529411852359772	0.125490203499794	0.019607841968536377	0.011764705181121826	0.11158916656013775	0.0883190306590205	0.3137255012989044	0.16078431904315948	0.3137255012989044	0.16470588743686676	0.25882353719805373	0.13445378662574858	0.2562440166208479	0.13423965646160974	0.250980406999588
1	373	nan	0	LSL	LSL	731	731	0	0	0	nan	160	1593.0	954.0	1.0	2.687281233545644	0.47576857033592057	0.0	0.3827751196172249	0.16015947516274856	24.88437902031248	21.095023109728988	2.0	1.2602475644174338	1.0	16.994116628998402	21.88756573966822	-18.428235973426137	112.04400000000005	0.5111821086261981	23.423530012369156	13.317647449672222	40.94902090728283	23.337255597114563	0.239215686917305	0.125490203499794	0.015686288475990295	0.019607841968536377	0.0281382764294363	0.7062398199912577	0.30980393290519714	0.1882352977991104	0.30980393290519714	0.1882352977991104	0.2546035870909691	0.1447570374964372	0.2559313806705177	0.145857847481966	0.2549019753932953
1	374	nan	0	LSL	LSL	731	731	0	0	0	nan	172	907.0	954.0	1.0	2.9828611134320417	0.5581543076133454	0.0	0.3739130434782609	0.15340406678001967	27.850061595786972	22.80350850198276	2.0	1.259945803015436	1.0	17.67766952966369	23.10823125275521	63.8185268840775	118.70000000000006	0.4811188811188811	24.576471239328384	9.41176487505436	42.74509920179844	16.47058853507042	0.2235294133424759	0.08627451211214066	0.027450978755950928	0.011764705181121826	0.11068102180381818	0.6630820382670876	0.35686275362968445	0.12156862765550613	0.35686275362968445	0.12156862765550613	0.250780318768657	0.09603841709239143	0.2485180186151072	0.09575923566901406	0.24313725531101227
1	375	nan	0	LSL	LSL	731	731	0	0	0	nan	249	940.0	950.0	1.0	3.427732836064853	0.7857001094065437	0.0	0.32806324110671936	0.104989648453064	39.65933671063626	32.55764119219941	2.0	1.2572932416786446	1.0	19.528461914402477	24.5335663084172	74.35171287675692	172.6359999999998	0.44109831709477415	36.10196180641651	13.996078707277775	63.458825543522835	24.76862793415785	0.23137255012989044	0.09019608050584793	0.01960785686969757	0.00784313678741455	0.1321008731713829	0.6776926788908886	0.3450980484485626	0.13333334028720856	0.3450980484485626	0.13333334028720856	0.2560422823150107	0.09926296955516152	0.25485472105832463	0.09947240134199939	0.2549019753932953
1	376	nan	0	LSL	LSL	731	731	0	0	0	nan	145	1053.0	954.0	1.0	3.8926122174826867	0.7226206186827321	0.0	0.2935222672064777	0.10746057629801979	31.21705409972256	26.248809496813376	2.0	1.2012673529936106	1.0	17.195706082982102	21.57862785157739	79.28635695260165	130.21600000000004	0.3983516483516483	26.827451810240746	11.223529689013958	38.070589393377304	15.988235659897327	0.23529411852359772	0.10196078568696976	0.027450978755950928	0.011764705181121826	0.30046376586468343	0.8039689659953669	0.3450980484485626	0.1411764770746231	0.3450980484485626	0.1411764770746231	0.26827451810240743	0.11223529689013959	0.2625557889198435	0.11026369420618846	0.25882354378700256
1	377	nan	0	LSL	LSL	731	731	0	0	0	nan	138	1420.0	971.0	1.0	3.4251721973924307	0.6257521504352479	0.0	0.31363636363636366	0.11985572528327879	27.39252502685557	22.135943621178654	2.0	1.2084750189978293	1.0	18.06184067296507	21.36677085260944	4.846409824876317	120.28600000000006	0.41566265060240964	24.603922352194786	10.898039430379868	35.40392266213894	15.984314061701298	0.2294117659330368	0.10588235408067703	0.02745099365711212	0.00784313678741455	0.3505740215330491	0.42981474358360205	0.3294117748737335	0.14901961386203766	0.3294117748737335	0.14901961386203766	0.2617438548105828	0.1159365896848922	0.2565501642183981	0.11582836276595143	0.25882354378700256
1	378	nan	0	LSL	LSL	731	731	0	0	0	nan	186	1744.0	977.0	1.0	3.2901437576204704	0.44023515100231	0.0	0.3675889328063241	0.142945962251906	29.39963125883243	23.706539182259394	2.0	1.2681841451285418	1.0	19.79898987322333	26.397414872422146	-38.41733704145487	127.87200000000007	0.4498186215235792	27.37254972755909	13.592157401144505	46.96862871944904	23.33333422243595	0.2235294133424759	0.10196078568696976	0.027450978755950928	0.0156862810254097	0.06378224249258709	1.2481683187423556	0.32549020648002625	0.16862745583057404	0.32549020648002625	0.16862745583057404	0.253449534514436	0.12585330926985652	0.2525195092443497	0.12544803345395672	0.24705882370471954
1	379	nan	0	LSL	LSL	731	731	0	0	0	nan	251	804.0	977.0	1.0	3.4472584293250725	0.8115652358655553	0.0	0.3031400966183575	0.08802764143401416	40.54033271645469	35.014282800023196	2.0	1.246991830143893	1.0	19.87988881281732	23.68616835514157	-16.310745103519512	189.29199999999977	0.43127147766323026	38.23921675980091	18.203922174870968	64.29804123938084	30.698040194809437	0.23529411852359772	0.10980392247438431	0.01960785686969757	0.011764712631702423	0.06772706609136617	0.9504546429578763	0.3333333432674408	0.18039216101169586	0.3333333432674408	0.18039216101169586	0.25837308621487104	0.12299947415453356	0.2561674949776129	0.12230294898330453	0.2549019753932953
1	380	nan	0	LSL	LSL	731	731	0	0	0	nan	156	1535.0	976.0	1.0	6.235055357269437	0.8891590039317396	0.0	0.21224489795918366	0.07022231327581493	45.25650872775784	35.17101079013795	2.0	1.1444032816319312	1.0	16.675916973184766	20.709304502110413	-23.765887380210152	167.08199999999982	0.3298097251585624	32.69411887228489	15.231373079121113	41.85098198056221	20.27058896422386	0.250980406999588	0.11372549086809158	0.015686288475990295	0.011764712631702423	0.18566356278756782	0.4002556040866682	0.35686275362968445	0.16862745583057404	0.35686275362968445	0.16862745583057404	0.2724509906023741	0.12692810899267595	0.2682755255164244	0.12993967284758887	0.26274511218070984
1	381	nan	0	LSL	LSL	731	731	0	0	0	nan	173	736.0	980.0	1.0	3.435456837121762	0.7208134188746859	0.0	0.3270321361058601	0.13195432152555472	32.00232171574617	25.238858928247925	2.0	1.2387078876085653	1.0	16.97056274847714	22.1817419701512	-51.227933532636456	128.35600000000008	0.4470284237726098	26.3450987637043	11.48235322535038	44.12549151480198	19.20000046491623	0.23137255012989044	0.09803921729326248	0.023529410362243652	0.011764705181121826	0.02923298472209324	0.7527830516757466	0.32156863808631897	0.14901961386203766	0.32156863808631897	0.1568627506494522	0.25577765790004175	0.1114791575276736	0.2550606445942311	0.11098266164691462	0.2549019753932953
1	382	nan	0	LSL	LSL	731	731	0	0	0	nan	170	1782.0	980.0	1.0	3.634585466156072	0.5193184005142565	0.0	0.3359683794466403	0.12440118097931602	30.181494684053273	23.600847442411894	2.0	1.2435115859980597	1.0	20.506096654409877	25.792526846321962	-15.12447434547097	131.04400000000004	0.4131227217496962	27.133334055542946	10.000000178813934	43.69804039597511	16.462745383381844	0.23137255012989044	0.0941176488995552	0.01960785686969757	0.003921568393707275	0.18009309223335387	0.32713852845416097	0.3450980484485626	0.10980392247438431	0.3450980484485626	0.10980392247438431	0.2608974428417591	0.09615384787321091	0.25704729644691243	0.09683967872577555	0.24705882370471954
1	383	nan	0	LSL	LSL	731	731	0	0	0	nan	227	422.0	984.0	1.0	3.87886203693671	0.36716157065387217	0.0	0.3002645502645503	0.11499968867633241	34.683186050166455	27.892651361962706	2.0	1.264737684711477	1.0	24.748737341529164	32.26081455835242	85.08942658630757	157.49599999999995	0.3923941227312014	33.22353030741215	18.286275163292885	57.349021196365356	31.847059980034828	0.22647058963775635	0.125490203499794	0.023529425263404846	0.011764705181121826	0.1169223038074682	0.9550042441289758	0.35686275362968445	0.1725490242242813	0.35686275362968445	0.1764705926179886	0.25556561774932424	0.14066365510225295	0.25263885989588264	0.14029541841425033	0.24705882370471954
1	384	nan	0	LSL	LSL	731	731	0	0	0	nan	157	1065.0	982.0	1.0	3.7672000853636907	0.6606822388784801	0.0	0.3250517598343685	0.11709726407858065	31.065825428529966	24.166091947189145	2.0	1.2287368678052966	1.0	18.432707502761307	23.32004930322649	-68.77215033331903	129.80200000000005	0.4077922077922078	26.007843881845474	13.035294644534588	40.14117756485939	20.521569453179836	0.23137255012989044	0.125490203499794	0.01960785686969757	0.00784313678741455	0.17595303676054488	0.2251640742300041	0.32549020648002625	0.14901961386203766	0.32549020648002625	0.1568627506494522	0.2600784388184547	0.13035294644534587	0.2556762902220343	0.13071063345974418	0.24705882370471954
1	385	nan	0	LSL	LSL	731	731	0	0	0	nan	219	648.0	982.0	1.0	4.885629192064807	0.6900848269188042	0.0	0.22884012539184953	0.07147572725547281	42.28718449903995	35.84689665786984	2.0	1.1988086997415575	1.0	23.686822787585754	30.604440312934948	63.124528128407086	196.22199999999975	0.3190094683175528	38.46666790544987	20.44705954939127	56.86666843295097	30.968628577888012	0.23529411852359772	0.125490203499794	0.023529425263404846	0.0156862735748291	0.49083771184238206	0.714220495302025	0.35686275362968445	0.1725490242242813	0.35686275362968445	0.1764705926179886	0.2652873648651715	0.1410142037889053	0.25966515266187656	0.14140926291273065	0.25882354378700256
1	386	nan	0	LSL	LSL	731	731	0	0	0	nan	241	994.0	982.0	1.0	4.205610278215135	0.7575611200382967	0.0	0.2591397849462366	0.09306421736274657	42.54574014019043	33.61547262794322	2.0	1.2427787053604913	1.0	20.506096654409877	27.77233760999256	37.96980823720424	180.3939999999998	0.38777152051488334	37.46666771173477	15.06666687130928	61.35294286906719	25.247059173882008	0.22745098173618317	0.09803921729326248	0.027450978755950928	0.00784313678741455	0.1999704811122711	0.4148525221820918	0.364705890417099	0.125490203499794	0.364705890417099	0.125490203499794	0.2583908118050674	0.10390804738833986	0.2545765264276647	0.10475958163436518	0.24705882370471954
1	387	nan	0	LSL	LSL	731	731	0	0	0	nan	192	1543.0	980.0	1.0	4.67708434153388	0.7105206647824862	0.0	0.256	0.09604493790968213	39.11836417338724	30.083217912982647	2.0	1.212558245739809	1.0	21.91065775089655	27.526667146011388	-27.957955393621507	158.49599999999998	0.3443946188340808	33.10588338971138	17.392157457768917	49.58039367198944	26.768628388643265	0.23529411852359772	0.125490203499794	0.01960785686969757	0.0156862735748291	0.24847763767850703	0.29812460744773905	0.3490196168422699	0.18039216101169586	0.3490196168422699	0.18039216101169586	0.26274510626755065	0.1380329956965787	0.25823121704161167	0.13941993952418366	0.2549019753932953
1	388	nan	0	LSL	LSL	731	731	0	0	0	nan	245	749.0	982.0	1.0	4.322249577450724	0.7065018678835209	0.0	0.2560083594566353	0.08029991496099446	42.389701681340334	34.539832078341085	2.0	1.232752598439346	1.0	24.831628140288366	29.99966568833908	-25.288651199539764	195.80799999999977	0.35662299854439594	40.235295340418816	21.937255688011646	63.15686474740505	35.59607971459627	0.239215686917305	0.13333334028720856	0.019607841968536377	0.011764705181121826	0.17589128838609636	0.7148527208757565	0.3529411852359772	0.1882352977991104	0.3529411852359772	0.1882352977991104	0.2612681515611611	0.1424497122598159	0.2577831214179798	0.1452901212840664	0.2549019753932953
1	389	nan	0	LSL	LSL	731	731	0	0	0	nan	163	1232.0	982.0	1.0	3.0791611865597672	0.59020034062329	0.0	0.3528138528138528	0.13114692969780828	27.851978879122203	23.259406699226016	2.0	1.2520445467526709	1.0	19.091883092036785	22.483699633132595	-57.54760916328578	124.97400000000006	0.45850914205344584	26.196079164743423	10.215686425566673	41.52156990766525	16.411764942109585	0.23529411852359772	0.0941176488995552	0.019607841968536377	0.00784313678741455	0.1338697778949645	0.3520825040305189	0.30980393290519714	0.11764705926179886	0.30980393290519714	0.11764705926179886	0.2568243055367002	0.10015378848594778	0.25473355771573775	0.10068567449146984	0.250980406999588
1	390	nan	0	LSL	LSL	731	731	0	0	0	nan	316	314.0	982.0	1.0	4.240585014748096	0.7761008196606678	0.0	0.2598684210526316	0.08288820279882109	49.398402053971076	39.824615503479755	2.0	1.2686533047554711	1.0	24.03275399910487	31.151069355352362	-61.89431240109065	218.87799999999967	0.3730814639905549	47.28235425055027	22.54117728024721	79.83921791613102	38.26274646818638	0.22745098173618317	0.10196078568696976	0.023529425263404846	0.0156862735748291	0.10760990498715821	0.7821507468624173	0.3333333432674408	0.18039216101169586	0.3333333432674408	0.18039216101169586	0.25420620564811974	0.12118912516261941	0.2526557528991488	0.1210846407221088	0.24705882370471954
1	391	nan	0	LSL	LSL	731	731	0	0	0	nan	137	684.0	977.0	1.0	4.2962535177696175	0.7260810282946812	0.0	0.26346153846153847	0.09440170639964193	31.929962503870517	25.079872407968907	2.0	1.1722480273463258	1.0	17.544579629282403	21.95533431150147	-75.61127972628252	135.04400000000004	0.3577023498694517	26.192157700657845	12.866667106747627	36.1686285585165	17.98431433737278	0.23529411852359772	0.12156862765550613	0.027450978755950928	0.011764705181121826	0.3415694984976082	0.4176196441623255	0.3686274588108063	0.16862745583057404	0.3686274588108063	0.16862745583057404	0.2700222443366788	0.13264605264688276	0.2640045880183686	0.13127236742607867	0.25882354378700256
1	392	nan	0	LSL	LSL	731	731	0	0	0	nan	245	1036.0	982.0	1.0	4.154954034157008	0.7916311716668627	0.0	0.2552083333333333	0.09349642148252103	43.44887078313225	33.83784863137726	2.0	1.249369201753083	1.0	19.762098586449277	26.5472276234333	55.72825406878473	181.46399999999971	0.39012738853503187	38.19607952237129	16.976471036672592	62.88627636432648	27.97647125273943	0.23137255012989044	0.10588235408067703	0.023529410362243652	0.00784313678741455	0.1533802996383223	0.6440828896113823	0.33725491166114807	0.1568627506494522	0.33725491166114807	0.1568627506494522	0.25983727566238973	0.11548619752838499	0.25667867903806724	0.11418967858260992	0.250980406999588
1	393	nan	0	LSL	LSL	731	731	0	0	0	nan	146	1409.0	983.0	1.0	4.082892605797366	0.6521925906322699	0.0	0.2644927536231884	0.11256376476826252	31.07683604343749	23.345235059857504	2.0	1.1774773167495307	1.0	17.67766952966369	23.557898507455878	50.350436369271605	127.66800000000008	0.3847167325428195	25.98039300739765	13.384314127266407	37.69019727408886	19.56078491359949	0.23529411852359772	0.11764705926179886	0.01960785686969757	0.0156862735748291	0.12211567038911042	0.6955460583174022	0.3450980484485626	0.1921568661928177	0.3450980484485626	0.1921568661928177	0.2624282121959359	0.13519509219461018	0.2581520361238963	0.1339779788602705	0.2549019753932953
1	394	nan	0	LSL	LSL	731	731	0	0	0	nan	196	1615.0	981.0	1.0	3.1885425393381106	0.6597991951916297	0.0	0.358974358974359	0.1374315460286765	31.918735526248092	26.248809496813376	2.0	1.2749094438464734	1.0	18.25841896259637	23.985077243519605	-18.51730401640199	133.872	0.463905325443787	28.94117723405361	16.63921619206667	49.521570056676865	28.643138125538826	0.23137255012989044	0.125490203499794	0.01960785686969757	0.0156862735748291	0.032008509023850606	0.9672739252941321	0.32156863808631897	0.20000000298023224	0.32156863808631897	0.20000000298023224	0.2538699757373124	0.14595803677251465	0.2526610717177391	0.1461384598241777	0.250980406999588
1	395	nan	0	LSL	LSL	731	731	0	0	0	nan	165	250.0	982.0	1.0	2.8185400330861152	0.401563416673026	0.0	0.39473684210526316	0.15846482480601998	25.413873711907375	21.37755832643195	2.0	1.2726227639836187	1.0	18.0	23.2748189507292	2.1477569613763734	114.38800000000006	0.49327354260089684	24.282353579998016	11.137255311012268	41.886275827884674	19.117647767066956	0.23137255012989044	0.08627451211214066	0.023529410362243652	0.019607849419116974	0.0797272070223344	1.3162848880818476	0.34117648005485535	0.1568627506494522	0.34117648005485535	0.1568627506494522	0.2529411831249793	0.11601307615637779	0.253856217138695	0.11586453192161791	0.2549019753932953
1	396	nan	0	LSL	LSL	731	731	0	0	0	nan	269	1413.0	981.0	1.0	4.086281301845706	0.825348279387841	0.0	0.24017857142857144	0.08420374895046306	46.06779843283778	38.28837943815329	2.0	1.2440587495004072	1.0	19.46160574980019	26.010982841045614	52.68312388264265	200.3619999999997	0.4005956813104989	42.14902076125145	21.03529478609562	69.84706097841263	35.498040333390236	0.23529411852359772	0.12156862765550613	0.023529410362243652	0.011764705181121826	0.25142321585744654	0.44686069787591487	0.3333333432674408	0.20000000298023224	0.3333333432674408	0.20000000298023224	0.26343137975782155	0.1314705924130976	0.2596545017784856	0.13196297521706407	0.2549019753932953
1	397	nan	0	LSL	LSL	731	731	0	0	0	nan	191	308.0	982.0	1.0	2.984303164226586	0.8907363786766872	0.0	0.32154882154882153	0.13636749633717066	34.71173671223494	29.5296461204668	2.0	1.257942551333817	1.0	12.480754415067656	15.777189006489527	-35.17290607246731	132.66800000000006	0.5761689291101055	26.65882422029972	7.666666992008686	47.76078559458256	13.772549610584974	0.21568627655506134	0.062745101749897	0.0313725471496582	0.00784313678741455	0.045926646717590926	0.5476439370341714	0.364705890417099	0.09803921729326248	0.364705890417099	0.09803921729326248	0.25149834170094076	0.07232704709442157	0.2500564690815841	0.07210758958421452	0.24313725531101227
1	398	nan	0	LSL	LSL	731	731	0	0	0	nan	151	1139.0	982.0	1.0	3.0681250577675496	0.4093594870385186	0.0	0.3595238095238095	0.1469605599186145	25.409303941867535	21.18962010041709	2.0	1.2394326419374222	1.0	17.67766952966369	23.182767310756038	5.328594759647538	113.63000000000007	0.46106870229007635	23.596079111099243	12.494118019938469	38.5843149125576	20.85882418602705	0.2343137264251709	0.12156862765550613	0.01960785686969757	0.0156862810254097	0.09796228615355096	0.8299158110763948	0.32156863808631897	0.18431372940540314	0.32156863808631897	0.18431372940540314	0.25647912077281787	0.1358056306515051	0.2555252643215735	0.13813790851673544	0.2549019753932953
1	399	nan	0	LSL	LSL	731	731	0	0	0	nan	230	1667.0	972.0	1.0	3.590757518920492	0.8083438273898442	0.0	0.2937420178799489	0.11728677655664241	39.53272289381274	32.449961479175904	2.23606797749979	1.2662218145374646	1.0	17.41301567087385	23.273335907612324	44.72250856303278	156.9799999999999	0.4590818363273453	32.63529494404793	14.603922061622143	58.98039409518242	26.30196164548397	0.23529411852359772	0.08627451211214066	0.01960785686969757	0.019607849419116974	0.044392910093658214	1.5769968529694858	0.32156863808631897	0.1725490242242813	0.32156863808631897	0.1725490242242813	0.25496324175037444	0.11409314110642299	0.25643649606601054	0.11435635498036509	0.2549019753932953
1	400	nan	0	LSL	LSL	731	731	0	0	0	nan	208	1369.0	981.0	1.0	3.3765305040450126	0.6703133740991087	0.0	0.32601880877742945	0.12663481113487457	33.98246879328689	28.635642126552707	2.0	1.2580828887842896	1.0	19.677398201998148	25.21764756989432	77.87587962526982	143.66799999999995	0.443024494142705	30.105883195996284	12.215686440467834	53.07843315601349	21.478431671857834	0.23529411852359772	0.09019608050584793	0.019607841968536377	0.011764705181121826	0.10305688070712475	0.8890163591710825	0.3294117748737335	0.125490203499794	0.3294117748737335	0.125490203499794	0.2551346033559007	0.10352276644464266	0.2551847747885264	0.10326169073008575	0.2549019753932953
1	401	nan	0	LSL	LSL	731	731	0	0	0	nan	381	392.0	982.0	1.0	4.316157467754596	0.7771093012390665	0.0	0.2731182795698925	0.06385920981853087	54.74142673063459	47.01063709417264	2.0	1.2596747371734165	1.0	29.644301566820822	34.45237416107961	-81.81825922856042	273.81399999999945	0.3336252189141856	58.45882527530193	29.71764812618494	97.94510135054588	50.03529591113329	0.239215686917305	0.11764705926179886	0.015686288475990295	0.011764712631702423	0.08082461699448566	0.8733544920540384	0.3176470696926117	0.16862745583057404	0.3176470696926117	0.16862745583057404	0.2575278646489072	0.13091474945455922	0.25707375682557976	0.13132623598722648	0.2549019753932953
1	402	nan	0	LSL	LSL	731	731	0	0	0	nan	138	690.0	981.0	1.0	3.2941182971193967	0.5570595390262155	0.0	0.32857142857142857	0.12824312331220558	26.211855546626246	21.18962010041709	2.0	1.2167513640973289	1.0	17.67766952966369	21.768226731869536	-42.30923135549104	116.28600000000006	0.44089456869009586	23.63921630382538	10.57647094130516	36.490197122097015	16.752941720187664	0.23333333432674408	0.10980392247438431	0.023529425263404846	0.011764712631702423	0.3081312434387801	0.5344276389303949	0.37254902720451355	0.15294118225574493	0.37254902720451355	0.15294118225574493	0.27171512992902735	0.12156863150925472	0.2644217182760653	0.12139812840715698	0.2549019753932953
1	403	nan	0	LSL	LSL	731	731	0	0	0	nan	184	444.0	982.0	1.0	3.660254920071402	0.30766403321550156	0.0	0.3194444444444444	0.12435956137336779	30.024148715136953	24.041630560342615	2.0	1.2474951371923975	1.0	21.920310216782973	28.567829079992677	-9.891146482471367	136.35600000000002	0.4039517014270033	27.65882433950901	14.52156911790371	46.698040664196014	24.933334186673164	0.22745098173618317	0.12156862765550613	0.027450978755950928	0.0156862735748291	0.18657369178091235	0.8228487129003837	0.33725491166114807	0.1764705926179886	0.33725491166114807	0.1764705926179886	0.25610022536582416	0.13445897331392323	0.25379369926193485	0.13550725101452807	0.250980406999588
1	404	nan	0	LSL	LSL	731	731	0	0	0	nan	203	530.0	984.0	1.0	3.47557403752318	0.3885235490478948	0.0	0.3383333333333333	0.12917550591106022	31.192246068442437	25.0	2.0	1.2715511905469368	1.0	22.627416997969522	28.741745612101347	80.67729346274828	140.52800000000002	0.4264705882352941	29.7725497931242	15.576471135020256	50.84313854575157	26.77647153288126	0.22745098173618317	0.12156862765550613	0.023529410362243652	0.011764712631702423	0.12352941450365437	0.8071284487091538	0.3607843220233917	0.1725490242242813	0.3607843220233917	0.1725490242242813	0.2523097440095271	0.1320039926696632	0.2504588105702048	0.13190380065458748	0.24313725531101227
1	405	nan	0	LSL	LSL	731	731	0	0	0	nan	160	860.0	982.0	1.0	2.7136703050396407	0.6000927757866524	0.0	0.40100250626566414	0.16551621861686747	26.005136390322598	21.540659228538015	2.0	1.2639087296526024	1.0	16.263455967290593	20.802299408410768	-51.9369209346075	110.21600000000005	0.5186385737439222	23.207843720912933	10.709804274141788	40.01176580786705	18.572549663484097	0.21568627655506134	0.09803921729326248	0.0313725471496582	0.0156862735748291	0.08221781917912854	0.7363373503272104	0.364705890417099	0.14901961386203766	0.364705890417099	0.14901961386203766	0.2522591708794884	0.11641091602328031	0.25007353629916906	0.1160784353967756	0.24705882370471954
1	406	nan	0	LSL	LSL	731	731	0	0	0	nan	179	1386.0	980.0	1.0	3.6029807074073346	0.4759889060990853	0.0	0.29833333333333334	0.11838927639415991	30.455861873098186	25.0	2.0	1.2349375635148747	1.0	19.79898987322333	26.78444683553337	-69.93791323110912	137.84000000000003	0.4133949191685912	28.674510583281517	12.235294379293919	46.12157002091408	19.501961179077625	0.2343137264251709	0.09803921729326248	0.023529425263404846	0.003921568393707275	0.15505506620794915	0.9413747899846454	0.3450980484485626	0.18431372940540314	0.3450980484485626	0.18431372940540314	0.2606773689389229	0.11122994890267199	0.2576624023514753	0.10894950379372975	0.2549019753932953
1	407	nan	0	LSL	LSL	731	731	0	0	0	nan	204	776.0	1014.0	1.0	3.687387715230465	0.8300614597265614	-1.0	0.3655913978494624	0.1051856096553612	38.241951210621195	31.32091952673165	2.0	1.2314970428647862	1.0	16.891649861737793	21.326462449438708	-82.44284896870393	156.1139999999999	0.43870967741935485	33.843138337135315	16.949020087718964	52.498040944337845	26.329412512481213	0.239215686917305	0.11764705926179886	0.015686288475990295	0.0156862735748291	0.04329608987990294	0.18026587186706222	0.32549020648002625	0.18431372940540314	0.32549020648002625	0.18431372940540314	0.2583445674590482	0.1293818327306791	0.2573433379624404	0.12906574761020204	0.2549019753932953
1	408	nan	0	LSL	LSL	731	731	0	0	0	nan	290	1252.0	984.0	1.0	4.052557914229686	0.8194836085399317	0.0	0.29743589743589743	0.08054681658214966	47.45752976252847	38.8329756778952	2.0	1.2649081947960805	1.0	23.124429831118576	27.198034740179487	-11.67161839443178	212.70599999999968	0.3758911211924822	44.160785630345345	22.592157743871212	74.27843372523785	38.67058972269297	0.23529411852359772	0.125490203499794	0.019607841968536377	0.011764705181121826	0.0728497673895007	0.399706900080326	0.3137255012989044	0.16078431904315948	0.3137255012989044	0.16078431904315948	0.25825020836459267	0.1321178815431065	0.2561325300870271	0.13334686111273436	0.2549019753932953
1	409	nan	0	LSL	LSL	731	731	0	0	0	nan	180	1782.0	984.0	1.0	3.788777978049062	0.4897288623462511	0.0	0.32608695652173914	0.1165916466648358	31.43331013321176	24.698178070456937	2.0	1.2401410930245356	1.0	21.920310216782973	27.405910526242337	-20.946474994939052	139.286	0.3964757709251101	28.603922367095947	13.066667094826698	45.4862756729126	21.552941918373108	0.22745098173618317	0.10196078568696976	0.023529410362243652	0.0156862735748291	0.23659821047194074	0.9531706824536753	0.35686275362968445	0.15294118225574493	0.35686275362968445	0.1568627506494522	0.25769299429816167	0.1177177215750153	0.2527015315161811	0.11973856621318393	0.24313725531101227
1	410	nan	0	LSL	LSL	731	731	0	0	0	nan	164	506.0	1000.0	1.0	2.873833826511858	0.44306572063709804	0.0	0.3923444976076555	0.16127189136539924	25.830754564401754	21.213203435596427	2.0	1.2625233162753817	1.0	18.0	23.15699078735999	-79.69713732398068	113.04400000000005	0.4924924924924924	24.074510380625725	11.53725529462099	42.05882477760315	20.06274577975273	0.239215686917305	0.10980392247438431	0.015686288475990295	0.011764705181121826	0.00905512158819877	0.6101245370177246	0.30980393290519714	0.15294118225574493	0.30980393290519714	0.15294118225574493	0.25611181255984816	0.1227367584534148	0.25645624864392164	0.12233381573019958	0.250980406999588
1	411	nan	0	LSL	LSL	731	731	0	0	0	nan	182	910.0	1000.0	1.0	3.2000808041867947	0.256316548648864	0.0	0.3760330578512397	0.14627009264738217	27.71743380508201	22.135943621178654	2.0	1.2695265047756183	1.0	20.506096654409877	26.79147461551576	38.770870563640734	125.04400000000007	0.4555694618272841	26.909804597496986	13.478431843221188	45.509805008769035	23.15686359256506	0.2235294133424759	0.11568627506494522	0.023529410362243652	0.011764712631702423	0.050800153785017906	0.8788991532963027	0.3529411852359772	0.16470588743686676	0.3529411852359772	0.16470588743686676	0.25386608110846215	0.12715501738887913	0.2500538736745551	0.12723551424486296	0.239215686917305
1	412	nan	0	LSL	LSL	731	731	0	0	0	nan	153	636.0	992.0	1.0	3.880632160246636	0.36807593475080747	0.0	0.31611570247933884	0.09650818428977001	28.503429464910553	25.80697580112788	2.0	1.2076441347823568	1.0	20.76112690207115	26.502367110002705	52.07998310367479	141.14600000000004	0.3664670658682635	28.709804832935333	13.84313777834177	40.73725625872612	19.98431447148323	0.239215686917305	0.12156862765550613	0.01960785686969757	0.00784313678741455	0.4708170468979226	0.13568177600673967	0.3450980484485626	0.14901961386203766	0.3450980484485626	0.14901961386203766	0.2708472154050503	0.1305956394183186	0.26625657685441906	0.13061643445413876	0.26274511218070984
1	413	nan	0	LSL	LSL	731	731	0	0	0	nan	141	969.0	999.0	1.0	3.823923490016521	0.7452360183965754	0.0	0.29375	0.11802072749059929	30.861351090315274	23.194827009486403	2.0	1.2021097495252369	1.0	15.724511883444992	20.578372901949823	19.944174069847133	122.52800000000006	0.41348973607038125	24.14117720723152	8.780392318964005	36.49411876499653	13.450980640947819	0.23529411852359772	0.09019608050584793	0.023529410362243652	0.00784313678741455	0.0878244392513872	0.40672248124501187	0.33725491166114807	0.11372549086809158	0.33725491166114807	0.11764705926179886	0.2624041000786035	0.09543904694526092	0.2588235373404009	0.09539702582232495	0.25882354378700256
1	414	nan	0	LSL	LSL	731	731	0	0	0	nan	278	1551.0	1013.0	1.0	4.021573072776193	0.6882149227965909	0.0	0.24777183600713013	0.08228286827218126	43.18730486955245	36.05551275463989	2.0	1.2509075851762508	1.0	23.33452377915607	31.33268642794757	45.55462806888387	206.04999999999967	0.37390719569603226	43.631373822689056	23.913726158440113	71.01960995793343	39.66274619847536	0.23529411852359772	0.11764705926179886	0.019607841968536377	0.02352941781282425	0.13585846951137406	1.704746076398387	0.3294117748737335	0.20392157137393951	0.3294117748737335	0.20392157137393951	0.2581738096017104	0.14150133821562197	0.2554662228702641	0.142671748915379	0.250980406999588
1	415	nan	0	LSL	LSL	731	731	0	0	0	nan	263	753.0	1007.0	1.0	3.6453633508102015	0.7770573979250995	0.0	0.2667342799188641	0.07865795205996864	41.82279089611611	37.589892258425	2.8284271247461903	1.2445815577847366	1.0	21.920310216782973	26.324508490628027	-48.165863405280994	204.97999999999973	0.3948948948948949	43.32156999409199	20.972549729049206	68.03921812772751	33.59607956558466	0.24313725531101227	0.10980392247438431	0.0156862735748291	0.01764705777168274	0.174527181749178	0.18793991800282125	0.3490196168422699	0.16078431904315948	0.3490196168422699	0.16078431904315948	0.2609733132174216	0.12634066101836872	0.2587042514362263	0.1277417473976603	0.2549019753932953
1	416	nan	0	LSL	LSL	731	731	0	0	0	nan	178	596.0	1010.0	1.0	3.0391688872228455	0.3255889371327373	0.0	0.35177865612648224	0.14740807057978514	26.99938327300719	22.360679774997898	2.0	1.2539098847915366	1.0	19.79898987322333	25.52822519854399	2.2186951831192028	123.18400000000007	0.46780551905387646	25.59607906639576	14.61568682640791	45.666668102145195	26.070589244365692	0.239215686917305	0.1352941244840622	0.015686288475990295	0.011764705181121826	0.05879033472191174	0.15697450129429	0.3137255012989044	0.1764705926179886	0.3137255012989044	0.1764705926179886	0.2559607906639576	0.1461568682640791	0.25655431518059096	0.14646398451890838	0.2549019753932953
1	417	nan	0	LSL	LSL	731	731	0	0	0	nan	187	1151.0	1013.0	1.0	3.6635261981597624	0.495424183543958	0.0	0.2992	0.11875744489641069	31.554746339719728	25.0	2.0	1.2381770333871722	1.0	21.019038988498025	27.41006774875066	-34.52854755823322	140.668	0.40608034744842564	28.85882432758808	14.274510309100151	47.42353072762489	23.86274593323469	0.22745098173618317	0.11764705926179886	0.023529410362243652	0.011764705181121826	0.06801275669442508	0.6106259092800881	0.34117648005485535	0.16470588743686676	0.34117648005485535	0.16470588743686676	0.257668074353465	0.12745098490267992	0.25360176859692457	0.1276082670226454	0.24705882370471954
1	418	nan	0	LSL	LSL	731	731	0	0	0	nan	192	1745.0	1013.0	1.0	3.6499679126768396	0.5257916119550288	0.0	0.32	0.12045542208070231	32.19919306474146	25.079872407968907	2.0	1.2511739413771683	1.0	21.213203435596427	27.389065554491197	-44.132922845092985	141.52800000000002	0.40764331210191085	30.0392165184021	19.384314224123955	48.10980522632599	31.811765499413013	0.22745098173618317	0.14901961386203766	0.023529425263404846	0.0156862735748291	0.10184427018039904	0.6409427503854056	0.3490196168422699	0.21176470816135406	0.3490196168422699	0.21176470816135406	0.2545696315118822	0.16427384935698267	0.25057190222044784	0.1656862786427761	0.24705882370471954
1	419	nan	0	LSL	LSL	731	731	0	0	0	nan	129	663.0	1015.0	1.0	4.051570377614779	0.6276326765265189	0.0	0.27157894736842103	0.09101445018149655	28.820029696898327	24.73863375370596	2.0	1.1754063333175933	1.0	18.0	22.436670273758413	-75.2207680306034	133.45800000000006	0.35833333333333334	26.92941266298294	12.733333796262741	35.0666678994894	16.937255516648293	0.24705882370471954	0.12156862765550613	0.021568626165390015	0.007843144237995148	0.4887135926828995	0.008387843855339335	0.35686275362968445	0.15294118225574493	0.35686275362968445	0.15294118225574493	0.27762281095858704	0.13127148243569836	0.27183463487976284	0.13129655439262242	0.272549033164978
1	420	nan	0	LSL	LSL	731	731	0	0	0	nan	155	801.0	1013.0	1.0	3.162336803637558	0.3949604741834288	0.0	0.3202479338842975	0.13784227200000662	26.050898333311526	21.213203435596427	2.0	1.2472638826309974	1.0	18.384776310850235	23.932911154989412	47.97175309355484	118.87200000000006	0.4460431654676259	24.533334001898766	10.239215798676014	39.79215806722641	16.619608029723167	0.23137255012989044	0.10196078568696976	0.023529425263404846	0.00784313678741455	0.0912908042627429	0.25975078234517207	0.3490196168422699	0.125490203499794	0.3490196168422699	0.125490203499794	0.25824562107261856	0.10778121893343172	0.2567236004337188	0.1072232776111172	0.250980406999588
1	421	nan	0	LSL	LSL	731	731	0	0	0	nan	158	248.0	1015.0	1.0	3.3356104791759167	0.4550450374287398	0.0	0.31225296442687744	0.13136098709328003	27.39101444044474	22.360679774997898	2.0	1.2314464714868603	1.0	18.934369406652714	24.3908334570133	42.67459911563377	122.94200000000006	0.43347050754458155	25.133334055542946	12.925490655004978	40.305883541703224	21.168628208339214	0.22745098173618317	0.11568627506494522	0.027450978755950928	0.011764705181121826	0.20421244537246697	0.9037093674543136	0.3450980484485626	0.16470588743686676	0.3450980484485626	0.16470588743686676	0.25646259240349945	0.1318927617857651	0.2551005287449571	0.13397865954645072	0.250980406999588
1	422	nan	0	LSL	LSL	731	731	0	0	0	nan	170	475.0	1015.0	1.0	3.046429188926139	0.4666718802218312	0.0	0.36796536796536794	0.1546593191393907	27.23499821843524	22.135943621178654	2.0	1.2561123837847123	1.0	17.67766952966369	24.087463813636592	38.91820081261993	117.52800000000008	0.4748603351955307	24.64705941081047	12.839216202497482	43.02353046834469	22.847059696912766	0.21960784494876862	0.125490203499794	0.027450978755950928	0.011764705181121826	0.006565892960896496	0.5780184893683142	0.37254902720451355	0.16078431904315948	0.37254902720451355	0.16470588743686676	0.2567402021959424	0.13374183544268212	0.2530795909902629	0.1343944688053692	0.24313725531101227
1	423	nan	0	LSL	LSL	731	731	0	0	0	nan	206	511.0	1013.0	1.0	3.524249711580942	0.4890834485307309	0.0	0.33172302737520126	0.12835919856801947	32.4227877678934	26.476404589747453	2.0	1.2622543039691247	1.0	22.0	28.280355063756943	83.33972376893834	142.012	0.4247422680412371	29.933334097266197	16.015686817467213	51.67451114952564	27.83529508858919	0.2235294133424759	0.11764705926179886	0.023529425263404846	0.0156862735748291	0.04776145701156539	0.7375066772343656	0.34117648005485535	0.16862745583057404	0.34117648005485535	0.16862745583057404	0.25367232285818814	0.13572615947006111	0.25084714150255166	0.13512279169218053	0.24313725531101227
1	424	nan	0	LSL	LSL	731	731	0	0	0	nan	141	707.0	1013.0	1.0	3.2276932995243595	0.647275069568387	0.0	0.3357142857142857	0.13865449196659324	27.11236071189522	21.18962010041709	2.0	1.2246031741724268	1.0	15.992254762521155	20.666573405699072	-54.39484527986053	113.04400000000005	0.4533762057877814	23.219608515501022	10.03137270361185	35.996079459786415	15.67843160033226	0.22745098173618317	0.10588235408067703	0.027450978755950928	0.003921568393707275	0.1735232377212902	0.17331451079072288	0.32549020648002625	0.1411764770746231	0.32549020648002625	0.1411764770746231	0.2579956501722336	0.11145969670679834	0.2552913436864285	0.11119455035696639	0.250980406999588
1	425	nan	0	LSL	LSL	731	731	0	0	0	nan	204	1676.0	1012.0	1.0	3.5481582157423146	0.38628453145920005	0.0	0.3269230769230769	0.12923733642537955	31.577725989645938	25.495097567963924	2.0	1.2590824203058137	1.0	21.920310216782973	29.12665256542515	16.216442322576164	140.84000000000003	0.42061855670103093	29.568628191947937	17.145098574459553	51.450981721282005	29.9176479652524	0.2235294133424759	0.125490203499794	0.023529425263404846	0.0156862735748291	0.06605771638694174	0.9332067352932313	0.3450980484485626	0.1882352977991104	0.3450980484485626	0.1882352977991104	0.25490196717196495	0.14780257391775475	0.25221069471216667	0.1466551370845706	0.24313725531101227
1	426	nan	0	LSL	LSL	731	731	0	0	0	nan	178	1796.0	1013.0	1.0	3.1420928795222274	0.35074512197239305	0.0	0.3852813852813853	0.1497523806128086	27.575237662717054	22.47220505424423	2.0	1.2709291951933506	1.0	19.79898987322333	25.823409293435994	-65.52032591702593	122.21600000000007	0.46293888166449937	26.392157524824142	13.40784365683794	44.686275601387024	22.84313812851906	0.22745098173618317	0.11372549086809158	0.01960785686969757	0.00784313678741455	0.032689941429101955	0.8392093922959837	0.34117648005485535	0.1568627506494522	0.34117648005485535	0.1568627506494522	0.25377074543100137	0.12892157362344173	0.25104649214262376	0.12833223667707336	0.24313725531101227
1	427	nan	0	LSL	LSL	731	731	0	0	0	nan	164	1288.0	1012.0	1.0	2.718220811316577	0.4601853951650718	0.0	0.3904761904761905	0.16127189136539924	25.232787045279228	20.615528128088304	2.0	1.262523316275381	1.0	17.67766952966369	22.402244753012486	-66.28134753134371	113.04400000000005	0.5101088646967341	24.10196143388748	13.776471078395844	41.792158141732216	24.062745943665504	0.23529411852359772	0.13725490868091583	0.015686288475990295	0.00784313678741455	0.0688431243355441	0.46059996516492	0.32549020648002625	0.1725490242242813	0.32549020648002625	0.1725490242242813	0.2564038450413562	0.14655820296165792	0.2548302325715379	0.14672406063210675	0.250980406999588
1	428	nan	0	LSL	LSL	731	731	0	0	0	nan	164	1580.0	1013.0	1.0	3.4729818254809373	0.7574929130427503	0.0	0.3241106719367589	0.12908089670904602	31.920203276271767	25.238858928247925	2.0	1.2320355113973327	1.0	16.263455967290593	20.83889358981567	-54.764061156927156	126.35600000000007	0.4499314128943759	25.57254971563816	12.466667093336582	41.737256079912186	20.521569326519966	0.22745098173618317	0.10980392247438431	0.027450978755950928	0.0156862735748291	0.15479209930319127	0.4511861761974718	0.3490196168422699	0.1568627506494522	0.3490196168422699	0.1568627506494522	0.25830858298624404	0.12592593023572304	0.2544954639019036	0.12513152028365834	0.250980406999588
1	429	nan	0	LSL	LSL	731	731	0	0	0	nan	191	1527.0	1013.0	1.0	4.003595720437136	0.4232690904440771	0.0	0.29384615384615387	0.11043203281324235	32.719781759279954	26.248809496813376	2.0	1.2380525519975691	1.0	22.627416997969522	29.644253677752264	89.081650180074	147.426	0.3800995024875622	30.584314584732056	13.176470890641212	49.08627600967884	21.078431844711304	0.23529411852359772	0.09803921729326248	0.023529410362243652	0.011764705181121826	0.14647878225938987	0.9499190622322078	0.3294117748737335	0.14509804546833038	0.3294117748737335	0.14509804546833038	0.2591891066502717	0.11166500754780688	0.2569962094747583	0.11035828190948327	0.2549019753932953
1	430	nan	0	LSL	LSL	731	731	0	0	0	nan	166	1611.0	1013.0	1.0	2.8993114536866433	0.2459233937293374	0.0	0.3764172335600907	0.1585590796341178	25.171237432049555	20.615528128088304	2.0	1.2572932416786442	1.0	18.384776310850235	24.398210296812266	-41.987054390437386	114.70000000000006	0.4853801169590643	23.627451583743095	14.156863287091255	41.77647180855274	25.0117656737566	0.22745098173618317	0.14509804546833038	0.023529410362243652	0.00784313678741455	0.01937747860302886	0.18947466801251672	0.32156863808631897	0.1764705926179886	0.32156863808631897	0.1764705926179886	0.2513558679121606	0.15060492858607719	0.25166549282260686	0.15067328719130482	0.250980406999588
1	431	nan	0	LSL	LSL	731	731	0	0	0	nan	184	457.0	1013.0	1.0	4.081574525374658	0.5150152081138919	0.0	0.2948717948717949	0.10241783761008835	33.22138242705646	25.495097567963924	2.0	1.2193887628703661	1.0	23.0	28.476739140533237	9.831169072359112	150.254	0.3713420787083754	28.858824402093887	14.050980888307095	46.89804066717625	23.235294982790947	0.23137255012989044	0.12156862765550613	0.01960785686969757	0.007843144237995148	0.08432800722096127	0.24439481703987456	0.3333333432674408	0.14901961386203766	0.3333333432674408	0.14901961386203766	0.25766807501869543	0.12545518650274193	0.2548806557998709	0.12627877708038557	0.2549019753932953
1	432	nan	0	LSL	LSL	731	731	0	0	0	nan	242	1485.0	1013.0	1.0	4.509277777679708	0.8612180662773758	0.0	0.23842364532019705	0.09186089189847026	46.98995206830422	36.89173349139343	2.0	1.2330957145805377	1.0	17.44133022449836	23.881967279003035	-60.49843193184724	181.9479999999998	0.41086587436332767	37.415687307715416	16.70588268339634	62.345099955797195	27.91764758527279	0.23529411852359772	0.10588235408067703	0.01960785686969757	0.00784313678741455	0.19043083778490924	0.11827956468148501	0.34117648005485535	0.15294118225574493	0.34117648005485535	0.15294118225574493	0.25983116185913485	0.11601307419025236	0.25762437998263304	0.11536218010443301	0.2549019753932953
1	433	nan	0	LSL	LSL	731	731	0	0	0	nan	175	1776.0	1013.0	1.0	3.554878088193565	0.4668580813662569	0.0	0.30594405594405594	0.12169741711047649	29.841426322881407	25.179356624028344	2.0	1.2312459281802037	1.0	20.506096654409877	26.389735741919655	-23.037233318778295	134.42600000000007	0.41420118343195267	27.32156939804554	15.63137300312519	44.40000131726265	25.015686996281147	0.22745098173618317	0.11764705926179886	0.027450978755950928	0.02352941781282425	0.006779899446452558	0.22403748861367673	0.3294117748737335	0.1921568661928177	0.3294117748737335	0.1921568661928177	0.255341770075192	0.14608759816004852	0.25371429324150085	0.14294678283589227	0.250980406999588
1	434	nan	0	LSL	LSL	731	731	0	0	0	nan	140	731.0	1015.0	1.0	3.2128051401252433	0.8170501569127383	0.0	0.30434782608695654	0.12864617131138872	29.358434913755744	22.847319317591726	2.0	1.2166135843414614	1.0	12.727922061357855	16.927092919431626	-50.963042772307745	116.94200000000006	0.49645390070921985	23.203922241926193	9.556862980127335	36.423530608415604	15.007843516767025	0.23529411852359772	0.0941176488995552	0.023529410362243652	0.011764705181121826	0.13899340059841084	0.05918049590819911	0.3333333432674408	0.1411764770746231	0.3333333432674408	0.1411764770746231	0.2636809345673431	0.10860071568326517	0.26016807577439716	0.1071988822626216	0.2549019753932953
1	435	nan	0	LSL	LSL	731	731	0	0	0	nan	240	370.0	1007.0	1.0	4.521927653196688	0.8837890392348128	0.0	0.2222222222222222	0.073324809141757	47.611074582413025	39.44616584663204	2.23606797749979	1.2254929957142022	1.0	20.435301281398775	22.276536169198096	33.545545948262884	202.8079999999997	0.3718048024786987	41.8980406075716	22.36862824112177	62.56470800936222	34.38823655247688	0.24313725531101227	0.12941177189350128	0.019607841968536377	0.011764705181121826	0.28003572260951876	0.5265809181819762	0.3333333432674408	0.18431372940540314	0.3333333432674408	0.18431372940540314	0.26517747219982024	0.14157359646279602	0.26068628337234256	0.14328431896865368	0.25882354378700256
1	436	nan	0	LSL	LSL	731	731	0	0	0	nan	225	563.0	1013.0	1.0	3.910104579786547	0.42121161705942967	0.0	0.3103448275862069	0.11642185185223006	35.07176396633456	28.284271247461902	2.0	1.2686160008000573	1.0	24.0	31.808770806158392	-6.053138312399733	155.83999999999997	0.391304347826087	32.988236144185066	20.494118243455887	56.22353081405163	35.458824560046196	0.2235294133424759	0.13725490868091583	0.023529410362243652	0.0156862735748291	0.12050115244349535	0.45983348802197754	0.3450980484485626	0.19607843458652496	0.3450980484485626	0.19607843458652496	0.25375566264757743	0.15764706341119913	0.2498823591735628	0.15759477582242754	0.24313725531101227
1	437	nan	0	LSL	LSL	731	731	0	0	0	nan	361	1077.0	1013.0	1.0	4.079926703449909	0.6194364784230117	0.0	0.2638888888888889	0.07385046556822318	48.15586523797846	40.0	2.0	1.2722416083478647	1.0	29.820851527760034	37.80460701712154	42.33879538663196	247.84599999999955	0.36464646464646466	53.431373968720436	24.65098114311695	91.16470851004124	42.2901973426342	0.23137255012989044	0.10588235408067703	0.02156863361597061	0.011764712631702423	0.1025883638486083	0.3985908843064253	0.3450980484485626	0.14509804546833038	0.3450980484485626	0.14509804546833038	0.254435114136764	0.1173856244910331	0.25253381858737184	0.11714736105992854	0.24901961535215378
1	438	nan	0	LSL	LSL	731	731	0	0	0	nan	167	223.0	1015.0	1.0	4.71799667507289	0.18291792750931782	0.0	0.23857142857142857	0.0834316672728261	31.957469152114292	28.460498941515414	2.0	1.1827958798477918	1.0	23.41927187343721	31.4182887041048	-18.424772566968347	158.59799999999987	0.328740157480315	30.93725587427616	16.639216348528862	41.75686402618885	22.941177397966385	0.21960784494876862	0.12941177189350128	0.023529425263404846	0.00784313678741455	0.1614777026176099	0.2057773850028804	0.4000000059604645	0.1764705926179886	0.4000000059604645	0.1764705926179886	0.25152240548192	0.1352781816953566	0.25004110195322665	0.13737231974830172	0.250980406999588
1	439	nan	0	LSL	LSL	731	731	0	0	0	nan	219	976.0	1013.0	1.0	3.996546177160033	0.5042437777465788	0.0	0.3008241758241758	0.09915495277373503	35.743067215128036	30.886890422961002	2.0	1.243362851855168	1.0	23.33452377915607	30.866331530374634	-36.33875333297276	166.59799999999996	0.3788927335640138	35.1254912763834	18.015686854720116	55.83529581129551	28.980393134057522	0.23529411852359772	0.12156862765550613	0.019607841968536377	0.011764705181121826	0.1450376742891522	0.7669802193997479	0.3176470696926117	0.16470588743686676	0.3176470696926117	0.16470588743686676	0.2563904472728715	0.13150136390306655	0.25495568863605256	0.13233056225597042	0.250980406999588
1	440	nan	0	LSL	LSL	731	731	0	0	0	nan	150	1339.0	1013.0	1.0	2.6088753471368045	0.37398541702373883	0.0	0.37593984962406013	0.17586745329081346	23.186262444918743	20.09975124224178	2.0	1.2502607016226739	1.0	16.263455967290593	21.50374166829718	-10.247096599575343	103.52800000000006	0.5244755244755245	20.925490722060204	8.6862748041749	38.427452221512794	15.96078485995531	0.23529411852359772	0.08235294371843338	0.019607841968536377	0.027450978755950928	0.0486112433687103	1.1924097501044197	0.3137255012989044	0.14901961386203766	0.3137255012989044	0.14901961386203766	0.2551889112446366	0.10593018053871829	0.2561830148100853	0.10640523239970207	0.2549019753932953
1	441	nan	0	LSL	LSL	731	731	0	0	0	nan	172	798.0	1015.0	1.0	3.3660090631645927	0.463466072509601	0.0	0.3115942028985507	0.12951523427681122	28.76599913552446	23.769728648009426	2.0	1.2362768041092411	1.0	18.384776310850235	25.48997368906114	-32.51662423843121	129.18400000000005	0.4305381727158949	27.23529489338398	11.945098333060741	44.21568761765957	19.435294590890408	0.23137255012989044	0.09803921729326248	0.023529425263404846	0.011764712631702423	0.14541559618738897	0.6255585459797129	0.33725491166114807	0.13725490868091583	0.33725491166114807	0.13725490868091583	0.25938376088937126	0.11376284126724516	0.2570679512654626	0.11299589878424655	0.2549019753932953
1	442	nan	0	LSL	LSL	731	731	0	0	0	nan	185	1174.0	1013.0	1.0	3.9424043625439604	0.6121802927132552	0.0	0.2846153846153846	0.10842893573992975	33.82495969817984	25.709920264364882	2.0	1.234578214160379	1.0	20.668956823538174	26.746011619830306	-61.948501372623994	146.42600000000002	0.38865546218487396	30.56862834095955	16.537255458533764	47.50588375329971	26.290196977555752	0.23137255012989044	0.125490203499794	0.01960785686969757	0.01764705777168274	0.1713300130922924	1.172453751356434	0.3450980484485626	0.1921568661928177	0.3450980484485626	0.1921568661928177	0.26127032770050895	0.14134406374815184	0.2567885608286471	0.1421091728516527	0.250980406999588
1	443	nan	0	LSL	LSL	731	731	0	0	0	nan	206	681.0	1015.0	1.0	3.550594795285436	0.38040994716580595	0.0	0.3296	0.12835919856801947	31.703969999491022	25.298221281347036	2.0	1.2622543039691252	1.0	21.920310216782973	29.320401080951893	37.89929455726096	142.012	0.4199796126401631	29.960785076022148	14.988235704600811	51.93333479762077	26.117647789418697	0.22745098173618317	0.10784313827753067	0.023529410362243652	0.0156862735748291	0.07828601735990395	0.9558577299997975	0.364705890417099	0.16470588743686676	0.364705890417099	0.1725490242242813	0.25390495827137416	0.12701894664915941	0.25210356697874164	0.12678469800688688	0.24705882370471954
1	444	nan	0	LSL	LSL	731	731	0	0	0	nan	306	1016.0	1027.0	1.0	3.9503369141588762	0.7661258464652936	0.0	0.25061425061425063	0.07468338928262819	46.667090395234325	39.395431207184416	2.23606797749979	1.278839704893417	1.0	28.08444899878087	29.992499602043075	-45.36545179771673	226.90999999999983	0.3856332703213611	48.14117789268494	22.619608514010906	78.4784338325262	37.39607957005501	0.23529411852359772	0.10980392247438431	0.019607841968536377	0.011764712631702423	0.06805795026626577	0.6837237901062988	0.33725491166114807	0.1568627506494522	0.33725491166114807	0.1568627506494522	0.2588235370574459	0.12161079846242423	0.25646547004093534	0.12220941035965689	0.2549019753932953
1	445	nan	0	LSL	LSL	731	731	0	0	0	nan	236	1441.0	1013.0	1.0	3.896812133766365	0.688301013801837	0.0	0.31466666666666665	0.11415055007587858	39.18086939544898	31.78049716414141	2.0	1.2762540656478543	1.0	21.66333307688362	28.422789844649323	25.358429009481878	161.1839999999999	0.4037639007698888	34.866667583584785	20.321569316089153	58.94509956240654	34.713726691901684	0.2235294133424759	0.12941177189350128	0.023529410362243652	0.0156862735748291	0.05940315522338489	0.8449639593764082	0.34117648005485535	0.20000000298023224	0.34117648005485535	0.20392157137393951	0.25265701147525205	0.1472577486673127	0.24976737102714636	0.14709206225382068	0.239215686917305
1	446	nan	0	LSL	LSL	731	731	0	0	0	nan	260	358.0	1013.0	1.0	4.684430664698311	0.5414500716345242	0.0	0.22071307300509338	0.07412415035704054	42.623374305446404	37.21558813185679	2.0	1.230863025452461	1.0	26.368738021141365	35.83487336098056	-21.786221034045283	209.94799999999975	0.32318210068365444	43.74117782711983	22.247059531509876	67.41960997879505	34.815687380731106	0.23529411852359772	0.11764705926179886	0.01960785686969757	0.0156862810254097	0.030607361429243692	1.2875370862333	0.33725491166114807	0.1764705926179886	0.33725491166114807	0.18039216101169586	0.26350107124770983	0.1340184309127101	0.2593061922261348	0.13390648992588886	0.25882354378700256
1	447	nan	0	LSL	LSL	731	731	0	0	0	nan	177	297.0	1015.0	1.0	3.020742446986176	0.3900019459569221	0.0	0.34980237154150196	0.14617145628266753	27.17492806855771	22.561028345356956	2.0	1.2596232700891203	1.0	19.091883092036785	25.023055093292605	-68.84670545583484	123.35600000000007	0.46949602122015915	25.23529475927353	12.60392201691866	44.22353060543537	22.184314489364624	0.21960784494876862	0.10980392247438431	0.027450978755950928	0.0156862735748291	0.11764735754208774	0.16281833294544637	0.364705890417099	0.1568627506494522	0.364705890417099	0.1568627506494522	0.2523529475927353	0.1260392201691866	0.24985045539793996	0.12533511010940465	0.239215686917305
1	448	nan	0	LSL	LSL	731	731	0	0	0	nan	167	839.0	1020.0	1.0	3.1187780679833415	0.5706829616972019	0.0	0.38215102974828374	0.1501667613896124	28.17796257649784	22.561028345356956	2.0	1.2468586631402176	1.0	18.0	23.13891105445192	-18.984478901076514	118.21600000000007	0.4691011235955056	25.298039853572845	13.058824047446251	41.92156973481178	21.956863649189472	0.22745098173618317	0.125490203499794	0.01960785686969757	0.00784313678741455	0.0984165605289054	0.30690990857068867	0.3333333432674408	0.15294118225574493	0.3333333432674408	0.15294118225574493	0.25298039853572846	0.13058824047446252	0.2510273636815077	0.13147822544424834	0.24705882370471954
1	449	nan	0	LSL	LSL	731	731	0	0	0	nan	155	397.0	1019.0	1.0	2.9337892335395503	0.6147117114154684	0.0	0.3708133971291866	0.15195883256822984	26.756184547746194	21.587033144922902	2.0	1.2601671084374493	1.0	16.86872390413235	21.103990586265347	-19.911463580959804	113.21600000000005	0.47987616099071206	23.7764712870121	14.266667179763317	39.5686287432909	23.82745184749365	0.239215686917305	0.1411764770746231	0.0156862735748291	0.011764705181121826	0.023296574669950002	0.43157403462226696	0.30588236451148987	0.19607843458652496	0.30588236451148987	0.19607843458652496	0.25566098158077527	0.15340502343831525	0.2552814757631671	0.1537254957902816	0.2549019753932953
1	450	nan	0	LSL	LSL	731	731	0	0	0	nan	192	880.0	1019.0	1.0	2.809370409365315	0.7932968067309196	0.0	0.3742690058479532	0.13517960695739137	31.688432373037795	27.51363298439521	2.0	1.263594651329514	1.0	15.556349186104045	19.2930298260221	62.431277070394195	133.598	0.5370629370629371	27.92156943678856	11.670588575303555	49.58431550860405	20.776471190154552	0.24313725531101227	0.08627451211214066	0.015686288475990295	0.023529410362243652	0.03471955591409372	1.319687943561857	0.3294117748737335	0.16078431904315948	0.3294117748737335	0.16078431904315948	0.2585330503406348	0.10806100532688477	0.2582516432739794	0.10821078744872163	0.25882354378700256
1	451	nan	0	LSL	LSL	731	731	0	0	0	nan	233	640.0	1013.0	1.0	4.560520281291879	0.7429689353701951	0.0	0.2741176470588235	0.08725507758049533	43.23006256191339	36.235341863986875	2.0	1.2481166660173537	1.0	21.50348808914498	28.935000552754243	62.46724310563042	183.18399999999974	0.35037593984962406	38.30196197330952	21.015687100589275	58.584315434098244	32.58039341121912	0.2235294133424759	0.12941177189350128	0.025490202009677887	0.011764705181121826	0.36829989850211886	0.4541467606210354	0.3294117748737335	0.16862745583057404	0.3294117748737335	0.16862745583057404	0.2553464131553968	0.14010458067059517	0.2514348301892628	0.1398300146404254	0.24901961535215378
1	452	nan	0	LSL	LSL	731	731	0	0	0	nan	206	1053.0	1018.0	1.0	4.12860682301295	0.36306022176123726	0.0	0.29428571428571426	0.10171927203043624	34.06139590623652	28.231188426986208	2.0	1.2458233510038326	1.0	23.88089256503974	31.73723958944307	-25.980687450021048	159.52799999999996	0.36140350877192984	33.52941274642944	14.427451312541962	52.772550612688065	23.16470643877983	0.23529411852359772	0.10196078568696976	0.019607841968536377	0.011764705181121826	0.14450810403967637	0.6874284253893417	0.33725491166114807	0.14509804546833038	0.33725491166114807	0.14509804546833038	0.2599179282668949	0.11184070784916249	0.25617743015867994	0.11245003125621277	0.250980406999588
1	453	nan	0	LSL	LSL	731	731	0	0	0	nan	131	210.0	1022.0	1.0	3.5825115884917555	0.7003775704497868	0.0	0.32107843137254904	0.10333616371665226	28.17511013946148	24.698178070456937	2.0	1.1930097041790986	1.0	15.752411292829475	20.11062032282678	8.399841844138221	126.21600000000005	0.40369799691833597	23.619608595967293	13.462745673954487	32.976471692323685	19.074510596692562	0.23137255012989044	0.13333334028720856	0.01960785686969757	0.011764705181121826	0.21011480995721749	0.6202689832415194	0.3176470696926117	0.1764705926179886	0.3176470696926117	0.1764705926179886	0.2512724318719925	0.1432206986590903	0.2517287915444556	0.14560695111979055	0.2549019753932953
1	454	nan	0	LSL	LSL	731	731	0	0	0	nan	171	1201.0	1018.0	1.0	4.601497638442452	0.639449713221107	0.0	0.2529585798816568	0.09731505802640018	35.50382095873056	26.570660511172846	2.0	1.2085909213936388	1.0	21.6	27.296506463211138	-49.46283629134212	148.59800000000004	0.34615384615384615	30.57647156715393	17.21568686515093	44.17255036532879	25.54902047663927	0.239215686917305	0.13235294818878174	0.019607841968536377	0.0156862735748291	0.1292243263587173	1.0339972596765596	0.3490196168422699	0.19607843458652496	0.3490196168422699	0.19607843458652496	0.26359027213063735	0.14841109366509422	0.2583190079843789	0.14940947647157468	0.2549019753932953
1	455	nan	0	LSL	LSL	731	731	0	0	0	nan	168	1420.0	1032.0	1.0	2.9704891137949994	0.1570785106731002	0.0	0.38095238095238093	0.15723967571399333	25.396267484221298	21.18962010041709	2.0	1.2612038749637426	1.0	19.091883092036785	25.08100122952621	-28.402607019604655	115.87200000000007	0.4793152639087018	24.33333395421505	11.839216105639935	42.7921581864357	20.858824267983437	0.23529411852359772	0.0941176488995552	0.01960785686969757	0.0156862810254097	0.04863180212806194	1.231147918942182	0.30980393290519714	0.16078431904315948	0.30980393290519714	0.16078431904315948	0.2534722286897401	0.12332516776708265	0.2547152273002125	0.12415966826180617	0.250980406999588
1	456	nan	0	LSL	LSL	731	731	0	0	0	nan	138	458.0	1032.0	1.0	2.7762430883127927	0.5957113974835234	0.0	0.40588235294117647	0.1568568318147752	24.39546193001126	20.591260281974	2.0	1.2384904945321118	1.0	15.556349186104045	19.59439995532073	18.044968460627537	105.14600000000004	0.5027322404371585	21.58039277791977	11.125490620732307	35.501961931586266	18.192157544195652	0.239215686917305	0.12156862765550613	0.0156862735748291	0.011764705181121826	0.0685940897328417	0.2786882144860786	0.32549020648002625	0.1568627506494522	0.32549020648002625	0.1568627506494522	0.2569094378323782	0.13244631691347986	0.2572605937071469	0.13182722858112791	0.25882354378700256
1	457	nan	0	LSL	LSL	731	731	0	0	0	nan	182	543.0	1026.0	1.0	4.038991487707067	0.6252615838596831	0.0	0.30434782608695654	0.10897135234367321	34.12796059200928	26.248809496813376	2.0	1.2361689893258079	1.0	20.87880572020073	26.63398066381036	12.870630821280965	144.872	0.38477801268498946	29.66274592280388	15.725490756332874	46.37255032360554	25.419608764350414	0.22745098173618317	0.12941177189350128	0.02745099365711212	0.0156862735748291	0.20924533892502292	0.7823748694636401	0.3450980484485626	0.18431372940540314	0.3450980484485626	0.18431372940540314	0.2579369210678598	0.13674339788115542	0.2547942325472832	0.13966818002390338	0.250980406999588
1	458	nan	0	LSL	LSL	731	731	0	0	0	nan	196	616.0	1026.0	1.0	3.2791302923406116	0.5723337213843996	0.0	0.3408695652173913	0.13477686489770868	31.307780961935638	25.0	2.0	1.2612038749637429	1.0	19.498010508590447	25.6730315702749	29.721548264967577	135.18400000000003	0.4500574052812859	28.294118374586105	16.56862798333168	49.05490326881409	28.776471473276615	0.2235294133424759	0.125490203499794	0.023529410362243652	0.0156862735748291	0.03960577356428332	0.8332354287750409	0.3294117748737335	0.18039216101169586	0.3294117748737335	0.18431372940540314	0.25262605691594736	0.14793417842260428	0.2502801187184392	0.14681873200651335	0.239215686917305
1	459	nan	0	LSL	LSL	731	731	0	0	0	nan	251	943.0	1053.0	1.0	4.10506208639505	0.591311791591491	0.0	0.28013392857142855	0.09965127647794393	39.87728225782841	32.57299494980466	2.0	1.2576941867216427	1.0	24.72197124156902	32.15875644316215	-57.43960948709309	177.90999999999974	0.38059135708870356	38.28235404193401	20.8627457767725	63.57647253572941	34.77647168189287	0.23137255012989044	0.12156862765550613	0.01960785686969757	0.0156862735748291	0.1687459272533937	1.0010593902975828	0.3333333432674408	0.18039216101169586	0.3333333432674408	0.18039216101169586	0.2552156936128934	0.13908497184515	0.2532927192658542	0.1385516800075413	0.250980406999588
1	460	nan	0	LSL	LSL	731	731	0	0	0	nan	168	375.0	1038.0	1.0	3.440525606765395	0.3541614114442015	0.0	0.34782608695652173	0.12483561550823515	28.049190947749036	22.847319317591726	2.0	1.2439449765315305	1.0	19.523741203679055	26.231163297130752	49.33743779180317	130.04400000000004	0.4226415094339623	26.39215761423111	13.14117681980133	42.46666777133942	21.52941231429577	0.22745098173618317	0.10196078568696976	0.023529410362243652	0.023529410362243652	0.16053266641775157	1.3520930592881077	0.33725491166114807	0.19607843458652496	0.33725491166114807	0.19607843458652496	0.25623453994399137	0.12758424096894497	0.2527777843532108	0.12815126377557004	0.24705882370471954
1	461	nan	0	LSL	LSL	731	731	0	0	0	nan	251	1301.0	1055.0	1.0	4.2000660911577254	0.7918221458512441	0.0	0.25612244897959185	0.0942384757996578	44.21867419541745	36.6742416417845	2.0	1.241923790547709	1.0	19.79898987322333	27.00663225698402	57.76930070509021	182.9479999999998	0.3977812995245642	37.26274611055851	16.176470883190632	64.27059018611908	28.01568677276373	0.23529411852359772	0.10588235408067703	0.019607841968536377	0.00784313678741455	0.11204101282467994	0.44618101107256736	0.3333333432674408	0.13333334028720856	0.3333333432674408	0.13333334028720856	0.25876907021221185	0.1123366033554905	0.2560581282315501	0.11161628196320211	0.250980406999588
1	462	nan	0	LSL	LSL	731	731	0	0	0	nan	175	1698.0	1046.0	1.0	4.3058789811043425	0.5040601052331972	0.0	0.29264214046822745	0.10024337756653195	33.17034805592816	25.495097567963924	2.0	1.2227586060416973	1.0	22.0	28.648187292826126	75.97729157405126	148.11399999999998	0.3528225806451613	28.937255799770355	17.176471143960953	44.52941304445267	26.784314647316933	0.22745098173618317	0.14901961386203766	0.023529425263404846	0.003921568393707275	0.23567869805258426	0.2402228014948096	0.3333333432674408	0.1725490242242813	0.3333333432674408	0.1725490242242813	0.25836835535509245	0.15336134949965136	0.25445378882544384	0.15305322655609677	0.250980406999588
1	463	nan	0	LSL	LSL	731	731	0	0	0	nan	133	240.0	1043.0	1.0	3.6930425912573437	0.6422978604729316	0.0	0.29555555555555557	0.10647714982988697	28.105219275753306	24.186773244895647	2.0	1.1932216902995114	1.0	16.385760607458277	21.54138934935702	-10.753511814178667	125.28600000000006	0.3993993993993994	23.80392225086689	12.09019647538662	33.227451875805855	16.980392701923847	0.2245098054409027	0.09803921729326248	0.023529410362243652	0.027450986206531525	0.08870357099816507	1.209489772278157	0.3137255012989044	0.1725490242242813	0.3137255012989044	0.1725490242242813	0.2505676026407041	0.12726522605670126	0.24983046523162297	0.1276721255783748	0.24705882370471954
1	464	nan	0	LSL	LSL	731	731	0	0	0	nan	162	1679.0	1047.0	1.0	3.8861012424439156	0.4429800134242447	0.0	0.30623818525519847	0.11027192149923985	29.837566194261242	23.40939982143925	2.0	1.2180611222703988	1.0	21.78032031309862	26.750317597325356	-66.51350101831946	135.87200000000004	0.37850467289719625	26.635294899344444	15.325490728020668	40.72156974673271	23.77647140622139	0.22745098173618317	0.14313726127147675	0.023529410362243652	0.00784313678741455	0.1131075433062534	0.5224012272849196	0.3333333432674408	0.16862745583057404	0.3333333432674408	0.16862745583057404	0.25366947523185185	0.1459570545525778	0.25136771448600437	0.14676834201371228	0.24705882370471954
1	465	nan	0	LSL	LSL	731	731	0	0	0	nan	197	418.0	1048.0	1.0	3.530307253973534	0.5371649626815913	0.0	0.3420138888888889	0.1179525077566134	32.19011205691669	25.80697580112788	2.0	1.2596666443276696	1.0	21.726354566715067	27.15162588976014	-40.88750484735491	144.87199999999996	0.4241119483315393	31.427451983094215	18.17254963517189	49.90196247398853	28.960785314440727	0.23529411852359772	0.13333334028720856	0.015686288475990295	0.011764705181121826	0.1367835275682921	0.6029858301426821	0.3294117748737335	0.1921568661928177	0.3294117748737335	0.1921568661928177	0.255507739699953	0.14774430597700725	0.2533094541826829	0.1470090625098514	0.2549019753932953
1	466	nan	0	LSL	LSL	731	731	0	0	0	nan	152	851.0	1048.0	1.0	2.9281351677994647	0.6718322730229939	0.0	0.41304347826086957	0.15962984356362572	27.091930107613877	22.561028345356956	2.0	1.2328748001294083	1.0	15.0	20.06708236863678	5.259521591306839	109.38800000000005	0.5024793388429752	23.72549080848694	10.70980416983366	39.15686400234699	17.662745468318462	0.24313725531101227	0.10588235408067703	0.015686288475990295	0.00784313678741455	0.04309322328909805	0.39836339271354987	0.32156863808631897	0.1568627506494522	0.32156863808631897	0.1568627506494522	0.25788576965746673	0.1164109148894963	0.2576109473838618	0.11620227281788462	0.2549019753932953
1	467	nan	0	LSL	LSL	731	731	0	0	0	nan	279	1590.0	1051.0	1.0	3.465538364056943	0.7688154776881805	0.0	0.30064655172413796	0.09505729339544794	41.80965202325038	34.9857113690718	2.0	1.2669542320442857	1.0	22.126906697502932	26.736046959252313	55.32144005059809	192.04999999999973	0.4359375	40.976471707224846	23.756863549351692	70.7529432028532	41.329413160681725	0.23137255012989044	0.1401960849761963	0.023529410362243652	0.00784313678741455	0.159721706605099	0.8106923750567361	0.3686274588108063	0.19607843458652496	0.3686274588108063	0.19607843458652496	0.2561029481701553	0.14848039718344808	0.2535947785048502	0.1481340973501137	0.250980406999588
1	468	nan	0	LSL	LSL	731	731	0	0	0	nan	164	479.0	1052.0	1.0	2.8694165957246214	0.4206219933060853	0.0	0.41102756892230574	0.16266178852561916	25.67341477568823	20.8806130178211	2.0	1.271759405456853	1.0	18.0	23.291845831026734	20.444321628372485	112.56000000000006	0.4947209653092006	24.34902022778988	13.882353402674198	41.61960902810097	23.780392952263355	0.23137255012989044	0.13333334028720856	0.01960785686969757	0.011764705181121826	0.07880736084318891	0.5870006890115439	0.3294117748737335	0.1882352977991104	0.3294117748737335	0.1882352977991104	0.25363562737281126	0.1446078479445229	0.25377810382988397	0.1450023960503863	0.250980406999588
1	469	nan	0	LSL	LSL	731	731	0	0	0	nan	187	1071.0	1052.0	1.0	3.3088480833437566	0.5909447843054725	0.0	0.3148148148148148	0.1343488144590613	30.921444017557487	26.476404589747453	2.0	1.2492522623276292	1.0	19.05319895040994	24.94470015630612	71.38331445236547	132.25400000000002	0.44844124700239807	27.45882421731949	13.815686754882336	47.64313863217831	24.282353825867176	0.23529411852359772	0.11764705926179886	0.019607841968536377	0.00784313678741455	0.0734332495235057	0.328521824442323	0.3176470696926117	0.1568627506494522	0.3176470696926117	0.1568627506494522	0.25662452539550923	0.12911856780263864	0.2547761424180658	0.1298521594966159	0.250980406999588
1	470	nan	0	LSL	LSL	731	731	0	0	0	nan	188	1343.0	1053.0	1.0	3.3959044850946176	0.42783708308857343	0.0	0.3418181818181818	0.1348591586788291	29.93739016229935	24.515301344262525	2.0	1.2528675810819212	1.0	21.0	27.059085774380673	81.07569773784832	132.35600000000002	0.4346820809248555	27.9686281979084	11.76078462600708	47.674511194229126	20.050980933010578	0.23137255012989044	0.09019608050584793	0.01960785686969757	0.0156862735748291	0.10062996986318543	1.1903848835623159	0.33725491166114807	0.15294118225574493	0.33725491166114807	0.15294118225574493	0.25426025634462185	0.10691622387279164	0.2535878255012188	0.10665415389899244	0.250980406999588
1	471	nan	0	LSL	LSL	731	731	0	0	0	nan	247	337.0	1053.0	1.0	4.992164315899023	0.46905583679159474	0.0	0.2270220588235294	0.07833979909333776	41.9960187237339	34.48187929913333	2.0	1.2305802380800581	1.0	29.104275004359955	37.08956139905662	64.74871530963546	199.04999999999973	0.3114754098360656	41.090197399258614	20.76470661908388	63.27843338251114	32.517648205161095	0.23823529481887817	0.12156862765550613	0.019607841968536377	0.007843144237995148	0.12559017113223173	0.599534499983475	0.33725491166114807	0.16862745583057404	0.33725491166114807	0.1725490242242813	0.258428914460746	0.1305956391137351	0.2561879894028791	0.13165039759174532	0.2549019753932953
1	472	nan	0	LSL	LSL	731	731	0	0	0	nan	172	597.0	1053.0	1.0	2.96387615493431	0.33219098821705717	0.0	0.39090909090909093	0.15685230462814156	26.242570892394593	21.37755832643195	2.0	1.2755637768585473	1.0	19.0	24.75231153821384	-6.911648726176626	117.38800000000005	0.479108635097493	25.52549085021019	15.521569088101387	43.65098164975643	26.788236051797867	0.23137255012989044	0.13725490868091583	0.01960785686969757	0.0156862735748291	0.0989970068322243	0.534666907639543	0.33725491166114807	0.19607843458652496	0.33725491166114807	0.19607843458652496	0.2552549085021019	0.15521569088101386	0.25378477703346763	0.15574555844068527	0.250980406999588
1	473	nan	0	LSL	LSL	731	731	0	0	0	nan	162	1044.0	1054.0	1.0	2.7860241962807564	0.5154252752419775	0.0	0.40601503759398494	0.16407713582714398	25.780009750290855	21.540659228538015	2.0	1.2678825285164825	1.0	17.44133022449836	22.09178049266338	-68.70500339885497	111.38800000000006	0.5046728971962616	23.874510407447815	12.184314079582691	41.0666678994894	21.08235353976488	0.23529411852359772	0.11372549086809158	0.019607841968536377	0.0156862810254097	0.05651234063401402	0.6377452536950757	0.3137255012989044	0.1725490242242813	0.3137255012989044	0.1764705926179886	0.25398415327072144	0.12962036254875203	0.25349794999684816	0.13013798481336347	0.250980406999588
1	474	nan	0	LSL	LSL	731	731	0	0	0	nan	279	1194.0	1053.0	1.0	4.691439497704981	0.8491540766458365	0.0	0.2554945054945055	0.08346928592221614	51.03644127319325	40.85339643163099	2.0	1.2523625911415421	1.0	21.80548658670608	26.954651572069686	-27.628122615621525	204.94799999999967	0.3715046604527297	42.964707121253014	23.180392920970917	71.08627671003342	38.34509923309088	0.23529411852359772	0.11764705926179886	0.01960785686969757	0.0156862810254097	0.12274039823354654	0.9427050402670468	0.3176470696926117	0.18039216101169586	0.3176470696926117	0.18039216101169586	0.2572736953368444	0.13880474802976597	0.2547895222581843	0.13743763165982392	0.250980406999588
1	475	nan	0	LSL	LSL	731	731	0	0	0	nan	281	1312.0	1053.0	1.0	3.904619789140631	0.8322741387100026	0.0	0.3132664437012263	0.08361497767095463	46.22713079172283	38.2099463490856	2.0	1.2385643413753016	1.0	22.0	25.626670206845166	87.13601184070266	205.5019999999997	0.3980169971671388	42.13333450257778	16.968627780675888	72.0470610409975	28.929412320256233	0.23529411852359772	0.08627451211214066	0.019607841968536377	0.0156862735748291	0.045265159566075096	1.1407410917580036	0.32156863808631897	0.13725490868091583	0.32156863808631897	0.13725490868091583	0.258486714739741	0.10410201092439195	0.2563952350213434	0.10295164526781578	0.2549019753932953
1	476	nan	0	LSL	LSL	731	731	0	0	0	nan	233	1532.0	1052.0	1.0	3.8590595043488474	0.5434042579492464	0.0	0.2987179487179487	0.11041894608937831	36.65998230164375	30.364452901377952	2.0	1.2593931338197981	1.0	24.041630560342615	30.77499751834194	67.16044576945427	162.83999999999992	0.39558573853989815	35.07451078295708	16.843137741088867	58.788237035274506	28.33725569397211	0.23137255012989044	0.10980392247438431	0.01960785686969757	0.011764705181121826	0.1354909218875315	0.6564890438054426	0.3333333432674408	0.15294118225574493	0.3333333432674408	0.15294118225574493	0.254163121615631	0.12205172276151353	0.2523100301943112	0.12161912315009489	0.250980406999588
1	477	nan	0	LSL	LSL	731	731	0	0	0	nan	199	1774.0	1051.0	1.0	3.311828918071773	0.6030368212533558	0.0	0.33277591973244147	0.13254631870400993	32.049579934109715	26.0	2.0	1.271122205054142	1.0	19.79898987322333	25.566377844524464	-59.598330027815294	137.35600000000005	0.4446927374301676	28.960785046219826	19.847059339284897	50.509805366396904	34.68235383927822	0.22745098173618317	0.16372549533843994	0.023529425263404846	0.009803920984268188	0.03554764378425969	0.6924597633120283	0.3294117748737335	0.2078431397676468	0.3294117748737335	0.2078431397676468	0.25404197408964757	0.17409701174811312	0.25381811741907995	0.1742831851220011	0.250980406999588
1	478	nan	0	LSL	LSL	731	731	0	0	0	nan	276	234.0	1053.0	1.0	6.42567558245182	0.8913165947107108	0.0	0.1725	0.052686630766414964	61.16701156759543	48.91829923454004	2.0	1.1961046800037254	1.0	22.607800681323408	27.73198764044234	42.98803572536304	256.57199999999943	0.2998370450841934	50.721570283174515	24.88235381990671	72.235296651721	36.20392283797264	0.24313725531101227	0.12156862765550613	0.015686288475990295	0.011764712631702423	0.22310615483548865	0.48776889978699167	0.3490196168422699	0.16470588743686676	0.3490196168422699	0.16470588743686676	0.2641748452248673	0.12959559281201413	0.2617220893178297	0.13117363347091537	0.25882354378700256
1	479	nan	0	LSL	LSL	731	731	0	0	0	nan	261	533.0	1053.0	1.0	5.251354181385211	0.70461597126438	0.0	0.232620320855615	0.0736830840750233	48.168131087565754	38.600518131237564	2.0	1.2360543028937427	1.0	25.93838853899756	34.179568643077	41.166692020930896	210.9799999999997	0.30814639905548996	43.070589542388916	23.278432212769985	66.9568647891283	37.152942545711994	0.239215686917305	0.13725490868091583	0.019607841968536377	0.00784313678741455	0.09381255521438339	0.2845719250101761	0.32156863808631897	0.16862745583057404	0.32156863808631897	0.16862745583057404	0.2594613827854754	0.14023151935403605	0.25653971183574065	0.14234843887245974	0.2549019753932953
1	480	nan	0	LSL	LSL	731	731	0	0	0	nan	183	791.0	1052.0	1.0	3.493298503415268	0.7165568735907162	0.0	0.3388888888888889	0.11995679277201866	33.11784043996266	28.231188426986208	2.0	1.2416688346689417	1.0	17.994233877278262	23.10064322949497	-70.88763408603035	138.45800000000003	0.44096385542168676	28.945098847150803	11.658823676407337	46.513726845383644	18.788235537707806	0.23137255012989044	0.09803921729326248	0.01960785686969757	0.003921568393707275	0.11228146634682336	0.30664588315403507	0.32156863808631897	0.11764705926179886	0.32156863808631897	0.11764705926179886	0.25615131723142304	0.1031754307646667	0.25417337073980134	0.10266795375796615	0.250980406999588
1	481	nan	0	LSL	LSL	731	731	0	0	0	nan	175	1641.0	1053.0	1.0	2.9773813308117787	0.39123115021951915	0.0	0.36231884057971014	0.14847958883719023	26.834563665750878	22.20360331117452	2.0	1.2645512260358964	1.0	19.79898987322333	24.695646246902783	2.8640948449024677	121.70000000000007	0.47554347826086957	25.67843209207058	14.439216211438179	44.858824864029884	25.141177378594875	0.23137255012989044	0.12941177189350128	0.023529410362243652	0.011764705181121826	0.13170219883765832	0.3614539937655042	0.3333333432674408	0.16862745583057404	0.3333333432674408	0.16862745583057404	0.2567843209207058	0.1443921621143818	0.25633614208017075	0.14366387073482786	0.2549019753932953
1	482	nan	0	LSL	LSL	731	731	0	0	0	nan	169	1574.0	1053.0	1.0	3.667236983945175	0.6449017965279945	0.0	0.29391304347826086	0.11520966999296692	31.590843297381753	24.515301344262525	2.0	1.211900492201439	1.0	18.94403522453005	24.143789960488256	-32.54517957536872	135.77000000000004	0.40870616686819833	28.160785153508186	18.00000050663948	43.756864205002785	28.462745867669582	0.24313725531101227	0.13725490868091583	0.015686288475990295	0.0313725471496582	0.08512442169849875	1.351993006326875	0.3176470696926117	0.23529411852359772	0.3176470696926117	0.23529411852359772	0.26074801068063136	0.16666667135777297	0.25891635624262005	0.16841861460159516	0.25882354378700256
1	483	nan	0	LSL	LSL	731	731	0	0	0	nan	131	187.0	1053.0	1.0	3.434560861665817	0.48193150888929587	0.0	0.34656084656084657	0.11876599626283874	25.49562694768275	21.095023109728988	2.0	1.207509665527279	1.0	17.0	22.339495014229776	-10.528069109817267	117.73200000000006	0.40746500777604977	22.525490820407867	10.40392192453146	33.06666758656502	15.992157407104969	0.23137255012989044	0.10980392247438431	0.03529413044452667	0.0156862735748291	0.9643232006087306	1.1484432517188028	0.4470588266849518	0.16078431904315948	0.4470588266849518	0.16078431904315948	0.255971486595544	0.11822638550603931	0.252417309821107	0.12207753745881655	0.26274511218070984
1	484	nan	0	LSL	LSL	731	731	0	0	0	nan	161	769.0	1053.0	1.0	3.41030683124348	0.5320437624020927	0.0	0.3333333333333333	0.12686018048178502	28.567521907467757	23.706539182259394	2.0	1.2359177394863166	1.0	18.384776310850235	24.188602344243378	-69.44092026552634	126.28600000000006	0.4270557029177719	25.760785028338432	11.737255237996578	41.23529529571533	19.054902471601963	0.2235294133424759	0.10196078568696976	0.02745099365711212	0.0156862735748291	0.2731897292333247	0.8491782917397269	0.33725491166114807	0.14901961386203766	0.33725491166114807	0.14901961386203766	0.26020994978119627	0.11855813371713715	0.2561198465572381	0.11835343150063331	0.250980406999588
1	485	nan	0	LSL	LSL	731	731	0	0	0	nan	231	773.0	1079.0	1.0	4.145870569763905	0.820337529751958	0.0	0.29539641943734013	0.09986043532315647	42.8740993700523	35.84689665786984	2.0	1.246116076806866	1.0	19.40285000290664	24.51882506162606	-70.26792754321852	170.4959999999998	0.4081272084805653	35.82745212316513	16.31764742732048	59.3921590000391	27.243137888610363	0.239215686917305	0.10588235408067703	0.0156862735748291	0.007843144237995148	0.10967704771751649	0.5647510285541166	0.32156863808631897	0.14901961386203766	0.32156863808631897	0.14901961386203766	0.25775145412349015	0.11739314695914015	0.2571089134200827	0.11793566185545612	0.25882354378700256
1	486	nan	0	LSL	LSL	731	731	0	0	0	nan	222	1424.0	1052.0	1.0	3.708261582509157	0.5691327324252433	0.0	0.31896551724137934	0.1194232209856353	35.38065515025306	28.635642126552707	2.0	1.2651027646053423	1.0	22.135943621178654	29.09159030646883	16.19346296826265	152.83999999999997	0.40921658986175113	32.53333416581154	20.89411824196577	56.015687838196754	36.30588338524103	0.23137255012989044	0.15294118225574493	0.019607841968536377	0.011764705181121826	0.01999545568725582	0.9320317971445337	0.3333333432674408	0.20392157137393951	0.3333333432674408	0.20392157137393951	0.25416667317040265	0.16323529876535758	0.25232291819007546	0.16354001524883346	0.24705882370471954
1	487	nan	0	LSL	LSL	731	731	0	0	0	nan	301	367.0	1065.0	1.0	3.5741383448388526	0.636534318383343	0.0	0.2850378787878788	0.09041600959754549	41.447889281110434	34.0147027033899	2.23606797749979	1.276417209608286	1.0	25.238858928247925	31.96661740517758	-59.09011223892519	204.53399999999968	0.40053226879574183	43.63921682536602	23.15686347335577	76.57647269964218	41.04706013202667	0.23137255012989044	0.11764705926179886	0.01960785686969757	0.0156862810254097	0.10096487231380617	0.31870952775052686	0.34117648005485535	0.18431372940540314	0.34117648005485535	0.18431372940540314	0.25670127544332955	0.1362168439609163	0.25440688604532286	0.13636897053829458	0.24705882370471954
1	488	nan	0	LSL	LSL	731	731	0	0	0	nan	198	447.0	1053.0	1.0	3.42875744138048	0.3338127084385299	0.0	0.3443478260869565	0.13546184779292075	30.277599226087418	24.515301344262525	2.0	1.2703995214313188	1.0	21.920310216782973	28.540858566196253	82.98376256173934	135.52800000000005	0.4323144104803493	28.831373289227486	15.152941785752773	49.6313738822937	26.388236321508884	0.2235294133424759	0.125490203499794	0.027450978755950928	0.00784313678741455	0.06115768955736869	0.7014555137321414	0.3333333432674408	0.1568627506494522	0.3333333432674408	0.1568627506494522	0.2529067832388376	0.1329205419802875	0.2506635044560288	0.13327392081570144	0.24313725531101227
1	489	nan	0	LSL	LSL	731	731	0	0	0	nan	359	851.0	1079.0	1.0	5.52888427948571	0.9121958076252898	0.0	0.2655325443786982	0.06574672716621462	65.73618203500531	53.75872022286245	2.0	1.2671154437401921	1.0	23.10860088677456	26.935701076588042	-75.78354493472045	261.94799999999947	0.35544554455445543	56.45098204910755	23.176471278071404	92.22745406627655	38.02353049814701	0.239215686917305	0.08235294371843338	0.0156862735748291	0.0156862810254097	0.10956669254456965	2.2770574005080184	0.3333333432674408	0.14509804546833038	0.3333333432674408	0.14509804546833038	0.25894945894086036	0.1063140884315202	0.2569009862570377	0.10591512673578554	0.2549019753932953
1	490	nan	0	LSL	LSL	731	731	0	0	0	nan	182	1099.0	1053.0	1.0	3.160038130785449	0.4252947900703295	0.0	0.3446969696969697	0.14594311216663655	28.402562257872187	23.194827009486403	2.0	1.2593184587521624	1.0	19.091883092036785	25.705877665857262	64.08055990675474	125.18400000000007	0.45671267252195735	26.019608482718468	11.733333677053452	46.03137381374836	21.007843747735023	0.22745098173618317	0.10196078568696976	0.023529410362243652	0.011764712631702423	0.06685069761763683	0.6272021764865251	0.34117648005485535	0.14901961386203766	0.34117648005485535	0.14901961386203766	0.25509420081096534	0.11503268310836717	0.2529196363392767	0.11542771289964299	0.24705882370471954
1	491	nan	0	LSL	LSL	731	731	0	0	0	nan	120	217.0	1071.0	1.0	4.95715322746386	0.6845180837963056	0.0	0.21739130434782608	0.07984602462611098	31.4791256425044	25.059928172283335	2.0	1.1204653676892975	1.0	17.01492557455637	22.94815289720436	44.93613520901349	137.42600000000002	0.3129074315514993	28.0274518430233	11.866667047142982	34.31372654438019	14.972549498081207	0.24705882370471954	0.11372549086809158	0.0313725620508194	0.011764705181121826	0.6205052349509057	0.30500946996268496	0.364705890417099	0.15294118225574493	0.364705890417099	0.15294118225574493	0.2950258088739295	0.12491228470676824	0.28594772120316825	0.12477124581734339	0.27450981736183167
1	492	nan	0	LSL	LSL	731	731	0	0	0	nan	159	1253.0	1052.0	1.0	4.212308701196627	0.5145075091670571	0.0	0.28804347826086957	0.10092965609979894	31.373756038845666	25.495097567963924	2.0	1.1985442924209049	1.0	21.100659654092283	26.90255259753026	45.10169227407993	140.7	0.3693379790940767	27.96470668911934	16.560784876346588	41.82745227217674	25.384314581751823	0.23529411852359772	0.14901961386203766	0.01960785686969757	0.00784313678741455	0.3922082555374048	0.46192191010929556	0.38823530077934265	0.1882352977991104	0.38823530077934265	0.1882352977991104	0.26889141047230136	0.1592383161187172	0.26306573756086	0.15964977724372215	0.2549019753932953
1	493	nan	0	LSL	LSL	731	731	0	0	0	nan	220	1262.0	1053.0	1.0	4.005540074627227	0.7361508140400536	0.0	0.29891304347826086	0.1003508428151757	39.241410421503005	31.400636936215164	2.0	1.2367975201341153	1.0	21.254611042454712	26.559274767206798	89.7100831366728	165.97999999999976	0.4007285974499089	33.90980491042137	23.635294660925865	56.615688160061836	39.592157781124115	0.239215686917305	0.16078431904315948	0.015686288475990295	0.019607841968536377	0.0947660492518584	1.0387297453545457	0.33725491166114807	0.21568627655506134	0.33725491166114807	0.21568627655506134	0.25885347259863645	0.18042209664828904	0.2573440370911902	0.17996435355056417	0.2549019753932953
1	494	nan	0	LSL	LSL	731	731	0	0	0	nan	181	1701.0	1053.0	1.0	3.7301732285857274	0.5477164809299151	0.0	0.3142361111111111	0.1108933132203574	31.82469949499716	26.248809496813376	2.0	1.2426060124056992	1.0	21.213203435596427	26.62658052323888	65.62329322898691	143.21599999999998	0.39606126914660833	29.92941278219223	20.027451515197754	46.14509958028793	31.149020448327065	0.23529411852359772	0.16078431904315948	0.019607841968536377	0.011764705181121826	0.1885538364970003	0.08639682438703766	0.3490196168422699	0.20000000298023224	0.3490196168422699	0.20000000298023224	0.25801217915682956	0.17265044409653235	0.2549453015485521	0.1720940356261164	0.2549019753932953
1	495	nan	0	LSL	LSL	731	731	0	0	0	nan	151	850.0	1053.0	1.0	3.4920042972044754	0.6185470369879932	0.0	0.361244019138756	0.1264694244205662	28.845771858635185	22.47220505424423	2.0	1.240098238383703	1.0	18.0	22.665501003141205	-86.07500640356245	122.49000000000005	0.4253521126760563	24.854902669787407	10.850980669260025	38.39607945084572	16.980392575263977	0.23137255012989044	0.09803921729326248	0.01960785686969757	0.011764705181121826	0.15712350892573695	0.6657105447555223	0.3490196168422699	0.1568627506494522	0.3490196168422699	0.1568627506494522	0.2589052361436188	0.11303104863812526	0.25427867185990544	0.11245293096201309	0.24705882370471954
1	496	nan	0	LSL	LSL	731	731	0	0	0	nan	193	312.0	1054.0	1.0	4.063350654534137	0.679190754625051	0.0	0.2969230769230769	0.11106945129847276	36.04280911482549	27.784887978899608	2.0	1.2416560119522775	1.0	20.12461179749811	26.454044931533293	32.89675943359902	147.76999999999998	0.39068825910931176	30.635295033454895	17.17647111415863	49.14509962499142	27.50980470329523	0.23529411852359772	0.12156862765550613	0.019607841968536377	0.0156862810254097	0.03216783717668331	1.3525304582659958	0.32549020648002625	0.21568627655506134	0.32549020648002625	0.21568627655506134	0.2552941252787908	0.14313725928465526	0.25463782189114725	0.14253784820360224	0.2549019753932953
1	497	nan	0	LSL	LSL	731	731	0	0	0	nan	148	1142.0	1054.0	1.0	3.1044241231486707	0.48999178319555714	0.0	0.33636363636363636	0.1381103413480272	25.820347533728444	21.840329667841555	2.0	1.239847801912557	1.0	17.94698073902847	22.50829542552575	44.218296525635765	116.04400000000007	0.4574961360123648	24.337255537509918	8.800000160932541	38.45098149776459	14.239215940237045	0.23137255012989044	0.0941176488995552	0.027450978755950928	0.003921568393707275	0.3088162881237543	0.07082888983937216	0.3803921639919281	0.11764705926179886	0.3803921639919281	0.11764705926179886	0.26453538627728174	0.09565217566231023	0.2598039290389499	0.09621091851511517	0.250980406999588
1	498	nan	0	LSL	LSL	731	731	0	0	0	nan	176	590.0	1064.0	1.0	3.041864309835238	0.44148555537383194	0.0	0.4	0.15216544948826594	27.513049974060277	22.47220505424423	2.0	1.2759576278120681	1.0	19.0	24.68658914510005	13.684054985265588	120.56000000000006	0.476319350473613	26.650981053709984	15.721569165587425	44.9725504219532	26.57254993915558	0.239215686917305	0.13725490868091583	0.0156862735748291	0.0156862735748291	0.03742222566683958	0.7723340691225292	0.3176470696926117	0.1921568661928177	0.3176470696926117	0.1921568661928177	0.25625943320874983	0.15116893428449446	0.2555258546701886	0.1509803973815658	0.250980406999588
1	499	nan	0	LSL	LSL	731	731	0	0	0	nan	146	1586.0	1064.0	1.0	4.330278178036065	0.7075338656195492	0.0	0.26071428571428573	0.09433565182649001	32.79392943027086	27.294688127912362	2.0	1.1845282568284543	1.0	17.88854381999832	23.17479564069756	-16.41122050045953	139.458	0.3677581863979849	28.81568719446659	17.086274906992912	39.01176591217518	23.713726058602333	0.23529411852359772	0.13725490868091583	0.02745099365711212	0.019607841968536377	0.5534497465625998	0.830236753077204	0.3960784375667572	0.21960784494876862	0.3960784375667572	0.21960784494876862	0.27443511613777705	0.1627264276856468	0.2672038761107889	0.16242278122330364	0.26274511218070984
1	500	nan	0	LSL	LSL	731	731	0	0	0	nan	245	1688.0	1078.0	1.0	5.312698632707144	0.7761025578996712	0.0	0.23557692307692307	0.07222495406624943	48.68686330900563	39.6232255123179	2.0	1.2202176277786712	1.0	22.91320785790638	30.702262572790087	72.84517473606414	206.46399999999963	0.3188028627195836	41.537256225943565	28.180392861366272	63.2196100205183	43.376471653580666	0.24313725531101227	0.16470588743686676	0.015686288475990295	0.013725489377975464	0.10583618648160652	0.37151447826485756	0.3176470696926117	0.2235294133424759	0.3176470696926117	0.2235294133424759	0.25960785141214726	0.1761274553835392	0.2580392245735441	0.17704682307583944	0.2549019753932953
1	501	nan	0	LSL	LSL	731	731	0	0	0	nan	164	1808.0	1070.0	1.0	2.9623037941782626	0.4358289331308385	0.0	0.3904761904761905	0.15797916682602695	26.17770619261834	21.18962010041709	2.0	1.2610437998905075	1.0	18.2	23.56070839995331	-64.76659138178002	114.21600000000007	0.4823529411764706	24.396079033613205	13.79607892036438	41.4470598846674	23.678432174026966	0.23137255012989044	0.12941177189350128	0.01960785686969757	0.0156862735748291	0.027559655457878637	0.866733903631399	0.3333333432674408	0.18039216101169586	0.3333333432674408	0.18039216101169586	0.2541258232668042	0.14370915542046228	0.2527259749065085	0.1443806839879693	0.24705882370471954
1	502	nan	0	LSL	LSL	731	731	0	0	0	nan	273	740.0	1079.0	1.0	5.000860902023752	0.7836666842343438	0.0	0.23333333333333334	0.06964180828419529	50.07153112903081	40.496913462633174	2.0	1.225570460819575	1.0	26.902959516923612	31.103511719057167	-68.68683438731166	221.94799999999967	0.3189252336448598	45.10980521142483	23.639216661453247	70.9764728397131	37.56078580766916	0.239215686917305	0.125490203499794	0.017647072672843933	0.011764705181121826	0.04606655736047325	0.9485938609782406	0.3607843220233917	0.16862745583057404	0.3607843220233917	0.16862745583057404	0.26380003047616857	0.13824103310791372	0.25998707999894904	0.13758529599878813	0.2568627595901489
1	503	nan	0	LSL	LSL	731	731	0	0	0	nan	151	409.0	1078.0	1.0	3.029702732425904	0.5493861548853507	0.0	0.37844611528822053	0.1458955106610936	26.22912482705782	20.8806130178211	2.0	1.246055158493714	1.0	18.0	21.916232601095164	84.46702804344169	114.04400000000005	0.4711388455538221	23.592157542705536	14.533333823084831	38.93725623190403	24.086275324225426	0.24313725531101227	0.14901961386203766	0.0156862735748291	0.011764705181121826	0.03981162361757453	0.3722265896073007	0.3137255012989044	0.20392157137393951	0.3137255012989044	0.20392157137393951	0.25925447849126965	0.1597069650888443	0.25786262405234456	0.15951175711407567	0.2549019753932953
1	504	nan	0	LSL	LSL	731	731	0	0	0	nan	184	434.0	1079.0	1.0	3.5661025153126027	0.5740633281180204	0.0	0.3333333333333333	0.12181993690201455	31.65143884673983	26.076809620810597	2.0	1.2429928158622554	1.0	19.091883092036785	25.91654323182132	58.567589848934425	137.77	0.42105263157894735	28.36862826347351	16.282353542745113	47.23137395083904	27.01568728685379	0.23529411852359772	0.13333334028720856	0.019607841968536377	0.011764705181121826	0.1187919061357367	0.37048480901798686	0.3137255012989044	0.1882352977991104	0.3137255012989044	0.1882352977991104	0.25789662057703194	0.1480213958431374	0.2566922497328209	0.14682438742855322	0.250980406999588
1	505	nan	0	LSL	LSL	731	731	0	0	0	nan	259	717.0	1079.0	1.0	4.109475050555445	0.6955831147737138	0.0	0.26267748478701824	0.08761428717588599	42.28245893636187	34.9857113690718	2.0	1.254257968117321	1.0	23.574758339572238	30.37764805963537	-32.550481841884334	192.73799999999974	0.368945868945869	40.94902077317238	22.933334231376648	66.42353144288063	37.611766181886196	0.23529411852359772	0.13725490868091583	0.023529410362243652	0.00784313678741455	0.11791050949152873	0.49552173286427087	0.34117648005485535	0.18039216101169586	0.34117648005485535	0.18039216101169586	0.2591710175517239	0.14514768500871297	0.25646151136247347	0.14521917444743704	0.2549019753932953
1	506	nan	0	LSL	LSL	731	731	0	0	0	nan	166	805.0	1078.0	1.0	2.9766140818325777	0.5212558490251754	0.0	0.37986270022883295	0.1529034883466536	27.01658346451302	22.360679774997898	2.0	1.2624610993670116	1.0	18.0	23.055964672807622	-68.64761579935933	116.80200000000005	0.4818577648766328	25.30196140706539	11.474510133266449	42.14117768406868	19.321569196879864	0.23333333432674408	0.10196078568696976	0.019607841968536377	0.0156862735748291	0.02317476232909935	0.8275684040001664	0.3333333432674408	0.15294118225574493	0.3333333432674408	0.15294118225574493	0.2555753677481353	0.11590414276026716	0.25386251616908845	0.11639499516192689	0.250980406999588
1	507	nan	0	LSL	LSL	731	731	0	0	0	nan	135	213.0	1079.0	1.0	5.767289283268646	0.7730277023635302	0.0	0.2076923076923077	0.0654375669440534	37.616241681721505	30.0	2.0	1.1244369620238766	1.0	18.11369322785779	23.8627004594677	38.54451601389471	161.01199999999994	0.2941176470588235	32.12156966328621	14.541176989674568	38.439216896891594	18.14902028441429	0.24705882370471954	0.12450980953872204	0.03529413044452667	0.011764705181121826	0.34398671074829296	0.46053139552627637	0.364705890417099	0.16470588743686676	0.364705890417099	0.16470588743686676	0.2920142696662383	0.13219251808795063	0.28473493997697474	0.13443718729195772	0.2823529541492462
1	508	nan	0	LSL	LSL	731	731	0	0	0	nan	170	926.0	1078.0	1.0	4.007023737101893	0.39253168601871047	0.0	0.3079710144927536	0.10212733824504859	30.677009930029225	26.40075756488817	2.0	1.22544648122238	1.0	21.920310216782973	28.21482654867348	-17.30735190300548	144.63000000000002	0.37037037037037035	28.529412671923637	16.003922134637833	43.48235435783863	24.85882443189621	0.23529411852359772	0.13725490868091583	0.01960785686969757	0.011764705181121826	0.2045884598322611	0.6926201861177552	0.3490196168422699	0.18039216101169586	0.3490196168422699	0.18039216101169586	0.25935829701748764	0.1454902012239803	0.2557785550461096	0.14622837901115418	0.2549019753932953
1	509	nan	0	LSL	LSL	731	731	0	0	0	nan	254	1615.0	1079.0	1.0	3.733772599943492	0.6195958197024348	0.0	0.30202140309155767	0.10453671762399713	38.665141459975366	31.38470965295043	2.0	1.2700028968651333	1.0	24.041630560342615	30.349082582792605	46.873097311267784	174.73799999999983	0.40253565768621236	36.74902060627937	20.431373327970505	63.788237020373344	35.823530808091164	0.2235294133424759	0.13333334028720856	0.023529410362243652	0.00784313678741455	0.07686367774941784	0.5565160650421761	0.3490196168422699	0.1725490242242813	0.3490196168422699	0.1725490242242813	0.2534415214226164	0.14090602295152072	0.2511347914187927	0.14103752286650065	0.24313725531101227
1	510	nan	0	LSL	LSL	731	731	0	0	0	nan	177	1421.0	1079.0	1.0	3.7596185241628426	0.6397139373425724	0.0	0.32065217391304346	0.11771805803145423	32.66216410318179	26.076809620810597	2.0	1.241469578362586	1.0	19.79898987322333	25.104566797762324	52.155249388385144	137.45800000000003	0.4083044982698962	28.89411848783493	17.670588850975037	45.21568761765957	27.800000980496407	0.22745098173618317	0.14509804546833038	0.023529425263404846	0.011764705181121826	0.1258246137552506	0.31959412521338526	0.3450980484485626	0.19607843458652496	0.3450980484485626	0.19607843458652496	0.2579832007842405	0.15777311474084854	0.2554558622466642	0.15706215243218308	0.250980406999588
1	511	nan	0	LSL	LSL	731	731	0	0	0	nan	144	1254.0	1080.0	1.0	3.615108745055762	0.6649950504356973	0.0	0.2975206611570248	0.0996852363444273	29.205093337575313	25.0	2.0	1.200980038173294	1.0	17.307692307692307	21.811758662527694	-35.05606719689548	134.73200000000003	0.4131994261119082	27.40000081062317	14.631373025476933	38.14509914815426	21.11372620612383	0.239215686917305	0.13333334028720856	0.023529425263404846	0.011764705181121826	0.24104429042312425	0.4785126182436189	0.3764705955982208	0.1725490242242813	0.3764705955982208	0.1725490242242813	0.27128713673884325	0.14486507946016766	0.2648965218621824	0.1466230986536377	0.25882354378700256
1	512	nan	0	LSL	LSL	731	731	0	0	0	nan	254	1370.0	1079.0	1.0	4.213419668428984	0.7759177055973219	0.0	0.2984723854289072	0.0874186356432511	44.15323056279433	37.94733192202055	2.0	1.2603342192166465	1.0	21.043070375085733	27.85336529858078	17.023167884263945	191.08199999999974	0.37853949329359166	40.5411776304245	20.678432032465935	64.61960977315903	32.67843246459961	0.23137255012989044	0.10000000149011612	0.01960785686969757	0.019607849419116974	0.0815805788628124	2.049792435507407	0.3333333432674408	0.1882352977991104	0.3333333432674408	0.1882352977991104	0.2565897318381297	0.13087615210421477	0.2544079124927521	0.12865524592362051	0.250980406999588
1	513	nan	0	LSL	LSL	731	731	0	0	0	nan	161	1550.0	1078.0	1.0	4.944026504879638	0.8061204363381327	0.0	0.21352785145888595	0.08018921892039463	38.761328361663615	28.284271247461902	2.0	1.169284683204591	1.0	18.109071250024435	22.937074342991828	26.013441106676517	158.83999999999983	0.33717277486910996	35.1882361471653	15.40784353017807	46.85882477462292	21.647059381008148	0.24705882370471954	0.11372549086809158	0.027450978755950928	0.0156862810254097	0.3210406961269094	1.4344286378255762	0.5215686559677124	0.21960784494876862	0.5215686559677124	0.21960784494876862	0.30598466214926345	0.13398124808850495	0.2910486010846144	0.13445378497520588	0.2666666805744171
1	514	nan	0	LSL	LSL	731	731	0	0	0	nan	155	1710.0	1078.0	1.0	3.8132183622552893	0.6718515415088557	0.0	0.3229166666666667	0.1167830042470509	31.204090201424453	24.041630560342615	2.0	1.223212772557721	1.0	18.383838479528134	23.11242760631062	11.041316886550467	129.14600000000004	0.40575916230366493	27.635294944047928	17.572549484670162	40.1960795968771	26.262745805084705	0.23137255012989044	0.15294118225574493	0.023529425263404846	0.013725489377975464	0.2754169924232962	0.9010726683658691	0.35686275362968445	0.22745098173618317	0.35686275362968445	0.22745098173618317	0.2657239898466147	0.16896682196798232	0.25932954578630385	0.1694370697102239	0.250980406999588
1	515	nan	0	LSL	LSL	731	731	0	0	0	nan	140	892.0	1079.0	1.0	2.756355999338624	0.3696762666206373	0.0	0.43209876543209874	0.16558568386471736	23.00537806995585	18.788294228055936	2.0	1.2560044316683285	1.0	16.97749375254331	21.375691352530936	64.78835759222909	103.07600000000005	0.5054151624548736	21.8549025952816	13.517647534608841	35.71372674405575	21.835294894874096	0.239215686917305	0.14901961386203766	0.015686288475990295	0.00784313678741455	0.08195256452835581	0.3893537737161897	0.2980392277240753	0.18431372940540314	0.2980392277240753	0.18431372940540314	0.25412677436373954	0.157181948076847	0.2550980481718268	0.15596639210624355	0.2549019753932953
1	516	nan	0	LSL	LSL	731	731	0	0	0	nan	200	1128.0	1079.0	1.0	3.682994311157208	0.6402358320830794	0.0	0.2976190476190476	0.11193974956414786	34.365570948826885	28.460498941515414	2.0	1.2485533905932753	1.0	20.81459638523919	26.39888986778233	57.15143831533231	149.83999999999995	0.40609137055837563	31.890196919441223	14.51764752715826	51.78431524336338	24.286275297403336	0.23137255012989044	0.10196078568696976	0.01960785686969757	0.019607841968536377	0.18306013738473242	0.5251302604340202	0.364705890417099	0.18039216101169586	0.364705890417099	0.18039216101169586	0.263555346441663	0.1199805580756881	0.2589215762168169	0.12143137648701668	0.250980406999588
1	517	nan	0	LSL	LSL	731	731	0	0	0	nan	161	1833.0	1078.0	1.0	3.5846704211371554	0.8311705387855857	0.0	0.34698275862068967	0.11976302875896026	33.53431779204322	28.160255680657446	2.0	1.2335278245120915	1.0	14.68739296795459	18.645669809105144	79.18246545001418	129.97400000000005	0.45544554455445546	27.294118463993073	13.960784740746021	40.57647179067135	20.682353533804417	0.22745098173618317	0.10980392247438431	0.027450978755950928	0.0156862810254097	0.1750627520502309	0.6487902520860704	0.33725491166114807	0.16470588743686676	0.33725491166114807	0.16470588743686676	0.2550852192896549	0.13047462374528992	0.2520277750973376	0.1284618231913318	0.250980406999588
1	518	nan	0	LSL	LSL	731	731	0	0	0	nan	172	1112.0	1079.0	1.0	2.985236857181617	0.3123425135649749	0.0	0.3722943722943723	0.15340406678001967	26.24792469469105	21.587033144922902	2.0	1.2599458030154356	1.0	19.091883092036785	24.93472932521451	-80.77531816946951	118.70000000000006	0.47579529737206083	24.61176533997059	12.964706383645535	43.10588355362415	22.776471443474293	0.23137255012989044	0.12156862765550613	0.019607841968536377	0.00784313678741455	0.055539211164294715	0.45887850301838656	0.3333333432674408	0.1568627506494522	0.3333333432674408	0.1568627506494522	0.25114046265276113	0.1322929222820973	0.2506156020559544	0.13242134560159471	0.24705882370471954
1	519	nan	0	LSL	LSL	731	731	0	0	0	nan	187	471.0	1079.0	1.0	3.1205063464115756	0.6506580409597481	0.0	0.3424908424908425	0.14043595606640516	30.72912857778975	25.709920264364882	2.0	1.267130047089702	1.0	17.67766952966369	23.334805012012584	31.30298120681139	129.35600000000005	0.4746192893401015	27.17254975438118	17.133333891630173	48.01568791270256	30.019608840346336	0.239215686917305	0.15294118225574493	0.019607841968536377	0.00784313678741455	0.004219652363117882	0.40641339100259144	0.32156863808631897	0.19607843458652496	0.32156863808631897	0.19607843458652496	0.256344809003596	0.16163522539273747	0.25676838455990675	0.16053266759543494	0.2549019753932953
1	520	nan	0	LSL	LSL	731	731	0	0	0	nan	275	967.0	1079.0	1.0	4.492544678925881	0.6810052067627064	0.0	0.27120315581854043	0.08199710254446659	45.2476988838111	38.118237105091836	2.0	1.2485021640604534	1.0	25.0	33.1339203666849	89.81878192396509	205.2919999999997	0.3431066749844042	43.341177716851234	23.45490287989378	70.7294141203165	38.64313881099224	0.239215686917305	0.12941177189350128	0.015686288475990295	0.011764705181121826	0.05570172378006342	0.6517607476123523	0.3176470696926117	0.1764705926179886	0.3176470696926117	0.1764705926179886	0.25798320069554304	0.1396125171422249	0.25719786952842366	0.1405205047672445	0.2549019753932953
1	521	nan	0	LSL	LSL	731	731	0	0	0	nan	208	513.0	1077.0	1.0	3.4980955140665007	0.27491357563098173	0.0	0.32	0.12810719318316902	31.048224974691156	25.709920264364882	2.0	1.2637154506845478	1.0	22.627416997969522	29.851904009372653	15.544880496583609	142.84000000000003	0.4231943031536114	29.968628212809563	16.207843728363514	52.803923174738884	28.50980494916439	0.23137255012989044	0.125490203499794	0.023529410362243652	0.011764705181121826	0.004401157428237331	0.41821564191373317	0.33725491166114807	0.16078431904315948	0.33725491166114807	0.16078431904315948	0.2539714255322844	0.1373546078674874	0.25386501526316774	0.13706636994790572	0.250980406999588
1	522	nan	0	LSL	LSL	731	731	0	0	0	nan	234	186.0	1067.0	1.0	4.627487618057053	0.7335455939103068	0.0	0.2287390029325513	0.07507411889748995	43.43060299409862	35.510561809129406	2.23606797749979	1.23317081104831	1.0	24.08318915758459	29.517185628449916	51.58438599996983	197.9099999999998	0.3642023346303502	41.17647184431553	16.79607905447483	57.32549192011356	23.98039300739765	0.22745098173618317	0.10196078568696976	0.039215683937072754	0.0156862810254097	1.2292979549029615	3.2504793682496183	0.7019608020782471	0.1568627506494522	0.7019608020782471	0.1568627506494522	0.26061058129313625	0.10630429781313185	0.24498073470134002	0.10248031199742587	0.25882354378700256
1	523	nan	0	LSL	LSL	731	731	0	0	0	nan	258	301.0	1099.0	1.0	4.161238016513674	0.8232048436621918	-1.0	0.251953125	0.08812439249938334	45.468494954654766	36.61966684720111	2.0	1.2552434641177757	1.0	21.920310216782973	25.814486656042057	40.96441702369159	191.80799999999965	0.38478747203579416	41.439216896891594	23.854902744293213	67.01960998773575	39.41960919648409	0.23529411852359772	0.14509804546833038	0.01960785686969757	0.00784313678741455	0.24560354851184607	0.60037493357046	0.364705890417099	0.18431372940540314	0.364705890417099	0.18431372940540314	0.26394405666809934	0.15194205569613511	0.25976593018502225	0.15278918293210886	0.2549019753932953
1	524	nan	0	LSL	LSL	731	731	0	0	0	nan	147	1557.0	1098.0	1.0	3.6894264676813977	0.7723793302739865	0.0	0.3141025641025641	0.11704166174403617	31.402123996616435	25.495097567963924	2.0	1.2177700225089783	1.0	16.443843832875572	19.94542114700699	20.459150951156857	125.63000000000005	0.42485549132947975	29.145098716020584	11.478431589901447	41.18823629617691	17.321568943560123	0.23529411852359772	0.10588235408067703	0.02156864106655121	0.00784313678741455	0.8761680193570965	0.7594958200268944	0.5176470875740051	0.16078431904315948	0.5176470875740051	0.16078431904315948	0.29739896649000597	0.11712685295817804	0.28019208364746195	0.1178338023371437	0.25294119119644165
1	525	nan	0	LSL	LSL	731	731	0	0	0	nan	224	597.0	1099.0	1.0	4.422973652500037	0.6582818720741802	0.0	0.28717948717948716	0.09874319953858754	40.135405776282106	30.675723300355934	2.0	1.248708384458281	1.0	22.452171387195495	30.212790827244348	20.123163624848928	168.83999999999983	0.3607085346215781	35.956863820552826	21.80784383416176	57.670590192079544	35.45098154246807	0.239215686917305	0.14901961386203766	0.015686288475990295	0.011764705181121826	0.10138056954601883	0.3342606133932984	0.3176470696926117	0.1882352977991104	0.3176470696926117	0.1882352977991104	0.258682473529157	0.1568909628356961	0.25745799192892654	0.15826331045744674	0.2549019753932953
1	526	nan	0	LSL	LSL	731	731	0	0	0	nan	269	1273.0	1098.0	1.0	3.333963730169636	0.7571339467866578	0.0	0.32965686274509803	0.08072314388488605	40.018618554670084	33.734255586866	2.0	1.2446965668805325	1.0	22.784144517170496	26.14254924993275	78.70821359771489	204.63599999999968	0.40788476118271416	42.901962012052536	22.61568693816662	70.21960999071598	37.61176581680775	0.23529411852359772	0.11764705926179886	0.01960785686969757	0.019607849419116974	0.17613580400489107	1.270784539070879	0.4470588266849518	0.18039216101169586	0.4470588266849518	0.18039216101169586	0.2664718137394567	0.14047010520600384	0.2610394423446691	0.13982069076880202	0.25882354378700256
1	527	nan	0	LSL	LSL	731	731	0	0	0	nan	253	537.0	1079.0	1.0	4.566219250457264	0.7006039565883375	0.0	0.2550403225806452	0.08265832797285284	44.14862330391399	36.61966684720111	2.0	1.2252764797079725	1.0	24.041630560342615	31.502265425765877	-40.081072220707576	196.1199999999997	0.3442176870748299	40.34509927034378	25.60392228513956	65.2823550850153	42.435295291244984	0.239215686917305	0.14901961386203766	0.015686288475990295	0.01764705777168274	0.04370413851356203	0.44480488179699684	0.33725491166114807	0.2235294133424759	0.33725491166114807	0.2235294133424759	0.260290963034476	0.16518659538799715	0.25803302405144385	0.1677284398863438	0.25882354378700256
1	528	nan	0	LSL	LSL	731	731	0	0	0	nan	206	1490.0	1098.0	1.0	3.5147485476836984	0.3304592688351805	0.0	0.3433333333333333	0.12923862994075352	31.24646158644426	25.0	2.0	1.2696073070068017	1.0	22.627416997969522	29.49104330748222	21.19257940183968	141.52800000000002	0.4234326824254882	30.109804719686508	18.41568686068058	51.21960920095444	31.560785315930843	0.2235294133424759	0.1411764770746231	0.023529410362243652	0.011764705181121826	0.11724877047778537	0.7516259173918429	0.3333333432674408	0.20392157137393951	0.3333333432674408	0.20392157137393951	0.2509150393307209	0.15346405717233816	0.24863887961628367	0.15320769570840215	0.24313725531101227
1	529	nan	0	LSL	LSL	731	731	0	0	0	nan	143	1705.0	1098.0	1.0	3.6666881639148885	0.5559528062538868	0.0	0.30952380952380953	0.11537263489355601	28.13312544961074	22.135943621178654	2.0	1.204579258712861	1.0	18.543676133073017	23.384643733890588	10.512921447252143	124.80200000000006	0.3994413407821229	25.525490954518318	15.360784813761711	37.73725612461567	23.282353684306145	0.239215686917305	0.14901961386203766	0.01960785686969757	0.011764705181121826	0.24009912942653963	0.35595050666998096	0.3686274588108063	0.21960784494876862	0.3686274588108063	0.21960784494876862	0.26868937846861385	0.1616924717238075	0.26389689597633337	0.16281366212801499	0.25882354378700256
1	530	nan	0	LSL	LSL	731	731	0	0	0	nan	135	916.0	1108.0	1.0	5.421250904772098	0.7266331977629356	0.0	0.2732793522267207	0.08098684965966937	35.602064680716346	26.419689627245813	2.0	1.1551194481255875	1.0	18.0	24.459530388826895	80.79846841704044	144.73199999999997	0.31990521327014215	27.592157751321793	14.498039729893208	36.376471772789955	19.639216393232346	0.24313725531101227	0.1411764770746231	0.021568626165390015	0.00784313678741455	0.3443851431047092	0.3441853357270583	0.3843137323856354	0.16862745583057404	0.3843137323856354	0.16862745583057404	0.27592157751321794	0.14498039729893208	0.26945534646511077	0.14547567698690628	0.2647058963775635
1	531	nan	0	LSL	LSL	731	731	0	0	0	nan	177	1806.0	1098.0	1.0	3.808411158430458	0.46400605304184633	0.0	0.295	0.11385581071322026	31.036021987226782	24.73863375370596	2.0	1.2385615635277762	1.0	21.213203435596427	27.49270231393793	84.62540982319237	139.77000000000004	0.3950892857142857	28.278432190418243	16.933333851397038	45.20784446597099	27.41960868984461	0.22745098173618317	0.14901961386203766	0.023529425263404846	0.011764705181121826	0.15122669579387546	0.3922470026474442	0.3529411852359772	0.1882352977991104	0.3529411852359772	0.1882352977991104	0.2594351577102591	0.15535168671006455	0.2554115506552033	0.15491304344544976	0.250980406999588
1	532	nan	0	LSL	LSL	731	731	0	0	0	nan	217	928.0	1109.0	1.0	4.984044026657051	0.7823538263450621	0.0	0.2411111111111111	0.07390881850791756	44.54565955774216	37.589892258425	2.0	1.2168378980145742	1.0	22.460439389727394	27.74456201189924	69.79678290046158	192.0819999999998	0.3328220858895706	39.278432458639145	20.360784992575645	57.65490357577801	30.9019618332386	0.23529411852359772	0.13333334028720856	0.023529425263404846	0.011764705181121826	0.47588457490769426	1.0993646919048647	0.3960784375667572	0.1764705926179886	0.3960784375667572	0.1764705926179886	0.2746743528576164	0.14238311183619332	0.2656907998883779	0.14240535407022398	0.2549019753932953
1	533	nan	0	LSL	LSL	731	731	0	0	0	nan	134	1239.0	1099.0	1.0	4.158468922332775	0.5504336615286036	0.0	0.30454545454545456	0.10320844571069596	28.946899551387986	23.600847442411894	2.0	1.193590488783241	1.0	18.602187487237753	24.167155770134865	-56.16912809397938	127.73200000000004	0.37906647807637905	25.89803995192051	13.847059316933155	35.9333343654871	19.83921641111374	0.239215686917305	0.13725490868091583	0.023529410362243652	0.011764705181121826	0.5074150036908379	0.23066308743232275	0.43921568989753723	0.18039216101169586	0.43921568989753723	0.18039216101169586	0.2755110633183033	0.14730914166950165	0.26815921168273954	0.14805385381428163	0.26274511218070984
1	534	nan	0	LSL	LSL	731	731	0	0	0	nan	168	1382.0	1098.0	1.0	3.3542238244495195	0.41799053993278185	0.0	0.34710743801652894	0.12995259215612204	28.06777888535916	22.847319317591726	2.0	1.242923709416924	1.0	20.12461179749811	25.498212441900012	59.78372130746564	127.45800000000006	0.43021766965428937	26.21176542341709	14.270588539540768	42.78039339184761	23.760784819722176	0.23529411852359772	0.11372549086809158	0.01960785686969757	0.023529410362243652	0.11040340280832822	1.3910806508400586	0.32549020648002625	0.20392157137393951	0.32549020648002625	0.2078431397676468	0.2569780923864421	0.13990773077981145	0.25464519876099767	0.14143324297453677	0.250980406999588
1	535	nan	0	LSL	LSL	731	731	0	0	0	nan	122	836.0	1107.0	1.0	4.085453834997339	0.7468210609900977	0.0	0.32620320855614976	0.10932502396168553	29.70079222919727	22.20360331117452	2.0	1.1928435404473867	1.0	15.821091324338827	19.751770518696173	-77.5164776366426	118.42000000000003	0.38791732909379967	22.72156934440136	10.850980818271637	31.88627551496029	15.419608414173126	0.23529411852359772	0.1196078434586525	0.023529425263404846	0.00784313678741455	0.14256558108690612	0.13695307454242453	0.3529411852359772	0.15294118225574493	0.3529411852359772	0.15294118225574493	0.26731258052236895	0.12765859786201925	0.26136291405705153	0.12639023290305842	0.25882354378700256
1	536	nan	0	LSL	LSL	731	731	0	0	0	nan	276	1156.0	1079.0	1.0	4.2205614993122245	0.7480181673626568	0.0	0.2948717948717949	0.09626976683830972	45.37556620893466	36.138621999185304	2.0	1.2674760017784905	1.0	22.768399153212332	30.114776434892516	72.46992558279388	189.8079999999997	0.38016528925619836	40.56078538298607	19.188235990703106	69.63137462735176	33.07451102882624	0.22745098173618317	0.09803921729326248	0.023529425263404846	0.011764705181121826	0.05419553497899916	1.5151864832034285	0.33725491166114807	0.15294118225574493	0.33725491166114807	0.15294118225574493	0.25350490864366293	0.11992647494189441	0.25228758922953537	0.11983518488705158	0.250980406999588
1	537	nan	0	LSL	LSL	731	731	0	0	0	nan	436	1331.0	1098.0	1.0	4.0742083590655	0.7518602752558092	-1.0	0.27525252525252525	0.05796705822159023	56.11996849888851	47.92702786528704	2.0	1.2652168799837311	1.0	30.10046072486361	37.00115654685146	-10.813288960153463	307.4379999999993	0.34741035856573704	65.32549218833447	37.564707204699516	111.86274892091751	65.01568852365017	0.24313725531101227	0.1411764770746231	0.0156862735748291	0.011764705181121826	0.028445677661028294	1.0845851001122921	0.32549020648002625	0.1882352977991104	0.32549020648002625	0.1882352977991104	0.2582035264361046	0.14847710357588742	0.25656593789201265	0.1491185516597481	0.2549019753932953
1	538	nan	0	LSL	LSL	731	731	0	0	0	nan	290	813.0	1109.0	1.0	5.584153440421998	0.7992429201467706	0.0	0.2534965034965035	0.06540332871477629	55.014965056631496	44.9221548904324	2.0	1.2342202812215572	1.0	25.0	33.06444045918062	-3.3241884853538086	236.04999999999964	0.31032637774210803	48.54509945213795	21.98431435972452	75.16078658401966	34.36078530550003	0.23529411852359772	0.10588235408067703	0.01960785686969757	0.0156862735748291	0.1976519900039447	1.683283604724752	0.364705890417099	0.1568627506494522	0.364705890417099	0.1568627506494522	0.26383206223988015	0.11947996934632892	0.25917512615179195	0.11848546657068976	0.2549019753932953
1	539	nan	0	LSL	LSL	731	731	0	0	0	nan	184	1588.0	1099.0	1.0	3.184638421365174	0.23270650027050505	0.0	0.34782608695652173	0.1403444806976998	27.719091919934375	22.561028345356956	2.0	1.2551810804661645	1.0	20.506096654409877	26.95811993917061	-59.8859807570112	128.35600000000008	0.4504283965728274	27.003922268748283	14.000000461935997	46.44313859939575	24.352942027151585	0.23137255012989044	0.11764705926179886	0.019607841968536377	0.0156862735748291	0.11722326008664528	0.6592528794437342	0.3333333432674408	0.16862745583057404	0.3333333432674408	0.16862745583057404	0.2547539836674366	0.13207547605599998	0.2524083619532378	0.13235294579973686	0.250980406999588
1	540	nan	0	LSL	LSL	731	731	0	0	0	nan	189	304.0	1109.0	1.0	5.799931657135484	0.8407439846964506	0.0	0.2036637931034483	0.07351769099320946	46.45801831289629	33.61547262794322	2.0	1.1850939473931061	1.0	20.50044240501316	25.153898167367284	28.01048362578966	179.73799999999986	0.3173803526448364	36.02353049814701	19.8784319460392	51.18823692202568	29.521569453179836	0.24313725531101227	0.13823530077934265	0.023529425263404846	0.019607841968536377	0.15689095306294448	1.4489935850876072	0.3843137323856354	0.19607843458652496	0.3843137323856354	0.20000000298023224	0.277104080754977	0.1529110149695323	0.2708372323916703	0.1561987801755547	0.2666666805744171
1	541	nan	0	LSL	LSL	731	731	0	0	0	nan	322	398.0	1095.0	1.0	4.730503111358654	0.7105415465422736	0.0	0.22692036645525018	0.07586427720774165	50.915413439298035	42.04759208325728	2.23606797749979	1.2661996854591788	1.0	27.083901213045966	35.82689796469509	-19.50450260365269	230.94799999999955	0.3309352517985611	49.7960799485445	28.207844011485577	82.9490223377943	47.39607992768288	0.239215686917305	0.12941177189350128	0.019607841968536377	0.0156862735748291	0.2075077110643669	0.905193245601905	0.3450980484485626	0.19607843458652496	0.3450980484485626	0.19607843458652496	0.25935458306533593	0.14691585422648737	0.2576056594341438	0.14719279480646857	0.2549019753932953
1	542	nan	0	LSL	LSL	731	731	0	0	0	nan	171	890.0	1099.0	1.0	3.360829498222205	0.5694818538492479	0.0	0.35403726708074534	0.13191689968076248	29.581927821489504	23.323807579381203	2.0	1.2455131933175267	1.0	19.523741203679055	24.31646015612422	65.07308374516914	127.63000000000005	0.43846153846153846	26.921569392085075	16.152941778302193	43.68627589941025	26.219608828425407	0.23529411852359772	0.14509804546833038	0.01960785686969757	0.00784313678741455	0.04913846357691611	0.38029485732971297	0.32549020648002625	0.18039216101169586	0.32549020648002625	0.18039216101169586	0.2563958989722388	0.15383754074573516	0.25547529765736987	0.15333104578026555	0.2549019753932953
1	543	nan	0	LSL	LSL	731	731	0	0	0	nan	170	1020.0	1109.0	1.0	2.9120332236175965	0.5221541650321249	0.0	0.40669856459330145	0.15723879533773488	27.049171170505637	21.840329667841555	2.0	1.2739326029113178	1.0	17.985036515435226	23.068915849408906	-9.670743384963625	116.56000000000006	0.4906204906204906	25.360784962773323	14.066667303442955	43.24706016480923	23.905883438885212	0.23137255012989044	0.13725490868091583	0.01960785686969757	0.003921568393707275	0.0743614294699348	0.15260140023609448	0.3176470696926117	0.1568627506494522	0.3176470696926117	0.1568627506494522	0.25360784962773325	0.14066667303442956	0.25439447155770134	0.14062284375814832	0.2549019753932953
1	544	nan	0	LSL	LSL	731	731	0	0	0	nan	205	866.0	1109.0	1.0	3.511936747062761	0.6435078954497312	0.0	0.33011272141706927	0.12163837324141066	34.021052365649226	28.231188426986208	2.0	1.2485527746623133	1.0	20.66995866012402	26.041056430721603	63.546041254561004	145.52800000000002	0.43157894736842106	31.58039303123951	18.811765305697918	52.56470750272274	31.662746123969555	0.239215686917305	0.1411764770746231	0.0156862735748291	0.011764705181121826	0.007436040529877821	0.6166882873746243	0.30980393290519714	0.19607843458652496	0.30980393290519714	0.19607843458652496	0.2567511628556058	0.15294118134713755	0.25641320733035483	0.15445242011692467	0.250980406999588
1	545	nan	0	LSL	LSL	731	731	0	0	0	nan	205	187.0	1099.0	1.0	3.2528340513571843	0.5263284733324641	0.0	0.328525641025641	0.12742723785091892	31.416911391277832	25.632011235952593	2.0	1.2672280289293678	1.0	21.213203435596427	26.713213165558244	-44.4529062658065	142.18399999999997	0.44808743169398896	28.294118389487267	12.188235692679882	48.76862885057926	21.427451714873314	0.22745098173618317	0.10196078568696976	0.0313725471496582	0.0156862735748291	0.791047716151844	2.087086059756004	0.5058823823928833	0.15294118225574493	0.5058823823928833	0.15294118225574493	0.2397806643176887	0.10329013298881257	0.23789575049063055	0.1045241547066991	0.2549019753932953
1	546	nan	0	LSL	LSL	731	731	0	0	0	nan	178	1095.0	1109.0	1.0	3.87902260374207	0.5100850980518896	0.0	0.322463768115942	0.11059435179277319	31.81204789116665	25.238858928247925	2.0	1.2381852225824161	1.0	21.63804330416193	27.362303982423697	17.436932002821273	142.21600000000004	0.39163916391639164	29.188236072659492	15.360784910619259	46.047060146927834	24.741177462041378	0.23529411852359772	0.12941177189350128	0.019607841968536377	0.00784313678741455	0.2041387351494766	0.5204137134265115	0.3607843220233917	0.16862745583057404	0.3607843220233917	0.16862745583057404	0.2629570817356711	0.13838544964521854	0.258691349140044	0.13899537900023246	0.250980406999588
1	547	nan	0	LSL	LSL	731	731	0	0	0	nan	180	745.0	1109.0	1.0	3.198947189428785	0.4451552010858744	0.0	0.371900826446281	0.14741309682062592	28.555356433677947	22.847319317591726	2.0	1.2660125055217153	1.0	19.091883092036785	25.56999188967715	45.275909254697936	123.87200000000007	0.4580152671755725	26.243137925863266	14.858824037015438	44.94509916007519	25.71372640132904	0.22745098173618317	0.125490203499794	0.019607841968536377	0.0156862735748291	0.07199289500245759	0.5381898798325427	0.3490196168422699	0.1764705926179886	0.3490196168422699	0.1764705926179886	0.25233786467176217	0.14287330804822537	0.24969499533375103	0.1428540355629391	0.24313725531101227
1	548	nan	0	LSL	LSL	731	731	0	0	0	nan	260	976.0	1099.0	1.0	4.853445704060247	0.600805791785212	0.0	0.24761904761904763	0.07429532709597077	44.27160369580843	36.76955262170047	2.23606797749979	1.2317709792120757	1.0	28.84995667241114	35.39049959263533	-51.336461425027885	209.70599999999973	0.31496062992125984	43.89804056286812	26.443138115108013	67.32549218833447	41.78431507200003	0.23529411852359772	0.15294118225574493	0.023529410362243652	0.00784313678741455	0.24477350621220093	0.1521929590664657	0.3607843220233917	0.19607843458652496	0.3607843220233917	0.19607843458652496	0.26444602748715734	0.15929601274161453	0.2589442007243633	0.16070890412307703	0.2549019753932953
1	549	nan	0	LSL	LSL	731	731	0	0	0	nan	204	1295.0	1109.0	1.0	3.504293333696199	0.551279740993265	0.0	0.3411371237458194	0.13013019059951403	32.782116082900195	26.570660511172846	2.0	1.2665075116085658	1.0	20.80125735844609	27.350790507887083	64.83345605231287	140.35600000000002	0.42992623814541625	30.21960859000683	21.02745147794485	51.639217004179955	36.67451065033674	0.23137255012989044	0.16470588743686676	0.015686288475990295	0.011764705181121826	0.054183006230760555	0.30678227739730285	0.3450980484485626	0.23137255012989044	0.3450980484485626	0.23137255012989044	0.2560983778814138	0.17819874133851568	0.25313341668715666	0.17977701299184679	0.24705882370471954
1	550	nan	0	LSL	LSL	731	731	0	0	0	nan	208	991.0	1109.0	1.0	3.388157198664896	0.6674461675033526	0.0	0.35374149659863946	0.12835868309034093	33.99874622379598	27.459060435491963	2.0	1.272647490955072	1.0	19.498010508590447	25.31744011237569	78.98028423755954	142.7	0.4444444444444444	30.56078512966633	17.866667360067368	51.67451111972332	30.403922744095325	0.21960784494876862	0.13725490868091583	0.023529410362243652	0.00784313678741455	0.045314253827765695	0.09148101363503992	0.3921568691730499	0.20392157137393951	0.3921568691730499	0.20392157137393951	0.2504982387677568	0.1464480931153063	0.2484351496140544	0.1461727055004583	0.239215686917305
1	551	nan	0	LSL	LSL	731	731	0	0	0	nan	196	1748.0	1109.0	1.0	3.402405139430659	0.4336527510356363	0.0	0.3408695652173913	0.13477686489770863	30.637031525371018	25.0	2.0	1.2612038749637426	1.0	21.2	27.60641849392968	-16.00706908419062	135.18400000000005	0.43507214206437295	28.368628174066544	16.650980949401855	49.17647185921669	29.094118639826775	0.2235294133424759	0.13725490868091583	0.023529410362243652	0.011764705181121826	0.04268862616771778	0.5556993383129821	0.3490196168422699	0.1882352977991104	0.3490196168422699	0.1882352977991104	0.253291322982737	0.14866947276251657	0.25090036662865656	0.14843938081544272	0.24313725531101227
1	552	nan	0	LSL	LSL	731	731	0	0	0	nan	204	357.0	1099.0	1.0	4.998359976404431	0.5467977280002111	0.0	0.2518518518518518	0.08409332067694784	39.07509279086746	31.304951684997057	2.0	1.2291182125989104	1.0	25.298221281347036	32.716197401507124	46.47074351844935	174.59799999999984	0.31875	35.772550120949745	21.321569338440895	53.290197879076004	32.5254912674427	0.239215686917305	0.14901961386203766	0.015686288475990295	0.00784313678741455	0.2098376794353312	0.31708575085557006	0.3686274588108063	0.1921568661928177	0.3686274588108063	0.1921568661928177	0.2649818527477759	0.15793755065511775	0.26122646019154905	0.15943868268354267	0.25882354378700256
1	553	nan	0	LSL	LSL	731	731	0	0	0	nan	286	727.0	1109.0	1.0	4.659432342746208	0.3642881648259651	0.0	0.2549019607843137	0.0924942033511753	42.621472899866	34.20526275297414	2.0	1.2627170803840844	1.0	29.266116520785236	39.69279289129583	45.49889250151398	197.11999999999972	0.3364705882352942	41.988236382603645	22.00392235070467	72.75294326245785	38.368628829717636	0.23529411852359772	0.12156862765550613	0.019607841968536377	0.011764712631702423	0.038975069042505195	0.7251852020616781	0.34117648005485535	0.1725490242242813	0.34117648005485535	0.1725490242242813	0.25602583160124176	0.1341702582360041	0.25438092049810435	0.13415604485915258	0.250980406999588
1	554	nan	0	LSL	LSL	731	731	0	0	0	nan	208	860.0	1109.0	1.0	4.283856749839777	0.7663487033940266	0.0	0.27956989247311825	0.0981562707990664	40.08702064763631	31.32091952673165	2.0	1.2398185143937925	1.0	19.49986425292117	25.752897506063537	-67.38530851694998	163.1839999999999	0.38341013824884795	33.52941273152828	18.34117703139782	52.886275947093964	29.392157807946205	0.23137255012989044	0.12156862765550613	0.019607841968536377	0.0156862735748291	0.16951554254933796	0.8167399686331487	0.32156863808631897	0.1882352977991104	0.32156863808631897	0.1882352977991104	0.25791855947329445	0.1410859771645986	0.2542609420533364	0.14130845099974138	0.24705882370471954
1	555	nan	0	LSL	LSL	731	731	0	0	0	nan	197	1059.0	1109.0	1.0	4.039957614101802	0.46356877871928986	0.0	0.29185185185185186	0.10950515476686053	33.71069773430476	27.202941017470888	2.0	1.2430571116442066	1.0	23.33452377915607	29.869732484525866	-7.229023265687605	150.356	0.37667304015296366	31.06274600327015	19.776471190154552	49.90196220576763	32.08627550303936	0.23137255012989044	0.14509804546833038	0.017647065222263336	0.019607841968536377	0.17229355296980708	0.8965735825656557	0.3450980484485626	0.20392157137393951	0.3450980484485626	0.2078431397676468	0.2567169091179351	0.16344191066243433	0.25330945282115547	0.1628744949392861	0.24901961535215378
1	556	nan	0	LSL	LSL	731	731	0	0	0	nan	144	1127.0	1109.0	1.0	3.0236360541021314	0.569685666522193	0.0	0.3609022556390977	0.14032065020145043	25.76362477983446	21.633307652783937	2.0	1.238374318109754	1.0	16.806861343965867	21.17416134102322	64.19111058646574	113.56000000000004	0.47368421052631576	23.12941239774227	11.654902391135693	37.552942380309105	18.972549706697464	0.23529411852359772	0.12156862765550613	0.023529425263404846	0.007843144237995148	0.16596882066665136	0.4582724859257573	0.3333333432674408	0.15294118225574493	0.3333333432674408	0.15294118225574493	0.2628342317925258	0.13244207262654195	0.2607843220854799	0.13175381740762127	0.2549019753932953
1	557	nan	0	LSL	LSL	731	731	0	0	0	nan	185	1639.0	1109.0	1.0	3.043317795408315	0.5820106463397013	0.0	0.37	0.14217743557313234	29.407435667801376	24.515301344262525	2.0	1.264228383750858	1.0	19.0	23.913572803897694	-7.965699605245137	127.87200000000007	0.46954314720812185	27.572549775242805	16.79215743392706	47.196079939603806	28.760785296559334	0.239215686917305	0.14509804546833038	0.0156862735748291	0.011764705181121826	0.02798395925220346	0.23877382376838996	0.30980393290519714	0.1882352977991104	0.30980393290519714	0.1882352977991104	0.25530138680780373	0.15548293920302833	0.25511394561948003	0.15546370430572612	0.2549019753932953
1	558	nan	0	LSL	LSL	731	731	0	0	0	nan	289	535.0	1124.0	1.0	5.413152163786793	0.382493699285211	0.0	0.23046251993620415	0.07196958399459014	46.34068932877969	37.8549864614954	2.0	1.2370576747123823	1.0	30.494045196608962	42.81685525115479	-80.01575038920025	224.63599999999963	0.28972431077694244	46.992158338427544	28.819608822464943	73.43529643118382	45.635295651853085	0.23529411852359772	0.14509804546833038	0.019607841968536377	0.011764705181121826	0.0696309812488642	0.6662297557362556	0.3607843220233917	0.19607843458652496	0.3607843220233917	0.20000000298023224	0.2567877504832106	0.15748420121565543	0.25410137173420005	0.15790759741125635	0.250980406999588
1	559	nan	0	LSL	LSL	731	731	0	0	0	nan	180	773.0	1109.0	1.0	3.098963525291707	0.4049335042373033	0.0	0.37267080745341613	0.14741309682062595	27.844241420461497	23.08679276123039	2.0	1.2660125055217153	1.0	19.79898987322333	25.45927456373438	69.97098403040565	123.87200000000006	0.46571798188874514	26.427451640367508	14.000000417232513	45.423530608415604	24.247059553861618	0.23137255012989044	0.10980392247438431	0.01960785686969757	0.023529410362243652	0.03160507481030552	0.758489221956968	0.3333333432674408	0.1725490242242813	0.3333333432674408	0.1764705926179886	0.25411011192661065	0.1346153886272357	0.2523529478245311	0.1347058864103423	0.24705882370471954
1	560	nan	0	LSL	LSL	731	731	0	0	0	nan	260	1508.0	1123.0	1.0	3.0745102842854948	0.7520079109208613	0.0	0.3385416666666667	0.10533334073542809	37.68580242566558	32.28002478313795	2.8284271247461903	1.2824524925753613	1.0	20.989685061498463	24.84075044787083	-73.82254540938581	176.1199999999998	0.46099290780141844	36.03137359023094	20.054902583360672	65.913727581501	36.82745214551687	0.23137255012989044	0.12156862765550613	0.01960785686969757	0.019607841968536377	0.20634157528781968	1.417518293387241	0.3450980484485626	0.18431372940540314	0.3450980484485626	0.18431372940540314	0.25554165666830453	0.14223335165504022	0.2535143368519269	0.14164404671352643	0.250980406999588
1	561	nan	0	LSL	LSL	731	731	0	0	0	nan	153	1699.0	1109.0	1.0	4.045908923571845	0.6332838406991931	0.0	0.3167701863354037	0.10986858354307032	31.425199299784268	23.769728648009426	2.0	1.2085731257871344	1.0	19.02326510840385	24.320578277943582	12.486045823873436	132.28600000000003	0.3849056603773585	26.258824318647385	15.792157381772995	39.5215697735548	24.400000795722008	0.23235294222831726	0.14901961386203766	0.02156864106655121	0.011764705181121826	0.10509938694524633	0.47682644059399687	0.3333333432674408	0.19607843458652496	0.3333333432674408	0.19607843458652496	0.26258824318647384	0.15792157381772995	0.25831091355264574	0.15947712938380398	0.25294119119644165
1	562	nan	0	LSL	LSL	731	731	0	0	0	nan	142	1154.0	1123.0	1.0	3.2901180950861266	0.6044079967861872	0.0	0.37566137566137564	0.14084130469901174	27.014494564940257	20.8806130178211	2.0	1.232980712117502	1.0	16.865987621883825	21.521771063792297	-82.72654298483027	112.56000000000006	0.4500792393026941	23.184314385056496	11.39215724915266	36.49804028868675	17.913726091384888	0.23529411852359772	0.10980392247438431	0.019607841968536377	0.0156862810254097	0.19005975919618315	0.8430724178077537	0.33725491166114807	0.16470588743686676	0.33725491166114807	0.16470588743686676	0.260497914438837	0.12800176684441192	0.25702845273723063	0.12615300064355556	0.250980406999588
1	563	nan	0	LSL	LSL	731	731	0	0	0	nan	174	1676.0	1109.0	1.0	4.21380117586237	0.6084715218505898	0.0	0.2909698996655518	0.10334367194335209	33.86688032084567	25.80697580112788	2.0	1.2182917014787182	1.0	21.259642842557433	26.875933587454398	-15.28074006213498	145.45800000000003	0.3686440677966102	30.27058905363083	18.258824005723	45.73333463072777	29.05882428586483	0.23529411852359772	0.1568627506494522	0.01960785686969757	0.011764705181121826	0.3999366106468173	0.5905862215550971	0.43921568989753723	0.21176470816135406	0.43921568989753723	0.21176470816135406	0.27027311655027525	0.1630252143368125	0.2628352564984354	0.16700473727508522	0.250980406999588
1	564	nan	0	LSL	LSL	731	731	0	0	0	nan	191	813.0	1124.0	1.0	3.927747035964057	0.3925058589008404	0.0	0.3056	0.11116071664297965	32.188280543873596	25.298221281347036	2.0	1.24328815409181	1.0	23.525955628524297	29.605155075694277	6.785159256523504	146.942	0.38391959798994973	30.549020424485207	16.631373181939125	49.06666810810566	27.423530504107475	0.23529411852359772	0.13333334028720856	0.015686288475990295	0.00784313678741455	0.15897180216460247	0.35530510033312696	0.3529411852359772	0.1725490242242813	0.3529411852359772	0.1725490242242813	0.26110273867081374	0.14214848873452243	0.2568935503042181	0.1435786937387826	0.250980406999588
1	565	nan	0	LSL	LSL	731	731	0	0	0	nan	315	1459.0	1108.0	1.0	3.573242234950249	0.8047002788889043	0.0	0.27851458885941643	0.08296365814272617	46.03254657916931	38.63935817272331	2.23606797749979	1.268281637718919	1.0	22.878836868831165	27.328661133441027	70.51052772743431	218.4319999999996	0.40076335877862596	46.23921701312065	30.141177244484425	80.30980636179447	52.70980525016785	0.23529411852359772	0.14901961386203766	0.015686288475990295	0.019607841968536377	0.11600887524281538	1.2278850080895125	0.33725491166114807	0.21960784494876862	0.33725491166114807	0.21960784494876862	0.2568845389617814	0.16745098469158012	0.254951766227919	0.16733271507989791	0.250980406999588
1	566	nan	0	LSL	LSL	731	731	0	0	0	nan	163	273.0	1124.0	1.0	5.507731688750919	0.7584294846885582	0.0	0.23623188405797102	0.08254332328808987	40.06672702608914	29.068883707497267	2.0	1.1788609136966308	1.0	20.396078054371138	26.113693875637512	11.939468154428871	157.52799999999996	0.30639097744360894	29.839216634631157	16.325490713119507	42.89019747078419	24.56862822920084	0.23529411852359772	0.12941177189350128	0.023529425263404846	0.019607841968536377	0.2500646179039174	1.2516660975524205	0.35686275362968445	0.19607843458652496	0.35686275362968445	0.19607843458652496	0.26882177148316355	0.14707649291098654	0.26313004583303184	0.15072778054724442	0.26274511218070984
1	567	nan	0	LSL	LSL	731	731	0	0	0	nan	210	1240.0	1123.0	1.0	3.604865794291948	0.5074967445704925	0.0	0.33816425120772947	0.12663666932666756	33.28004550126927	26.68332812825267	2.0	1.2684168208007018	1.0	22.0	28.67587348347996	-76.1349402500932	144.356	0.4187437686939183	30.90588316321373	18.46274571865797	52.79215830564499	31.596079505980015	0.23137255012989044	0.13725490868091583	0.015686288475990295	0.011764705181121826	0.1389079254065836	0.7070646757049438	0.3294117748737335	0.1921568661928177	0.3294117748737335	0.1921568661928177	0.253326911173883	0.15133398130047518	0.2513912300268809	0.1504575214570477	0.24705882370471954
1	568	nan	0	LSL	LSL	731	731	0	0	0	nan	359	613.0	1108.0	1.0	5.182251667748456	0.6875599227490272	0.0	0.22051597051597052	0.06543460547127654	55.66359584455244	45.79301256742124	2.23606797749979	1.259017895671528	1.0	31.622776601683793	40.41887560170529	65.27160767779606	262.57199999999955	0.3011744966442953	55.486276268959045	35.258824460208416	92.51765033602715	59.61960940808058	0.24313725531101227	0.1568627506494522	0.0156862735748291	0.011764705181121826	0.0858556795838689	0.49524606907230545	0.3294117748737335	0.2235294133424759	0.3294117748737335	0.2235294133424759	0.25928166480821985	0.16476086196359072	0.2577093324123319	0.16607133539855315	0.2549019753932953
1	569	nan	0	LSL	LSL	731	731	0	0	0	nan	202	1196.0	1123.0	1.0	3.510131789125564	0.45865844836825476	0.0	0.33666666666666667	0.13103357994649584	31.784139319557887	25.298221281347036	2.0	1.2633463341232354	1.0	21.213203435596427	28.24378801835082	35.6909776670915	139.18400000000003	0.42526315789473684	29.286275267601013	19.02352996915579	50.29019729793072	33.49019705504179	0.22745098173618317	0.15294118225574493	0.019607841968536377	0.0156862735748291	0.06490906489692137	0.27250034057170797	0.33725491166114807	0.2078431397676468	0.33725491166114807	0.2078431397676468	0.25246789023793975	0.1639959480099637	0.24896137276203326	0.16579305472792966	0.239215686917305
1	570	nan	0	LSL	LSL	731	731	0	0	0	nan	135	1487.0	1123.0	1.0	3.4158719036855496	0.42825910893525315	0.0	0.30612244897959184	0.12040435474013171	25.460862298332728	20.615528128088304	2.0	1.1858019342272978	1.0	18.309273830404123	23.007860548259714	-28.71633495832939	118.70000000000006	0.41284403669724773	22.929412484169006	12.537255331873894	34.31764817237854	18.9960790425539	0.23529411852359772	0.11764705926179886	0.015686288475990295	0.02352941781282425	0.06709632749339957	0.8511265180530184	0.32156863808631897	0.20392157137393951	0.32156863808631897	0.20392157137393951	0.25477124982410004	0.13930283702082105	0.25420480127687806	0.1407116966115104	0.2549019753932953
1	571	nan	0	LSL	LSL	731	731	0	0	0	nan	219	398.0	1124.0	1.0	3.775297749858872	0.46355209602415515	0.0	0.3020689655172414	0.11407141962108532	34.357186782879836	28.284271247461902	2.0	1.2515774174863254	1.0	23.645419902233524	30.442861041955467	80.67936503731205	155.3239999999999	0.3981818181818181	32.56078518927097	19.176471292972565	55.89804093539715	32.91764826327562	0.23529411852359772	0.1411764770746231	0.019607841968536377	0.011764705181121826	0.13118598257835265	0.20520828241901967	0.32156863808631897	0.1882352977991104	0.32156863808631897	0.1882352977991104	0.25638413534859034	0.15099583695253987	0.2552421960520418	0.15030889617934073	0.250980406999588
1	572	nan	0	LSL	LSL	731	731	0	0	0	nan	150	943.0	1124.0	1.0	4.0669336435178165	0.5510027442881638	0.0	0.30991735537190085	0.10687887946735658	30.288242716337596	22.847319317591726	2.0	1.2106531983096451	1.0	20.329363464405976	25.275642455511868	9.628897440654672	132.80200000000005	0.37453183520599254	27.721569433808327	15.078431941568851	39.678432539105415	22.494118489325047	0.23725490272045135	0.13725490868091583	0.01960785686969757	0.011764705181121826	0.27519370639385105	0.6443559611015751	0.4000000059604645	0.18039216101169586	0.4000000059604645	0.18431372940540314	0.2717800924883169	0.14782776413302795	0.2645228835940361	0.14996078992883363	0.2549019753932953
1	573	nan	0	LSL	LSL	731	731	0	0	0	nan	137	981.0	1124.0	1.0	4.422936030464452	0.7927174302603786	0.0	0.31712962962962965	0.09591562984166725	33.56831764257593	24.20743687382041	2.0	1.1875801810936861	1.0	15.628376558240266	20.462886182499386	-12.854703382428493	133.97400000000002	0.3848314606741573	27.952941983938217	15.376471050083637	37.70588357746601	21.752941824495792	0.24705882370471954	0.14901961386203766	0.023529425263404846	0.0156862735748291	0.0692181664677941	0.5940548918193083	0.37254902720451355	0.20000000298023224	0.37254902720451355	0.20000000298023224	0.28235294933270927	0.15531788939478422	0.2752254275727446	0.15878059725909338	0.2666666805744171
1	574	nan	0	LSL	LSL	731	731	0	0	0	nan	205	1396.0	1123.0	1.0	3.782240343503691	0.3737725108356265	0.0	0.3153846153846154	0.11947443170278478	32.59546109310446	25.709920264364882	2.0	1.2468788929525203	1.0	23.33452377915607	30.23295542275524	-20.820655229497106	146.84000000000003	0.39844509232264336	30.929412558674812	22.258824005723	51.85490344464779	37.80392237007618	0.23137255012989044	0.16862745583057404	0.02156863361597061	0.019607841968536377	0.1264729193413063	0.4908538425081655	0.3450980484485626	0.21960784494876862	0.3450980484485626	0.21960784494876862	0.2556149798237588	0.1839572231877934	0.252950748510477	0.18440937741500577	0.24901961535215378
1	575	nan	0	LSL	LSL	731	731	0	0	0	nan	136	1095.0	1124.0	1.0	4.738503809022752	0.7241674857237212	0.0	0.2863157894736842	0.09414716765862578	33.37407393934593	24.186773244895647	2.0	1.1864363166127012	1.0	18.0	23.01556699394909	-2.9137927748195795	134.73200000000003	0.3434343434343434	26.560785099864006	12.125490576028824	36.666667863726616	17.17647109180689	0.24313725531101227	0.11372549086809158	0.023529410362243652	0.007843144237995148	0.22128466618012688	0.6461627889859732	0.3921568691730499	0.16470588743686676	0.3921568691730499	0.16470588743686676	0.27667484479025006	0.12630719350030026	0.2696078519391663	0.1262975815574036	0.25882354378700256
1	576	nan	0	LSL	LSL	731	731	0	0	0	nan	151	356.0	1124.0	1.0	5.240156227285408	0.8151473655073418	0.0	0.2330246913580247	0.08264204001391584	38.85735042995563	27.51363298439521	2.0	1.1761455612347471	1.0	17.24252689508735	22.508261444305276	19.718567048257043	151.5279999999999	0.33743016759776534	29.64705979824066	15.40392217040062	40.662746503949165	21.392157718539238	0.24313725531101227	0.125490203499794	0.01960785686969757	0.011764705181121826	0.02491854557325566	0.5982146086343664	0.3490196168422699	0.18431372940540314	0.3490196168422699	0.18431372940540314	0.2745098129466728	0.14262890898519093	0.2692897119466832	0.14166991866582276	0.2666666805744171
1	577	nan	0	LSL	LSL	731	731	0	0	0	nan	211	883.0	1124.0	1.0	4.06129514022784	0.5219266170418726	0.0	0.31398809523809523	0.11178491425576276	35.55349108734088	27.65863337187866	2.0	1.2378955426203488	1.0	23.0	30.326786249102735	-7.776435774917063	154.01199999999997	0.3822463768115942	32.65490289032459	21.219608440995216	53.54117812216282	35.282353937625885	0.23137255012989044	0.1568627506494522	0.01960785686969757	0.011764705181121826	0.07263430891654288	0.14120869549279275	0.33725491166114807	0.20000000298023224	0.33725491166114807	0.20000000298023224	0.2551164288306609	0.16577819094527513	0.2537496593467432	0.16721494757168665	0.250980406999588
1	578	nan	0	LSL	LSL	731	731	0	0	0	nan	201	1560.0	1123.0	1.0	4.594720476842377	0.7528495723473214	0.0	0.24753694581280788	0.09509053580275577	40.51670838437452	30.23243291566195	2.0	1.2203804206780189	1.0	19.74067166149771	26.667798334298936	42.946702375579	162.97999999999985	0.36578707916287534	35.42745187878609	15.439216114580631	53.756864205002785	24.12941239029169	0.23529411852359772	0.11372549086809158	0.023529425263404846	0.007843144237995148	0.4616965921097908	0.5052031232508893	0.4117647111415863	0.15294118225574493	0.4117647111415863	0.15294118225574493	0.2767769678030163	0.12061887589516118	0.2674470855970288	0.12004682781239648	0.2549019753932953
1	579	nan	0	LSL	LSL	731	731	0	0	0	nan	158	750.0	1124.0	1.0	2.7618946267986284	0.41061066254224576	0.0	0.395	0.1669795947751173	24.67021337845142	20.12461179749811	2.0	1.2598343282858389	1.0	16.97056274847714	22.494566304270556	-42.99410096396348	109.04400000000005	0.5031847133757962	22.93333388864994	13.909804366528988	40.29804044961929	24.62745178490877	0.23529411852359772	0.13333334028720856	0.019607841968536377	0.019607841968536377	0.03938755621243634	0.06916799644515705	0.30980393290519714	0.27843138575553894	0.30980393290519714	0.27843138575553894	0.25481482098499936	0.15455338185032208	0.2550508889216411	0.1558699480057517	0.250980406999588
1	580	nan	0	LSL	LSL	731	731	0	0	0	nan	143	1657.0	1136.0	1.0	4.3653916523539875	0.7375328846918161	0.0	0.31359649122807015	0.09996404281782892	33.06838467197613	25.0	2.0	1.2110752880005151	1.0	17.771732688700354	22.331451199696094	-10.156861502817742	134.07600000000002	0.36998706338939197	26.882353737950325	13.28235338628292	38.49019730091095	19.525490880012512	0.24313725531101227	0.12156862765550613	0.01960785686969757	0.013725489377975464	0.23137962774653437	0.6183410674264042	0.4156862795352936	0.1882352977991104	0.4156862795352936	0.1882352977991104	0.27713766740154977	0.1369314782091023	0.26916221888748915	0.13654189426582175	0.25882354378700256
1	581	nan	0	LSL	LSL	731	731	0	0	0	nan	253	1645.0	1125.0	1.0	3.7864681070503767	0.7192675700904999	0.0	0.23958333333333334	0.08105516453772878	40.56994098332977	36.05551275463989	2.23606797749979	1.2375054613434218	1.0	24.11927386001071	28.18528327152961	-37.29353831467379	198.04999999999978	0.38479087452471483	43.364707216620445	23.93725571781397	67.50196304917336	38.87843270599842	0.24313725531101227	0.14509804546833038	0.0156862735748291	0.011764705181121826	0.47189651844392494	0.8151095136071428	0.48627451062202454	0.20000000298023224	0.48627451062202454	0.20000000298023224	0.2744601722570914	0.15150161846717702	0.26680617805997375	0.15366969449011234	0.25882354378700256
1	582	nan	0	LSL	LSL	731	731	0	0	0	nan	266	1693.0	1136.0	1.0	5.056471825733173	0.7797354271168379	0.0	0.2375	0.07404927205678417	49.59054718506589	39.6232255123179	2.0	1.2362887734676167	1.0	24.15587349003116	31.04909518708175	6.809020924711859	212.46399999999974	0.3208685162846803	44.12157000601292	29.549020364880562	69.11764939129353	47.549020782113075	0.24313725531101227	0.16078431904315948	0.015686288475990295	0.0156862735748291	0.1586278410707225	0.7844519702871057	0.33725491166114807	0.25882354378700256	0.33725491166114807	0.25882354378700256	0.26262839289293405	0.1758870259814319	0.259840787185314	0.178755717225989	0.25882354378700256
1	583	nan	0	LSL	LSL	731	731	0	0	0	nan	237	241.0	1124.0	1.0	3.561078325655185	0.8112648374375014	0.0	0.29924242424242425	0.10964823160643905	40.032684933153064	32.984845004941285	2.0	1.2591103921033342	1.0	18.51420703322088	23.406264391119592	23.495156574572942	164.80799999999985	0.4467483506126296	34.184314623475075	18.400000624358654	60.40392339229584	32.41568736732006	0.23137255012989044	0.12156862765550613	0.023529410362243652	0.019607841968536377	0.19060950539809732	0.7249737902251395	0.34117648005485535	0.18039216101169586	0.34117648005485535	0.18039216101169586	0.2551068255483215	0.13731343749521382	0.25486887507297823	0.13677505218278507	0.250980406999588
1	584	nan	0	LSL	LSL	731	731	0	0	0	nan	352	1087.0	1124.0	1.0	5.12884272268589	0.5178109420943934	0.0	0.1951219512195122	0.05735393704156213	51.49503389065379	43.41658669218482	2.0	1.2306213509948607	1.0	36.75043665855679	44.053748027827524	4.545623633943691	277.7119999999993	0.2981787378229564	55.59608015418053	36.63921669125557	90.69804212450981	60.84313888847828	0.239215686917305	0.15294118225574493	0.015686288475990295	0.0156862735748291	0.07134419506965144	0.5311579906001498	0.3137255012989044	0.250980406999588	0.3137255012989044	0.250980406999588	0.25979476707560994	0.17121129294979237	0.2576648923991756	0.1728498263877224	0.2549019753932953
1	585	nan	0	LSL	LSL	731	731	0	0	0	nan	332	1817.0	1127.0	1.0	3.3094773882436885	0.8069362072955898	-1.0	0.28183361629881154	0.08670120901144694	45.54270081765438	39.21734310225516	2.8284271247461903	1.2956596307871457	1.0	23.5731709087765	26.89927711074114	57.42894663977796	219.36199999999963	0.4420772303595206	47.34117776155472	26.462745994329453	84.21176712214947	47.70980558544397	0.23137255012989044	0.12941177189350128	0.01960785686969757	0.0156862735748291	0.1246984357279245	0.17441685526589118	0.364705890417099	0.18431372940540314	0.364705890417099	0.18431372940540314	0.25589825817056605	0.14304187023961867	0.25364990097032974	0.1437042336910963	0.250980406999588
1	586	nan	0	LSL	LSL	731	731	0	0	0	nan	148	291.0	1137.0	1.0	4.636547889694743	0.7368723833048451	0.0	0.31157894736842107	0.09887927841444756	34.65374664309404	25.298221281347036	2.0	1.1999863496381535	1.0	18.0	23.427037183235157	1.5149711932175174	137.14600000000004	0.3561973525872443	26.96862830221653	15.678431853652	38.41176590323448	23.21176542341709	0.239215686917305	0.14509804546833038	0.01960785686969757	0.0156862735748291	0.07132836803331007	0.6545396087867578	0.3176470696926117	0.1882352977991104	0.3176470696926117	0.1882352977991104	0.26439831668839736	0.1537101162122745	0.2595389588056384	0.15683625286092628	0.2549019753932953
1	587	nan	0	LSL	LSL	731	731	0	0	0	nan	162	1501.0	1136.0	1.0	3.8563739838079742	0.684757992369496	0.0	0.28321678321678323	0.1079020282917066	32.260692460504714	25.317977802344327	2.0	1.2155042484285898	1.0	18.198143141351082	23.510642086247874	73.94729577573003	137.35600000000002	0.3898916967509025	27.533334121108055	16.878431923687458	41.580393359065056	25.905883200466633	0.23137255012989044	0.14901961386203766	0.01960785686969757	0.011764705181121826	0.13643629848831404	0.27042865077483674	0.3294117748737335	0.19607843458652496	0.3294117748737335	0.19607843458652496	0.25974843510479295	0.1592304898461081	0.25666909480904354	0.15991285926213972	0.250980406999588
1	588	nan	0	LSL	LSL	731	731	0	0	0	nan	143	1551.0	1136.0	1.0	4.859020817365297	0.8055883769477152	0.0	0.23027375201288244	0.09289750435801446	36.2108098678434	26.92582403567252	2.0	1.1568280200782721	1.0	16.086305690531645	21.45402222983033	31.18179317705879	139.082	0.3602015113350126	29.713726371526718	13.47843199968338	39.6509815454483	18.654902830719948	0.24215686321258545	0.125490203499794	0.02745099365711212	0.003921568393707275	0.44369370088155946	0.06824937652789315	0.4117647111415863	0.16078431904315948	0.4117647111415863	0.16078431904315948	0.28848278030608465	0.13085856310372213	0.2772795912269112	0.13045386594909053	0.26274511218070984
1	589	nan	0	LSL	LSL	731	731	0	0	0	nan	201	393.0	1148.0	1.0	3.9871613074217085	0.7605865233363344	0.0	0.3087557603686636	0.10363876245454702	37.9055485444305	31.32091952673165	2.0	1.235805819003334	1.0	18.268955005175638	24.60966880828615	21.712885765656935	156.11399999999992	0.4056508577194753	33.45882451534271	19.19215751439333	51.67058987915516	29.737255915999413	0.23529411852359772	0.13333334028720856	0.019607841968536377	0.011764705181121826	0.09572819468909251	0.8450735879489167	0.32549020648002625	0.1882352977991104	0.32549020648002625	0.1921568661928177	0.2593707326770753	0.14877641484025836	0.2570676113390804	0.14794654684576822	0.2549019753932953
1	590	nan	0	LSL	LSL	731	731	0	0	0	nan	169	1135.0	1137.0	1.0	4.2331808149297085	0.6358581211241473	0.0	0.26080246913580246	0.07832098616044299	33.80985301293984	26.419689627245813	2.0	1.1908570058931311	1.0	21.684617624238477	26.094646279147383	66.33393984696282	164.66799999999998	0.3373253493013972	33.631373539566994	16.070588886737823	46.341177850961685	22.964706853032112	0.23627451062202454	0.125490203499794	0.02745099365711212	0.00784313678741455	0.6905232152783238	0.44044541300828666	0.4313725531101227	0.1725490242242813	0.4313725531101227	0.1725490242242813	0.285011640165822	0.13619143124354088	0.2742081529642703	0.13588583936705392	0.26274511218070984
1	591	nan	0	LSL	LSL	731	731	0	0	0	nan	210	1177.0	1137.0	1.0	3.631821548037714	0.25173652288315107	0.0	0.3230769230769231	0.12579174057119483	31.68522314210893	25.709920264364882	2.0	1.2612038749637426	1.0	23.29740824145962	30.664826084421286	-76.45430992649362	144.84	0.4146100691016782	30.678432136774063	14.619608342647552	53.247060328722	25.58431465178728	0.23137255012989044	0.10980392247438431	0.015686288475990295	0.007843144237995148	0.02036086837066018	0.8294675245299938	0.33725491166114807	0.16078431904315948	0.33725491166114807	0.16078431904315948	0.25565360113978386	0.12183006952206293	0.25355743013677146	0.12183006977041562	0.24705882370471954
1	592	nan	0	LSL	LSL	731	731	0	0	0	nan	128	330.0	1136.0	1.0	4.582785580145711	0.7954046807691936	0.0	0.256	0.09890283397853404	33.08133922230893	24.186773244895647	2.0	1.1531092167691144	1.0	15.17893276880822	20.049895157905734	21.477745850697506	127.52800000000006	0.37591776798825255	24.94117733836174	12.509804397821426	34.14902077615261	17.800000689923763	0.24313725531101227	0.125490203499794	0.023529410362243652	0.011764705181121826	0.10226898980513979	0.4676181442187096	0.32156863808631897	0.16862745583057404	0.32156863808631897	0.16862745583057404	0.271099753677845	0.13597613475892856	0.26678922481369227	0.1390625053900294	0.2666666805744171
1	593	nan	0	LSL	LSL	731	731	0	0	0	nan	118	1100.0	1137.0	1.0	4.496432114865915	0.5302797132785255	0.0	0.2565217391304348	0.08535871538463553	28.069065236119894	22.561028345356956	2.0	1.1558031890750018	1.0	18.55249638057422	23.797592248383843	-3.9097164564275335	131.80200000000002	0.3255172413793103	27.749020397663116	11.807843558490276	34.40000107884407	15.223529942333698	0.2549019753932953	0.11764705926179886	0.027450978755950928	0.0156862735748291	1.0715371761832504	0.680983509131771	0.4431372582912445	0.16862745583057404	0.4431372582912445	0.16862745583057404	0.30161978693112085	0.12834612563576386	0.2915254328715599	0.12901296561299744	0.27843138575553894
1	594	nan	0	LSL	LSL	731	731	0	0	0	nan	142	1468.0	1136.0	1.0	3.782123432209996	0.6012928818032173	0.0	0.30869565217391304	0.11055792781930339	28.92330144026159	22.80350850198276	2.0	1.206019957717881	1.0	18.543676133073017	23.110548073844303	59.62383688806574	127.04400000000005	0.38904109589041097	24.439216375350952	13.545098595321178	36.600001096725464	20.364706724882126	0.239215686917305	0.13333334028720856	0.019607841968536377	0.011764705181121826	0.14956240698737902	0.3032919609263706	0.32156863808631897	0.18431372940540314	0.32156863808631897	0.18431372940540314	0.2599916635675633	0.14409679356724658	0.2577464865966582	0.14341342764001497	0.250980406999588
1	595	nan	0	LSL	LSL	731	731	0	0	0	nan	144	822.0	1136.0	1.0	3.5890247589835713	0.5729246624824131	0.0	0.3116883116883117	0.11573018319353318	28.09101014563734	22.825424421026653	2.0	1.195022646671425	1.0	17.88854381999832	23.023617628050705	-21.757958948439814	125.04400000000005	0.4067796610169492	26.21176542341709	13.619608417153358	38.298040330410004	20.384314589202404	0.23529411852359772	0.13725490868091583	0.023529425263404846	0.00784313678741455	0.5432442279602976	0.3529355373759387	0.38823530077934265	0.16470588743686676	0.38823530077934265	0.16470588743686676	0.2730392231605947	0.14187092101201415	0.26595861340562504	0.14155774020279446	0.2549019753932953
1	596	nan	0	LSL	LSL	731	731	0	0	0	nan	141	927.0	1138.0	1.0	4.192995101808869	0.617248304498741	0.0	0.27865612648221344	0.1008820011724858	30.522842025399786	23.40939982143925	2.0	1.183266811585575	1.0	18.384776310850235	24.01440788162421	27.12855119339912	132.52800000000002	0.3754993342210386	27.000000774860382	13.011765159666538	37.988236382603645	18.792157471179962	0.239215686917305	0.11764705926179886	0.023529425263404846	0.0156862810254097	0.46422608869167353	0.6545566316604184	0.4274509847164154	0.1725490242242813	0.4274509847164154	0.1725490242242813	0.2783505234521689	0.13414190886254163	0.26942011618867834	0.13327771256156	0.25882354378700256
[truncated: 75,458 more rows]
[truncated: 28 more columns]
