# Supplementary material for: Mutationally-activated PI3’-kinase-α promotes de-differentiation of lung tumors initiated by the BRAFV600E oncoprotein kinase
Source: eLife. 2019 Aug 27;8:e43668. doi: 10.7554/eLife.43668 (PMC6711745; doi:10.7554/eLife.43668)
Supplement: Figure 5—source data 1. [file elife-43668-fig5-data1.zip › aqp5tumorsCytoplasm.csv]

ImageNumber	ObjectNumber	Metadata_FileLocation	Metadata_Frame	Metadata_Geno	Metadata_Geno	Metadata_Mouse	Metadata_Mouse	Metadata_Series	Metadata_Tumor	Metadata_Tumor	Metadata_Week	Metadata_Week	AreaShape_Area	AreaShape_Center_X	AreaShape_Center_Y	AreaShape_Center_Z	AreaShape_Compactness	AreaShape_Eccentricity	AreaShape_EulerNumber	AreaShape_Extent	AreaShape_FormFactor	AreaShape_MajorAxisLength	AreaShape_MaxFeretDiameter	AreaShape_MaximumRadius	AreaShape_MeanRadius	AreaShape_MedianRadius	AreaShape_MinFeretDiameter	AreaShape_MinorAxisLength	AreaShape_Orientation	AreaShape_Perimeter	AreaShape_Solidity	Intensity_IntegratedIntensityEdge_AQP5	Intensity_IntegratedIntensity_AQP5	Intensity_LowerQuartileIntensity_AQP5	Intensity_MADIntensity_AQP5	Intensity_MassDisplacement_AQP5	Intensity_MaxIntensityEdge_AQP5	Intensity_MaxIntensity_AQP5	Intensity_MeanIntensityEdge_AQP5	Intensity_MeanIntensity_AQP5	Intensity_MedianIntensity_AQP5	Intensity_MinIntensityEdge_AQP5	Intensity_MinIntensity_AQP5	Intensity_StdIntensityEdge_AQP5	Intensity_StdIntensity_AQP5	Intensity_UpperQuartileIntensity_AQP5	Location_CenterMassIntensity_X_AQP5	Location_CenterMassIntensity_Y_AQP5	Location_CenterMassIntensity_Z_AQP5
1	1	nan	0	CAT	CAT	21	21	0	1	1	2	2	108	1069.0	955.0	1.0	7.877319527121724	0.6673280769353779	0.0	0.16927899686520376	0.048298109243224016	37.34273995226681	29.832867780352597	2.0	1.0207651915474008	1.0	20.961870145576228	27.811523916262967	-67.64624003242615	167.62999999999988	0.21578421578421578	10.243137551471591	11.066666973754764	0.05098039284348488	0.03921568766236305	2.8283314388923393	0.23529411852359772	0.239215686917305	0.09849170722568837	0.10246913864587744	0.08235294371843338	0.0	0.0	0.05712559041600558	0.059881773738178073	0.14901961386203766	1066.3242381210289	945.4149539070632	0.0
1	2	nan	0	CAT	CAT	21	21	0	1	1	2	2	221	1033.0	943.0	1.0	3.1693868220022514	0.6899687204078354	0.0	0.3463949843260188	0.11260545785887607	34.23321722025321	30.463092423455635	5.0	1.7021378185294864	1.0	21.0	24.7793440317631	0.21211738422627643	157.0439999999999	0.416195856873823	13.007843486964703	29.42353019863367	0.08235294371843338	0.05098039656877518	0.5320490504206647	0.3960784375667572	0.3960784375667572	0.11117814946123677	0.133138145695175	0.125490203499794	0.0	0.0	0.07673602134499888	0.07479664821056153	0.19019608199596405	1040.9048380529869	941.806344134975	0.0
1	3	nan	0	CAT	CAT	21	21	0	1	1	2	2	230	1084.0	960.0	1.0	4.867165931771776	0.8825624571450045	-1.0	0.2751196172248804	0.08503997950263151	48.310504917002305	37.656340767525464	3.605551275463989	1.4844710520748006	1.0	19.887921252979304	22.715366655155076	-85.64711342896534	184.35599999999982	0.36595067621320604	11.372549310326576	25.498039908707142	0.054901961237192154	0.0470588281750679	1.1065223954250567	0.239215686917305	0.239215686917305	0.08748114854097366	0.1108610430813354	0.12156862765550613	0.0	0.0	0.06659893114790197	0.06447596124585678	0.16078431904315948	1080.5967394559464	948.734081846101	0.0
1	4	nan	0	CAT	CAT	21	21	0	1	1	2	2	184	1024.0	945.0	1.0	2.6361281440635445	0.8220102127489488	0.0	0.4008714596949891	0.15315170365849504	30.57623158390046	26.30589287593181	4.242640687119285	1.6084293773558145	1.4142135623730951	16.0	17.41233060804461	-17.560421175078446	122.87200000000006	0.5279770444763271	10.431372798979282	22.886275064200163	0.07450980693101883	0.054901961237192154	2.2017835505005108	0.25882354378700256	0.25882354378700256	0.11463047031845365	0.12438192969674002	0.11372549086809158	0.0	0.0	0.07026206666750362	0.06209926146782444	0.18039216101169586	1016.5729952133282	949.8176833202418	0.0
1	5	nan	0	CAT	CAT	21	21	0	1	1	2	2	224	1004.0	957.0	1.0	6.203811304931798	0.8629096197594576	0.0	0.17164750957854405	0.058979097137980045	53.07383876582159	44.91102314577124	3.0	1.2676725871493066	1.0	25.93067681338071	26.821303712165772	-85.67287253628724	218.4639999999997	0.2791277258566978	14.717647510580719	21.847059453837574	0.05882352963089943	0.027450982481241226	3.503077781857184	0.35686275362968445	0.35686275362968445	0.09434389429859436	0.09753151541891773	0.0784313753247261	0.003921568859368563	0.003921568859368563	0.06536185289938516	0.06289113841003938	0.125490203499794	998.8626817403773	962.8607072358948	0.0
1	6	nan	0	CAT	CAT	21	21	0	1	1	2	2	508	1042.0	987.0	1.0	3.606460999060707	0.8910592779189631	0.0	0.33687002652519893	0.09944675559807888	62.155594610956285	55.46169849544819	7.280109889280518	2.3650678865576564	2.0	28.0	28.211613253422705	76.01836658781494	253.36199999999954	0.4062375049980008	19.44705940783024	52.325491797178984	0.06666667014360428	0.0156862735748291	3.9620685749231317	0.4313725531101227	0.4313725531101227	0.10685197476829801	0.10300293660862005	0.08235294371843338	0.027450980618596077	0.027450980618596077	0.06688044850004084	0.05616533347517527	0.11764705926179886	1038.7259237097458	972.6744360901896	0.0
1	7	nan	0	CAT	CAT	21	21	0	1	1	2	2	481	955.0	976.0	1.0	2.6581207760537438	0.8594583589442926	0.0	0.24819401444788441	0.09367548618188175	50.79283290059938	56.32051136131489	8.0	2.574651304002034	2.0	29.417420270727604	25.96558875462535	-9.542039165740144	254.01799999999946	0.4102345415778252	13.341176846064627	55.81568788457662	0.05882352963089943	0.05098039284348488	3.863914070591613	0.29019609093666077	0.30588236451148987	0.07330316948387158	0.11604093115296595	0.10196078568696976	0.0117647061124444	0.0117647061124444	0.0619405237710222	0.07119266299941572	0.16078431904315948	956.754233115989	975.3028876570403	0.0
1	8	nan	0	CAT	CAT	21	21	0	1	1	2	2	276	1003.0	983.0	1.0	4.872146484440215	0.8286153258377164	0.0	0.24864864864864866	0.06721803555977675	51.045868425722986	44.40720662234904	5.0	1.5495084475954775	1.0	27.82646471847122	28.576416425550118	-55.97837850430706	227.15199999999976	0.3231850117096019	19.811765203252435	31.85882435925305	0.07450980693101883	0.027450978755950928	4.364491818342469	0.45098039507865906	0.45098039507865906	0.1215445717990947	0.11543052304077192	0.0941176488995552	0.027450980618596077	0.027450980618596077	0.09490875909601863	0.07709353083050278	0.125490203499794	1010.5729936000052	969.3639832953622	0.0
1	9	nan	0	CAT	CAT	21	21	0	1	1	2	2	559	1058.0	985.0	1.0	2.0712680374696455	0.6949871853860077	0.0	0.33037825059101655	0.12796958234683223	44.08360092495493	46.010868281309364	8.48528137423857	2.7435257283171337	2.23606797749979	34.1525987298185	31.697084289324497	-64.65979015364928	234.29199999999958	0.5040577096483319	20.33333394303918	72.38039430230856	0.0784313753247261	0.03333333879709244	0.48117033531439296	0.3843137323856354	0.38823530077934265	0.11890838563180807	0.12948192182881674	0.10784313827753067	0.03529411926865578	0.03529411926865578	0.07901816595914907	0.07654611550497004	0.1568627506494522	1060.901825868471	979.3072546968311	0.0
1	10	nan	0	CAT	CAT	21	21	0	1	1	2	2	1383	1010.0	1020.0	1.0	1.565129208955837	0.5680848684482628	0.0	0.47493131868131866	0.2512851273559657	57.28618293150281	56.43580423808985	10.04987562112089	3.742336264748452	3.605551275463989	46.07808638874741	47.144808621599545	-20.382691428322588	262.9859999999993	0.7338816662244628	27.917647823691368	198.8509860187769	0.08235294371843338	0.039215683937072754	4.5461479712494075	0.49803921580314636	0.501960813999176	0.1298495247613552	0.14378234708516044	0.11764705926179886	0.0470588244497776	0.04313725605607033	0.09376027464223065	0.08225007835514747	0.17352941632270813	1015.141873910661	1011.5860531785356	0.0
1	11	nan	0	CAT	CAT	21	21	0	1	1	2	2	1428	987.0	1022.0	1.0	1.5230725315762605	0.6087549241310976	0.0	0.6335403726708074	0.2720274616094824	58.26010837642508	55.154328932550705	8.54400374531753	3.5632787063697395	3.1622776601683795	44.73988881574866	46.22114238134738	-89.52320652870424	256.8399999999996	0.7519747235387045	28.474510565400124	169.82353414967656	0.07450980693101883	0.03529411554336548	1.6810693790266298	0.48235294222831726	0.48235294222831726	0.12488820423421107	0.11892404352218247	0.10196078568696976	0.03529411926865578	0.0313725508749485	0.08294528389318709	0.06404631300351432	0.14509804546833038	974.0229072954836	1012.8782126787222	0.0
1	12	nan	0	CAT	CAT	21	21	0	1	1	2	2	520	929.0	1033.0	1.0	5.153052715795102	0.9455111400735516	0.0	0.2541544477028348	0.09357295538652938	78.46359704209678	65.12296062065974	5.830951894845301	2.1178649273775614	1.7071067811865475	27.08397807767741	25.546942787400003	84.90576192706767	264.2599999999994	0.38965904833270887	26.513726200908422	92.05098281055689	0.0784313753247261	0.09019607305526733	8.14290862270902	0.8078431487083435	0.8078431487083435	0.1345874426442052	0.17702112078953247	0.14901961386203766	0.0	0.0	0.14077191907475708	0.132506394474081	0.2666666805744171	924.0583223343062	1023.9602947826086	0.0
1	13	nan	0	CAT	CAT	21	21	0	1	1	2	2	1236	939.0	989.0	1.0	1.6880459156684928	0.8152303284908236	-1.0	0.5722222222222222	0.23703706732334204	63.0308841250351	59.21148537234985	12.041594578792296	3.9884716448255495	3.1622776601683795	33.861482542853906	36.5035087994122	86.23541499418452	255.97999999999965	0.7287735849056604	34.60392256453633	198.48627960681915	0.0941176488995552	0.05882353335618973	1.8460692246053558	0.45098039507865906	0.5176470875740051	0.1639996330072812	0.16058760485988605	0.1411764770746231	0.0470588244497776	0.04313725605607033	0.09568330446579296	0.0878185983527449	0.21960784494876862	940.046884258662	1002.5285691843648	0.0
1	14	nan	0	CAT	CAT	21	21	0	1	1	2	2	820	1070.0	1001.0	1.0	1.8446931360721348	0.8674422238367111	0.0	0.4635387224420577	0.15636936669820806	55.541361535149434	60.29925372672534	10.198039027185569	3.2479592733990494	2.8284271247461903	28.0	27.633933853146143	-82.71566935487954	256.70599999999956	0.7108799306458603	20.525490753352642	99.0666692815721	0.0784313753247261	0.04313725233078003	1.4084428624103884	0.4627451002597809	0.4627451002597809	0.10366409471390223	0.12081301131899037	0.11372549086809158	0.0	0.0	0.08968252713047935	0.0689204063231064	0.16078431904315948	1073.2456258449542	1000.0177737331143	0.0
1	15	nan	0	CAT	CAT	21	21	0	1	1	2	2	1256	1051.0	1010.0	1.0	1.7407108251133645	0.7952940446120932	0.0	0.4651851851851852	0.21400776037658958	63.7583311933984	58.249463516842795	10.44030650891055	3.893223037593303	3.605551275463989	43.051058815764	38.6518223884356	-43.339463095105735	271.5719999999995	0.6745435016111708	28.639216534793377	169.41569095477462	0.08627451211214066	0.0313725546002388	2.2860215756053264	0.4000000059604645	0.47843137383461	0.13702974418561426	0.1348851042633556	0.11372549086809158	0.05882352963089943	0.05098039284348488	0.06327952447458167	0.06495992921909483	0.16078431904315948	1044.112890900733	1021.9879632514152	0.0
1	16	nan	0	CAT	CAT	21	21	0	1	1	2	2	174	1076.0	1057.0	1.0	5.664235931549383	0.8551039808972963	0.0	0.23015873015873015	0.07491693251161252	44.477826855611006	35.510561809129406	3.1622776601683795	1.293412181459202	1.0	19.731221475555717	23.059820131839306	-89.07422682014702	170.8399999999999	0.3207373271889401	12.788235630840063	23.007843662053347	0.08235294371843338	0.05098038911819458	1.2414587198692884	0.29019609093666077	0.29019609093666077	0.10746416496504255	0.13222898656352497	0.1411764770746231	0.0	0.0	0.07344385948360234	0.0738851457010623	0.18627451360225677	1074.7871143539876	1044.904891729044	0.0
1	17	nan	0	CAT	CAT	21	21	0	1	1	2	2	461	946.0	1037.0	1.0	1.793584174648896	0.5022247734552064	0.0	0.38804713804713803	0.1550026933559287	34.72335528758965	37.21558813185679	7.0	2.814782906576297	2.23606797749979	30.56795707926848	30.026574051809614	-23.761694739175105	193.32399999999978	0.5740971357409712	14.219608154147863	50.10196207463741	0.07450980693101883	0.0313725471496582	1.1854060527759955	0.25882354378700256	0.26274511218070984	0.10379276024925448	0.10868104571504862	0.09803921729326248	0.0	0.0	0.07689062287024771	0.05502886928779727	0.13333334028720856	942.3206793973754	1041.1639793101388	0.0
1	18	nan	0	CAT	CAT	21	21	0	1	1	2	2	440	1034.0	1055.0	1.0	3.5652057239485813	0.9262438939249682	0.0	0.34591194968553457	0.10880642238798935	59.10810036327141	53.600373133029585	7.615773105863909	2.535013695263313	2.0	23.0	22.279304525694226	8.74551954564782	225.42599999999976	0.4624277456647399	19.494118202477694	59.39215862378478	0.08627451211214066	0.035294122993946075	0.5339867531417942	0.32156863808631897	0.32156863808631897	0.11743444700287767	0.13498217869041995	0.14509804546833038	0.0	0.0	0.07260710790937924	0.05911904988527849	0.1725490242242813	1043.2722350601737	1054.8765929375718	0.0
1	19	nan	0	CAT	CAT	21	21	0	1	1	2	2	340	972.0	1041.0	1.0	2.767884125406774	0.7296973615429395	0.0	0.3441295546558704	0.0925674912396245	40.41790993454071	40.311288741492746	6.0	2.2521958416797325	2.0	24.769922175614266	27.63656455101711	84.37578528528672	214.83999999999966	0.4016538688718252	14.937255280092359	46.945099303498864	0.0784313753247261	0.054901957511901855	3.776772100647467	0.3960784375667572	0.3960784375667572	0.10025003543686146	0.13807382148087902	0.11764705926179886	0.0	0.0	0.08077856882935552	0.08405237853238903	0.1921568661928177	970.1883719067765	1041.740205498982	0.0
1	20	nan	0	CAT	CAT	21	21	0	1	1	2	2	1063	1008.0	1041.0	1.0	1.5126599402581693	0.6572098744857917	0.0	0.47244444444444444	0.16495245981543896	51.07884643477965	55.31726674375732	11.180339887498949	4.233378254403189	4.0	38.71115359251011	38.49851592889216	8.088072966517194	284.57199999999943	0.6384384384384384	24.560784939676523	138.07059215940535	0.07450980693101883	0.039215683937072754	4.282365478361246	0.43921568989753723	0.43921568989753723	0.11865113497428272	0.12988766901167012	0.10196078568696976	0.0	0.0	0.11657923305698677	0.0859470103383425	0.16470588743686676	1000.0396216664024	1040.8609691104	0.0
2	1	nan	0	CAT	CAT	21	21	0	2	2	2	2	158	953.0	949.0	1.0	6.625032685724902	0.8471957449162444	0.0	0.19151515151515153	0.05145990799081861	45.5931347472311	36.89173349139343	3.605551275463989	1.2886164250994758	1.0	20.13107731773446	24.222760593517624	-24.797452976641786	196.42599999999982	0.255663430420712	3.752941284328699	6.352941371500492	0.019607843831181526	0.0235294122248888	5.654439471503023	0.11764705926179886	0.11764705926179886	0.03153732171704789	0.04020848969304109	0.0470588244497776	0.0	0.0	0.022891303708423478	0.025703848677442548	0.060784315690398216	957.5938271926283	945.9679012371	0.0
2	2	nan	0	CAT	CAT	21	21	0	2	2	2	2	481	1006.0	935.0	1.0	4.321615953008947	0.8813920102488217	0.0	0.20167714884696017	0.06733522741147764	65.73477296523625	54.405882034941776	6.0	2.01722216485628	1.4142135623730951	34.31291109177562	31.052158023821494	-43.89741576138224	299.6099999999993	0.33172413793103445	10.819608125835657	31.847059849649668	0.05098039284348488	0.011764708906412125	3.5569373466680227	0.12941177189350128	0.1568627506494522	0.05176845993222803	0.0662101036375253	0.062745101749897	0.0117647061124444	0.0117647061124444	0.022541672311757	0.025077470950212982	0.0784313753247261	994.6832902776681	953.1746089821986	0.0
2	3	nan	0	CAT	CAT	21	21	0	2	2	2	2	154	948.0	955.0	1.0	3.9912150554014483	0.5903790826813471	0.0	0.2467948717948718	0.07548696597905427	30.812752573672995	27.202941017470888	4.123105625617661	1.415497245627724	1.0	22.633936510629635	24.869776766019037	-48.900110561587866	160.1139999999999	0.3120567375886525	5.298039370216429	8.647059087641537	0.0470588244497776	0.00784314051270485	1.0300111197146826	0.10196078568696976	0.10196078568696976	0.051437275438994456	0.056149734335334656	0.05882352963089943	0.0117647061124444	0.0117647061124444	0.015196042443616529	0.015893114564561096	0.06470588594675064	945.2956916023849	959.2612244927421	0.0
2	4	nan	0	CAT	CAT	21	21	0	2	2	2	2	121	912.0	977.0	1.0	9.408018056837717	0.5222649923467165	0.0	0.13095238095238096	0.03708193059525598	40.96661837677503	33.52610922848042	1.0	1.0	1.0	26.26898182154371	34.93564611190221	11.522509122180011	202.49599999999984	0.17385057471264367	4.274509936571121	4.274509936571121	0.019607843831181526	0.011764707043766975	2.4578257295081753	0.1411764770746231	0.1411764770746231	0.035326528401414224	0.035326528401414224	0.0313725508749485	0.0	0.0	0.026794929317490692	0.026794929317490692	0.04313725605607033	915.3385321465146	964.8596330358879	0.0
2	5	nan	0	CAT	CAT	21	21	0	2	2	2	2	141	1029.0	953.0	1.0	8.982327982093427	0.7718853595630443	0.0	0.11710963455149502	0.03333949407078133	47.915687750292676	42.04759208325728	1.0	1.0	1.0	23.067656758352545	30.462961079389892	82.61355262529474	230.53399999999954	0.19196732471068753	4.423529544845223	4.423529544845223	0.027450980618596077	0.003921570256352425	1.9053355620013332	0.0470588244497776	0.0470588244497776	0.0313725499634413	0.0313725499634413	0.0313725508749485	0.01568627543747425	0.01568627543747425	0.007265624718383671	0.007265624718383671	0.03529411926865578	1027.099290784711	972.8847518183355	0.0
2	6	nan	0	CAT	CAT	21	21	0	2	2	2	2	910	1058.0	946.0	1.0	1.7311093980558998	0.5906480959995205	0.0	0.3760330578512397	0.12923046571934263	49.27106850963887	58.309518948453004	10.63014581273465	3.7953351266134416	3.1622776601683795	41.9061143096587	39.75826673123752	58.75734127096183	297.46999999999935	0.5219386291941497	10.564706204459071	60.858825385570526	0.05098039284348488	0.011764708906412125	1.7022355061783547	0.10196078568696976	0.14509804546833038	0.050069697651464795	0.06687783009403354	0.06666667014360428	0.0117647061124444	0.0117647061124444	0.01918059026182546	0.01983593370139632	0.0784313753247261	1052.69572780528	946.2088407788584	0.0
2	7	nan	0	CAT	CAT	21	21	0	2	2	2	2	177	989.0	969.0	1.0	5.319768160378167	0.7624376494141593	0.0	0.2048611111111111	0.05474551875726578	41.11864307671998	35.05709628591621	3.1622776601683795	1.3212666608182793	1.0	23.0	26.60629868259377	10.85172448681456	201.56599999999972	0.2735703245749614	6.01568647287786	10.176470911130309	0.0313725508749485	0.02549019455909729	3.4852015349883256	0.125490203499794	0.12941177189350128	0.04851360058772468	0.057494185938589314	0.05686274543404579	0.01568627543747425	0.01568627543747425	0.025048317275611638	0.026753164070765292	0.0784313753247261	992.282080963337	971.4674374029586	0.0
2	8	nan	0	CAT	CAT	21	21	0	2	2	2	2	70	933.0	985.0	1.0	6.120683450444922	0.8006217742282095	0.0	0.2046783625730994	0.05926126230652115	28.374982335552854	24.08318915758459	1.0	1.0	1.0	14.472159349123237	17.001440195996867	46.64555032889451	121.83400000000003	0.2874743326488706	3.2078432366251945	3.2078432366251945	0.03529411926865578	0.00784313678741455	1.4851723095210605	0.08235294371843338	0.08235294371843338	0.04582633195178849	0.04582633195178849	0.04313725605607033	0.01568627543747425	0.01568627543747425	0.01558148323485085	0.01558148323485085	0.05882352963089943	941.4987775079652	981.8569682374055	0.0
2	9	nan	0	CAT	CAT	21	21	0	2	2	2	2	74	923.0	977.0	1.0	6.474662256615854	0.5293279210534406	0.0	0.19473684210526315	0.058823374651232226	26.67059431845471	21.93171219946131	1.0	1.0	1.0	16.547750732309286	22.627794203467204	-42.69064224191116	125.73200000000004	0.2542955326460481	2.22352949436754	2.22352949436754	0.0235294122248888	0.003921570256352425	0.4167062816015717	0.05882352963089943	0.05882352963089943	0.03004769586983162	0.03004769586983162	0.0313725508749485	0.0117647061124444	0.0117647061124444	0.00853535263936955	0.00853535263936955	0.03529411926865578	923.9770723050847	983.2186948801182	0.0
2	10	nan	0	CAT	CAT	21	21	0	2	2	2	2	356	971.0	974.0	1.0	2.5170321676720615	0.7237779108447694	0.0	0.2838915470494418	0.10053309146311773	39.32696886596488	37.12142238654117	7.0	2.203913702554084	1.4142135623730951	28.673117218166414	27.136906156006425	-35.99425819082978	210.94799999999972	0.43099273607748184	7.811764920130372	25.12549096159637	0.05098039284348488	0.0156862773001194	1.8437586390870087	0.10196078568696976	0.16078431904315948	0.051393190264015606	0.070577221802237	0.06666667014360428	0.01568627543747425	0.01568627543747425	0.01649831799210974	0.027638392077980585	0.08235294371843338	967.2366161947666	976.4872795475652	0.0
2	11	nan	0	CAT	CAT	21	21	0	2	2	2	2	549	896.0	1000.0	1.0	2.059101964859055	0.7826749196977976	0.0	0.35192307692307695	0.12969642757553004	45.547502746295464	51.088159097779204	8.602325267042627	3.102271570640226	2.8284271247461903	27.5118156434649	28.350163789812907	-87.60207791514316	230.63599999999968	0.4886515353805073	11.490196386352181	59.423531061038375	0.07450980693101883	0.0313725546002388	1.1422431309846153	0.1411764770746231	0.24313725531101227	0.06839402610923917	0.10823958298914094	0.10196078568696976	0.0	0.0	0.031412505471143166	0.049562448121369285	0.1411764770746231	896.6654787895461	995.9262852486053	0.0
2	12	nan	0	CAT	CAT	21	21	0	2	2	2	2	90	1020.0	1000.0	1.0	6.120201721227924	0.7064918405709322	0.0	0.17307692307692307	0.05997351222715265	30.602175504369047	25.495097567963924	1.4142135623730951	1.0092047458305131	1.0	16.546903033498445	21.65780798739306	71.20525157565264	137.324	0.26825633383010433	2.756862862035632	2.8235295321792364	0.027450980618596077	0.003921568393707275	0.6972194371365179	0.0470588244497776	0.0470588244497776	0.03132798706858673	0.031372550357547074	0.0313725508749485	0.01568627543747425	0.01568627543747425	0.006072227522208479	0.006018752919856419	0.03529411926865578	1016.0624999889915	989.8152777551056	0.0
2	13	nan	0	CAT	CAT	21	21	0	2	2	2	2	96	1037.0	985.0	1.0	7.695207520665416	0.5861318826245748	0.0	0.16	0.047753339699128074	33.71932329662693	27.294688127912362	1.0	1.0	1.0	21.019038988498025	27.319923789138166	-38.88773675456605	158.94199999999998	0.22018348623853212	3.3803922906517982	3.3803922906517982	0.0313725508749485	0.003921568393707275	1.0928813385273999	0.06666667014360428	0.06666667014360428	0.035212419694289565	0.035212419694289565	0.03529411926865578	0.01568627543747425	0.01568627543747425	0.008084108327286987	0.008084108327286987	0.03529411926865578	1034.443155457523	993.7772621810257	0.0
2	14	nan	0	CAT	CAT	21	21	0	2	2	2	2	91	927.0	1004.0	1.0	6.86367691881425	0.7111791096136192	0.0	0.175	0.05419947187042009	32.65251225406345	27.294688127912362	1.4142135623730951	1.0091035947774305	1.0	16.97056274847714	22.955070831693792	-26.346022845967674	145.254	0.25034387895460797	2.9176471661776304	2.9725491274148226	0.027450980618596077	0.003921568393707275	0.8662776570743097	0.05098039284348488	0.05098039284348488	0.032782552428962136	0.03266537502653651	0.0313725508749485	0.019607843831181526	0.019607843831181526	0.007737718466124334	0.007692036259147868	0.03529411926865578	936.664907664416	996.1424802287527	0.0
2	15	nan	0	CAT	CAT	21	21	0	2	2	2	2	1132	1085.0	973.0	1.0	3.8732683408776554	0.9602203060494342	0.0	0.2482456140350877	0.12429167057740717	101.6300569395515	87.65842800324451	11.313708498984761	3.4675429560370876	2.8284271247461903	30.320374239700023	28.379538547746094	-52.396615936213045	338.30399999999895	0.5290955830801588	14.40784352645278	84.25882584787905	0.05098039284348488	0.0156862773001194	1.414964146452395	0.18039216101169586	0.1921568661928177	0.05672379341123142	0.07443359173840906	0.06666667014360428	0.0	0.0	0.02373588261415264	0.02782787438913322	0.0941176488995552	1072.8522293350507	986.1287815549624	0.0
2	16	nan	0	CAT	CAT	21	21	0	2	2	2	2	91	985.0	1004.0	1.0	8.101218565232205	0.6216543637703209	0.0	0.16545454545454547	0.048932269782700114	34.12921156444399	26.92582403567252	1.0	1.0	1.0	18.85980667165779	26.733127377293506	-31.767203039041224	152.8719999999999	0.2116279069767442	3.011764807626605	3.011764807626605	0.027450980618596077	0.003921570256352425	0.30468888062157035	0.05882352963089943	0.05882352963089943	0.03309631656732533	0.03309631656732533	0.0313725508749485	0.01568627543747425	0.01568627543747425	0.008878233935311744	0.008878233935311744	0.03529411926865578	981.6223958191201	995.8658854186774	0.0
2	17	nan	0	CAT	CAT	21	21	0	2	2	2	2	85	974.0	1004.0	1.0	7.179789328176424	0.6078480520936826	0.0	0.16865079365079366	0.05647373805815909	30.8998732634048	24.166091947189145	1.0	1.0	1.0	17.321357099393392	24.536148325331652	-61.37371924738122	137.52800000000005	0.23676880222841226	1.9411765383556485	1.9411765383556485	0.01568627543747425	0.003921570256352425	1.9453701597253807	0.03529411926865578	0.03529411926865578	0.022837371039478218	0.022837371039478218	0.027450980618596077	0.0	0.0	0.008762216528981476	0.008762216528981476	0.0313725508749485	973.8303030333881	1014.9757575531007	0.0
2	18	nan	0	CAT	CAT	21	21	0	2	2	2	2	123	1015.0	1002.0	1.0	8.958335440875342	0.8443089360383107	0.0	0.13398692810457516	0.036761686593380145	46.68652242967429	38.28837943815329	1.0	1.0	1.0	19.662979451199217	25.017286609947803	-60.72749410751909	205.04999999999978	0.20654911838790932	3.2784314956516027	3.2784314956516027	0.019607843831181526	0.003921570256352425	2.4000276562829947	0.05098039284348488	0.05098039284348488	0.02665391459879352	0.02665391459879352	0.027450980618596077	0.0	0.0	0.010038131854797511	0.010038131854797511	0.0313725508749485	1008.3552631547699	1014.2105263393678	0.0
2	19	nan	0	CAT	CAT	21	21	0	2	2	2	2	2127	1093.0	1003.0	1.0	1.7446374270923866	0.8863313745185777	0.0	0.3941808747220163	0.28962505183642767	88.10486877810952	84.53401682163222	14.7648230602334	4.812546902873755	4.123105625617661	37.87147830199239	40.79709192011443	-43.2604330264544	303.7879999999991	0.8221878623888674	22.243137884885073	213.53333972766995	0.0784313753247261	0.019607841968536377	0.7293234016354329	0.18431372940540314	0.1921568661928177	0.09229517794558122	0.10039179112725433	0.09803921729326248	0.0	0.0	0.04142345418464493	0.02996107277999288	0.12156862765550613	1080.8137591425138	1016.6469670032791	0.0
2	20	nan	0	CAT	CAT	21	21	0	2	2	2	2	1057	908.0	1032.0	1.0	1.741770784199982	0.7611702902754309	0.0	0.4029736942432329	0.18961045900239218	57.413193528643816	61.39218191268331	9.899494936611665	3.4241254381077426	2.8284271247461903	42.0	37.235445583591336	-30.185383638307115	264.67399999999947	0.6060779816513762	13.682353287935257	86.1294140778482	0.062745101749897	0.0156862735748291	0.6346585301546653	0.13333334028720856	0.14901961386203766	0.06363885250202445	0.08148478153060378	0.0784313753247261	0.0	0.0	0.019931362768874472	0.023122166746885338	0.09803921729326248	913.5529299117187	1027.95943176803	0.0
2	21	nan	0	CAT	CAT	21	21	0	2	2	2	2	148	945.0	1023.0	1.0	5.166557527742285	0.7983302897442922	0.0	0.18925831202046037	0.07413002159383952	37.81845813016464	33.734255586866	3.605551275463989	1.2999357454595113	1.0	20.92728409307321	22.77502620570149	-66.5670215148448	158.39399999999983	0.32456140350877194	4.745098203420639	7.490196328610182	0.0313725508749485	0.019607843831181526	3.201275275220506	0.09019608050584793	0.09019608050584793	0.043137256394733085	0.0506094346527715	0.0470588244497776	0.019607843831181526	0.019607843831181526	0.020266996275780342	0.022316084469942526	0.07450980693101883	942.1214659458502	1027.702617815028	0.0
2	22	nan	0	CAT	CAT	21	21	0	2	2	2	2	776	1041.0	1049.0	1.0	1.54200681548742	0.6905220459309951	0.0	0.3527272727272727	0.16951441114254576	44.72253596043135	49.64876634922564	11.180339887498949	3.7521426480739994	3.0	32.6	32.34831770776166	-44.3084978833771	239.84599999999955	0.5830202854996244	10.937255222350359	67.20392359793186	0.062745101749897	0.0156862735748291	2.1839620083237055	0.1725490242242813	0.1882352977991104	0.06358869315319976	0.08660299432723179	0.0784313753247261	0.0	0.0	0.029951039233943405	0.033051987649320116	0.10196078568696976	1039.791211990655	1049.7627356234132	0.0
3	1	nan	0	CAT	CAT	21	21	0	3	3	2	2	113	1015.0	915.0	1.0	8.417012425407314	0.5281530071507702	0.0	0.1441326530612245	0.04335379700165938	37.522077078186086	31.906112267087632	1.4142135623730951	1.0036656067466645	1.0	22.95754299762509	31.861842554664968	43.67699505647307	180.9799999999998	0.20035460992907803	2.933333437424153	2.9450981435365975	0.012745098443701863	0.011764707043766975	3.978936417292037	0.05098039284348488	0.05098039284348488	0.02619047711985851	0.02606281542952741	0.0313725508749485	0.0	0.0	0.014151204362411069	0.014153081768412262	0.03529411926865578	1028.9161118430256	927.8774966666186	0.0
3	2	nan	0	CAT	CAT	21	21	0	3	3	2	2	90	995.0	926.0	1.0	7.302535160533242	0.3710081974946903	0.0	0.15625	0.05179404464695621	30.0010564329293	23.706539182259394	1.0	1.0	1.0	21.239631616850424	27.859868766670687	-44.5526695999563	147.76999999999998	0.22031823745410037	3.054902069270611	3.054902069270611	0.02549019642174244	0.00784313678741455	3.1106297635769713	0.10196078568696976	0.10196078568696976	0.03394335632522901	0.03394335632522901	0.03529411926865578	0.0	0.0	0.01966146188850924	0.01966146188850924	0.04313725605607033	1004.9229781616117	925.8344030582114	0.0
3	3	nan	0	CAT	CAT	21	21	0	3	3	2	2	135	999.0	938.0	1.0	6.100206488729251	0.8681143295859769	0.0	0.1875	0.057196094602945	41.030426409043166	35.73513677041127	2.23606797749979	1.1288410616525582	1.0	18.04034779242395	20.36603857130146	1.8671114645961182	172.22199999999995	0.2746693794506612	5.403921749442816	6.937255136668682	0.03529411926865578	0.0156862735748291	2.0405980662920173	0.10196078568696976	0.10196078568696976	0.049126561358571054	0.05138707508643468	0.05098039284348488	0.019607843831181526	0.019607843831181526	0.018300129146239495	0.017467979487249933	0.062745101749897	1005.8258903806675	937.2266817371	0.0
3	4	nan	0	CAT	CAT	21	21	0	3	3	2	2	129	1058.0	953.0	1.0	9.947152552401239	0.5647946807221705	0.0	0.1264705882352941	0.03865818530106564	44.08185577570672	34.438350715445125	1.0	1.0	1.0	25.830619477914706	36.37773436299646	-57.892736860079665	204.7759999999996	0.17397167902899527	3.447058947291225	3.447058947291225	0.01666666753590107	0.0078431386500597	3.6662945350433955	0.062745101749897	0.062745101749897	0.026721387188304073	0.026721387188304073	0.027450980618596077	0.0	0.0	0.013262937350158507	0.013262937350158507	0.03529411926865578	1070.3526735010698	948.3117178592627	0.0
3	5	nan	0	CAT	CAT	21	21	0	3	3	2	2	123	1029.0	946.0	1.0	10.012358551931104	0.6091306875815314	0.0	0.12058823529411765	0.03604377533018106	43.871745597391225	34.438350715445125	1.0	1.0	1.0	24.828176658071037	34.79335921096005	23.761807400858842	207.0819999999997	0.1713091922005571	4.082353072240949	4.082353072240949	0.027450980618596077	0.003921570256352425	1.1526859711525517	0.05882352963089943	0.05882352963089943	0.03318986237594267	0.03318986237594267	0.0313725508749485	0.019607843831181526	0.019607843831181526	0.008312027353848065	0.008312027353848065	0.03921568766236305	1044.2680115096423	945.244956773139	0.0
3	6	nan	0	CAT	CAT	21	21	0	3	3	2	2	138	1006.0	970.0	1.0	9.331713816686852	0.9054284500961526	-3.0	0.11655405405405406	0.032747656003854715	52.69524355320994	43.60045871318328	1.0	1.0	1.0	20.977943295580072	22.369073274578604	-51.527350223273984	230.11999999999946	0.2309623430962343	5.529411977156997	5.529411977156997	0.0313725508749485	0.003921568393707275	1.309252191516631	0.08235294371843338	0.08235294371843338	0.04006820273302172	0.04006820273302172	0.03529411926865578	0.027450980618596077	0.027450980618596077	0.010927277353264743	0.010927277353264743	0.04313725605607033	1011.5141843757294	957.7205674160791	0.0
3	7	nan	0	CAT	CAT	21	21	0	3	3	2	2	868	981.0	939.0	1.0	1.9475567644485299	0.3351179356995316	0.0	0.2903981264637002	0.10041836854330345	47.732269234138535	60.40695324215582	9.899494936611665	3.2608257344646105	2.8284271247461903	47.5597690846869	44.97220747004673	-39.975453589868174	329.5779999999993	0.4747060432048126	12.282353278249502	63.388237211853266	0.05098039284348488	0.011764708906412125	0.9152640715679701	0.1882352977991104	0.22745098173618317	0.05363473047270525	0.07302792305513049	0.062745101749897	0.0235294122248888	0.0235294122248888	0.02348668621346883	0.032301370544584034	0.08235294371843338	981.0036501112024	944.0499257526734	0.0
3	8	nan	0	CAT	CAT	21	21	0	3	3	2	2	143	1014.0	963.0	1.0	10.052930613385787	0.9446325784048312	0.0	0.10453216374269006	0.03348045159622372	57.45844429614948	48.16637831516918	1.0	1.0	1.0	15.751777585714782	18.85383888179005	-42.74724392449541	231.67399999999958	0.24783362218370883	5.074509983882308	5.074509983882308	0.0313725508749485	0.003921568393707275	1.0724564094018265	0.05098039284348488	0.05098039284348488	0.03548608380337279	0.03548608380337279	0.03529411926865578	0.019607843831181526	0.019607843831181526	0.007234415436534952	0.007234415436534952	0.04313725605607033	1016.8052550079285	968.7248840848692	0.0
3	9	nan	0	CAT	CAT	21	21	0	3	3	2	2	86	1033.0	963.0	1.0	7.3331059908514336	0.3699955319112969	0.0	0.16996047430830039	0.0521362960153991	29.384202558413147	25.238858928247925	1.0	1.0	1.0	19.78763658949074	27.29890953189354	62.986015872590315	143.97400000000002	0.22193548387096773	2.854902086779475	2.854902086779475	0.0313725508749485	0.003921568393707275	0.4391637995421341	0.0470588244497776	0.0470588244497776	0.033196535892784595	0.033196535892784595	0.0313725508749485	0.019607843831181526	0.019607843831181526	0.005568385907517271	0.005568385907517271	0.03529411926865578	1040.2362637548151	966.3145604232396	0.0
3	10	nan	0	CAT	CAT	21	21	0	3	3	2	2	140	1009.0	998.0	1.0	9.345876357520556	0.7901525453465613	0.0	0.11437908496732026	0.03492756748221656	49.202345828141276	39.824615503479755	1.0	1.0	1.0	22.577300841206334	30.156621300511038	-47.136572049250574	224.43199999999962	0.18944519621109607	5.1372550912201405	5.1372550912201405	0.0313725508749485	0.003921568393707275	0.10784182702633274	0.05882352963089943	0.05882352963089943	0.036694679223001	0.036694679223001	0.03529411926865578	0.019607843831181526	0.019607843831181526	0.006969106489821547	0.006969106489821547	0.04313725605607033	1018.0679389066165	987.4610687045945	0.0
3	11	nan	0	CAT	CAT	21	21	0	3	3	2	2	154	1054.0	983.0	1.0	10.035028650452242	0.8572157755143126	0.0	0.11323529411764706	0.029256503933101495	55.745949115863546	45.27692569068709	1.0	1.0	1.0	22.739091278882476	28.706788497330148	-37.99696146266295	257.18999999999954	0.178965717606043	5.25490215793252	5.25490215793252	0.0313725508749485	0.003921568393707275	0.08990817848724414	0.05098039284348488	0.05098039284348488	0.034122741285276106	0.034122741285276106	0.03529411926865578	0.01568627543747425	0.01568627543747425	0.006615539349629526	0.006615539349629526	0.03921568766236305	1034.9507462869096	993.3462686326566	0.0
3	12	nan	0	CAT	CAT	21	21	0	3	3	2	2	78	939.0	987.0	1.0	6.5365109374208785	0.6396761361927573	0.0	0.195	0.05648353847339402	28.602245825171007	22.80350850198276	1.0	1.0	1.0	15.917596018673756	21.984960306917365	-50.00366436791261	131.73200000000003	0.25	1.5450980952009559	1.5450980952009559	0.003921568859368563	0.015686274971812963	3.820123001819598	0.05098039284348488	0.05098039284348488	0.019808949938473795	0.019808949938473795	0.019607843831181526	0.0	0.0	0.015647229889723273	0.015647229889723273	0.0313725508749485	935.411167508546	991.281725900504	0.0
3	13	nan	0	CAT	CAT	21	21	0	3	3	2	2	129	1002.0	987.0	1.0	8.284059486451175	0.4751680805960855	0.0	0.12609970674486803	0.03602768338205809	39.16641662944316	32.7566787083184	1.0	1.0	1.0	26.14972481897483	34.46233603320146	-66.83933658666255	212.11999999999964	0.1944235116804823	4.843137409538031	4.843137409538031	0.0313725508749485	0.00784313678741455	0.8119034440193759	0.06666667014360428	0.06666667014360428	0.03754370084913202	0.03754370084913202	0.03529411926865578	0.019607843831181526	0.019607843831181526	0.008454303008807338	0.008454303008807338	0.04313725605607033	987.2485830001193	985.1676113476119	0.0
3	14	nan	0	CAT	CAT	21	21	0	3	3	2	2	985	1073.0	1020.0	1.0	3.7706562934597	0.9592191549857875	0.0	0.42994325621999124	0.13685231587393543	93.46361925287755	79.07591289387686	9.0	3.0336656233527366	2.8284271247461903	27.374107297931747	26.418746875677854	86.88873287827448	300.7439999999994	0.5464632454923717	14.368627835065126	83.01176731288433	0.05882352963089943	0.0156862773001194	1.5328452303234816	0.19607843458652496	0.2549019753932953	0.06088401625027596	0.0842759059014054	0.07450980693101883	0.0	0.0	0.03126940559123586	0.038122754260472194	0.0941176488995552	1071.9096749724952	1002.6117724411251	0.0
3	15	nan	0	CAT	CAT	21	21	0	3	3	2	2	568	958.0	964.0	1.0	5.756848760758385	0.9777100898971886	0.0	0.2593607305936073	0.08177925138055898	89.19043783627124	72.99315036357864	5.385164807134504	2.2057231065764014	2.0	22.650021852812547	18.726377284555504	-79.45593430588939	295.43199999999956	0.3945814518930184	10.305882608518004	36.89804028905928	0.05098039284348488	0.011764708906412125	0.6294654962724426	0.11372549086809158	0.13725490868091583	0.04931044310295696	0.0649613385370762	0.062745101749897	0.019607843831181526	0.019607843831181526	0.016214714114630956	0.021686049375763787	0.0784313753247261	951.5708364449158	987.3442448148454	0.0
3	16	nan	0	CAT	CAT	21	21	0	3	3	2	2	104	917.0	1016.0	1.0	7.639975604202013	0.71874652127549	0.0	0.15407407407407409	0.041307415838833454	36.94825411055336	31.827660925679098	1.0	1.0	1.0	21.2369386752545	25.689094082665132	-23.87013866819651	177.87199999999984	0.21377183967112023	2.4901961656287313	2.4901961656287313	0.0117647061124444	0.0078431386500597	3.467661949219488	0.0470588244497776	0.0470588244497776	0.023944193900276262	0.023944193900276262	0.027450980618596077	0.0	0.0	0.014862597047697166	0.014862597047697166	0.03529411926865578	928.6015747989615	1007.3748031698674	0.0
3	17	nan	0	CAT	CAT	21	21	0	3	3	2	2	120	964.0	998.0	1.0	10.075342167245052	0.6372686288335525	0.0	0.13714285714285715	0.037384423226747204	43.94593114953745	34.52535300326414	1.0	1.0	1.0	24.0	33.86656894036058	-88.47629139988379	200.83999999999978	0.17467248908296942	4.462745258584619	4.462745258584619	0.0313725508749485	0.003921568393707275	0.7949774165603936	0.05882352963089943	0.05882352963089943	0.03718954382153849	0.03718954382153849	0.03529411926865578	0.019607843831181526	0.019607843831181526	0.007760732512213771	0.007760732512213771	0.04313725605607033	968.7267135448602	1011.5017574300516	0.0
3	18	nan	0	CAT	CAT	21	21	0	3	3	2	2	389	1010.0	1027.0	1.0	3.0408609520710086	0.6137911081626285	0.0	0.30390625	0.06282217401261195	43.07438726752588	43.278170016764804	6.0	2.2007022872123807	1.4142135623730951	31.0	34.00587089644572	-11.97463056551419	278.9479999999995	0.3550890004564126	7.764706123620272	23.42745166271925	0.036274511367082596	0.019607845693826675	2.736693170699307	0.09019608050584793	0.14509804546833038	0.041522492639680594	0.06022481147228599	0.05882352963089943	0.019607843831181526	0.019607843831181526	0.011849313458800382	0.02467059082894066	0.0784313753247261	1014.0274523337688	1023.8674255013987	0.0
3	19	nan	0	CAT	CAT	21	21	0	3	3	2	2	284	938.0	1034.0	1.0	3.612950652425158	0.7423825388262728	0.0	0.2646784715750233	0.06999218568659861	42.46976136542601	36.345563690772494	5.656854249492381	1.8186442710390422	1.0	27.071905610697144	28.453731156323727	10.636130384221655	225.8079999999996	0.3463414634146341	6.784313912503421	15.917647535912693	0.04313725605607033	0.011764708906412125	1.2931758138156384	0.0941176488995552	0.12156862765550613	0.045228759416689475	0.05604805470391793	0.054901961237192154	0.0	0.0	0.0167707888358364	0.019902159241664167	0.06666667014360428	930.8980044423805	1031.578713973872	0.0
3	20	nan	0	CAT	CAT	21	21	0	3	3	2	2	848	982.0	1057.0	1.0	2.328916644292304	0.8630595590476393	0.0	0.36869565217391304	0.1038509536152756	63.255252544531835	58.89821729050889	8.602325267042627	2.9358390289333736	2.23606797749979	39.18560879123256	31.95036503596743	35.49116174606672	320.3299999999994	0.5055141579731743	13.015686620026827	63.91764887049794	0.05098039284348488	0.0156862773001194	1.2227659704872413	0.13333334028720856	0.2235294133424759	0.054918508945260874	0.07537458593219097	0.06666667014360428	0.0	0.0	0.020059327752562806	0.032025259532994635	0.09019608050584793	969.9774219245242	1051.1027056846106	0.0
3	21	nan	0	CAT	CAT	21	21	0	3	3	2	2	172	913.0	1048.0	1.0	6.726539345135387	0.26424951194102403	0.0	0.1532976827094474	0.05106036946615483	39.0679969281503	33.37663853655727	3.0	1.1332639963261386	1.0	28.983260889083994	37.67929962780129	-16.912679755476475	205.74399999999963	0.23087248322147652	7.533333557192236	10.956863077823073	0.027450980618596077	0.0313725508749485	4.218344955592308	0.16470588743686676	0.18039216101169586	0.05231481636939053	0.06370269231292484	0.0470588244497776	0.0	0.0	0.041122393373676604	0.04737859305232965	0.10196078568696976	920.0443808185013	1055.5239799510896	0.0
3	22	nan	0	CAT	CAT	21	21	0	3	3	2	2	422	964.0	1073.0	1.0	3.2070222188806694	0.879840226748163	0.0	0.21618852459016394	0.0680149500849273	53.00338723242182	60.0	5.656854249492381	1.930008740426504	1.4142135623730951	28.734296473281418	25.190897684571937	6.832074940757574	279.2279999999993	0.3871559633027523	10.600000299047679	28.79215772030875	0.0470588244497776	0.019607841968536377	3.37292371173694	0.12941177189350128	0.14509804546833038	0.05353535504569535	0.06822786189646624	0.06666667014360428	0.0	0.0	0.02489431763908233	0.027294627806640916	0.08235294371843338	965.2117951110497	1071.7056660213468	0.0
3	23	nan	0	CAT	CAT	21	21	0	3	3	2	2	600	1007.0	1045.0	1.0	2.028960236186158	0.8336510106605525	0.0	0.33444816053511706	0.12688217064266372	48.72972216819794	53.81449618829484	9.0	2.992870188789852	2.23606797749979	29.252189793839477	26.913015385365515	24.59118030431351	243.7699999999997	0.4882017900732303	11.345098363235593	48.035295432433486	0.05882352963089943	0.019607841968536377	0.5102226096096588	0.1921568661928177	0.1921568661928177	0.06409660092223499	0.08005882572072248	0.08235294371843338	0.0	0.0	0.04103033014580451	0.03123977929324864	0.09803921729326248	1011.5537595158692	1049.2423871482167	0.0
3	24	nan	0	CAT	CAT	21	21	0	3	3	2	2	597	1054.0	1055.0	1.0	1.5876895566423437	0.7697390046286767	0.0	0.36402439024390243	0.16000442664131376	41.41802894031145	48.83646178829912	9.219544457292887	3.3123691062098266	2.8284271247461903	29.93786669201674	26.43956024268812	-41.87114047357979	216.53399999999965	0.581021897810219	10.807843420654535	45.68627588450909	0.06666667014360428	0.011764705181121826	0.5934450493340303	0.16078431904315948	0.16078431904315948	0.07110423303062194	0.0765264252671844	0.0784313753247261	0.0	0.0	0.027183141243818196	0.01828924566860639	0.08627451211214066	1054.1951073167168	1054.7142489248636	0.0
3	25	nan	0	CAT	CAT	21	21	0	3	3	2	2	95	923.0	1071.0	1.0	7.296944599319067	0.8599101293305429	0.0	0.16666666666666666	0.049837919483761664	37.44179225336295	31.78049716414141	1.4142135623730951	1.0087202855236441	1.0	14.794439659542961	19.111992937479705	24.631930697786466	154.76999999999992	0.268361581920904	3.815686395391822	3.9803922828286886	0.0	0.027450982481241226	2.6304127329589737	0.10588235408067703	0.10588235408067703	0.04102888597195507	0.04189886613503883	0.0470588244497776	0.0	0.0	0.0330290051349518	0.03323308348850744	0.06666667014360428	938.1793103373565	1076.9852216813729	0.0
4	1	nan	0	CAT	CAT	21	21	0	4	4	2	2	740	980.0	976.0	1.0	2.0284421910679007	0.8373400839015749	0.0	0.337437300501596	0.14664992333614105	54.22575327039672	54.230987451824994	7.211102550927978	2.7522205382801364	2.23606797749979	34.11395846515268	29.6442618360908	-22.351684676110807	251.81399999999948	0.5427209387605427	15.83137296512723	71.72941385768354	0.062745101749897	0.0313725508749485	1.2723427184072371	0.2235294133424759	0.2235294133424759	0.08202783919755041	0.096931640348221	0.09019608050584793	0.0	0.0	0.05281039053964205	0.045946484776610584	0.12941177189350128	995.817833861341	967.3650976028899	0.0
4	2	nan	0	CAT	CAT	21	21	0	4	4	2	2	732	1020.0	975.0	1.0	1.925085835767956	0.8785554047632955	0.0	0.4021978021978022	0.20063489807413995	54.03300046266152	51.78802950489621	7.0710678118654755	2.793474343790495	2.53224755112299	26.238940499389305	25.80834672851854	20.388228055692974	214.11999999999978	0.7194103194103194	13.725490622222424	67.22745311260223	0.05882352963089943	0.02352941408753395	1.5215717717651154	0.19607843458652496	0.21176470816135406	0.07933809608221054	0.09184078294071343	0.0784313753247261	0.0	0.0	0.05280794213989212	0.04355366519946935	0.12941177189350128	1032.495420861881	975.8941258744422	0.0
4	3	nan	0	CAT	CAT	21	21	0	4	4	2	2	400	1008.0	984.0	1.0	2.2958686463104114	0.7467386084375831	0.0	0.3147128245476003	0.09638782478617391	40.27453831629659	42.20189569201838	7.0710678118654755	2.4573067658105767	2.0	26.16295090390226	26.787305139178336	63.5162906952696	228.36199999999977	0.45636052481460354	6.9647060967981815	20.305882830172777	0.0470588244497776	0.003921568393707275	1.0523940867840056	0.0784313753247261	0.0784313753247261	0.045820434847356456	0.050764707075431945	0.05098039284348488	0.019607843831181526	0.019607843831181526	0.011879565608249466	0.009510895709091803	0.05882352963089943	1007.1371185961927	988.8584395786671	0.0
4	4	nan	0	CAT	CAT	21	21	0	4	4	2	2	805	1055.0	998.0	1.0	1.844370513876047	0.5689324668920508	0.0	0.36001788908765653	0.13758177254250864	47.47585947989021	55.94640292279746	11.0	3.6293554634151444	3.0	37.631104156003715	39.04339890293206	-49.60825425665758	271.15799999999916	0.5415405314497141	16.05098083242774	86.47843382880092	0.06666667014360428	0.0313725471496582	2.6333271891163728	0.1764705926179886	0.250980406999588	0.07716817707897952	0.10742662587428685	0.0941176488995552	0.0	0.0	0.029738530479514066	0.04916882382886955	0.14509804546833038	1050.7983402801333	1001.179620877585	0.0
4	5	nan	0	CAT	CAT	21	21	0	4	4	2	2	1299	972.0	996.0	1.0	1.4227040949468102	0.6624474933168373	0.0	0.39221014492753625	0.1463065165271892	54.87364992272106	71.17583859709698	14.142135623730951	4.838601629581207	4.123105625617661	42.19726274092845	41.10630929929145	85.74536831923844	334.02399999999926	0.5947802197802198	16.149019990116358	154.07843586429954	0.06666667014360428	0.03921569138765335	1.69707245398003	0.2862745225429535	0.32549020648002625	0.06564642272405023	0.11861311459915284	0.10980392247438431	0.0	0.0	0.03890949436187951	0.05961203669430648	0.14901961386203766	969.6486128927861	1001.0759480500597	0.0
4	6	nan	0	CAT	CAT	21	21	0	4	4	2	2	235	1012.0	1039.0	1.0	6.146527857425215	0.7899230597565761	0.0	0.1951827242524917	0.0595235870141584	51.68398885506257	47.41307836451879	3.0	1.3092766335029067	1.0	27.0	31.692930435945023	29.022405102791712	222.73799999999977	0.28484848484848485	14.094118038192391	21.89411831460893	0.062745101749897	0.029411762952804565	2.306009230895216	0.21960784494876862	0.21960784494876862	0.08808823773870245	0.0931664609132295	0.08039215952157974	0.0	0.0	0.045587472075008975	0.04426794119540029	0.125490203499794	1015.467490632349	1030.147053578004	0.0
4	7	nan	0	CAT	CAT	21	21	0	4	4	2	2	618	943.0	1012.0	1.0	2.097057780462246	0.882389048825397	0.0	0.403921568627451	0.18001150163868943	51.96514118916225	53.48831648126533	10.198039027185569	3.339785764373184	2.8284271247461903	23.811798964200594	24.450665628150755	66.58393152855452	207.70599999999962	0.673202614379085	12.964706264436245	63.50588404759765	0.07450980693101883	0.023529410362243652	1.454390610874521	0.33725491166114807	0.33725491166114807	0.08002905101503854	0.10276033017410623	0.09803921729326248	0.0	0.0	0.07079712673808522	0.054368222863531476	0.12156862765550613	944.2808447646429	1016.4548598438026	0.0
4	8	nan	0	CAT	CAT	21	21	0	4	4	2	2	325	1003.0	1045.0	1.0	3.4845835316153178	0.8552448750559929	0.0	0.3137065637065637	0.10024870010967324	47.67405357465567	36.87817782917155	5.0990195135927845	1.8748455285791312	1.4142135623730951	25.887037028817858	24.70584285711652	69.61461535092602	201.83999999999978	0.4301786896095301	12.458823900669813	32.25882453098893	0.054901961237192154	0.045098040252923965	2.330200630082815	0.20392157137393951	0.20392157137393951	0.08712464266202667	0.0992579216338121	0.09607843309640884	0.0	0.0	0.05187673181227127	0.04686416026387008	0.1411764770746231	1000.3155847467294	1034.1436907359036	0.0
5	1	nan	0	CAT	CAT	21	21	0	5	5	2	2	513	984.0	946.0	1.0	2.5656983991998823	0.9072175091015684	0.0	0.33376707872478856	0.11583359303983225	53.34560581070044	57.697486947006624	10.0	3.32775564273985	2.8284271247461903	20.396078054371138	22.440461174797562	-13.56201708952657	235.90999999999977	0.4789915966386555	12.396078795194626	67.63529595732689	0.08235294371843338	0.04313725233078003	5.02768567866483	0.2705882489681244	0.46666666865348816	0.07422801673769237	0.1318426821780251	0.11764705926179886	0.0	0.0	0.062456141842204375	0.08387000856769268	0.1764705926179886	984.578013576778	946.5121470434168	0.0
5	2	nan	0	CAT	CAT	21	21	0	5	5	2	2	864	1006.0	949.0	1.0	1.2621669012419223	0.27259978400344337	0.0	0.5545571245186136	0.2725280670590925	37.9763737343265	43.829214001622255	10.44030650891055	4.066381429256965	3.605551275463989	35.88925273028767	36.538114141844574	-52.691028966970514	199.5979999999998	0.7483759203118233	14.552941642701626	86.91372810304165	0.06666667014360428	0.027450978755950928	0.8255597588318777	0.1882352977991104	0.27450981736183167	0.09095588526688517	0.10059459271185377	0.0941176488995552	0.0	0.0	0.04206898622765388	0.03979960658580072	0.125490203499794	1010.2329558290223	956.0678157307661	0.0
5	3	nan	0	CAT	CAT	21	21	0	5	5	2	2	130	1062.0	987.0	1.0	8.376012234814732	0.9256000276326245	0.0	0.17105263157894737	0.042414678746040615	49.23922031137122	40.26164427839479	2.0	1.0358219557653259	1.0	16.814093928809847	18.637197017982555	-74.25219993665532	196.25399999999976	0.26078234704112335	8.764706179499626	9.890196397900581	0.0	0.0784313753247261	6.3482536083172985	0.19607843458652496	0.20392157137393951	0.07125777381707013	0.07607843383000447	0.0784313753247261	0.0	0.0	0.06838532332765962	0.07119996596318691	0.14901961386203766	1063.3778746961377	975.109040467217	0.0
5	4	nan	0	CAT	CAT	21	21	0	5	5	2	2	111	1042.0	953.0	1.0	7.74714440703086	0.6545086156643721	0.0	0.18561872909698995	0.051573052120849276	37.34031889979393	30.4138126514911	2.0	1.0419536418873185	1.0	22.0	28.231317742002947	32.751428827865084	164.4579999999999	0.2288659793814433	11.99215717986226	13.090196434408426	0.08627451211214066	0.035294122993946075	1.7416879450410718	0.22745098173618317	0.22745098173618317	0.11530920365252174	0.11792969760728313	0.12941177189350128	0.0	0.0	0.06154950619960064	0.06048003195747279	0.16470588743686676	1051.441881355053	961.3870580856069	0.0
5	5	nan	0	CAT	CAT	21	21	0	5	5	2	2	1270	984.0	971.0	1.0	1.4704927258761735	0.8493884647098737	0.0	0.4992138364779874	0.2504521525193684	60.94930968525156	61.40032573203501	11.40175425099138	4.905630777222308	4.242640687119285	40.30508652763321	32.16710533235364	-51.97841464024409	252.43199999999942	0.7269605037206641	27.93725575134158	272.8862820379436	0.11372549086809158	0.09019608050584793	4.349563181450535	0.5686274766921997	0.6431372761726379	0.1470381881649557	0.21487108821885323	0.1882352977991104	0.0470588244497776	0.04313725605607033	0.0980555204324298	0.12459777951079198	0.30588236451148987	972.2251171226821	981.2526801343264	0.0
5	6	nan	0	CAT	CAT	21	21	0	5	5	2	2	353	949.0	992.0	1.0	1.8697713363761437	0.885646137879974	0.0	0.5252976190476191	0.18193775969156958	37.20500025491069	42.44997055358225	8.0	2.8717415614283883	2.23606797749979	15.0	17.27654231557405	86.37028498796657	156.1459999999999	0.6465201465201466	9.929412007331848	34.34902065247297	0.06666667014360428	0.023529410362243652	1.0513911679600747	0.23529411852359772	0.23529411852359772	0.08710010532747235	0.09730600751408774	0.09019608050584793	0.0	0.0	0.0672979964401715	0.04706237009757317	0.125490203499794	950.2791414455362	988.8432469727979	0.0
5	7	nan	0	CAT	CAT	21	21	0	5	5	2	2	904	1045.0	997.0	1.0	2.4249347903593312	0.8171489429198184	0.0	0.26157407407407407	0.11256374829819413	64.68101879040391	63.788713735268246	9.055385138137417	2.9393708599749426	2.23606797749979	41.46765339662795	37.28385861803248	48.39012015402874	317.67999999999904	0.46514021095960895	22.49803989753127	82.17255172133446	0.062745101749897	0.019607845693826675	2.0333844569950497	0.21176470816135406	0.21176470816135406	0.09614546964756954	0.09089884039970626	0.0784313753247261	0.0	0.0	0.04775367811867971	0.03690645342085593	0.11764705926179886	1038.9362890539242	984.2259234896377	0.0
5	8	nan	0	CAT	CAT	21	21	0	5	5	2	2	2528	1026.0	1022.0	1.0	1.7148891519587681	0.817428055943468	0.0	0.4522361359570662	0.2480649884103134	90.92962702466781	85.14693182963201	13.601470508735444	5.106239553926329	4.47213595499958	53.06577535676908	52.37825718042927	15.71969742767856	357.8579999999989	0.7446244477172312	40.505883522331715	435.5725611895323	0.0784313753247261	0.07450980693101883	4.427895288290481	0.46666666865348816	0.545098066329956	0.14064542889698511	0.17229927262244157	0.14901961386203766	0.0	0.0	0.10083903257101134	0.10432023220324702	0.24705882370471954	1001.8112738643317	1010.8972548899216	0.0
5	9	nan	0	CAT	CAT	21	21	0	5	5	2	2	564	941.0	1006.0	1.0	1.8022649739737246	0.7670154172784489	0.0	0.37178642056690836	0.14757000472064616	42.82371281209861	47.70744176750625	6.4031242374328485	2.5874558994304366	2.23606797749979	26.54959008996098	27.476921879109508	-32.905848784568384	219.15199999999987	0.5725888324873097	13.109804295003414	43.611766055226326	0.05882352963089943	0.0156862735748291	0.7512885196944734	0.2666666805744171	0.2666666805744171	0.07711649585296126	0.07732582633905377	0.06666667014360428	0.0	0.0	0.057645952829749034	0.0387365312357872	0.09019608050584793	941.2824386315514	1013.3102239144947	0.0
5	10	nan	0	CAT	CAT	21	21	0	5	5	2	2	1219	975.0	1031.0	1.0	2.275624089593733	0.9221453708023621	0.0	0.4979575163398693	0.19637969338862207	78.30484225725611	73.49829930005184	10.0	3.62010501514395	3.1622776601683795	32.62113519696182	30.291721433451425	9.291108948230015	279.2919999999996	0.6963724650099973	29.55294205993414	161.5921615511179	0.07058823853731155	0.03529411554336548	1.8689641613004195	0.43921568989753723	0.46666666865348816	0.12905214873333684	0.13256124819615905	0.09803921729326248	0.0	0.0	0.10190448224273824	0.08971010051426764	0.1725490242242813	989.848662826071	1033.6790273215256	0.0
5	11	nan	0	CAT	CAT	21	21	0	5	5	2	2	685	953.0	1045.0	1.0	1.9123393939592215	0.7017445817159381	0.0	0.4305468258956631	0.1250237828874234	47.02965846100652	50.99019513592785	8.94427190999916	3.006720374280419	2.23606797749979	35.10128202786901	33.505274789897015	-34.3242028674876	262.3939999999996	0.5010972933430871	13.70980429649353	91.3686300329864	0.05882352963089943	0.05882352963089943	2.3063836022285065	0.3490196168422699	0.48627451062202454	0.06924143584087641	0.13338486136202393	0.11372549086809158	0.0	0.0	0.0677556314877742	0.09837160240843232	0.18039216101169586	947.6963818141224	1048.3744366709832	0.0
6	1	nan	0	CAT	CAT	22	22	0	1	1	2	2	556	964.0	907.0	1.0	4.3285473161748556	0.9072639056201418	0.0	0.22275641025641027	0.06249355644194452	72.0971333018703	58.60034129593445	6.708203932499369	2.2292154971745135	1.7071067811865475	29.81332726749265	30.32129826536538	47.56258536850469	334.36799999999914	0.3709139426284189	14.156863242387772	36.60784437507391	0.054901961237192154	0.011764708906412125	1.6350428031982636	0.16470588743686676	0.16470588743686676	0.061285122261418926	0.06584144671775884	0.062745101749897	0.0	0.0	0.03391174101454878	0.025426845562650985	0.0784313753247261	955.5270487465033	896.392179978851	0.0
6	2	nan	0	CAT	CAT	22	22	0	1	1	2	2	450	984.0	900.0	1.0	1.7851786784271433	0.3967569698187757	0.0	0.3892733564013841	0.14387272218347585	33.33547160288092	39.05124837953327	7.0	2.7452995928764614	2.23606797749979	28.454859416104025	30.59941921485877	87.65772524490902	198.25399999999988	0.5235602094240838	8.839215975254774	31.658824518322945	0.05882352963089943	0.0156862735748291	1.9893996765067858	0.18039216101169586	0.18039216101169586	0.060960110174170856	0.07035294337405099	0.06666667014360428	0.0	0.0	0.044543981471486	0.031147000551596533	0.08627451211214066	988.2249473535395	897.7376440016363	0.0
6	3	nan	0	CAT	CAT	22	22	0	1	1	2	2	289	1005.0	901.0	1.0	2.4880468057552756	0.7083944935819401	0.0	0.3368298368298368	0.12190911789820624	34.980378486586886	33.52610922848042	6.324555320336759	2.1615092613149054	1.4142135623730951	24.40467650459882	24.689735988711103	-51.479276764858916	172.59799999999987	0.4642570281124498	9.898039557039738	27.713726337999105	0.07450980693101883	0.019607841968536377	1.387209593392759	0.27843138575553894	0.27843138575553894	0.07793731934676959	0.09589524684428756	0.08627451211214066	0.0	0.0	0.05096018152280236	0.04808989959664835	0.11372549086809158	1007.2794679400108	898.6799207494181	0.0
6	4	nan	0	CAT	CAT	22	22	0	1	1	2	2	179	927.0	876.0	1.0	7.686965322990181	0.7955418864678335	0.0	0.1570175438596491	0.047100429228717204	50.61081080739089	41.14608122288197	4.0	1.2687561272582872	1.0	25.350561007524597	30.66501913713116	-57.983001141909085	218.5339999999996	0.2273015873015873	9.21176502853632	13.18431418389082	0.05882352963089943	0.019607841968536377	3.308011107457285	0.16470588743686676	0.16470588743686676	0.06487158470800225	0.07365538650218335	0.07450980693101883	0.0	0.0	0.040739847355710644	0.04214138847304544	0.09803921729326248	923.7555026890324	885.8265912988476	0.0
6	5	nan	0	CAT	CAT	22	22	0	1	1	2	2	171	947.0	904.0	1.0	2.9282881421799662	0.7204124494596253	0.0	0.29081632653061223	0.10098621604936744	29.37773754795421	27.892651361962706	5.0	1.7058262260611508	1.0	20.0	20.3748091577661	69.28259513256859	145.87199999999999	0.40665873959571935	6.466666873544455	12.61176509782672	0.062745101749897	0.00784313678741455	0.2234095378293704	0.11764705926179886	0.11764705926179886	0.06807017761625742	0.07375301226799251	0.0784313753247261	0.04313725605607033	0.04313725605607033	0.015736923664579787	0.014821452148069302	0.08235294371843338	946.4120024953943	900.2978855717107	0.0
6	6	nan	0	CAT	CAT	22	22	0	1	1	2	2	325	1013.0	913.0	1.0	1.7260188363626254	0.7118439593010247	0.0	0.3385416666666667	0.129484291136234	30.95984849163819	31.76476034853718	7.211102550927978	2.4592642521525248	2.0	20.28518373703534	21.744267300075503	-35.344246454739846	177.59799999999993	0.5363036303630363	6.0549021530896425	19.7137260902673	0.05098039284348488	0.011764708906412125	1.6311516221421163	0.08235294371843338	0.11764705926179886	0.049630345517128215	0.060657618739284	0.062745101749897	0.0	0.0	0.02090092187895709	0.019207880072741806	0.06960784643888474	1014.0433658247055	911.9729460538605	0.0
6	7	nan	0	CAT	CAT	22	22	0	1	1	2	2	106	901.0	911.0	1.0	6.89493565428311	0.8581163439073817	0.0	0.1536231884057971	0.04747957788360042	38.39535227108917	33.015148038438355	1.0	1.0	1.0	15.20526224699857	19.71429694027254	-62.63635639138714	167.49599999999992	0.2753246753246753	3.6588236782699823	3.6588236782699823	0.0	0.03529411926865578	2.822955178482108	0.08235294371843338	0.08235294371843338	0.03451720451198097	0.03451720451198097	0.03529411926865578	0.0	0.0	0.029838658388558478	0.029838658388558478	0.062745101749897	899.5830653887076	908.418006391492	0.0
6	8	nan	0	CAT	CAT	22	22	0	1	1	2	2	307	942.0	911.0	1.0	5.726786214357715	0.9025977675607186	0.0	0.17766203703703703	0.05610352051628325	61.41884654310316	53.009433122794285	4.123105625617661	1.5157915622482796	1.0	25.010129977011168	26.439887500765437	-10.694194651093326	262.22799999999955	0.2879924953095685	12.376471033319831	21.227451717481017	0.05882352963089943	0.011764705181121826	1.0507439752908967	0.125490203499794	0.125490203499794	0.06726342952891212	0.06914479386801635	0.06666667014360428	0.01568627543747425	0.01568627543747425	0.016836900366706115	0.016095149245462674	0.0784313753247261	927.9033807036162	913.173840756735	0.0
6	9	nan	0	CAT	CAT	22	22	0	1	1	2	2	1112	927.0	946.0	1.0	1.6142575791114537	0.7657606589513408	0.0	0.4933451641526176	0.2162707214607077	56.83311641095458	56.08029957123981	11.704699910719626	3.894924795269104	3.1622776601683795	36.76955262170047	36.5508354420893	-41.36280135559999	254.18999999999954	0.6969602005640865	11.698039531707764	67.23529621213675	0.05098039284348488	0.00784313678741455	0.06107133135309683	0.0941176488995552	0.10980392247438431	0.057625810501023465	0.06046339587422369	0.05882352963089943	0.03529411926865578	0.0313725508749485	0.009711977820752551	0.011009620363170804	0.06666667014360428	930.8570428789033	937.9110527514752	0.0
6	10	nan	0	CAT	CAT	22	22	0	1	1	2	2	433	902.0	934.0	1.0	1.6996529885132599	0.6734754624780077	0.0	0.41475095785440613	0.13090523997618703	34.83180232761066	38.8329756778952	8.54400374531753	2.9256793890819317	2.23606797749979	24.49609812866963	25.748001928624433	26.25402757974695	203.87799999999973	0.5498412698412698	6.886274721473455	28.639216601848602	0.05098039284348488	0.0156862735748291	1.8637649285775288	0.0941176488995552	0.10980392247438431	0.04749154980326521	0.0661413778333686	0.06666667014360428	0.0	0.0	0.02300113487951969	0.022084442061950642	0.08137255162000656	900.4142133297518	934.1822538562664	0.0
6	11	nan	0	CAT	CAT	22	22	0	1	1	2	2	1061	997.0	919.0	1.0	1.5947941335695663	0.7857460179625025	0.0	0.5560796645702306	0.2559824751475582	55.79697088616003	52.3450093132096	8.48528137423857	3.432458464590698	3.1622776601683795	34.32032364918221	34.513175422150724	-1.7833088724290191	228.22199999999978	0.7345102111457251	12.415686711668968	72.98823772370815	0.05882352963089943	0.00784314051270485	1.081409947598245	0.11372549086809158	0.12941177189350128	0.0671118200630755	0.06879192999406988	0.06666667014360428	0.04313725605607033	0.0313725508749485	0.013037066179674157	0.01466199173132932	0.0784313753247261	984.3631528151085	922.0098861068341	0.0
6	12	nan	0	CAT	CAT	22	22	0	1	1	2	2	394	896.0	952.0	1.0	2.168364562739814	0.7900356254999145	0.0	0.2931547619047619	0.0976077865418242	39.7768466135821	41.14608122288197	7.211102550927978	2.5798604831943033	2.0	25.33307046818814	24.385630789830905	9.400080567958188	225.2219999999996	0.46517119244391963	7.14901983551681	25.000000862404704	0.052941177040338516	0.011764705181121826	2.470363707600885	0.08627451211214066	0.11372549086809158	0.04582705022767186	0.06345177883859061	0.06666667014360428	0.0	0.0	0.02361224190212119	0.022917805403171752	0.0784313753247261	895.2334117846884	952.5863529527574	0.0
6	13	nan	0	CAT	CAT	22	22	0	1	1	2	2	643	1015.0	931.0	1.0	1.7410819551488181	0.6469755982357336	0.0	0.45028011204481794	0.19921763561334022	42.457892019557804	41.048751503547585	7.615773105863909	2.8037646429463865	2.23606797749979	31.003154662421128	32.37459717798096	-80.72053831299935	201.39399999999978	0.6310107948969578	8.686274711042643	40.29804054275155	0.05098039284348488	0.00784314051270485	0.7189788817442347	0.08235294371843338	0.09803921729326248	0.05463065856001662	0.06267191375233523	0.062745101749897	0.03529411926865578	0.03529411926865578	0.00995318181312811	0.011479456719816754	0.06666667014360428	1017.7205138302327	936.8741727770129	0.0
6	14	nan	0	CAT	CAT	22	22	0	1	1	2	2	405	997.0	953.0	1.0	4.1680081568516	0.7451658093551022	0.0	0.21405919661733616	0.07413147349715726	54.51997866266073	49.73932046178355	5.385164807134504	1.846937103072467	1.4142135623730951	29.325490607592144	36.358241764717405	39.6570692877116	262.01799999999946	0.36601897876186174	11.18431407213211	24.972549837082624	0.05098039284348488	0.011764705181121826	0.5726954960121494	0.11372549086809158	0.11372549086809158	0.05949103229857506	0.06166061688168549	0.062745101749897	0.027450980618596077	0.027450980618596077	0.01562501970453401	0.013226432440104812	0.07352941483259201	984.7107412266986	952.0277952454928	0.0
6	15	nan	0	CAT	CAT	22	22	0	1	1	2	2	492	936.0	970.0	1.0	2.90354782426078	0.9232588663022386	0.0	0.3494318181818182	0.12316436448878486	56.2757189563434	46.32493928760188	6.0	2.2021528135023996	2.0	23.53846153846154	21.619917335044793	-25.991609723200828	224.0499999999997	0.5245202558635395	9.007843358442187	27.909804759547114	0.05098039284348488	0.00784313678741455	0.3103284949578788	0.0784313753247261	0.08235294371843338	0.05147339061966964	0.05672724544623397	0.05882352963089943	0.027450980618596077	0.027450980618596077	0.010162557961566688	0.009091633387002623	0.062745101749897	942.122242496347	965.3474778708459	0.0
6	16	nan	0	CAT	CAT	22	22	0	1	1	2	2	188	874.0	990.0	1.0	4.431560703465574	0.9452558841338585	0.0	0.31333333333333335	0.08831073706551633	43.79218730061086	39.45883931389772	3.605551275463989	1.5449767640163816	1.0	14.0	14.290707475071555	-89.881018259601	163.5599999999999	0.41228070175438597	4.580392275005579	9.262745313346386	0.0470588244497776	0.00784313678741455	1.9032594396285045	0.08235294371843338	0.08235294371843338	0.042807404439304475	0.049269921879502056	0.05098039284348488	0.0	0.0	0.02315455856348273	0.019470176590554694	0.05882352963089943	875.5059271754405	979.5118543046304	0.0
6	17	nan	0	CAT	CAT	22	22	0	1	1	2	2	453	965.0	983.0	1.0	2.105269390049613	0.5575946531473088	0.0	0.276219512195122	0.10379379058897131	37.92625828576752	40.44749683231337	7.0	2.183919883315689	2.0	31.319975531278676	31.483093979516944	-21.59551748788849	234.1899999999996	0.4404472532814779	9.266666918992996	27.756863601505756	0.05098039284348488	0.00784313678741455	0.22459758438533023	0.11764705926179886	0.11764705926179886	0.055158731660672596	0.06127342958389792	0.05882352963089943	0.0313725508749485	0.0313725508749485	0.013368301147017127	0.012542909031587514	0.06666667014360428	968.9063294828939	983.7396157032039	0.0
6	18	nan	0	CAT	CAT	22	22	0	1	1	2	2	689	1034.0	991.0	1.0	1.599396060560624	0.6132575937941777	0.0	0.3800330943188086	0.10347902360417459	41.57039965677888	50.08991914547278	9.219544457292887	2.9634989874275663	2.23606797749979	32.25261771607039	32.83575120174025	66.73104461152487	289.25999999999954	0.5269598470363289	9.721568889915943	40.556863974779844	0.05098039284348488	0.00784313678741455	1.1605277683112485	0.0784313753247261	0.11764705926179886	0.04629318519007592	0.058863372967750134	0.05882352963089943	0.0	0.0	0.019602231857015758	0.01741449467796233	0.06666667014360428	1035.6249274668771	992.0555985008323	0.0
6	19	nan	0	CAT	CAT	22	22	0	1	1	2	2	946	909.0	968.0	1.0	1.373846991462372	0.6516795386069593	0.0	0.5116279069767442	0.22421465730169593	45.82688200200103	45.45327270945405	11.180339887498949	3.9284993485771182	3.1622776601683795	38.610379281824386	34.75943409691414	-71.07726903842955	230.25999999999948	0.6895043731778425	10.435294441878796	65.36078653112054	0.05882352963089943	0.00784314051270485	0.6847774045752109	0.09019608050584793	0.11764705926179886	0.05895646577332653	0.0690917405191549	0.06666667014360428	0.0313725508749485	0.0313725508749485	0.012266528037796912	0.013832111175053079	0.0784313753247261	906.0419991722754	974.9304014004766	0.0
6	20	nan	0	CAT	CAT	22	22	0	1	1	2	2	293	1006.0	961.0	1.0	4.197721403265538	0.7296624601480337	0.0	0.2209653092006033	0.07116265459848363	46.189875982151264	40.496913462633174	5.656854249492381	1.7121273520589857	1.0	30.569028372006397	31.584983525910804	64.95479131647494	227.46399999999974	0.3237569060773481	9.933333616703749	18.36862799152732	0.05098039284348488	0.009803922846913338	0.8769074810633586	0.10980392247438431	0.10980392247438431	0.06247379633147012	0.06269156311101474	0.060784315690398216	0.0313725508749485	0.0313725508749485	0.01650425876746801	0.014167129647777277	0.07058823853731155	1007.2275832688802	971.1108027715158	0.0
6	21	nan	0	CAT	CAT	22	22	0	1	1	2	2	1212	999.0	1011.0	1.0	1.4766278190173754	0.7971454457853725	0.0	0.45089285714285715	0.2157296112674233	57.758237170785435	63.071388124885914	9.433981132056603	3.6983714566767882	3.1622776601683795	40.29775966430719	34.873691730093526	-1.451242705596167	265.70599999999956	0.695752009184845	14.77254942432046	77.69804180972278	0.05098039284348488	0.011764705181121826	0.39328980744068864	0.2078431397676468	0.2078431397676468	0.06870953220614168	0.06410729522254355	0.062745101749897	0.03529411926865578	0.027450980618596077	0.026225879116348008	0.01683973516886906	0.07058823853731155	998.481653445386	1004.6381668505663	0.0
6	22	nan	0	CAT	CAT	22	22	0	1	1	2	2	2789	954.0	1036.0	1.0	1.783838739735311	0.7233512917569326	0.0	0.36089544513457555	0.12988555198049462	92.49973746431917	93.62157870918435	13.892443989449804	4.262589339990116	4.0	60.43346484635413	63.86923736641577	42.20610758685048	519.4559999999982	0.6351628330676384	23.380392752587795	180.1294174976647	0.054901961237192154	0.011764705181121826	1.8668856887829626	0.11372549086809158	0.11372549086809158	0.056886600371259845	0.06458566421572774	0.062745101749897	0.0313725508749485	0.0313725508749485	0.011937937450888772	0.012658234707492238	0.07450980693101883	937.3534496016437	1016.2231075943863	0.0
6	23	nan	0	CAT	CAT	22	22	0	1	1	2	2	3612	1043.0	1030.0	1.0	2.5759442433258086	0.9438777290940682	0.0	0.4169937658739321	0.12732136493560367	145.90829465421444	141.2267680009707	14.0	4.468059828800721	4.0	56.473462868243296	48.192790231603446	-2.7732831466561048	597.0739999999981	0.6237803298506172	32.01568700000644	259.4078508876264	0.05882352963089943	0.011764705181121826	4.358982683012424	0.1764705926179886	0.1921568661928177	0.06364947713718974	0.07181834188472493	0.06666667014360428	0.0313725508749485	0.0313725508749485	0.020525257218428905	0.02209948058882235	0.08235294371843338	1048.296542692067	1031.1146804992266	0.0
6	24	nan	0	CAT	CAT	22	22	0	1	1	2	2	743	887.0	1018.0	1.0	1.679812793244821	0.7478368727234513	0.0	0.40205627705627706	0.17599391916449783	46.960291659627096	55.08175741568164	8.0	3.165408748676216	2.8284271247461903	31.916215257766552	31.176117171312953	85.93728322160193	230.32999999999953	0.6212374581939799	7.580392364412546	47.26274663954973	0.05882352963089943	0.011764705181121826	1.897514970773077	0.10980392247438431	0.10980392247438431	0.04566501424344907	0.06361069534259722	0.062745101749897	0.0	0.0	0.023363519579331672	0.01861403685906577	0.07450980693101883	889.1559077497157	1026.149684721852	0.0
6	25	nan	0	CAT	CAT	22	22	0	1	1	2	2	1593	922.0	1054.0	1.0	1.5815711493003457	0.5421356651981324	0.0	0.3257002657943161	0.15987023108464418	61.27189528741377	72.17340230306452	12.041594578792296	4.171967965218682	3.605551275463989	53.98876489575395	51.48622055290845	-29.758272898882478	353.8579999999989	0.5791674241047082	16.34902004338801	116.42353331111372	0.05882352963089943	0.011764705181121826	1.2936869094435965	0.14509804546833038	0.16470588743686676	0.0603284872449742	0.07308445280044804	0.06666667014360428	0.0	0.0	0.03022847860286922	0.02367840061845033	0.08235294371843338	914.9664511013689	1055.732181339735	0.0
6	26	nan	0	CAT	CAT	22	22	0	1	1	2	2	2860	978.0	1063.0	1.0	1.6818659387052162	0.8135256913520298	0.0	0.3763157894736842	0.17535124790412063	95.54669530645872	100.44899203078147	15.0	5.051313609777264	4.242640687119285	66.77033365685242	55.563171847458456	88.4380173799415	452.72399999999874	0.6301641511512613	21.941177021712065	225.67451664432883	0.05882352963089943	0.011764708906412125	2.5635323618730896	0.1764705926179886	0.3686274588108063	0.05914063887253926	0.07890717365186323	0.07058823853731155	0.0	0.0	0.01958306633625169	0.03434788305110681	0.08627451211214066	985.7446956485644	1078.1806176028037	0.0
6	27	nan	0	CAT	CAT	22	22	0	1	1	2	2	562	919.0	1076.0	1.0	1.8778280355775798	0.7856450189943426	0.0	0.3081140350877193	0.1040440777657227	44.086147423083304	53.23532661682466	6.708203932499369	2.474070122235424	2.0	28.04007670530422	27.2751094363455	-25.243928930031046	260.53399999999954	0.4878472222222222	8.72549038939178	32.94509899802506	0.05098039284348488	0.00784313678741455	1.1918204758342015	0.11764705926179886	0.11764705926179886	0.045923633628377786	0.05862117259435064	0.05882352963089943	0.0	0.0	0.024001253309881076	0.019516572555270336	0.06666667014360428	926.1828353357018	1077.5776693394205	0.0
7	1	nan	0	CAT	CAT	22	22	0	2	2	2	2	77	976.0	877.0	1.0	6.5646764350668265	0.6621139762979996	0.0	0.1969309462915601	0.06205409610795515	28.74486209015238	22.20360331117452	1.0	1.0	1.0	15.68127670262821	21.54149021894067	2.1866331731474045	124.87200000000007	0.24838709677419354	3.384313845075667	3.384313845075667	0.01568627543747425	0.029411766678094864	3.166099470132425	0.1725490242242813	0.1725490242242813	0.04395212785812554	0.04395212785812554	0.03333333507180214	0.0	0.0	0.04053959774229291	0.04053959774229291	0.06666667014360428	974.6975666355652	868.9327925898396	0.0
7	2	nan	0	CAT	CAT	22	22	0	2	2	2	2	143	923.0	877.0	1.0	10.846988226058228	0.965482661669883	0.0	0.1475748194014448	0.028733004023802747	60.779002637207185	52.49761899362675	1.0	1.0	1.0	12.935499607062614	15.830944539019205	-16.528405857719637	250.08199999999965	0.2506573181419807	5.850980576127768	5.850980576127768	0.0	0.04313725605607033	5.042564439486023	0.16470588743686676	0.16470588743686676	0.04091594808480956	0.04091594808480956	0.04313725605607033	0.0	0.0	0.043660267786107515	0.043660267786107515	0.05882352963089943	952.5516086218234	869.9966487750883	0.0
7	3	nan	0	CAT	CAT	22	22	0	2	2	2	2	76	966.0	877.0	1.0	6.383721768393024	0.6653203887584499	0.0	0.18357487922705315	0.057721673912978215	28.20184518090844	22.090722034374522	1.0	1.0	1.0	15.949368418253322	21.05431186791314	-12.244784909274898	128.63000000000005	0.26161790017211706	4.2352942284196615	4.2352942284196615	0.0313725508749485	0.01568627543747425	2.665458893251661	0.14901961386203766	0.14901961386203766	0.05572755563710081	0.05572755563710081	0.04313725605607033	0.01568627543747425	0.01568627543747425	0.03462451572252216	0.03462451572252216	0.0784313753247261	957.2351851887646	873.3222222407668	0.0
7	4	nan	0	CAT	CAT	22	22	0	2	2	2	2	123	922.0	878.0	1.0	10.410310807682961	0.7469430265983554	0.0	0.12852664576802508	0.032022472518928806	47.541873617163034	38.2099463490856	1.4142135623730951	1.0033675899379926	1.0	24.266985761279546	31.610023499057267	66.6247468583385	219.6999999999997	0.1726315789473684	3.8509805221110582	3.9137256238609552	0.019607843831181526	0.0078431386500597	2.1273506185646123	0.06666667014360428	0.06666667014360428	0.03156541411566441	0.03181890751106468	0.0313725508749485	0.0117647061124444	0.0117647061124444	0.012328221659173126	0.012593211840312183	0.03529411926865578	935.3647294344782	889.6513025950701	0.0
7	5	nan	0	CAT	CAT	22	22	0	2	2	2	2	133	966.0	900.0	1.0	9.094707605452482	0.7401570157240154	0.0	0.1310344827586207	0.03472258201645689	46.049805779430706	37.16180835212409	1.0	1.0	1.0	25.151167800794564	30.96545878788978	-62.495244571907435	219.39399999999966	0.18601398601398603	3.258823635522276	3.258823635522276	0.01568627543747425	0.00784313678741455	1.2178049958989146	0.062745101749897	0.062745101749897	0.02450243334979155	0.02450243334979155	0.0235294122248888	0.003921568859368563	0.003921568859368563	0.010864428790644344	0.010864428790644344	0.0313725508749485	961.3646209428891	892.4981949159359	0.0
7	6	nan	0	CAT	CAT	22	22	0	2	2	2	2	199	919.0	910.0	1.0	5.383363628314256	0.7400204315070095	0.0	0.2030612244897959	0.0640015076003095	43.34064558583097	34.20526275297414	3.0	1.3597668409017734	1.0	23.993435175206766	29.150241650370635	78.72220440226272	197.66799999999984	0.2727895819054147	6.37647076882422	10.96078465692699	0.03529411926865578	0.0156862735748291	3.1881681717507657	0.14509804546833038	0.14509804546833038	0.046206309919016086	0.055079319884055226	0.05098039284348488	0.0	0.0	0.023218267188515534	0.026984757029988298	0.06666667014360428	919.3391771085172	904.48837210878	0.0
7	7	nan	0	CAT	CAT	22	22	0	2	2	2	2	62	1018.0	900.0	1.0	5.234467454748077	0.718805545475301	0.0	0.22794117647058823	0.07392343042658353	23.653516281739744	19.1049731745428	1.0	1.0	1.0	12.083975832072504	16.444189016361076	40.986328892858594	102.66200000000003	0.3123425692695214	2.180392226204276	2.180392226204276	0.01568627543747425	0.01568627543747425	2.3077324093531297	0.0941176488995552	0.0941176488995552	0.03516761655168187	0.03516761655168187	0.0313725508749485	0.003921568859368563	0.003921568859368563	0.022294916692922762	0.022294916692922762	0.04901960864663124	1012.0953237357111	904.091726611602	0.0
7	8	nan	0	CAT	CAT	22	22	0	2	2	2	2	66	1045.0	900.0	1.0	6.151553475414474	0.7202855390954956	0.0	0.22448979591836735	0.06918387575882314	26.462353510152916	20.8806130178211	1.0	1.0	1.0	13.0	18.356344341981284	-4.62767343740648	109.49000000000004	0.275	0.6549019892700016	0.6549019892700016	0.0	0.007843137253075838	3.3864191845463267	0.0313725508749485	0.0313725508749485	0.009922757413181844	0.009922757413181844	0.0117647061124444	0.0	0.0	0.0087214591501267	0.0087214591501267	0.01568627543747425	1034.8562874591646	904.9341317390517	0.0
7	9	nan	0	CAT	CAT	22	22	0	2	2	2	2	73	986.0	922.0	1.0	5.686502604873177	0.4125856405101365	0.0	0.19210526315789472	0.0660254574911675	24.07475240464351	19.4164878389476	1.0	1.0	1.0	16.97056274847714	21.930144954635978	-18.500799517106596	117.87200000000006	0.28627450980392155	2.015686336439103	2.015686336439103	0.01568627543747425	0.009803922846913338	2.4702786828779897	0.062745101749897	0.062745101749897	0.027612141595056205	0.027612141595056205	0.02549019642174244	0.0	0.0	0.015339140239024726	0.015339140239024726	0.04313725605607033	980.7976654142625	915.5466925871924	0.0
7	10	nan	0	CAT	CAT	22	22	0	2	2	2	2	106	1008.0	922.0	1.0	8.668948882629183	0.6050120585304527	0.0	0.13520408163265307	0.04172748189319961	37.85281465268051	29.546573405388315	1.0	1.0	1.0	22.283440581246225	30.139028327969026	-48.51711036538707	178.66799999999984	0.19593345656192238	3.945098171941936	3.945098171941936	0.027450980618596077	0.011764705181121826	0.7989911871314399	0.07450980693101883	0.07450980693101883	0.0372179072824711	0.0372179072824711	0.03529411926865578	0.0117647061124444	0.0117647061124444	0.015247710601427848	0.015247710601427848	0.0470588244497776	1000.1838966349999	916.2445327983202	0.0
7	11	nan	0	CAT	CAT	22	22	0	2	2	2	2	118	1015.0	930.0	1.0	9.459719133036076	0.6884803985786986	0.0	0.12967032967032968	0.038310283611531604	43.15873093967725	34.23448553724738	1.0	1.0	1.0	24.14953415699773	31.301083198345918	-88.7729931870866	196.7379999999997	0.18153846153846154	5.917647251859307	5.917647251859307	0.03529411926865578	0.0156862773001194	2.374649166555157	0.09803921729326248	0.09803921729326248	0.05014955298185854	0.05014955298185854	0.0470588244497776	0.01568627543747425	0.01568627543747425	0.020066758591839744	0.020066758591839744	0.06666667014360428	1021.23790588891	924.4592445556049	0.0
7	12	nan	0	CAT	CAT	22	22	0	2	2	2	2	129	1052.0	900.0	1.0	8.97503486974038	0.6553280183710758	0.0	0.1447811447811448	0.03377428629277006	43.324773331798646	34.828149534535996	1.0	1.0	1.0	23.342398496460632	32.72512565524852	-20.152220731408573	219.08199999999974	0.18092566619915848	5.431372733321041	5.431372733321041	0.01666666753590107	0.01568627543747425	5.453615149018629	0.16078431904315948	0.16078431904315948	0.04210366459938791	0.04210366459938791	0.0313725508749485	0.0	0.0	0.034787259904424495	0.034787259904424495	0.062745101749897	1046.980505407898	918.4787003509573	0.0
7	13	nan	0	CAT	CAT	22	22	0	2	2	2	2	284	892.0	940.0	1.0	5.375387073772937	0.9183738625759991	0.0	0.24149659863945577	0.059617513708075213	57.945178854809114	55.90169943749474	5.0	1.6409229201426125	1.0	20.0	22.929709627270913	-85.0609614279983	244.66799999999964	0.33890214797136037	5.686274675652385	17.286274997517467	0.0313725508749485	0.019607841968536377	5.866057540692088	0.11372549086809158	0.2549019753932953	0.03510046096081719	0.06086716548421643	0.05098039284348488	0.0	0.0	0.02541019654157163	0.0486213455067341	0.07450980693101883	894.3405172620116	936.1159255612305	0.0
7	14	nan	0	CAT	CAT	22	22	0	2	2	2	2	98	957.0	930.0	1.0	7.963911608361564	0.6896875857623413	0.0	0.16666666666666666	0.04895990055531108	36.125444380844215	27.65863337187866	1.0	1.0	1.0	19.523741203679055	26.15868931440972	70.7022121263181	158.59799999999993	0.2132752992383025	2.5882353852503	2.5882353852503	0.019607843831181526	0.003921570256352425	0.7557336658005573	0.04313725605607033	0.04313725605607033	0.02641056515561531	0.02641056515561531	0.027450980618596077	0.003921568859368563	0.003921568859368563	0.006942056698918664	0.006942056698918664	0.0313725508749485	952.4757575736483	918.0196970541884	0.0
7	15	nan	0	CAT	CAT	22	22	0	2	2	2	2	179	1080.0	936.0	1.0	6.66524064751461	0.9434503551450055	0.0	0.16243194192377494	0.0612056456752729	52.30248215794765	42.720018726587654	4.0	1.364034727244538	1.0	14.383751516635279	17.338996801518515	55.981945591569286	191.7059999999999	0.3587174348697395	4.7960785664618015	8.137255147099495	0.026470588520169258	0.019607845693826675	4.4559961917097715	0.10196078568696976	0.10196078568696976	0.03661128676688398	0.04545952596144969	0.05098039284348488	0.0	0.0	0.024714983989214668	0.026414609597982724	0.06666667014360428	1076.7730120431522	929.3412047973591	0.0
7	16	nan	0	CAT	CAT	22	22	0	2	2	2	2	95	1053.0	930.0	1.0	6.346099604729818	0.7473944438336884	-1.0	0.18095238095238095	0.046566634857208744	32.663790206900494	27.294688127912362	1.0	1.0	1.0	17.64667043313173	21.70118764286983	20.74850871613828	160.114	0.2733812949640288	5.290196245536208	5.290196245536208	0.03529411926865578	0.0156862735748291	1.8145144075106652	0.16078431904315948	0.16078431904315948	0.05568627626880219	0.05568627626880219	0.0470588244497776	0.01568627543747425	0.01568627543747425	0.03211505346238544	0.03211505346238544	0.06666667014360428	1045.2060785600434	930.315789472702	0.0
7	17	nan	0	CAT	CAT	22	22	0	2	2	2	2	81	1055.0	930.0	1.0	6.7899984897584	0.4369414774425578	0.0	0.17532467532467533	0.05547349961359136	27.854103800232632	22.47220505424423	1.0	1.0	1.0	18.305106475432563	25.054486049641145	63.397646904215705	135.45800000000006	0.23858615611192932	3.5725491158664227	3.5725491158664227	0.019607843831181526	0.011764707043766975	3.6302086622676404	0.10980392247438431	0.10980392247438431	0.044105544640326205	0.044105544640326205	0.0313725508749485	0.003921568859368563	0.003921568859368563	0.02935623548431499	0.02935623548431499	0.06960784643888474	1061.613611409843	928.5861690590544	0.0
7	18	nan	0	CAT	CAT	22	22	0	2	2	2	2	99	1020.0	939.0	1.0	6.802579854946384	0.5843007038805773	0.0	0.15942028985507245	0.048947076678863166	32.17882086364816	27.85677655436824	1.4142135623730951	1.004183975377506	1.0	20.0	26.114311381673446	19.980700515220153	159.42599999999993	0.2391304347826087	4.36078445892781	4.423529560677707	0.0313725508749485	0.0156862735748291	1.8659971169181826	0.08235294371843338	0.08235294371843338	0.044497800601304184	0.044682116774522294	0.0470588244497776	0.0117647061124444	0.0117647061124444	0.017627948587837474	0.01763335015328334	0.05980392266064882	1008.8200354988318	934.3643617127783	0.0
7	19	nan	0	CAT	CAT	22	22	0	2	2	2	2	101	1051.0	947.0	1.0	7.317430877940465	0.7510988719770781	0.0	0.14962962962962964	0.04255460490242601	36.22323384912598	28.30194339616981	1.0	1.0	1.0	18.51175703478337	23.91420710948201	33.87059910767054	172.69999999999993	0.23598130841121495	3.937255037948489	3.937255037948489	0.0313725508749485	0.00784313678741455	1.6855382989552166	0.0941176488995552	0.0941176488995552	0.03898272314800484	0.03898272314800484	0.03529411926865578	0.01568627543747425	0.01568627543747425	0.014099751617272838	0.014099751617272838	0.04313725605607033	1037.9213147385087	943.3037848584511	0.0
7	20	nan	0	CAT	CAT	22	22	0	2	2	2	2	118	1078.0	942.0	1.0	5.21244507200233	0.7744479353708559	0.0	0.19376026272577998	0.05761590144166116	33.47221183000063	28.284271247461902	2.23606797749979	1.0854780299468652	1.0	17.843138551303014	21.175781411330952	-19.589545173015715	160.42599999999996	0.3010204081632653	3.9294118750840425	4.854902105405927	0.027450980618596077	0.0156862735748291	1.4534680831963578	0.0784313753247261	0.0784313753247261	0.03814962985518488	0.04114323818140616	0.04313725605607033	0.01568627543747425	0.01568627543747425	0.014459905721642309	0.015733940742527583	0.05098039284348488	1069.6704361877014	946.2253634881527	0.0
7	21	nan	0	CAT	CAT	22	22	0	2	2	2	2	274	941.0	933.0	1.0	4.30874394094209	0.7098885642311501	0.0	0.2341880341880342	0.06717854622260805	44.82384865169775	42.485291572496	4.0	1.5384807554923317	1.0	28.49481912525735	31.57006464133722	-62.542075385116384	226.39399999999972	0.30010952902519167	6.329411922954023	15.047059266828	0.04313725605607033	0.0156862773001194	3.450787277378893	0.11372549086809158	0.11372549086809158	0.040573153352269374	0.054916274696452556	0.054901961237192154	0.0	0.0	0.021330343953354366	0.025028569723792242	0.07058823853731155	934.4193380336941	937.9486578021348	0.0
7	22	nan	0	CAT	CAT	22	22	0	2	2	2	2	144	1013.0	964.0	1.0	7.328428032379007	0.6545532105532922	0.0	0.1523809523809524	0.0406527360413922	41.35426437413697	34.713109915419565	2.8284271247461903	1.0663178921978096	1.0	24.011026878596965	31.264482862925824	-14.269896576565763	210.97999999999965	0.20975965040058267	6.054902132600546	6.913725690916181	0.027450980618596077	0.01568627543747425	1.1508471072866089	0.11372549086809158	0.11764705926179886	0.045870470701519284	0.0480119839646957	0.04313725605607033	0.0117647061124444	0.0117647061124444	0.025003067370000437	0.025882050273751137	0.062745101749897	1018.538854213417	952.7952353895987	0.0
7	23	nan	0	CAT	CAT	22	22	0	2	2	2	2	107	978.0	962.0	1.0	7.966819834392167	0.7968924654433923	0.0	0.1419098143236074	0.04524278684657707	39.89092356687926	30.610455730027933	1.0	1.0	1.0	17.641057126819927	24.098951763521427	-34.8060512521685	172.39399999999992	0.23286180631120784	3.2666667690500617	3.2666667690500617	0.019607843831181526	0.0078431386500597	1.4494081373322916	0.06666667014360428	0.06666667014360428	0.030529595972430483	0.030529595972430483	0.027450980618596077	0.007843137718737125	0.007843137718737125	0.013867721025541258	0.013867721025541258	0.04019607976078987	989.666266529542	956.3385354155932	0.0
7	24	nan	0	CAT	CAT	22	22	0	2	2	2	2	150	1088.0	952.0	1.0	5.759532542729762	0.7643276457648202	0.0	0.17647058823529413	0.04859867570937784	39.43101647177276	33.24154027718932	3.0	1.214055466434761	1.0	19.443873589989373	25.42622655720452	70.57845901149801	196.94199999999984	0.25862068965517243	5.427451143041253	7.580392399802804	0.037254903465509415	0.0156862735748291	0.7829760565226781	0.08235294371843338	0.10196078568696976	0.04560883313480044	0.050535949332018694	0.05098039284348488	0.0	0.0	0.02079991863367929	0.0216198409367109	0.06666667014360428	1091.7589239818726	956.397827223287	0.0
7	25	nan	0	CAT	CAT	22	22	0	2	2	2	2	175	1071.0	985.0	1.0	9.315390305773464	0.8485849032150409	0.0	0.11535926170072512	0.031286928562826555	56.922054724172334	45.17742799230607	2.23606797749979	1.0451024127256698	1.0	24.582050124611502	30.115138075897043	51.87007948676101	265.1199999999996	0.1962983735277622	5.690196255687624	6.3725492232479155	0.0235294122248888	0.011764705181121826	3.902019309169748	0.11372549086809158	0.11372549086809158	0.03448603791325833	0.03641456698998809	0.0313725508749485	0.003921568859368563	0.003921568859368563	0.017866840541307966	0.01919730330960858	0.04313725605607033	1061.977230770731	972.8793846288396	0.0
7	26	nan	0	CAT	CAT	22	22	0	2	2	2	2	119	1017.0	965.0	1.0	7.818788862658456	0.3628179693574567	0.0	0.1367816091954023	0.04092598424400816	35.62007564294916	29.0	1.4142135623730951	1.0034807862384294	1.0	24.99668943597573	33.1929248642649	-28.675955061798472	191.15199999999973	0.2034188034188034	3.6431373804807663	3.717647187411785	0.019607843831181526	0.0078431386500597	3.7360844111031772	0.10980392247438431	0.10980392247438431	0.03087404559729463	0.031240732667325924	0.027450980618596077	0.003921568859368563	0.003921568859368563	0.019651308914346997	0.019969852100978305	0.03529411926865578	1027.3628692191203	964.3660337741559	0.0
7	27	nan	0	CAT	CAT	22	22	0	2	2	2	2	136	1077.0	978.0	1.0	9.523012679150767	0.7758362756097025	0.0	0.12781954887218044	0.03559465057350229	48.55859655814976	38.62641583165593	1.0	1.0	1.0	23.26544946460385	30.63728345618745	64.35140155058973	219.11999999999952	0.19290780141843972	5.1529413354583085	5.1529413354583085	0.027450980618596077	0.011764705181121826	1.6748818773669059	0.125490203499794	0.125490203499794	0.037889274525428736	0.037889274525428736	0.03529411926865578	0.003921568859368563	0.003921568859368563	0.019230631613254136	0.019230631613254136	0.0470588244497776	1077.844748843212	966.0449010645502	0.0
7	28	nan	0	CAT	CAT	22	22	0	2	2	2	2	109	885.0	961.0	1.0	7.770316466450569	0.8409954037774218	0.0	0.14533333333333334	0.039021247578732494	40.85709694113605	33.421549934136806	1.0	1.0	1.0	17.48996502010494	22.105416206505456	35.783907500940614	187.3559999999998	0.22381930184804927	2.290196160785854	2.290196160785854	0.01568627543747425	0.003921568393707275	2.227627013912065	0.0470588244497776	0.0470588244497776	0.021010973952163798	0.021010973952163798	0.019607843831181526	0.003921568859368563	0.003921568859368563	0.008672191827458623	0.008672191827458623	0.027450980618596077	883.3424657450965	970.5856164358675	0.0
7	29	nan	0	CAT	CAT	22	22	0	2	2	2	2	142	953.0	981.0	1.0	8.852756198807699	0.6440711995332173	0.0	0.12885662431941924	0.03384849074343875	44.93158326054462	37.12142238654117	1.4142135623730951	1.0029169969181204	1.0	27.8256124080379	34.37111322036463	4.760090866737739	229.60399999999956	0.17895400126023944	3.3176471749320626	3.337255018763244	0.01568627543747425	0.003921568393707275	2.1909531571311125	0.062745101749897	0.062745101749897	0.023529412588170658	0.02350179590678341	0.019607843831181526	0.007843137718737125	0.007843137718737125	0.010516452138169242	0.010484486644021991	0.027450980618596077	961.5381903806177	965.4018801668977	0.0
7	30	nan	0	CAT	CAT	22	22	0	2	2	2	2	112	945.0	986.0	1.0	8.536392888965434	0.5369441382787972	0.0	0.15448275862068966	0.03776724198912469	37.72212150545933	30.610455730027933	1.0	1.0	1.0	23.814669041128024	31.823053153335803	19.243745152920336	193.04399999999987	0.19096334185848252	2.294117730576545	2.294117730576545	0.01568627543747425	0.003921568393707275	0.47288501017867085	0.03529411926865578	0.03529411926865578	0.020483194023004865	0.020483194023004865	0.019607843831181526	0.003921568859368563	0.003921568859368563	0.006282160717093567	0.006282160717093567	0.0235294122248888	936.8307692819297	975.401709429719	0.0
7	31	nan	0	CAT	CAT	22	22	0	2	2	2	2	75	1099.0	970.0	1.0	5.16047038448657	0.5282710554765075	0.0	0.19736842105263158	0.06166282094737779	23.97340573561589	20.248456731316587	1.0	1.0	1.0	14.799999999999999	20.355238340288775	-29.44184827906942	123.63000000000005	0.2964426877470356	2.098039279691875	2.098039279691875	0.0117647061124444	0.021568628028035164	3.45705375351691	0.07450980693101883	0.07450980693101883	0.027973857062558335	0.027973857062558335	0.021568628028035164	0.0	0.0	0.022177579802330878	0.022177579802330878	0.0470588244497776	1101.3925233280052	974.4336448433754	0.0
7	32	nan	0	CAT	CAT	22	22	0	2	2	2	2	94	1038.0	978.0	1.0	6.375483189070997	0.8298387909469039	0.0	0.16433566433566432	0.04979991440778061	34.14122778293834	26.627053911388696	1.0	1.0	1.0	15.652475842498529	19.050914655516976	32.76945046180843	154.01199999999992	0.2585969738651995	2.4000000916421413	2.4000000916421413	0.01568627543747425	0.0078431386500597	2.978505621011559	0.0470588244497776	0.0470588244497776	0.025531915868533418	0.025531915868533418	0.027450980618596077	0.0	0.0	0.011465314521822227	0.011465314521822227	0.03529411926865578	1052.1339869227631	983.393790827851	0.0
7	33	nan	0	CAT	CAT	22	22	0	2	2	2	2	134	1001.0	1004.0	1.0	10.417898757288631	0.7549741994325609	0.0	0.12104787714543812	0.032944482467445746	49.84420877450268	40.44749683231337	1.0	1.0	1.0	24.682912183252483	32.685563971782514	72.96005650332698	226.08199999999977	0.1745928338762215	3.674509917385876	3.674509917385876	0.019607843831181526	0.00784313678741455	2.97437423414578	0.062745101749897	0.062745101749897	0.027421715801387136	0.027421715801387136	0.0235294122248888	0.003921568859368563	0.003921568859368563	0.012616662641616195	0.012616662641616195	0.03529411926865578	993.409818537131	985.600853758018	0.0
7	34	nan	0	CAT	CAT	22	22	0	2	2	2	2	115	959.0	986.0	1.0	7.297885392888338	0.8576364589305304	0.0	0.14375	0.04266149404853143	41.1226308232081	34.438350715445125	1.0	1.0	1.0	17.05697923257634	21.147578459525313	-53.49941437073396	184.04999999999978	0.24390243902439024	1.925490268971771	1.925490268971771	0.01568627543747425	0.003921568393707275	0.41022570106393313	0.0313725508749485	0.0313725508749485	0.016743393643232792	0.016743393643232792	0.01568627543747425	0.0	0.0	0.0063617494757356625	0.0063617494757356625	0.019607843831181526	970.6924643540838	982.262729161025	0.0
7	35	nan	0	CAT	CAT	22	22	0	2	2	2	2	124	880.0	978.0	1.0	8.534834920833628	0.6987882354444162	0.0	0.12916666666666668	0.03784640630228678	42.22497257954954	39.05124837953327	1.0	1.0	1.0	23.0	30.204730403092704	83.75474394896563	202.90999999999974	0.20822837951301426	1.8549020267091691	1.8549020267091691	0.0	0.00784313678741455	2.75914581501281	0.04313725605607033	0.04313725605607033	0.014958887312170719	0.014958887312170719	0.01568627543747425	0.0	0.0	0.011107145075349293	0.011107145075349293	0.0235294122248888	878.8541226015532	983.2938688887947	0.0
7	36	nan	0	CAT	CAT	22	22	0	2	2	2	2	75	1088.0	994.0	1.0	6.190801073791894	0.511459426118005	0.0	0.18796992481203006	0.05852218126383857	26.115837427198464	21.02379604162864	1.0	1.0	1.0	17.088402895341435	22.441533083843424	65.99014725889225	126.90400000000004	0.25597269624573377	1.1450980696827173	1.1450980696827173	0.003921568859368563	0.007843137253075838	2.049502899071643	0.05882352963089943	0.05882352963089943	0.01526797426243623	0.01526797426243623	0.0117647061124444	0.0	0.0	0.015509769721605235	0.015509769721605235	0.019607843831181526	1096.3356164025092	993.2294520378598	0.0
7	37	nan	0	CAT	CAT	22	22	0	2	2	2	2	100	936.0	1004.0	1.0	8.206066205847607	0.5872376441071504	0.0	0.1610305958132045	0.040819108439952075	35.546938968045794	27.51363298439521	1.0	1.0	1.0	20.333168367203783	28.77221039023773	13.71088420403636	175.45799999999986	0.2028397565922921	2.0627451688051224	2.0627451688051224	0.01568627543747425	0.003921568393707275	0.7495477093920849	0.0470588244497776	0.0470588244497776	0.020627451688051225	0.020627451688051225	0.019607843831181526	0.003921568859368563	0.003921568859368563	0.007756779606300719	0.007756779606300719	0.027450980618596077	931.3745247399316	993.4467680389715	0.0
7	38	nan	0	CAT	CAT	22	22	0	2	2	2	2	86	962.0	1004.0	1.0	6.243089074832363	0.7204328049645541	0.0	0.17805383022774326	0.04981789578329601	30.416668387796218	24.20743687382041	1.0	1.0	1.0	17.0578155742448	21.094712222561125	51.096369724924465	147.28599999999994	0.2613981762917933	1.7098039812408388	1.7098039812408388	0.01568627543747425	0.003921568393707275	0.7013451892736798	0.04313725605607033	0.04313725605607033	0.019881441642335334	0.019881441642335334	0.019607843831181526	0.003921568859368563	0.003921568859368563	0.0074883433022019845	0.0074883433022019845	0.027450980618596077	954.0091743028892	993.0344036779121	0.0
7	39	nan	0	CAT	CAT	22	22	0	2	2	2	2	94	964.0	1005.0	1.0	6.966927955712937	0.7663968216587145	0.0	0.16433566433566432	0.05314804534688572	34.3834651788347	26.570660511172846	1.0	1.0	1.0	15.529504732649375	22.086818071140375	-52.92713948216589	149.08199999999994	0.25167336010709507	1.6352941752411425	1.6352941752411425	0.0117647061124444	0.00392156932502985	1.6615898749209785	0.05098039284348488	0.05098039284348488	0.017396746545118538	0.017396746545118538	0.01568627543747425	0.0	0.0	0.009784018522691002	0.009784018522691002	0.019607843831181526	976.2613908750334	997.649880104634	0.0
7	40	nan	0	CAT	CAT	22	22	0	2	2	2	2	114	1037.0	1004.0	1.0	9.018632880155723	0.7153903699913141	0.0	0.12666666666666668	0.04200794377110872	41.94660201435758	33.12099032335839	1.0	1.0	1.0	21.425090029183558	29.309139279325326	-40.228097672318086	184.6679999999999	0.191757779646762	2.45098048215732	2.45098048215732	0.01568627543747425	0.00784313678741455	2.2710479200733973	0.04313725605607033	0.04313725605607033	0.021499828790853683	0.021499828790853683	0.019607843831181526	0.003921568859368563	0.003921568859368563	0.008050785340432782	0.008050785340432782	0.027450980618596077	1029.7055999973898	995.1823999754007	0.0
7	41	nan	0	CAT	CAT	22	22	0	2	2	2	2	86	960.0	1005.0	1.0	5.806742493102559	0.7818147864654318	0.0	0.17695473251028807	0.05748369997997487	30.295547214747792	26.019223662515376	1.0	1.0	1.0	14.92037690739827	18.889598984069195	-8.768887187509259	137.11400000000006	0.293015332197615	1.5803922172635794	1.5803922172635794	0.01568627543747425	0.003921568393707275	0.3409995539068882	0.04313725605607033	0.04313725605607033	0.01837665368911139	0.01837665368911139	0.019607843831181526	0.003921568859368563	0.003921568859368563	0.006693212684935198	0.006693212684935198	0.019607843831181526	948.1265508614104	1006.7245657425169	0.0
7	42	nan	0	CAT	CAT	22	22	0	2	2	2	2	130	988.0	1020.0	1.0	8.569549785699014	0.6236882881203395	0.0	0.14161220043572983	0.03543764508100698	41.96360679379458	33.83784863137726	1.0	1.0	1.0	25.074937193291728	32.80182486437271	-14.006759306883062	214.70599999999968	0.19287833827893175	2.8549020527862012	2.8549020527862012	0.0117647061124444	0.007843137718737125	4.028530516025422	0.05882352963089943	0.05882352963089943	0.021960785021432318	0.021960785021432318	0.019607843831181526	0.0	0.0	0.013102428127264854	0.013102428127264854	0.02941176574677229	991.4931318567741	1008.3543956519379	0.0
7	43	nan	0	CAT	CAT	22	22	0	2	2	2	2	63	1095.0	1004.0	1.0	4.926247252441857	0.5879894750913505	0.0	0.24609375	0.07160855365457128	21.906478907756274	18.027756377319946	1.0	1.0	1.0	13.43094352242012	17.71946245266482	40.515278579654016	105.14600000000004	0.32642487046632124	1.941176526248455	1.941176526248455	0.026470588520169258	0.0078431386500597	1.7062678040718389	0.05882352963089943	0.05882352963089943	0.03081232581346754	0.03081232581346754	0.03529411926865578	0.0	0.0	0.01754971478752803	0.01754971478752803	0.04313725605607033	1099.57979798043	1009.0505050613992	0.0
7	44	nan	0	CAT	CAT	22	22	0	2	2	2	2	113	928.0	1004.0	1.0	8.083661949500028	0.6907620207365743	0.0	0.12988505747126436	0.04079653767506088	39.09252888170844	31.304951684997057	1.0	1.0	1.0	20.101329602209148	28.267110780441396	-41.659206049865354	186.56599999999983	0.20829493087557605	1.9686275240965188	1.9686275240965188	0.01568627543747425	0.0019607841968536377	0.997065551588853	0.03529411926865578	0.03529411926865578	0.017421482514128485	0.017421482514128485	0.01764705963432789	0.003921568859368563	0.003921568859368563	0.005784672361891808	0.005784672361891808	0.019607843831181526	914.5776892370493	1009.5458167280439	0.0
7	45	nan	0	CAT	CAT	22	22	0	2	2	2	2	142	1072.0	1004.0	1.0	10.226144737690982	0.786067445058373	0.0	0.12522045855379188	0.030833989083876637	51.70693907925802	41.19465984809196	1.0	1.0	1.0	24.16665113388752	31.962165475658036	82.82092643739009	240.56599999999958	0.17201695941853423	3.4196079750545323	3.4196079750545323	0.01568627543747425	0.007843137718737125	1.4511040363405292	0.06666667014360428	0.06666667014360428	0.02408174630320093	0.02408174630320093	0.019607843831181526	0.003921568859368563	0.003921568859368563	0.012248114917922048	0.012248114917922048	0.0313725508749485	1084.2889908583204	1004.5688074035725	0.0
7	46	nan	0	CAT	CAT	22	22	0	2	2	2	2	84	1007.0	1020.0	1.0	6.437682564945411	0.5858338409437054	0.0	0.175	0.054654010343503055	28.861398615866147	25.079872407968907	1.0	1.0	1.0	18.3412104289766	23.390177573332515	18.572192304366315	138.974	0.24597364568081992	1.7450981000438333	1.7450981000438333	0.01568627543747425	0.003921568393707275	0.378654157765576	0.03529411926865578	0.03529411926865578	0.020774977381474206	0.020774977381474206	0.019607843831181526	0.007843137718737125	0.007843137718737125	0.006223525542506284	0.006223525542506284	0.027450980618596077	1014.0584269549025	1013.5303371112757	0.0
7	47	nan	0	CAT	CAT	22	22	0	2	2	2	2	86	1043.0	1020.0	1.0	7.642821973305821	0.5689298627181573	0.0	0.16380952380952382	0.05014693230124834	31.622880071703868	25.612496949731394	1.0	1.0	1.0	18.782971010998235	26.00621535628859	17.28580263151816	146.802	0.2182741116751269	2.0117647740989923	2.0117647740989923	0.01764705963432789	0.003921568393707275	0.6505484102723235	0.04313725605607033	0.04313725605607033	0.023392613652313866	0.023392613652313866	0.0235294122248888	0.0117647061124444	0.0117647061124444	0.007359645733396937	0.007359645733396937	0.027450980618596077	1034.5048733499068	1014.4405457946203	0.0
7	48	nan	0	CAT	CAT	22	22	0	2	2	2	2	132	973.0	1025.0	1.0	8.01572400138867	0.4976439407088141	0.0	0.13793103448275862	0.0367462553063741	39.21510794952665	32.0624390837628	1.4142135623730951	1.0031379815331296	1.0	25.716027675797495	34.014455578237005	-7.293419779771726	212.46399999999974	0.1996974281391831	2.317647143267095	2.3215687121264637	0.0117647061124444	0.003921568393707275	0.5398801634722613	0.03529411926865578	0.03529411926865578	0.017691962925703016	0.017587641758533817	0.01568627543747425	0.003921568859368563	0.003921568859368563	0.006875949780610426	0.006953141318997917	0.019607843831181526	960.5878378038245	1020.2263512957059	0.0
7	49	nan	0	CAT	CAT	22	22	0	2	2	2	2	124	937.0	1028.0	1.0	8.327195166044648	0.6472528245868182	0.0	0.12916666666666668	0.04214141521348351	40.784718372712895	32.01562118716424	1.0	1.0	1.0	22.746043522954405	31.08918739425278	-45.10020762691178	192.2919999999998	0.19496855345911945	2.058823608327657	2.058823608327657	0.0117647061124444	0.003921568393707275	2.0022923996576933	0.03529411926865578	0.03529411926865578	0.01660341619619078	0.01660341619619078	0.01568627543747425	0.0	0.0	0.006438189233936678	0.006438189233936678	0.019607843831181526	930.8380952170844	1018.9104761877086	0.0
7	50	nan	0	CAT	CAT	22	22	0	2	2	2	2	104	1096.0	1020.0	1.0	7.714628870401713	0.7145750778027845	0.0	0.14130434782608695	0.046126565309847815	37.05326175669814	31.25699921617557	1.0	1.0	1.0	20.38198565808827	25.92093383497546	-6.320680045214582	168.32399999999987	0.2153209109730849	3.525490302592516	3.525490302592516	0.019607843831181526	0.0156862735748291	1.7123255064737926	0.0941176488995552	0.0941176488995552	0.03389894521723573	0.03389894521723573	0.03529411926865578	0.0	0.0	0.022209845743292093	0.022209845743292093	0.0470588244497776	1109.6874304921182	1023.9410455999008	0.0
7	51	nan	0	CAT	CAT	22	22	0	2	2	2	2	107	984.0	1020.0	1.0	7.375185098669599	0.7483952717754443	0.0	0.15851851851851853	0.036549999794232735	37.374157681894665	30.4138126514911	1.0	1.0	1.0	20.920123893285318	24.788521505552556	40.215286447316615	191.80199999999994	0.21703853955375255	1.6117647751234472	1.6117647751234472	0.0117647061124444	0.003921568393707275	0.796618001883461	0.0313725508749485	0.0313725508749485	0.015063222197415394	0.015063222197415394	0.01568627543747425	0.0	0.0	0.005418775231784182	0.005418775231784182	0.019607843831181526	986.9197080206752	1029.4063260556609	0.0
7	52	nan	0	CAT	CAT	22	22	0	2	2	2	2	98	1026.0	1020.0	1.0	7.556983113873249	0.6301416326482708	0.0	0.15217391304347827	0.04740149960778004	34.320090742428036	27.459060435491963	1.0	1.0	1.0	20.95361672967352	26.648871405724407	5.468780037163004	161.184	0.21997755331088664	1.662745162844658	1.662745162844658	0.0117647061124444	0.003921568393707275	1.5332131138310554	0.04313725605607033	0.04313725605607033	0.016966787375965898	0.016966787375965898	0.01568627543747425	0.0	0.0	0.00692450394041029	0.00692450394041029	0.019607843831181526	1029.8844339728164	1030.7429244984733	0.0
7	53	nan	0	CAT	CAT	22	22	0	2	2	2	2	122	1122.0	1059.0	1.0	10.217373326487147	0.7052235055861666	0.0	0.12681912681912683	0.03840112514359437	45.954116741086565	37.107950630558946	1.0	1.0	1.0	23.95469862483969	32.58078195130204	-75.36435304259327	199.80799999999968	0.17797228300510576	3.7490197313018143	3.7490197313018143	0.009803921915590763	0.019607843831181526	4.786525625954825	0.09803921729326248	0.09803921729326248	0.030729669928703397	0.030729669928703397	0.019607843831181526	0.0	0.0	0.0276630502595715	0.0276630502595715	0.052941177040338516	1119.6422593992609	1037.3671548215864	0.0
7	54	nan	0	CAT	CAT	22	22	0	2	2	2	2	122	890.0	1028.0	1.0	8.200513084923793	0.5623099805616395	0.0	0.13616071428571427	0.03817686536366595	38.903560083686045	31.622776601683793	1.0	1.0	1.0	24.31281981891796	32.1703859386019	-81.61338265290762	200.39399999999972	0.19152276295133439	1.4000000511296093	1.4000000511296093	0.003921568859368563	0.00392156932502985	3.245674349972427	0.027450980618596077	0.027450980618596077	0.011475410255160733	0.011475410255160733	0.0117647061124444	0.0	0.0	0.007601020981847289	0.007601020981847289	0.01568627543747425	900.2492996919325	1028.9551820644979	0.0
7	55	nan	0	CAT	CAT	22	22	0	2	2	2	2	125	926.0	1044.0	1.0	7.469492514056509	0.5157504327245466	0.0	0.14400921658986174	0.03884843112532941	37.03848227882977	31.622776601683793	1.0	1.0	1.0	24.079090577446575	31.732307449228284	2.2451598116131772	201.0819999999998	0.21061499578770007	1.6705882991664112	1.6705882991664112	0.0117647061124444	0.001960784662514925	1.056687085864002	0.0313725508749485	0.0313725508749485	0.01336470639333129	0.01336470639333129	0.013725490774959326	0.0	0.0	0.007540775956540799	0.007540775956540799	0.01568627543747425	917.4389671595429	1038.7089201870044	0.0
7	56	nan	0	CAT	CAT	22	22	0	2	2	2	2	129	971.0	1027.0	1.0	7.9064283678623575	0.6554492374770859	0.0	0.14349276974416017	0.03762592123956625	40.67241830013477	33.54101966249684	1.4142135623730951	1.0064219156957068	1.0	24.041630560342615	30.717405948156706	-53.33034853861513	207.56599999999963	0.2028301886792453	2.4313726336695254	2.4941177354194224	0.01568627543747425	0.003921568393707275	1.6613054391800035	0.03529411926865578	0.03529411926865578	0.019144666406846658	0.019334246011003274	0.019607843831181526	0.0	0.0	0.007141949267926546	0.007245608559903661	0.027450980618596077	966.5613208008865	1039.3176100855471	0.0
7	57	nan	0	CAT	CAT	22	22	0	2	2	2	2	97	999.0	1044.0	1.0	7.664143208117899	0.6080801230883228	0.0	0.16958041958041958	0.04740358303410535	34.09640329270129	26.627053911388696	1.0	1.0	1.0	19.922349259060788	27.068304675445944	64.9508094202061	160.35599999999988	0.21822272215973004	1.537254954688251	1.537254954688251	0.0117647061124444	0.00392156932502985	1.0868903828347352	0.0313725508749485	0.0313725508749485	0.015847989223590216	0.015847989223590216	0.01568627543747425	0.0	0.0	0.0064429958465874486	0.0064429958465874486	0.019607843831181526	993.5459183606116	1051.3724489921754	0.0
7	58	nan	0	CAT	CAT	22	22	0	2	2	2	2	152	1038.0	1055.0	1.0	7.627509800610354	0.5108179481747904	0.0	0.14393939393939395	0.03303340315749649	41.201248914095515	34.828149534535996	2.0	1.015882983962981	1.0	29.363872466638426	35.420256813821176	60.43293396609388	240.46399999999952	0.2080766598220397	4.631372700445354	4.8549021212384105	0.019607843831181526	0.011764705181121826	2.525377379843351	0.09019608050584793	0.09019608050584793	0.03108303825802251	0.03194014553446323	0.027450980618596077	0.003921568859368563	0.003921568859368563	0.016306301311722157	0.017237583712574875	0.04313725605607033	1040.0040387303075	1064.5282714075731	0.0
7	59	nan	0	CAT	CAT	22	22	0	2	2	2	2	95	1010.0	1076.0	1.0	6.285303214225831	0.578908875043718	0.0	0.16493055555555555	0.048724725032357315	30.248805789119064	24.20743687382041	1.0	1.0	1.0	18.582456573545176	24.664641683021948	-41.46932608294792	156.528	0.24050632911392406	1.450980451889336	1.450980451889336	0.0117647061124444	0.003921568393707275	0.8580604870004781	0.03529411926865578	0.03529411926865578	0.01527347844094038	0.01527347844094038	0.01568627543747425	0.003921568859368563	0.003921568859368563	0.006167133180633913	0.006167133180633913	0.019607843831181526	1009.4081080875218	1066.918918920992	0.0
7	60	nan	0	CAT	CAT	22	22	0	2	2	2	2	96	1052.0	1081.0	1.0	6.460040508849569	0.8096458377539224	0.0	0.15458937198067632	0.05244368223627047	34.29904497832671	27.294688127912362	1.4142135623730951	1.004314724608053	1.0	14.962643839238387	20.130752555380766	-57.14611230643454	151.66799999999995	0.2659279778393352	2.066666731610894	2.0941177122294903	0.01568627543747425	0.003921568393707275	0.15197737293716024	0.0470588244497776	0.0470588244497776	0.02175438664853573	0.02181372616905719	0.019607843831181526	0.003921568859368563	0.003921568859368563	0.007607788411817978	0.007590128854726085	0.027450980618596077	1055.7116104583536	1068.9063670532512	0.0
7	61	nan	0	CAT	CAT	22	22	0	2	2	2	2	126	1081.0	1084.0	1.0	9.84287361531301	0.587216640655681	0.0	0.12352941176470589	0.0377215697532534	43.6758041680762	33.734255586866	1.0	1.0	1.0	26.710361214824765	35.352497859122316	-73.78968385582178	204.87799999999967	0.1710794297352342	3.0000001178123057	3.0000001178123057	0.01568627543747425	0.00784313678741455	1.4973676634736022	0.0470588244497776	0.0470588244497776	0.023809524744542107	0.023809524744542107	0.019607843831181526	0.0	0.0	0.010018548301357932	0.010018548301357932	0.0313725508749485	1070.9633986902206	1075.2274509936035	0.0
7	62	nan	0	CAT	CAT	22	22	0	2	2	2	2	134	1018.0	1084.0	1.0	8.340108373965462	0.7867304855600039	0.0	0.13293650793650794	0.03558445928467549	45.39221045171203	37.69615364994153	1.0	1.0	1.0	21.728023078493894	28.02045904310707	63.23159061530231	217.5339999999996	0.19866567828020756	2.4941177358850837	2.4941177358850837	0.01568627543747425	0.00784313678741455	2.20954376404724	0.03529411926865578	0.03529411926865578	0.01861281892451555	0.01861281892451555	0.019607843831181526	0.0	0.0	0.00741727322994378	0.00741727322994378	0.027450980618596077	1027.5424528063559	1083.6509433995907	0.0
7	63	nan	0	CAT	CAT	22	22	0	2	2	2	2	73	1017.0	1084.0	1.0	6.345319902523025	0.6489866357560172	0.0	0.19210526315789472	0.06243280203234563	27.370936620982295	21.93171219946131	1.0	1.0	1.0	14.849242404917497	20.82380330366858	43.21251225206479	121.21600000000005	0.26545454545454544	0.7607843494042754	0.7607843494042754	0.003921568859368563	0.00392156932502985	2.5515702987030386	0.019607843831181526	0.019607843831181526	0.010421703416496923	0.010421703416496923	0.0117647061124444	0.0	0.0	0.0061654224439298515	0.0061654224439298515	0.01568627543747425	1016.4896907105058	1089.9845360688191	0.0
7	64	nan	0	CAT	CAT	22	22	0	2	2	2	2	106	1052.0	1114.0	1.0	7.64456076377701	0.838352477019798	0.0	0.15542521994134897	0.03993663702056774	39.89770344800928	32.31098884280702	1.0	1.0	1.0	16.44860787516463	21.749376798942595	68.12468497718734	182.62999999999977	0.2301845819761129	2.341176550835371	2.341176550835371	0.01568627543747425	0.00784313678741455	1.8871252884066783	0.05098039284348488	0.05098039284348488	0.022086571234295953	0.022086571234295953	0.019607843831181526	0.0	0.0	0.010818068301282163	0.010818068301282163	0.027450980618596077	1048.7520937822585	1098.78894472394	0.0
7	65	nan	0	CAT	CAT	22	22	0	2	2	2	2	55	1039.0	1122.0	1.0	5.579355257172635	0.5521612364115872	0.0	0.24444444444444444	0.07629558446248581	21.519653900124542	17.029386365926403	1.0	1.0	1.0	13.3128047094055	17.94173921843854	-40.42019335054908	95.17800000000004	0.2887139107611549	0.7098039528355002	0.7098039528355002	0.010784314014017582	0.003921568393707275	0.6764022725588836	0.027450980618596077	0.027450980618596077	0.012905526415190913	0.012905526415190913	0.01568627543747425	0.0	0.0	0.006799463094937119	0.006799463094937119	0.01568627543747425	1042.7292817756797	1126.0718232009112	0.0
7	66	nan	0	CAT	CAT	22	22	0	2	2	2	2	62	998.0	1132.0	1.0	5.314322814988784	0.5518768257301343	0.0	0.21453287197231835	0.07274527326485088	22.293028335957153	17.804493814764857	1.0	1.0	1.0	14.015925008580554	18.59072787144325	33.7032734491209	103.49000000000005	0.2966507177033493	0.7333333641290665	0.7333333641290665	0.003921568859368563	0.00392156932502985	2.070889448757817	0.027450980618596077	0.027450980618596077	0.011827957485952684	0.011827957485952684	0.0117647061124444	0.0	0.0	0.006918699943296338	0.006918699943296338	0.01568627543747425	991.2887700736667	1129.7914438682815	0.0
8	1	nan	0	CAT	CAT	22	22	0	3	3	2	2	455	987.0	966.0	1.0	3.3796928181404633	0.9333011978991869	0.0	0.20440251572327045	0.09302767101351637	58.86194282802934	61.05735008989499	6.324555320336759	2.185876127532626	2.0	20.506096654409877	21.137001081995557	-39.6940939148624	247.91599999999943	0.43834296724470134	8.32941203797236	30.847059770021588	0.05882352963089943	0.0156862735748291	3.5434690396617112	0.10980392247438431	0.13333334028720856	0.04653302814509699	0.0677957357582892	0.07058823853731155	0.0	0.0	0.02619505029289766	0.02649633437930157	0.08627451211214066	991.2937960868112	964.731121288864	0.0
8	2	nan	0	CAT	CAT	22	22	0	3	3	2	2	671	1023.0	979.0	1.0	2.3739455450226474	0.948715304704287	0.0	0.3731924360400445	0.166437373314268	60.68889742566095	61.84658438426491	8.54400374531753	3.0354998074936095	2.23606797749979	21.202174995321222	19.18568612604563	69.5108609189454	225.08199999999988	0.6633712308452792	10.670588552951813	51.52157025039196	0.062745101749897	0.013725489377975464	0.22303622487250663	0.16078431904315948	0.18039216101169586	0.06240110264884101	0.07678326415855732	0.07647059112787247	0.0	0.0	0.03432616923216185	0.026143468088735997	0.09019608050584793	1024.4197746822151	982.0720048482476	0.0
8	3	nan	0	CAT	CAT	22	22	0	3	3	2	2	137	965.0	996.0	1.0	8.485030690381265	0.8921301337249778	0.0	0.13866396761133604	0.032904386075590854	49.572685339778374	40.496913462633174	1.0	1.0	1.0	20.40598642839569	22.395874051288875	-27.168210751261498	228.73799999999972	0.216600790513834	3.2823530612513423	3.2823530612513423	0.019607843831181526	0.005882352590560913	0.9970777498341278	0.04313725605607033	0.04313725605607033	0.0239587814689879	0.0239587814689879	0.021568628028035164	0.0117647061124444	0.0117647061124444	0.006456479119055053	0.006456479119055053	0.030392158310860395	980.6176821460081	996.0561529571866	0.0
8	4	nan	0	CAT	CAT	22	22	0	3	3	2	2	158	1024.0	998.0	1.0	7.462293294092682	0.8012830563826187	0.0	0.19082125603864733	0.03925088197247398	47.01544003568597	38.07886552931954	2.23606797749979	1.0791178550386278	1.0	21.48564039917898	28.1286530650168	3.5579125203372177	224.90999999999974	0.22571428571428576	4.81176486145705	5.850980578921735	0.019607843831181526	0.011764707043766975	4.416364315727135	0.08235294371843338	0.08235294371843338	0.0343697490104075	0.03703152265140339	0.0313725508749485	0.0117647061124444	0.0117647061124444	0.016661629181241498	0.017826744585015604	0.05098039284348488	1015.3398123350833	1000.110589805235	0.0
8	5	nan	0	CAT	CAT	22	22	0	3	3	2	2	136	1024.0	1012.0	1.0	8.807491352783389	0.6725635720892034	0.0	0.13026819923371646	0.037349655204365416	44.39020996342235	36.40054944640259	2.0	1.023842946228818	1.0	27.39383175732493	32.850502186184244	-19.889672501228933	213.90999999999963	0.19470293486041518	4.733333489857614	5.125490366481245	0.027450980618596077	0.003921570256352425	3.666554987766954	0.0941176488995552	0.0941176488995552	0.03613231671647034	0.037687429165303266	0.0313725508749485	0.0117647061124444	0.0117647061124444	0.017261212452242443	0.018766089304447443	0.03921568766236305	1012.1805661720538	1017.7888293764277	0.0
8	6	nan	0	CAT	CAT	22	22	0	3	3	2	2	134	1033.0	1015.0	1.0	3.860699026520963	0.7862642570968429	0.0	0.27125506072874495	0.09920171058119476	30.910996151676525	25.019992006393608	3.1622776601683795	1.3414617835792626	1.0	16.66987148674564	19.09960706617395	-73.40079125801178	130.28600000000006	0.3801418439716312	6.14117662794888	9.921568872407079	0.052941177040338516	0.019607841968536377	0.7294457897522159	0.125490203499794	0.125490203499794	0.06675191986900957	0.07404155874930655	0.08235294371843338	0.01568627543747425	0.01568627543747425	0.029943911914877018	0.027940141250012505	0.09803921729326248	1029.775494064163	1020.330039541614	0.0
8	7	nan	0	CAT	CAT	22	22	0	3	3	2	2	451	971.0	1024.0	1.0	2.652960023578083	0.9139460782672383	0.0	0.28012422360248446	0.12497964156474663	51.133307739492814	54.405882034941776	6.4031242374328485	2.564503599537521	2.23606797749979	21.076923076923077	20.75171862929638	34.44208121073318	212.94799999999978	0.5098925946862635	8.760784594342113	45.10196211747825	0.062745101749897	0.03529411554336548	1.9971037091008164	0.16470588743686676	0.25882354378700256	0.05652119093123944	0.10000435059307816	0.10196078568696976	0.0	0.0	0.0446900952114488	0.05188265391363521	0.13333334028720856	975.3005825623766	1028.2095469873889	0.0
8	8	nan	0	CAT	CAT	22	22	0	3	3	2	2	97	1008.0	1044.0	1.0	5.061531897563065	0.7284142255802465	0.0	0.23205741626794257	0.0733582242666956	29.205250193300667	22.02271554554524	2.0	1.0736302641621744	1.0	14.862705002791383	20.009597655215163	-27.849591815482746	128.90400000000005	0.3180327868852459	6.5411766692996025	8.141176708042622	0.03235294297337532	0.03921569138765335	1.8486252134609575	0.1764705926179886	0.18431372940540314	0.07787115082499527	0.08392965678394455	0.0941176488995552	0.0	0.0	0.0484510188715815	0.04836690247669547	0.12156862765550613	1014.8603082909294	1038.7899807116974	0.0
9	1	nan	0	CAT	CAT	22	22	0	4	4	2	2	670	930.0	938.0	1.0	2.312229344404243	0.7857849637349729	0.0	0.37895927601809953	0.12440284964764911	53.395186565223604	53.75872022286245	8.06225774829855	2.911842896062939	2.23606797749979	28.81526461505926	33.024911700823715	71.67421835201552	260.15199999999965	0.49962714392244595	14.282353360205889	63.91372734680772	0.05882352963089943	0.0313725508749485	1.673809620321546	0.20392157137393951	0.24313725531101227	0.07438725708440568	0.09539362290568316	0.08235294371843338	0.0	0.0	0.05547077457963177	0.04967627459427624	0.12941177189350128	930.518959392574	930.7349981802121	0.0
9	2	nan	0	CAT	CAT	22	22	0	4	4	2	2	812	985.0	944.0	1.0	1.5402882286577237	0.848204511938339	0.0	0.4592760180995475	0.2344880038848908	49.86012097482888	51.0098029794274	9.899494936611665	3.558179879612674	3.1622776601683795	31.74975439771459	26.409353656180034	-8.976984551017784	208.60399999999973	0.7076252723311547	10.301961064338684	75.03137470036745	0.06666667014360428	0.023529410362243652	0.27272752090660873	0.16078431904315948	0.24313725531101227	0.06398733580334587	0.09240317081326041	0.09019608050584793	0.0	0.0	0.039082523445304634	0.036116239500708906	0.11372549086809158	995.1235561910584	941.1040610494866	0.0
9	3	nan	0	CAT	CAT	22	22	0	4	4	2	2	487	913.0	910.0	1.0	3.940770346512163	0.8830237000444088	0.0	0.2732884399551066	0.06749313818819913	63.24065514074008	54.57105459856901	5.0	1.8802915437379961	1.4142135623730951	30.657026938917223	29.68063536504309	84.33468270935171	301.11999999999955	0.381511946729338	11.223529694601893	34.623530415818095	0.05098039284348488	0.0156862773001194	3.245389295684403	0.22745098173618317	0.22745098173618317	0.052446400442064924	0.07109554500167986	0.062745101749897	0.0	0.0	0.04134592969474666	0.04101937842169871	0.09019608050584793	914.5018688437082	922.0037376875239	0.0
9	4	nan	0	CAT	CAT	22	22	0	4	4	2	2	317	1097.0	948.0	1.0	3.9196906235513707	0.9521499630644388	0.0	0.30896686159844056	0.0948730406062727	53.77293637419868	56.0	5.0	1.9250266665895512	1.4142135623730951	17.0	16.434688604271873	-2.6276692948086984	204.90999999999974	0.4710252600297177	14.737255295738578	38.309804966673255	0.05882352963089943	0.03333333507180214	4.753774866691983	0.4156862795352936	0.4470588266849518	0.10094010476533273	0.12085111976868534	0.08431372791528702	0.0	0.0	0.09400124537163858	0.09576135203454515	0.1558823585510254	1094.8041764649863	949.219572119116	0.0
9	5	nan	0	CAT	CAT	22	22	0	4	4	2	2	82	906.0	972.0	1.0	6.619823590793059	0.7212852884805203	0.0	0.18222222222222223	0.059037238200678153	30.59598363052763	25.632011235952593	1.0	1.0	1.0	16.263455967290593	21.19194386015047	22.671494850333342	132.11400000000003	0.26073131955484896	3.1725491052493453	3.1725491052493453	0.019607843831181526	0.01568627543747425	3.172923566887767	0.10980392247438431	0.10980392247438431	0.038689623234748116	0.038689623234748116	0.03529411926865578	0.0117647061124444	0.0117647061124444	0.020830032257684056	0.020830032257684056	0.0470588244497776	916.7194066537052	972.339925817549	0.0
9	6	nan	0	CAT	CAT	22	22	0	4	4	2	2	385	1031.0	956.0	1.0	3.1202038420780562	0.3431441169356623	0.0	0.21825396825396826	0.06229851445715306	40.31082636993282	46.06517122512408	6.082762530298219	2.0338253945254032	1.4142135623730951	39.48152480828145	37.86326450339349	28.46145979113916	278.6739999999994	0.33405639913232105	12.74117679707706	34.1176478844136	0.05098039284348488	0.027450982481241226	1.2356695096813355	0.22745098173618317	0.250980406999588	0.06741363384696857	0.08861726723224311	0.08235294371843338	0.0	0.0	0.04366048816727416	0.052255545623954174	0.10980392247438431	1034.079770113171	959.3210344928702	0.0
9	7	nan	0	CAT	CAT	22	22	0	4	4	2	2	124	1074.0	983.0	1.0	8.599036890469213	0.7711210718652518	-2.0	0.1288981288981289	0.03548051386121304	43.955926618026346	37.94733192202055	1.4142135623730951	1.0066808639092435	1.0	23.963439296008445	27.986234589446006	72.12467813707073	209.5659999999997	0.19808306709265175	6.4901962876319885	6.5607845261693	0.03529411926865578	0.0156862735748291	2.5737697909001978	0.11372549086809158	0.11372549086809158	0.05319833022649171	0.05290955263039758	0.05098039284348488	0.0235294122248888	0.0235294122248888	0.019786952897748903	0.01975589917560114	0.06666667014360428	1065.804542750466	963.1852959193837	0.0
9	8	nan	0	CAT	CAT	22	22	0	4	4	2	2	409	1104.0	956.0	1.0	3.465864007134287	0.9270021251760018	-2.0	0.21617336152219874	0.07539791721592783	56.228457650681456	58.0	5.656854249492381	2.1301253938938687	1.4142135623730951	22.92420706975219	21.088824669105158	-37.44337000208932	261.0879999999995	0.4424012979989183	15.164706330746412	43.26666797697544	0.054901961237192154	0.02352941408753395	3.6076357468684654	0.3529411852359772	0.3529411852359772	0.08616310415196825	0.1057864742713336	0.07450980693101883	0.019607843831181526	0.019607843831181526	0.08272814922170237	0.07943927072680262	0.12843137979507446	1097.0869210515946	957.0943533050594	0.0
9	9	nan	0	CAT	CAT	22	22	0	4	4	2	2	799	966.0	953.0	1.0	1.9884822890169864	0.8150343371301808	0.0	0.3492132867132867	0.12470529754815234	55.01072033432767	55.54277630799526	9.899494936611665	3.2409874094388638	2.8284271247461903	34.0	31.8739077371639	-23.313056270786866	283.7499999999992	0.5444633730834753	19.584314286708832	89.20784558728337	0.08235294371843338	0.027450986206531525	1.2371759360873695	0.35686275362968445	0.35686275362968445	0.09415535714763862	0.11164936869497294	0.10980392247438431	0.0	0.0	0.055852565178215914	0.045937264538655764	0.13725490868091583	956.0144188631605	955.7014682577488	0.0
9	10	nan	0	CAT	CAT	22	22	0	4	4	2	2	97	904.0	972.0	1.0	6.92966275997012	0.5469770053014967	0.0	0.14923076923076922	0.05253453916022903	31.74696450042112	25.179356624028344	1.0	1.0	1.0	19.691856965995633	26.57689611505215	-44.14672426724479	152.32399999999996	0.24129353233830847	2.152941256761551	2.152941256761551	0.01568627543747425	0.011764707043766975	2.480855600185646	0.08235294371843338	0.08235294371843338	0.02219527068826341	0.02219527068826341	0.019607843831181526	0.0	0.0	0.015583722360140953	0.015583722360140953	0.0313725508749485	899.0473588344134	976.8542804938575	0.0
9	11	nan	0	CAT	CAT	22	22	0	4	4	2	2	132	1094.0	989.0	1.0	9.578259190476908	0.9237920676376224	0.0	0.11891891891891893	0.03655537046597331	52.971939917050605	45.60701700396552	1.0	1.0	1.0	15.748536231746204	20.282665668750532	-36.05412860914985	213.01799999999966	0.23383525243578387	2.6470589069649577	2.6470589069649577	0.0	0.019607843831181526	4.541193831631604	0.07450980693101883	0.07450980693101883	0.020053476567916347	0.020053476567916347	0.019607843831181526	0.0	0.0	0.020557217566946482	0.020557217566946482	0.03529411926865578	1092.7407407745688	975.4933333087848	0.0
9	12	nan	0	CAT	CAT	22	22	0	4	4	2	2	883	992.0	963.0	1.0	1.6154669118307352	0.7738169954925699	0.0	0.4278100775193798	0.18698283373476093	50.89874239466854	51.07837115648854	9.0	3.7296747522393203	3.1622776601683795	39.192718573597176	32.239733422544774	-1.53469703406636	243.60399999999936	0.6134074331365057	11.074510160833597	85.46274746954441	0.062745101749897	0.027450978755950928	0.7932059556397094	0.22745098173618317	0.3176470696926117	0.05798172859075182	0.09678680347626774	0.08235294371843338	0.019607843831181526	0.019607843831181526	0.033290369551848664	0.05113133061227586	0.11764705926179886	1005.7389069897349	960.8734914826885	0.0
9	13	nan	0	CAT	CAT	22	22	0	4	4	2	2	133	1076.0	989.0	1.0	11.15736323057587	0.7501343026023167	0.0	0.12372093023255815	0.02929078516147942	51.25631835430652	42.2965719651132	1.0	1.0	1.0	24.0	33.895060713692516	-1.1195410585487573	238.87199999999999	0.18046132971506107	2.803921669255942	2.803921669255942	0.0	0.01568627543747425	6.076965533566068	0.06666667014360428	0.06666667014360428	0.021082117813954453	0.021082117813954453	0.019607843831181526	0.0	0.0	0.01721573290052894	0.01721573290052894	0.0313725508749485	1056.3566433252436	979.0489510517499	0.0
9	14	nan	0	CAT	CAT	22	22	0	4	4	2	2	670	975.0	969.0	1.0	2.5123390707172706	0.6088812987835508	0.0	0.25543271063667555	0.0916494764242164	51.268481664393434	60.67124524847005	7.211102550927978	2.4812706226215515	2.0	38.98857928111305	40.66930480265283	-10.325754727771688	303.09399999999926	0.4192740926157697	16.75686319731176	61.458825239911675	0.05882352963089943	0.027450982481241226	1.5216202632359523	0.3333333432674408	0.3333333432674408	0.07254053332169592	0.09172958991031593	0.08235294371843338	0.01568627543747425	0.01568627543747425	0.04670077879795212	0.04534017798213808	0.11568627506494522	975.3105538462198	976.373787641807	0.0
9	15	nan	0	CAT	CAT	22	22	0	4	4	2	2	142	931.0	996.0	1.0	3.809928613186293	0.5175661301254497	0.0	0.2581818181818182	0.08311070469586762	28.233468335933033	24.515301344262525	2.8284271247461903	1.2447788838386418	1.0	20.551614351651708	24.157775445503837	68.22362132957048	146.52800000000002	0.35148514851485146	8.058823745697737	10.568627748638391	0.054901961237192154	0.011764708906412125	1.6545354554539313	0.1568627506494522	0.1568627506494522	0.0790080759382131	0.0744269559763267	0.062745101749897	0.0313725508749485	0.0313725508749485	0.02865696752296996	0.026027180344462983	0.0941176488995552	929.682003697597	988.1643784691717	0.0
9	16	nan	0	CAT	CAT	22	22	0	4	4	2	2	86	1039.0	989.0	1.0	6.170730143582464	0.6613253201945359	0.0	0.16287878787878787	0.053457280269165984	29.4402894587345	23.53720459187964	1.0	1.0	1.0	16.97056274847714	22.083137787200297	-28.09917437423471	142.18399999999997	0.2621951219512195	1.8980392822995782	1.8980392822995782	0.01568627543747425	0.0078431386500597	2.5217119160077743	0.0470588244497776	0.0470588244497776	0.022070224212785792	0.022070224212785792	0.0235294122248888	0.0	0.0	0.012924259624774915	0.012924259624774915	0.0313725508749485	1027.6384297647173	984.4214875898872	0.0
9	17	nan	0	CAT	CAT	22	22	0	4	4	2	2	244	919.0	1001.0	1.0	5.958025308384644	0.8101235683034086	0.0	0.1983739837398374	0.033661866676322455	52.46952248767049	44.94441010848846	3.0	1.2442091337288255	1.0	28.7121967794601	30.760738241668257	15.010041111141497	301.8079999999996	0.2435129740518962	7.72549038939178	10.768627708777785	0.027450980618596077	0.011764708906412125	5.448107077894601	0.13333334028720856	0.13333334028720856	0.04109303398612649	0.04413372011794174	0.05098039284348488	0.0	0.0	0.02580264090075064	0.023505621617977767	0.054901961237192154	912.9107792964438	995.2042971224589	0.0
9	18	nan	0	CAT	CAT	22	22	0	4	4	2	2	469	977.0	1008.0	1.0	2.470303621242717	0.6065376088027681	0.0	0.3168918918918919	0.07583539305078299	42.51460785992968	47.634021455258214	5.656854249492381	1.9568307491257872	1.4142135623730951	31.728083571635914	33.8014428915349	50.37694432537949	278.7759999999994	0.41949910554561726	9.87843163870275	27.462745958939195	0.05098039284348488	0.00784314051270485	2.696937302755108	0.16078431904315948	0.16078431904315948	0.04795355164418811	0.05855596153291939	0.05882352963089943	0.0	0.0	0.02431930873869854	0.020598589133295327	0.06666667014360428	981.2366128918399	1001.5928887825056	0.0
9	19	nan	0	CAT	CAT	22	22	0	4	4	2	2	978	928.0	1046.0	1.0	1.987969835427611	0.817807108843392	0.0	0.3585043988269795	0.11400596774331086	60.945115437366226	61.032778078668514	8.06225774829855	3.0420802062060885	2.8284271247461903	42.946350571747324	35.07345235400087	33.29998894973681	328.3299999999994	0.5373626373626373	12.81568661890924	87.71372792683542	0.05882352963089943	0.02352941408753395	2.022546191076825	0.18039216101169586	0.3019607961177826	0.052739451106622384	0.08968683837099736	0.0784313753247261	0.0117647061124444	0.0117647061124444	0.025422272762584887	0.04354225822210498	0.11372549086809158	916.6983502554871	1034.6450127412804	0.0
9	20	nan	0	CAT	CAT	22	22	0	4	4	2	2	508	998.0	1076.0	1.0	2.4206830624950184	0.7842973598839694	0.0	0.349862258953168	0.0989337775060207	47.54387370621839	45.17742799230607	7.810249675906654	2.4051647552489	2.0	31.778046860924004	29.495510038060612	-60.2787210188823	254.0179999999994	0.4761012183692596	10.929412076249719	43.709805173799396	0.05882352963089943	0.027450978755950928	2.1403757976105493	0.20000000298023224	0.20000000298023224	0.06245378329285554	0.08604292357047125	0.08235294371843338	0.019607843831181526	0.019607843831181526	0.041281217005997045	0.03750161323190428	0.11372549086809158	1003.5082540846709	1069.0860398320979	0.0
9	21	nan	0	CAT	CAT	22	22	0	4	4	2	2	145	983.0	1042.0	1.0	10.148615128986728	0.7573003664908865	0.0	0.125	0.03234115165727783	51.23528733913114	42.43819034784589	1.0	1.0	1.0	26.01529511865082	33.46006160553674	-66.56348260376275	237.36199999999965	0.1751207729468599	4.647058999165893	4.647058999165893	0.019607843831181526	0.003921570256352425	3.499358103690299	0.08235294371843338	0.08235294371843338	0.03204868275286823	0.03204868275286823	0.0313725508749485	0.007843137718737125	0.007843137718737125	0.015532340741326462	0.015532340741326462	0.03529411926865578	977.6337553089318	1063.1172995794605	0.0
9	22	nan	0	CAT	CAT	22	22	0	4	4	2	2	454	938.0	1068.0	1.0	3.186556362602852	0.9031703187349688	-1.0	0.23353909465020575	0.07024552544714112	55.74909390240169	57.77542730261716	6.082762530298219	2.253354079065619	2.0	27.96121625760336	23.93210459490649	25.271654348944946	284.9859999999993	0.4008830022075055	11.06274541746825	32.062746095471084	0.05098039284348488	0.0156862773001194	1.2638650075975078	0.1882352977991104	0.1882352977991104	0.055872451603375	0.07062278875654424	0.06666667014360428	0.0	0.0	0.034170256697583334	0.033270506073934565	0.08627451211214066	938.5625000015776	1067.5058708371932	0.0
9	23	nan	0	CAT	CAT	22	22	0	4	4	2	2	1395	1029.0	1062.0	1.0	2.1020432090065526	0.8932908311270674	0.0	0.40040183696900117	0.17487785435597475	78.73453044120866	70.45565981523414	12.0	3.7311879124854705	3.1622776601683795	35.222349140901414	35.389528481793036	-61.50583824582444	316.60999999999916	0.6222123104371097	25.223530147224665	148.8705925103277	0.062745101749897	0.039215683937072754	3.5990517505726634	0.22745098173618317	0.24313725531101227	0.09664187795871519	0.10671727061672236	0.10196078568696976	0.0	0.0	0.045783088519437874	0.04714586295838764	0.1411764770746231	1023.6917180486894	1072.9893314577862	0.0
9	24	nan	0	CAT	CAT	22	22	0	4	4	2	2	336	991.0	1104.0	1.0	4.333831309955346	0.6737292839526392	0.0	0.22340425531914893	0.051526163531415356	48.957615442380195	49.040799340956916	4.123105625617661	1.5061421411854805	1.0	30.678852651297113	36.17861291659197	30.689047108718174	286.2599999999995	0.30996309963099633	10.262745367363095	23.623530043289065	0.0470588244497776	0.0156862773001194	2.3925089149353167	0.239215686917305	0.4156862795352936	0.05209515414905125	0.07030812512883651	0.05882352963089943	0.0	0.0	0.04093387588237475	0.0584607116307903	0.08235294371843338	985.7033532480403	1094.3336653212705	0.0
9	25	nan	0	CAT	CAT	22	22	0	4	4	2	2	244	1059.0	1078.0	1.0	2.289265698903581	0.8178358001652115	0.0	0.39869281045751637	0.13073394734278837	32.719610154904174	33.54101966249684	5.385164807134504	2.1169478672623288	2.0	15.594571538795133	18.828553721513067	-80.33859681252582	153.14599999999993	0.5339168490153173	5.8549021035432816	14.717647485435009	0.05098039284348488	0.011764708906412125	1.7669727769974872	0.125490203499794	0.125490203499794	0.05421205651428965	0.060318227399323805	0.062745101749897	0.0	0.0	0.03987759817163185	0.028276107586080644	0.0784313753247261	1054.8379962802062	1079.6128430625577	0.0
9	26	nan	0	CAT	CAT	22	22	0	4	4	2	2	203	1045.0	1081.0	1.0	6.716573776608774	0.9256242733832304	0.0	0.1888372093023256	0.06195822967229205	55.086330990149236	47.50789408087881	4.0	1.3886040321359523	1.0	20.562721205027916	20.84708004698997	-64.27482641569044	202.90999999999977	0.3287449392712551	13.403921976685524	20.772549644112587	0.0784313753247261	0.02549019455909729	2.010843653006982	0.24313725531101227	0.24313725531101227	0.09506327643039379	0.1023278307591753	0.10784313827753067	0.0	0.0	0.04656932927523776	0.04309879749072501	0.12941177189350128	1039.7989427884	1087.6016613337183	0.0
10	1	nan	0	CAT	CAT	22	22	0	5	5	2	2	2294	987.0	966.0	1.0	1.8954694402861114	0.9016497265441648	0.0	0.42045454545454547	0.18139449313371217	96.45484965390474	101.87246929372037	15.0	4.969986086724807	4.123105625617661	45.06348891050143	41.71354666189441	-25.1380771623268	398.6479999999989	0.7012073972184012	21.968628093600273	233.56079103052616	0.06666667014360428	0.027450978755950928	0.19519795293183337	0.2078431397676468	0.3490196168422699	0.06780440769629714	0.10181377115541682	0.09019608050584793	0.0	0.0	0.03542213684048878	0.04698488657022587	0.13333334028720856	965.9256355364126	973.2734813223016	0.0
10	2	nan	0	CAT	CAT	22	22	0	5	5	2	2	444	949.0	1001.0	1.0	5.257738975911513	0.9326390070118449	0.0	0.24395604395604395	0.08178614598049463	72.45782767907649	53.33854141237835	6.0	2.1641026663490046	2.0	30.585017557115645	26.143571711641176	19.472678875581266	261.1899999999996	0.3703085904920767	16.196078818291426	41.086275577545166	0.062745101749897	0.02352941408753395	5.132247108021848	0.18039216101169586	0.239215686917305	0.08661004715663864	0.0925366567061828	0.08235294371843338	0.04313725605607033	0.04313725605607033	0.02684762334542407	0.038979520844266265	0.10980392247438431	973.0182303758108	1009.4110909281428	0.0
10	3	nan	0	CAT	CAT	22	22	0	5	5	2	2	2604	1015.0	979.0	1.0	1.6145717958796812	0.823087995031707	-1.0	0.4305555555555556	0.16501595919008857	89.86169983427277	97.65244492586962	15.524174696260024	5.360537872685333	4.47213595499958	54.640732972472584	51.03370482336173	-51.017171700790016	445.30999999999847	0.6790091264667535	26.141177162528038	264.5490277595818	0.062745101749897	0.027450978755950928	3.137299568538097	0.1921568661928177	0.4000000059604645	0.0740543262394562	0.10159332863271191	0.08235294371843338	0.0	0.0	0.03463073315720536	0.052254693836312566	0.13333334028720856	1019.3851170980431	980.5436554975583	0.0
10	4	nan	0	CAT	CAT	22	22	0	5	5	2	2	1954	1063.0	981.0	1.0	2.07952908267669	0.9530118425887999	0.0	0.5803385803385803	0.2780135987191279	97.22302473819157	90.93404203047393	13.601470508735444	5.1223067002531515	5.0	31.11269837220809	29.45206662837847	-79.80616930046565	297.1899999999995	0.8082730093071356	21.054902605712414	237.7725559771061	0.0784313753247261	0.039215683937072754	3.644659604059073	0.21176470816135406	0.35686275362968445	0.08524252067090046	0.12168503376515154	0.11372549086809158	0.0	0.0	0.04573833114426395	0.059532677042306845	0.16078431904315948	1057.890453883596	999.9241159876428	0.0
10	5	nan	0	CAT	CAT	22	22	0	5	5	2	2	1023	1033.0	1033.0	1.0	1.5505627773402744	0.578646519196582	0.0	0.4185761047463175	0.14000109882329154	49.232407580478	59.81638571495272	10.63014581273465	3.7356621052207064	3.0	42.486476332368866	40.15289059535619	-44.65012129953025	303.0239999999993	0.5847384967133465	15.078431755304337	69.13333535194397	0.05098039284348488	0.011764708906412125	0.6737499795264901	0.2235294133424759	0.2235294133424759	0.06613347261098393	0.06757901793933917	0.062745101749897	0.019607843831181526	0.019607843831181526	0.033046568025614564	0.02580054682271189	0.0784313753247261	1029.683476123006	1030.5047365423227	0.0
10	6	nan	0	CAT	CAT	22	22	0	5	5	2	2	756	984.0	1032.0	1.0	3.4594724098147234	0.9392358610576662	0.0	0.35228331780055916	0.1442795621175705	77.1086468642907	62.68173577685928	8.54400374531753	3.000253914950201	2.8284271247461903	26.246904579397548	26.469276638234017	22.859977051168755	256.60399999999953	0.5686348251222264	13.631372950971127	63.54509987309575	0.062745101749897	0.019607841968536377	1.7852345635342755	0.18039216101169586	0.1921568661928177	0.06954782117842412	0.08405436491150231	0.08235294371843338	0.0	0.0	0.03512051574629596	0.031008527120859924	0.10196078568696976	968.2048876983338	1025.8257220529158	0.0
11	1	nan	0	CAT	CAT	22	22	0	6	6	2	2	1223	1034.0	917.0	1.0	2.0002485146500346	0.850002993754193	0.0	0.3706060606060606	0.16392201920293087	69.76953648600708	66.70832032063167	9.486832980505138	3.5479688556863493	3.1622776601683795	39.77961931954034	36.75304691288261	-25.435647491346124	306.1959999999991	0.6214430894308943	13.811765098944306	105.39608148671687	0.062745101749897	0.019607841968536377	1.2013141178267581	0.20392157137393951	0.25882354378700256	0.06031338471154719	0.08617831683296555	0.08235294371843338	0.0	0.0	0.039962029729392584	0.03683151777299183	0.10196078568696976	1043.090898946058	907.4089522078011	0.0
11	2	nan	0	CAT	CAT	22	22	0	6	6	2	2	736	1016.0	924.0	1.0	1.3376131864833252	0.6259778529544319	0.0	0.46464646464646464	0.23920024275575447	39.48948535413306	43.41658669218482	9.219544457292887	3.3914785269518752	3.0	31.382512151921766	30.795513224110962	-89.35149229494449	196.63599999999968	0.7083734359961501	9.945098273456097	65.40392322093248	0.06666667014360428	0.019607841968536377	0.8702562350469922	0.12941177189350128	0.19607843458652496	0.06674562599634964	0.0888640261153974	0.0941176488995552	0.0	0.0	0.03629175930695271	0.032119948231026235	0.10980392247438431	1012.0565415479715	923.7538074134568	0.0
11	3	nan	0	CAT	CAT	22	22	0	6	6	2	2	1573	1105.0	909.0	1.0	2.15001423277733	0.6777725849680565	0.0	0.3418079096045198	0.1129850548276906	74.68652618769433	79.61155694998057	13.0	3.938584542376789	3.1622776601683795	52.95447391653958	54.91488147129652	-57.700785381670045	418.27199999999885	0.5335820895522388	17.82352990284562	133.71372932568192	0.054901961237192154	0.02352941408753395	1.5246532693434005	0.21960784494876862	0.2862745225429535	0.05622564638121647	0.085005549475958	0.07450980693101883	0.0	0.0	0.038320255753038795	0.043057324391472404	0.10980392247438431	1091.8916620319483	912.4614775720667	0.0
11	4	nan	0	CAT	CAT	22	22	0	6	6	2	2	101	1066.0	928.0	1.0	7.996963143179855	0.6842892134513929	0.0	0.14940828402366865	0.04605240066245073	36.6593565920881	29.832867780352597	1.0	1.0	1.0	19.18086039273018	26.73239576978561	47.530336660305665	166.01199999999994	0.21535181236673773	2.8000001050531864	2.8000001050531864	0.019607843831181526	0.00784313678741455	1.5636339427171893	0.0470588244497776	0.0470588244497776	0.02772277331735828	0.02772277331735828	0.027450980618596077	0.007843137718737125	0.007843137718737125	0.008482168158822623	0.008482168158822623	0.0313725508749485	1067.376750685974	938.735294115084	0.0
11	5	nan	0	CAT	CAT	22	22	0	6	6	2	2	103	1049.0	939.0	1.0	7.298032374004743	0.4725400373475077	0.0	0.14714285714285713	0.048135481959639265	32.841950817235904	27.65863337187866	1.0	1.0	1.0	21.920310216782973	28.943913533449045	-88.59535265938055	163.97999999999996	0.22464558342420937	2.866666765883565	2.866666765883565	0.0235294122248888	0.003921570256352425	0.8072338241928917	0.0470588244497776	0.0470588244497776	0.027831716173626845	0.027831716173626845	0.027450980618596077	0.01568627543747425	0.01568627543747425	0.006242890476339733	0.006242890476339733	0.0313725508749485	1052.0916552210863	951.3844049379255	0.0
11	6	nan	0	CAT	CAT	22	22	0	6	6	2	2	477	992.0	948.0	1.0	3.087036975047398	0.8288718181732466	0.0	0.28058823529411764	0.08532041588524096	53.419967623456756	49.49747468305833	7.211102550927978	2.4635630816093954	2.0	32.363440912429375	29.885190078738002	-5.518719368319393	265.0559999999996	0.3791732909379969	9.694117903709412	34.14117741957307	0.05098039284348488	0.023529410362243652	2.4434304033881458	0.11372549086809158	0.14901961386203766	0.05129162912015562	0.07157479542887436	0.07450980693101883	0.0	0.0	0.031090926510724738	0.031763611090771124	0.0941176488995552	987.6264644940011	949.8045026707271	0.0
11	7	nan	0	CAT	CAT	22	22	0	6	6	2	2	313	931.0	979.0	1.0	3.7580046798649263	0.9357442191002365	0.0	0.22880116959064328	0.08640125569189366	51.59878373021161	42.5440947723653	5.0	1.7294788486050676	1.4142135623730951	18.384776310850235	18.19782788451658	-41.08853874180412	213.36199999999968	0.47604562737642586	9.000000268220901	20.56862810626626	0.054901961237192154	0.011764705181121826	1.4068709659867902	0.125490203499794	0.125490203499794	0.058064517859489684	0.06571446679318294	0.06666667014360428	0.0	0.0	0.022923235081958142	0.020657902892740068	0.0784313753247261	941.3307912949351	968.8819827905592	0.0
11	8	nan	0	CAT	CAT	22	22	0	6	6	2	2	503	1009.0	967.0	1.0	5.950430745478029	0.9550265284542949	-1.0	0.25794871794871793	0.06499762583612079	83.6046056357055	64.00781202322104	6.708203932499369	2.063313755023869	1.4142135623730951	28.962396964964835	24.790468614228246	4.46952803672758	311.8459999999994	0.32715447154471544	11.894117966294289	30.278432302176952	0.05098039284348488	0.00784314051270485	1.3321045772195657	0.14509804546833038	0.14509804546833038	0.052862746516863506	0.0601956904615844	0.05882352963089943	0.0235294122248888	0.0235294122248888	0.016866616190872517	0.01628530910612207	0.06666667014360428	1029.8089625715497	967.8460043960121	0.0
11	9	nan	0	CAT	CAT	22	22	0	6	6	2	2	517	995.0	972.0	1.0	3.285904855098959	0.802207783066511	0.0	0.2896358543417367	0.09455839423916268	56.443405123128954	50.24937810560445	5.830951894845301	2.207809881947663	2.0	32.4886547944868	33.69925001164341	-19.93446106875979	262.1199999999995	0.4304746044962532	10.133333595469594	33.490197060629725	0.05098039284348488	0.011764708906412125	0.5014268477331293	0.11764705926179886	0.11764705926179886	0.053054102594081644	0.06477794402442887	0.062745101749897	0.019607843831181526	0.019607843831181526	0.01954736958585473	0.019588169228295038	0.0784313753247261	988.1802107929585	979.7551522278561	0.0
11	10	nan	0	CAT	CAT	22	22	0	6	6	2	2	462	1067.0	980.0	1.0	2.022814887102385	0.829605182583044	0.0	0.30697674418604654	0.1366506091513982	42.59980278400146	47.885279575251516	8.48528137423857	2.8030488071170367	2.23606797749979	22.906364584139894	23.78561966534113	56.2491734483824	206.11999999999978	0.524701873935264	7.807843372225761	43.32941302284598	0.05882352963089943	0.027450982481241226	2.732959290666115	0.1882352977991104	0.3529411852359772	0.053114580763440555	0.09378660827455841	0.0784313753247261	0.0	0.0	0.03512991202053059	0.060973011232104773	0.11372549086809158	1066.888587210575	979.0772920672996	0.0
11	11	nan	0	CAT	CAT	22	22	0	6	6	2	2	211	925.0	985.0	1.0	3.8118079107932386	0.9219952980349766	0.0	0.22328042328042327	0.09161816122319594	42.211945086834966	39.44616584663204	4.242640687119285	1.5877139204491189	1.0	14.142135623730951	16.34451040209762	-36.783447082348225	170.11999999999983	0.4752252252252252	6.498039413243532	12.94509844481945	0.05098039284348488	0.011764705181121826	1.6913862245094184	0.11372549086809158	0.11372549086809158	0.05370280506812836	0.06135117746359929	0.06666667014360428	0.0	0.0	0.033358939380142824	0.028663265514783084	0.0784313753247261	920.6900939195493	990.8421690572033	0.0
11	12	nan	0	CAT	CAT	22	22	0	6	6	2	2	176	1017.0	990.0	1.0	4.74390992294567	0.7329760275087327	0.0	0.21333333333333335	0.05473669390445138	38.13883227185852	34.9857113690718	3.1622776601683795	1.2406149894708387	1.0	21.778888860545663	25.94411110947494	17.25660504333197	201.01199999999977	0.29729729729729737	7.678431607782841	10.513725820928812	0.05098039284348488	0.00784314051270485	0.5270677749477374	0.10980392247438431	0.10980392247438431	0.059064858521406464	0.05973707852800461	0.05882352963089943	0.03529411926865578	0.03529411926865578	0.015178461434689448	0.013704622121077615	0.06666667014360428	1026.2644535688485	989.4535620797524	0.0
11	13	nan	0	CAT	CAT	22	22	0	6	6	2	2	94	995.0	1008.0	1.0	6.669904430216308	0.7118536902967023	0.0	0.15666666666666668	0.054655282800762685	32.724869503470636	26.92582403567252	1.4142135623730951	1.0044065272592881	1.0	17.913964172107484	22.983585253222586	36.88877180529137	147.01199999999997	0.26895565092989987	3.431372668594122	3.458823649212718	0.0313725508749485	0.003921568393707275	0.500262798802756	0.05098039284348488	0.05098039284348488	0.036896480307463675	0.0367959962682204	0.03529411926865578	0.019607843831181526	0.019607843831181526	0.007256960036770431	0.007283010656630886	0.04313725605607033	986.9240362845684	997.4773242503662	0.0
11	14	nan	0	CAT	CAT	22	22	0	6	6	2	2	261	1060.0	993.0	1.0	2.9232611310998897	0.6565957474614076	0.0	0.24055299539170508	0.09339830794425312	35.209030467167736	34.36568055487916	6.324555320336759	2.0419025846006007	1.4142135623730951	27.08569982730989	26.55615359503509	54.87880651343039	187.39399999999975	0.386094674556213	6.952941378578544	19.082353500649333	0.0470588244497776	0.023529410362243652	2.6678819171923505	0.18039216101169586	0.2078431397676468	0.054747569910067274	0.07311246551972925	0.07450980693101883	0.01568627543747425	0.01568627543747425	0.030946629231340946	0.03457464402605708	0.0941176488995552	1061.1181668822624	995.0082203117172	0.0
11	15	nan	0	CAT	CAT	22	22	0	6	6	2	2	360	946.0	1004.0	1.0	4.66582195296178	0.7959961563189776	0.0	0.17777777777777778	0.051350372855904006	55.92146432915063	55.97320787662612	4.0	1.5423297002783392	1.0	32.64659247149693	33.84935609006162	-50.253228045346965	296.8139999999993	0.27982899339292655	11.866667034104466	21.654902646318078	0.05098039284348488	0.00784313678741455	0.6287535597978227	0.09803921729326248	0.09803921729326248	0.05705128381780993	0.06015250735088355	0.05882352963089943	0.027450980618596077	0.027450980618596077	0.013539789582179287	0.013076234561964883	0.06666667014360428	933.7627670810837	1011.6043100317219	0.0
11	16	nan	0	CAT	CAT	22	22	0	6	6	2	2	280	962.0	1000.0	1.0	3.6392233914432732	0.8994570555631269	0.0	0.24117140396210163	0.09170575132558235	46.674783024812896	44.384682042344295	5.656854249492381	1.9924088478721298	1.2071067811865475	18.544061947225536	20.397307684075063	23.982606992899086	195.87799999999967	0.4046242774566475	7.337255097925663	17.396078940480947	0.0470588244497776	0.0156862735748291	2.089838465458321	0.13333334028720856	0.14509804546833038	0.052408964985183305	0.06212885335886053	0.05882352963089943	0.019607843831181526	0.019607843831181526	0.02420237827153569	0.024029565539368206	0.07450980693101883	966.8940487046085	1002.4107303933146	0.0
11	17	nan	0	CAT	CAT	22	22	0	6	6	2	2	468	1029.0	1026.0	1.0	4.212759954174577	0.9089688738105589	0.0	0.2653061224489796	0.07104898516678859	65.35206706923469	51.66236541235796	6.0	2.1074904440014754	1.7071067811865475	30.129882569926853	27.24292345555639	44.60701574382817	287.70599999999956	0.3661971830985916	10.423529714345932	30.058824418112636	0.05098039284348488	0.0156862735748291	0.7435226344941975	0.1411764770746231	0.1411764770746231	0.052644089466393595	0.06422825730365948	0.062745101749897	0.01568627543747425	0.01568627543747425	0.02178516041918806	0.0215937954450868	0.0784313753247261	1015.8583170113046	1011.609915206227	0.0
11	18	nan	0	CAT	CAT	22	22	0	6	6	2	2	138	1038.0	1025.0	1.0	7.805283500315309	0.7557211964132686	0.0	0.18181818181818182	0.05011953416475447	43.81371304482341	35.34119409414458	2.23606797749979	1.090116855027951	1.0	22.0	28.693315112855537	-77.11365356498538	186.01199999999977	0.228099173553719	6.325490382965654	7.564706110861152	0.0313725508749485	0.023529410362243652	2.2154604843308574	0.10980392247438431	0.10980392247438431	0.052276780024509535	0.05481671094826922	0.054901961237192154	0.003921568859368563	0.003921568859368563	0.026680335000839255	0.026185534410724288	0.0784313753247261	1043.3742871951865	1012.1363400725198	0.0
11	19	nan	0	CAT	CAT	22	22	0	6	6	2	2	141	891.0	1020.0	1.0	8.857216605760225	0.5691255092763478	0.0	0.12959558823529413	0.035991545145360036	43.553473360841274	35.11409973215888	1.4142135623730951	1.0088130545185763	1.0	25.341985246152603	35.81187239688041	-47.63825522831968	221.8779999999997	0.18862876254180602	8.086274760775268	8.38823555689305	0.03921568766236305	0.019607845693826675	1.5790310363233815	0.13333334028720856	0.13333334028720856	0.05859619391866136	0.05949103231839043	0.05882352963089943	0.0	0.0	0.02666335762320881	0.02721337692213116	0.0784313753247261	904.710144981983	1016.0710612967317	0.0
11	20	nan	0	CAT	CAT	22	22	0	6	6	2	2	137	960.0	1022.0	1.0	8.782198484125386	0.7596353926442804	0.0	0.1189236111111111	0.03641526794892732	46.396151825333185	37.0	1.4142135623730951	1.0030234566596576	1.0	25.96994806015582	30.17369980539739	27.072134448789818	217.43199999999962	0.18340026773761714	5.6470589973032475	5.705882526934147	0.027450980618596077	0.003921570256352425	3.7926413497751956	0.16078431904315948	0.16078431904315948	0.04152249262722976	0.041648777568862386	0.0313725508749485	0.01568627543747425	0.01568627543747425	0.026811090088580875	0.026753625862091603	0.046078432351350784	974.257044717301	1024.6522337014537	0.0
11	21	nan	0	CAT	CAT	22	22	0	6	6	2	2	82	995.0	1014.0	1.0	7.04662409301625	0.703294411844273	0.0	0.17083333333333334	0.054264108801992325	31.293830369960286	26.419689627245813	1.0	1.0	1.0	16.97056274847714	22.246743517464196	57.06080550403733	137.802	0.24404761904761904	2.152941243723035	2.152941243723035	0.0235294122248888	0.003921570256352425	0.6134743627188761	0.04313725605607033	0.04313725605607033	0.02625538102101262	0.02625538102101262	0.027450980618596077	0.01568627543747425	0.01568627543747425	0.0053633300255520435	0.0053633300255520435	0.0313725508749485	1001.8797814221691	1025.9817850818451	0.0
11	22	nan	0	CAT	CAT	22	22	0	6	6	2	2	103	914.0	1037.0	1.0	7.816257291111091	0.33960259894879724	0.0	0.1467236467236467	0.04365776545698098	32.996865463056494	26.90724809414742	1.0	1.0	1.0	24.644499413689687	31.03582929594964	31.786270000667407	172.1839999999998	0.21707060063224448	5.443137444555759	5.443137444555759	0.03921568766236305	0.0156862735748291	2.0596763881948603	0.09019608050584793	0.09019608050584793	0.05284599460733747	0.05284599460733747	0.05098039284348488	0.019607843831181526	0.019607843831181526	0.017175150564493404	0.017175150564493404	0.06666667014360428	925.4755042905178	1040.6621037529883	0.0
11	23	nan	0	CAT	CAT	22	22	0	6	6	2	2	116	939.0	1037.0	1.0	8.27152127938188	0.7294503221049069	0.0	0.15104166666666666	0.037582975881918855	40.8053912955679	35.84689665786984	1.0	1.0	1.0	22.1429224104574	27.912266511621443	-75.81150932495385	196.94199999999987	0.20640569395017794	4.407843282446265	4.407843282446265	0.027450980618596077	0.003921570256352425	3.087649776646328	0.10588235408067703	0.10588235408067703	0.03799864898660574	0.03799864898660574	0.0313725508749485	0.019607843831181526	0.019607843831181526	0.01708141510342273	0.01708141510342273	0.0470588244497776	945.2233095718171	1038.0791815557914	0.0
11	24	nan	0	CAT	CAT	22	22	0	6	6	2	2	120	908.0	1037.0	1.0	9.76911687777743	0.6041803302638934	0.0	0.12096774193548387	0.03493215918089663	42.72768357064456	35.22782990761707	1.0	1.0	1.0	26.129980139084786	34.0474529351753	-41.967477187889564	207.76999999999975	0.18209408194233687	4.168627601116896	4.168627601116896	0.019607843831181526	0.0156862735748291	4.009441042483727	0.10980392247438431	0.10980392247438431	0.0347385633426408	0.0347385633426408	0.0313725508749485	0.0	0.0	0.02423398258022477	0.02423398258022477	0.05098039284348488	896.3179680337983	1039.5211665435997	0.0
11	25	nan	0	CAT	CAT	22	22	0	6	6	2	2	145	957.0	1023.0	1.0	9.49077600956158	0.7742253939749557	0.0	0.12586805555555555	0.03603163139458464	50.00662679422246	38.8329756778952	2.0	1.0154664874973744	1.0	25.72388230429787	31.649693027538994	52.71409904155676	224.87799999999962	0.18867924528301888	5.780392332933843	6.04705900978297	0.027450980618596077	0.003921570256352425	4.403832144926204	0.12156862765550613	0.12156862765550613	0.04099569030449534	0.04170385523988255	0.0313725508749485	0.007843137718737125	0.007843137718737125	0.02281622159461122	0.022921207886432916	0.0470588244497776	962.5920882457289	1035.922179063744	0.0
11	26	nan	0	CAT	CAT	22	22	0	6	6	2	2	125	1008.0	1044.0	1.0	9.48351538870212	0.7545294165664226	0.0	0.11837121212121213	0.040538407942134994	45.929497803806996	35.22782990761707	1.0	1.0	1.0	20.282997806044353	30.141978190946457	-47.993731548232454	196.8459999999996	0.19113149847094807	3.6470589637756348	3.6470589637756348	0.027450980618596077	0.003921570256352425	1.3923840156742493	0.0470588244497776	0.0470588244497776	0.029176471710205078	0.029176471710205078	0.0313725508749485	0.01568627543747425	0.01568627543747425	0.0068446824247518955	0.0068446824247518955	0.0313725508749485	991.8892472966413	1050.9204301597626	0.0
11	27	nan	0	CAT	CAT	22	22	0	6	6	2	2	536	903.0	1068.0	1.0	1.9198125025625592	0.8083116286854205	0.0	0.30663615560640733	0.12285106066721464	44.113851657588036	48.104053883222775	7.810249675906654	2.654762234128896	2.23606797749979	26.933677710849988	25.97224552172492	-29.26681422022756	234.1519999999997	0.521147301895965	10.019608108326793	33.003922486677766	0.05098039284348488	0.00784313678741455	0.6802841373044671	0.1411764770746231	0.1411764770746231	0.057916809874721344	0.06157448225126449	0.05882352963089943	0.0235294122248888	0.0235294122248888	0.017660910216780196	0.015273166696515607	0.06666667014360428	901.2806558999848	1064.4262119597358	0.0
11	28	nan	0	CAT	CAT	22	22	0	6	6	2	2	109	944.0	1053.0	1.0	8.066905282475442	0.7222157155643346	0.0	0.14533333333333334	0.03983777755635352	38.928477803202355	30.364452901377952	1.0	1.0	1.0	22.119249003313566	26.925577825437273	86.19127838084734	185.42599999999987	0.218	3.1294118743389845	3.1294118743389845	0.019607843831181526	0.00784313678741455	0.7564656636444133	0.05098039284348488	0.05098039284348488	0.02871020068200903	0.02871020068200903	0.027450980618596077	0.0117647061124444	0.0117647061124444	0.00895013405038871	0.00895013405038871	0.03529411926865578	944.5488721582674	1064.0964911850117	0.0
11	29	nan	0	CAT	CAT	22	22	0	6	6	2	2	129	999.0	1057.0	1.0	9.132965577357917	0.808968261444639	0.0	0.1184573002754821	0.03634568630635029	47.213139409126185	36.71511950137164	1.0	1.0	1.0	19.8783462251931	27.754353610262864	-43.71632199651734	211.18999999999957	0.20347003154574134	3.2470589438453317	3.2470589438453317	0.019607843831181526	0.00784313678741455	1.8875049051966144	0.05882352963089943	0.05882352963089943	0.025170999564692494	0.025170999564692494	0.027450980618596077	0.0	0.0	0.012301651799867199	0.012301651799867199	0.0313725508749485	1003.5748792142224	1061.3756038493668	0.0
11	30	nan	0	CAT	CAT	22	22	0	6	6	2	2	106	957.0	1054.0	1.0	8.748656163476932	0.7693738700658185	0.0	0.1606060606060606	0.04113870749827243	40.96087361775053	31.38470965295043	1.4142135623730951	1.0039076751167273	1.0	18.759999999999998	26.165755028103106	-72.76847533061684	179.94199999999984	0.20622568093385213	2.988235413096845	3.027451100759208	0.0235294122248888	0.003921570256352425	1.0173889308834174	0.05098039284348488	0.05098039284348488	0.02845938488663662	0.028560859441124607	0.0313725508749485	0.007843137718737125	0.007843137718737125	0.008154933894309612	0.008182710704692913	0.03529411926865578	960.5220207378128	1067.1735751691974	0.0
11	31	nan	0	CAT	CAT	22	22	0	6	6	2	2	99	924.0	1059.0	1.0	7.24310911082258	0.8135822420078939	0.0	0.1625615763546798	0.04711505570234821	36.960900382517224	30.083217912982647	1.0	1.0	1.0	16.03463716586989	21.490910219251784	62.40206171114444	162.49599999999987	0.2531969309462916	3.6588236521929502	3.6588236521929502	0.030392158310860395	0.00784313678741455	1.6341631666892296	0.06666667014360428	0.06666667014360428	0.03695781466861566	0.03695781466861566	0.03529411926865578	0.019607843831181526	0.019607843831181526	0.010938023830080008	0.010938023830080008	0.04411764815449715	930.9196141462354	1067.365487709864	0.0
11	32	nan	0	CAT	CAT	22	22	0	6	6	2	2	1064	965.0	1096.0	1.0	2.055408782467276	0.8940688962896599	0.0	0.2862523540489642	0.13923652810835638	68.04998260782375	73.10950690573696	11.045361017187261	4.112645698764919	3.605551275463989	34.92834246586875	30.481592536148195	-35.15521781671357	309.88399999999933	0.5124006742114134	12.105882728472352	87.7607867512852	0.06666667014360428	0.0156862735748291	2.6185213299064856	0.14901961386203766	0.1725490242242813	0.052864116718219875	0.08248194243541841	0.08235294371843338	0.0	0.0	0.026050359407042763	0.02711826620383452	0.09803921729326248	958.3126591752151	1100.0932123661576	0.0
11	33	nan	0	CAT	CAT	22	22	0	6	6	2	2	82	914.0	1089.0	1.0	6.237750933368038	0.7062478531783263	0.0	0.18222222222222223	0.06054555769754221	29.49016235380265	24.515301344262525	1.0	1.0	1.0	15.804110588844434	20.87799297393039	-14.133188302895144	130.45800000000003	0.26973684210526316	2.4470589086413383	2.4470589086413383	0.027450980618596077	0.003921570256352425	0.2598493823746251	0.0470588244497776	0.0470588244497776	0.029842181812699247	0.029842181812699247	0.0313725508749485	0.019607843831181526	0.019607843831181526	0.00614757144985848	0.00614757144985848	0.0313725508749485	923.347756398746	1083.6874999982874	0.0
11	34	nan	0	CAT	CAT	22	22	0	6	6	2	2	451	903.0	1083.0	1.0	3.2562599442925504	0.9387278123967013	0.0	0.22	0.09946258338784017	57.78501666786264	59.07622195096772	7.280109889280518	2.395245722779751	2.0	19.70423509639349	19.91614852192554	39.34800187577881	238.7059999999994	0.48442534908700324	9.035294378176332	32.01568717695773	0.05098039284348488	0.0156862773001194	4.11251876937202	0.1882352977991104	0.19607843458652496	0.052530781268467046	0.07098821990456258	0.062745101749897	0.0	0.0	0.03546737269963053	0.03586736491715369	0.09019608050584793	898.8695492417814	1082.8661195543618	0.0
12	1	nan	0	CAT	CAT	3202	3202	0	1	1	12	12	117	748.0	475.0	1.0	8.651981079082823	0.8747430985304133	0.0	0.16666666666666666	0.038592889665135674	45.6896570590211	38.47076812334269	1.0	1.0	1.0	16.09760054675329	22.140611535466423	-8.550051196216033	195.18399999999977	0.23260437375745527	2.905882448889315	2.905882448889315	0.019607843831181526	0.00784313678741455	1.5131532815323818	0.05098039284348488	0.05098039284348488	0.024836602127259105	0.024836602127259105	0.027450980618596077	0.0	0.0	0.00974171674244201	0.00974171674244201	0.0313725508749485	760.2618083607697	473.06207826172675	0.0
12	2	nan	0	CAT	CAT	3202	3202	0	1	1	12	12	102	821.0	475.0	1.0	7.875266859094644	0.8907361738444827	0.0	0.16666666666666666	0.04314765750319921	41.18556604007356	35.35533905932738	1.0	1.0	1.0	15.885406946192907	18.719692391443818	4.15103593322677	172.3559999999998	0.2691292875989446	2.3098040046170354	2.3098040046170354	0.01568627543747425	0.00784313678741455	1.363932318606993	0.0470588244497776	0.0470588244497776	0.022645137300167012	0.022645137300167012	0.0235294122248888	0.0	0.0	0.011425414941794974	0.011425414941794974	0.0313725508749485	813.8336162901156	471.8370118714976	0.0
12	3	nan	0	CAT	CAT	3202	3202	0	1	1	12	12	230	809.0	488.0	1.0	7.117420557328074	0.9025169938601946	0.0	0.16522988505747127	0.049274847133703656	59.26591563404061	47.67598976424087	4.123105625617661	1.4391940213404246	1.0	25.06296590810878	25.523117949108666	20.460834977662355	242.18999999999966	0.2483801295896328	7.129411950707436	12.027451366186142	0.03529411926865578	0.0156862773001194	3.506324391678427	0.11372549086809158	0.11372549086809158	0.045701358658381	0.05229326680950497	0.05098039284348488	0.01568627543747425	0.01568627543747425	0.022168867584516343	0.021117061850126	0.06666667014360428	803.1209651235434	485.1790022876308	0.0
12	4	nan	0	CAT	CAT	3202	3202	0	1	1	12	12	102	746.0	475.0	1.0	9.116885255150926	0.8465431432927213	0.0	0.1619047619047619	0.04171724063912634	42.96148286708571	34.23448553724738	1.0	1.0	1.0	16.057891991058682	22.869261569400116	-5.397102572252726	175.28599999999997	0.21496311907270813	3.172549130395055	3.172549130395055	0.027450980618596077	0.003921570256352425	0.724879534937422	0.0470588244497776	0.0470588244497776	0.031103422847010342	0.031103422847010342	0.0313725508749485	0.01568627543747425	0.01568627543747425	0.008440528939111116	0.008440528939111116	0.03529411926865578	733.7972806207067	479.18665021474	0.0
12	5	nan	0	CAT	CAT	3202	3202	0	1	1	12	12	763	953.0	494.0	1.0	1.5645542216666746	0.7176594207806013	0.0	0.38535353535353534	0.15570366757402468	45.24029932904843	56.4003546088143	10.816653826391969	3.6819042396798163	3.0	29.679867306417865	31.50508446173257	9.344203017547098	248.15199999999948	0.6053153510511704	12.047059178352356	61.450982227921486	0.05882352963089943	0.019607845693826675	1.5629870677347182	0.2078431397676468	0.2078431397676468	0.06619263284808986	0.08053863987932043	0.07450980693101883	0.0	0.0	0.03398831913833043	0.035129460752088275	0.09803921729326248	953.9880663643179	493.79125716484117	0.0
12	6	nan	0	CAT	CAT	3202	3202	0	1	1	12	12	117	904.0	491.0	1.0	8.38766261185227	0.6895054077357813	0.0	0.1376470588235294	0.03863325734490763	40.492518638268535	34.785054261852174	1.0	1.0	1.0	22.7776980709589	29.32794304390438	23.429730044571023	195.08199999999988	0.20085836909871244	7.690196260809898	7.690196260809898	0.03529411926865578	0.02352941408753395	3.7124647683723064	0.1764705926179886	0.1764705926179886	0.06572817316931537	0.06572817316931537	0.05882352963089943	0.01568627543747425	0.01568627543747425	0.03315550968843165	0.03315550968843165	0.09803921729326248	914.6670066376391	492.2279448755783	0.0
12	7	nan	0	CAT	CAT	3202	3202	0	1	1	12	12	201	806.0	496.0	1.0	4.743105640925714	0.8474343451304227	0.0	0.2427536231884058	0.06539688349964105	43.523757722892064	36.40054944640259	4.47213595499958	1.4872946910095493	1.0	22.0	23.10677202142259	1.8785964311621137	196.52799999999968	0.320830007980846	7.258823757991195	11.537255292758346	0.0470588244497776	0.00784314051270485	1.5214577014782125	0.125490203499794	0.125490203499794	0.0558371058307015	0.057399280063474355	0.05882352963089943	0.027450980618596077	0.027450980618596077	0.01950382018541308	0.016388738505414408	0.06666667014360428	797.7644459837708	495.1315431822553	0.0
12	8	nan	0	CAT	CAT	3202	3202	0	1	1	12	12	362	712.0	511.0	1.0	3.655721647845362	0.5997485561772372	0.0	0.25783475783475784	0.06826018272134449	45.317114784589194	46.61544808322666	6.0	1.9639193502206846	1.4142135623730951	34.77219336351827	36.26223506178655	-13.243944262172727	258.15199999999953	0.3165719282903367	9.01568654179573	25.137255676090717	0.04901960864663124	0.011764705181121826	2.6902078277360473	0.16470588743686676	0.16470588743686676	0.053664800844022205	0.06943993280688043	0.05882352963089943	0.019607843831181526	0.019607843831181526	0.025608931769440093	0.03292327354564703	0.08235294371843338	718.275819009976	509.32589701649755	0.0
12	9	nan	0	CAT	CAT	3202	3202	0	1	1	12	12	232	756.0	490.0	1.0	3.6691799008363417	0.8028256322502673	0.0	0.27294117647058824	0.08247583294750324	40.00207443676977	34.785054261852174	4.0	1.5358999526906674	1.0	22.8	23.849792460785988	-53.490374980061105	188.01199999999983	0.3741935483870968	7.164706092327833	14.89411810040474	0.05098039284348488	0.011764708906412125	0.9929608161142632	0.10196078568696976	0.13333334028720856	0.05346795591289428	0.06419878491553767	0.062745101749897	0.01568627543747425	0.01568627543747425	0.018158561915286975	0.02439815174587545	0.0784313753247261	750.2030015712546	496.362032647554	0.0
12	10	nan	0	CAT	CAT	3202	3202	0	1	1	12	12	853	857.0	490.0	1.0	3.0075379129349393	0.906750089570751	0.0	0.3117690058479532	0.10381410092362409	74.40398983327324	68.60029154456998	9.899494936611665	3.250119001710555	2.23606797749979	34.5080601833337	31.37381447905532	-32.81468456257105	321.3299999999993	0.4937771345875542	18.341176921501756	78.2196098845452	0.05882352963089943	0.027450982481241226	2.6204847895308414	0.250980406999588	0.250980406999588	0.07642157050625732	0.09169942542150669	0.0784313753247261	0.019607843831181526	0.019607843831181526	0.05482719257012899	0.048851680941818285	0.11372549086809158	845.4700190432806	497.4561315580657	0.0
12	11	nan	0	CAT	CAT	3202	3202	0	1	1	12	12	1655	989.0	515.0	1.0	1.593673083981074	0.6290180416670008	0.0	0.5036518563603165	0.17174508535815675	64.64597609451052	65.79513659838392	11.40175425099138	3.7278301867224957	3.1622776601683795	51.102310650753886	50.25518072516959	1.8908650913186666	347.98599999999925	0.6403559682723932	18.63529458269477	145.01176895946264	0.05882352963089943	0.0156862773001194	1.638310681865365	0.21960784494876862	0.25882354378700256	0.06448198817541442	0.08762040420511338	0.06666667014360428	0.0313725508749485	0.0235294122248888	0.03120188083699263	0.042348977639925754	0.11372549086809158	996.3959922231089	512.9427767613581	0.0
12	12	nan	0	CAT	CAT	3202	3202	0	1	1	12	12	830	880.0	492.0	1.0	1.4064218138559494	0.2546683793064169	0.0	0.4289405684754522	0.15345671732987648	39.19173999821417	50.47771785649585	12.041594578792296	4.085718172655451	3.605551275463989	35.32987404449668	37.89952745099344	-75.56658055959994	260.7059999999995	0.5971223021582733	12.058823861181736	60.800001898780465	0.05098039284348488	0.011764708906412125	2.270865842501193	0.1882352977991104	0.19607843458652496	0.06414268011266881	0.07325301433588008	0.062745101749897	0.0313725508749485	0.027450980618596077	0.02712591807003667	0.03250232340712704	0.0784313753247261	881.3193369358737	493.7404540754959	0.0
12	13	nan	0	CAT	CAT	3202	3202	0	1	1	12	12	264	801.0	524.0	1.0	2.775404543528648	0.6237623974008969	0.0	0.3384615384615385	0.11796350434784925	34.05281588112999	31.78049716414141	4.123105625617661	1.6517631138213187	1.4142135623730951	24.57321869277765	26.616158211399355	-80.04828397124598	167.6999999999999	0.4528301886792453	8.462745307013392	19.93725540675223	0.05882352963089943	0.019607845693826675	1.9259007450748653	0.13333334028720856	0.13333334028720856	0.06509804082317994	0.07551990684375844	0.06666667014360428	0.0235294122248888	0.0235294122248888	0.025356885748978274	0.02558655070689138	0.09803921729326248	804.6565696309765	516.3566089173563	0.0
12	14	nan	0	CAT	CAT	3202	3202	0	1	1	12	12	135	1052.0	500.0	1.0	10.023289108911348	0.9636649667478377	0.0	0.13392857142857142	0.03412021901996951	56.68273105802146	48.27007354458868	1.4142135623730951	1.0061364972203422	1.0	11.940753844455854	15.140744961886082	17.64736850774418	222.97999999999968	0.30612244897959184	4.5215687695890665	4.6470589730888605	0.011764706578105688	0.019607843831181526	5.184579498678734	0.08235294371843338	0.08235294371843338	0.033996757666083205	0.03442265905991748	0.03529411926865578	0.0	0.0	0.024353935018729227	0.02442109420982939	0.052941177040338516	1068.6025316235325	507.44388183062733	0.0
12	15	nan	0	CAT	CAT	3202	3202	0	1	1	12	12	767	1034.0	525.0	1.0	1.724853139808454	0.5250228470792746	0.0	0.39132653061224487	0.13441939249452187	44.192364179847566	50.0	8.54400374531753	3.2528756296782273	3.0	37.64539294198027	37.61159672038091	27.016789449264337	267.7759999999996	0.5395708758353852	17.0392161346972	81.21960999071598	0.062745101749897	0.03529411926865578	2.206854314103088	0.22745098173618317	0.30588236451148987	0.085196080673486	0.10589258147420597	0.0941176488995552	0.0313725508749485	0.0313725508749485	0.04861786444427939	0.05325840744017689	0.1411764770746231	1042.9457293078044	523.99333687479	0.0
12	16	nan	0	CAT	CAT	3202	3202	0	1	1	12	12	329	646.0	528.0	1.0	5.074196885595889	0.9706600141435457	0.0	0.17831978319783198	0.0859428367907159	63.34655974713695	55.0	5.0990195135927845	1.812701964530196	1.4142135623730951	15.556349186104045	15.232066825823395	-43.6548648240331	219.32999999999961	0.47	9.89803946018219	25.035294853150845	0.05098039284348488	0.0156862735748291	1.2920208868143968	0.250980406999588	0.30980393290519714	0.0626458193682417	0.0760951211341971	0.062745101749897	0.0	0.0	0.03542335826218907	0.043652272066022846	0.08627451211214066	650.4635024949308	525.1724624156674	0.0
12	17	nan	0	CAT	CAT	3202	3202	0	1	1	12	12	102	904.0	527.0	1.0	7.681213102957472	0.8393977751338051	0.0	0.15668202764976957	0.04314765750319917	39.25978552842357	30.4138126514911	1.4142135623730951	1.0040609172781676	1.0	16.46935718318712	21.338384175441224	-64.32454153983969	172.35599999999988	0.23583815028901733	9.466666929423809	9.541176736354828	0.06470588594675064	0.019607845693826675	2.816575581679111	0.239215686917305	0.239215686917305	0.0937293755388496	0.09354094839563556	0.0784313753247261	0.03921568766236305	0.03921568766236305	0.04334151570597994	0.0431700871930343	0.11372549086809158	909.6563912618673	510.7838060412046	0.0
12	18	nan	0	CAT	CAT	3202	3202	0	1	1	12	12	444	941.0	511.0	1.0	1.9266980041553028	0.7762141271225592	0.0	0.3328335832083958	0.11746567270331375	39.49363617246276	45.89117562233506	7.615773105863909	2.660585912911923	2.0	26.368738021141365	24.89952799017699	-0.10472953426187022	217.94199999999978	0.5014116318464144	16.54509849101305	60.6627467982471	0.09803921729326248	0.03529411554336548	0.950941232891238	0.239215686917305	0.3019607961177826	0.11030065660675367	0.13662780810416014	0.12941177189350128	0.05098039284348488	0.05098039284348488	0.044182922026533324	0.05216167371406989	0.16470588743686676	940.3973107618965	508.7215075391998	0.0
12	19	nan	0	CAT	CAT	3202	3202	0	1	1	12	12	326	852.0	532.0	1.0	2.650499521846888	0.7153598223306842	0.0	0.31047619047619046	0.1061767721835878	38.46291842080648	36.05551275463989	5.0	2.0039902460450705	1.4142135623730951	26.879360111431225	26.876205401625214	24.432249181311477	196.42599999999976	0.44965517241379316	11.46274539269507	24.698039961978793	0.05098039284348488	0.011764708906412125	3.014451678335906	0.250980406999588	0.250980406999588	0.08129606661485865	0.07576085877907605	0.062745101749897	0.019607843831181526	0.019607843831181526	0.0569954285617482	0.04387717912934289	0.0784313753247261	838.3605907211354	528.9631629303442	0.0
12	20	nan	0	CAT	CAT	3202	3202	0	1	1	12	12	267	688.0	521.0	1.0	5.80445155325054	0.7587787672202445	0.0	0.1535365152386429	0.04789592483787956	52.618126360751674	50.99019513592785	4.0	1.381766358779898	1.0	31.53172576516753	34.272734202725744	-24.289767802050395	264.6739999999995	0.260233918128655	12.988235648721457	19.321569211781025	0.05098039284348488	0.0156862773001194	0.718412651586992	0.19607843458652496	0.19607843458652496	0.07175820800398595	0.07236542775947949	0.06666667014360428	0.027450980618596077	0.027450980618596077	0.03549921770835507	0.030908447176197267	0.08627451211214066	677.891617638421	523.1901765693395	0.0
12	21	nan	0	CAT	CAT	3202	3202	0	1	1	12	12	552	1084.0	544.0	1.0	2.8871377552448374	0.8085907296308871	0.0	0.31542857142857145	0.10680542166776928	54.88104691759185	51.54609587543949	6.0	2.1902413108425485	2.0	32.80196992208289	32.29044436018429	-6.222210889154152	254.8459999999995	0.4424849699398797	17.8078435882926	53.34902099892497	0.05882352963089943	0.027450978755950928	2.5993696486772233	0.2823529541492462	0.2823529541492462	0.09274918535569061	0.09664677717196553	0.08235294371843338	0.03529411926865578	0.03529411926865578	0.05691598114557737	0.04916103774949987	0.11764705926179886	1076.3160835084243	534.1318729850432	0.0
12	22	nan	0	CAT	CAT	3202	3202	0	1	1	12	12	520	1157.0	545.0	1.0	2.3799199852352606	0.8688774233954636	0.0	0.30897207367795604	0.10413358316819338	50.2988431662706	51.19570294468082	6.0	2.409161789898756	2.0	24.253562503633297	24.899300290416562	17.14841342095554	250.5019999999995	0.50682261208577	13.823529861867428	47.45098187401891	0.062745101749897	0.027450978755950928	0.8751307385071233	0.1882352977991104	0.1882352977991104	0.07637309315948855	0.09125188821926714	0.08627451211214066	0.0	0.0	0.04641631566416465	0.038665182518876386	0.11764705926179886	1152.3116529028794	539.8691735579872	0.0
12	23	nan	0	CAT	CAT	3202	3202	0	1	1	12	12	811	953.0	527.0	1.0	1.997283172450351	0.8707955075580259	0.0	0.39046701974000964	0.12264841881282322	57.60541954278151	66.06814663663572	11.704699910719626	3.949730192947656	3.1622776601683795	26.83772991739181	28.32143863550912	-8.62292999096529	288.2599999999994	0.5255994815294879	14.866667088121176	61.858825359493494	0.05882352963089943	0.011764708906412125	2.134523712273227	0.1882352977991104	0.2549019753932953	0.07359736182238205	0.07627475383414734	0.062745101749897	0.03921568766236305	0.03529411926865578	0.028251986270621154	0.03315822204322119	0.08235294371843338	951.0826676761503	524.305122345297	0.0
12	24	nan	0	CAT	CAT	3202	3202	0	1	1	12	12	1000	873.0	546.0	1.0	2.298560634643768	0.8764939497230427	0.0	0.36429872495446264	0.10269173490220602	68.87619326647349	64.66065264130884	11.180339887498949	3.392960759861639	2.8284271247461903	41.65984894899231	33.15788621110862	11.353022812312744	349.81399999999917	0.4800768122899664	18.74902007728815	91.65490441396832	0.05882352963089943	0.019607845693826675	2.519873668226674	0.21568627655506134	0.2705882489681244	0.07239003890844846	0.09165490441396833	0.0784313753247261	0.019607843831181526	0.019607843831181526	0.036741000228716805	0.0442139465235045	0.10980392247438431	881.4126733147175	544.9608933768568	0.0
12	25	nan	0	CAT	CAT	3202	3202	0	1	1	12	12	549	694.0	553.0	1.0	3.5519281726662046	0.9261217029935632	0.0	0.28773584905660377	0.13293650784561947	65.88202756107927	52.773099207835045	5.830951894845301	2.319663997231917	2.0	25.879307063294732	24.852338295103056	-68.22511689256696	227.80799999999962	0.49773345421577514	18.803922101855278	63.98431546986103	0.06666667014360428	0.039215683937072754	2.3162995427651727	0.2862745225429535	0.2862745225429535	0.10446623389919599	0.11654702271377237	0.10196078568696976	0.03529411926865578	0.03529411926865578	0.06021415828593214	0.05627235785225924	0.1568627506494522	697.8468374773092	538.0213900105457	0.0
12	26	nan	0	CAT	CAT	3202	3202	0	1	1	12	12	376	1131.0	541.0	1.0	2.962752505459396	0.8192046129928368	0.0	0.27325581395348836	0.09803792889286725	46.19940767050483	42.04759208325728	5.0990195135927845	1.9002513066117945	1.4142135623730951	25.043961347997644	26.495422813214237	19.822776929652385	219.53399999999957	0.4410557184750733	12.392157144844532	35.819608740508556	0.05882352963089943	0.027450978755950928	1.959505773737245	0.19607843458652496	0.2705882489681244	0.07556193381002764	0.09526491686305467	0.08235294371843338	0.03921568766236305	0.03921568766236305	0.03364302617564815	0.047312719640423634	0.11764705926179886	1122.0610904294076	538.4116487807996	0.0
12	27	nan	0	CAT	CAT	3202	3202	0	1	1	12	12	293	714.0	533.0	1.0	3.246774076833407	0.8773548845796508	0.0	0.31675675675675674	0.12651138595285974	44.37782164297854	38.58756276314948	5.0	1.8121612414372739	1.4142135623730951	19.08850790451204	21.29434553856044	-68.38943724838002	170.59799999999984	0.4799344799344799	10.000000294297934	25.98431446403265	0.062745101749897	0.023529410362243652	0.9864739677472383	0.18039216101169586	0.1882352977991104	0.07751938212634057	0.08868366711273942	0.0784313753247261	0.027450980618596077	0.027450980618596077	0.0364866247921143	0.035439868927003515	0.11372549086809158	710.8202535410237	542.3353456262166	0.0
12	28	nan	0	CAT	CAT	3202	3202	0	1	1	12	12	258	682.0	556.0	1.0	3.396922818168817	0.7097328228434698	0.0	0.2895622895622896	0.08018316184267986	38.63203123427386	39.05124837953327	5.385164807134504	1.7635312903082212	1.0	26.0	27.215143765555432	32.35293422549899	201.08199999999985	0.36621717530163234	11.09411795064807	24.07843205332756	0.062745101749897	0.0313725471496582	2.6407726101150266	0.1764705926179886	0.1921568661928177	0.08039215906266717	0.09332725602064947	0.0941176488995552	0.019607843831181526	0.019607843831181526	0.039099716118244726	0.03821767072999931	0.11372549086809158	678.4649837383243	553.4789902068068	0.0
12	29	nan	0	CAT	CAT	3202	3202	0	1	1	12	12	367	809.0	529.0	1.0	4.274875246994859	0.66238908606864	0.0	0.23525641025641025	0.0834748057736014	50.565913981799156	39.84971769034255	3.605551275463989	1.6318824657776978	1.4142135623730951	35.47455084600208	37.88195988429458	84.89882061195797	235.0499999999996	0.35052531041069723	14.101961130276322	32.243138091638684	0.05882352963089943	0.027450978755950928	1.0884446841172992	0.20392157137393951	0.20392157137393951	0.07878190575573364	0.08785596210255772	0.08627451211214066	0.027450980618596077	0.027450980618596077	0.039163697170950966	0.03505425530621916	0.11372549086809158	816.5785696816066	540.9481877983178	0.0
12	30	nan	0	CAT	CAT	3202	3202	0	1	1	12	12	946	933.0	568.0	1.0	1.9558783267457498	0.7972697252312357	0.0	0.39090909090909093	0.14482571603889946	58.73016672846512	55.94640292279746	9.055385138137417	3.023597792277727	2.8284271247461903	42.75312431007874	35.45089203587898	-24.982009534844607	286.50199999999927	0.5607587433313573	16.066667061299086	92.95294374972582	0.05882352963089943	0.02352941408753395	4.213799062541426	0.1882352977991104	0.32549020648002625	0.07303030482408675	0.09825892573966788	0.07450980693101883	0.03529411926865578	0.03529411926865578	0.034919468713664845	0.05477063685444857	0.125490203499794	935.8323418892803	560.7314685830139	0.0
12	31	nan	0	CAT	CAT	3202	3202	0	1	1	12	12	209	723.0	531.0	1.0	7.865167454969787	0.9159767622820744	0.0	0.17061224489795918	0.04370038557317577	60.01045544818325	49.47726750741192	3.605551275463989	1.3401907591778626	1.0	23.727190352922015	24.07807416430702	80.68958197962993	245.15199999999967	0.24147891392258813	6.56862766481936	9.67843165062368	0.03235294297337532	0.009803920984268188	2.418239598595147	0.08235294371843338	0.08235294371843338	0.04293220695960366	0.046308285409682674	0.04901960864663124	0.01568627543747425	0.01568627543747425	0.014254755381933958	0.013720381990104766	0.05882352963089943	725.7155591455801	542.5846840249858	0.0
12	32	nan	0	CAT	CAT	3202	3202	0	1	1	12	12	139	1199.0	549.0	1.0	6.645857948668594	0.7360544191302252	0.0	0.1444906444906445	0.05452750883393703	40.173193915354815	36.013886210738214	2.8284271247461903	1.1051386444512985	1.0	22.360679774997898	27.19413354878116	6.245204866496627	178.9799999999998	0.24385964912280703	12.156863082200289	13.192157242447138	0.062745101749897	0.023529410362243652	2.564432888508585	0.24705882370471954	0.24705882370471954	0.09883628522114056	0.09490760606077077	0.0784313753247261	0.0313725508749485	0.0313725508749485	0.05007587530924839	0.04872486960919259	0.11960784532129765	1185.6165279324844	551.6513079269295	0.0
12	33	nan	0	CAT	CAT	3202	3202	0	1	1	12	12	204	1107.0	573.0	1.0	6.306941720292662	0.8447881662564808	-1.0	0.15384615384615385	0.05122533020385135	50.45539436039067	40.311288741492746	3.1622776601683795	1.2707577826678451	1.0	25.394898914321296	26.998726035021466	65.83177598523618	223.70599999999973	0.2813793103448276	8.054902158677578	10.980392415076494	0.0470588244497776	0.00784313678741455	0.6170794102197673	0.0784313753247261	0.0784313753247261	0.05334372290514952	0.053825453015080856	0.05098039284348488	0.0313725508749485	0.0313725508749485	0.009228174322548523	0.008492121177202	0.05882352963089943	1106.014642857622	559.9107142785473	0.0
12	34	nan	0	CAT	CAT	3202	3202	0	1	1	12	12	339	1140.0	550.0	1.0	3.058160927676845	0.6832593440685484	0.0	0.27338709677419354	0.08478603494769252	41.49951904278941	39.20459156782532	5.385164807134504	2.1042134941280595	1.4142135623730951	27.22477245624135	30.301943659538107	77.32640919737645	224.15199999999973	0.36787845903418337	10.117647333070636	21.17647116817534	0.05098039284348488	0.00784313678741455	2.1410248541623655	0.1882352977991104	0.1882352977991104	0.06882753287803153	0.062467466572788614	0.05882352963089943	0.027450980618596077	0.027450980618596077	0.035096996940255	0.02460227973043032	0.062745101749897	1143.1449999880022	558.997592601334	0.0
12	35	nan	0	CAT	CAT	3202	3202	0	1	1	12	12	703	850.0	550.0	1.0	1.5501911163948259	0.5487424175492015	0.0	0.39943181818181817	0.18715681189746086	40.41813063209955	43.41658669218482	11.180339887498949	3.733448507494196	3.0	31.60822117768887	33.78921295594485	-24.972714196228385	217.25999999999962	0.6031746031746033	16.592157315462828	68.30588443949819	0.06666667014360428	0.023529410362243652	1.4233180642072092	0.23529411852359772	0.23529411852359772	0.10117169094794407	0.0971634202553317	0.08627451211214066	0.04313725605607033	0.04313725605607033	0.047101009963843185	0.03696315493550427	0.11764705926179886	845.7764381786233	552.1237226063091	0.0
12	36	nan	0	CAT	CAT	3202	3202	0	1	1	12	12	613	1010.0	541.0	1.0	1.5867537872248612	0.549965801632007	0.0	0.40065359477124185	0.11720956021521102	38.20562293951124	44.598206241955516	9.486832980505138	3.3361996882893554	2.8284271247461903	32.55527843293855	31.908846286265376	-73.87913912149246	256.36199999999945	0.5316565481352992	12.662745419889688	41.18039335682988	0.05098039284348488	0.00784313678741455	1.186944551157863	0.1921568661928177	0.1921568661928177	0.07034858566605383	0.06717845572076653	0.05882352963089943	0.03529411926865578	0.03529411926865578	0.034553261331861075	0.025551297006421524	0.07058823853731155	1011.5409008620046	545.104561472003	0.0
12	37	nan	0	CAT	CAT	3202	3202	0	1	1	12	12	465	947.0	579.0	1.0	3.103652152671512	0.9287297854833423	0.0	0.256198347107438	0.08939015388510618	56.813761252078145	57.584720195551874	9.219544457292887	2.8272588122174036	2.23606797749979	22.453400019012555	21.064117494893985	-22.15425539889774	255.6739999999994	0.4309545875810936	10.490196373313665	41.35686390846968	0.05098039284348488	0.027450982481241226	2.118293914203498	0.18039216101169586	0.2235294133424759	0.06098951379833526	0.08893949227627887	0.0784313753247261	0.019607843831181526	0.019607843831181526	0.03132196353963554	0.04351140486985689	0.11372549086809158	951.9341930602044	577.7591503957168	0.0
12	38	nan	0	CAT	CAT	3202	3202	0	1	1	12	12	246	1157.0	559.0	1.0	4.377316540641944	0.701143851480333	0.0	0.20707070707070707	0.04852738824776445	42.63800446875375	38.18376618407357	4.0	1.3875690290750096	1.0	25.45584412271571	30.40174334242831	38.20884194002065	252.3939999999997	0.30239704978488013	12.737255258485675	18.439216220751405	0.05098039284348488	0.0156862773001194	2.3480336100620245	0.2078431397676468	0.2078431397676468	0.0762709895717705	0.07495616349898945	0.06666667014360428	0.019607843831181526	0.019607843831181526	0.03439866770115803	0.03028855570356659	0.08235294371843338	1170.0276477892148	560.9200340372787	0.0
12	39	nan	0	CAT	CAT	3202	3202	0	1	1	12	12	1601	617.0	575.0	1.0	1.4089567632706912	0.6511473559929482	-1.0	0.4664918414918415	0.1958572751115676	60.32708276364203	68.00735254367721	13.416407864998739	4.799748834018967	4.0	49.57815147268276	45.7853196776058	-33.88682491070618	320.50199999999927	0.6663891779396462	20.933333843946457	159.23922041244805	0.062745101749897	0.027450982481241226	2.2962307027983777	0.2235294133424759	0.32549020648002625	0.07899371261866588	0.09946234878978641	0.08627451211214066	0.0	0.0	0.039528572430575906	0.04636792313256164	0.13333334028720856	626.6832241078382	568.5462739784995	0.0
12	40	nan	0	CAT	CAT	3202	3202	0	1	1	12	12	971	768.0	544.0	1.0	1.8526148709946157	0.8402398062425093	0.0	0.3331046312178388	0.08318589413233549	59.46291024263765	70.00714249274856	9.899494936611665	3.133369967108808	2.8284271247461903	39.02831958629182	32.24167978151194	-47.41697246920062	382.9919999999991	0.47516515781747004	12.60000029578805	71.63921782374382	0.05098039284348488	0.011764708906412125	1.2681145930625892	0.08235294371843338	0.20392157137393951	0.04701492647682108	0.07377880311405131	0.062745101749897	0.01568627543747425	0.01568627543747425	0.01025020654558103	0.033501705290685586	0.08235294371843338	763.400974391277	545.9930479379858	0.0
12	41	nan	0	CAT	CAT	3202	3202	0	1	1	12	12	801	1046.0	548.0	1.0	1.7921126186655947	0.7340461408879155	0.0	0.3926470588235294	0.13348383085038715	50.001124021991174	51.419840528729765	7.810249675906654	3.2549837738946925	3.0	38.07816809204326	33.95574318768042	45.802571882783596	274.60399999999953	0.557799442896936	15.56078478321433	59.20392347127199	0.05882352963089943	0.00784314051270485	0.874159814428617	0.20392157137393951	0.20392157137393951	0.07703358803571451	0.07391251369696877	0.06666667014360428	0.0313725508749485	0.0313725508749485	0.03717904740214909	0.02803863286546285	0.0784313753247261	1041.6603960870107	551.6772206096348	0.0
12	42	nan	0	CAT	CAT	3202	3202	0	1	1	12	12	225	1214.0	576.0	1.0	5.8079273080341745	0.7269428891207478	0.0	0.1939655172413793	0.04952056402140251	47.54364398261263	44.41846462902562	4.0	1.343088572091688	1.0	26.903989621136986	32.64812152293286	14.060479734055722	238.94799999999967	0.27355623100303955	19.525490671396255	29.701961491256952	0.08235294371843338	0.04901961237192154	3.077604967786174	0.2549019753932953	0.27843138575553894	0.12052772019380405	0.13200871773891978	0.12745098769664764	0.0	0.0	0.06273570780061695	0.06444130535825687	0.18333333730697632	1223.6691312387015	574.0429099340969	0.0
12	43	nan	0	CAT	CAT	3202	3202	0	1	1	12	12	271	1117.0	585.0	1.0	2.9088443724243986	0.7866648101563435	0.0	0.28952991452991456	0.0808343398745636	38.139467300138904	40.311288741492746	5.0	1.7780595076267194	1.0	24.806794415650078	23.546557049584496	-63.7884131537981	205.25399999999976	0.4093655589123867	9.282353200018406	18.32156913727522	0.05098039284348488	0.00784314051270485	1.6447682673546882	0.16862745583057404	0.16862745583057404	0.06726342898564062	0.06760726618920745	0.05882352963089943	0.0313725508749485	0.0313725508749485	0.031340216747457204	0.025022463256315578	0.0784313753247261	1120.581121603019	580.0406678062901	0.0
12	44	nan	0	CAT	CAT	3202	3202	0	1	1	12	12	502	1198.0	589.0	1.0	2.736022320638339	0.8547271082367996	0.0	0.3337765957446808	0.10457857263000747	52.472300090810954	47.53945729601885	6.708203932499369	2.4178493114900577	2.0	27.406525629105627	27.237196387283706	-72.8685888645119	245.60399999999956	0.47448015122873344	20.10980448499322	56.85882507264614	0.08627451211214066	0.023529410362243652	0.4767509235824534	0.2549019753932953	0.2549019753932953	0.11234527645247609	0.11326459177817956	0.10196078568696976	0.0470588244497776	0.04313725605607033	0.043153014032039104	0.037574463834398754	0.14509804546833038	1200.6531485094597	577.6324573783344	0.0
12	45	nan	0	CAT	CAT	3202	3202	0	1	1	12	12	284	1089.0	554.0	1.0	3.568808199539097	0.7949987471701854	0.0	0.2880324543610548	0.0865337133209116	43.4391341209007	39.6232255123179	5.385164807134504	1.8566942154180575	1.0	24.559496239432708	26.35065969165764	67.52868648406016	203.08199999999974	0.3722149410222805	9.929412107914686	18.286275124177337	0.05098039284348488	0.00784314051270485	1.2269304046782876	0.14901961386203766	0.14901961386203766	0.06943644830709571	0.06438829269076526	0.05882352963089943	0.03529411926865578	0.027450980618596077	0.027243866506484977	0.023576702081945906	0.06666667014360428	1090.0583315100164	561.8959896957234	0.0
12	46	nan	0	CAT	CAT	3202	3202	0	1	1	12	12	255	680.0	566.0	1.0	3.305488531767839	0.5712612431456693	0.0	0.2777777777777778	0.06862982043971677	35.82546526613743	38.27531841800928	4.242640687119285	1.5384183371616655	1.0	26.0	29.404406000474278	-30.25756754116862	216.0819999999998	0.3522099447513813	15.941176906228065	24.38431441411376	0.062745101749897	0.027450982481241226	2.9831297467552678	0.23529411852359772	0.23529411852359772	0.10487616385676359	0.09562476240828925	0.08627451211214066	0.0313725508749485	0.0313725508749485	0.04756244378065887	0.040865221929501365	0.11764705926179886	674.1982952705664	572.201833392891	0.0
12	47	nan	0	CAT	CAT	3202	3202	0	1	1	12	12	132	716.0	587.0	1.0	9.6309758486533	0.6995860262755401	0.0	0.11764705882352941	0.03396861632800943	46.28563022124377	38.897300677553446	1.0	1.0	1.0	24.803950392148824	33.073322236946915	-46.03559411882525	220.97999999999968	0.1873669268985096	4.607843296602368	4.607843296602368	0.0313725508749485	0.003921570256352425	0.9651491069441474	0.06666667014360428	0.06666667014360428	0.034907903762139154	0.034907903762139154	0.0313725508749485	0.01568627543747425	0.01568627543747425	0.008673509866013722	0.008673509866013722	0.04313725605607033	715.1472340610244	577.2578723440296	0.0
12	48	nan	0	CAT	CAT	3202	3202	0	1	1	12	12	114	998.0	559.0	1.0	7.721472491537389	0.6464253713944471	0.0	0.14709677419354839	0.046493497386957884	37.65186570210249	30.066592756745816	1.4142135623730951	1.0036334523015185	1.0	21.86432666440485	28.727515845350343	81.6888058532582	175.53399999999982	0.2122905027932961	6.2588237300515175	6.3215688318014145	0.0470588244497776	0.00784313678741455	0.9056306207879778	0.08235294371843338	0.08235294371843338	0.055387820619924935	0.05545235817369662	0.05882352963089943	0.0313725508749485	0.0313725508749485	0.010769810912782509	0.010744395612413611	0.062745101749897	996.9423077129331	573.9050869221835	0.0
12	49	nan	0	CAT	CAT	3202	3202	0	1	1	12	12	450	797.0	563.0	1.0	2.0368199569367524	0.2996465422942588	0.0	0.3474903474903475	0.13711327814933177	34.9649973200958	39.408120990476064	6.082762530298219	2.15055859283468	2.0	29.921235400110948	33.35836572024452	-23.42382389567133	203.08199999999974	0.4875406283856988	14.035294495522976	35.94509904831648	0.05882352963089943	0.0156862773001194	2.134799708281965	0.239215686917305	0.239215686917305	0.09173395095113056	0.07987799788514773	0.06666667014360428	0.04313725605607033	0.03921568766236305	0.04797107130838771	0.03453196272192098	0.0941176488995552	798.2753655100453	568.8264237629	0.0
12	50	nan	0	CAT	CAT	3202	3202	0	1	1	12	12	471	1065.0	564.0	1.0	2.0054821143929065	0.7102990597322554	-1.0	0.4361111111111111	0.1094304851168137	40.113136505965386	43.04648650006177	6.324555320336759	2.255184935236145	2.0	24.074072684316544	28.235637805005368	-87.76813995362194	232.56599999999963	0.5328054298642534	13.894118078052998	43.74117784202099	0.062745101749897	0.02352941408753395	0.6756992686826978	0.239215686917305	0.25882354378700256	0.08173010634148822	0.09286874276437578	0.07450980693101883	0.0313725508749485	0.0313725508749485	0.043787397016137763	0.043700219093266476	0.125490203499794	1069.6369015611529	565.6050744186246	0.0
12	51	nan	0	CAT	CAT	3202	3202	0	1	1	12	12	155	1032.0	600.0	1.0	8.273478054936136	0.8670074241889704	0.0	0.13963963963963963	0.04485089777189593	51.13321920457665	40.496913462633174	2.8284271247461903	1.1455813948280598	1.0	21.377470065821502	25.47943871933596	53.319734261689526	208.39399999999972	0.2344931921331316	10.2862747926265	13.007843444123864	0.05882352963089943	0.02549019455909729	3.7365817646114436	0.14509804546833038	0.14509804546833038	0.07912519071251153	0.08392157060725074	0.08431372791528702	0.0235294122248888	0.0235294122248888	0.028360146403491895	0.02826339241444292	0.10980392247438431	1026.429303560741	590.9864334825826	0.0
12	52	nan	0	CAT	CAT	3202	3202	0	1	1	12	12	118	887.0	570.0	1.0	8.723526186181884	0.5970962924744155	0.0	0.15070242656449553	0.034740786432559276	39.941326419720816	34.20526275297414	1.0	1.0	1.0	23.958544810488842	32.03971660147858	-17.542732019352794	206.59799999999981	0.1858267716535433	4.611764849163592	4.611764849163592	0.0313725508749485	0.00784313678741455	0.35389922772330956	0.062745101749897	0.062745101749897	0.03908275295901349	0.03908275295901349	0.03921568766236305	0.0117647061124444	0.0117647061124444	0.009060295145431769	0.009060295145431769	0.0470588244497776	878.8792516863858	580.7295918396454	0.0
12	53	nan	0	CAT	CAT	3202	3202	0	1	1	12	12	307	965.0	593.0	1.0	2.456044635909957	0.625353707631013	0.0	0.28853383458646614	0.10440999050552541	34.56401229946434	38.07886552931954	5.0990195135927845	1.9943010034884991	1.4142135623730951	25.124670278508603	26.971730628780666	-18.756206505784043	192.22199999999975	0.41097724230254346	10.949019931256771	24.894118417054415	0.05882352963089943	0.0156862735748291	0.23673845474109992	0.1764705926179886	0.1764705926179886	0.08170910396460276	0.08108833360604044	0.07058823853731155	0.03529411926865578	0.03529411926865578	0.03957167788916405	0.03296941612401398	0.0941176488995552	966.0916824393429	588.3905166812234	0.0
12	54	nan	0	CAT	CAT	3202	3202	0	1	1	12	12	288	1056.0	573.0	1.0	4.706214918136045	0.9044746579325388	0.0	0.24448217317487267	0.08331027423634098	54.01851926207425	44.10215414239989	5.0	1.7686708991570739	1.4142135623730951	23.08405980400112	23.04037668610532	-52.64311215645493	208.42599999999973	0.3812045003309067	15.235294498503208	31.125491071492434	0.062745101749897	0.039215683937072754	3.532503080093879	0.2862745225429535	0.2862745225429535	0.10805173403193764	0.1080746217760154	0.10196078568696976	0.03529411926865578	0.03529411926865578	0.05768125886705586	0.053305551958384545	0.1411764770746231	1046.4573516738517	586.7347864315593	0.0
12	55	nan	0	CAT	CAT	3202	3202	0	1	1	12	12	443	921.0	578.0	1.0	2.947537061624103	0.7729270130846538	0.0	0.2796717171717172	0.06534208854105042	48.67868226455075	45.18849411078001	5.0	1.909283634681004	1.4142135623730951	31.306548835666955	30.88637771922728	33.27435645090246	291.8839999999993	0.4111368909512761	9.368627676740289	23.27451037056744	0.0470588244497776	0.00784313678741455	1.343681097464081	0.10980392247438431	0.10980392247438431	0.046843138383701445	0.05253839812769174	0.05098039284348488	0.019607843831181526	0.019607843831181526	0.012989792807476565	0.011883723484135071	0.05882352963089943	910.0089300858757	573.4016849537893	0.0
12	56	nan	0	CAT	CAT	3202	3202	0	1	1	12	12	298	861.0	566.0	1.0	4.326772480646335	0.8741835185871275	0.0	0.1964403427818062	0.0543476473073027	51.530208729741325	52.40229002629561	5.385164807134504	1.682208090522375	1.0	25.74359156456315	25.022847353316532	-48.321487072909235	262.49599999999964	0.3138493944181148	8.50980418920517	16.031373031437397	0.0470588244497776	0.00784313678741455	1.1793846565653385	0.0784313753247261	0.0784313753247261	0.050353870942042425	0.053796553796769786	0.05882352963089943	0.01568627543747425	0.01568627543747425	0.01513320928719661	0.013046627043884032	0.062745101749897	854.0733854692515	572.4356653949937	0.0
12	57	nan	0	CAT	CAT	3202	3202	0	1	1	12	12	450	733.0	591.0	1.0	2.520896962580473	0.8491652851765139	0.0	0.32798833819241985	0.09693170020065937	47.5208139769821	48.041648597857254	7.0	2.3327999618829462	2.0	26.873680251604668	25.097033485801347	3.8550505650052695	241.5339999999996	0.45918367346938777	10.670588547363877	37.06274619884789	0.054901961237192154	0.02352941408753395	1.7154012029374248	0.1764705926179886	0.1882352977991104	0.06351540802002308	0.08236165821966197	0.07450980693101883	0.027450980618596077	0.027450980618596077	0.02717029783582899	0.03424886503890121	0.10196078568696976	737.544704255458	592.6246957994825	0.0
12	58	nan	0	CAT	CAT	3202	3202	0	1	1	12	12	249	818.0	564.0	1.0	8.673160480056348	0.9414315030488709	0.0	0.17735042735042736	0.04685075931492892	70.20885852066866	53.150729063673246	3.1622776601683795	1.2686139325466395	1.0	23.758787847867996	23.674727443089456	84.21119661783402	258.43199999999956	0.2569659442724458	13.850980792194605	17.874510321766138	0.05098039284348488	0.011764708906412125	2.8672072557240242	0.21176470816135406	0.21176470816135406	0.07652475575798125	0.07178518201512506	0.062745101749897	0.03921568766236305	0.03921568766236305	0.03353405354605752	0.029893479270311704	0.07450980693101883	822.8168056118836	583.5401490985053	0.0
12	59	nan	0	CAT	CAT	3202	3202	0	1	1	12	12	287	1107.0	599.0	1.0	2.3165417868887985	0.5739591952757994	0.0	0.3665389527458493	0.11929780728211742	31.858389539767966	31.304951684997057	4.47213595499958	1.912313641778301	1.4142135623730951	25.488515639993658	26.088322283364914	67.2111740530932	173.8719999999999	0.46253021756647866	6.878431547433138	16.21176516264677	0.05000000074505806	0.0058823563158512115	0.3677415278951414	0.0784313753247261	0.0784313753247261	0.0550274523794651	0.05648698662943125	0.05686274543404579	0.03529411926865578	0.03529411926865578	0.009579371109803999	0.009320212663299387	0.062745101749897	1100.377842286183	594.9075955824931	0.0
12	60	nan	0	CAT	CAT	3202	3202	0	1	1	12	12	377	1185.0	594.0	1.0	4.1558184315953755	0.8621021712027157	0.0	0.24640522875816995	0.075539058999491	56.31595217651232	51.419840528729765	5.0	1.8304792607160267	1.4142135623730951	28.91384942957448	28.5372354746216	9.263925450268449	250.43199999999956	0.3502090106827682	23.10588303208351	48.9882365912199	0.0833333358168602	0.037254899740219116	3.3369701246211543	0.27843138575553894	0.27843138575553894	0.12626165591302466	0.12994227212525172	0.11568627506494522	0.0470588244497776	0.0470588244497776	0.060274208234643536	0.054429646876667084	0.1725490242242813	1166.6863593112282	593.1290425712046	0.0
12	61	nan	0	CAT	CAT	3202	3202	0	1	1	12	12	130	690.0	577.0	1.0	9.001056187846427	0.7696441164673199	0.0	0.13655462184873948	0.035979878084964	46.00440660488524	38.600518131237564	1.4142135623730951	1.0063725163442014	1.0	22.668899478331955	29.372577343901742	-63.42017023932471	213.08199999999977	0.19388516032811334	6.219608027487993	6.301960971206427	0.03529411926865578	0.011764705181121826	2.1363515152384682	0.11764705926179886	0.11764705926179886	0.04859068771474995	0.048476622855434054	0.0470588244497776	0.019607843831181526	0.019607843831181526	0.01856435652972428	0.01848363230084872	0.05882352963089943	690.4517735112423	587.5183572583762	0.0
12	62	nan	0	CAT	CAT	3202	3202	0	1	1	12	12	564	782.0	587.0	1.0	2.5578478524609456	0.8906259516907984	0.0	0.33511586452762926	0.11101147083733488	55.15024628557821	53.85164807134504	8.54400374531753	2.6481209360231364	2.0	28.632955730174867	25.078837837604436	26.938086258730195	252.67399999999952	0.4997784669915816	15.117647431790829	49.258824944496155	0.05882352963089943	0.0156862773001194	2.270432342660952	0.2078431397676468	0.2235294133424759	0.07956656543047805	0.08733834210017048	0.06666667014360428	0.0313725508749485	0.0313725508749485	0.04290497590614565	0.03992594824170725	0.11372549086809158	790.4094419079686	590.702730654511	0.0
12	63	nan	0	CAT	CAT	3202	3202	0	1	1	12	12	156	1253.0	580.0	1.0	7.717194995615282	0.5675669328887063	0.0	0.14772727272727273	0.036831269089979836	42.741166498324375	34.0147027033899	1.4142135623730951	1.0398282271512589	1.0	28.732508539629215	35.18996749272243	-44.46718333804792	230.70599999999973	0.1989795918367347	17.478431908413768	19.635294748470187	0.05882352963089943	0.06666667014360428	3.8136619536145835	0.30980393290519714	0.30980393290519714	0.12396050998875012	0.12586727402865505	0.13333334028720856	0.0	0.0	0.07919772282354647	0.07568960963456892	0.1764705926179886	1244.4489714781039	588.1052526685138	0.0
12	64	nan	0	CAT	CAT	3202	3202	0	1	1	12	12	819	644.0	604.0	1.0	1.7350055656955772	0.5193979846998621	0.0	0.325	0.13239287450772388	45.71853507771666	56.515484603779164	10.0	3.4706582837280644	2.8284271247461903	40.154117455307244	39.06797246948248	-18.902029268864318	278.8139999999993	0.5186827105763141	26.96862819418311	129.50196439027786	0.07450980693101883	0.0627450942993164	1.5587112316266185	0.3843137323856354	0.43921568989753723	0.1321991578146231	0.1581220566425859	0.125490203499794	0.03529411926865578	0.03529411926865578	0.08484180622822461	0.09960619660379837	0.22745098173618317	648.0584441102011	605.0025436810224	0.0
12	65	nan	0	CAT	CAT	3202	3202	0	1	1	12	12	338	1023.0	610.0	1.0	2.4413283812326867	0.8445211643660562	0.0	0.26953748006379585	0.10981436680066742	40.422308365803026	40.36087214122113	7.0710678118654755	2.3830301458058254	2.0	20.594162090143943	21.647042608593804	54.910395202802114	196.66799999999986	0.48563218390804597	12.356863129884005	38.14902078732848	0.0784313753247261	0.03529411554336548	1.002222455200859	0.1921568661928177	0.22745098173618317	0.09085928771973532	0.11286692540629728	0.11372549086809158	0.04313725605607033	0.04313725605607033	0.037954207590779936	0.040344469968741054	0.14509804546833038	1021.5117187385393	605.4060443967231	0.0
12	66	nan	0	CAT	CAT	3202	3202	0	1	1	12	12	156	1071.0	615.0	1.0	7.70026734086884	0.7960373054476966	0.0	0.15384615384615385	0.03933108840589121	47.30934572704748	39.56008088970496	2.8284271247461903	1.1208355099758358	1.0	25.0	28.633866044981495	73.94603770612186	223.25399999999968	0.2290748898678414	17.247059408575296	19.411765348166227	0.062745101749897	0.02352941408753395	4.344115247415354	0.34117648005485535	0.34117648005485535	0.12870939857145744	0.12443439325747582	0.0784313753247261	0.04313725605607033	0.04313725605607033	0.09194628889286477	0.08690449285155508	0.18039216101169586	1061.2638383542012	604.9373736946258	0.0
12	67	nan	0	CAT	CAT	3202	3202	0	1	1	12	12	333	1215.0	588.0	1.0	2.0565886599134235	0.36441161278445594	0.0	0.37	0.11725846414541245	30.58302553859635	32.802438933713454	6.4031242374328485	2.4218704058715317	2.0	26.679017374167255	28.48007494247598	66.37433597583795	188.90999999999985	0.4706713780918728	22.12549088522792	44.549021046608686	0.07450980693101883	0.04313725233078003	2.1045590155938827	0.3333333432674408	0.3333333432674408	0.1755991340097454	0.13378084398380988	0.11764705926179886	0.054901961237192154	0.0470588244497776	0.07928402168008275	0.06978736311009053	0.17549020051956177	1218.7507922372884	591.279049287356	0.0
12	68	nan	0	CAT	CAT	3202	3202	0	1	1	12	12	559	1005.0	618.0	1.0	2.348712602712153	0.8421245349839622	0.0	0.25595238095238093	0.09983392395773819	50.87891903557491	57.245087125446844	8.94427190999916	3.019165104077794	2.23606797749979	25.69867234685866	27.43814144785123	56.249894318990194	265.2599999999996	0.44989939637826953	19.050980892032385	61.53725664317608	0.062745101749897	0.03529411926865578	1.4099682090945855	0.2705882489681244	0.27843138575553894	0.10026832048438097	0.11008453782321302	0.0941176488995552	0.03529411926865578	0.03529411926865578	0.06275839171872795	0.055136758512394024	0.14509804546833038	1001.7057736672116	613.4191944935453	0.0
12	69	nan	0	CAT	CAT	3202	3202	0	1	1	12	12	279	1148.0	600.0	1.0	3.5409158532919616	0.6837112570663015	0.0	0.23484848484848486	0.061369537613502285	40.52171225603381	36.76955262170047	4.242640687119285	1.5615616628602977	1.0	28.9602161187906	29.57082653430455	15.196566825089901	239.0179999999996	0.327849588719154	14.850980758666992	23.121569242328405	0.05098039284348488	0.011764708906412125	3.4995966033362844	0.24313725531101227	0.24313725531101227	0.09111031140286498	0.08287300803701937	0.062745101749897	0.0313725508749485	0.0313725508749485	0.05927103724619659	0.049382782848181796	0.0941176488995552	1140.91502711891	596.7901967313494	0.0
12	70	nan	0	CAT	CAT	3202	3202	0	1	1	12	12	166	1078.0	616.0	1.0	4.66647826850526	0.8865801093157423	0.0	0.24924924924924924	0.06395758829892677	40.323743165498065	36.124783736376884	4.0	1.3889503759227422	1.0	16.40548925881248	18.65275894421919	-85.11446945009853	180.59799999999984	0.3283877349159248	5.682353109121323	9.074510108679533	0.04313725605607033	0.011764705181121826	1.8736807233957258	0.08627451211214066	0.08627451211214066	0.04984520271159055	0.05466572354626225	0.054901961237192154	0.0235294122248888	0.0235294122248888	0.014155852996533217	0.014493378633187158	0.06666667014360428	1078.8643042403467	610.2649093179942	0.0
12	71	nan	0	CAT	CAT	3202	3202	0	1	1	12	12	238	889.0	616.0	1.0	3.434250072470735	0.7928618275933468	0.0	0.2884848484848485	0.09010862336497526	38.97212954083017	34.828149534535996	5.385164807134504	1.899415688721355	1.0	21.873978132122602	23.749672094552537	-72.29461206937086	182.1839999999999	0.36643571978444955	11.239215951412916	25.545098714530468	0.054901961237192154	0.0470588244497776	2.4058155996180224	0.2235294133424759	0.24313725531101227	0.0906388383178461	0.10733234754004398	0.10196078568696976	0.0313725508749485	0.0313725508749485	0.05722736404774973	0.054522536013350574	0.14901961386203766	891.4774332014055	613.0402210578458	0.0
12	72	nan	0	CAT	CAT	3202	3202	0	1	1	12	12	347	875.0	618.0	1.0	3.0101141797151834	0.6591829835125279	0.0	0.2870140612076096	0.0871083596647883	41.22277627070509	39.824615503479755	6.324555320336759	2.342856200422956	2.0	30.0	30.998809480047093	72.68159044781906	223.73799999999972	0.3633507853403142	11.576470902189612	40.14117751456797	0.05882352963089943	0.045098043978214264	2.3268360146163127	0.21960784494876862	0.2666666805744171	0.07666537021317624	0.11568062684313536	0.1039215698838234	0.019607843831181526	0.019607843831181526	0.04291519908190749	0.06001681036562542	0.16470588743686676	871.9394294529297	615.1898202438961	0.0
12	73	nan	0	CAT	CAT	3202	3202	0	1	1	12	12	249	910.0	619.0	1.0	3.5258576932012504	0.5873154103068975	0.0	0.23579545454545456	0.07477256942574599	36.76517297216589	33.61547262794322	4.47213595499958	1.7100162104054288	1.0	25.440261330256106	29.75619224137778	-56.930543398458774	204.56599999999963	0.34226804123711346	12.431372806429863	32.819608595222235	0.05098039284348488	0.04313725233078003	4.036414247406295	0.27450981736183167	0.27450981736183167	0.09346896846939746	0.13180565700892463	0.15294118225574493	0.03529411926865578	0.03529411926865578	0.06252390065785349	0.06437140311089729	0.18039216101169586	908.8932967002198	617.3033815190552	0.0
12	74	nan	0	CAT	CAT	3202	3202	0	1	1	12	12	272	1272.0	618.0	1.0	4.074851827733403	0.8025791383893329	0.0	0.19883040935672514	0.06662461090774231	45.62269158248795	42.80186911806539	5.0	1.6769354596712016	1.0	21.920310216782973	27.216018743548684	51.92191075179098	226.50199999999973	0.3460559796437659	16.25882399082184	29.537255715578794	0.0784313753247261	0.027450986206531525	1.399191731632637	0.2862745225429535	0.2862745225429535	0.10557677916118077	0.10859285189551027	0.10196078568696976	0.0	0.0	0.06360741441496154	0.054695640262955626	0.13333334028720856	1270.9845990220883	611.7083111850355	0.0
12	75	nan	0	CAT	CAT	3202	3202	0	1	1	12	12	154	858.0	620.0	1.0	7.796196678866404	0.8266941092370852	0.0	0.15098039215686274	0.04708258174330305	48.18136052036549	40.607881008493905	2.8284271247461903	1.1315880072636588	1.0	23.060286729230725	27.109320733159862	42.815646211900564	202.73799999999972	0.23950233281493002	10.01176493987441	12.976470910012722	0.05098039284348488	0.019607841968536377	5.157911283608844	0.21176470816135406	0.21176470816135406	0.07701357646057239	0.08426279811696573	0.062745101749897	0.0313725508749485	0.0313725508749485	0.04332334519857926	0.047873513119562595	0.11372549086809158	850.0625566793216	613.7784829299845	0.0
12	76	nan	0	CAT	CAT	3202	3202	0	1	1	12	12	282	988.0	618.0	1.0	3.332820768273231	0.8137448388395948	0.0	0.2517857142857143	0.09104162934635705	42.302782406938874	40.80441152620633	5.0	1.8579385910094022	1.4142135623730951	23.54616888085018	24.587319586082373	48.92756918534666	197.29199999999975	0.38445807770961143	10.976470874622464	20.313726076856256	0.05098039284348488	0.00784314051270485	2.424642880326987	0.23529411852359772	0.23529411852359772	0.07953964401900336	0.07203448963424204	0.05882352963089943	0.027450980618596077	0.027450980618596077	0.052570963398532844	0.03905937886580935	0.07450980693101883	982.4961389931339	613.7696911299836	0.0
12	77	nan	0	CAT	CAT	3202	3202	0	1	1	12	12	354	661.0	621.0	1.0	3.188492621551501	0.8789183584899976	0.0	0.236	0.08845237335885452	48.38304604819702	53.31041174104736	6.0	2.0438885988027526	1.4142135623730951	23.96551724137931	23.077369921554357	-23.020746933862995	224.25999999999962	0.4267631103074141	13.937255330383778	40.529412902891636	0.06666667014360428	0.03529411554336548	3.2699942306773857	0.3490196168422699	0.35686275362968445	0.08710784581489861	0.11448986695732101	0.10196078568696976	0.019607843831181526	0.019607843831181526	0.06112080900113246	0.06539676241730462	0.1411764770746231	664.7905176639889	618.9544267028404	0.0
12	78	nan	0	CAT	CAT	3202	3202	0	1	1	12	12	813	735.0	608.0	1.0	3.2853675815757986	0.926206863102463	0.0	0.3849431818181818	0.08353708945148672	77.09141326815931	68.00735254367721	7.615773105863909	2.5350118760029092	2.0	30.582292745488314	29.06467402629387	-0.9078232163470284	349.71199999999925	0.4685878962536023	14.607843536883593	52.01568775624037	0.05098039284348488	0.00784314051270485	3.2480699733680387	0.16470588743686676	0.1882352977991104	0.056619548592572067	0.06397993573953305	0.05882352963089943	0.027450980618596077	0.027450980618596077	0.022590461701471425	0.023933293405839356	0.06666667014360428	752.7459287862288	607.3746230431884	0.0
12	79	nan	0	CAT	CAT	3202	3202	0	1	1	12	12	432	1151.0	617.0	1.0	3.1932050321236085	0.7980330421922973	0.0	0.30638297872340425	0.08237995904100713	50.74862544641975	47.53945729601885	5.0	1.8442231927098016	1.4142135623730951	26.97540150984767	30.581816619287466	-8.080560777042436	256.7059999999996	0.41399137517968376	15.737255346029997	31.76470683515072	0.054901961237192154	0.011764708906412125	1.9707898812140594	0.2666666805744171	0.2666666805744171	0.08239400704727746	0.0735294139702563	0.062745101749897	0.0313725508749485	0.0313725508749485	0.04352466726335315	0.03283568552232553	0.0784313753247261	1166.4150617527762	611.6382715911418	0.0
12	80	nan	0	CAT	CAT	3202	3202	0	1	1	12	12	385	1200.0	602.0	1.0	2.231757120867328	0.5100012106542118	0.0	0.35353535353535354	0.10418187443893849	35.47480305093724	36.87817782917155	7.0	2.4764626242184002	2.0	29.589346254432623	30.514491998260926	35.62500570718042	215.4959999999998	0.4367555303460011	13.623529806733131	29.549020495265722	0.05882352963089943	0.011764705181121826	2.137409784464689	0.2705882489681244	0.2705882489681244	0.095269439207924	0.07675070258510577	0.06666667014360428	0.03921568766236305	0.03921568766236305	0.04541635843203135	0.03295856475706612	0.08235294371843338	1200.4314531960297	606.8124751097367	0.0
12	81	nan	0	CAT	CAT	3202	3202	0	1	1	12	12	531	1131.0	626.0	1.0	2.0936825637648027	0.8013791976232122	0.0	0.3587837837837838	0.1494645769243755	45.65978833362928	42.15447781671598	8.06225774829855	2.7439681598423022	2.23606797749979	28.698618332314624	27.311706169714284	47.04427667733371	211.29199999999972	0.5749864645370871	15.631372947245836	53.51764854043722	0.05882352963089943	0.017647061496973038	2.963056344224167	0.3843137323856354	0.38823530077934265	0.10150242173536257	0.10078653209121888	0.06862745434045792	0.03921568766236305	0.03529411926865578	0.07579336121890501	0.07373860179319079	0.11372549086809158	1123.3179453375233	623.3508463455655	0.0
12	82	nan	0	CAT	CAT	3202	3202	0	1	1	12	12	281	1264.0	626.0	1.0	3.151423917463065	0.8610394089332788	0.0	0.25044563279857396	0.0954661081184111	42.336329290059204	41.773197148410844	5.830951894845301	2.0455735930810715	1.4142135623730951	21.196253210408305	21.52964216550824	41.52097286951901	192.32399999999984	0.41598815692079943	7.035294331610203	16.796078965067863	0.05098039284348488	0.00784314051270485	1.1612277919772633	0.09803921729326248	0.10196078568696976	0.05411764870469387	0.05977252300735895	0.05882352963089943	0.0313725508749485	0.0313725508749485	0.013649000927813746	0.0141055950284232	0.06666667014360428	1259.6577165746708	623.9145458755539	0.0
12	83	nan	0	CAT	CAT	3202	3202	0	1	1	12	12	120	1217.0	608.0	1.0	8.18646322037679	0.525348482158665	0.0	0.15306122448979592	0.03591408477209062	38.099224428655425	32.802438933713454	1.0	1.0	1.0	25.068870653902	32.41814116873373	33.94259515997653	204.9099999999997	0.19543973941368079	16.43921610713005	16.43921610713005	0.06666667014360428	0.05098038911819458	2.9284739297451554	0.30980393290519714	0.30980393290519714	0.13699346755941708	0.13699346755941708	0.11372549086809158	0.0470588244497776	0.0470588244497776	0.07262446896902425	0.07262446896902425	0.2078431397676468	1224.6133111240847	619.1526717411305	0.0
12	84	nan	0	CAT	CAT	3202	3202	0	1	1	12	12	225	1041.0	607.0	1.0	3.6080692936352747	0.6194126582197154	0.0	0.2197265625	0.06556215518873089	35.7785132454861	31.78049716414141	4.123105625617661	1.5185891747795512	1.0	24.69328581441254	28.08847911443536	46.429649950424604	207.66799999999975	0.32281205164992827	15.062745470553637	22.57254957407713	0.05098039284348488	0.029411766678094864	3.445334826131199	0.3490196168422699	0.3490196168422699	0.10994704723031852	0.10032244255145391	0.08039215952157974	0.03529411926865578	0.03529411926865578	0.08120390906220863	0.06596774873494216	0.11372549086809158	1045.59920085824	608.7308895158845	0.0
12	85	nan	0	CAT	CAT	3202	3202	0	1	1	12	12	491	949.0	599.0	1.0	4.999807285168197	0.9244896519031303	0.0	0.19577352472089316	0.06066507509067194	73.80939653529327	64.66065264130884	6.708203932499369	2.0569597109571705	1.4142135623730951	28.328158007227973	28.13666895225082	67.4120289338529	318.91599999999937	0.34921763869132294	12.282353242859244	28.321569388732314	0.05098039284348488	0.00784313678741455	0.4442448713277337	0.16078431904315948	0.16078431904315948	0.054346695764863916	0.05768140405037131	0.05882352963089943	0.019607843831181526	0.019607843831181526	0.020854796539769595	0.01584456795513583	0.062745101749897	947.6287731930321	610.6289116240937	0.0
12	86	nan	0	CAT	CAT	3202	3202	0	1	1	12	12	356	1102.0	609.0	1.0	3.841298159744749	0.6949563740435118	0.0	0.2528409090909091	0.0817640290987085	47.898973171159746	44.9221548904324	4.47213595499958	1.7274586973658628	1.4142135623730951	27.5118156434649	34.44184777610793	28.404982729488562	233.9099999999996	0.3975432719151312	15.062745492905378	32.71372638270259	0.054901961237192154	0.0156862773001194	3.9311072719030364	0.2862745225429535	0.30980393290519714	0.08912867155565313	0.09189248983905221	0.06666667014360428	0.03529411926865578	0.03529411926865578	0.0553817570880145	0.0587336413663593	0.10196078568696976	1102.8246223887047	619.6837688934925	0.0
12	87	nan	0	CAT	CAT	3202	3202	0	1	1	12	12	479	705.0	606.0	1.0	4.975086564765287	0.8993281632130522	0.0	0.19098883572567782	0.06494528950115387	71.31085376443535	60.92618484691127	5.0	1.857914881772447	1.4142135623730951	34.32536626506364	31.182407038934567	-56.6025156446593	304.4379999999993	0.33148788927335643	16.56862791441381	39.321569895371795	0.05882352963089943	0.0156862773001194	3.412683388025152	0.19607843458652496	0.19607843458652496	0.07600288034134775	0.08209096011559873	0.06666667014360428	0.027450980618596077	0.027450980618596077	0.03855661333627215	0.03588359972442489	0.10196078568696976	694.1031216114542	624.1520893052085	0.0
12	88	nan	0	CAT	CAT	3202	3202	0	1	1	12	12	449	720.0	612.0	1.0	1.6541800698113274	0.816663038495005	0.0	0.42199248120300753	0.19161599624202738	37.685082786201484	38.07886552931954	7.615773105863909	2.6492042784166214	2.23606797749979	22.272335744186766	21.748618661778128	-79.98291130884104	171.59799999999987	0.6441893830703014	9.494117917492986	41.14902084879577	0.05882352963089943	0.027450978755950928	1.2692774125419808	0.1764705926179886	0.22745098173618317	0.07303167628840758	0.09164592616658301	0.08235294371843338	0.027450980618596077	0.027450980618596077	0.03203769145727997	0.039075968853197286	0.11764705926179886	718.3475650564793	615.627084713303	0.0
12	89	nan	0	CAT	CAT	3202	3202	0	1	1	12	12	336	1275.0	633.0	1.0	2.2527987852644724	0.7474420968090794	0.0	0.30490018148820325	0.12596730713365056	36.587777202406535	38.07886552931954	6.708203932499369	2.344471296063744	2.0	22.742708045234394	24.306246860819186	-18.94365101035417	183.0819999999998	0.4831056793673616	16.40392205864191	38.905883461236954	0.06666667014360428	0.03529411926865578	1.7473822183574947	0.29411765933036804	0.29411765933036804	0.12151053376771785	0.11579131982510998	0.0941176488995552	0.0	0.0	0.07624398877269097	0.0655582052356141	0.16470588743686676	1282.996472115678	632.1481705277603	0.0
12	90	nan	0	CAT	CAT	3202	3202	0	1	1	12	12	204	816.0	621.0	1.0	4.955756221743731	0.4649091878610733	0.0	0.2	0.05270950310020228	37.994600798936894	36.24913792078372	3.605551275463989	1.2813762854781416	1.0	27.580627025585613	33.638837911824446	39.839730369311376	220.53399999999962	0.28060522696011003	7.258823713287711	10.964706158265471	0.04313725605607033	0.00784313678741455	1.8538532559087393	0.11372549086809158	0.12941177189350128	0.04839215808858474	0.053748559599340544	0.05098039284348488	0.019607843831181526	0.019607843831181526	0.014962587484885532	0.018374008083078725	0.05882352963089943	808.0865522221778	622.6920601160175	0.0
12	91	nan	0	CAT	CAT	3202	3202	0	1	1	12	12	366	921.0	636.0	1.0	3.1843325782875564	0.6731563552523394	0.0	0.2431893687707641	0.07388272191040963	43.799352277883465	44.94441010848846	5.656854249492381	2.0676899007369194	1.4142135623730951	30.565452663942736	32.389629046286615	-78.05114780344157	249.50199999999953	0.34923664122137404	16.843137677758932	46.69019730761647	0.08627451211214066	0.039215683937072754	2.2927221188006013	0.27450981736183167	0.27450981736183167	0.10085711184286786	0.12756884510277725	0.125490203499794	0.03921568766236305	0.03921568766236305	0.055359449933386866	0.05311141344267544	0.16078431904315948	923.276667251664	634.3222745277286	0.0
12	92	nan	0	CAT	CAT	3202	3202	0	1	1	12	12	437	986.0	646.0	1.0	2.26827292146991	0.8417504596478315	0.0	0.2599643069601428	0.10691373652264405	44.21254024487482	46.861498055439924	5.830951894845301	2.2758623486061063	2.0	26.059858256302814	23.86888270132759	39.6650210248178	226.63599999999968	0.4626786659608259	7.749019801616669	24.152941916137934	0.05098039284348488	0.00784313678741455	1.3651185819814329	0.08627451211214066	0.09019608050584793	0.04725012074156505	0.05526988996827902	0.05882352963089943	0.019607843831181526	0.019607843831181526	0.011984280575666393	0.011372523945482205	0.062745101749897	980.0779347362819	642.4132164439277	0.0
12	93	nan	0	CAT	CAT	3202	3202	0	1	1	12	12	417	1073.0	626.0	1.0	2.506142845691373	0.8801555716754595	0.0	0.33902439024390246	0.12371473078593753	46.60094310006181	43.9089968002003	5.385164807134504	2.090188297173028	2.0	23.769003286662638	22.120784403818746	-67.65058285778319	205.8079999999997	0.503015681544029	12.431372854858637	42.86666772514582	0.05882352963089943	0.027450978755950928	4.539865126064292	0.23529411852359772	0.30980393290519714	0.08287581903239091	0.10279776432888685	0.07450980693101883	0.03529411926865578	0.03529411926865578	0.04814363396780243	0.05911465650594591	0.14803922176361084	1068.599945111632	631.8632330162268	0.0
12	94	nan	0	CAT	CAT	3202	3202	0	1	1	12	12	305	861.0	628.0	1.0	3.610704861387246	0.475141856444777	0.0	0.2353395061728395	0.08159049733382083	39.75791398809727	35.90264614203248	5.0	1.672123302163787	1.0	30.384615384615383	34.983354652624584	-9.885060394659172	216.73799999999983	0.38903061224489793	11.921568900346756	24.352941796183586	0.05098039284348488	0.011764708906412125	2.998927369015658	0.23529411852359772	0.23529411852359772	0.07450980562716722	0.0798457108071593	0.062745101749897	0.03529411926865578	0.03529411926865578	0.04213633867551045	0.04317425110182486	0.08627451211214066	851.6011272204078	629.6866344725146	0.0
12	95	nan	0	CAT	CAT	3202	3202	0	1	1	12	12	1413	628.0	616.0	1.0	2.606067799272848	0.7760132395007896	0.0	0.3456457925636008	0.14172408213905055	81.8111619003831	74.73285756613352	9.899494936611665	3.5088019083749336	3.0	51.9596611724691	51.59965934185337	-69.67830908780364	353.959999999999	0.5358361774744026	26.407843926921487	191.5921623725444	0.0784313753247261	0.047058820724487305	3.1409388695501326	0.35686275362968445	0.3960784375667572	0.09744591854952578	0.13559247160123455	0.10980392247438431	0.027450980618596077	0.027450980618596077	0.06829134211998582	0.07660225809125248	0.18039216101169586	617.2317831854258	625.0756713513638	0.0
12	96	nan	0	CAT	CAT	3202	3202	0	1	1	12	12	445	827.0	649.0	1.0	2.394039012923404	0.7901217097712462	0.0	0.39732142857142855	0.1401678723682653	44.40747542775226	39.6232255123179	7.0710678118654755	2.570300940602737	2.0	27.0	27.21956138416693	87.55091138261817	199.7379999999997	0.5288175876411171	11.07843167707324	44.88235426321626	0.05882352963089943	0.0313725508749485	2.876870075980733	0.1921568661928177	0.29019609093666077	0.07385621118048827	0.10085922306340732	0.08235294371843338	0.027450980618596077	0.027450980618596077	0.037943865824020984	0.052036078240737055	0.1411764770746231	826.0396679649102	644.39947577011	0.0
12	97	nan	0	CAT	CAT	3202	3202	0	1	1	12	12	307	907.0	627.0	1.0	2.101255310340843	0.6599475258013179	0.0	0.38089330024813894	0.14251763359295586	32.429072881530985	32.7566787083184	4.242640687119285	1.9635937823203704	2.0	24.253562503633297	24.36434171702975	34.53453813570309	164.528	0.5086992543496272	13.443137627094984	49.73725640028715	0.08137255162000656	0.0784313753247261	2.845605317479967	0.29411765933036804	0.35686275362968445	0.10929380184630068	0.16201060716705912	0.1568627506494522	0.03529411926865578	0.03529411926865578	0.06879773967545587	0.08640910801045566	0.239215686917305	905.4829299014137	629.821572174381	0.0
12	98	nan	0	CAT	CAT	3202	3202	0	1	1	12	12	334	1150.0	633.0	1.0	3.4831416306467164	0.7634456370007867	0.0	0.22192691029900333	0.0764821438333956	45.717560488524384	42.01190307520001	5.830951894845301	2.0060248113549988	1.4142135623730951	30.0250410530087	29.527696438107075	26.203058489762228	234.25999999999954	0.32857845548450565	12.501961156725883	25.258824303746223	0.05882352963089943	0.011764705181121826	0.6233398785685492	0.20000000298023224	0.20000000298023224	0.07912633643497395	0.07562522246630606	0.062745101749897	0.03529411926865578	0.03529411926865578	0.03678365681191106	0.031350512083131485	0.08039215952157974	1155.000931528157	633.428970662404	0.0
12	99	nan	0	CAT	CAT	3202	3202	0	1	1	12	12	352	1259.0	640.0	1.0	4.487502902121018	0.8071139142543516	0.0	0.18604651162790697	0.0668720089899463	54.589930696349256	45.5411901469428	6.082762530298219	1.8283244065503488	1.0	30.319554492363253	32.22966251184486	-36.80703441862453	257.1899999999995	0.33176248821866167	13.78823571652174	26.709804724901915	0.054901961237192154	0.011764708906412125	0.22398145060787134	0.21176470816135406	0.21176470816135406	0.07617809788133557	0.07588012705938044	0.062745101749897	0.03529411926865578	0.03529411926865578	0.037720656514993234	0.03343150438411613	0.08627451211214066	1248.3564821505795	644.7772720455673	0.0
12	100	nan	0	CAT	CAT	3202	3202	0	1	1	12	12	246	1308.0	650.0	1.0	2.7557826518317925	0.6905374059581384	0.0	0.2867132867132867	0.1293948630052977	33.68901030652997	32.0624390837628	5.0	1.7463738135263043	1.4142135623730951	21.635657137028154	24.367149392751195	17.992000441137478	154.5659999999999	0.4637134778510839	16.956863146275282	32.49019692838192	0.09019608050584793	0.03529411554336548	2.4610686626646068	0.3333333432674408	0.3333333432674408	0.1474509838806546	0.13207397125358503	0.11764705926179886	0.0	0.0	0.06980296534432433	0.05621710140838978	0.1725490242242813	1303.0900422456687	644.1688594018227	0.0
12	101	nan	0	CAT	CAT	3202	3202	0	1	1	12	12	267	1024.0	632.0	1.0	4.543388043167617	0.7807940471166077	-1.0	0.2119047619047619	0.052944831487736	47.129078138340795	44.553338819890925	3.605551275463989	1.4032476871167403	1.0	26.5644875726975	29.445705518030664	4.673053421679756	251.7379999999997	0.29832402234636873	8.10588251799345	13.847059160470963	0.0470588244497776	0.00784313678741455	1.2845291477185123	0.06666667014360428	0.08235294371843338	0.04768166187054971	0.0518616447957714	0.05098039284348488	0.0235294122248888	0.0235294122248888	0.00813033420426885	0.009649267027793201	0.05882352963089943	1027.0464457706478	634.3571226593792	0.0
12	102	nan	0	CAT	CAT	3202	3202	0	1	1	12	12	226	1176.0	659.0	1.0	7.522659295596627	0.8328082334280197	0.0	0.14487179487179488	0.04190538802903324	57.53514875802894	47.80167361086848	4.0	1.3245534604642135	1.0	30.84133091012274	31.849249072366778	-43.6759907240559	260.3299999999994	0.21371158392434983	10.89411798492074	14.145098462700844	0.05098039284348488	0.00784314051270485	1.9029716957229377	0.16470588743686676	0.16470588743686676	0.06523423943066312	0.06258893125088869	0.05882352963089943	0.0313725508749485	0.0313725508749485	0.023322480489248478	0.021167603242123634	0.06666667014360428	1185.783476606676	645.51039638747	0.0
12	103	nan	0	CAT	CAT	3202	3202	0	1	1	12	12	137	1222.0	650.0	1.0	9.20728033107816	0.2505431637316498	0.0	0.12973484848484848	0.039785846081294894	40.7145151332164	32.2490309931942	2.0	1.023668910124958	1.0	29.785940428178716	39.415943170019204	49.043334992874286	208.0179999999996	0.1816976127320955	14.768627867102623	15.050980813801289	0.05098039284348488	0.0313725508749485	5.860383176205443	0.2705882489681244	0.2705882489681244	0.11188354444774715	0.10986117382336708	0.06666667014360428	0.0313725508749485	0.0313725508749485	0.07474310766053922	0.07410265430736565	0.1725490242242813	1220.5630536999452	635.1995831261928	0.0
12	104	nan	0	CAT	CAT	3202	3202	0	1	1	12	12	632	753.0	635.0	1.0	2.2060072863667526	0.8315974917531059	0.0	0.37551990493166965	0.1064136515253521	52.072678377022434	50.15974481593781	7.0	2.3951175889071097	2.0	31.436338967950938	28.920061640153918	3.867659818015881	273.1899999999995	0.5003958828186856	17.06666711717844	49.74117784947157	0.054901961237192154	0.0156862773001194	2.1472610695079704	0.21176470816135406	0.21176470816135406	0.08325203471794361	0.07870439533144236	0.06666667014360428	0.03529411926865578	0.03529411926865578	0.04135188503620307	0.03253274026811454	0.0941176488995552	743.3785083352406	636.0059918077347	0.0
12	105	nan	0	CAT	CAT	3202	3202	0	1	1	12	12	348	1117.0	641.0	1.0	5.943937485448088	0.9256589814961423	0.0	0.2078853046594982	0.06497436152260225	67.82518763376406	53.150729063673246	4.47213595499958	1.6318917028143676	1.0	26.01701449558131	25.662262737043868	8.023335991784164	259.4319999999995	0.3396778916544656	14.035294570028782	27.345098961144686	0.062745101749897	0.00784314051270485	2.9102524956199924	0.21176470816135406	0.21176470816135406	0.07545857295714399	0.07857787057800197	0.06666667014360428	0.04313725605607033	0.04313725605607033	0.0311876711910075	0.03059126563851036	0.08235294371843338	1095.319518228609	639.7554854530496	0.0
12	106	nan	0	CAT	CAT	3202	3202	0	1	1	12	12	655	778.0	651.0	1.0	2.792332491936281	0.6844702229279641	0.0	0.2769556025369979	0.09773909651804984	55.115599051992405	60.8276253029822	7.810249675906654	2.5566336747438743	2.0	40.13213469645139	40.181521402865265	19.52755323508275	290.19599999999934	0.43710377043710374	19.815686777234077	66.58431549370289	0.05882352963089943	0.0313725471496582	4.343869323596647	0.24313725531101227	0.24313725531101227	0.09303139332034778	0.10165544350183647	0.08235294371843338	0.03529411926865578	0.03529411926865578	0.05170437372249038	0.05146854676953782	0.14509804546833038	785.8168914487775	651.8989928736364	0.0
12	107	nan	0	CAT	CAT	3202	3202	0	1	1	12	12	660	613.0	658.0	1.0	2.684217081075906	0.9026904833848767	0.0	0.2925531914893617	0.15180037907999602	61.65741268051624	56.859475903318	8.602325267042627	2.8912656008985143	2.23606797749979	28.12755396466956	26.53059726996781	-41.85348047874748	233.7439999999995	0.5906040268456376	14.019608248025179	47.85098182037473	0.05882352963089943	0.0156862735748291	1.5406000689477006	0.24705882370471954	0.24705882370471954	0.08011204713157245	0.07250148760662838	0.06666667014360428	0.0313725508749485	0.0313725508749485	0.0356999480956041	0.025147800400033237	0.08235294371843338	623.0738403605143	651.7378298758084	0.0
12	108	nan	0	CAT	CAT	3202	3202	0	1	1	12	12	425	715.0	661.0	1.0	1.9358540534162572	0.6726488523088452	0.0	0.40476190476190477	0.16513008570089002	36.80902548008117	34.52535300326414	7.615773105863909	2.5116664242460565	2.0	28.424187345102904	27.23727414403774	45.2889586235494	179.8399999999998	0.5845942228335625	12.839216064661741	43.023530673235655	0.07450980693101883	0.027450986206531525	0.367795192589914	0.21960784494876862	0.21960784494876862	0.09800928293634917	0.10123183687820154	0.09803921729326248	0.0470588244497776	0.0470588244497776	0.039354630691237576	0.03567819612511479	0.12941177189350128	710.9587093228863	655.52720809169	0.0
12	109	nan	0	CAT	CAT	3202	3202	0	1	1	12	12	725	656.0	635.0	1.0	2.158802262096414	0.6644927551759716	0.0	0.35962301587301587	0.1456300607151144	50.55080314907189	49.33558553417604	8.602325267042627	2.6764611212599747	2.23606797749979	34.533591842107036	37.77634760112746	59.186705831236225	250.11999999999958	0.554069545280856	13.607843536883593	48.46274667046964	0.05098039284348488	0.011764705181121826	0.7473412415495191	0.16470588743686676	0.16470588743686676	0.06838112330092258	0.06684516782133744	0.06666667014360428	0.0313725508749485	0.027450980618596077	0.02045271175768677	0.018709083551479724	0.07450980693101883	664.5489561805606	642.0508982311926	0.0
12	110	nan	0	CAT	CAT	3202	3202	0	1	1	12	12	234	880.0	632.0	1.0	6.196650981155897	0.9217385434976926	0.0	0.22608695652173913	0.057197506773469145	56.62718951509211	44.553338819890925	4.0	1.437454793960585	1.0	22.0	21.960697055789392	-86.1647619169082	226.73799999999963	0.2994241842610365	10.27451009862125	16.945098524913192	0.05098039284348488	0.011764705181121826	4.321557504774289	0.21568627655506134	0.21568627655506134	0.06849673399080833	0.07241495096116748	0.05882352963089943	0.027450980618596077	0.027450980618596077	0.03635773419015942	0.034657335650030784	0.08235294371843338	878.9104373914865	649.2818792127297	0.0
12	111	nan	0	CAT	CAT	3202	3202	0	1	1	12	12	254	852.0	649.0	1.0	3.0556371585128104	0.6703094875144032	0.0	0.25656565656565655	0.092318467127259	35.71810926474383	33.24154027718932	4.47213595499958	1.697427953881617	1.0	25.68825797788056	26.505753835453785	49.01817626834907	185.94199999999978	0.43944636678200694	10.894117955118418	20.709804516285658	0.05098039284348488	0.0156862735748291	2.8951809478644206	0.2078431397676468	0.2078431397676468	0.08511029652436264	0.08153466344994353	0.062745101749897	0.03529411926865578	0.03529411926865578	0.0498613031991852	0.04180138720725163	0.10196078568696976	858.46449535316	652.4860822053892	0.0
12	112	nan	0	CAT	CAT	3202	3202	0	1	1	12	12	469	960.0	663.0	1.0	3.3026759401099786	0.8390371986814905	0.0	0.2528301886792453	0.07908642728714628	55.142865284503934	52.61178575186362	5.0	1.7575408638024992	1.4142135623730951	30.421290150711577	30.00180241617475	5.344894749649763	272.9859999999993	0.40102607952116287	12.513725824654102	27.039216389879584	0.05098039284348488	0.00784313678741455	0.5357417400798733	0.11372549086809158	0.11372549086809158	0.059589170593590965	0.05765291341125711	0.05882352963089943	0.0313725508749485	0.027450980618596077	0.013608936774001068	0.010934380943081558	0.062745101749897	949.8010152133635	656.9664974640399	0.0
12	113	nan	0	CAT	CAT	3202	3202	0	1	1	12	12	357	917.0	651.0	1.0	2.9753733748079414	0.5075468121400258	-1.0	0.31989247311827956	0.08451538037726039	39.40347208130643	37.8021163428716	5.0	1.9800190588940312	1.4142135623730951	29.89903499409273	33.950984456707346	-7.095904533641316	230.39399999999966	0.3903772553307818	14.827451385557652	33.333334390074015	0.05882352963089943	0.027450982481241226	1.5038099924492065	0.2862745225429535	0.2862745225429535	0.09267157115973532	0.09337068456603366	0.0784313753247261	0.0313725508749485	0.0313725508749485	0.04950858585251019	0.04307432139318662	0.12941177189350128	909.6852941461583	652.888117623188	0.0
12	114	nan	0	CAT	CAT	3202	3202	0	1	1	12	12	1255	1068.0	673.0	1.0	1.334884521588088	0.5926115323985426	0.0	0.5235711305798916	0.24263328103888612	50.842939142487246	51.86520991955976	13.0	4.703353623061371	4.123105625617661	45.96194077712559	40.95339798944161	45.61004520118894	254.9479999999996	0.6886145404663924	19.32549073547125	135.53333720192313	0.06666667014360428	0.0313725546002388	2.223205931528945	0.27843138575553894	0.27843138575553894	0.09961593162614046	0.10799469099754831	0.09803921729326248	0.03529411926865578	0.03529411926865578	0.049864670981045474	0.04832500721078017	0.13333334028720856	1074.9451404423396	669.9065420216269	0.0
12	115	nan	0	CAT	CAT	3202	3202	0	1	1	12	12	270	654.0	668.0	1.0	3.7659592545153884	0.7569607933873772	0.0	0.2488479262672811	0.07906701929385623	42.60029986287167	37.16180835212409	4.47213595499958	1.5371819425976716	1.0	28.769822778437526	27.837604519811453	63.78866719122989	207.1519999999998	0.3701165181631254	10.454902298748493	20.69411825016141	0.052941177040338516	0.0156862773001194	2.3577114028509083	0.1411764770746231	0.1411764770746231	0.06923776356787081	0.07664488240800522	0.06666667014360428	0.03529411926865578	0.03529411926865578	0.022521124609063303	0.027054894741681483	0.09803921729326248	648.7667235014894	662.8146673930565	0.0
12	116	nan	0	CAT	CAT	3202	3202	0	1	1	12	12	145	1187.0	665.0	1.0	5.388272581555088	0.7960707822543373	0.0	0.20923520923520925	0.06260802376506702	38.17637861840036	32.55764119219941	3.605551275463989	1.2622138415865067	1.0	19.246245803483074	23.104479005218685	-15.221247996285834	170.59799999999996	0.28487229862475444	5.047058951109648	7.250980578362942	0.04313725605607033	0.00784313678741455	1.3970561595956803	0.0784313753247261	0.08235294371843338	0.04673202732508933	0.050006762609399596	0.05098039284348488	0.019607843831181526	0.019607843831181526	0.012686306847503177	0.01288373007021458	0.05882352963089943	1192.3098972741486	660.3769605083718	0.0
12	117	nan	0	CAT	CAT	3202	3202	0	1	1	12	12	481	1272.0	646.0	1.0	3.0702687990494493	0.9048537533684803	0.0	0.36084021005251316	0.1309947943046507	56.397312419619794	47.50789408087881	6.4031242374328485	2.329305019549835	2.0	25.73606084050562	24.009607354151964	24.971167434790747	214.80799999999962	0.5163714439076758	19.658824134618044	57.76862918958068	0.062745101749897	0.039215683937072754	4.97014993908954	0.30588236451148987	0.30588236451148987	0.11842665141336171	0.12010110018623842	0.10196078568696976	0.0470588244497776	0.03921568766236305	0.06992790534754174	0.06497471635443403	0.1568627506494522	1290.7349127558184	653.1589165651418	0.0
12	118	nan	0	CAT	CAT	3202	3202	0	1	1	12	12	599	763.0	654.0	1.0	3.0623601779259806	0.8608604505361896	0.0	0.34906759906759904	0.0993734558878131	60.87493927184553	53.45091205957107	7.615773105863909	2.7528412957806263	2.23606797749979	31.918264516669723	30.975672237132287	0.6635008191315986	275.2219999999996	0.43706676395476113	15.482353415340185	59.48627630993724	0.06666667014360428	0.027450978755950928	2.3824772395119487	0.19607843458652496	0.2078431397676468	0.08021944774787661	0.09930930936550457	0.0941176488995552	0.0313725508749485	0.0313725508749485	0.0338782415754277	0.03686467148850855	0.125490203499794	757.4608741564051	657.3870393620683	0.0
12	119	nan	0	CAT	CAT	3202	3202	0	1	1	12	12	885	1128.0	677.0	1.0	2.2276364988482413	0.7299646690501367	0.0	0.38562091503267976	0.15026425214085543	58.45879008525033	58.60034129593445	7.810249675906654	2.872303934185945	2.8284271247461903	41.2	39.955699158432594	-56.47353966937447	272.0499999999995	0.5640535372848948	21.129412312060595	108.1607871055603	0.062745101749897	0.035294122993946075	3.1456733622864737	0.26274511218070984	0.30588236451148987	0.09919911883596523	0.12221557865035063	0.09019608050584793	0.03921568766236305	0.03921568766236305	0.06249742194365035	0.06789770732579303	0.18039216101169586	1120.2929190409332	673.5058917140369	0.0
12	120	nan	0	CAT	CAT	3202	3202	0	1	1	12	12	595	1245.0	683.0	1.0	2.7470518867690177	0.8666955123969061	0.0	0.26610017889087656	0.09552255193263513	57.700635528394066	54.817880294662984	7.810249675906654	2.569789715322761	2.0	27.20194746605371	28.78324293754975	-60.602238960422	279.77599999999956	0.4655712050078246	16.333333760499954	54.419609393924475	0.05882352963089943	0.027450982481241226	1.320160189057388	0.2235294133424759	0.2235294133424759	0.0770440271721696	0.09146152839315037	0.08235294371843338	0.03529411926865578	0.03529411926865578	0.036874696039065166	0.03810659275041364	0.11764705926179886	1250.6814873700775	674.3144051288999	0.0
12	121	nan	0	CAT	CAT	3202	3202	0	1	1	12	12	1408	1342.0	691.0	1.0	1.6566570022468377	0.8942061454694381	0.0	0.4138741916519694	0.23246602553957033	70.28244731749479	68.24954212300622	13.0	4.421956905178387	4.0	30.26662633211533	31.462318028958677	50.5630426047678	275.88399999999933	0.7719298245614036	15.360784705728292	127.92549370601773	0.062745101749897	0.023529410362243652	2.7378990978499473	0.1882352977991104	0.239215686917305	0.07245653163079384	0.09085617450711486	0.08235294371843338	0.0	0.0	0.03046562185176375	0.034042907843436165	0.10980392247438431	1335.6070935776831	682.3417123943117	0.0
12	122	nan	0	CAT	CAT	3202	3202	0	1	1	12	12	875	696.0	682.0	1.0	1.6035692970856303	0.36640847540026683	0.0	0.42393410852713176	0.24270958696923622	43.75035345781903	47.265209192385896	9.0	3.2748463118742634	2.8284271247461903	36.77660055828778	40.707695679524704	-4.007004876649595	212.84599999999963	0.693069306930693	15.529412161558867	91.5921592824161	0.062745101749897	0.027450978755950928	3.2813197306066133	0.24313725531101227	0.27843138575553894	0.09243697715213611	0.1046767534656184	0.09019608050584793	0.0313725508749485	0.0313725508749485	0.052438342031411844	0.05234616248360883	0.12941177189350128	694.5436290088226	675.4516183916073	0.0
12	123	nan	0	CAT	CAT	3202	3202	0	1	1	12	12	276	786.0	667.0	1.0	4.070768536168133	0.9102583639267053	0.0	0.26744186046511625	0.10481074267981866	49.411322929729565	43.41658669218482	5.0	1.7618522973997934	1.4142135623730951	19.969592268862563	20.458299309264266	-17.877336677044674	181.90999999999983	0.4558216350123865	16.184314215555787	33.25098135508597	0.0941176488995552	0.027450978755950928	1.2195121906214386	0.23529411852359772	0.23529411852359772	0.12449472473504451	0.12047457012712308	0.11764705926179886	0.027450980618596077	0.027450980618596077	0.04786220193516429	0.04001147627024246	0.14509804546833038	795.3049887915807	665.3398985723635	0.0
12	124	nan	0	CAT	CAT	3202	3202	0	1	1	12	12	816	1145.0	677.0	1.0	2.8940577340680886	0.72001061318393	0.0	0.3148148148148148	0.11452375075939787	63.65902986286339	59.54829972383762	6.708203932499369	2.383574185098913	2.0	39.81306684960106	44.17701462169914	52.85858701695211	299.2279999999994	0.4764963503649635	24.874510519206524	106.6627480648458	0.062745101749897	0.054901961237192154	3.541403690792233	0.3137255012989044	0.3137255012989044	0.10584898093279371	0.13071415204025222	0.11372549086809158	0.03529411926865578	0.03529411926865578	0.06741584374502618	0.07387794059076293	0.1921568661928177	1149.1910732052281	665.87639252356	0.0
12	125	nan	0	CAT	CAT	3202	3202	0	1	1	12	12	490	841.0	657.0	1.0	3.315158778328943	0.8498844060193755	0.0	0.30246913580246915	0.10913256924339915	56.870508061437526	48.33218389437829	6.0	2.1243384945516617	2.0	30.241108038307978	29.96900390583173	31.44814734838214	237.53399999999962	0.4468764249886002	15.568627808243036	48.98431496694684	0.05098039284348488	0.019607845693826675	3.4034398634557217	0.22745098173618317	0.34117648005485535	0.08649237671246131	0.09996798972846294	0.06666667014360428	0.03529411926865578	0.0313725508749485	0.05524283065145432	0.06229341071830696	0.13725490868091583	850.1300136133563	663.1134416549105	0.0
12	126	nan	0	CAT	CAT	3202	3202	0	1	1	12	12	1359	1042.0	667.0	1.0	2.4701866764439355	0.8834706939046254	0.0	0.36493018259935556	0.09729358337078885	83.63050977858737	77.12976079309465	10.295630140987	3.163808311094635	2.8284271247461903	47.401238945632024	39.17975877937783	5.801124018368183	418.9599999999989	0.5216890595009598	24.427451591938734	129.56470934860408	0.054901961237192154	0.023529410362243652	1.908427831748029	0.23529411852359772	0.2549019753932953	0.07447393778030102	0.09533827030802361	0.07058823853731155	0.0313725508749485	0.027450980618596077	0.03975299919060653	0.05130326467570395	0.13333334028720856	1021.0955537294424	665.6747177732698	0.0
12	127	nan	0	CAT	CAT	3202	3202	0	1	1	12	12	325	1263.0	685.0	1.0	2.0130111756748064	0.5733843644246616	0.0	0.3627232142857143	0.13482645415433697	31.597541542809996	32.89376840679705	5.830951894845301	2.2156924379501723	2.0	26.51807397649159	25.887439249123705	-5.57747066447061	174.04399999999995	0.5118110236220472	9.352941412478685	25.94902029633522	0.05882352963089943	0.019607841968536377	1.7794359938653443	0.13725490868091583	0.14901961386203766	0.07364520797227311	0.07984313937333914	0.0784313753247261	0.03529411926865578	0.03529411926865578	0.02308212343308666	0.024718932248875447	0.09803921729326248	1269.7937131887297	683.6782529924956	0.0
12	128	nan	0	CAT	CAT	3202	3202	0	1	1	12	12	86	757.0	671.0	1.0	7.838927024933544	0.7891876242357249	0.0	0.19907407407407407	0.0477636103303291	35.3293363285443	26.570660511172846	1.4142135623730951	1.0048164367717802	1.0	14.504339422013176	21.697588738736464	-3.9119047219987806	150.42000000000002	0.23465211459754434	3.9568628408014774	4.007843233644962	0.03921568766236305	0.003921568393707275	0.5453630772793744	0.0784313753247261	0.0784313753247261	0.04655132753884091	0.04660282829819724	0.0470588244497776	0.027450980618596077	0.027450980618596077	0.009732858616716345	0.009687749487710418	0.05098039284348488	746.5489236749679	676.4050880793924	0.0
12	129	nan	0	CAT	CAT	3202	3202	0	1	1	12	12	189	819.0	666.0	1.0	3.0954013087095054	0.7050731063584617	0.0	0.23275862068965517	0.08784775848662443	31.513941402461054	31.400636936215164	4.47213595499958	1.5997511552604888	1.0	19.677893997964365	22.347626981290798	-42.88488727847303	164.42599999999982	0.4149286498353458	9.54117676243186	18.521569166332483	0.05882352963089943	0.027450982481241226	1.5968173586164358	0.19607843458652496	0.22745098173618317	0.08834422928177649	0.09799772045678562	0.0784313753247261	0.03921568766236305	0.03921568766236305	0.04537491596712478	0.049651886722879	0.13333334028720856	815.2318441523126	670.0531441967781	0.0
12	130	nan	0	CAT	CAT	3202	3202	0	1	1	12	12	142	914.0	674.0	1.0	5.424178352789398	0.7746303882737282	0.0	0.16904761904761906	0.06030880421209945	37.44766181830423	33.015148038438355	3.1622776601683795	1.2183987127915399	1.0	19.6	23.682434310535214	31.730521616406246	172.01199999999986	0.30869565217391304	9.831372793763876	11.592157159000635	0.05098039284348488	0.0156862735748291	4.655318626236441	0.2549019753932953	0.2549019753932953	0.08624011222599891	0.081634909570427	0.062745101749897	0.0313725508749485	0.0313725508749485	0.05399640454638215	0.049417595072891896	0.08431372791528702	902.6633964997926	671.5598782127202	0.0
12	131	nan	0	CAT	CAT	3202	3202	0	1	1	12	12	214	879.0	670.0	1.0	3.290963729624797	0.7761161459127711	0.0	0.25567502986857826	0.08391881602181352	35.84248187278165	35.510561809129406	3.605551275463989	1.4810368513799024	1.0	21.213203435596427	22.601910074440045	47.74137335586056	179.0119999999999	0.39410681399631675	9.847059078514576	16.99607887491584	0.05098039284348488	0.011764705181121826	3.444054119256727	0.22745098173618317	0.22745098173618317	0.07815126252789346	0.07942092932203662	0.05882352963089943	0.0313725508749485	0.0313725508749485	0.050593902438023954	0.04750746325393813	0.0941176488995552	884.1534379321887	672.3816335840436	0.0
12	132	nan	0	CAT	CAT	3202	3202	0	1	1	12	12	585	1219.0	689.0	1.0	3.411486712064122	0.929153604808131	0.0	0.31283422459893045	0.08834510420431278	66.81276807725321	55.54277630799526	8.06225774829855	2.5795978883859636	2.0	29.27946283738674	24.70027270763994	16.03238194317867	288.4639999999996	0.45348837209302334	16.972549382597208	43.23921675235033	0.05098039284348488	0.00784314051270485	5.171066710830284	0.24705882370471954	0.24705882370471954	0.0823910164203748	0.07391319102965868	0.05882352963089943	0.0313725508749485	0.0313725508749485	0.05723991954673542	0.04480188162141942	0.06666667014360428	1202.633774723114	685.4990023640916	0.0
12	133	nan	0	CAT	CAT	3202	3202	0	1	1	12	12	1153	1310.0	698.0	1.0	1.378300633568101	0.5972071606533335	0.0	0.5337962962962963	0.2065629061432496	49.60419875273242	54.45181356024793	12.649110640673518	4.1267396551397155	3.605551275463989	38.21083050088767	39.78688456350526	74.9056133116334	264.84599999999955	0.7051987767584099	16.79215730726719	92.23921844735742	0.05882352963089943	0.011764705181121826	4.362480381600993	0.26274511218070984	0.30588236451148987	0.07958368392069758	0.07999932215729177	0.062745101749897	0.03921568766236305	0.03529411926865578	0.047088073605213866	0.044207667775849106	0.08137255162000656	1305.2552612649088	687.5072063367835	0.0
12	134	nan	0	CAT	CAT	3202	3202	0	1	1	12	12	808	850.0	699.0	1.0	1.7610870856510608	0.6162202781311444	-1.0	0.35084672166739034	0.11530744039985495	47.27688670661633	48.83646178829912	8.06225774829855	2.8673168053569693	2.23606797749979	38.274313539540806	37.234039668022746	21.33623802352827	296.74399999999935	0.5265558813945911	11.882353220134974	45.70980514213443	0.05098039284348488	0.00784313678741455	0.5698880826409778	0.0941176488995552	0.0941176488995552	0.05328409515755594	0.05657154101749311	0.05882352963089943	0.03529411926865578	0.0313725508749485	0.009965415699129917	0.009780154960624392	0.062745101749897	839.3020762055451	697.4703157344996	0.0
12	135	nan	0	CAT	CAT	3202	3202	0	1	1	12	12	251	622.0	675.0	1.0	5.406812679712566	0.8895020314365651	0.0	0.19779353821907014	0.07014666561780004	53.449908577667465	46.010868281309364	4.0	1.4950553610359985	1.0	25.3144227664784	24.42293171651009	2.62734012931698	212.04999999999953	0.3624548736462093	8.470588501542807	15.368627946823835	0.0470588244497776	0.0156862735748291	1.594246762064948	0.125490203499794	0.125490203499794	0.05536332353949547	0.06122959341364078	0.062745101749897	0.019607843831181526	0.019607843831181526	0.021628271567319345	0.020260241450888915	0.07450980693101883	638.7529981743471	676.9400357347251	0.0
12	136	nan	0	CAT	CAT	3202	3202	0	1	1	12	12	318	989.0	673.0	1.0	1.9424637164089578	0.8013680622560596	0.0	0.3803827751196172	0.1426771447458406	34.062886021977256	37.48332962798263	5.830951894845301	2.304480858216836	2.0	19.314342743578884	20.375450057183652	69.36591810385175	167.35599999999985	0.5618374558303887	7.7647061087191105	21.41960845142603	0.0470588244497776	0.011764705181121826	1.0606838838995496	0.1568627506494522	0.1568627506494522	0.06636500947623171	0.06735725928121393	0.05882352963089943	0.03529411926865578	0.03529411926865578	0.030968379228959512	0.02871846145476027	0.0784313753247261	987.1133284319258	673.933723898922	0.0
12	137	nan	0	CAT	CAT	3202	3202	0	1	1	12	12	800	815.0	714.0	1.0	1.5550867804587747	0.7192148960347885	0.0	0.4239533651298357	0.13977023342072822	46.21636578017138	51.73973328110612	9.219544457292887	3.3644802072133215	3.0	35.3177425399753	32.11056199220124	77.14081577152297	268.1899999999995	0.5534417156693185	15.172549419105053	66.69411952793598	0.05882352963089943	0.023529410362243652	0.37208837420298857	0.16470588743686676	0.1764705926179886	0.07548532049305996	0.08336764940991997	0.0784313753247261	0.0313725508749485	0.0313725508749485	0.03423615493289917	0.029801161501066733	0.10588235408067703	810.259598998254	709.1601693292565	0.0
12	138	nan	0	CAT	CAT	3202	3202	0	1	1	12	12	882	966.0	707.0	1.0	2.4633718386499246	0.7568667583029366	0.0	0.3305847076461769	0.11141792630453905	62.21799195701724	58.69412236331676	7.280109889280518	2.594590609393313	2.23606797749979	44.20190792556276	40.66376375193763	-83.42607622742194	315.3999999999993	0.5271966527196653	16.639216179028153	78.50980601646006	0.05098039284348488	0.011764708906412125	5.091922313238258	0.21176470816135406	0.250980406999588	0.06875709164887667	0.08901338550619055	0.062745101749897	0.027450980618596077	0.027450980618596077	0.034202530133507804	0.051092413731858764	0.11764705926179886	965.396603418752	695.5202797056353	0.0
12	139	nan	0	CAT	CAT	3202	3202	0	1	1	12	12	392	713.0	687.0	1.0	2.1257290309504295	0.6280904199585563	0.0	0.3045843045843046	0.118030218401595	36.3691091608252	38.47076812334269	7.211102550927978	2.4678163282793886	2.0	29.589699151190914	28.300271800336876	23.124480979745094	204.29199999999966	0.43076923076923074	12.564706221222878	34.847059827297926	0.054901961237192154	0.019607845693826675	2.6132882649480464	0.23529411852359772	0.23529411852359772	0.08665314635326123	0.08889556078392329	0.07058823853731155	0.0313725508749485	0.0313725508749485	0.048513300788748485	0.044438559997177204	0.11372549086809158	715.437654735765	690.6066846812068	0.0
12	140	nan	0	CAT	CAT	3202	3202	0	1	1	12	12	553	603.0	672.0	1.0	2.0973714893939137	0.8020189542434822	0.0	0.4096296296296296	0.13390507985178057	46.652306772844256	51.0	8.48528137423857	3.064554309049473	2.23606797749979	26.0	27.865356720524538	75.23634683758169	227.80799999999968	0.511326860841424	15.203922010958195	61.1490213945508	0.062745101749897	0.02352941408753395	2.7313966829047134	0.3843137323856354	0.4470588266849518	0.09327559515925272	0.11057689221437758	0.08235294371843338	0.03529411926865578	0.03529411926865578	0.06523789841448359	0.07492415947868433	0.12156862765550613	602.242865392452	674.1774514062704	0.0
12	141	nan	0	CAT	CAT	3202	3202	0	1	1	12	12	196	627.0	707.0	1.0	3.2372890428283942	0.8395829345170073	0.0	0.3010752688172043	0.0916400837704792	35.34621591668903	32.31098884280702	5.0	1.61008464115842	1.0	19.40322520909479	19.20117898081695	78.70142779398334	163.9419999999999	0.4192513368983957	8.313725745305419	15.549020072445273	0.05098039284348488	0.0156862773001194	2.6445955700012926	0.21960784494876862	0.21960784494876862	0.0722932673504819	0.07933173506349629	0.06666667014360428	0.027450980618596077	0.027450980618596077	0.041724139864232956	0.04252786225234507	0.09019608050584793	625.4761664464681	702.8179066549728	0.0
12	142	nan	0	CAT	CAT	3202	3202	0	1	1	12	12	433	760.0	703.0	1.0	2.2108063930302175	0.6884850823644055	0.0	0.3657094594594595	0.11735804938450396	39.97560471101152	41.036569057366385	6.4031242374328485	2.39070406658117	2.0	29.53311493982273	28.992327403993908	-48.54384748184361	215.3239999999997	0.4737417943107221	11.784314021468163	38.917648158967495	0.05882352963089943	0.023529410362243652	2.614699915823282	0.2078431397676468	0.239215686917305	0.07652151961992314	0.08987909505535219	0.0784313753247261	0.0313725508749485	0.0313725508749485	0.03925955631859527	0.04049455439357407	0.11372549086809158	758.1509472048776	699.3165054337394	0.0
12	143	nan	0	CAT	CAT	3202	3202	0	1	1	12	12	642	778.0	678.0	1.0	2.369907927483756	0.8244495989640115	0.0	0.44583333333333336	0.15914510089144138	54.14860786543972	51.894122981316485	6.708203932499369	2.47834086589848	2.0	29.0	30.64461318084123	77.14350603220822	225.15199999999976	0.5881814017407239	11.51764740422368	40.26274638995528	0.05098039284348488	0.011764705181121826	0.3375783168980212	0.10196078568696976	0.10980392247438431	0.0639869300234649	0.06271455823980573	0.062745101749897	0.04313725605607033	0.03529411926865578	0.012930444554277847	0.012555586049980342	0.06666667014360428	781.2805103639738	693.9709749456548	0.0
12	144	nan	0	CAT	CAT	3202	3202	0	1	1	12	12	163	880.0	687.0	1.0	8.702796923231267	0.8980681851698893	0.0	0.16106719367588934	0.03877450323159003	54.99278549366336	43.68065933568311	2.8284271247461903	1.1517991520443096	1.0	19.596014227003042	24.188921287069725	10.940021039213649	229.83999999999972	0.23055162659123055	6.752941334620118	8.223529597744346	0.0470588244497776	0.00784313678741455	0.8886910142037227	0.07450980693101883	0.07450980693101883	0.04929154258846802	0.050451101826652425	0.05098039284348488	0.027450980618596077	0.027450980618596077	0.008950026133570613	0.008992163905218854	0.05882352963089943	889.256557016266	692.7949451643806	0.0
12	145	nan	0	CAT	CAT	3202	3202	0	1	1	12	12	344	1039.0	690.0	1.0	3.6960835581465488	0.7547416895674808	0.0	0.2033096926713948	0.06392262342195323	47.56800445765273	46.010868281309364	6.4031242374328485	2.1146426171267603	1.4142135623730951	31.466453092089544	31.20566168189207	-16.52777777885186	260.0499999999996	0.3279313632030505	12.164706215262413	33.682353902608156	0.05098039284348488	0.0313725508749485	2.951029665737823	0.2078431397676468	0.2549019753932953	0.07155709538389654	0.09791381948432604	0.0784313753247261	0.03529411926865578	0.03529411926865578	0.039557477939620535	0.05132066248106927	0.1411764770746231	1034.1252765425934	690.6062405374416	0.0
12	146	nan	0	CAT	CAT	3202	3202	0	1	1	12	12	496	640.0	713.0	1.0	3.092001630833018	0.9059078042846609	0.0	0.31038798498122655	0.13625715346746756	57.516484919952596	53.823786563191554	7.0710678118654755	2.5429519908833824	2.0	24.033310217279684	24.356791720525372	-58.717277340573645	213.87799999999982	0.5610859728506786	15.411765133962035	59.78431539051235	0.06666667014360428	0.043137259781360626	3.4498475538934263	0.30588236451148987	0.3333333432674408	0.09284195863832552	0.12053289393248458	0.10196078568696976	0.0235294122248888	0.0235294122248888	0.06020615875354517	0.06821335485640684	0.1725490242242813	645.8857986290284	707.8968186194511	0.0
12	147	nan	0	CAT	CAT	3202	3202	0	1	1	12	12	421	1169.0	684.0	1.0	2.56932644505156	0.7368644700084415	0.0	0.35738539898132426	0.13915916934917782	43.480260350427564	41.14608122288197	6.0	2.0822650696598073	2.0	28.248176214748085	29.394416793040232	-66.83501939837193	194.97999999999965	0.5393978219090326	15.109804360195994	48.40000140480697	0.06372549384832382	0.047058820724487305	3.1931843453064834	0.24313725531101227	0.24313725531101227	0.0962407921031592	0.11496437388315195	0.10980392247438431	0.027450980618596077	0.027450980618596077	0.05193030166936767	0.05236665488014062	0.1568627506494522	1163.1038729814559	687.7803435376754	0.0
12	148	nan	0	CAT	CAT	3202	3202	0	1	1	12	12	451	988.0	712.0	1.0	1.6474179179763553	0.5337056167807476	0.0	0.3914930555555556	0.1528365364797599	33.23219592361897	37.0	8.06225774829855	2.6313175846197083	2.23606797749979	27.845337704154478	28.103482242176074	-43.004414066100665	192.5659999999997	0.5658720200752823	11.262745447456837	35.94117755070329	0.05098039284348488	0.011764708906412125	2.0769750482363207	0.1921568661928177	0.2078431397676468	0.0793151087849073	0.07969218969113812	0.062745101749897	0.0313725508749485	0.0313725508749485	0.040204046101746715	0.0390799723241791	0.0941176488995552	990.3234042550347	708.2731041837409	0.0
12	149	nan	0	CAT	CAT	3202	3202	0	1	1	12	12	688	679.0	692.0	1.0	2.5757036352813056	0.871254731077388	0.0	0.3528205128205128	0.1751254581000888	60.266674507656745	49.25444142409901	7.0710678118654755	2.805202277085611	2.23606797749979	28.54538534317314	29.580759667418935	-65.94596274312472	222.18999999999966	0.6029798422436458	24.901961389929056	102.39608084782958	0.10196078568696976	0.047058820724487305	2.3297657354953296	0.29411765933036804	0.29411765933036804	0.1431147206317762	0.14883151286021742	0.1568627506494522	0.0470588244497776	0.0470588244497776	0.06087149147512497	0.05479833169336043	0.1921568661928177	668.142736791303	703.2569797803463	0.0
12	150	nan	0	CAT	CAT	3202	3202	0	1	1	12	12	493	1136.0	690.0	1.0	2.7136488205933897	0.907330610648654	0.0	0.35828488372093026	0.16267123743767287	53.78580397544987	47.43416490252569	7.211102550927978	2.546056859887986	2.0	25.690488054347824	22.61251170846942	60.94366851409337	195.1519999999998	0.5929043896572459	17.29803966730833	50.37647207826376	0.062745101749897	0.03529411926865578	2.997893157225493	0.250980406999588	0.250980406999588	0.11455655408813464	0.1021835133433342	0.0941176488995552	0.04313725605607033	0.0313725508749485	0.05104050841178177	0.04565732220905567	0.136274516582489	1141.665576842966	704.1482173434212	0.0
12	151	nan	0	CAT	CAT	3202	3202	0	1	1	12	12	279	620.0	717.0	1.0	1.963696715775524	0.8207426658287786	0.0	0.3522727272727273	0.15374151221556795	32.46355224772064	34.539832078341085	6.4031242374328485	2.3091748300054946	2.0	17.0	18.546364508718863	29.7513734712873	151.01199999999994	0.5688073394495413	11.164706215262413	26.615687023848295	0.062745101749897	0.021568626165390015	2.0190994650168417	0.3137255012989044	0.3137255012989044	0.10058293887623795	0.09539672768404407	0.08431372791528702	0.0117647061124444	0.0117647061124444	0.07664933669923342	0.052086542705133396	0.10980392247438431	617.3365256972011	712.3324001636987	0.0
12	152	nan	0	CAT	CAT	3202	3202	0	1	1	12	12	554	1112.0	697.0	1.0	2.046045897180257	0.8246593614885788	0.0	0.43045843045843046	0.11140613339402392	46.75915940973468	42.05948168962618	5.830951894845301	2.3515449837557076	2.0	31.42959556587834	26.448368481975244	-8.514100236243452	249.97999999999954	0.5256166982922202	13.22352978028357	36.81176580674946	0.05098039284348488	0.011764708906412125	2.0496669433346013	0.1568627506494522	0.1568627506494522	0.07033792436321049	0.06644723069810372	0.062745101749897	0.019607843831181526	0.019607843831181526	0.028785197650559525	0.021003138444992905	0.07450980693101883	1111.7493341949582	697.7322893341192	0.0
12	153	nan	0	CAT	CAT	3202	3202	0	1	1	12	12	281	590.0	720.0	1.0	2.0874465526464006	0.8470426729584725	0.0	0.39355742296918766	0.11638571120426948	34.15518250954427	34.17601498127012	6.082762530298219	2.0811019908513733	1.4142135623730951	17.164275678005225	18.15432967444064	-75.17694010613435	174.18399999999986	0.5688259109311741	6.737255092710257	17.34509862959385	0.05098039284348488	0.00784313678741455	0.2596108488548411	0.08627451211214066	0.09803921729326248	0.05567979415463022	0.06172632964268274	0.062745101749897	0.0313725508749485	0.0313725508749485	0.00944061757117509	0.011067261832606054	0.06666667014360428	589.26407414554	717.0151480979931	0.0
12	154	nan	0	CAT	CAT	3202	3202	0	1	1	12	12	611	1166.0	722.0	1.0	3.3235973786160957	0.9145040059912695	0.0	0.25082101806239737	0.114776499281331	66.60988445957459	57.55866572463264	8.48528137423857	2.8129400924290686	2.23606797749979	28.532486329393638	26.948816860606872	-66.09009377463614	258.64199999999937	0.4805348014156508	23.39607908949256	81.56470827758312	0.10196078568696976	0.027450986206531525	1.7332841489854405	0.22745098173618317	0.22745098173618317	0.12578537144888474	0.13349379423499694	0.13333334028720856	0.04313725605607033	0.04313725605607033	0.04861179481045471	0.04100226744466761	0.16078431904315948	1173.5325736725458	708.7138324058113	0.0
12	155	nan	0	CAT	CAT	3202	3202	0	1	1	12	12	653	1223.0	718.0	1.0	1.5417372092265824	0.6533027469991285	0.0	0.46018322762508806	0.1749001171776512	40.373483013047405	45.69463863518345	8.54400374531753	3.0838721140153478	2.8284271247461903	31.49119609465606	30.56663362599496	45.31425891620385	216.6039999999996	0.6248803827751196	17.14117693901062	79.29411971196532	0.07450980693101883	0.043137259781360626	0.3275297848872426	0.22745098173618317	0.27450981736183167	0.10388592084248861	0.12143050491878303	0.11372549086809158	0.03529411926865578	0.03529411926865578	0.045709755214101526	0.05327220897867907	0.16078431904315948	1216.9645894776788	712.2647873092142	0.0
12	156	nan	0	CAT	CAT	3202	3202	0	1	1	12	12	1195	1279.0	708.0	1.0	2.3506222378056547	0.8626881279361132	0.0	0.5126555126555127	0.1413452206549256	75.39802850128171	63.56099432828282	8.94427190999916	3.1904136975521773	2.8284271247461903	36.0	38.13151912519162	-7.371661124732106	325.9479999999994	0.5915841584158416	20.99215742200613	107.70980698987842	0.05882352963089943	0.0156862773001194	6.323245822321904	0.2549019753932953	0.29411765933036804	0.07862231244197053	0.09013372969864303	0.06666667014360428	0.03529411926865578	0.03529411926865578	0.04245718156632206	0.04637520051517346	0.11372549086809158	1263.1228427620986	706.8563314629698	0.0
12	157	nan	0	CAT	CAT	3202	3202	0	1	1	12	12	356	898.0	732.0	1.0	2.7153530888943664	0.7108878254195109	0.0	0.2922824302134647	0.09751823044481353	40.589426470160426	42.44997055358225	6.4031242374328485	2.360551072577476	2.0	27.51704251670189	28.54676322338685	-68.68847716356564	214.18399999999966	0.3832077502691066	11.447059113532305	40.26666792482138	0.0784313753247261	0.0313725546002388	1.9933875332337772	0.20000000298023224	0.20000000298023224	0.08235294326282233	0.11310861776635218	0.11372549086809158	0.03529411926865578	0.03529411926865578	0.03800064486613749	0.04098308233827851	0.14509804546833038	899.5260030933925	727.4520841706404	0.0
12	158	nan	0	CAT	CAT	3202	3202	0	1	1	12	12	355	932.0	706.0	1.0	2.358757807057787	0.6930317012507641	0.0	0.3081597222222222	0.0867984936895072	37.472047339200465	42.20189569201838	5.385164807134504	1.9646606150864783	1.4142135623730951	28.17445651649735	27.01386534822407	-49.881242017884695	226.70599999999973	0.4284852142426071	11.568627797067165	23.992157593369484	0.05098039284348488	0.009803922846913338	2.4489297218020742	0.16078431904315948	0.16078431904315948	0.0741578704940203	0.06758354251653376	0.060784315690398216	0.0313725508749485	0.0313725508749485	0.03389894356332661	0.024593094190714593	0.07058823853731155	928.1958156068342	707.3058189515242	0.0
12	159	nan	0	CAT	CAT	3202	3202	0	1	1	12	12	526	713.0	725.0	1.0	2.718567849310646	0.7992351256902103	0.0	0.3219094247246022	0.10493427788970403	51.703595321922734	49.678969393496885	6.324555320336759	2.19646111201883	2.0	33.456724531204145	31.074816295066654	62.103500793105596	250.97999999999968	0.45442764578833694	21.22745167836547	65.57647280022502	0.0941176488995552	0.0313725471496582	1.7945246893836238	0.20392157137393951	0.2078431397676468	0.11412608429228746	0.12467010038065593	0.12941177189350128	0.0313725508749485	0.0313725508749485	0.04444295071589272	0.03988139932304125	0.1568627506494522	715.1575768395976	717.0245186066453	0.0
12	160	nan	0	CAT	CAT	3202	3202	0	1	1	12	12	329	862.0	709.0	1.0	2.92428267850912	0.772269551669578	-1.0	0.29375	0.07105128456430078	41.78503530242132	38.8329756778952	5.0990195135927845	1.785377100018503	1.4142135623730951	26.917818736243124	26.545824085952393	37.764279323536265	241.22199999999964	0.4076827757125155	12.768627814948559	26.02745169773698	0.05098039284348488	0.0156862735748291	3.5021024729895256	0.1725490242242813	0.20392157137393951	0.07881869021573185	0.079110795433851	0.062745101749897	0.0313725508749485	0.0313725508749485	0.03843129990005277	0.036956895935342855	0.10196078568696976	871.2386620670958	716.5641103220617	0.0
12	161	nan	0	CAT	CAT	3202	3202	0	1	1	12	12	226	1142.0	721.0	1.0	5.792139245713484	0.9048268828200304	0.0	0.1772549019607843	0.05794108311788022	53.10278807075592	50.24937810560445	4.47213595499958	1.512074138697303	1.0	22.80262878790331	22.610086629295637	3.33922349362209	221.39399999999975	0.30581867388362655	14.278431817889214	21.26274574548006	0.062745101749897	0.019607841968536377	2.0265983736630724	0.239215686917305	0.239215686917305	0.09582840146234371	0.09408294577646044	0.07450980693101883	0.03529411926865578	0.03529411926865578	0.05072429528390524	0.044961644327854974	0.11764705926179886	1133.7864256482655	718.8201770801643	0.0
12	162	nan	0	CAT	CAT	3202	3202	0	1	1	12	12	908	701.0	729.0	1.0	2.3828177932843437	0.6577311341865895	0.0	0.36553945249597425	0.1310365996304273	59.24646499161753	55.65968020030299	6.708203932499369	2.5111832980766526	2.23606797749979	39.867779193566015	44.627564638806675	-68.84185770549493	295.0879999999994	0.5425754406931579	21.058824077248573	82.6627475079149	0.05882352963089943	0.0313725471496582	3.2401275131957674	0.2235294133424759	0.22745098173618317	0.08848245410608645	0.09103826818052302	0.08235294371843338	0.0313725508749485	0.027450980618596077	0.04359362256464399	0.04115551413049684	0.11764705926179886	691.8647943650375	717.1777598509541	0.0
12	163	nan	0	CAT	CAT	3202	3202	0	1	1	12	12	269	758.0	715.0	1.0	3.6534221297772222	0.7557221928880314	0.0	0.27448979591836736	0.07888076277799508	41.85560458159481	39.11521443121589	5.385164807134504	1.8359050759179723	1.0	26.23086007888067	27.41091451293277	-33.31202496565414	207.01199999999986	0.3551155115511551	14.64313767850399	30.86274592205882	0.062745101749897	0.0470588244497776	1.5177662320320149	0.21176470816135406	0.25882354378700256	0.10610969332249268	0.11473139747977257	0.10588235408067703	0.04313725605607033	0.04313725605607033	0.05105633766313631	0.05697225528128903	0.16078431904315948	750.4039389708946	718.4590851619955	0.0
12	164	nan	0	CAT	CAT	3202	3202	0	1	1	12	12	628	1072.0	705.0	1.0	2.1028170224271294	0.5968685813823901	0.0	0.314	0.09506544720732281	45.2217570931273	54.91812087098393	8.246211251235321	2.849764139257293	2.23606797749979	34.516337990970925	36.283180086840325	62.21929100491071	288.1199999999994	0.43535528596187184	11.654902294278145	36.513726487755775	0.05098039284348488	0.00784313678741455	1.5266289285718895	0.1411764770746231	0.1411764770746231	0.056303875817768814	0.05814287657285951	0.05882352963089943	0.01568627543747425	0.01568627543747425	0.022299893374204037	0.015740883244831288	0.062745101749897	1075.3132853679892	705.8395446318004	0.0
12	165	nan	0	CAT	CAT	3202	3202	0	1	1	12	12	767	1183.0	736.0	1.0	1.3669930394888448	0.5939270626380667	0.0	0.40539112050739956	0.18113731872550592	40.26316658593691	43.41658669218482	9.433981132056603	3.347046186893761	2.8284271247461903	31.400000000000002	32.39247808708287	-18.152167948523594	230.67399999999958	0.6620630125161847	15.196078844368458	62.737256810069084	0.05882352963089943	0.0156862773001194	2.2968088904292645	0.250980406999588	0.250980406999588	0.08733378646188769	0.08179564121260637	0.06666667014360428	0.03529411926865578	0.03529411926865578	0.04443745680046587	0.03660111338042651	0.09803921729326248	1189.5061882812308	732.9335541883204	0.0
12	166	nan	0	CAT	CAT	3202	3202	0	1	1	12	12	885	1055.0	698.0	1.0	3.0558752285236435	0.9383426662010615	0.0	0.295	0.11931779423997402	78.35038896902726	75.7099729229908	9.433981132056603	3.055150634923366	2.23606797749979	29.5918528429322	27.086245163023843	-69.19227337797687	305.2979999999992	0.5479876160990712	20.49411818012595	104.21568919345737	0.0784313753247261	0.03529411554336548	1.6159302343307382	0.250980406999588	0.2549019753932953	0.08833671629364634	0.117757840896562	0.11372549086809158	0.03529411926865578	0.03529411926865578	0.03953876906389641	0.04635796901181676	0.14901961386203766	1050.862539963917	712.8348448212078	0.0
12	167	nan	0	CAT	CAT	3202	3202	0	1	1	12	12	348	773.0	713.0	1.0	4.94667123101471	0.8661456541995198	0.0	0.21481481481481482	0.05961344991819563	59.18988293147287	50.24937810560445	4.47213595499958	1.554669695756365	1.0	29.90963034310432	29.582609982059285	73.29945639317259	270.8459999999994	0.3019522776572668	10.650980649515986	20.560784885659814	0.05098039284348488	0.00784313678741455	1.6514845316449605	0.11764705926179886	0.12941177189350128	0.05462041358726147	0.05908271518867762	0.05882352963089943	0.027450980618596077	0.027450980618596077	0.012957757127443481	0.014091642526730357	0.06666667014360428	774.0946023098544	724.1380888003054	0.0
12	168	nan	0	CAT	CAT	3202	3202	0	1	1	12	12	371	1272.0	759.0	1.0	5.816358475978835	0.9140253155142366	0.0	0.17922705314009663	0.058063144941342584	68.63427761941239	55.97320787662612	5.830951894845301	1.8234543314292273	1.0	27.840110201137456	27.841985388204215	51.91612130847628	283.3619999999994	0.3238760366652117	14.784314125776291	30.53725577518344	0.05098039284348488	0.011764708906412125	4.573551750402094	0.26274511218070984	0.30980393290519714	0.07543017411110353	0.08231066246680173	0.062745101749897	0.0313725508749485	0.0313725508749485	0.04983255919793131	0.05088556205037075	0.08627451211214066	1268.4167201747368	750.4398356443354	0.0
12	169	nan	0	CAT	CAT	3202	3202	0	1	1	12	12	354	1289.0	719.0	1.0	3.9158503873713593	0.8819223946966768	0.0	0.25972120322817316	0.07368542663098923	53.72168643329597	48.46648326421054	5.0	1.8500233378342816	1.4142135623730951	25.871244016636034	25.324114074096077	-84.38733284135621	245.70599999999962	0.3623336745138178	21.631373193114996	44.92941312491894	0.05882352963089943	0.03529411926865578	4.202787478905871	0.30980393290519714	0.3803921639919281	0.12360784681779997	0.12691924611559022	0.08627451211214066	0.0313725508749485	0.0313725508749485	0.08200576980429139	0.08272295568355129	0.19607843458652496	1283.821855636275	733.7858078493713	0.0
12	170	nan	0	CAT	CAT	3202	3202	0	1	1	12	12	1084	1354.0	726.0	1.0	1.1943046538394941	0.6434667709688325	0.0	0.5480283114256825	0.24793975362953	45.58469303780433	52.20153254455275	13.0	4.338322027322636	3.605551275463989	33.703780794706866	34.89389940219507	64.23585527474326	234.39399999999955	0.7641875220303136	13.752941494807601	78.90980614162982	0.05098039284348488	0.0156862735748291	2.811724614729425	0.239215686917305	0.26274511218070984	0.07474424725438913	0.07279502411589467	0.062745101749897	0.0	0.0	0.04615169212057529	0.037478856143230814	0.08235294371843338	1354.5586919769303	720.2202067645864	0.0
12	171	nan	0	CAT	CAT	3202	3202	0	1	1	12	12	125	1117.0	744.0	1.0	7.31608065310096	0.6920126315805298	0.0	0.13440860215053763	0.04211777028053406	39.137277119993385	33.54101966249684	1.4142135623730951	1.0033137084989847	1.0	22.188007849009164	28.252628596272817	33.61840288815118	193.1199999999998	0.2144082332761578	6.580392346717417	6.635294307954609	0.04313725605607033	0.00784313678741455	1.249252033543096	0.09803921729326248	0.09803921729326248	0.05306768021546304	0.05308235446363688	0.05098039284348488	0.0117647061124444	0.0117647061124444	0.015546782921870197	0.01548533308997163	0.062745101749897	1109.134160733849	731.7760047029931	0.0
12	172	nan	0	CAT	CAT	3202	3202	0	1	1	12	12	698	956.0	717.0	1.0	3.023112820789748	0.8676536820395838	0.0	0.3113291703835861	0.09910270468139543	65.58877208820334	58.855755878248644	7.0	2.2759400513413346	2.0	31.42138960848751	32.60870907736777	-78.09544487317369	297.50199999999944	0.45845648604269296	16.247059240937233	56.83921713382006	0.054901961237192154	0.011764708906412125	3.3756550254398143	0.19607843458652496	0.25882354378700256	0.07125903175849664	0.08143154317166197	0.062745101749897	0.0313725508749485	0.0313725508749485	0.030048524896513582	0.04364337232056924	0.0941176488995552	947.2414102258505	722.0867945312355	0.0
12	173	nan	0	CAT	CAT	3202	3202	0	1	1	12	12	476	984.0	726.0	1.0	2.6007820370171797	0.6359142927762507	0.0	0.29768605378361473	0.0772529824929377	44.44333557381264	42.05948168962618	5.0	1.8938868840059602	1.4142135623730951	32.497100462372615	34.29957468731496	-34.73393827459401	278.25999999999937	0.40946236559139804	9.760784573853016	25.341177117079496	0.05098039284348488	0.00784313678741455	0.9888873387475302	0.07450980693101883	0.07450980693101883	0.04784698320516184	0.05323776705268802	0.05098039284348488	0.019607843831181526	0.019607843831181526	0.010657780203854716	0.009602945154430872	0.05882352963089943	971.3379758756718	728.3851748805873	0.0
12	174	nan	0	CAT	CAT	3202	3202	0	1	1	12	12	512	1051.0	753.0	1.0	2.966895517461427	0.8797026261787569	0.0	0.2866741321388578	0.12860232380817296	56.141905997008266	47.16990566028302	7.810249675906654	2.5648034983741286	2.0	26.07090922258577	26.69683639428817	-66.17287516869533	223.67399999999967	0.5044334975369459	17.600000470876694	57.560785844922066	0.07450980693101883	0.0313725471496582	0.8431320545731698	0.26274511218070984	0.27843138575553894	0.10602409922214875	0.11242340985336341	0.09803921729326248	0.04313725605607033	0.04313725605607033	0.05244916166795741	0.050305307650482294	0.14509804546833038	1055.926216120899	742.5065404090317	0.0
12	175	nan	0	CAT	CAT	3202	3202	0	1	1	12	12	591	1154.0	734.0	1.0	1.9652131917289026	0.8005652389898428	0.0	0.37691326530612246	0.1173173548563813	46.64429897198683	55.226805085936306	9.0	3.208133809088806	2.8284271247461903	27.0	27.9513912743894	8.586430585372678	251.60399999999947	0.49978858350951366	9.380392417311668	35.95294235274196	0.05098039284348488	0.00784314051270485	0.8981547302387288	0.10980392247438431	0.10980392247438431	0.05299656732944445	0.06083408181513021	0.062745101749897	0.027450980618596077	0.027450980618596077	0.013392160100039971	0.012246587403072308	0.06666667014360428	1152.7868673535463	736.9852748403172	0.0
12	176	nan	0	CAT	CAT	3202	3202	0	1	1	12	12	419	618.0	760.0	1.0	2.270905346909403	0.5944572256492381	0.0	0.3005738880918221	0.1102195613887181	38.368292422644274	40.792156108742276	7.0710678118654755	2.3295366021836097	2.0	30.785860890500217	30.85298882126097	85.41874833675521	218.56599999999966	0.440126050420168	10.345098349731416	37.84313838882372	0.054901961237192154	0.019607845693826675	3.769152651600173	0.3176470696926117	0.32156863808631897	0.06465686468582135	0.09031775271795636	0.07058823853731155	0.003921568859368563	0.003921568859368563	0.055927035385225886	0.06324923923596773	0.10196078568696976	618.0736787621578	756.5345077625498	0.0
12	177	nan	0	CAT	CAT	3202	3202	0	1	1	12	12	512	654.0	730.0	1.0	3.73519191103866	0.8984743245166532	0.0	0.28444444444444444	0.10042154559878934	63.85294818054638	53.075418038862395	7.0710678118654755	2.318064595135287	2.0	30.153333636793207	28.033108755427204	-51.10123109076172	253.1199999999995	0.4406196213425129	20.596078980714083	64.41568817198277	0.07450980693101883	0.047058820724487305	1.3292075330528814	0.25882354378700256	0.27450981736183167	0.10897396286092108	0.12581189096090384	0.13333334028720856	0.03529411926865578	0.03529411926865578	0.06040582841836498	0.05533588560475205	0.16470588743686676	645.0182637056739	741.4503835792617	0.0
12	178	nan	0	CAT	CAT	3202	3202	0	1	1	12	12	451	750.0	760.0	1.0	3.08818586844659	0.47651475721751907	0.0	0.20754716981132076	0.07061838559659445	44.71526089343708	54.405882034941776	7.280109889280518	2.2587298960524915	1.4142135623730951	39.52838992703399	39.312158181153976	-13.693296555170656	283.29199999999963	0.3427051671732523	23.70588295161724	48.3843150138855	0.05882352963089943	0.03921568766236305	3.3037637639629933	0.2549019753932953	0.2549019753932953	0.11677774853013419	0.10728229493100998	0.0941176488995552	0.0470588244497776	0.0470588244497776	0.06131682791126084	0.051717020980843464	0.14901961386203766	750.6868212217871	754.2921867614605	0.0
12	179	nan	0	CAT	CAT	3202	3202	0	1	1	12	12	757	853.0	723.0	1.0	2.600856734587008	0.9045494639838827	-2.0	0.2742753623188406	0.0929245904138993	65.0855487925449	64.47480127925948	9.219544457292887	2.7521470073555525	2.23606797749979	29.428422442899393	27.750440740970472	31.436980977891483	319.95399999999927	0.5163710777626194	17.631373047828674	73.89019820839167	0.05882352963089943	0.027450982481241226	2.947521242092937	0.20392157137393951	0.30588236451148987	0.07665814368621163	0.09760924466101938	0.0784313753247261	0.0313725508749485	0.0313725508749485	0.037866806518116636	0.05081652879015744	0.12941177189350128	861.4325443243256	728.956002542064	0.0
12	180	nan	0	CAT	CAT	3202	3202	0	1	1	12	12	265	913.0	733.0	1.0	3.2415028840090887	0.7387717231697597	0.0	0.2769070010449321	0.09104051041886717	38.79630821898071	32.14031735997639	4.47213595499958	1.677317047302887	1.0	27.778047258622454	26.146994660059963	55.67598248881737	191.25399999999988	0.42231075697211157	10.486274793744087	19.392157398164272	0.05098039284348488	0.0156862735748291	2.6362593597329074	0.16078431904315948	0.16078431904315948	0.07884417138153449	0.07317795244590292	0.062745101749897	0.03529411926865578	0.0313725508749485	0.03590399261504765	0.02963113158017126	0.08627451211214066	917.5927199179393	735.2147623677104	0.0
12	181	nan	0	CAT	CAT	3202	3202	0	1	1	12	12	1072	1317.0	723.0	1.0	1.5155962451859926	0.7508246566572403	0.0	0.41278398151713513	0.1455843807925878	53.64697495130041	66.52818951391959	13.152946437965905	4.378977041665118	4.0	39.08952892809594	35.43391162711578	-39.595649332291735	304.18999999999926	0.5777418485583401	23.66666727885604	80.83137485384941	0.05098039284348488	0.011764708906412125	1.805380809595151	0.3176470696926117	0.3176470696926117	0.10289855338633061	0.0754024019159043	0.062745101749897	0.03921568766236305	0.019607843831181526	0.07301037683424733	0.04747107351565176	0.07450980693101883	1317.8300019332219	726.4438191151013	0.0
12	182	nan	0	CAT	CAT	3202	3202	0	1	1	12	12	1580	730.0	770.0	1.0	1.594322533331706	0.49948069999855466	0.0	0.5230056272757365	0.16405823729163296	60.4844918465411	60.0	11.661903789690601	4.042464839784946	3.1622776601683795	49.47349737996275	52.39922826133667	33.16487634273788	347.8839999999992	0.6730564430244942	30.7764714024961	171.0666719097644	0.07058823853731155	0.03529411554336548	3.085070338638227	0.239215686917305	0.239215686917305	0.1083678570510426	0.10827004551250911	0.10196078568696976	0.03921568766236305	0.019607843831181526	0.051512906024224925	0.04490893336840184	0.14509804546833038	719.7086791155916	758.5339278811952	0.0
12	183	nan	0	CAT	CAT	3202	3202	0	1	1	12	12	785	1003.0	731.0	1.0	2.666818193850944	0.8212537808771634	0.0	0.3202774377804978	0.08139666301904529	63.37088115904344	61.587336360651285	7.0	2.2396352601342797	2.0	41.50084167101266	36.157085088429945	28.176962282083206	348.1259999999991	0.46299026835741675	20.462745694443583	66.6705901492387	0.05882352963089943	0.019607845693826675	2.6389251825434443	0.20392157137393951	0.20392157137393951	0.07692761539264505	0.08493068808820217	0.0784313753247261	0.019607843831181526	0.019607843831181526	0.03699669916170875	0.033348779272469375	0.10980392247438431	1015.381742238563	738.5965531495565	0.0
12	184	nan	0	CAT	CAT	3202	3202	0	1	1	12	12	326	683.0	755.0	1.0	2.216432239337263	0.7680910461536445	0.0	0.33539094650205764	0.12550614502075466	36.14379437119966	37.589892258425	5.0	1.817477354276873	1.4142135623730951	23.107953784138648	23.144340690136584	57.85468068697811	180.66799999999984	0.5073929961089494	7.729411955922842	18.28235339000821	0.05098039284348488	0.003921568393707275	0.19630750422612944	0.07450980693101883	0.0784313753247261	0.05521008539944887	0.05608083861965709	0.054901961237192154	0.03529411926865578	0.0313725508749485	0.008037752245294055	0.008180349030955462	0.062745101749897	678.8728013877848	753.0827970784783	0.0
12	185	nan	0	CAT	CAT	3202	3202	0	1	1	12	12	256	1064.0	760.0	1.0	5.800653599111394	0.8948703504800062	0.0	0.18156028368794327	0.054426255386606615	56.12826724862035	49.39635614091387	4.47213595499958	1.5372301414683094	1.0	25.115185907671385	25.05151491481552	-28.89592444926769	243.1199999999996	0.28699551569506726	13.874510157853365	25.282353561371565	0.062745101749897	0.027450978755950928	2.7896175699896815	0.24313725531101227	0.25882354378700256	0.0872610701751784	0.09875919359910768	0.0941176488995552	0.03529411926865578	0.03529411926865578	0.045711736333993246	0.047877863303807944	0.11372549086809158	1070.6738017576936	755.8276717672617	0.0
12	186	nan	0	CAT	CAT	3202	3202	0	1	1	12	12	605	1230.0	734.0	1.0	1.8951251422248043	0.754325607723255	0.0	0.3479010925819436	0.13640095546021866	45.16681855693424	46.04345773288535	8.246211251235321	2.832855011516278	2.23606797749979	31.701950628556343	29.652037969570372	0.8364427536816824	236.08799999999948	0.5361098803721754	17.61176517792046	72.13333526812494	0.06666667014360428	0.047058820724487305	1.0398460752527359	0.27450981736183167	0.29019609093666077	0.10121704125241644	0.1192286533357437	0.10980392247438431	0.027450980618596077	0.027450980618596077	0.0622236783029216	0.06023997618072398	0.16078431904315948	1223.724638453899	736.6320539424695	0.0
12	187	nan	0	CAT	CAT	3202	3202	0	1	1	12	12	1920	824.0	736.0	1.0	1.553805993760251	0.7298379750819243	0.0	0.4129032258064516	0.15796378519205617	71.88299283493488	86.05230967266364	14.317821063276353	4.848811076878973	4.0	50.9823498869952	49.14066342954075	19.258687285304134	390.8199999999989	0.6232754422983282	27.27451053634286	206.43137848377228	0.07450980693101883	0.0313725471496582	0.5588781727516298	0.20392157137393951	0.2549019753932953	0.08576890105768195	0.10751634296029806	0.10196078568696976	0.0313725508749485	0.0313725508749485	0.039235237528796554	0.04101222679952919	0.13333334028720856	822.9010068381419	740.5134688544781	0.0
12	188	nan	0	CAT	CAT	3202	3202	0	1	1	12	12	144	667.0	762.0	1.0	3.4815261629469254	0.7918818647997566	0.0	0.26666666666666666	0.09240090042111891	30.529108464336524	27.51363298439521	4.0	1.429968617106266	1.0	17.44133022449836	18.643342229058575	23.49019936974601	139.942	0.41201716738197425	8.384313974529505	11.294117998331785	0.05098039284348488	0.0156862735748291	3.246553015742031	0.21960784494876862	0.21960784494876862	0.08919482951627132	0.07843137498841518	0.062745101749897	0.03529411926865578	0.03529411926865578	0.049346217850786814	0.04292879030703913	0.08235294371843338	658.8284722361318	759.0041666765138	0.0
12	189	nan	0	CAT	CAT	3202	3202	0	1	1	12	12	116	900.0	751.0	1.0	4.818236107709184	0.7713238029934218	0.0	0.21481481481481482	0.07076110185018601	31.858068529634117	26.076809620810597	2.8284271247461903	1.136697519533188	1.0	18.519142007384012	20.27584217351602	2.0282581326415476	143.52799999999996	0.332378223495702	4.756862852722406	6.000000149011612	0.0470588244497776	0.00784313678741455	0.46838946938069304	0.07450980693101883	0.07450980693101883	0.0500722405549727	0.051724139215617346	0.05098039284348488	0.0235294122248888	0.0235294122248888	0.009780407595029352	0.009823021591929122	0.05882352963089943	907.6267973690158	753.6679738438881	0.0
12	190	nan	0	CAT	CAT	3202	3202	0	1	1	12	12	185	1111.0	780.0	1.0	8.508474624875813	0.9420002402784239	0.0	0.1761904761904762	0.043187761741602985	59.9852461659944	50.695167422546305	3.1622776601683795	1.215126819839909	1.0	18.357140719202853	20.131780301633427	80.40487248380612	232.01199999999963	0.26019690576652604	13.156863123178482	19.38823587074876	0.05098039284348488	0.0470588244497776	6.537072425707007	0.22745098173618317	0.22745098173618317	0.09011550084368823	0.10480127497702031	0.0941176488995552	0.0313725508749485	0.0313725508749485	0.04951608884370304	0.053983492001891425	0.1568627506494522	1109.5922330188569	772.4459951586222	0.0
12	191	nan	0	CAT	CAT	3202	3202	0	1	1	12	12	84	1118.0	767.0	1.0	6.073616466176938	0.5515412826781133	0.0	0.1826086956521739	0.05662988680130582	27.712257907741616	22.847319317591726	1.0	1.0	1.0	17.968938717149925	23.116113339873095	-55.71685206381719	136.528	0.2662440570522979	4.07058833912015	4.07058833912015	0.04313725605607033	0.00784313678741455	0.5325276014617234	0.06666667014360428	0.06666667014360428	0.04845938498952559	0.04845938498952559	0.05098039284348488	0.0235294122248888	0.0235294122248888	0.010699400232984548	0.010699400232984548	0.05882352963089943	1121.1618497489146	754.504816936513	0.0
12	192	nan	0	CAT	CAT	3202	3202	0	1	1	12	12	89	1251.0	743.0	1.0	7.992491855080018	0.4604177532129581	0.0	0.16856060606060605	0.045528623447216754	31.84954278931853	25.495097567963924	1.0	1.0	1.0	20.23857702507763	28.272914524617523	-79.62326046872715	156.73200000000003	0.21215733015494637	3.6588236447423697	3.6588236447423697	0.0313725508749485	0.011764705181121826	1.739960458104055	0.06666667014360428	0.06666667014360428	0.04111037803081314	0.04111037803081314	0.04313725605607033	0.0235294122248888	0.0235294122248888	0.011355326795812583	0.011355326795812583	0.05000000074505806	1249.786709562121	753.7792068985488	0.0
12	193	nan	0	CAT	CAT	3202	3202	0	1	1	12	12	784	1339.0	743.0	1.0	1.6473541970335495	0.7375625644298424	0.0	0.4188034188034188	0.16887656212737095	47.517514956548325	51.15662224971465	9.219544457292887	3.2561157227682695	3.0	34.64823227814083	32.08757068368734	81.63599053678915	241.53399999999962	0.6077519379844961	13.988235652446747	57.360786102712154	0.05882352963089943	0.011764705181121826	1.1951126061154416	0.2705882489681244	0.2705882489681244	0.0772830699030207	0.07316426798815326	0.06666667014360428	0.03529411926865578	0.0313725508749485	0.04434783352644511	0.025952613113565056	0.0784313753247261	1336.097969534034	751.3587201380333	0.0
12	194	nan	0	CAT	CAT	3202	3202	0	1	1	12	12	419	1027.0	763.0	1.0	3.71289043505534	0.9561623427064817	-1.0	0.32280431432973805	0.10822977422286147	60.36632748569964	58.008620049092706	6.324555320336759	2.148974058128624	2.0	17.825682494194222	17.677501026206496	2.926280370568983	220.5659999999997	0.5416936005171299	12.792157206684351	35.40784417837858	0.05882352963089943	0.019607845693826675	3.4482212867432667	0.18039216101169586	0.19607843458652496	0.07896393337459476	0.08450559469780092	0.0784313753247261	0.03529411926865578	0.03529411926865578	0.03203875835944595	0.03386586522863362	0.10196078568696976	1020.4472256170739	761.8901318097403	0.0
12	195	nan	0	CAT	CAT	3202	3202	0	1	1	12	12	222	1105.0	784.0	1.0	5.589319905519476	0.9234121419296764	0.0	0.15470383275261324	0.06335216308017848	52.462370584579276	46.010868281309364	4.123105625617661	1.4163603628111676	1.0	21.801511010774945	20.135575622165053	55.23673834636942	209.8459999999997	0.3412759415833974	14.639216143637896	26.078432101756334	0.07450980693101883	0.03921569138765335	2.4753618032580653	0.22745098173618317	0.239215686917305	0.09958650437848908	0.11747041487277628	0.11372549086809158	0.04313725605607033	0.04313725605607033	0.04344189755908833	0.05002401538909571	0.1568627506494522	1100.5063157517084	777.6245112405081	0.0
12	196	nan	0	CAT	CAT	3202	3202	0	1	1	12	12	851	1193.0	764.0	1.0	2.1224548561159904	0.8076455688761287	0.0	0.3649228130360206	0.12780936006843638	58.385261898443545	56.08029957123981	8.246211251235321	2.6887566656184902	2.23606797749979	35.17789704781222	34.427934715204515	28.20707589560282	289.2599999999994	0.5485014502094747	18.274510195478797	65.87451154924929	0.05098039284348488	0.011764708906412125	2.63814272004487	0.23529411852359772	0.239215686917305	0.0798013545654096	0.0774083566971202	0.062745101749897	0.027450980618596077	0.027450980618596077	0.05268610315422862	0.04202987177911098	0.0784313753247261	1208.1723419298394	761.6160257519907	0.0
12	197	nan	0	CAT	CAT	3202	3202	0	1	1	12	12	665	1365.0	781.0	1.0	1.5301472569703518	0.6629071807521311	0.0	0.4618055555555556	0.16515449748846606	40.75274791418424	41.10960958218893	9.219544457292887	3.377702299606829	3.0	34.4408470526112	30.511647128614335	44.35918759250151	224.94199999999967	0.5932203389830508	9.486274756491184	55.294119231402874	0.062745101749897	0.019607841968536377	1.5478786763216497	0.13333334028720856	0.16078431904315948	0.0592892172280699	0.0831490514757938	0.08235294371843338	0.027450980618596077	0.027450980618596077	0.022838600896971775	0.027251691671615952	0.10196078568696976	1362.2287943120782	776.4014893622107	0.0
12	198	nan	0	CAT	CAT	3202	3202	0	1	1	12	12	136	857.0	752.0	1.0	7.486158456475316	0.7551686101273967	0.0	0.1574074074074074	0.04165006348856886	42.58724603421596	35.90264614203248	2.0	1.0299343221460697	1.0	21.123792090310825	27.917243034222313	6.900641153316892	202.5659999999997	0.21690590111642744	5.823529578745365	6.227451156824827	0.03529411926865578	0.011764705181121826	1.519043800220219	0.0784313753247261	0.0784313753247261	0.045143640145312906	0.04579008203547667	0.0470588244497776	0.019607843831181526	0.019607843831181526	0.011871796264862441	0.011944818791025174	0.05098039284348488	867.1064232039266	758.6719143602122	0.0
12	199	nan	0	CAT	CAT	3202	3202	0	1	1	12	12	108	895.0	756.0	1.0	7.395134414015733	0.7105985378618724	0.0	0.16071428571428573	0.04605268168299277	36.89911693723375	29.68164415931166	2.0	1.016929880784687	1.0	19.887921252979304	25.962133665983973	30.271620852022387	171.66799999999986	0.22453222453222454	4.298039333894849	4.494117775931954	0.0313725508749485	0.00784313678741455	0.9925441525145137	0.0784313753247261	0.0784313753247261	0.040933707941855704	0.041612201628999576	0.04313725605607033	0.0235294122248888	0.0235294122248888	0.010890976447456681	0.011468472494749925	0.05098039284348488	895.1300174297529	764.6945899093569	0.0
12	200	nan	0	CAT	CAT	3202	3202	0	1	1	12	12	285	1283.0	765.0	1.0	3.648555897682105	0.909631906387368	0.0	0.30978260869565216	0.07944316707339333	47.51663784571332	45.09988913511872	6.324555320336759	2.0274284978843737	1.0	18.678006438811984	19.73913398523859	-3.5705212847013	212.3239999999998	0.4028268551236749	21.760784901678562	43.54902074113488	0.09019608050584793	0.0627450942993164	1.745510018183678	0.30588236451148987	0.30588236451148987	0.15007437863226594	0.15280358154784168	0.14509804546833038	0.05098039284348488	0.05098039284348488	0.07507385027550817	0.06763921745155384	0.21470588445663452	1290.8050427552323	763.5992796152551	0.0
12	201	nan	0	CAT	CAT	3202	3202	0	1	1	12	12	186	929.0	765.0	1.0	3.5492306233704216	0.6708359537077176	0.0	0.2152777777777778	0.08175758521413852	32.95736488744099	33.83784863137726	3.605551275463989	1.4056691248785673	1.0	20.146415283630184	24.44137207819531	-29.328365644519298	169.0819999999999	0.3447636700648749	6.074509955942631	10.200000293552876	0.0470588244497776	0.00784314051270485	1.0063846178376188	0.10196078568696976	0.10196078568696976	0.05104630215077841	0.05483871125566062	0.054901961237192154	0.027450980618596077	0.027450980618596077	0.013764116948044398	0.013161044692859173	0.062745101749897	923.8719723338548	765.9703960258853	0.0
12	202	nan	0	CAT	CAT	3202	3202	0	1	1	12	12	677	1121.0	784.0	1.0	2.6744033775572675	0.9006522636969132	0.0	0.3280038759689923	0.12106494125360225	62.234654445878284	58.137767414994535	7.280109889280518	2.6374977300956775	2.23606797749979	29.8	27.04348170978999	-47.72425789584125	265.0879999999995	0.535389482008699	18.36078479513526	66.16862940788269	0.05882352963089943	0.027450982481241226	2.4017032782739793	0.21176470816135406	0.22745098173618317	0.09044721573958256	0.09773800503380013	0.0784313753247261	0.019607843831181526	0.019607843831181526	0.05160453472158653	0.0491632294444337	0.13333334028720856	1130.3219344146735	778.9100337937175	0.0
12	203	nan	0	CAT	CAT	3202	3202	0	1	1	12	12	458	669.0	775.0	1.0	2.4274497040986915	0.7984564663819688	0.0	0.28914141414141414	0.13683425821999884	45.58199296034071	48.05205510693585	7.0710678118654755	2.605234653700524	2.23606797749979	25.614449047363873	27.442755032686375	28.281440901144062	205.08799999999957	0.5650832819247378	17.21176515519619	53.46666810661554	0.07450980693101883	0.0313725471496582	2.5948550166262647	0.239215686917305	0.2862745225429535	0.11708683779045027	0.11673945001444441	0.0941176488995552	0.03529411926865578	0.03529411926865578	0.056515107740990236	0.056344565992348244	0.16470588743686676	659.3734047451007	774.7236320970835	0.0
12	204	nan	0	CAT	CAT	3202	3202	0	1	1	12	12	217	1383.0	780.0	1.0	4.830937735163886	0.6927696007201781	0.0	0.2078544061302682	0.053923200087068	41.909530481383804	36.05551275463989	4.123105625617661	1.4772383490430665	1.0	26.82368999275801	30.223434425186976	86.9892704800167	224.8779999999997	0.2868473231989425	6.486274711787701	11.964706249535084	0.0313725508749485	0.019607843831181526	3.7752022058649217	0.12941177189350128	0.12941177189350128	0.04382618048505203	0.05513689515914785	0.0470588244497776	0.01568627543747425	0.01568627543747425	0.02347067536686475	0.02655500147909512	0.08235294371843338	1385.5490003529158	776.2120616040411	0.0
12	205	nan	0	CAT	CAT	3202	3202	0	1	1	12	12	115	587.0	761.0	1.0	6.73069971962611	0.8791807485780518	0.0	0.14687100893997446	0.060764347071511016	40.093337085455445	37.53664875824692	2.8284271247461903	1.1261495113541105	1.0	18.0	19.1040107114533	-47.28035920427658	154.21599999999995	0.2564102564102564	10.72156891785562	12.64313761331141	0.05098039284348488	0.04901961050927639	3.305785855726155	0.3333333432674408	0.3333333432674408	0.1128586201879539	0.10994032707227314	0.07647059112787247	0.01568627543747425	0.01568627543747425	0.08265251930634508	0.07691793281529201	0.16470588743686676	584.1575682457169	768.5276054443275	0.0
12	206	nan	0	CAT	CAT	3202	3202	0	1	1	12	12	553	786.0	761.0	1.0	2.722995555709117	0.8547113235118767	0.0	0.2736269173676398	0.07926717532334276	54.93606643215552	50.60632371551998	7.211102550927978	2.2054816995677515	2.0	32.8896757240136	28.51751016842708	-27.600060041579788	296.0879999999994	0.4542094455852157	13.686274863779545	39.780393317341805	0.05098039284348488	0.011764708906412125	2.4389071834538867	0.1921568661928177	0.1921568661928177	0.062210340289907025	0.07193561178542822	0.062745101749897	0.019607843831181526	0.019607843831181526	0.03146589277686886	0.030754252865218663	0.08627451211214066	777.4746648606342	763.5107452512182	0.0
12	207	nan	0	CAT	CAT	3202	3202	0	1	1	12	12	107	1258.0	768.0	1.0	8.10066493515692	0.9097662604233262	0.0	0.15735294117647058	0.03909331489333828	43.397026411438304	35.4682957019364	1.0	1.0	1.0	15.290505373129482	18.01501212696112	22.17911204005512	185.45799999999988	0.24044943820224718	3.5921569857746363	3.5921569857746363	0.027450980618596077	0.003921570256352425	1.4775173471598464	0.05882352963089943	0.05882352963089943	0.03357156061471623	0.03357156061471623	0.0313725508749485	0.019607843831181526	0.019607843831181526	0.008116503708191525	0.008116503708191525	0.03921568766236305	1243.8417030835517	768.9781659590624	0.0
12	208	nan	0	CAT	CAT	3202	3202	0	1	1	12	12	569	1096.0	799.0	1.0	5.339054085615054	0.9500528929092917	0.0	0.18237179487179486	0.0788543434180848	83.86434707532867	69.29646455628166	6.082762530298219	2.128130559174939	2.0	22.82128302493332	26.17313440383133	38.67580483200373	301.12599999999924	0.4227340267459138	22.52549083903432	60.40784488618374	0.06666667014360428	0.0313725546002388	2.2724521700936284	0.239215686917305	0.2666666805744171	0.10101116968176825	0.10616492950120165	0.09803921729326248	0.03921568766236305	0.03921568766236305	0.042413312153967535	0.04399003258511408	0.13333334028720856	1083.4728641912404	784.4431316367044	0.0
12	209	nan	0	CAT	CAT	3202	3202	0	1	1	12	12	181	1336.0	780.0	1.0	5.059062447930216	0.7888609958991696	0.0	0.2011111111111111	0.05461086248030653	41.14875969733523	35.35533905932738	4.0	1.368911425640724	1.0	23.362012040005823	25.288861683818403	4.281440835476816	204.0819999999997	0.27824750192159875	6.58823549002409	9.533333603292704	0.0470588244497776	0.00784313678741455	0.7200913245865278	0.08235294371843338	0.08235294371843338	0.05107159294592318	0.0526703513994072	0.05098039284348488	0.0313725508749485	0.0313725508749485	0.011955340246688304	0.010962374709665846	0.05882352963089943	1327.1797613461065	779.1772932715371	0.0
12	210	nan	0	CAT	CAT	3202	3202	0	1	1	12	12	323	596.0	763.0	1.0	2.9031378902550222	0.8286224563129901	0.0	0.26827242524916944	0.09109823976111861	42.645424726615346	42.190046219457976	7.0	2.292500459052405	1.4142135623730951	23.306303520373707	23.873243375127288	80.56568673718589	211.08199999999982	0.39753846153846156	12.941176850348711	36.32549116015434	0.05882352963089943	0.03921568766236305	3.1296781804626894	0.3176470696926117	0.3176470696926117	0.09310199172912742	0.11246282092927042	0.08627451211214066	0.0313725508749485	0.0313725508749485	0.0799380466735332	0.07074472206386295	0.15000000596046448	595.5996977223514	767.4582748663977	0.0
12	211	nan	0	CAT	CAT	3202	3202	0	1	1	12	12	655	1004.0	794.0	1.0	1.678590946841376	0.39754248926230523	0.0	0.47985347985347987	0.23894864938639082	38.98872215600427	38.600518131237564	8.0	2.740411671471307	2.23606797749979	32.722941982497915	35.775418541519755	78.50511019316725	185.59799999999981	0.6887486855941115	15.435294542461634	70.41568841785192	0.0784313753247261	0.029411762952804565	0.5173940664620603	0.1921568661928177	0.1921568661928177	0.10154799041093181	0.10750486781351438	0.1039215698838234	0.0470588244497776	0.0470588244497776	0.03846852289801738	0.03553605983648719	0.13333334028720856	1006.132713267757	784.9330586022039	0.0
12	212	nan	0	CAT	CAT	3202	3202	0	1	1	12	12	608	1174.0	766.0	1.0	3.886333504936962	0.907227026223281	0.0	0.21714285714285714	0.08103605063010216	71.43735730237552	62.433965115151864	5.385164807134504	1.9986353167404824	2.0	29.761072753527692	30.049504510635654	-41.417072244120476	307.05599999999913	0.43459614010007147	22.305882945656776	49.674511205405	0.05882352963089943	0.0156862773001194	4.592399269964203	0.23529411852359772	0.23529411852359772	0.09333005416592793	0.08170149869310032	0.06666667014360428	0.04313725605607033	0.04313725605607033	0.046421672788712114	0.03719382349242418	0.09803921729326248	1155.4369621748804	777.0449198987574	0.0
12	213	nan	0	CAT	CAT	3202	3202	0	1	1	12	12	737	803.0	764.0	1.0	3.0034180711649885	0.7355770734210432	0.0	0.2837889872930304	0.11727598106610695	62.11154147560702	55.94640292279746	8.48528137423857	2.594432066206757	2.0	44.052723945820105	42.076907545763405	35.61068915981498	281.01799999999935	0.47810574116120663	20.717647651210427	80.4196104388684	0.07058823853731155	0.035294122993946075	3.048024019983972	0.19607843458652496	0.239215686917305	0.09332273716761454	0.1091175175561308	0.11372549086809158	0.027450980618596077	0.027450980618596077	0.040139170827323066	0.04158847758332343	0.14509804546833038	816.0397913080607	771.0653923015365	0.0
12	214	nan	0	CAT	CAT	3202	3202	0	1	1	12	12	249	854.0	792.0	1.0	4.443364585282734	0.25123292845687406	0.0	0.22232142857142856	0.05566600636366052	38.14059739587268	37.64306044943742	3.605551275463989	1.4053635128809847	1.0	30.59411708155671	36.91730097923252	80.63445020140483	237.08799999999968	0.31086142322097376	9.41176494769752	17.282353410497308	0.0470588244497776	0.0156862735748291	2.943615273880776	0.16078431904315948	0.16470588743686676	0.058823530923109504	0.06940704180922613	0.05882352963089943	0.027450980618596077	0.027450980618596077	0.02692064825535457	0.032846329493267386	0.09019608050584793	860.0968913064787	786.0653506087372	0.0
12	215	nan	0	CAT	CAT	3202	3202	0	1	1	12	12	670	628.0	773.0	1.0	2.381593881831057	0.76175932186345	0.0	0.3394123606889564	0.10590784870915176	53.47476080831137	49.24428900898052	7.810249675906654	2.6129688933538997	2.23606797749979	36.44383116782152	34.64416497354695	44.12179706778892	281.9539999999994	0.4970326409495549	14.360784721560776	45.42353087011725	0.05098039284348488	0.011764708906412125	2.5875424581980915	0.23529411852359772	0.23529411852359772	0.06871188861990803	0.06779631473151827	0.062745101749897	0.0117647061124444	0.0117647061124444	0.04704017698526375	0.031172690383175515	0.07450980693101883	636.2160925582098	779.8759389148112	0.0
12	216	nan	0	CAT	CAT	3202	3202	0	1	1	12	12	599	953.0	765.0	1.0	3.0193932794883396	0.9031461988028564	-1.0	0.20181940700808626	0.07063749175990239	62.318936551219394	61.554853586049575	9.0	2.628459129830652	2.0	26.813586567046787	26.755584601092707	-41.52166397010666	326.4379999999992	0.42954463965579076	13.937255246564746	43.93725607357919	0.05098039284348488	0.011764708906412125	2.339960588416822	0.16470588743686676	0.18039216101169586	0.060861376622553476	0.0733510118089803	0.062745101749897	0.027450980618596077	0.027450980618596077	0.02370168681793313	0.028800905832542623	0.08627451211214066	950.0188325613125	768.6503927046966	0.0
12	217	nan	0	CAT	CAT	3202	3202	0	1	1	12	12	691	1044.0	770.0	1.0	2.0037983763273033	0.883714257509864	0.0	0.43214509068167606	0.1931129320394412	53.76051629716841	47.80167361086848	9.0	3.0942248099433987	2.8284271247461903	27.24194551616345	25.161363876647528	-45.65846820431621	212.04999999999973	0.650047036688617	15.294118110090494	62.10588415712118	0.07450980693101883	0.0156862735748291	0.4246178593017028	0.18039216101169586	0.1921568661928177	0.09325681774445423	0.08987826940249086	0.08235294371843338	0.04313725605607033	0.04313725605607033	0.029648494597521873	0.025678404246119946	0.09803921729326248	1037.0436951502459	778.0986929329562	0.0
12	218	nan	0	CAT	CAT	3202	3202	0	1	1	12	12	318	1280.0	776.0	1.0	3.4469339286682037	0.7937171617897175	0.0	0.2804232804232804	0.06276533664178623	45.13619546869033	45.27692569068709	5.385164807134504	1.9313008004564507	1.0	25.503645916930775	27.45576066265118	19.77018730984175	252.32399999999961	0.33125	8.345098312944174	18.219608403742313	0.045098040252923965	0.011764705181121826	2.0417691224923633	0.14509804546833038	0.14509804546833038	0.05057635341178287	0.05729436604950413	0.05882352963089943	0.019607843831181526	0.019607843831181526	0.022840476199301102	0.020193076975742116	0.06666667014360428	1284.4877314018556	777.5337925259538	0.0
12	219	nan	0	CAT	CAT	3202	3202	0	1	1	12	12	230	792.0	781.0	1.0	3.4245208679236785	0.5479143696866985	0.0	0.23232323232323232	0.06570273606077397	34.36751801024228	32.28002478313795	4.47213595499958	1.586741113717686	1.0	25.923189709329414	28.749611902600563	-76.56195788221652	209.7379999999997	0.3389830508474576	5.168627590872347	10.717647411860526	0.0313725508749485	0.011764708906412125	2.6240649546550996	0.06666667014360428	0.0784313753247261	0.03665693326859821	0.04659846700808924	0.05098039284348488	0.0117647061124444	0.0117647061124444	0.014250719621840335	0.017097301606769776	0.062745101749897	791.362239273163	783.8668130316134	0.0
12	220	nan	0	CAT	CAT	3202	3202	0	1	1	12	12	235	1182.0	781.0	1.0	6.636473851446547	0.9121147902390656	0.0	0.13428571428571429	0.047980659192893765	58.278818828739276	53.31041174104736	3.605551275463989	1.3889952888611163	1.0	20.090194462871487	23.890520858042436	-31.017038619384497	248.08799999999962	0.2658371040723982	15.901961166411638	21.925490766763687	0.05882352963089943	0.023529410362243652	4.620612317344625	0.21960784494876862	0.21960784494876862	0.09876994513299155	0.09329996070963271	0.07450980693101883	0.03529411926865578	0.03529411926865578	0.050765791712677075	0.04651949640904453	0.11862745136022568	1168.0933643343405	788.6018601091909	0.0
12	221	nan	0	CAT	CAT	3202	3202	0	1	1	12	12	325	961.0	777.0	1.0	5.912826669968892	0.9331525856033902	0.0	0.14412416851441243	0.048821661592535745	65.77901383353313	58.728187440104094	5.656854249492381	1.7906958854635664	1.0	25.935568173804377	23.646274804486765	-58.34360472824219	289.2279999999995	0.3287809812847749	13.513725837692618	32.44313815794885	0.05882352963089943	0.03921569138765335	5.951295357981421	0.18039216101169586	0.2078431397676468	0.07265443998759472	0.09982504048599647	0.10196078568696976	0.027450980618596077	0.027450980618596077	0.035383453785370805	0.04630190960573278	0.13235294818878174	959.0083403839407	779.7896772492819	0.0
12	222	nan	0	CAT	CAT	3202	3202	0	1	1	12	12	541	759.0	820.0	1.0	2.589159657115019	0.7665416661544212	0.0	0.25688509021842354	0.0717840472153683	50.23840844089769	53.600373133029585	6.4031242374328485	2.2280712784647894	2.0	37.16491314709035	32.26283343129649	74.17543057022948	307.74399999999935	0.3832801983705278	9.866666873916984	29.105883134528995	0.05098039284348488	0.00784313678741455	1.2006837668768446	0.08235294371843338	0.08235294371843338	0.045891473832172014	0.05380015366826062	0.054901961237192154	0.01568627543747425	0.01568627543747425	0.012135659256404075	0.011444166582232768	0.062745101749897	755.0524117399716	809.8668822632836	0.0
12	223	nan	0	CAT	CAT	3202	3202	0	1	1	12	12	984	978.0	775.0	1.0	2.0402933897134257	0.7969968428313241	0.0	0.411371237458194	0.15362713136699035	61.16266611189507	56.79788728465171	9.433981132056603	3.1695549987024516	2.8284271247461903	43.08131845707603	36.941239337202866	79.2500329161586	283.70599999999956	0.5858886573384936	18.725490726530552	75.83921805396676	0.054901961237192154	0.011764708906412125	1.1651195861416004	0.1882352977991104	0.1882352977991104	0.08002346464329296	0.07707237607110443	0.062745101749897	0.0313725508749485	0.0313725508749485	0.03858418408040051	0.03168603181416481	0.09019608050584793	980.0541910254459	785.2505299920992	0.0
12	224	nan	0	CAT	CAT	3202	3202	0	1	1	12	12	95	1260.0	795.0	1.0	5.5814252350638744	0.7424303368995411	0.0	0.16156462585034015	0.05879333859424686	30.561330678569117	27.018512172212592	1.4142135623730951	1.0087202855236441	1.0	16.2246440500286	20.473746747140233	20.717830069686315	142.496	0.289193302891933	2.8313726549968123	2.8980393251404166	0.027450980618596077	0.003921570256352425	0.20190780858620985	0.0470588244497776	0.0470588244497776	0.03044486725803024	0.03050567710674123	0.0313725508749485	0.0117647061124444	0.0117647061124444	0.00783043173012221	0.007763871136857239	0.03529411926865578	1271.941813294788	796.2043301955448	0.0
12	225	nan	0	CAT	CAT	3202	3202	0	1	1	12	12	646	1088.0	821.0	1.0	4.461070341702517	0.9075055122531381	0.0	0.20960415314730693	0.06649387844980736	78.89811232837086	70.22819946431775	6.4031242374328485	1.975163356761058	1.4142135623730951	33.034047380953766	33.14037659177531	59.04757920112685	349.40599999999904	0.37634721817652195	18.16862791404128	42.301961954683065	0.05098039284348488	0.00784313678741455	2.870446465075383	0.18039216101169586	0.18039216101169586	0.0696116012032233	0.06548291324254345	0.05882352963089943	0.03921568766236305	0.03921568766236305	0.029866579317029008	0.021749236600940244	0.06666667014360428	1077.7539630630347	805.9301009818851	0.0
12	226	nan	0	CAT	CAT	3202	3202	0	1	1	12	12	364	1398.0	807.0	1.0	3.8014149035191878	0.7023217974271773	0.0	0.22778473091364204	0.07802789972694592	48.345623403903794	46.52956049652737	5.0	1.69171767688481	1.4142135623730951	32.89606693074713	34.415296231317214	35.362434914410045	242.1199999999995	0.35546875	12.196078762412071	25.68235370516777	0.05098039284348488	0.011764708906412125	0.7586667752943635	0.239215686917305	0.239215686917305	0.06851729641804534	0.07055591677243893	0.062745101749897	0.0313725508749485	0.0313725508749485	0.035365475849264895	0.0300582374109336	0.0784313753247261	1395.7692777536522	799.2997404133598	0.0
12	227	nan	0	CAT	CAT	3202	3202	0	1	1	12	12	170	578.0	812.0	1.0	7.66164556886098	0.806885369584268	0.0	0.17	0.048853149407522035	49.574144479349286	40.024992192379	3.1622776601683795	1.2098559763098256	1.0	23.533936216582084	29.283846216488453	-86.89290927238764	209.11399999999963	0.2288021534320323	16.247059229761362	20.850980926305056	0.05882352963089943	0.027450982481241226	1.247319227944586	0.41960784792900085	0.41960784792900085	0.11946367080706884	0.12265282897826503	0.0784313753247261	0.03921568766236305	0.03921568766236305	0.09504530067177694	0.09266761212484133	0.1764705926179886	581.4873048646567	800.3631747413057	0.0
12	228	nan	0	CAT	CAT	3202	3202	0	1	1	12	12	493	841.0	788.0	1.0	1.9601585931555874	0.5862110561659575	0.0	0.3717948717948718	0.15647246713791374	38.5519394322576	39.05124837953327	6.324555320336759	2.332857467099797	2.0	30.405591591021544	31.23317672359853	86.50051208483863	198.9799999999997	0.5650429799426934	14.61568670347333	49.51764862239361	0.062745101749897	0.0313725471496582	1.72218105420624	0.239215686917305	0.239215686917305	0.09552736407498909	0.10044147793588967	0.0941176488995552	0.03529411926865578	0.03529411926865578	0.042849962626994184	0.04193677829103376	0.13333334028720856	839.4129247072062	794.0699295095895	0.0
12	229	nan	0	CAT	CAT	3202	3202	0	1	1	12	12	836	892.0	801.0	1.0	1.9382202789092993	0.835070976122101	0.0	0.4470588235294118	0.19194529357967705	56.253078964139405	55.31726674375732	9.219544457292887	3.2617968213836765	2.8284271247461903	32.68773171815458	30.94719387670551	-3.527153110252093	233.9479999999995	0.656974459724951	14.192157227545977	77.89411981403828	0.05882352963089943	0.027450982481241226	2.406852489127667	0.23529411852359772	0.250980406999588	0.07797888586563724	0.09317478446655296	0.0784313753247261	0.0313725508749485	0.0313725508749485	0.043477316287359576	0.044925918615448986	0.11764705926179886	884.880279928666	801.226753255071	0.0
12	230	nan	0	CAT	CAT	3202	3202	0	1	1	12	12	790	695.0	782.0	1.0	1.9384533711877632	0.7767793793615771	0.0	0.3761904761904762	0.13234380941715757	52.82000505049969	54.67174773134658	8.48528137423857	2.86383798258553	2.23606797749979	32.526911934581186	33.26460315513776	-49.79387996750411	273.8839999999994	0.575801749271137	19.039216116070747	95.98823777958751	0.062745101749897	0.054901957511901855	3.123217775186254	0.2705882489681244	0.2705882489681244	0.09153469286572474	0.12150409845517406	0.125490203499794	0.019607843831181526	0.019607843831181526	0.05826708020594158	0.057635862090565114	0.1725490242242813	688.0551538060715	787.3652816798724	0.0
12	231	nan	0	CAT	CAT	3202	3202	0	1	1	12	12	318	1195.0	785.0	1.0	6.137507909241167	0.9478526062850742	0.0	0.15208034433285508	0.04760012368858271	67.11533973650309	60.4648658313239	5.0	1.6963204085268706	1.0	20.198309288482726	21.390263873176092	-35.93284720390953	289.74399999999946	0.3037249283667622	16.176471080631018	24.01176540926099	0.05098039284348488	0.00784313678741455	7.329379715641623	0.21960784494876862	0.21960784494876862	0.08839601683404928	0.0755086962555377	0.05882352963089943	0.03529411926865578	0.03529411926865578	0.04903134467692053	0.04037883486788653	0.06862745434045792	1179.2208067759775	799.6624204051942	0.0
12	232	nan	0	CAT	CAT	3202	3202	0	1	1	12	12	110	1267.0	807.0	1.0	7.816480789436361	0.7511386503883714	0.0	0.14102564102564102	0.04083770429903329	39.06269930217443	32.64965543462902	1.0	1.0	1.0	19.16203290767029	25.787025123499962	-58.183593620716394	183.97999999999982	0.2231237322515213	2.400000089779496	2.400000089779496	0.01568627543747425	0.00784313678741455	3.1598933908148417	0.05098039284348488	0.05098039284348488	0.021818182634359057	0.021818182634359057	0.019607843831181526	0.0	0.0	0.01008200682497421	0.01008200682497421	0.02941176574677229	1256.315359436829	806.4052287867665	0.0
12	233	nan	0	CAT	CAT	3202	3202	0	1	1	12	12	928	721.0	791.0	1.0	1.230496236891338	0.551840120795737	0.0	0.6105263157894737	0.2625863413083474	41.41242770998987	43.93176527297759	11.661903789690601	4.313824079696804	3.802775637731995	36.6824208579532	34.535891074002286	51.61298938160327	210.73799999999983	0.7309964552973611	17.83921615406871	100.70980679988861	0.05882352963089943	0.035294122993946075	2.922351854121879	0.2705882489681244	0.30588236451148987	0.11011861823499203	0.10852349870677652	0.0941176488995552	0.04313725605607033	0.0313725508749485	0.05228935932012336	0.0587341669125311	0.14509804546833038	716.2879560976542	795.5854133460904	0.0
12	234	nan	0	CAT	CAT	3202	3202	0	1	1	12	12	898	1028.0	822.0	1.0	2.2146922793867105	0.6585361587233048	0.0	0.33861236802413275	0.10961669384451685	56.82628627221488	58.83026432033091	8.0	2.9542473501967987	2.8284271247461903	41.03702775614754	42.76456982568252	1.2582722948469973	320.85199999999924	0.4689295039164491	20.870588824152946	86.08627704530954	0.05882352963089943	0.0313725471496582	1.4053240567834648	0.19607843458652496	0.2235294133424759	0.08957334259293111	0.09586445105268324	0.08235294371843338	0.03529411926865578	0.03529411926865578	0.042783989216839895	0.04265735802812384	0.12941177189350128	1030.911169821473	812.3918549375983	0.0
12	235	nan	0	CAT	CAT	3202	3202	0	1	1	12	12	142	586.0	813.0	1.0	9.445179252501411	0.8160185762344354	0.0	0.12241379310344827	0.04054960315844144	50.5826515375033	42.15447781671598	2.0	1.034503485469096	1.0	24.178321713384335	29.23807139806476	-29.65994060296801	209.7759999999996	0.19124579124579125	11.172549311537296	14.486274872440845	0.03529411926865578	0.0235294122248888	10.794058020323613	0.43529412150382996	0.49803921580314636	0.08400413016193456	0.10201602022845666	0.05098039284348488	0.003921568859368563	0.003921568859368563	0.09642991406675523	0.11795778571208455	0.0941176488995552	592.8232268659449	809.4653492120416	0.0
12	236	nan	0	CAT	CAT	3202	3202	0	1	1	12	12	560	1349.0	829.0	1.0	2.98275199307682	0.8782568620138865	0.0	0.3393939393939394	0.1007175097137831	58.804916417592345	49.64876634922564	6.324555320336759	2.1883486494326156	2.0	28.933059831609796	28.11987429786604	-82.15524266491455	264.3299999999995	0.445859872611465	10.254902204498649	31.545098902657628	0.05098039284348488	0.00784313678741455	0.7649181330336939	0.08235294371843338	0.08627451211214066	0.0531342083134645	0.05633053375474576	0.054901961237192154	0.027450980618596077	0.027450980618596077	0.009049649914756161	0.00975011322946837	0.062745101749897	1349.6080308431497	815.5616608902578	0.0
12	237	nan	0	CAT	CAT	3202	3202	0	1	1	12	12	179	1338.0	789.0	1.0	6.190571042759703	0.9139127494133142	0.0	0.16823308270676693	0.05852335318459747	49.21175784534026	38.897300677553446	3.605551275463989	1.3291197087609752	1.0	18.3754601097925	19.97557847421429	-60.75803199507433	196.04999999999976	0.30416312659303313	6.192157011479139	8.972549237310886	0.0470588244497776	0.00784313678741455	0.5802517232917591	0.06666667014360428	0.07450980693101883	0.04800121714324914	0.05012597339279825	0.05098039284348488	0.019607843831181526	0.019607843831181526	0.008566368969295086	0.00889295050590689	0.05882352963089943	1332.3540209754867	800.3120629194023	0.0
12	238	nan	0	CAT	CAT	3202	3202	0	1	1	12	12	414	662.0	807.0	1.0	2.326738726338912	0.8418083094516803	0.0	0.47045454545454546	0.12739575069372355	43.58765050439854	41.14608122288197	6.082762530298219	2.08416104272094	2.0	20.923861499490847	23.527593477555776	-4.358060070024125	202.08199999999985	0.5651877133105802	8.61960806697607	24.066667411476374	0.05098039284348488	0.003921572118997574	0.15933182798114842	0.0784313753247261	0.08235294371843338	0.05455448143655741	0.05813204688762409	0.05882352963089943	0.0313725508749485	0.0313725508749485	0.008329190890325694	0.008062961876089724	0.062745101749897	653.6455922856233	807.9532344958506	0.0
12	239	nan	0	CAT	CAT	3202	3202	0	1	1	12	12	451	1202.0	813.0	1.0	1.8676399001209854	0.7207174295776841	0.0	0.3956140350877193	0.1411292317951913	38.07542868829934	37.73592452822641	6.324555320336759	2.4969871898622222	2.23606797749979	26.510588842096983	26.394989713611928	-38.494744392489224	200.39399999999975	0.5547355473554736	11.027451299130917	35.101961717009544	0.05098039284348488	0.00784313678741455	3.6198414597478483	0.22745098173618317	0.22745098173618317	0.07711504404986655	0.07783140070290365	0.05882352963089943	0.03529411926865578	0.03529411926865578	0.040257502471868885	0.041989808366859185	0.0784313753247261	1193.7576806869383	815.5797117743722	0.0
12	240	nan	0	CAT	CAT	3202	3202	0	1	1	12	12	503	1401.0	823.0	1.0	2.9171888565679263	0.8951216135179233	-1.0	0.27262872628726287	0.11330650318608508	55.80538001347823	48.33218389437829	8.94427190999916	2.751843630043048	2.0	24.711117827048923	24.879268715033874	-40.33573148010451	236.18999999999954	0.5014955134596212	20.88627515360713	74.30196302011609	0.06666667014360428	0.04313725605607033	3.575015867518248	0.35686275362968445	0.40392157435417175	0.1166831014167996	0.14771762031832225	0.10196078568696976	0.03529411926865578	0.03529411926865578	0.0860337764190497	0.09266072637745851	0.239215686917305	1406.8546999504406	820.4726869722907	0.0
12	241	nan	0	CAT	CAT	3202	3202	0	1	1	12	12	79	690.0	806.0	1.0	6.4400995891883115	0.4421514907562028	0.0	0.1880952380952381	0.05756896689495636	26.827721043490197	22.825424421026653	1.0	1.0	1.0	17.641057126819927	24.06286651586912	-47.68556832549858	131.318	0.24803767660910517	6.207843301817775	6.207843301817775	0.05098039284348488	0.023529410362243652	2.4476883462053842	0.14901961386203766	0.14901961386203766	0.07858029495971867	0.07858029495971867	0.07058823853731155	0.019607843831181526	0.019607843831181526	0.03355781639646426	0.03355781639646426	0.11078431457281113	696.1844598752081	811.4769424938456	0.0
12	242	nan	0	CAT	CAT	3202	3202	0	1	1	12	12	682	1138.0	830.0	1.0	3.0003829446590666	0.7057410119270163	0.0	0.2545726017170586	0.07113773380077697	58.862231951956566	57.28001396647874	7.0710678118654755	2.089997129184399	2.0	40.16092628413842	41.70212061826558	22.682126382818453	347.09399999999914	0.38346921563114983	20.65098088979721	49.46666793897748	0.05098039284348488	0.00784313678741455	4.371421821581856	0.2235294133424759	0.2235294133424759	0.08098423878351847	0.07253177117152124	0.05882352963089943	0.03529411926865578	0.03529411926865578	0.047680084223015354	0.03536065706973785	0.07450980693101883	1132.8374029156723	818.6369906461649	0.0
12	243	nan	0	CAT	CAT	3202	3202	0	1	1	12	12	102	1269.0	807.0	1.0	7.2356147601082625	0.7278263647936336	-1.0	0.1619047619047619	0.046954182741855845	35.772289547603776	29.154759474226502	1.0	1.0	1.0	19.289893727027113	24.53125757786731	-18.87666909660868	165.22199999999998	0.24607961399276237	2.7333334516733885	2.7333334516733885	0.019607843831181526	0.003921570256352425	1.235698411287554	0.04313725605607033	0.04313725605607033	0.02679738678111165	0.02679738678111165	0.0313725508749485	0.0117647061124444	0.0117647061124444	0.007997017099766404	0.007997017099766404	0.0313725508749485	1269.8493544162711	817.7560975639258	0.0
12	244	nan	0	CAT	CAT	3202	3202	0	1	1	12	12	314	813.0	806.0	1.0	3.6603460447416167	0.883560725265882	0.0	0.2492063492063492	0.08299029915224984	48.98523650979229	44.01136216933077	5.830951894845301	1.9940821591877385	1.4142135623730951	24.12945853579747	22.940599775003943	31.426707391257473	218.04999999999976	0.3992371265098537	12.976470943540335	25.7647066116333	0.05882352963089943	0.0156862773001194	0.6790184822744015	0.2078431397676468	0.2078431397676468	0.08709040901704923	0.0820532057695328	0.07450980693101883	0.03921568766236305	0.03921568766236305	0.03908195546367852	0.03170345563758954	0.09803921729326248	820.4736681961122	811.0695586204743	0.0
12	245	nan	0	CAT	CAT	3202	3202	0	1	1	12	12	903	1369.0	803.0	1.0	1.6352670069973323	0.6374242810962991	0.0	0.47879109225874866	0.12676619851044005	48.55837552471227	46.84015371452148	8.246211251235321	2.726641130240209	2.23606797749979	37.994608089865054	37.41485968574654	68.9540455692073	299.1899999999995	0.6526924466931695	13.313725780695677	53.97255056351423	0.05098039284348488	0.00784313678741455	0.44693305989248233	0.1411764770746231	0.1411764770746231	0.05501539578799866	0.059770266404777665	0.05882352963089943	0.03529411926865578	0.03529411926865578	0.012636619278504409	0.012065136668748101	0.062745101749897	1372.383855267802	815.7145970418409	0.0
12	246	nan	0	CAT	CAT	3202	3202	0	1	1	12	12	495	618.0	820.0	1.0	3.321287897853766	0.725934432301754	0.0	0.29711884753901563	0.11238772434192967	53.287166485110646	48.010415536631214	5.830951894845301	1.9488980550173793	1.4142135623730951	32.28484691316014	36.6489901334617	-2.008040835314414	235.25999999999954	0.4398045313194136	20.63529471307993	51.74902118369937	0.062745101749897	0.019607845693826675	2.259485291017661	0.38823530077934265	0.38823530077934265	0.11094244469397811	0.1045434771387866	0.0784313753247261	0.03921568766236305	0.03921568766236305	0.08029018452402562	0.06396742374206349	0.125490203499794	602.1558805618066	826.2268869245767	0.0
12	247	nan	0	CAT	CAT	3202	3202	0	1	1	12	12	1458	910.0	810.0	1.0	1.6462358923026192	0.6482201754260072	0.0	0.3400186567164179	0.14126805384601618	62.15070051841106	67.08203932499369	10.295630140987	3.9539657861964477	3.605551275463989	49.80062159077963	47.324834625971675	87.52768413501379	360.1319999999988	0.5777689716663365	20.364706434309483	145.03529832698405	0.062745101749897	0.0313725546002388	2.243492113103821	0.23137255012989044	0.24705882370471954	0.0783257939781134	0.09947551325581896	0.09803921729326248	0.0313725508749485	0.027450980618596077	0.04229593184267898	0.04037821101300152	0.12941177189350128	908.4740969041026	824.7687108031437	0.0
12	248	nan	0	CAT	CAT	3202	3202	0	1	1	12	12	426	1411.0	835.0	1.0	3.2409403180642107	0.7767420758579388	0.0	0.2361419068736142	0.10178826716263573	50.15762785129854	44.9221548904324	5.656854249492381	2.0679096209661822	1.4142135623730951	27.11930410777722	31.59021804964905	-35.737962373019016	229.32999999999942	0.434915773353752	19.439216256141663	58.25490351766348	0.06666667014360428	0.0627450942993164	4.8820459125109705	0.33725491166114807	0.34117648005485535	0.1157096205722718	0.13674859980672177	0.1411764770746231	0.03529411926865578	0.03529411926865578	0.07885274187250488	0.06944617691616625	0.1882352977991104	1417.127768468203	835.5924604475208	0.0
12	249	nan	0	CAT	CAT	3202	3202	0	1	1	12	12	283	660.0	828.0	1.0	2.5042266324525664	0.46777966797558906	-1.0	0.3158482142857143	0.07802195249488927	31.851578426876966	34.828149534535996	5.0	1.721741668604151	1.0	26.46798925958571	28.15186190608642	48.30320561699055	213.49599999999967	0.3994354269583626	7.392157033085823	14.870588526129723	0.0470588244497776	0.003921568393707275	0.5857673083956686	0.08235294371843338	0.08235294371843338	0.04994700698030961	0.052546249208938946	0.05098039284348488	0.0313725508749485	0.0313725508749485	0.00947910790381147	0.008359240276672978	0.05882352963089943	658.3628691603176	829.0029008383914	0.0
12	250	nan	0	CAT	CAT	3202	3202	0	1	1	12	12	149	719.0	818.0	1.0	8.095553224993987	0.8703877280867046	0.0	0.1693181818181818	0.04600666053481533	49.712104349548945	40.024992192379	2.8284271247461903	1.1419964788295005	1.0	19.934544363522164	24.47659665871264	-17.90606844955039	201.73799999999974	0.24546952224052718	13.180392500013113	16.08235339075327	0.062745101749897	0.035294122993946075	3.014201736864881	0.2705882489681244	0.2705882489681244	0.10460628968264375	0.10793525765606221	0.10196078568696976	0.04313725605607033	0.04313725605607033	0.049900776003949356	0.04737051798689045	0.136274516582489	710.4601317064886	824.9017312586793	0.0
12	251	nan	0	CAT	CAT	3202	3202	0	1	1	12	12	103	1326.0	824.0	1.0	8.069878495244513	0.7452130408480717	0.0	0.15102639296187684	0.04799372015280504	38.291071242697946	31.04834939252005	1.0	1.0	1.0	18.582456573545176	25.53349937135348	-18.276253978378104	164.22199999999998	0.22294372294372294	4.678431488573551	4.678431488573551	0.03921568766236305	0.003921568393707275	0.7378740339655815	0.06666667014360428	0.06666667014360428	0.04542166493760729	0.04542166493760729	0.0470588244497776	0.019607843831181526	0.019607843831181526	0.008718079010725726	0.008718079010725726	0.05098039284348488	1311.6378876461793	824.493713340618	0.0
12	252	nan	0	CAT	CAT	3202	3202	0	1	1	12	12	520	1156.0	841.0	1.0	1.9124132477911742	0.7602028496399538	0.0	0.3623693379790941	0.12610471252115882	42.20337541782737	41.7612260356422	7.615773105863909	2.6279686065040035	2.23606797749979	30.183750985081556	27.418933353283567	-19.05989733358252	227.6359999999995	0.524457892082703	18.384314239025116	63.184315502643585	0.08235294371843338	0.03529411554336548	1.8438164470823704	0.24313725531101227	0.27450981736183167	0.11860847896145237	0.12150829904354536	0.11372549086809158	0.03529411926865578	0.03529411926865578	0.0549441282415001	0.05179128856112155	0.15294118225574493	1159.7632820404551	837.2154295003514	0.0
12	253	nan	0	CAT	CAT	3202	3202	0	1	1	12	12	240	932.0	839.0	1.0	4.505863806385946	0.8338003546011646	0.0	0.2077922077922078	0.062479460536913514	45.938731767899434	37.73592452822641	3.605551275463989	1.3889409639858583	1.0	23.990760800224425	25.361216065734734	-31.156995986139126	219.70599999999968	0.32345013477088946	9.196078669279814	16.309804353863	0.0470588244497776	0.00784314051270485	3.1791208656068313	0.1921568661928177	0.1921568661928177	0.05932953980180525	0.06795751814109584	0.054901961237192154	0.0313725508749485	0.0313725508749485	0.029460082566051107	0.03408701691749643	0.07450980693101883	939.0050492329297	834.6520798520443	0.0
12	254	nan	0	CAT	CAT	3202	3202	0	1	1	12	12	349	805.0	863.0	1.0	7.078413181431015	0.9309013300131976	0.0	0.17626262626262626	0.044028488920318125	74.42790654404527	59.033888572581766	5.0	1.523146420818001	1.0	29.479271215914522	27.186336528471095	-82.71421821918605	315.6099999999993	0.27998395507420776	13.152941571548581	20.94509862922132	0.0470588244497776	0.00784313678741455	2.5258875239385365	0.16078431904315948	0.16078431904315948	0.06117647242580736	0.06001460925278315	0.05098039284348488	0.027450980618596077	0.027450980618596077	0.02514246067667805	0.02089468630273922	0.062745101749897	808.6294701583519	838.8009735438401	0.0
12	255	nan	0	CAT	CAT	3202	3202	0	1	1	12	12	149	1289.0	824.0	1.0	10.620699484178685	0.8355776575263166	0.0	0.12542087542087543	0.028667510559514026	55.611251125621195	43.18564576337837	1.0	1.0	1.0	25.092641837680205	30.551283681807767	1.2989361520213278	255.56599999999966	0.17295414973882764	4.192157020326704	4.192157020326704	0.019607843831181526	0.00784313678741455	3.524722845024712	0.05098039284348488	0.05098039284348488	0.02813528201561546	0.02813528201561546	0.0313725508749485	0.003921568859368563	0.003921568859368563	0.010863700244256199	0.010863700244256199	0.03529411926865578	1276.371375108717	833.7156220665802	0.0
12	256	nan	0	CAT	CAT	3202	3202	0	1	1	12	12	203	681.0	848.0	1.0	4.502903891524175	0.6197837342002204	0.0	0.22555555555555556	0.06372206806038376	37.96438351798102	35.12833614050059	3.1622776601683795	1.3533692934390993	1.0	23.539293971054818	29.79341011621015	7.67867292941451	200.08199999999982	0.3020833333333333	9.80000026896596	13.239216055721045	0.05098039284348488	0.00784313678741455	3.0851520084943655	0.20392157137393951	0.20392157137393951	0.06853147041234937	0.06521781308236968	0.05882352963089943	0.0313725508749485	0.0313725508749485	0.03580035953900888	0.030730032421156853	0.062745101749897	689.2772512176925	840.8284952720139	0.0
12	257	nan	0	CAT	CAT	3202	3202	0	1	1	12	12	480	1342.0	842.0	1.0	1.7134708004081796	0.5430111546263404	0.0	0.3508771929824561	0.15704625871361488	35.061743016879774	38.07886552931954	8.0	2.846856468264555	2.23606797749979	25.96624086655372	29.442239071963147	61.479218513070286	195.97999999999973	0.5555555555555556	17.94117698445916	85.19215924292803	0.07450980693101883	0.07843136787414551	4.3041054301154125	0.3843137323856354	0.4274509847164154	0.12634631679196592	0.1774836650894334	0.13333334028720856	0.03529411926865578	0.03529411926865578	0.09671250193699713	0.11582328053297157	0.29019609093666077	1337.285030375739	847.8059749509816	0.0
12	258	nan	0	CAT	CAT	3202	3202	0	1	1	12	12	752	735.0	821.0	1.0	1.7796390428648523	0.7830412981497572	0.0	0.37209302325581395	0.16507735734315182	49.558523642413796	46.2709412050371	7.810249675906654	2.978401221799133	2.8284271247461903	36.76955262170047	30.823900786441	83.90767286180449	239.2599999999995	0.5780169100691774	17.63137298077345	80.09411981329322	0.06666667014360428	0.0313725546002388	2.223830695226917	0.24313725531101227	0.24313725531101227	0.09741090044626215	0.10650813804959204	0.09803921729326248	0.03529411926865578	0.03529411926865578	0.048234294337374584	0.045594762901849537	0.13725490868091583	735.7756071423119	831.7205738263588	0.0
12	259	nan	0	CAT	CAT	3202	3202	0	1	1	12	12	618	627.0	827.0	1.0	2.1413554434311473	0.6839632421257391	0.0	0.3266384778012685	0.1377589543162505	46.88771012769159	43.93176527297759	5.0990195135927845	2.1440074423032525	2.0	33.007090772091885	34.20535688862919	57.65582858133689	237.43199999999962	0.5297899699957137	14.294117962941527	51.49019745923579	0.05098039284348488	0.011764708906412125	3.734853676776147	0.2235294133424759	0.22745098173618317	0.07406278737275403	0.0833174716168864	0.062745101749897	0.027450980618596077	0.027450980618596077	0.045640076109824824	0.04847341300986713	0.08627451211214066	629.0625285955517	839.0288652190291	0.0
12	260	nan	0	CAT	CAT	3202	3202	0	1	1	12	12	188	813.0	859.0	1.0	7.96875258632151	0.9186704879834825	0.0	0.14791502753737215	0.0446795139633295	57.41661638588407	49.4064773081425	3.605551275463989	1.2406475281153124	1.0	19.000288390024757	22.680983181612394	-48.90342766451638	229.94799999999958	0.26799714896650034	6.894117835909128	9.000000227242708	0.03921568766236305	0.00784313678741455	0.995079665806491	0.06666667014360428	0.07450980693101883	0.04626924722086663	0.047872341634269726	0.0470588244497776	0.027450980618596077	0.027450980618596077	0.010360362541376022	0.010196197209175053	0.054901961237192154	821.6191721580221	848.0871459337507	0.0
12	261	nan	0	CAT	CAT	3202	3202	0	1	1	12	12	94	1296.0	833.0	1.0	7.274398442515374	0.8539965373601214	0.0	0.15824915824915825	0.05016012961319594	37.03907910669179	31.622776601683793	1.4142135623730951	1.0044065272592881	1.0	16.137867555249336	19.270643517594486	32.41335672806865	153.458	0.2593103448275862	7.682353191077709	7.733333583921194	0.052941177040338516	0.0156862773001194	3.418073110482733	0.2078431397676468	0.2078431397676468	0.08260594829115817	0.08226950621192759	0.06666667014360428	0.03529411926865578	0.03529411926865578	0.042039613680316036	0.04194108628957147	0.10000000149011612	1309.8301217165938	844.0780933053652	0.0
12	262	nan	0	CAT	CAT	3202	3202	0	1	1	12	12	162	794.0	852.0	1.0	6.818547889824471	0.593510871827432	0.0	0.15	0.04042987494554641	41.31773877716425	37.013511046643494	2.23606797749979	1.1029959221641736	1.0	26.889116574628005	33.25358926747328	54.48245887689808	224.39399999999966	0.2254697286012526	6.141176639124751	7.521568821743131	0.03529411926865578	0.00784313678741455	1.8988177093508667	0.07450980693101883	0.07450980693101883	0.04482610685492519	0.04642943717125389	0.05098039284348488	0.01568627543747425	0.01568627543747425	0.012835183919267338	0.012537467435230093	0.05686274543404579	790.7278414396279	842.1788320665923	0.0
12	263	nan	0	CAT	CAT	3202	3202	0	1	1	12	12	526	864.0	844.0	1.0	1.7403509068252878	0.5642524188534112	0.0	0.3460526315789474	0.13845499448115703	37.24215071971074	41.88078318274385	7.280109889280518	2.6312195076933893	2.23606797749979	35.77708763999664	30.747206420057072	-53.13116188535265	218.49599999999964	0.5315816068721576	8.282353134825826	37.22745197452605	0.05098039284348488	0.011764708906412125	1.3279697114653544	0.12941177189350128	0.16078431904315948	0.051443187172831216	0.07077462352571492	0.062745101749897	0.027450980618596077	0.027450980618596077	0.015281458658284498	0.026577476020928803	0.08431372791528702	860.6798693756961	845.6672284778434	0.0
12	264	nan	0	CAT	CAT	3202	3202	0	1	1	12	12	252	1123.0	839.0	1.0	2.954569140734761	0.7907901115459992	0.0	0.2571428571428571	0.09605972808223319	37.15678176892908	37.16180835212409	5.385164807134504	1.93471952658414	1.4142135623730951	22.059480720433392	22.743198377600976	-26.828892311848524	181.56599999999986	0.39313572542901715	7.2431374583393335	17.258824037387967	0.05098039284348488	0.011764705181121826	2.3441650128440377	0.15294118225574493	0.1568627506494522	0.05888729640926287	0.06848739697376177	0.05882352963089943	0.027450980618596077	0.027450980618596077	0.02862154952588913	0.03104469985101193	0.0784313753247261	1119.9179731810773	840.2956146546355	0.0
12	265	nan	0	CAT	CAT	3202	3202	0	1	1	12	12	235	1429.0	853.0	1.0	2.092979298324097	0.7987417617197525	0.0	0.39166666666666666	0.1784814917046037	30.36055975533132	29.206163733020468	6.0	2.0126882169168385	1.4142135623730951	17.44133022449836	18.267159324485586	-45.54837761503565	128.63000000000005	0.6041131105398457	8.784313946962357	20.654902584850788	0.05882352963089943	0.02352941408753395	1.1069728162568853	0.18039216101169586	0.18039216101169586	0.08873044390871067	0.08789320248872676	0.0784313753247261	0.03529411926865578	0.03529411926865578	0.034285385007883674	0.0346541556008901	0.11764705926179886	1432.1547370237324	849.9555724489204	0.0
12	266	nan	0	CAT	CAT	3202	3202	0	1	1	12	12	449	1033.0	837.0	1.0	2.092132539223864	0.7544654667933859	0.0	0.3650406504065041	0.08452767615105596	40.89624254311791	43.08131845707603	7.0710678118654755	2.543101917534116	2.0	28.044607324760317	26.84182935702043	11.375985389129799	258.3619999999995	0.4640826873385013	11.729412101209164	33.65882458165288	0.05098039284348488	0.0156862773001194	1.2406596133510184	0.1764705926179886	0.1882352977991104	0.06516340056227313	0.07496397456938281	0.062745101749897	0.0235294122248888	0.0235294122248888	0.03258096325627249	0.03339068720610154	0.0941176488995552	1038.792380274655	839.2550390310419	0.0
12	267	nan	0	CAT	CAT	3202	3202	0	1	1	12	12	358	727.0	863.0	1.0	3.984817080447952	0.8142430633870753	0.0	0.1940379403794038	0.07256764580158179	52.10729984395074	46.06517122512408	6.4031242374328485	2.1494366454994975	1.4142135623730951	31.134613255008894	30.24954348200775	34.16877802445296	248.9859999999995	0.3448940269749518	18.282353345304728	35.67843220755458	0.0784313753247261	0.0156862735748291	1.6836559277072187	0.22745098173618317	0.22745098173618317	0.10882353181729004	0.09966042516076698	0.0941176488995552	0.04313725605607033	0.04313725605607033	0.04592819769702189	0.03509321723346133	0.10980392247438431	720.0122004665304	857.1380523362362	0.0
12	268	nan	0	CAT	CAT	3202	3202	0	1	1	12	12	1137	1213.0	832.0	1.0	3.5033385895525995	0.9330007583662929	-1.0	0.26246537396121883	0.09775807580974244	94.64210334193167	84.40379138403677	8.602325267042627	2.6503187341599244	2.23606797749979	41.012193308819754	34.05927030121006	-32.89792962893666	382.30399999999895	0.4356321839080459	27.074510503560305	103.0745126157999	0.05882352963089943	0.0156862773001194	3.3962691048630633	0.2549019753932953	0.2705882489681244	0.08906088981434311	0.09065480441143352	0.06666667014360428	0.03529411926865578	0.03529411926865578	0.05480444705218847	0.051963762974515555	0.10980392247438431	1197.0575254454607	838.3764647899692	0.0
12	269	nan	0	CAT	CAT	3202	3202	0	1	1	12	12	290	1216.0	845.0	1.0	3.5109787193218986	0.9289864585091328	0.0	0.2902902902902903	0.1325040899738304	47.74864729744404	42.720018726587654	5.0	1.8581297227536249	1.4142135623730951	18.335757415498275	17.672429100443804	-55.02479122118954	165.83999999999992	0.5164737310774711	11.933333709836006	29.007843986153603	0.062745101749897	0.023529410362243652	3.6115248519642074	0.24313725531101227	0.24313725531101227	0.09781421073636071	0.10002704822811587	0.0784313753247261	0.0470588244497776	0.04313725605607033	0.0477589078512166	0.04984563686138654	0.13333334028720856	1211.142355006667	850.0135190116068	0.0
12	270	nan	0	CAT	CAT	3202	3202	0	1	1	12	12	176	614.0	862.0	1.0	4.751268651218141	0.24739391161798907	0.0	0.19577308120133483	0.0568018800919384	33.154584465431086	30.4138126514911	4.0	1.3272585127987784	1.0	24.684158732022695	32.12397378420327	-45.781260060128716	197.3239999999998	0.27804107424960506	5.839215877931565	9.588235582690686	0.027450980618596077	0.027450980618596077	4.518239432492586	0.1568627506494522	0.1568627506494522	0.04671372702345252	0.05447861126528799	0.0470588244497776	0.0	0.0	0.04156127631129429	0.039396807508013325	0.08235294371843338	611.7468302644211	863.1689161327881	0.0
12	271	nan	0	CAT	CAT	3202	3202	0	1	1	12	12	113	944.0	851.0	1.0	6.019163822375326	0.7728649349769626	0.0	0.17936507936507937	0.0567496517527186	35.162550708152075	29.832867780352597	2.0	1.0610574773151473	1.0	17.82675246499698	22.31311940148343	-11.978101182827816	158.18399999999997	0.27901234567901234	4.431372653692961	5.04313737154007	0.03529411926865578	0.003921568393707275	1.3901330151916143	0.062745101749897	0.07450980693101883	0.043444829938166285	0.04462953426141655	0.0470588244497776	0.01568627543747425	0.01568627543747425	0.010586758162270293	0.010947604633358546	0.05098039284348488	949.9618973995538	852.6493001586814	0.0
12	272	nan	0	CAT	CAT	3202	3202	0	1	1	12	12	733	1147.0	853.0	1.0	2.3429199528987987	0.7388212838907735	0.0	0.3575609756097561	0.12335640684721613	54.8122211488606	51.42956348249516	7.810249675906654	2.704112302471984	2.23606797749979	36.00337821987325	36.93803312029576	-22.245638942314706	273.25999999999954	0.5226381461675579	18.407843608409166	86.17255121842027	0.062745101749897	0.043137259781360626	3.694867881633479	0.23529411852359772	0.32549020648002625	0.08765639813528174	0.11756146141667158	0.10196078568696976	0.0313725508749485	0.0313725508749485	0.046362673153607814	0.06298399983717573	0.16470588743686676	1137.1358423642757	851.9179029862157	0.0
12	273	nan	0	CAT	CAT	3202	3202	0	1	1	12	12	145	797.0	861.0	1.0	4.329830613010201	0.4071204377854513	0.0	0.22376543209876543	0.04942209187733105	29.548250170093045	27.51363298439521	2.23606797749979	1.0955649121782747	1.0	22.627416997969522	26.98861777024901	18.519475148419133	192.0119999999998	0.3218645948945616	6.168627604842186	7.364706069231033	0.04313725605607033	0.00784313678741455	0.6640452845482149	0.0784313753247261	0.0784313753247261	0.04974699681324343	0.050791076339524364	0.05098039284348488	0.0313725508749485	0.0313725508749485	0.010039756168102659	0.009977700544549311	0.05882352963089943	786.7843450313472	860.7710330019405	0.0
12	274	nan	0	CAT	CAT	3202	3202	0	1	1	12	12	302	1225.0	848.0	1.0	4.375841191753844	0.8346697411287787	0.0	0.1961038961038961	0.0727524169265082	50.79932653615749	43.18564576337837	4.242640687119285	1.5555363025523863	1.0	26.56992614987396	27.977768785826317	-72.48711899749243	228.39399999999966	0.3344407530454042	9.996078692376614	18.968627963215113	0.05098039284348488	0.00784314051270485	1.2888790829772383	0.11764705926179886	0.12941177189350128	0.06058229510531281	0.06281002636826197	0.05882352963089943	0.03529411926865578	0.03529411926865578	0.0168792145575965	0.01670030688909117	0.07450980693101883	1223.5098201464975	856.9013851047298	0.0
12	275	nan	0	CAT	CAT	3202	3202	0	1	1	12	12	756	1284.0	865.0	1.0	1.882476893577688	0.7250644158352189	0.0	0.2726289217454021	0.0963828176330208	49.564751884428354	58.077534382926416	11.313708498984761	3.65315110527569	3.0	38.68073480795083	34.13430552407034	-18.520413700051932	313.95399999999927	0.4628099173553719	21.29411819949746	71.11764906160533	0.062745101749897	0.02352941408753395	2.270543903124561	0.32156863808631897	0.32156863808631897	0.09950522523129655	0.09407096436720282	0.08235294371843338	0.0313725508749485	0.027450980618596077	0.06204836737418019	0.04488234186954844	0.11372549086809158	1291.03402259918	862.0977667537375	0.0
12	276	nan	0	CAT	CAT	3202	3202	0	1	1	12	12	117	1066.0	874.0	1.0	7.98976477200831	0.40259587885705267	0.0	0.12225705329153605	0.03791928863688455	35.99780877581125	32.0624390837628	1.4142135623730951	1.0035402868578898	1.0	25.384615384615383	32.9515958198873	-57.54874883422893	196.90999999999977	0.19830508474576272	8.658823801204562	8.776470860466361	0.036274511367082596	0.02352941408753395	4.342241752724217	0.18039216101169586	0.18039216101169586	0.07464503276900485	0.07501257145697744	0.05882352963089943	0.019607843831181526	0.019607843831181526	0.0428657368558298	0.04286532790234161	0.10980392247438431	1058.613494172786	863.6219838856455	0.0
12	277	nan	0	CAT	CAT	3202	3202	0	1	1	12	12	257	1102.0	876.0	1.0	2.6969403082182346	0.7609708318432942	0.0	0.32125	0.11860743968226634	35.26625915984174	32.64965543462902	6.4031242374328485	2.1644061978889817	1.4142135623730951	22.978625750451446	22.880258457356536	65.95058389867937	165.01199999999983	0.4279766860949209	8.690196376293898	30.79607928544283	0.062745101749897	0.05098039656877518	3.5202580167113298	0.2078431397676468	0.25882354378700256	0.07622979277450788	0.11982910227798767	0.125490203499794	0.019607843831181526	0.019607843831181526	0.043742927494905125	0.05998518985200881	0.1725490242242813	1101.712721247268	873.6309690579769	0.0
12	278	nan	0	CAT	CAT	3202	3202	0	1	1	12	12	342	739.0	866.0	1.0	1.9148627005431242	0.4800450188226559	0.0	0.36774193548387096	0.13007431744462972	30.722712228197356	34.132096331752024	6.082762530298219	2.22896207497485	2.0	26.870057685088806	26.951310489551187	-43.0442768216509	181.76999999999987	0.4967320261437909	10.160784594714642	29.007843874394894	0.062745101749897	0.019607841968536377	0.4813114215991559	0.2235294133424759	0.2235294133424759	0.08194181124769873	0.08481825694267513	0.08627451211214066	0.0313725508749485	0.0313725508749485	0.04005682008282443	0.02917871188019426	0.10196078568696976	743.7673381235319	864.0328511573191	0.0
12	279	nan	0	CAT	CAT	3202	3202	0	1	1	12	12	191	762.0	844.0	1.0	7.039014733726197	0.87258390688935	-1.0	0.1705357142857143	0.04029819622764655	52.557510581384655	41.6293165929973	3.605551275463989	1.209370677400387	1.0	22.865778215215503	25.672465090740165	83.73563363083926	244.04999999999959	0.2190366972477064	10.866666972637177	12.831372894346714	0.0470588244497776	0.00784313678741455	4.8474148671051935	0.18039216101169586	0.18039216101169586	0.06965812161946908	0.06717996279762678	0.05098039284348488	0.03529411926865578	0.03529411926865578	0.03729090560826587	0.0341729894334881	0.06666667014360428	765.1094132178553	860.8218215818248	0.0
12	280	nan	0	CAT	CAT	3202	3202	0	1	1	12	12	393	1429.0	866.0	1.0	2.1315224254908807	0.7513769925833971	0.0	0.3933933933933934	0.1499858106394433	38.56307376319112	36.6742416417845	7.0	2.376261673279523	2.0	25.48184303233038	25.446738153642343	8.636037170042972	181.45799999999986	0.5282258064516129	13.615686634555459	47.188236525282264	0.0941176488995552	0.027450986206531525	2.0250177948643078	0.2078431397676468	0.22745098173618317	0.09656515343656354	0.12007184866484037	0.11764705926179886	0.027450980618596077	0.027450980618596077	0.04491365087701616	0.04487208843424129	0.14901961386203766	1434.7950635879936	867.8342890451784	0.0
12	281	nan	0	CAT	CAT	3202	3202	0	1	1	12	12	1119	1390.0	842.0	1.0	1.8329050094237895	0.7679448977994672	0.0	0.4388235294117647	0.13121017062048887	60.81464336522794	58.249463516842795	9.848857801796104	3.3355017955828994	3.0	46.47738741564124	38.952746777904764	31.41361195725334	327.3679999999993	0.5897233201581027	23.725490860641003	154.29412195459008	0.06666667014360428	0.05490196496248245	4.40210664604934	0.2862745225429535	0.3843137323856354	0.09414877325651191	0.13788572113904388	0.11764705926179886	0.019607843831181526	0.019607843831181526	0.06390347807751895	0.07748957659852769	0.20392157137393951	1402.385589004832	848.7575549752921	0.0
12	282	nan	0	CAT	CAT	3202	3202	0	1	1	12	12	497	719.0	884.0	1.0	2.142622781190359	0.8745775075306192	0.0	0.2751937984496124	0.12930214311358418	46.85330701117837	54.037024344425184	8.48528137423857	2.936341840652603	2.23606797749979	21.40687141191839	22.718500560712936	44.68655330666809	219.77599999999958	0.5298507462686567	10.105882577598095	31.40784401446581	0.05098039284348488	0.00784313678741455	0.9946786076447997	0.11764705926179886	0.11764705926179886	0.06519924243611674	0.0631948571719634	0.05882352963089943	0.03529411926865578	0.03529411926865578	0.01938723947862467	0.014631418885087965	0.06666667014360428	717.6000749475245	879.9205893518939	0.0
12	283	nan	0	CAT	CAT	3202	3202	0	1	1	12	12	1499	914.0	865.0	1.0	1.7030332801934183	0.8728478433574203	0.0	0.4317396313364055	0.25245480923076785	72.39298085643154	68.96375859826666	11.661903789690601	4.369685702154981	4.0	35.84707081215392	35.327228913473846	41.840319747570064	273.15799999999945	0.7315763787213275	15.54117688536644	135.125494081527	0.06666667014360428	0.019607841968536377	1.0529854560515721	0.14509804546833038	0.2078431397676468	0.07096427801537188	0.09014375856005803	0.08235294371843338	0.03529411926865578	0.03529411926865578	0.02442700576482287	0.030528236827846115	0.10980392247438431	898.8270598030191	857.0069071723814	0.0
12	284	nan	0	CAT	CAT	3202	3202	0	1	1	12	12	403	1089.0	880.0	1.0	1.968498139582409	0.6305682017286943	0.0	0.33005733005733007	0.13598478095255717	35.52294710586513	38.41874542459709	6.708203932499369	2.495394693258453	2.0	26.58101536498847	27.57056146840777	30.46218316941353	192.97999999999973	0.5043804755944932	11.756863038986921	42.54117773473263	0.062745101749897	0.03921568766236305	1.28868759581538	0.2549019753932953	0.25882354378700256	0.0845817484819203	0.10556123507377824	0.09803921729326248	0.0313725508749485	0.0313725508749485	0.05530163233544814	0.04976882843081221	0.1411764770746231	1082.738292802367	878.0159476536678	0.0
12	285	nan	0	CAT	CAT	3202	3202	0	1	1	12	12	809	961.0	894.0	1.0	1.938446360417953	0.8578377654149655	0.0	0.4161522633744856	0.15132890941962554	56.17864598047253	53.08483775994799	9.219544457292887	3.2559189562022786	3.0	32.74230937990495	28.871362636368104	-62.972612782590645	259.1899999999995	0.5801362495518106	13.99607881065458	83.43137513007969	0.05882352963089943	0.027450982481241226	3.7008098345663254	0.2078431397676468	0.3019607961177826	0.07251854306038642	0.10312901746610592	0.07450980693101883	0.0117647061124444	0.0117647061124444	0.04618567501570366	0.06017817272357833	0.14411765336990356	967.247661581653	886.3126674421997	0.0
12	286	nan	0	CAT	CAT	3202	3202	0	1	1	12	12	572	937.0	889.0	1.0	3.2754297386312787	0.8668798303993093	0.0	0.2862862862862863	0.07840536593754588	61.77599244450749	56.462376853972415	6.708203932499369	2.1951281515227783	1.4142135623730951	34.81404141967529	30.79639236119258	75.6679179475299	302.78199999999924	0.40610578629747957	17.039216136559844	54.81568783335388	0.054901961237192154	0.02352941408753395	4.435199504507491	0.24313725531101227	0.25882354378700256	0.07572984949582152	0.095831622086283	0.07450980693101883	0.027450980618596077	0.027450980618596077	0.04356705981862812	0.05169232034334846	0.1411764770746231	937.5582343757895	885.0681786037765	0.0
12	287	nan	0	CAT	CAT	3202	3202	0	1	1	12	12	348	1020.0	860.0	1.0	6.574387196598426	0.9466440017839399	0.0	0.1288888888888889	0.051004140485668356	72.58109601955039	67.62396025078685	4.47213595499958	1.559273694287506	1.0	27.082556182058884	23.391518444966128	44.679037913963874	292.81399999999934	0.29604423649510847	16.317647472023964	27.952941946685314	0.05098039284348488	0.00784314051270485	2.290112209622172	0.26274511218070984	0.26274511218070984	0.08199822850263298	0.08032454582380838	0.05882352963089943	0.0313725508749485	0.0313725508749485	0.05525999441646948	0.04708271674698969	0.09019608050584793	1022.2497194343354	860.3052749906461	0.0
12	288	nan	0	CAT	CAT	3202	3202	0	1	1	12	12	538	1264.0	866.0	1.0	3.3505044496950878	0.8663475931169183	0.0	0.2599033816425121	0.08871899974184623	60.57441860112074	56.4003546088143	7.0	2.379373220333456	2.0	36.05551275463989	30.25338066957158	38.93164043255371	276.0499999999996	0.40119313944817303	10.894117917865515	31.450981374830008	0.05098039284348488	0.00784313678741455	0.4930010369161852	0.0941176488995552	0.0941176488995552	0.05419959163117172	0.058459073187416374	0.05882352963089943	0.0313725508749485	0.0313725508749485	0.011055778991803449	0.010137701441120844	0.062745101749897	1252.5003740942382	860.6007481279258	0.0
12	289	nan	0	CAT	CAT	3202	3202	0	1	1	12	12	1349	1360.0	849.0	1.0	1.6967306413592578	0.8495065436119136	0.0	0.4546680148297944	0.14933550455105407	67.46891487775504	68.26419266350405	9.219544457292887	3.3207782155982577	3.0	42.0	35.59512069008096	-81.70192246171692	336.9219999999991	0.649338146811071	24.59607908502221	136.21569034829736	0.05882352963089943	0.0156862735748291	3.3003832282699954	0.5764706134796143	0.5764706134796143	0.09281539277366872	0.1009753078934747	0.06666667014360428	0.0313725508749485	0.0313725508749485	0.08954316108021369	0.0755924407521181	0.10196078568696976	1357.1662300429093	863.7952497407947	0.0
12	290	nan	0	CAT	CAT	3202	3202	0	1	1	12	12	237	670.0	873.0	1.0	4.134186370064805	0.6919646530124244	0.0	0.24894957983193278	0.06521158842626275	40.50565309664793	36.89173349139343	3.0	1.3782724540998321	1.0	25.393549770408164	29.24230208142299	22.953547595148983	213.70599999999968	0.3244353182751541	7.3254903964698315	12.749020006507635	0.04313725605607033	0.011764708906412125	1.7111659886911994	0.10196078568696976	0.10196078568696976	0.04851318143357504	0.05379333336079171	0.05098039284348488	0.01568627543747425	0.01568627543747425	0.01770318724856406	0.01653620982727251	0.062745101749897	664.5072285806392	877.1907105743234	0.0
12	291	nan	0	CAT	CAT	3202	3202	0	1	1	12	12	640	680.0	893.0	1.0	2.507835202240787	0.7433499848564142	0.0	0.3463203463203463	0.12041962233556033	53.11534948905865	51.61395160225576	7.0710678118654755	2.5176167824726705	2.0	36.4741866049499	35.52899980908432	21.325306131959742	258.4319999999995	0.48910966755827284	15.039216078817844	57.96470756828785	0.062745101749897	0.02352941408753395	1.3352644093687445	0.1725490242242813	0.24313725531101227	0.07712418501957868	0.09056985557544976	0.08235294371843338	0.019607843831181526	0.019607843831181526	0.03332692607679195	0.037631989087294815	0.11372549086809158	689.8554225158721	890.150328117005	0.0
12	292	nan	0	CAT	CAT	3202	3202	0	1	1	12	12	143	1065.0	881.0	1.0	5.990464174936551	0.7757443642281053	0.0	0.17875	0.052774162758170186	39.510551185513336	33.97057550292606	2.23606797749979	1.1508050083800645	1.0	22.360679774997898	24.933026225477022	23.362195546050145	184.5279999999999	0.27526467757459094	7.960784528404474	9.717647340148687	0.05000000074505806	0.011764705181121826	2.2192306770904664	0.18039216101169586	0.18039216101169586	0.0692242132904737	0.06795557580523558	0.05882352963089943	0.03529411926865578	0.03529411926865578	0.03209335515079596	0.029150635597653882	0.0784313753247261	1058.4608555372938	877.5395480338558	0.0
12	293	nan	0	CAT	CAT	3202	3202	0	1	1	12	12	354	621.0	867.0	1.0	3.5032623047242497	0.6043155292690701	0.0	0.2062937062937063	0.05574039891123111	43.94619545139434	44.384682042344295	5.0	1.6139897819169544	1.0	31.041243910794098	35.013915523027855	43.89459135003584	282.5019999999993	0.34054834054834054	20.39607898890972	35.937255930155516	0.05098039284348488	0.0156862773001194	5.3156332521256715	0.30588236451148987	0.30588236451148987	0.1009706880639095	0.10151767211908337	0.062745101749897	0.0313725508749485	0.0313725508749485	0.0749062849483444	0.068683446614432	0.14509804546833038	621.6260366393217	872.3633784336074	0.0
12	294	nan	0	CAT	CAT	3202	3202	0	1	1	12	12	1461	1304.0	895.0	1.0	2.018726653756232	0.7750330947217456	0.0	0.38939232409381663	0.15472385228674637	73.18896841612433	66.18912297349165	12.649110640673518	4.353515481912794	3.605551275463989	48.493639041867496	46.249620157867504	-32.84538897049442	344.46999999999923	0.5856885147324113	19.925490809604526	103.24706213735044	0.054901961237192154	0.011764708906412125	0.6353306672348216	0.2549019753932953	0.2549019753932953	0.07576232246997919	0.07066876258545547	0.062745101749897	0.027450980618596077	0.027450980618596077	0.041046627769193766	0.027923994291698666	0.0784313753247261	1311.6185429834566	884.6736174514295	0.0
12	295	nan	0	CAT	CAT	3202	3202	0	1	1	12	12	213	1010.0	865.0	1.0	4.621167323707468	0.9100639718820678	0.0	0.1808149405772496	0.07421536025026733	46.24905408509427	43.93176527297759	4.47213595499958	1.5563747858062762	1.0	17.88854381999832	19.168744248037118	55.98167917989266	189.9099999999998	0.3503289473684211	12.984313994646072	21.50588284060359	0.05098039284348488	0.027450982481241226	0.6082060748934238	0.2549019753932953	0.2549019753932953	0.0998793384203544	0.10096658610612014	0.0784313753247261	0.03529411926865578	0.03529411926865578	0.06372201232182872	0.0569179906761698	0.14411765336990356	1014.0134937865636	870.2795404793596	0.0
12	296	nan	0	CAT	CAT	3202	3202	0	1	1	12	12	536	805.0	879.0	1.0	2.0927569412277367	0.8371056249491347	0.0	0.3544973544973545	0.12757492567937745	46.88421777996039	53.600373133029585	8.94427190999916	3.1613634450162005	2.8284271247461903	25.00479155413133	25.64760296271984	-3.772096491672905	229.7759999999997	0.5191283292978208	18.18823578208685	65.78431549668312	0.08235294371843338	0.03529411554336548	1.1710214246535102	0.2235294133424759	0.2705882489681244	0.11439142001312484	0.12273193189679686	0.11764705926179886	0.03921568766236305	0.03921568766236305	0.044402803878618766	0.04671302475879006	0.16078431904315948	797.261997024735	879.0356482795445	0.0
12	297	nan	0	CAT	CAT	3202	3202	0	1	1	12	12	161	581.0	909.0	1.0	8.846632096854265	0.9173160390882431	0.0	0.1548076923076923	0.046510254497728484	55.927066613696944	43.56604182158393	3.1622776601683795	1.2050848554234657	1.0	19.733805434408158	22.26791373764943	-64.57494527301554	208.56599999999972	0.24845679012345678	5.831372743006796	7.580392403062433	0.03235294297337532	0.011764708906412125	3.6026457149038285	0.13333334028720856	0.13333334028720856	0.04451429574814348	0.04708318262771698	0.05098039284348488	0.0	0.0	0.02817870845810657	0.02612814624878802	0.062745101749897	588.1515778229775	898.0243145502919	0.0
12	298	nan	0	CAT	CAT	3202	3202	0	1	1	12	12	398	898.0	886.0	1.0	4.875952957437589	0.9170501720004609	0.0	0.24567901234567902	0.07248677214722622	65.24881690350551	49.8196748283246	5.0990195135927845	1.9112917220699985	1.4142135623730951	24.363543012392736	26.019390909991888	35.85560273085895	262.6739999999995	0.38810336421257924	8.737255116924644	20.380392709746957	0.04313725605607033	0.00784313678741455	0.5041245892462463	0.06666667014360428	0.0784313753247261	0.0480068962468387	0.05120701685866069	0.05098039284348488	0.01568627543747425	0.01568627543747425	0.009931778576507812	0.010303876808888038	0.05882352963089943	884.1243024235297	879.2693861404089	0.0
12	299	nan	0	CAT	CAT	3202	3202	0	1	1	12	12	308	1416.0	878.0	1.0	2.3293909519261686	0.7349404124452869	0.0	0.352	0.11503732904871294	35.396911327957454	36.40054944640259	6.0	2.120014307148293	1.4142135623730951	23.392432159844798	24.003767330208717	-13.13643677544942	183.42599999999982	0.47530864197530864	7.678431570529938	18.43921622261405	0.05098039284348488	0.00784313678741455	0.9343970855133853	0.08627451211214066	0.09019608050584793	0.05730172813828312	0.059867585138357306	0.05882352963089943	0.0313725508749485	0.0313725508749485	0.011976539019641791	0.011581135523254762	0.06666667014360428	1411.213313538042	880.6658868547729	0.0
12	300	nan	0	CAT	CAT	3202	3202	0	1	1	12	12	317	742.0	897.0	1.0	2.9393255511231873	0.517541959064186	0.0	0.2668350168350168	0.07843461151901614	37.02023901732287	36.796738985948195	4.47213595499958	1.5790957263718879	1.0	31.01609291645194	31.676657352659326	55.58258127901017	225.36199999999963	0.39824120603015073	13.513725824654102	24.188236009329557	0.05882352963089943	0.011764705181121826	2.3074301865908353	0.2235294133424759	0.2235294133424759	0.08290629340278591	0.0763035836256453	0.06666667014360428	0.04313725605607033	0.04313725605607033	0.039304309038452966	0.030429536447546066	0.08235294371843338	743.9954604258353	886.74708171213	0.0
12	301	nan	0	CAT	CAT	3202	3202	0	1	1	12	12	429	1112.0	882.0	1.0	3.2963762047548695	0.8893313748084881	0.0	0.3117732558139535	0.12190503776909205	54.55230339443435	44.77722635447622	5.656854249492381	2.168489024637191	2.0	28.84706717625785	24.94476509489537	58.93754333532725	210.2919999999997	0.47377139701822196	13.564706277102232	40.64706005901098	0.05098039284348488	0.03921569138765335	2.207350124955939	0.21176470816135406	0.21176470816135406	0.08808250829287163	0.09474839174594635	0.0941176488995552	0.0313725508749485	0.0313725508749485	0.04643963629437847	0.041786867736485905	0.12941177189350128	1119.810419668072	894.0398456390087	0.0
12	302	nan	0	CAT	CAT	3202	3202	0	1	1	12	12	605	1000.0	867.0	1.0	2.874524515446029	0.7327523646510199	0.0	0.22407407407407406	0.07298756654601585	54.988660291717984	60.728905802755904	6.082762530298219	2.2835174064065136	2.0	35.32987404449668	37.41952968077581	77.92510767382598	322.74399999999923	0.3819444444444444	21.015686824917793	62.913727182894945	0.05882352963089943	0.03529411926865578	2.3494325537408773	0.25882354378700256	0.25882354378700256	0.09097699924206837	0.10398963170726437	0.08627451211214066	0.0313725508749485	0.0313725508749485	0.05784193165719129	0.05460834833039629	0.14901961386203766	994.791497843941	877.8768933593004	0.0
12	303	nan	0	CAT	CAT	3202	3202	0	1	1	12	12	572	1142.0	904.0	1.0	2.9758556598837513	0.8830878648754883	0.0	0.2632305568338702	0.08867733918127396	59.56812737769274	55.569775957799216	8.0	2.4142578540040573	2.0	32.01193597619207	27.949821321481945	-26.980009751398708	284.70599999999956	0.44084778420038534	11.627451326698065	36.72549128904939	0.05098039284348488	0.011764708906412125	1.4837784239898695	0.13333334028720856	0.1411764770746231	0.054846468522160685	0.06420540435148495	0.062745101749897	0.019607843831181526	0.019607843831181526	0.01897796645416527	0.019161016333230595	0.07450980693101883	1150.8655632461268	898.2439935963148	0.0
12	304	nan	0	CAT	CAT	3202	3202	0	1	1	12	12	360	620.0	908.0	1.0	2.983040668694885	0.7239279477136487	0.0	0.24390243902439024	0.09075917175676965	43.045713746485326	45.17742799230607	6.4031242374328485	2.1900366219073892	1.4142135623730951	24.748737341529164	29.696187069280658	51.28129548713046	223.25999999999948	0.4035874439461884	20.352941658347845	47.74117774143815	0.05882352963089943	0.05490196496248245	2.6468417349784046	0.34117648005485535	0.34117648005485535	0.13302576247286174	0.13261438261510597	0.10980392247438431	0.03529411926865578	0.03529411926865578	0.07903590015551612	0.0796114676407675	0.1921568661928177	616.1315097735788	901.8491046820832	0.0
12	305	nan	0	CAT	CAT	3202	3202	0	1	1	12	12	103	865.0	882.0	1.0	7.28519836367497	0.658462234082583	0.0	0.1412894375857339	0.049627631488266426	34.94540372586762	26.92582403567252	1.0	1.0	1.0	19.548371377928436	26.30039203053513	42.13499458469765	161.4959999999999	0.22737306843267108	4.011764841154218	4.011764841154218	0.03529411926865578	0.003921568393707275	0.5516873011480488	0.05882352963089943	0.05882352963089943	0.03894917321508949	0.03894917321508949	0.03529411926865578	0.019607843831181526	0.019607843831181526	0.007067324129327082	0.007067324129327082	0.04313725605607033	863.5786901687168	889.7008798049183	0.0
12	306	nan	0	CAT	CAT	3202	3202	0	1	1	12	12	374	1428.0	882.0	1.0	2.5622288163672375	0.3102206621964085	0.0	0.3238095238095238	0.09467164113029095	35.809923223189216	38.01315561749642	7.0710678118654755	2.226767972547073	1.4142135623730951	31.405377768926595	34.043225565806786	-5.639176534856045	222.8079999999996	0.411214953271028	12.560784708708525	26.96470670774579	0.05098039284348488	0.0156862773001194	1.8355149139326277	0.21176470816135406	0.21176470816135406	0.07706002888778236	0.07209814627739516	0.06666667014360428	0.0313725508749485	0.0313725508749485	0.028443615701680906	0.026751953949289937	0.08235294371843338	1433.0783885742337	885.0820244418503	0.0
12	307	nan	0	CAT	CAT	3202	3202	0	1	1	12	12	85	1041.0	901.0	1.0	7.260758395582929	0.5419166535375041	0.0	0.18478260869565216	0.04757820380912179	30.375249588692597	23.706539182259394	1.0	1.0	1.0	19.0	25.528338882285063	-3.708467832653662	149.83399999999997	0.21992238033635186	3.6431373562663794	3.6431373562663794	0.03921568766236305	0.003921568393707275	0.24118507883104884	0.062745101749897	0.062745101749897	0.04286043948548682	0.04286043948548682	0.04313725605607033	0.027450980618596077	0.027450980618596077	0.006611159862335989	0.006611159862335989	0.0470588244497776	1051.1636167932834	895.7847147326289	0.0
12	308	nan	0	CAT	CAT	3202	3202	0	1	1	12	12	187	1384.0	905.0	1.0	4.626594551480369	0.44400261064208596	0.0	0.2010752688172043	0.05338354162700899	34.97001587577334	32.31098884280702	2.8284271247461903	1.207382427468297	1.0	24.748737341529164	31.334025669198468	-81.6633279974857	209.80799999999965	0.2857142857142857	7.79215706884861	10.662745371460915	0.05098039284348488	0.00784313678741455	0.5962518513704747	0.11372549086809158	0.11372549086809158	0.056877058896705183	0.057020028724389916	0.05882352963089943	0.0313725508749485	0.0313725508749485	0.013717302266467463	0.012175044295969328	0.062745101749897	1380.0400882601357	896.3302684584947	0.0
12	309	nan	0	CAT	CAT	3202	3202	0	1	1	12	12	70	1026.0	901.0	1.0	6.068054904125604	0.2542325572056626	0.0	0.21671826625386997	0.06118437966926934	23.678264680454937	18.439088914585774	1.0	1.0	1.0	16.0	22.90027068490105	84.3935894618441	119.90400000000004	0.2597402597402597	3.25490203499794	3.25490203499794	0.04313725605607033	0.003921568393707275	0.615141303223144	0.06666667014360428	0.06666667014360428	0.04649860049997057	0.04649860049997057	0.0470588244497776	0.0235294122248888	0.0235294122248888	0.009022913012567557	0.009022913012567557	0.05098039284348488	1031.9650602632998	895.5036144581057	0.0
12	310	nan	0	CAT	CAT	3202	3202	0	1	1	12	12	165	1452.0	881.0	1.0	6.193386652888745	0.9148087778583421	0.0	0.25462962962962965	0.0775371007261241	47.2965860266886	35.12833614050059	3.1622776601683795	1.33826546298332	1.0	17.0	19.102487434735902	86.54012525195041	163.52799999999988	0.3363914373088685	6.929411984980106	10.858823884278536	0.05882352963089943	0.011764708906412125	1.0559079388886008	0.10588235408067703	0.10588235408067703	0.06186974986589381	0.06581105384411234	0.06666667014360428	0.0	0.0	0.026528673525944277	0.02358904265798493	0.08235294371843338	1452.3986998994624	894.0054171645933	0.0
12	311	nan	0	CAT	CAT	3202	3202	0	1	1	12	12	905	804.0	898.0	1.0	3.007113607332191	0.8752985894858253	0.0	0.31922398589065254	0.08096568496123059	74.8709940355607	69.33974329343886	6.708203932499369	2.4063679546585792	2.0	44.0	36.20632917581385	-61.29820459084972	374.78199999999913	0.41946697566628044	25.211765360087156	74.6078452244401	0.05882352963089943	0.011764708906412125	6.136878718499038	0.30980393290519714	0.30980393290519714	0.08754085194474708	0.08243960798280674	0.062745101749897	0.03921568766236305	0.03529411926865578	0.05553006549252388	0.04578635008410708	0.08235294371843338	790.6351642600486	909.3098028877677	0.0
12	312	nan	0	CAT	CAT	3202	3202	0	1	1	12	12	1284	1267.0	885.0	1.0	1.530924121299182	0.7286911243867029	0.0	0.4294314381270903	0.15116272603850137	58.3367086841265	66.21933252457322	13.0	4.756920721572076	4.0	42.95223064809392	39.95145722252805	27.2665573356781	326.7119999999992	0.637537239324727	16.898039668798447	111.8588267955929	0.05882352963089943	0.0156862735748291	1.310963283405558	0.29411765933036804	0.29411765933036804	0.0684131160680099	0.08711746635170788	0.07058823853731155	0.03529411926865578	0.027450980618596077	0.03710021089961231	0.045031020594215154	0.09803921729326248	1269.7220936963172	892.7077548769116	0.0
12	313	nan	0	CAT	CAT	3202	3202	0	1	1	12	12	238	1390.0	913.0	1.0	6.986045678980686	0.8425835324760569	0.0	0.16168478260869565	0.03782570903988192	57.258966602779665	47.50789408087881	4.123105625617661	1.3609277920074174	1.0	29.25459107893512	30.8377142380789	-1.2969817020689385	281.1899999999996	0.22569938359412042	14.584314187988639	23.77647135220468	0.05098039284348488	0.02352941408753395	4.786585121640254	0.3019607961177826	0.30588236451148987	0.08381789763211861	0.09990114013531379	0.07058823853731155	0.01568627543747425	0.01568627543747425	0.06294530955001348	0.07142876420856338	0.12156863138079643	1398.2856671472512	909.6152069987679	0.0
12	314	nan	0	CAT	CAT	3202	3202	0	1	1	12	12	266	670.0	899.0	1.0	3.5423968060283024	0.7130585037148055	0.0	0.25333333333333335	0.06388734814676768	40.116986338674224	36.05551275463989	4.47213595499958	1.6803066371783424	1.0	27.406525629105627	28.12620108926786	3.3669600516429927	228.73799999999963	0.3275862068965517	6.325490363873541	13.992157247848809	0.0313725508749485	0.0156862773001194	3.2451930984797257	0.09803921729326248	0.10980392247438431	0.04134307427368328	0.052602094916724844	0.05098039284348488	0.0117647061124444	0.0117647061124444	0.021380757845170566	0.02291258900220715	0.06666667014360428	665.9021861106381	900.795683860792	0.0
12	315	nan	0	CAT	CAT	3202	3202	0	1	1	12	12	1748	731.0	932.0	1.0	1.3694648195460497	0.47083180121934937	0.0	0.5022988505747127	0.16371263456887936	58.50211405422903	75.28612089887484	11.180339887498949	4.2086550341721045	4.0	54.16818279166425	51.611910342848596	-20.44650544741495	366.29799999999926	0.646091295509148	31.23529487848282	213.8156921863556	0.07058823853731155	0.047058820724487305	2.4143634458986347	0.29019609093666077	0.3137255012989044	0.10733778308756982	0.12232019003796087	0.11372549086809158	0.03529411926865578	0.03529411926865578	0.058088037270971345	0.05691994878007171	0.16470588743686676	742.5294829670285	926.2059681121585	0.0
12	316	nan	0	CAT	CAT	3202	3202	0	1	1	12	12	636	978.0	902.0	1.0	1.5285343792866781	0.6978038411636469	0.0	0.39849624060150374	0.20482514141465516	40.45553537616821	41.30375285612676	8.94427190999916	3.128923038039152	2.8284271247461903	30.773382227840667	28.97785124397503	51.60675744625395	197.53399999999974	0.6300148588410104	14.258823946118355	72.3451001085341	0.06666667014360428	0.047058820724487305	1.3284389811609358	0.20000000298023224	0.23137255012989044	0.09833671686978175	0.1137501574033555	0.11372549086809158	0.0313725508749485	0.0313725508749485	0.0457169129175135	0.047966736794486826	0.1568627506494522	983.2080984390883	904.7919557676339	0.0
12	317	nan	0	CAT	CAT	3202	3202	0	1	1	12	12	746	1119.0	914.0	1.0	2.6427104994677517	0.8683037850496936	0.0	0.3324420677361854	0.14788360616190188	63.429496325819336	53.85164807134504	7.615773105863909	2.8256762205687425	2.23606797749979	32.61503410144166	31.463110549522376	41.16734726679722	251.7759999999994	0.5640831758034028	21.0901967510581	78.72157099843025	0.07058823853731155	0.0313725546002388	2.309506792814303	0.2549019753932953	0.25882354378700256	0.1081548551336313	0.10552489409977246	0.10196078568696976	0.0313725508749485	0.0313725508749485	0.044206787541051215	0.04102180721341924	0.13333334028720856	1104.2649198150048	902.0818471596111	0.0
12	318	nan	0	CAT	CAT	3202	3202	0	1	1	12	12	1548	589.0	945.0	1.0	1.5072735936137467	0.7167575519429807	0.0	0.4172506738544474	0.14281774071498102	63.17768375476795	69.1158447825099	12.727922061357855	4.031436262747332	3.605551275463989	44.65336579613094	44.055217785581625	-52.97010643477679	369.0619999999992	0.625075711689885	22.92549078539014	129.37647428363562	0.05882352963089943	0.0156862735748291	1.9473562429444242	0.32549020648002625	0.32549020648002625	0.0790534165013453	0.08357653377495841	0.06666667014360428	0.0	0.0	0.06242850678151124	0.047372364482071654	0.09019608050584793	595.4198114585074	933.7546906906096	0.0
12	319	nan	0	CAT	CAT	3202	3202	0	1	1	12	12	130	887.0	916.0	1.0	10.119769181094204	0.8402457477526497	0.0	0.12682926829268293	0.036735898656724365	50.86776092352218	40.44749683231337	1.0	1.0	1.0	19.507511025893063	27.58079283999458	76.7071499340074	210.87799999999962	0.1925925925925926	4.317647198215127	4.317647198215127	0.027450980618596077	0.003921570256352425	2.156107314380963	0.05098039284348488	0.05098039284348488	0.033212670755500974	0.033212670755500974	0.0313725508749485	0.01568627543747425	0.01568627543747425	0.008357046913639957	0.008357046913639957	0.04313725605607033	878.9627611249252	912.0054495778378	0.0
12	320	nan	0	CAT	CAT	3202	3202	0	1	1	12	12	1122	834.0	888.0	1.0	1.3152492310213733	0.49331435885061004	0.0	0.46808510638297873	0.20711010895317897	46.237332195893224	51.19570294468082	10.0	3.701860485055569	3.1622776601683795	42.86678435483338	40.21959446250721	16.549040572438848	260.9159999999994	0.6822742474916386	15.007843483239412	117.2784349359572	0.062745101749897	0.035294122993946075	1.396772587867841	0.1921568661928177	0.2862745225429535	0.07429625486752184	0.1045262343457729	0.09803921729326248	0.03529411926865578	0.03529411926865578	0.03348135039393347	0.04825780223185416	0.1411764770746231	828.8429077673496	893.5802848934595	0.0
12	321	nan	0	CAT	CAT	3202	3202	0	1	1	12	12	253	1077.0	900.0	1.0	3.690398395885692	0.7048195607563469	0.0	0.22792792792792793	0.06954765371691884	39.77848281801761	37.73592452822641	5.0	1.752080362326865	1.0	26.753779282231378	28.218323759304944	-63.9577321343598	213.80799999999968	0.3283582089552239	10.894117962568998	16.83137298375368	0.05098039284348488	0.00784313678741455	3.1429180441075992	0.16470588743686676	0.16470588743686676	0.07565359696228471	0.06652716594369044	0.05882352963089943	0.03529411926865578	0.0313725508749485	0.03602746810564347	0.029479300552990407	0.062745101749897	1072.5906337420581	909.4198509530813	0.0
12	322	nan	0	CAT	CAT	3202	3202	0	1	1	12	12	341	998.0	930.0	1.0	3.005869644688697	0.8892575104332014	0.0	0.24253200568990044	0.09464963912627976	46.45835611345139	47.01063709417264	7.0710678118654755	2.313059556691985	2.0	18.58467766474412	21.250373053729415	-45.6764281798907	212.7759999999996	0.4626865671641791	11.019608099013567	32.01568717136979	0.062745101749897	0.0313725471496582	2.8639468882987673	0.18431372940540314	0.20392157137393951	0.07652505624314977	0.09388764566384103	0.0941176488995552	0.0313725508749485	0.0313725508749485	0.03608407416547087	0.037441813218771304	0.11764705926179886	1000.549852976106	925.7497550658493	0.0
12	323	nan	0	CAT	CAT	3202	3202	0	1	1	12	12	900	712.0	910.0	1.0	1.9818633311117966	0.6681470811071958	0.0	0.4	0.13881840568619253	54.0420964116349	53.75872022286245	8.94427190999916	3.024083794620031	2.8284271247461903	40.05243514414086	40.20889876020237	28.760702628061853	285.43199999999945	0.5660377358490567	20.56470648944378	92.25490468740463	0.06666667014360428	0.0313725471496582	1.0654575726656907	0.27843138575553894	0.2862745225429535	0.09390276935819077	0.10250544965267182	0.09803921729326248	0.0313725508749485	0.0313725508749485	0.053605914978984266	0.04476654642157966	0.12941177189350128	704.210031905539	913.3483953316237	0.0
12	324	nan	0	CAT	CAT	3202	3202	0	1	1	12	12	700	923.0	897.0	1.0	1.9368102808542438	0.6812604917719284	0.0	0.3170289855072464	0.12796042001142047	47.40006805295699	48.60041152089147	8.246211251235321	2.8051304664725563	2.23606797749979	35.60385817550019	34.69879699476799	53.605002707864934	262.1899999999996	0.5017921146953405	17.580392621457577	71.81961008533835	0.062745101749897	0.0313725546002388	1.2759764966470504	0.21960784494876862	0.21960784494876862	0.09015585959721835	0.1025994429790548	0.10196078568696976	0.03529411926865578	0.03529411926865578	0.04455725885432596	0.0397093409463024	0.13333334028720856	925.9979250937448	902.5281205739947	0.0
12	325	nan	0	CAT	CAT	3202	3202	0	1	1	12	12	525	1169.0	901.0	1.0	2.7666878810539246	0.6832139886556315	0.0	0.2840909090909091	0.07795320081933914	49.10094999796969	48.82622246293481	6.082762530298219	1.9801430505436315	1.4142135623730951	37.13760762673775	35.854408203107724	-44.57029840643072	290.91599999999954	0.45375972342264476	16.81960828974843	36.78823643177748	0.054901961237192154	0.00784314051270485	2.548966635637432	0.2078431397676468	0.2078431397676468	0.07933777495164354	0.07007283129862377	0.062745101749897	0.0313725508749485	0.0313725508749485	0.04558335290115556	0.031750262866451835	0.06666667014360428	1166.4648758242965	910.7973563191211	0.0
12	326	nan	0	CAT	CAT	3202	3202	0	1	1	12	12	335	1045.0	934.0	1.0	3.0692981370575	0.6968270664637767	0.0	0.27235772357723576	0.08409596682335475	41.584018382011415	40.792156108742276	6.324555320336759	2.211342648485175	1.4142135623730951	28.44102480382681	29.825687190815646	87.89718697972678	223.73799999999963	0.3607969843834142	11.392157221212983	35.9333343077451	0.06960784643888474	0.029411770403385162	3.2581725019629273	0.1921568661928177	0.21568627655506134	0.07645743101485224	0.10726368450073163	0.1039215698838234	0.019607843831181526	0.019607843831181526	0.03586594890321568	0.044683202579083016	0.13333334028720856	1046.104550901222	930.1831277856164	0.0
12	327	nan	0	CAT	CAT	3202	3202	0	1	1	12	12	1051	1413.0	941.0	1.0	1.3557102757005024	0.7398319565948828	0.0	0.5028708133971291	0.22031691331249048	49.961952533922734	55.78530272392541	13.0	4.604089560269353	4.0	35.696261385796085	33.61398714443981	60.87219620055793	244.8399999999997	0.711336717428088	20.654902519658208	114.45882669650018	0.06666667014360428	0.0313725471496582	1.707228563937429	0.3019607961177826	0.3019607961177826	0.1110478630089151	0.10890468762749779	0.0941176488995552	0.027450980618596077	0.027450980618596077	0.053745452120586186	0.053520499607927575	0.1411764770746231	1412.4223113032238	938.286257558506	0.0
12	328	nan	0	CAT	CAT	3202	3202	0	1	1	12	12	142	855.0	913.0	1.0	8.649480598258515	0.8549724124457266	0.0	0.13148148148148148	0.033859697534548504	49.63446352656841	40.26164427839479	2.0	1.0199185008784943	1.0	20.04094170098539	25.744079690873665	68.29146413230468	229.5659999999997	0.2125748502994012	5.196078605949879	5.443137437105179	0.027450980618596077	0.0078431386500597	2.0994805136341523	0.09803921729326248	0.09803921729326248	0.03765274352137593	0.03833195378243084	0.03529411926865578	0.01568627543747425	0.01568627543747425	0.01562605598469214	0.0160101501618643	0.0470588244497776	863.1440922278513	921.4128241611971	0.0
12	329	nan	0	CAT	CAT	3202	3202	0	1	1	12	12	1447	1441.0	947.0	1.0	1.4101813291453027	0.7914828477794486	0.0	0.5991718426501035	0.23248387826942113	61.46384959889415	70.3846574190711	15.811388300841896	5.479245198674261	4.47213595499958	33.87907245510853	37.56617499032112	89.01124534287266	279.66799999999967	0.699202705967625	18.870588827878237	157.86667119339108	0.07450980693101883	0.027450978755950928	0.6872638601668746	0.2235294133424759	0.27450981736183167	0.08349818065432849	0.10909928900718112	0.0941176488995552	0.01568627543747425	0.01568627543747425	0.04350069068129273	0.048024484969498564	0.1411764770746231	1442.6725953875443	946.9739914474525	0.0
12	330	nan	0	CAT	CAT	3202	3202	0	1	1	12	12	823	630.0	937.0	1.0	1.4348732385117817	0.6995500315088555	0.0	0.4472826086956522	0.17947595736026192	44.613009529785835	48.41487374764082	12.0	3.811778378312906	3.0	33.87705967780842	31.879725956386288	-14.64453735664967	240.04999999999967	0.6230128690386071	11.427451252937317	82.90196311846375	0.05882352963089943	0.027450982481241226	2.7373437478913565	0.23529411852359772	0.2980392277240753	0.06384050979294591	0.10073142541733142	0.0784313753247261	0.01568627543747425	0.01568627543747425	0.04336275245374659	0.05639241661691443	0.1303921639919281	631.8608325540064	934.2396404956872	0.0
12	331	nan	0	CAT	CAT	3202	3202	0	1	1	12	12	1195	1204.0	912.0	1.0	2.0426075839767135	0.8495498566022321	0.0	0.3852353320438427	0.1558920233983282	69.67180980358472	66.2872536767062	8.0	3.0190649738039292	2.8284271247461903	39.660377358490564	36.75246023091029	-76.70078738862756	310.3679999999993	0.6167741935483871	20.345098614692688	106.168630592525	0.05882352963089943	0.019607845693826675	4.229976514956943	0.21176470816135406	0.2235294133424759	0.08270365290525483	0.08884404233684101	0.07058823853731155	0.03921568766236305	0.03529411926865578	0.04358995740146225	0.04064060915798687	0.12156862765550613	1195.4060502863836	917.0110073351857	0.0
12	332	nan	0	CAT	CAT	3202	3202	0	1	1	12	12	488	1233.0	915.0	1.0	4.348754442130626	0.9245205532569588	0.0	0.27111111111111114	0.08841449338726261	68.63542725874512	53.907327887774215	6.4031242374328485	2.126151639914376	2.0	25.70126233094595	26.159170734338375	22.693252745387813	263.3619999999996	0.42324371205550737	16.850980803370476	38.615687273442745	0.05098039284348488	0.011764708906412125	3.4145408179690295	0.40392157435417175	0.40392157435417175	0.0886893726493183	0.07913050670787448	0.062745101749897	0.03529411926865578	0.03529411926865578	0.06838610352084128	0.052576662484055896	0.07450980693101883	1245.4583122093807	922.4978166024661	0.0
12	333	nan	0	CAT	CAT	3202	3202	0	1	1	12	12	252	849.0	912.0	1.0	7.686191655130229	0.8316387080409997	0.0	0.14893617021276595	0.03703869428647635	61.3581665577192	49.76946855251722	4.0	1.2580874974698997	1.0	33.76591398464226	34.0732378841229	-9.775083735565703	292.39999999999935	0.21621621621621626	11.992157151922584	17.411765160039067	0.0470588244497776	0.0156862735748291	3.2510463652813963	0.2235294133424759	0.2235294133424759	0.06213552928457297	0.06909430619063121	0.05882352963089943	0.019607843831181526	0.019607843831181526	0.035789960005511545	0.03891530587150635	0.08235294371843338	839.0795045283941	918.4822072159527	0.0
12	334	nan	0	CAT	CAT	3202	3202	0	1	1	12	12	201	1034.0	937.0	1.0	6.991072246580092	0.3831852484322279	0.0	0.13562753036437247	0.040948276251346366	43.931025500720004	42.44997055358225	3.1622776601683795	1.2129276700019063	1.0	33.49695969375179	40.577836826521555	-60.910759090178004	248.3619999999996	0.2473846153846154	13.945098496973515	18.580392755568027	0.05882352963089943	0.029411766678094864	3.509542779028441	0.1764705926179886	0.18039216101169586	0.08826011706945262	0.09243976495307477	0.08039215952157974	0.0313725508749485	0.0313725508749485	0.04023676286168926	0.03948130278947297	0.125490203499794	1026.2984381455894	931.346348697667	0.0
12	335	nan	0	CAT	CAT	3202	3202	0	1	1	12	12	388	1095.0	941.0	1.0	2.093914128239813	0.485085934681695	0.0	0.31699346405228757	0.13543563638465378	34.2550874587118	35.22782990761707	5.385164807134504	2.2031051923796765	2.0	29.532521248968138	29.95492597403214	-75.59484997420427	189.7379999999998	0.5180240320427235	13.043137650936842	33.6549030020833	0.05882352963089943	0.0156862773001194	3.302592725078185	0.1921568661928177	0.20392157137393951	0.09590542390394736	0.08673944072701882	0.06666667014360428	0.0313725508749485	0.0313725508749485	0.051835758181561525	0.041125204579770085	0.11372549086809158	1099.6860871542756	928.4813563314304	0.0
12	336	nan	0	CAT	CAT	3202	3202	0	1	1	12	12	275	903.0	945.0	1.0	3.7309994318623327	0.6057701548906094	0.0	0.22448979591836735	0.0639486153014966	40.0035620678833	37.16180835212409	5.0	1.7009863227187008	1.0	27.20726546563706	31.828421801536507	-70.28916618534451	232.4639999999996	0.3395061728395062	7.149019805714488	14.066667096689343	0.04313725605607033	0.011764705181121826	1.6426098535185125	0.10196078568696976	0.10196078568696976	0.045535157998181454	0.05115151671523398	0.05098039284348488	0.019607843831181526	0.019607843831181526	0.015150392761092975	0.014441670123289382	0.062745101749897	903.3222748933719	938.4834122998697	0.0
12	337	nan	0	CAT	CAT	3202	3202	0	1	1	12	12	842	1388.0	943.0	1.0	1.8584926393112875	0.6946719086996599	0.0	0.36561007381676075	0.13829454287802762	51.224590330377836	53.53503525729669	10.0	3.294466367844237	2.8284271247461903	43.267013795253085	36.84721687175971	67.53090082188449	276.6039999999995	0.5432258064516129	23.301961436867714	131.69019973650575	0.0941176488995552	0.05882352590560913	2.092451655434435	0.37254902720451355	0.4117647111415863	0.11149263845391251	0.15640166239489994	0.14901961386203766	0.03529411926865578	0.03529411926865578	0.07220895768135151	0.07852137019514316	0.2078431397676468	1385.6595693932409	938.5283047021918	0.0
12	338	nan	0	CAT	CAT	3202	3202	0	1	1	12	12	672	690.0	945.0	1.0	2.5305185034741973	0.8531660336427863	0.0	0.3446153846153846	0.1121530072085372	58.311939124234605	51.264022471905186	6.0	2.269725401309174	2.0	28.624802363419516	30.41780803440046	69.90278661504351	274.39999999999935	0.5371702637889688	19.631373096257448	67.20392365381122	0.05882352963089943	0.027450982481241226	4.360401844785507	0.27450981736183167	0.27450981736183167	0.09173538830026845	0.1000058387705524	0.0784313753247261	0.03529411926865578	0.03529411926865578	0.052033104311024696	0.050251105108887216	0.1411764770746231	683.1542277175687	938.6200618377927	0.0
12	339	nan	0	CAT	CAT	3202	3202	0	1	1	12	12	642	1059.0	951.0	1.0	2.2177679778470885	0.6653616869789565	0.0	0.3472147106544078	0.10573274178294914	48.237359687067	48.82622246293481	7.0710678118654755	2.6072414188117214	2.23606797749979	31.876926789426573	36.01020916527072	-14.374883134296331	276.2279999999995	0.49941656942823803	15.682353421114385	42.168628740124404	0.05098039284348488	0.00784314051270485	1.6028176988813432	0.1921568661928177	0.1921568661928177	0.07725297251780486	0.06568322233664238	0.05882352963089943	0.007843137718737125	0.007843137718737125	0.03920280987906842	0.025896743648552736	0.07450980693101883	1066.7304938019286	942.6858551099733	0.0
12	340	nan	0	CAT	CAT	3202	3202	0	1	1	12	12	625	1341.0	929.0	1.0	1.9006576088141882	0.8978392744485382	0.0	0.3738038277511962	0.17954190863604652	50.32499585371284	47.70744176750625	7.0710678118654755	3.030758261089394	2.8284271247461903	27.487389904710575	22.15926988885965	56.24549698185518	209.1519999999997	0.639386189258312	11.09803955629468	50.40784468501806	0.05098039284348488	0.0156862735748291	2.7935826094894036	0.30588236451148987	0.3490196168422699	0.07253620625029203	0.0806525514960289	0.06666667014360428	0.0313725508749485	0.0313725508749485	0.05265752470009482	0.04971819095787038	0.08235294371843338	1341.7618640138635	934.4244593114863	0.0
12	341	nan	0	CAT	CAT	3202	3202	0	1	1	12	12	469	981.0	928.0	1.0	2.0976299309635498	0.5259704220706719	0.0	0.3553030303030303	0.10500111808585322	38.13376865446145	40.85339643163099	7.0710678118654755	2.7531892552108084	2.23606797749979	30.560736586176308	32.43287930854728	3.233390963123456	236.91599999999957	0.45009596928982715	15.250980777665973	50.42353096045554	0.062745101749897	0.03921569138765335	1.7124381615491744	0.22745098173618317	0.22745098173618317	0.09414185665225909	0.10751285919073675	0.10980392247438431	0.019607843831181526	0.019607843831181526	0.053193848454108565	0.046821988313375286	0.14509804546833038	980.6240473138923	935.7976356990185	0.0
12	342	nan	0	CAT	CAT	3202	3202	0	1	1	12	12	87	821.0	932.0	1.0	6.355653910068302	0.8545212712901777	0.0	0.18277310924369747	0.055496698932145684	33.33033257651847	28.160255680657446	1.0	1.0	1.0	13.416407864998739	17.312321368082337	18.525942296202313	140.35600000000002	0.2904841402337229	3.219607934355736	3.219607934355736	0.030392158310860395	0.00784313678741455	0.9519672557443124	0.05882352963089943	0.05882352963089943	0.03700698775121535	0.03700698775121535	0.03529411926865578	0.01568627543747425	0.01568627543747425	0.01025900984968314	0.01025900984968314	0.04411764815449715	835.2192447693945	936.3057247360855	0.0
12	343	nan	0	CAT	CAT	3202	3202	0	1	1	12	12	173	946.0	917.0	1.0	7.365550434626412	0.6054091757883433	0.0	0.13348765432098766	0.03103368912716543	44.56263166910182	39.35733730830886	1.4142135623730951	1.0167600863387958	1.0	29.820851527760034	35.468040184176054	-63.97622979615447	264.6739999999994	0.2008125362739408	15.596078818663955	15.968627845868468	0.0470588244497776	0.023529410362243652	6.250317708823898	0.23529411852359772	0.23529411852359772	0.0939522820401443	0.09230420720155184	0.05882352963089943	0.027450980618596077	0.027450980618596077	0.06038766686732142	0.059709976011965385	0.14411765336990356	946.406925336672	934.5027013569962	0.0
12	344	nan	0	CAT	CAT	3202	3202	0	1	1	12	12	583	1212.0	925.0	1.0	1.9264711315746774	0.6875488867944288	0.0	0.3766149870801034	0.14937301235440736	43.27315222783703	42.42640687119285	5.656854249492381	2.317673450153848	2.23606797749979	29.33283304318938	31.422284182055744	-69.3193462850373	221.4639999999997	0.5701711491442544	18.52549072727561	63.21568821370602	0.062745101749897	0.03529411926865578	1.9836975505005288	0.27843138575553894	0.30588236451148987	0.11093108219925515	0.10843171220189711	0.0941176488995552	0.03529411926865578	0.03529411926865578	0.05939312183442886	0.055148517280671154	0.14509804546833038	1216.0663771618053	934.6872828878455	0.0
12	345	nan	0	CAT	CAT	3202	3202	0	1	1	12	12	602	1139.0	934.0	1.0	2.071626805730108	0.6057543091862205	0.0	0.4171864171864172	0.12301924121210603	44.092603875847466	41.6293165929973	5.830951894845301	2.2259772472354284	2.0	33.52820579086177	35.082357702548514	11.302708284113091	247.97999999999968	0.5467756584922797	13.490196447819471	41.26274634897709	0.05098039284348488	0.011764705181121826	2.4169830097483747	0.1882352977991104	0.20392157137393951	0.06882753289703812	0.06854276802155662	0.062745101749897	0.0313725508749485	0.0313725508749485	0.03374913186146373	0.027992929424262326	0.06666667014360428	1132.4723436434356	937.3333967041041	0.0
12	346	nan	0	CAT	CAT	3202	3202	0	1	1	12	12	281	807.0	927.0	1.0	4.592595592906942	0.7283529658512425	0.0	0.17573483427141964	0.054061692848539074	47.28048933156422	44.41846462902562	5.0	1.5911447046003	1.0	30.249838758032666	32.396691934609116	57.68562843670772	255.57199999999946	0.2737457379444715	6.541176663711667	14.298039657995105	0.028431373182684183	0.019607841968536377	3.668292330807764	0.10980392247438431	0.10980392247438431	0.038030096882044576	0.05088270340923525	0.05098039284348488	0.01568627543747425	0.01568627543747425	0.018964076746608917	0.023625540554770137	0.06666667014360428	807.9470652547119	931.3735600835917	0.0
12	347	nan	0	CAT	CAT	3202	3202	0	1	1	12	12	682	1177.0	945.0	1.0	2.3417004495260665	0.5337204240809853	0.0	0.3788888888888889	0.12784878033358194	48.674757179647855	48.76474136094644	6.0	2.2762396466426322	2.0	38.48718761244041	41.1623433132111	9.524618470297398	258.9099999999996	0.543859649122807	17.760784793645144	58.41960956528783	0.05882352963089943	0.0156862735748291	1.261149791843455	0.20392157137393951	0.24313725531101227	0.08538838843098627	0.08565925156200561	0.06666667014360428	0.0313725508749485	0.0313725508749485	0.04516060747594767	0.042398102344910885	0.0941176488995552	1159.845338006011	944.5305766160135	0.0
12	348	nan	0	CAT	CAT	3202	3202	0	1	1	12	12	497	1251.0	957.0	1.0	2.7900114733046513	0.5414586255964491	0.0	0.23588039867109634	0.08674167245134247	45.47257586908782	50.0	6.708203932499369	2.374019390460729	2.0	31.99124147585954	38.2300403642556	0.8164735205219011	268.32999999999925	0.3809888846301265	23.823530059307814	48.360785622149706	0.054901961237192154	0.027450982481241226	5.663703389093792	0.43921568989753723	0.43921568989753723	0.1280834949425151	0.0973054036662972	0.0784313753247261	0.027450980618596077	0.027450980618596077	0.08610743462873621	0.06542809966714919	0.11372549086809158	1246.3529030300215	946.1052546633398	0.0
12	349	nan	0	CAT	CAT	3202	3202	0	1	1	12	12	294	914.0	941.0	1.0	2.7512710128981483	0.6256693153571105	0.0	0.28378378378378377	0.0647068703212993	35.800152113594905	37.64306044943742	5.830951894845301	1.7758018281362922	1.0	25.102865297687558	27.92728329040379	80.09125083727203	238.9479999999996	0.3774069319640565	10.258823797106743	20.32549073919654	0.05098039284348488	0.0156862773001194	1.6529063525392567	0.14509804546833038	0.14509804546833038	0.06332607282164657	0.06913432224216509	0.062745101749897	0.0313725508749485	0.0313725508749485	0.026144598483326082	0.02468865161031128	0.08235294371843338	917.1638047292129	943.9386455562816	0.0
12	350	nan	0	CAT	CAT	3202	3202	0	1	1	12	12	146	1034.0	943.0	1.0	6.393535993177827	0.7858219140343804	0.0	0.19518716577540107	0.062233199530151245	41.473051702961435	33.24154027718932	3.0	1.2199650183207789	1.0	20.858063753124636	25.649126747281382	-0.5478575741246167	171.69999999999993	0.27238805970149255	9.772549321874976	13.639216089621186	0.05098039284348488	0.035294122993946075	3.3424175412502737	0.1764705926179886	0.1764705926179886	0.08884135747159069	0.09341928828507662	0.0941176488995552	0.027450980618596077	0.027450980618596077	0.03966035548240256	0.03934623881086602	0.12745098769664764	1026.211615905443	943.7366302483584	0.0
12	351	nan	0	CAT	CAT	3202	3202	0	1	1	12	12	1622	1316.0	921.0	1.0	1.6495047363183644	0.4610681293235593	0.0	0.4664941041127409	0.1915218140843291	61.68494061725905	67.89698078707183	10.816653826391969	3.8751786105640176	3.605551275463989	50.732240971325155	54.73704123459368	22.783026234813086	326.2279999999993	0.6477635782747603	31.384314626455307	186.73726021125913	0.062745101749897	0.03529411926865578	5.8921015575525	0.32549020648002625	0.32549020648002625	0.11887997964566405	0.11512778064812523	0.0941176488995552	0.03921568766236305	0.0313725508749485	0.07071146526962786	0.06172933141405879	0.14901961386203766	1317.342769527152	935.9695703005691	0.0
12	352	nan	0	CAT	CAT	3202	3202	0	1	1	12	12	143	933.0	938.0	1.0	9.280970026573357	0.5368496535290996	0.0	0.11711711711711711	0.032725788283886	44.42460039544673	39.0	1.4142135623730951	1.0028965983382734	1.0	26.832815729997478	37.48005490103851	59.35024147190468	234.3299999999995	0.17797137523335413	12.352941501885653	12.494117978960276	0.0470588244497776	0.013725489377975464	5.167495487427398	0.21176470816135406	0.21176470816135406	0.08699254578792713	0.08737145439832361	0.052941177040338516	0.0313725508749485	0.0313725508749485	0.053563234939223714	0.05356626032911863	0.1411764770746231	942.9874450947405	950.2937852872082	0.0
12	353	nan	0	CAT	CAT	3202	3202	0	1	1	12	12	299	1138.0	962.0	1.0	2.1789838021929926	0.6997371713336873	0.0	0.4018817204301075	0.13611352219660477	33.167930112001876	34.48187929913333	7.0710678118654755	2.4405961685644324	2.0	21.20746936239109	23.695181599810233	14.323309875140003	166.14599999999996	0.5054945054945055	11.333333674818277	28.670589040964842	0.062745101749897	0.027450978755950928	0.2948087809216836	0.18039216101169586	0.1882352977991104	0.09855072760711546	0.09588825766208978	0.0941176488995552	0.0470588244497776	0.03529411926865578	0.03566733482505825	0.03356804679015357	0.11764705926179886	1134.0794692960114	960.5680481457925	0.0
12	354	nan	0	CAT	CAT	3202	3202	0	1	1	12	12	970	644.0	958.0	1.0	2.4637147296904547	0.9111051450027827	0.0	0.3361053361053361	0.12536906222775693	72.05823212593658	74.95331880577403	8.54400374531753	2.7169441946141717	2.23606797749979	34.68259438019562	29.700530508961045	11.722398723593734	311.8139999999994	0.5597230236583959	24.26666733250022	107.49804205819964	0.06666667014360428	0.0313725471496582	0.09862165022979885	0.2862745225429535	0.29019609093666077	0.09784946505040411	0.11082272377133984	0.0941176488995552	0.04313725605607033	0.04313725605607033	0.052738985502420774	0.055054012917234225	0.1411764770746231	663.038778651361	956.648475127449	0.0
12	355	nan	0	CAT	CAT	3202	3202	0	1	1	12	12	608	984.0	958.0	1.0	2.0169738109157174	0.817660604749019	0.0	0.34643874643874645	0.10513900962483624	48.421139124586425	49.92995093127971	7.0710678118654755	2.7017969173285374	2.23606797749979	32.72482279782919	27.876076937498368	-46.27185561045451	269.57199999999943	0.4808224594701463	14.164706267416477	49.82353072240949	0.054901961237192154	0.019607845693826675	3.284203118366314	0.21176470816135406	0.21176470816135406	0.0726395193200845	0.08194659658291034	0.07058823853731155	0.0313725508749485	0.0313725508749485	0.03695296924149331	0.03345697138888861	0.10196078568696976	978.2288075471902	959.6344746100114	0.0
12	356	nan	0	CAT	CAT	3202	3202	0	1	1	12	12	205	1181.0	956.0	1.0	2.6887558734860706	0.4653527970203675	0.0	0.292022792022792	0.10018283012362471	28.084139053746398	26.30589287593181	4.0	1.518677984085138	1.0	23.50515491742838	24.857981649907195	-2.7850679497626407	160.35599999999988	0.40473840078973344	6.415686493739486	11.41176507808268	0.05098039284348488	0.00784313678741455	0.8293952980842234	0.0941176488995552	0.0941176488995552	0.05302220242759906	0.05566714672235454	0.05882352963089943	0.027450980618596077	0.027450980618596077	0.013311574758703855	0.011838427823420136	0.062745101749897	1183.2268041096506	958.4378007073032	0.0
12	357	nan	0	CAT	CAT	3202	3202	0	1	1	12	12	219	1333.0	961.0	1.0	5.358686966738622	0.8667196631522192	0.0	0.21057692307692308	0.06280813944863012	48.91045974803099	42.5440947723653	5.0	1.5492541376162605	1.0	21.82820625326997	24.396320886950075	-20.943161508441502	209.32399999999973	0.31063829787234043	17.78431424126029	35.27058934792876	0.09019608050584793	0.060784317553043365	5.131189334326209	0.33725491166114807	0.364705890417099	0.12612988823588858	0.161052919396935	0.13921569287776947	0.04313725605607033	0.04313725605607033	0.07228243280074835	0.08534897007068552	0.23137255012989044	1328.719702049226	962.9167222531441	0.0
12	358	nan	0	CAT	CAT	3202	3202	0	1	1	12	12	561	1382.0	960.0	1.0	3.0560178764988155	0.911785429933325	0.0	0.34544334975369456	0.1386814296215992	61.08246601241322	55.00909015790027	7.615773105863909	2.5373290556324593	2.0	26.818404979371607	25.084548970082082	4.14967804925167	225.46399999999957	0.5417672621921777	24.60392225533724	66.00392347946763	0.07450980693101883	0.019607841968536377	0.660343155370512	0.32156863808631897	0.364705890417099	0.1422192037880765	0.11765405254807064	0.08627451211214066	0.0470588244497776	0.03529411926865578	0.07163192069470438	0.06698990639946098	0.1411764770746231	1368.806844506896	960.2503119174413	0.0
12	359	nan	0	CAT	CAT	3202	3202	0	1	1	12	12	246	1095.0	954.0	1.0	3.589049633096426	0.7319989186476994	0.0	0.23745173745173745	0.07528557352259174	39.19707530137055	37.16180835212409	5.0	1.608667821072306	1.0	25.509682523289552	26.705194457766428	54.910356725860446	202.63599999999957	0.3438155136268344	9.72941206395626	15.835294619202614	0.05098039284348488	0.00784314051270485	1.290806631358541	0.14901961386203766	0.14901961386203766	0.06756536155525181	0.06437111633822201	0.062745101749897	0.0313725508749485	0.0313725508749485	0.02180852396676123	0.017679280141027588	0.06666667014360428	1102.4581475856437	959.5688459991743	0.0
12	360	nan	0	CAT	CAT	3202	3202	0	1	1	12	12	200	898.0	965.0	1.0	4.951450829554095	0.8291998651510021	0.0	0.21052631578947367	0.06005828869537822	43.83750095061453	37.656340767525464	4.123105625617661	1.4496162756604491	1.0	24.0	24.503068451702333	7.784627505248067	204.5659999999998	0.2958579881656805	5.282353080809116	9.160784536972642	0.03529411926865578	0.011764705181121826	2.466917204939772	0.062745101749897	0.08235294371843338	0.0397169404572114	0.04580392268486321	0.0470588244497776	0.01568627543747425	0.01568627543747425	0.011978146793583807	0.01375772149178709	0.05882352963089943	890.9417807859378	964.6541095786414	0.0
12	361	nan	0	CAT	CAT	3202	3202	0	1	1	12	12	472	997.0	964.0	1.0	2.7206240310909307	0.7234175020783508	0.0	0.28095238095238095	0.07092270970998173	47.049161646172124	46.04345773288535	7.0	2.287785629524996	1.7071067811865475	36.93975976543952	32.48325086237948	56.1949119223159	289.1899999999994	0.38927835051546394	11.729412075132132	37.407844286412	0.05098039284348488	0.0156862773001194	3.056665911277938	0.1882352977991104	0.1921568661928177	0.057780355049911976	0.07925390738646611	0.062745101749897	0.019607843831181526	0.019607843831181526	0.026770039818043177	0.03964875485257292	0.10588235408067703	1000.5807736540762	964.3168046774043	0.0
12	362	nan	0	CAT	CAT	3202	3202	0	1	1	12	12	908	1045.0	963.0	1.0	2.003172799919701	0.8815776302404019	0.0	0.4804232804232804	0.1848284269563557	61.50520114994229	53.600373133029585	7.615773105863909	3.2406109388888438	3.0	30.912590239158504	29.032857837183826	-74.44413417117651	248.46399999999971	0.6584481508339374	19.8313730917871	110.05490485206246	0.08235294371843338	0.0313725546002388	1.12040044632311	0.250980406999588	0.27843138575553894	0.10328840151972447	0.12120584234808641	0.10980392247438431	0.0313725508749485	0.0313725508749485	0.0533083045956966	0.051202867828571516	0.1568627506494522	1040.8755701198993	970.0400869455596	0.0
12	363	nan	0	CAT	CAT	3202	3202	0	1	1	12	12	262	1205.0	954.0	1.0	3.3815755324885934	0.7196810823635833	0.0	0.27578947368421053	0.07942626498553086	39.02748473663327	37.013511046643494	5.0990195135927845	1.8142724888195858	1.0	23.570555197517134	27.096969545703104	-88.62523279704065	203.59799999999973	0.34541858932102837	8.4901963789016	16.101961376145482	0.05098039284348488	0.00784313678741455	0.5629852541180603	0.09803921729326248	0.09803921729326248	0.06152316216595363	0.06145786784788352	0.062745101749897	0.027450980618596077	0.027450980618596077	0.013566659538732175	0.011248911900745269	0.06666667014360428	1204.7004383882374	959.7895762316754	0.0
12	364	nan	0	CAT	CAT	3202	3202	0	1	1	12	12	348	1245.0	969.0	1.0	3.9647802533820835	0.856782493718172	0.0	0.25513196480938416	0.08975009177986075	52.66441348393046	47.01063709417264	6.082762530298219	2.0853183259242387	1.4142135623730951	27.049125169102847	27.15787731143531	18.168141795521862	220.7379999999997	0.39079169006176306	15.19607887789607	39.03137364983559	0.07450980693101883	0.039215683937072754	0.39277676069784306	0.2078431397676468	0.21960784494876862	0.09932077697971288	0.11215911968343559	0.10196078568696976	0.03529411926865578	0.03529411926865578	0.04029235955625447	0.04587838561970278	0.14901961386203766	1236.9179141889479	967.1306138831452	0.0
12	365	nan	0	CAT	CAT	3202	3202	0	1	1	12	12	121	843.0	975.0	1.0	9.026592364651384	0.540853700779181	0.0	0.13504464285714285	0.0377726550501209	40.36116675269554	31.953090617340916	1.4142135623730951	1.0034232525815958	1.0	25.72066241852112	33.94845069941865	8.82903637604928	200.63599999999974	0.1816816816816817	3.5215687407180667	3.5490197213366628	0.019607843831181526	0.00784313678741455	1.8812484739594144	0.05882352963089943	0.05882352963089943	0.029346406172650556	0.029330741498650104	0.027450980618596077	0.0117647061124444	0.0117647061124444	0.009816767386868973	0.009777623964848216	0.03529411926865578	858.7723757075181	971.3060773410281	0.0
12	366	nan	0	CAT	CAT	3202	3202	0	1	1	12	12	199	1154.0	972.0	1.0	3.5948728740946505	0.8537029606945511	0.0	0.2707482993197279	0.07968394387269748	37.87483692215448	34.92849839314596	4.0	1.4395356916917206	1.0	19.276150541952727	19.72371015963238	8.339201090612985	177.15199999999982	0.36247723132969034	6.02352955378592	10.054902205243707	0.0470588244497776	0.00784313678741455	1.344468715685985	0.0784313753247261	0.08235294371843338	0.0470588246389525	0.050527146760018626	0.05098039284348488	0.019607843831181526	0.019607843831181526	0.010387068568497556	0.010387933138744332	0.05882352963089943	1157.9492979991444	969.9036661593611	0.0
12	367	nan	0	CAT	CAT	3202	3202	0	1	1	12	12	999	732.0	954.0	1.0	1.7577995065606469	0.7560204465513698	0.0	0.3878105590062112	0.14753145586134253	55.9211130954187	59.54829972383762	9.433981132056603	3.5460586264649305	3.0	45.0	36.60305273832154	16.174895741066667	291.70599999999945	0.5826771653543307	16.51764747966081	96.38039514515549	0.05882352963089943	0.03529411926865578	1.4460724717088387	0.23529411852359772	0.24705882370471954	0.0744038174759496	0.09647687201717266	0.09019608050584793	0.0117647061124444	0.0117647061124444	0.04630485860076566	0.04279481397390341	0.12941177189350128	743.6256255992799	954.6363266542394	0.0
12	368	nan	0	CAT	CAT	3202	3202	0	1	1	12	12	435	1088.0	998.0	1.0	5.580625378768114	0.9377763949399645	0.0	0.2543859649122807	0.07588118387216877	74.20229869064413	56.22277118748239	6.0	2.073325066124507	1.4142135623730951	28.331295707685978	25.76598648356955	85.36840635877513	268.39999999999947	0.377768128528007	14.874510204419494	39.27843246422708	0.05882352963089943	0.02352941408753395	5.780166970546874	0.1921568661928177	0.20392157137393951	0.07667273301247161	0.09029524704420018	0.07450980693101883	0.027450980618596077	0.027450980618596077	0.036080436842786584	0.04221093443663377	0.11862745136022568	1088.6593450511873	985.6371805311312	0.0
12	369	nan	0	CAT	CAT	3202	3202	0	1	1	12	12	445	1283.0	952.0	1.0	2.6132018754729907	0.5477400389748063	0.0	0.270516717325228	0.07184640707904656	41.73465156326609	47.07440918375928	5.656854249492381	1.9568361979209818	1.4142135623730951	32.526911934581186	34.91723704920577	66.57078777623238	278.98599999999936	0.3950288504216599	11.192157205194235	26.772549886256456	0.05098039284348488	0.00784313678741455	0.44655027033822253	0.08235294371843338	0.0941176488995552	0.05624199600600118	0.0601630334522617	0.05882352963089943	0.0313725508749485	0.0313725508749485	0.011260465563085928	0.011627430628943702	0.06666667014360428	1285.7906840809621	961.3648747630623	0.0
[truncated: 53,497 more rows]
[truncated: 8 more columns]
