# Supplementary material for: Mutationally-activated PI3’-kinase-α promotes de-differentiation of lung tumors initiated by the BRAFV600E oncoprotein kinase
Source: eLife. 2019 Aug 27;8:e43668. doi: 10.7554/eLife.43668 (PMC6711745; doi:10.7554/eLife.43668)
Supplement: Figure 5—source data 1. [file elife-43668-fig5-data1.zip › aqp5lystumorsCytoplasm.csv]

ImageNumber	ObjectNumber	Metadata_FileLocation	Metadata_Frame	Metadata_Geno	Metadata_Geno	Metadata_Mouse	Metadata_Mouse	Metadata_Series	Metadata_Tumor	Metadata_Tumor	Metadata_Week	Metadata_Week	AreaShape_Area	AreaShape_Center_X	AreaShape_Center_Y	AreaShape_Center_Z	AreaShape_Compactness	AreaShape_Eccentricity	AreaShape_EulerNumber	AreaShape_Extent	AreaShape_FormFactor	AreaShape_MajorAxisLength	AreaShape_MaxFeretDiameter	AreaShape_MaximumRadius	AreaShape_MeanRadius	AreaShape_MedianRadius	AreaShape_MinFeretDiameter	AreaShape_MinorAxisLength	AreaShape_Orientation	AreaShape_Perimeter	AreaShape_Solidity	Intensity_IntegratedIntensityEdge_AQP5	Intensity_IntegratedIntensityEdge_LYS	Intensity_IntegratedIntensity_AQP5	Intensity_IntegratedIntensity_LYS	Intensity_LowerQuartileIntensity_AQP5	Intensity_LowerQuartileIntensity_LYS	Intensity_MADIntensity_AQP5	Intensity_MADIntensity_LYS	Intensity_MassDisplacement_AQP5	Intensity_MassDisplacement_LYS	Intensity_MaxIntensityEdge_AQP5	Intensity_MaxIntensityEdge_LYS	Intensity_MaxIntensity_AQP5	Intensity_MaxIntensity_LYS	Intensity_MeanIntensityEdge_AQP5	Intensity_MeanIntensityEdge_LYS	Intensity_MeanIntensity_AQP5	Intensity_MeanIntensity_LYS
1	1	nan	0	CAT	CAT	3202	3202	0	1	1	12	12	233	503.0	140.0	1.0	3.129110811893945	0.8726577861703487	-1.0	0.26967592592592593	0.10419869864510367	38.7356281748417	38.91015291668744	4.0	1.6052132555889793	1.0	18.88819856269571	18.915856535006377	-31.612299385621593	167.62999999999988	0.4707070707070707	16.18039260804653	9.219608150422573	27.592157647013664	18.596078980714083	0.0784313753247261	0.062745101749897	0.023529410362243652	0.0156862735748291	3.37525186386751	0.7021559282107086	0.4000000059604645	0.13725490868091583	0.4000000059604645	0.13725490868091583	0.13596968578190363	0.07747569874304683	0.11842127745499427	0.07981149777130507
1	2	nan	0	CAT	CAT	3202	3202	0	1	1	12	12	254	563.0	149.0	1.0	2.1329607319020605	0.5163432547222649	0.0	0.41233766233766234	0.15114881841805494	28.242974481699218	28.231188426986208	5.0	1.9604691730910555	1.4142135623730951	21.0	24.18676694834508	16.572975742426962	145.31799999999996	0.5456498388829215	12.047059144824743	17.568627912551165	29.07843216881156	47.36862847581506	0.08627451211214066	0.16078431904315948	0.02352941781282425	0.03529411554336548	0.9855603001724503	1.597661343138723	0.23529411852359772	0.30588236451148987	0.23529411852359772	0.30588236451148987	0.10951871949840676	0.15971479920501058	0.11448201641264394	0.18649066329061045
1	3	nan	0	CAT	CAT	3202	3202	0	1	1	12	12	211	457.0	152.0	1.0	2.9572643536648364	0.9309382590711491	0.0	0.3907407407407407	0.1054641957211661	37.464039129365716	36.40054944640259	4.0	1.5758751522017724	1.0	12.303657992645928	13.680990873186333	-5.551893926690353	158.55999999999997	0.5626666666666666	12.039216004312038	11.254902336746454	22.729412361979485	20.87058886140585	0.08235294371843338	0.0784313753247261	0.0156862735748291	0.019607841968536377	1.5246939453974089	0.6676221654365112	0.2980392277240753	0.16862745583057404	0.2980392277240753	0.16862745583057404	0.10654173455143397	0.09960090563492438	0.10772233346909708	0.09891274341898507
1	4	nan	0	CAT	CAT	3202	3202	0	1	1	12	12	346	518.0	140.0	1.0	3.1089968483076627	0.6290760937399381	0.0	0.337890625	0.13428295089058734	41.32385625817933	36.359317925395686	5.0990195135927845	1.888422754300661	1.4142135623730951	28.78277741744304	32.12284039464964	67.61179651603429	179.94199999999984	0.4964131994261119	14.105882696807384	15.788235742598772	47.447059974074364	38.19215789064765	0.09803921729326248	0.05882352963089943	0.0313725546002388	0.054901961237192154	1.7487324446554533	4.98789271650956	0.2705882489681244	0.23137255012989044	0.3450980484485626	0.23529411852359772	0.09864253634131039	0.11040724295523617	0.13713023113894324	0.110381959221525
1	5	nan	0	CAT	CAT	3202	3202	0	1	1	12	12	196	580.0	168.0	1.0	6.080414505984467	0.9138747705883158	0.0	0.16052416052416052	0.06406052291292524	51.029648655263365	42.44997055358225	3.1622776601683795	1.2948964482785184	1.0	18.384776310850235	20.717842766901644	-47.20489688003117	196.0819999999997	0.35411020776874436	12.21960810944438	16.788235783576965	18.380392532795668	25.737255662679672	0.0784313753247261	0.0941176488995552	0.0156862735748291	0.03921569138765335	0.06867143202366044	4.229761473460303	0.2666666805744171	0.29411765933036804	0.2666666805744171	0.29411765933036804	0.08919421977696627	0.12254186703340851	0.09377751292242688	0.13131252889122283
1	6	nan	0	CAT	CAT	3202	3202	0	1	1	12	12	456	552.0	144.0	1.0	2.21972401567467	0.8562246099075453	0.0	0.4444444444444444	0.2035851506141151	45.10694793707791	37.656340767525464	5.656854249492381	2.237520148971759	2.0	20.73027405258025	23.302417707702574	-73.41926067781448	167.76999999999984	0.6404494382022472	14.674510098993778	21.55294170230627	52.89019728824496	73.1372567564249	0.0941176488995552	0.12941177189350128	0.0156862735748291	0.0313725471496582	1.0319889719519382	1.8342650636821582	0.23137255012989044	0.2862745225429535	0.24313725531101227	0.2862745225429535	0.10951126939547595	0.16084284852467365	0.11598727475492317	0.16038872095707216
1	7	nan	0	CAT	CAT	3202	3202	0	1	1	12	12	394	510.0	145.0	1.0	2.7878332950579496	0.7147398648623046	0.0	0.32588916459884204	0.15587751004974343	43.33944967436557	38.01315561749642	4.47213595499958	1.8221199706533309	1.4142135623730951	25.93838853899756	30.311194856530683	72.85471645166112	178.22199999999975	0.5263861055444222	25.298039957880974	16.30980435758829	68.60000187903643	49.12941297143698	0.10196078568696976	0.08235294371843338	0.047058820724487305	0.0313725471496582	2.961239906816449	4.074755966764749	0.4156862795352936	0.2705882489681244	0.4156862795352936	0.2862745225429535	0.18070028541343552	0.11649860255420208	0.17411167989603155	0.1246939415518705
1	8	nan	0	CAT	CAT	3202	3202	0	1	1	12	12	1589	613.0	178.0	1.0	1.3625846723035178	0.727639288202035	0.0	0.5268567639257294	0.270126044892648	61.18737352275454	63.631753079732135	13.416407864998739	4.991857431611644	4.242640687119285	43.17352221135343	41.97208827373073	-49.32520463633231	271.88399999999933	0.7411380597014925	20.94509858265519	33.20000088959932	184.68235785141587	244.3372612260282	0.08235294371843338	0.10588235408067703	0.0313725471496582	0.035294122993946075	1.6930353255837542	2.550907050064309	0.3019607961177826	0.4156862795352936	0.3019607961177826	0.43921568989753723	0.09833379616270042	0.15586854877746162	0.11622552413556694	0.1537679428735231
1	9	nan	0	CAT	CAT	3202	3202	0	1	1	12	12	227	455.0	159.0	1.0	2.961494484824255	0.7174554225848785	0.0	0.3118131868131868	0.12548905578277952	33.97346311753825	28.460498941515414	3.605551275463989	1.5142287442815385	1.0	21.333974349343855	23.66606453722088	-15.40240336277841	150.76999999999992	0.4495049504950495	16.447059243917465	12.070588562637568	30.67843209952116	23.066667336970568	0.09019608050584793	0.07450980693101883	0.029411770403385162	0.02352941781282425	2.507901031885023	2.027535881622097	0.27843138575553894	0.24705882370471954	0.27843138575553894	0.24705882370471954	0.14178499348204712	0.10405679795377214	0.13514727797145887	0.10161527461220514
1	10	nan	0	CAT	CAT	3202	3202	0	1	1	12	12	242	491.0	161.0	1.0	5.006292010567515	0.739147914852838	0.0	0.2109851787271142	0.07213496033561806	46.06272362394015	36.05551275463989	3.1622776601683795	1.3693977574895113	1.0	27.94489065905586	31.025231456274522	-5.0071577564097485	205.3239999999997	0.31367465975372644	26.015687078237534	14.125490628182888	45.9686286970973	21.776471238583326	0.10980392247438431	0.07058823853731155	0.07058824598789215	0.0156862735748291	2.7630981936744656	1.0822173343259496	0.3529411852359772	0.16862745583057404	0.45098039507865906	0.16862745583057404	0.17228931839892406	0.09354629555088005	0.18995301114503016	0.08998541834125341
1	11	nan	0	CAT	CAT	3202	3202	0	1	1	12	12	187	700.0	177.0	1.0	4.023694602976755	0.8972601558817017	0.0	0.252361673414305	0.07788464301751644	40.058076484896176	38.3275357934736	3.605551275463989	1.362030875460001	1.0	16.404877323527902	17.685729805989567	8.867015204197934	173.69999999999982	0.44576877234803336	11.788235638290644	12.972549386322498	17.937255404889584	22.368628047406673	0.07058823853731155	0.07058823853731155	0.019607841968536377	0.0470588281750679	2.048011128982233	2.864638460133	0.3137255012989044	0.27843138575553894	0.3137255012989044	0.27843138575553894	0.09662488228107086	0.10633237201903688	0.09592115189780526	0.11961833180431376
1	12	nan	0	CAT	CAT	3202	3202	0	1	1	12	12	419	574.0	176.0	1.0	1.7861687516405964	0.6650908900317978	0.0	0.4827188940092166	0.2553448508933371	34.99771390787106	31.400636936215164	5.385164807134504	2.0727313772436706	2.0	22.627416997969522	26.13497744027542	50.628258595791785	143.59799999999998	0.7030201342281879	13.192157216370106	16.058823954313993	46.89411887153983	56.26666811853647	0.08235294371843338	0.09803921729326248	0.02352941781282425	0.027450978755950928	2.2667282353684435	2.126756364749539	0.21960784494876862	0.27450981736183167	0.2235294133424759	0.3137255012989044	0.11179794251161107	0.13609172842638978	0.1119191381182335	0.13428799073636388
1	13	nan	0	CAT	CAT	3202	3202	0	1	1	12	12	356	476.0	194.0	1.0	4.699270304636469	0.9012072185892467	0.0	0.20745920745920746	0.08473259989152684	59.85209482347785	46.32493928760188	5.656854249492381	1.807867153552413	1.4142135623730951	20.980309862115003	25.93920664410626	-35.05293278718036	229.77599999999964	0.4073226544622426	20.854902643710375	17.988235842436552	42.45882485806942	37.64313829317689	0.07450980693101883	0.08627451211214066	0.019607841968536377	0.019607841968536377	6.447327061902964	1.1598659062874845	0.30980393290519714	0.18039216101169586	0.30980393290519714	0.18039216101169586	0.12639334935582044	0.10901961116628213	0.11926636196086916	0.10573915250892385
1	14	nan	0	CAT	CAT	3202	3202	0	1	1	12	12	104	457.0	170.0	1.0	6.337020561922025	0.7109707351810872	0.0	0.18571428571428572	0.05630203329068614	33.53478621613242	28.160255680657446	2.0	1.0431277055215247	1.0	18.304675232605987	23.582385899574785	-2.136665079706771	152.35599999999994	0.26	14.925490610301495	9.29019632190466	16.141176901757717	10.062745362520218	0.09019608050584793	0.08235294371843338	0.0627450942993164	0.0156862735748291	2.645991755113049	0.7962684011459402	0.33725491166114807	0.1568627506494522	0.33725491166114807	0.1568627506494522	0.1554738605239739	0.09677287835317354	0.15520362405536267	0.09675716694730979
1	15	nan	0	CAT	CAT	3202	3202	0	1	1	12	12	831	659.0	167.0	1.0	2.07773430249176	0.87001613980614	0.0	0.32976190476190476	0.14984736029111737	59.43807922360669	61.40032573203501	11.045361017187261	3.3870026279689043	2.8284271247461903	29.67646049804976	29.304354476364814	24.477830855152888	263.9859999999993	0.5984875765214261	22.815686896443367	21.125490727834404	92.35686538927257	66.0862764082849	0.07058823853731155	0.054901961237192154	0.0313725471496582	0.0156862773001194	2.648527893788066	5.167288832041459	0.23529411852359772	0.2549019753932953	0.29019609093666077	0.2549019753932953	0.10969080238674696	0.10156485926843463	0.11113942886795737	0.07952620506412142
1	16	nan	0	CAT	CAT	3202	3202	0	1	1	12	12	316	722.0	194.0	1.0	2.5630656223747326	0.3366067293408098	0.0	0.39012345679012345	0.15350015479760462	33.07812821269417	31.11269837220809	4.123105625617661	1.792798586442655	1.4142135623730951	25.708776253851298	31.147864644893005	-27.599350571340974	160.83999999999997	0.5271059216013344	23.23529475182295	13.545098401606083	60.08627599477768	37.45882463827729	0.10980392247438431	0.09019608050584793	0.05882353335618973	0.027450978755950928	3.010318218705911	2.0753943799895014	0.4470588266849518	0.19607843458652496	0.5411764979362488	0.2235294133424759	0.18440710120494402	0.10750078096512765	0.19014644302144834	0.11854058429834587
1	17	nan	0	CAT	CAT	3202	3202	0	1	1	12	12	439	537.0	195.0	1.0	2.4769092264457884	0.7134761806629398	0.0	0.3595413595413595	0.17174802251604698	43.09549143907362	37.16180835212409	5.0	2.013155455127203	2.0	25.112763439613023	30.196126714347006	53.38342263157414	179.2219999999998	0.5803040317250495	16.96470632776618	17.39215736091137	48.4862757101655	53.85490346699953	0.08627451211214066	0.08235294371843338	0.0156862735748291	0.03529411554336548	2.356668408458898	3.42385712296689	0.3333333432674408	0.26274511218070984	0.3333333432674408	0.27450981736183167	0.12117647376975843	0.12422969543508121	0.11044709728967085	0.12267631769248184
1	18	nan	0	CAT	CAT	3202	3202	0	1	1	12	12	139	431.0	168.0	1.0	7.863850512032766	0.5946289380533821	0.0	0.1331417624521073	0.04702079504806232	41.11865915109716	36.138621999185304	2.0	1.0645364226509146	1.0	25.873211569557363	33.05941285161097	78.60390779382573	192.73799999999983	0.21941594317284924	17.27451030164957	22.949020236730576	19.388235852122307	25.439216375350952	0.09803921729326248	0.12450980953872204	0.023529410362243652	0.05098039656877518	3.203161841660452	1.855481886302848	0.3450980484485626	0.3686274588108063	0.3450980484485626	0.3686274588108063	0.14044317318414284	0.18657740029862258	0.13948371116634753	0.18301594514640973
1	19	nan	0	CAT	CAT	3202	3202	0	1	1	12	12	300	731.0	197.0	1.0	3.0183784588737295	0.7044989634616298	0.0	0.29411764705882354	0.113749567015281	39.16983861357497	33.54101966249684	4.47213595499958	1.781582198264507	1.4142135623730951	27.64906125414196	27.79903096054919	-76.04876445446179	182.04999999999973	0.44280442804428044	17.968627896159887	17.207843583077192	40.63529512658715	39.75294241309166	0.09019608050584793	0.10980392247438431	0.027450986206531525	0.027450986206531525	2.593400131786493	2.094203925103564	0.3137255012989044	0.27450981736183167	0.32549020648002625	0.27450981736183167	0.13310094737896214	0.12746550802279402	0.13545098375529052	0.13250980804363888
1	20	nan	0	CAT	CAT	3202	3202	0	1	1	12	12	114	769.0	187.0	1.0	4.381881619577905	0.8848054684294886	0.0	0.27941176470588236	0.0989585918899484	32.362124940995486	26.92582403567252	2.23606797749979	1.2241977499011374	1.0	12.42512711338535	15.079475234127683	23.222738723814995	120.31800000000005	0.4253731343283582	10.00000025704503	10.243137456476688	12.50196111574769	14.505882635712624	0.07058823853731155	0.09607843309640884	0.0156862735748291	0.02352941781282425	2.799879791950807	2.451133871427415	0.32549020648002625	0.3294117748737335	0.32549020648002625	0.3294117748737335	0.11904762210767894	0.12194211257710344	0.10966632557673413	0.12724458452379495
1	21	nan	0	CAT	CAT	3202	3202	0	1	1	12	12	350	546.0	196.0	1.0	1.8177060919430716	0.5962095747472035	0.0	0.46419098143236076	0.23195835911088894	31.412289409923822	29.732137494637012	4.47213595499958	1.8835840692727912	2.0	22.7983487534153	25.218691803058565	-77.0319381805649	137.70000000000005	0.6782945736434108	9.172549292445183	10.400000281631947	27.058824364095926	31.862745996564627	0.06666667014360428	0.07647059112787247	0.00784313678741455	0.0156862735748291	0.8023285447408554	1.0404101933936907	0.125490203499794	0.1411764770746231	0.125490203499794	0.14509804546833038	0.0804609587056595	0.09122807264589426	0.07731092675455979	0.0910364171330418
1	22	nan	0	CAT	CAT	3202	3202	0	1	1	12	12	279	822.0	197.0	1.0	9.383715687276366	0.9718322537091917	0.0	0.2364406779661017	0.05287776535027692	79.38590092177844	58.855755878248644	4.0	1.396130671064328	1.0	18.59548004684442	18.709165255503873	5.0175698495742465	257.4959999999995	0.33017751479289936	18.48627494648099	31.129412654787302	30.345098700374365	53.40392303094268	0.08235294371843338	0.09803921729326248	0.0156862735748291	0.05098038911819458	3.668973628018422	3.8398627396486007	0.24705882370471954	0.6666666865348816	0.24705882370471954	0.6666666865348816	0.1021341157264143	0.17198570527506796	0.10876379462499772	0.1914119105051709
1	23	nan	0	CAT	CAT	3202	3202	0	1	1	12	12	488	464.0	201.0	1.0	1.711314078860348	0.7496970812482718	0.0	0.509926854754441	0.19255626042438453	38.470363446489095	35.0	7.615773105863909	2.699267079550377	2.23606797749979	25.95131187888763	25.458961242566517	-24.047158807811197	178.45799999999986	0.6296774193548389	19.690196622163057	13.109804272651672	64.20784494280815	45.30196203105152	0.08235294371843338	0.0784313753247261	0.019607841968536377	0.011764705181121826	3.4211476184248855	1.2233462031171496	0.364705890417099	0.1764705926179886	0.3686274588108063	0.1764705926179886	0.14478085751590483	0.09639561965185053	0.13157345275165605	0.09283188940789246
1	24	nan	0	CAT	CAT	3202	3202	0	1	1	12	12	396	481.0	207.0	1.0	3.9420568098827835	0.9256213774036062	0.0	0.2619047619047619	0.09913229336902203	58.93467378975127	50.24937810560445	8.0	2.4362463421901146	2.0	21.98271147880525	22.30387893405141	-37.93368126106555	224.04999999999964	0.4461971830985916	17.600000511854887	15.568627886474133	42.858824744820595	41.01568737626076	0.06666667014360428	0.08627451211214066	0.0156862735748291	0.0156862735748291	7.511123338201903	1.1498030214396524	0.33725491166114807	0.18039216101169586	0.3921568691730499	0.19607843458652496	0.11210191408824768	0.09916323494569511	0.10822935541621362	0.1035749681218706
1	25	nan	0	CAT	CAT	3202	3202	0	1	1	12	12	212	530.0	202.0	1.0	2.8509543953804433	0.702913105747195	0.0	0.31407407407407406	0.1271125924329742	31.997329018656572	29.832867780352597	5.0	1.7180179863506073	1.2071067811865475	19.718873250369832	22.758923593623717	38.08379082210326	144.77000000000004	0.48236632536973834	14.352941606193781	11.29019645601511	24.815687011927366	20.705883022397757	0.07450980693101883	0.07058823853731155	0.019607841968536377	0.023529410362243652	3.9824999309663576	1.3535074545504457	0.40392157435417175	0.18039216101169586	0.40392157435417175	0.18039216101169586	0.13540510949239415	0.10651128732089726	0.11705512741475173	0.09766925953961206
1	26	nan	0	CAT	CAT	3202	3202	0	1	1	12	12	286	699.0	186.0	1.0	2.1719902963034707	0.7253825793280688	0.0	0.39285714285714285	0.18982423323235306	32.788116804784124	27.80287754891569	4.0	1.6898594635156075	1.4142135623730951	19.022975738510404	22.569566618225554	-51.695197345916576	137.598	0.6170442286947142	13.415686648339033	15.713725790381432	34.39215778186917	37.65490270406008	0.08627451211214066	0.09803921729326248	0.019607841968536377	0.0156862810254097	2.3397171924664435	2.2847890835286973	0.3176470696926117	0.2862745225429535	0.3176470696926117	0.2862745225429535	0.12086204187692823	0.14156509721064353	0.1202522999366055	0.13166049896524504
1	27	nan	0	CAT	CAT	3202	3202	0	1	1	12	12	344	662.0	188.0	1.0	2.5343870019535775	0.861119686578205	0.0	0.3233082706766917	0.17208051375484737	42.0102513161054	39.21734310225516	5.0990195135927845	1.9269863070853128	1.4142135623730951	20.670799868730644	21.35810784492587	59.616573793137626	158.4959999999999	0.6164874551971327	16.835294518619776	17.858824025839567	41.64705980196595	44.58039350062609	0.08627451211214066	0.0784313753247261	0.027450978755950928	0.043137259781360626	1.0325450450795257	3.9758020824626006	0.25882354378700256	0.3294117748737335	0.25882354378700256	0.3294117748737335	0.1336134485604744	0.14173669861777435	0.12106703430804056	0.1295941671529828
1	28	nan	0	CAT	CAT	3202	3202	0	1	1	12	12	666	591.0	199.0	1.0	1.6981138229628192	0.6795714771476447	0.0	0.391304347826087	0.21874021261669532	43.26886451492182	45.27692569068709	8.06225774829855	2.9556240617197473	2.8284271247461903	28.46876513365647	31.742441479389505	29.40745506879749	195.6039999999997	0.6564810251355347	20.56862796470523	14.89411810413003	103.24706172570586	65.83137448132038	0.09019608050584793	0.08235294371843338	0.047058820724487305	0.0156862735748291	3.3212753299394078	1.2485927019894782	0.30588236451148987	0.1725490242242813	0.3607843220233917	0.18039216101169586	0.13621607923645848	0.09863654373596047	0.15502561820676555	0.09884590762961018
1	29	nan	0	CAT	CAT	3202	3202	0	1	1	12	12	288	437.0	210.0	1.0	4.610059415631232	0.8907599537208288	0.0	0.2571428571428571	0.09223852024013872	52.91772248389829	41.10960958218893	5.0	1.6639751807535132	1.4142135623730951	22.344956709562464	24.049734141358474	21.287453359050613	198.08199999999988	0.4067796610169492	17.282353430986404	23.537255614995956	40.5921579785645	41.086275678128004	0.09019608050584793	0.10196078568696976	0.0313725471496582	0.027450978755950928	4.7235848444090065	1.065510076859833	0.3490196168422699	0.33725491166114807	0.3490196168422699	0.33725491166114807	0.12170671430272116	0.1657553212323659	0.14094499298112673	0.14266067943794447
1	30	nan	0	CAT	CAT	3202	3202	0	1	1	12	12	471	761.0	212.0	1.0	1.9817889980571324	0.7335058752286282	0.0	0.3925	0.14759388745576102	40.3301563154655	39.01281840626232	6.324555320336759	2.360238758083597	2.0	27.443044467682014	27.411726100529155	-12.020635214063281	200.25399999999968	0.5511995318899942	20.03921626135707	26.000000569969416	64.05490359291434	65.44706046581268	0.09019608050584793	0.0941176488995552	0.0313725471496582	0.027450986206531525	3.0428624064332683	3.7035146169941506	0.33725491166114807	0.4941176474094391	0.33725491166114807	0.4941176474094391	0.1335947750757138	0.17333333713312943	0.13599767217179265	0.13895341924800994
1	31	nan	0	CAT	CAT	3202	3202	0	1	1	12	12	1498	640.0	183.0	1.0	1.330881276225369	0.7458209764097319	0.0	0.559163867114595	0.35398756399250036	59.2606671558672	60.8276253029822	13.892443989449804	4.885250423543873	4.123105625617661	36.7439476010076	39.47628208527559	72.99732586723132	230.6039999999997	0.8312985571587126	22.89803982898593	27.47843212634325	161.20392585918307	202.93726056814194	0.08235294371843338	0.10196078568696976	0.019607841968536377	0.02352941781282425	1.2228855535635603	0.6982015854846042	0.27843138575553894	0.29019609093666077	0.27843138575553894	0.3176470696926117	0.11864269341443487	0.1423752959914158	0.10761276759625038	0.13547213656084242
1	32	nan	0	CAT	CAT	3202	3202	0	1	1	12	12	234	812.0	229.0	1.0	8.253599234683922	0.836359185226642	0.0	0.15019255455712452	0.045647301385794245	61.45493054774542	49.4064773081425	3.605551275463989	1.315570345901785	1.0	29.96331089849718	33.688475984407795	37.71561127270353	253.80799999999962	0.2341170585292646	31.196079269051552	15.98431421071291	43.14117768406868	22.874510429799557	0.10196078568696976	0.08235294371843338	0.043137259781360626	0.011764705181121826	6.088455554665258	0.9518560660577186	0.6274510025978088	0.16470588743686676	0.6274510025978088	0.16862745583057404	0.18906714708516092	0.09687463158007824	0.1843640071968747	0.09775431807606648
1	33	nan	0	CAT	CAT	3202	3202	0	1	1	12	12	567	489.0	229.0	1.0	1.668941613700992	0.6967821818219979	0.0	0.3304195804195804	0.16906311688259118	39.89654918889485	49.24428900898052	9.055385138137417	3.248812769422356	2.8284271247461903	28.14862426342223	28.61710784284904	-46.296228053260435	205.29199999999963	0.605445808862787	14.650980781763792	16.29019658640027	56.08235430531204	65.86666861176491	0.0784313753247261	0.09019608050584793	0.0156862735748291	0.02352941781282425	1.1012742174405634	1.1234084625302647	0.364705890417099	0.20000000298023224	0.364705890417099	0.22745098173618317	0.09767320521175861	0.10860131057600181	0.09891067778714645	0.11616696404191341
1	34	nan	0	CAT	CAT	3202	3202	0	1	1	12	12	381	832.0	201.0	1.0	2.487857928186373	0.8516892427929283	0.0	0.5183673469387755	0.1902673157249922	43.52129255363043	34.92849839314596	5.0	2.177448998915606	2.0	20.0	22.807210086428032	88.34271564658667	158.62999999999994	0.6135265700483091	14.200000274926424	16.70588281750679	51.18823650106788	62.50980558991432	0.10588235408067703	0.1147058829665184	0.027450986206531525	0.039215683937072754	1.528094902734654	2.405571119515293	0.27843138575553894	0.46666666865348816	0.27843138575553894	0.46666666865348816	0.1154471567067189	0.13582018550818528	0.13435232677445638	0.1640677312071242
1	35	nan	0	CAT	CAT	3202	3202	0	1	1	12	12	808	873.0	213.0	1.0	1.4663756893505224	0.663243588902357	0.0	0.6158536585365854	0.28735956567624515	43.97306017472191	45.65084884205331	11.0	3.5275063316232003	3.0	30.547641739446668	32.90959634056349	-4.334454651294023	187.97399999999988	0.7593984962406015	17.6980396322906	16.133333809673786	114.24706165492535	94.44706147536635	0.0941176488995552	0.0784313753247261	0.0313725546002388	0.0313725546002388	1.9231367227414675	2.7721424360211913	0.3529411852359772	0.2705882489681244	0.3529411852359772	0.27843138575553894	0.11061274770181626	0.10083333631046117	0.1413948782857987	0.11688992756852272
1	36	nan	0	CAT	CAT	3202	3202	0	1	1	12	12	580	579.0	228.0	1.0	3.131993560968376	0.8851077272241068	0.0	0.31521739130434784	0.12404924534746452	61.623076547858076	56.72741841473134	8.06225774829855	2.754946897054849	2.0	27.476515501598616	28.678529165913744	35.982750199022796	242.3939999999996	0.4627044276027124	23.701961360871792	21.494118183851242	86.26274732127786	66.83921735733747	0.09019608050584793	0.09019608050584793	0.05098039656877518	0.019607841968536377	2.5818239914295953	2.8011864191162945	0.2980392277240753	0.2549019753932953	0.32549020648002625	0.2549019753932953	0.12951891454028303	0.11745419772596308	0.1487288746918584	0.11524002992644392
1	37	nan	0	CAT	CAT	3202	3202	0	1	1	12	12	465	673.0	219.0	1.0	1.6619051813552772	0.6252840827091058	0.0	0.4696969696969697	0.25507243808836233	34.98956466718741	32.984845004941285	6.324555320336759	2.3644445924001256	2.0	25.21131927268041	27.30575888155566	-27.249423314605192	151.35599999999994	0.6961077844311377	10.156863041222095	18.172549568116665	36.51764818653464	66.05882565304637	0.07058823853731155	0.09803921729326248	0.00784313678741455	0.0313725471496582	0.4025464651454711	2.187355283906673	0.13725490868091583	0.3294117748737335	0.13725490868091583	0.41960784792900085	0.08061002413668329	0.14422658387394177	0.0785325767452358	0.14206199065171263
1	38	nan	0	CAT	CAT	3202	3202	0	1	1	12	12	295	824.0	229.0	1.0	2.8740918801289097	0.8894751068261687	0.0	0.39021164021164023	0.15163615967898442	42.27063124852635	35.6931365951495	6.082762530298219	2.0980041602446553	2.0	18.106435763816723	19.316986336842156	85.47721959173174	156.35599999999988	0.5291479820627802	11.996078714728355	14.24705920368433	30.960785046219826	39.87451095879078	0.08235294371843338	0.11372549086809158	0.0156862735748291	0.019607841968536377	1.7776863183696867	0.6875072281396976	0.239215686917305	0.1921568661928177	0.239215686917305	0.21960784494876862	0.10341447167869272	0.12281947589383044	0.1049518137159994	0.1351678337586128
1	39	nan	0	CAT	CAT	3202	3202	0	1	1	12	12	188	527.0	212.0	1.0	3.911142602696403	0.8924476577088237	0.0	0.24258064516129033	0.09911528425361477	39.45901456739363	37.8021163428716	4.0	1.5114136879800457	1.0	16.97056274847714	17.801971845350803	-39.0266181369968	154.388	0.4341801385681293	10.019608151167631	16.65098086744547	16.874510310590267	35.15686369687319	0.07450980693101883	0.11764705926179886	0.011764705181121826	0.05098039656877518	0.3897367183561673	2.7083581969703574	0.16470588743686676	0.35686275362968445	0.16470588743686676	0.4156862795352936	0.09277414954784843	0.15417574877264323	0.0897580335669695	0.1870045941323042
1	40	nan	0	CAT	CAT	3202	3202	0	1	1	12	12	1359	991.0	220.0	1.0	1.6308225645105825	0.8367698148960693	0.0	0.4985326485693324	0.22847164061160233	65.8418008556815	61.09828148156051	10.04987562112089	3.672931259965602	3.1622776601683795	39.20449346302421	36.051995173925285	28.889027354266826	273.39999999999947	0.7454744925946243	26.90588305518031	23.85490260180086	213.43529980257154	124.28235654206946	0.10980392247438431	0.05882352963089943	0.043137259781360626	0.019607841968536377	2.8266722400800304	4.9122422433362605	0.33725491166114807	0.3960784375667572	0.3960784375667572	0.43529412150382996	0.11852811918581635	0.10508767665991568	0.1570532007377274	0.09145132931719607
1	41	nan	0	CAT	CAT	3202	3202	0	1	1	12	12	1043	896.0	219.0	1.0	1.2989074606850766	0.6730943544969598	0.0	0.5571581196581197	0.35715547366044437	47.21290170000649	47.53945729601885	12.041594578792296	4.322353436863655	3.605551275463989	35.06176716565386	34.9166138662614	28.281487156829325	191.56599999999966	0.8110419906687404	13.517647460103035	12.745098425075412	106.35294427350163	96.90588527591899	0.06666667014360428	0.06960784643888474	0.023529410362243652	0.0156862735748291	2.5362561429493655	2.3347580981693556	0.3019607961177826	0.22745098173618317	0.3686274588108063	0.3176470696926117	0.08501665069247191	0.08015785173003404	0.1019683070695126	0.09291072413798561
1	42	nan	0	CAT	CAT	3202	3202	0	1	1	12	12	200	434.0	219.0	1.0	5.078138694902756	0.8152357370104741	0.0	0.19723865877712032	0.07478271191650904	44.01046401534624	38.118237105091836	4.0	1.4009687715648178	1.0	24.16665113388752	25.487747203371466	-0.32961957986913515	183.32399999999964	0.3333333333333333	13.203921865671873	22.545098699629307	20.85490243881941	33.42745193839073	0.08627451211214066	0.12941177189350128	0.0156862735748291	0.0313725471496582	1.4097777129842353	0.7291234263264431	0.19607843458652496	0.3294117748737335	0.19607843458652496	0.3294117748737335	0.09927760801257048	0.16951202029796472	0.10427451219409704	0.16713725969195367
1	43	nan	0	CAT	CAT	3202	3202	0	1	1	12	12	238	538.0	209.0	1.0	2.150852522803926	0.7816700686711437	0.0	0.38387096774193546	0.1463750688764377	30.66918028807039	30.14962686336267	5.656854249492381	2.1017176940894227	1.4142135623730951	17.261893667062516	19.128127134519875	84.1862089547583	142.94199999999998	0.5283018867924528	7.988235522061586	13.36470627784729	18.090196639299393	31.94902054592967	0.062745101749897	0.08235294371843338	0.011764705181121826	0.0313725471496582	0.7505770669451323	1.8770676791418954	0.11372549086809158	0.34117648005485535	0.11372549086809158	0.34117648005485535	0.07909144081249095	0.13232382453314148	0.0760092295768882	0.13423958212575493
1	44	nan	0	CAT	CAT	3202	3202	0	1	1	12	12	375	742.0	225.0	1.0	1.5376468145130606	0.5161635820371976	0.0	0.44642857142857145	0.20393200342235102	29.132304103395732	29.154759474226502	6.708203932499369	2.39294592633741	2.0	24.248534059020173	24.951527761900365	64.90836970298311	152.01199999999997	0.6521739130434783	18.474510338157415	9.933333586901426	62.662746619433165	30.921569421887398	0.12156862765550613	0.06666667014360428	0.039215683937072754	0.0156862735748291	1.481068372729194	1.1429053161169875	0.2980392277240753	0.14509804546833038	0.2980392277240753	0.14509804546833038	0.15926302015652943	0.08563218609397781	0.16710065765182178	0.0824575184583664
1	45	nan	0	CAT	CAT	3202	3202	0	1	1	12	12	222	772.0	218.0	1.0	3.1241007696979217	0.7454033758316628	0.0	0.23922413793103448	0.10365980058405201	34.99006714195817	31.78049716414141	5.0	1.775800873927926	1.0	22.7788601687669	23.324857655459876	53.19363563839808	164.0499999999998	0.3932683790965456	23.662745743989944	10.121568899601698	42.77255016565323	21.043137773871422	0.09803921729326248	0.08235294371843338	0.05490196496248245	0.011764705181121826	2.7392588952025343	0.7298724214095343	0.6392157077789307	0.1764705926179886	0.6392157077789307	0.1764705926179886	0.20940482959283135	0.08957140619116546	0.19266914489032985	0.09478890889131271
1	46	nan	0	CAT	CAT	3202	3202	0	1	1	12	12	582	706.0	214.0	1.0	2.2392305449029397	0.7805338971834421	0.0	0.3730769230769231	0.13029989493809518	48.83766680686065	44.77722635447622	6.324555320336759	2.1685481033983915	2.0	28.847499333941965	30.52908277730839	-41.3181943215642	236.91599999999946	0.5540218943360304	15.274510223418474	16.48627495393157	44.7019620295614	52.721570052206516	0.060784315690398216	0.07450980693101883	0.0156862735748291	0.0156862735748291	0.5946542095511826	1.955594556577806	0.1725490242242813	0.14509804546833038	0.1725490242242813	0.1568627506494522	0.08081751440962155	0.08722896801021995	0.07680749489615361	0.09058689012406618
1	47	nan	0	CAT	CAT	3202	3202	0	1	1	12	12	596	951.0	215.0	1.0	1.4860723305289367	0.2620376056991149	0.0	0.6008064516129032	0.2829313148757794	34.18431278936784	34.0147027033899	6.708203932499369	2.6176587606239674	2.23606797749979	29.104275004359955	32.9898330168063	51.49887200594992	162.69999999999996	0.7445346658338539	13.400000367313623	19.37647112645209	57.537256613373756	77.03921795636415	0.07058823853731155	0.062745101749897	0.019607841968536377	0.0313725508749485	1.4631229113028776	5.055478028331923	0.24313725531101227	0.3764705955982208	0.24313725531101227	0.3764705955982208	0.09852941446554135	0.142474052400383	0.09653902116337879	0.12926043281269153
1	48	nan	0	CAT	CAT	3202	3202	0	1	1	12	12	1002	471.0	239.0	1.0	1.5288049827666923	0.8292545844446545	0.0	0.5329787234042553	0.2862353979691108	54.49671957472641	55.17245689653489	10.63014581273465	3.7695557228552725	3.605551275463989	30.94632030604655	30.456638093092806	64.01747610421312	209.73799999999974	0.7767441860465116	23.87843193858862	17.28235337510705	177.74902400001884	95.60392423160374	0.09803921729326248	0.07058823853731155	0.05098039656877518	0.019607841968536377	4.7113183625409825	1.4750636697933093	0.529411792755127	0.250980406999588	0.6666666865348816	0.250980406999588	0.14129249667803917	0.10226244600655059	0.17739423552896091	0.09541309803553268
1	49	nan	0	CAT	CAT	3202	3202	0	1	1	12	12	1604	613.0	205.0	1.0	1.554500477154471	0.8585318380527712	0.0	0.5786435786435786	0.33783879738171363	70.841905195829	67.72001181334805	11.704699910719626	4.374636625432367	4.123105625617661	35.27027027027027	36.32491364521292	-72.07918683704742	244.25999999999948	0.8345473465140477	20.776471134275198	29.745098745450377	163.37255304679275	254.7843202482909	0.07450980693101883	0.12156862765550613	0.0156862735748291	0.03529411554336548	3.707129417233434	1.5130354581044265	0.3294117748737335	0.25882354378700256	0.3490196168422699	0.3333333432674408	0.10085665599162717	0.14439368323034163	0.10185321262268875	0.1588430924241215
1	50	nan	0	CAT	CAT	3202	3202	0	1	1	12	12	271	444.0	219.0	1.0	5.2206006822276	0.7463954542759931	0.0	0.18006644518272424	0.06227579261604341	49.95339574102904	44.94441010848846	5.0	1.6812231621994709	1.0	29.698484809834994	33.244119069108585	-69.86169263997951	233.8459999999996	0.291241268135411	17.71764749288559	23.058824110776186	26.247059494256973	33.298040103167295	0.07450980693101883	0.08235294371843338	0.0156862735748291	0.03529411554336548	3.422140660127027	3.6269148283715853	0.29411765933036804	0.2862745225429535	0.29411765933036804	0.2862745225429535	0.11073529683053493	0.14411765069235116	0.09685261805998883	0.12287099669065422
1	51	nan	0	CAT	CAT	3202	3202	0	1	1	12	12	1672	520.0	261.0	1.0	1.2773868528863044	0.6579482678604931	0.0	0.49836065573770494	0.24396004961698065	58.870548405462536	61.18823416311342	15.231546211727817	5.953653492608537	5.385164807134504	50.746255839734864	44.33323941005666	28.690645884275668	293.4699999999993	0.7179046801202232	20.290196657180786	21.717647679150105	157.89020075649023	144.6627489812672	0.07058823853731155	0.07058823853731155	0.0156862735748291	0.011764705181121826	3.588857173110208	0.5502298056014635	0.42352941632270813	0.24705882370471954	0.42352941632270813	0.24705882370471954	0.09264929980447847	0.0991673410006854	0.09443193825148938	0.08652078288353303
1	52	nan	0	CAT	CAT	3202	3202	0	1	1	12	12	374	736.0	236.0	1.0	2.7498926744762318	0.7834805045338618	0.0	0.3306808134394341	0.14671430434455002	43.46921331532018	38.897300677553446	5.0	1.8793711130018844	1.4142135623730951	25.956364383047937	27.01248053920235	-17.255578911723614	178.9799999999998	0.5126799177518848	24.749020408838987	11.305882707238197	75.03921794518828	31.325491152703762	0.13333334028720856	0.06666667014360428	0.047058820724487305	0.0156862735748291	2.269917276084155	1.8468422381358254	0.43921568989753723	0.1764705926179886	0.43921568989753723	0.1764705926179886	0.17805050653840998	0.08133728566358416	0.20063962017430023	0.08375799773450204
1	53	nan	0	CAT	CAT	3202	3202	0	1	1	12	12	397	630.0	224.0	1.0	1.8594859703126452	0.7214767596322462	0.0	0.40843621399176955	0.17274238867473585	35.665365521108114	37.33630940518894	7.0710678118654755	2.3707485472976977	2.0	21.3004875350488	24.69607758658796	-73.76787531394818	169.94199999999992	0.6291600633914421	9.564706161618233	14.11764745414257	30.474510699510574	50.62745238468051	0.062745101749897	0.08627451211214066	0.011764705181121826	0.039215683937072754	1.113946982571317	2.9740169770711162	0.125490203499794	0.2666666805744171	0.125490203499794	0.2666666805744171	0.0719150839219416	0.10614772521911707	0.07676199168642463	0.12752506897904411
1	54	nan	0	CAT	CAT	3202	3202	0	1	1	12	12	504	753.0	233.0	1.0	1.67474759647721	0.2512407750880072	0.0	0.42567567567567566	0.18676157193436776	33.32586691120826	38.27531841800928	6.708203932499369	2.7235791753391414	2.23606797749979	27.735009811261456	32.256927116659895	64.9961069454347	184.15199999999984	0.6112795633717405	15.317647475749254	12.121568989008665	57.03137396648526	38.1333345156163	0.08235294371843338	0.05882352963089943	0.0156862735748291	0.011764705181121826	1.9790916163295948	1.3184565752076205	0.3176470696926117	0.16078431904315948	0.3176470696926117	0.16078431904315948	0.11019890270323204	0.08720553229502637	0.1131574880287406	0.07566137800717519
1	55	nan	0	CAT	CAT	3202	3202	0	1	1	12	12	923	663.0	227.0	1.0	2.1814693439458788	0.7238623717458088	0.0	0.4837526205450734	0.15655510501945638	58.899889588846484	57.271284253105414	6.4031242374328485	2.623181462118753	2.23606797749979	34.78867449959543	40.63764862727241	-83.8051626897783	272.18999999999943	0.5821507410911384	19.058824077248573	28.078432083129883	77.38823737576604	129.76863063126802	0.07450980693101883	0.09803921729326248	0.011764705181121826	0.035294122993946075	1.179865304738593	3.8905277221609342	0.12941177189350128	0.22745098173618317	0.12941177189350128	0.3294117748737335	0.08179752822853464	0.12050829220227417	0.083844244177428	0.14059439938382234
1	56	nan	0	CAT	CAT	3202	3202	0	1	1	12	12	584	681.0	250.0	1.0	1.6669846591932052	0.4434871767361375	0.0	0.5214285714285715	0.23512939479058728	37.08432369265048	35.84689665786984	6.4031242374328485	2.5780929879245726	2.23606797749979	28.296276173429938	33.23796423707868	-15.67873310768625	176.6679999999998	0.6763173132599885	16.498039700090885	14.466667082160711	61.75294314697385	57.611766275018454	0.07450980693101883	0.07450980693101883	0.027450986206531525	0.019607841968536377	2.2226644698283056	0.9522672942829924	0.21176470816135406	0.22745098173618317	0.21176470816135406	0.22745098173618317	0.11223156258565228	0.09841270123918851	0.10574134100509221	0.09865028471749736
1	57	nan	0	CAT	CAT	3202	3202	0	1	1	12	12	314	809.0	247.0	1.0	2.6165684863589758	0.6725545564655708	0.0	0.3264033264033264	0.11540342943290344	36.78218366513097	37.64306044943742	5.830951894845301	2.1682751338514383	2.0	24.387298568962343	27.220564714083203	-4.891188058642144	184.90999999999994	0.43370165745856354	20.0627456381917	14.200000375509262	35.38431469351053	35.03529501333833	0.0784313753247261	0.0941176488995552	0.0156862735748291	0.0156862810254097	3.8759851687347133	1.087894210560967	0.33725491166114807	0.1725490242242813	0.33725491166114807	0.19607843458652496	0.15084771156535112	0.106766920116611	0.11268890029780425	0.11157737265394371
1	58	nan	0	CAT	CAT	3202	3202	0	1	1	12	12	483	567.0	239.0	1.0	3.142086844467289	0.8783462803778677	0.0	0.2945121951219512	0.12054092344875875	56.06126171155384	48.010415536631214	6.0	2.2828808093293818	2.0	29.931236872728796	26.79867941796222	-41.9776091467242	224.39399999999966	0.48493975903614456	20.019608296453953	20.235294729471207	61.345099564641714	60.26666847616434	0.08235294371843338	0.0941176488995552	0.035294122993946075	0.0313725471496582	5.1548106628732056	2.55034960012052	0.26274511218070984	0.23529411852359772	0.27450981736183167	0.23529411852359772	0.1235778289904565	0.12490922672513091	0.12700848771147352	0.12477571113077503
1	59	nan	0	CAT	CAT	3202	3202	0	1	1	12	12	465	870.0	233.0	1.0	2.0397950839098256	0.85392468108246	0.0	0.34962406015037595	0.18883468132814377	43.6008929989128	44.68780594300866	7.0710678118654755	2.378444575348501	2.0	21.58458055295629	22.68975721704079	-41.163155201831515	175.90999999999985	0.6657122405153902	10.588235564529896	16.670588679611683	37.5372558273375	64.47059000842273	0.062745101749897	0.0784313753247261	0.0156862735748291	0.05490196496248245	0.9633956813604011	4.261423914513469	0.13725490868091583	0.27843138575553894	0.14901961386203766	0.3137255012989044	0.07509386925198508	0.1182311253873169	0.08072528134911292	0.1386464301256403
1	60	nan	0	CAT	CAT	3202	3202	0	1	1	12	12	431	918.0	242.0	1.0	1.720174712849258	0.5550160720424312	0.0	0.43711967545638947	0.24665192356538587	33.42348207316644	33.734255586866	6.082762530298219	2.138988551353867	2.0	26.385602134497518	27.802976754850704	6.472973998988519	148.18400000000003	0.6991078669910789	13.976470973342657	10.592157188802958	45.050981637090445	36.019608872011304	0.07058823853731155	0.06666667014360428	0.023529410362243652	0.011764705181121826	1.9295011807081082	1.0494628042867788	0.29411765933036804	0.16078431904315948	0.30588236451148987	0.1725490242242813	0.11456123748641522	0.08682096056395867	0.10452663952921216	0.08357217835733481
1	61	nan	0	CAT	CAT	3202	3202	0	1	1	12	12	325	393.0	261.0	1.0	8.01714576946244	0.947304470571524	0.0	0.16666666666666666	0.04257720607762948	77.49266879781375	65.11528238439882	3.605551275463989	1.3327630422105718	1.0	25.887329838240294	24.823581136426903	-78.56419804487832	309.7119999999992	0.30120481927710846	18.66666715592146	20.75294179096818	31.117647908627987	32.74902060255408	0.07058823853731155	0.0784313753247261	0.019607841968536377	0.02352941781282425	1.1198962626828701	0.39603099349144605	0.27843138575553894	0.18039216101169586	0.32156863808631897	0.18039216101169586	0.08602150763097446	0.09563567645607456	0.09574660894962457	0.10076621723862794
1	62	nan	0	CAT	CAT	3202	3202	0	1	1	12	12	341	968.0	243.0	1.0	3.70066770402869	0.7353028879565682	0.0	0.26640625	0.09358750657519808	46.91758044651513	46.22769732530488	4.0	1.6201339161981239	1.4142135623730951	26.16295090390226	31.79785712284931	52.775042451041	213.97999999999968	0.39953134153485637	18.4509808588773	19.556863259524107	36.19215773977339	39.01176576316357	0.08235294371843338	0.08627451211214066	0.019607841968536377	0.019607841968536377	1.375178017018579	0.5612343274860366	0.27450981736183167	0.30980393290519714	0.27450981736183167	0.30980393290519714	0.1125059808468128	0.11924916621661041	0.10613535994068443	0.11440400517056765
1	63	nan	0	CAT	CAT	3202	3202	0	1	1	12	12	775	617.0	260.0	1.0	1.5406450181110118	0.6688799959446717	0.0	0.421195652173913	0.21673137730320768	44.249012585694246	46.57252408878007	9.219544457292887	3.1964211274881755	2.8284271247461903	34.14100117745929	32.89340616843512	-7.46763345645254	211.9799999999997	0.693822739480752	11.913725826889277	15.980392633005977	52.5215702727437	76.00000214576721	0.054901961237192154	0.07058823853731155	0.011764705181121826	0.0156862735748291	0.3092450540703613	3.521822975205684	0.10980392247438431	0.23137255012989044	0.13333334028720856	0.3019607961177826	0.0704954190940194	0.0945585362899762	0.06776976809386284	0.09806451889776414
1	64	nan	0	CAT	CAT	3202	3202	0	1	1	12	12	427	960.0	241.0	1.0	2.285526556388676	0.6232772378441063	0.0	0.40512333965844405	0.16731461064254913	39.2766596541113	37.20215047547655	5.0	1.814785598764978	2.0	27.62406977201641	30.714385136840008	51.20180297183362	179.08199999999977	0.5735392881128274	18.33333382382989	15.396078828722239	51.05098181217909	43.372550213709474	0.07058823853731155	0.07450980693101883	0.019607841968536377	0.0156862735748291	3.3979745181526755	2.833332407490456	0.43921568989753723	0.3607843220233917	0.43921568989753723	0.3607843220233917	0.12304250888476435	0.10332938811222979	0.11955733445475196	0.10157505904849994
1	65	nan	0	CAT	CAT	3202	3202	0	1	1	12	12	113	402.0	260.0	1.0	7.070886489870398	0.7690901892659997	0.0	0.1674074074074074	0.05603888433881911	38.02289324468894	29.732137494637012	2.0	1.0537262638218183	1.0	18.027756377319946	24.301962136773806	-37.04693717982063	159.18399999999997	0.2542182227221597	9.741176694631577	14.403921894729137	10.541176714003086	15.419608183205128	0.08235294371843338	0.08627451211214066	0.011764705181121826	0.03529411554336548	0.9402599173666507	2.296815119196175	0.14509804546833038	0.3019607961177826	0.14509804546833038	0.3019607961177826	0.09366516052530362	0.13849924898778015	0.09328474968144324	0.1364567095858861
1	66	nan	0	CAT	CAT	3202	3202	0	1	1	12	12	205	765.0	264.0	1.0	3.027081713043614	0.6870615300433418	0.0	0.292022792022792	0.1131739385760018	32.18613069109506	30.610455730027933	4.242640687119285	1.5437344073049477	1.0	20.426487199475705	23.386418062498063	-52.93371656775701	150.87199999999993	0.40513833992094855	11.678431663662195	13.02745127864182	20.05490243434906	21.117647578939795	0.07450980693101883	0.06666667014360428	0.01764705777168274	0.027450986206531525	1.6171719090919763	1.924530392713448	0.30588236451148987	0.23137255012989044	0.30588236451148987	0.23137255012989044	0.10244238301458065	0.11427588840913877	0.09782879236267834	0.10301291501921851
1	67	nan	0	CAT	CAT	3202	3202	0	1	1	12	12	975	832.0	238.0	1.0	2.1320817595074133	0.6991134012021359	0.0	0.43103448275862066	0.1451132117852235	59.1442808358209	57.0350769263968	6.4031242374328485	2.5069238228662374	2.23606797749979	38.0	42.28879989262898	81.72290048148274	290.5719999999994	0.6101376720901126	18.705882865935564	24.929412461817265	78.12941393069923	108.36078739725053	0.06666667014360428	0.06666667014360428	0.011764705181121826	0.039215683937072754	1.9615151057874476	3.858671544242481	0.14509804546833038	0.22745098173618317	0.14509804546833038	0.2549019753932953	0.07666345436858837	0.10216972320416912	0.08013273223661459	0.11113926912538516
1	68	nan	0	CAT	CAT	3202	3202	0	1	1	12	12	372	745.0	243.0	1.0	2.0575317031658864	0.6751633010038774	0.0	0.3795918367346939	0.19462628402297785	35.545972128998315	34.23448553724738	5.830951894845301	2.0715233751384687	2.0	26.384534227627363	26.221136739549756	-85.94105459249403	154.97999999999996	0.5923566878980892	16.423529831692576	10.627451278269291	57.52941328845918	33.27451070770621	0.08235294371843338	0.07450980693101883	0.05882353335618973	0.011764705181121826	3.188052394869115	0.6328928646385555	0.41960784792900085	0.16470588743686676	0.41960784792900085	0.18039216101169586	0.13244782122332724	0.08570525224410719	0.15464896045284726	0.08944760942931777
1	69	nan	0	CAT	CAT	3202	3202	0	1	1	12	12	709	886.0	242.0	1.0	1.4994587995842996	0.6427584137380716	0.0	0.4434021263289556	0.2590221207149691	41.306352585404134	41.6293165929973	10.295630140987	3.503562170273076	2.8284271247461903	29.469571936203838	31.64351376021456	-63.032633361323974	185.46399999999988	0.7260624679979518	12.474510133266449	18.45098091289401	60.72157026082277	104.83137553185225	0.07058823853731155	0.11372549086809158	0.011764705181121826	0.0313725471496582	1.1332085080749588	1.7574681328903132	0.16862745583057404	0.25882354378700256	0.1921568661928177	0.3176470696926117	0.08662854259212811	0.1281318118950973	0.08564396369650602	0.1478580755033177
1	70	nan	0	CAT	CAT	3202	3202	0	1	1	12	12	949	1025.0	258.0	1.0	1.6674283702463746	0.5598646474811989	0.0	0.42177777777777775	0.22074162640850317	48.86032184439874	52.20153254455275	7.0710678118654755	2.9820591359606197	2.8284271247461903	37.301288903282604	40.48488479066638	-54.86225826370964	232.43199999999962	0.6676046429827648	30.015687078237534	21.803922187536955	178.5372598208487	114.77647384256124	0.125490203499794	0.08235294371843338	0.05098039656877518	0.027450978755950928	3.0215613046293472	0.9910155693904449	0.3529411852359772	0.3529411852359772	0.545098066329956	0.3803921639919281	0.16312873412085616	0.1184995771061791	0.18813199138129474	0.12094465104590225
1	71	nan	0	CAT	CAT	3202	3202	0	1	1	12	12	483	462.0	255.0	1.0	2.228610430231795	0.9034569985575797	0.0	0.375	0.1513542412762897	48.11458196103275	55.08175741568164	8.0	2.7651037581288196	2.23606797749979	19.964591297103414	20.62569778868477	-1.6751493068964098	200.25399999999985	0.5626092020966803	24.21960849314928	21.274510335177183	80.03137462958694	66.95686438307166	0.0941176488995552	0.0941176488995552	0.039215683937072754	0.04313725233078003	3.899842299638348	2.6649049087380154	0.4627451002597809	0.2549019753932953	0.5254902243614197	0.2549019753932953	0.1614640566209952	0.14183006890118122	0.1656964278045278	0.13862704841215664
1	72	nan	0	CAT	CAT	3202	3202	0	1	1	12	12	151	804.0	256.0	1.0	5.1092567995231875	0.7636967582156998	0.0	0.211781206171108	0.08230276412155242	37.25539321967409	31.32091952673165	3.605551275463989	1.2972365669567292	1.0	21.332045841298974	24.05115569657042	-23.918340143600595	151.83999999999995	0.33630289532293983	14.61568669974804	14.258823923766613	19.10588289797306	20.698039777576923	0.08627451211214066	0.10882353037595749	0.023529410362243652	0.0313725471496582	2.14086952267592	0.9305190946055562	0.38823530077934265	0.23529411852359772	0.38823530077934265	0.23529411852359772	0.13408886880502788	0.13081489838317995	0.12652902581439113	0.13707311110978096
1	73	nan	0	CAT	CAT	3202	3202	0	1	1	12	12	917	588.0	261.0	1.0	1.5666645934601204	0.736668644044068	0.0	0.4903743315508021	0.2681724231609329	50.08719974459634	54.3323108288245	10.816653826391969	3.8524043063582782	3.1622776601683795	33.0	33.87166311626166	-0.7480544745160638	207.2919999999998	0.7404117884537748	19.831373043358326	22.780392840504646	107.74902256205678	125.49804273247719	0.07450980693101883	0.10588235408067703	0.03529411554336548	0.027450978755950928	1.5186181531083123	1.3415386865336083	0.239215686917305	0.27450981736183167	0.26274511218070984	0.27450981736183167	0.12241588298369337	0.14061970889200398	0.11750166037301721	0.13685718945744513
1	74	nan	0	CAT	CAT	3202	3202	0	1	1	12	12	531	903.0	251.0	1.0	1.9556237246559698	0.7696909357933541	0.0	0.40472560975609756	0.18862963159454987	43.345722513747845	44.28317965096906	8.54400374531753	2.8413033731312853	2.23606797749979	27.968270199120905	27.672632464993416	70.07708257017474	188.08199999999977	0.6228739002932552	20.443137764930725	20.41960832476616	72.79215875640512	67.49804074689746	0.09803921729326248	0.09803921729326248	0.03529411554336548	0.019607841968536377	0.5691847677844398	2.8763172787943057	0.3764705955982208	0.3137255012989044	0.3764705955982208	0.3176470696926117	0.1381293092225049	0.13797032651869026	0.1370850447389927	0.12711495432560727
1	75	nan	0	CAT	CAT	3202	3202	0	1	1	12	12	431	916.0	252.0	1.0	3.7284039535168207	0.7938230610252137	0.0	0.30610795454545453	0.10531565976062604	54.63045567243803	46.32493928760188	4.242640687119285	1.756478407441335	1.4142135623730951	29.546650588576377	33.22344537986951	75.3247131201015	226.77599999999953	0.42254901960784313	24.270588763058186	26.698039814829826	65.10196226835251	67.53725653141737	0.09803921729326248	0.10980392247438431	0.04901960492134094	0.0313725546002388	4.384418636048732	4.48083434896765	0.3137255012989044	0.2980392277240753	0.33725491166114807	0.2980392277240753	0.13712197041275812	0.1508363831346318	0.1510486363534861	0.15669897107057396
1	76	nan	0	CAT	CAT	3202	3202	0	1	1	12	12	168	399.0	265.0	1.0	8.972012955188509	0.8342238692246698	0.0	0.14285714285714285	0.041746993615794585	54.22979707056139	42.5440947723653	2.8284271247461903	1.1648849947170272	1.0	27.0	29.903715287087394	8.065045986268377	224.8779999999997	0.21185372005044137	17.164706237614155	30.250981241464615	19.90196118503809	33.25098130106926	0.09803921729326248	0.12156862765550613	0.011764705181121826	0.06666667014360428	2.9196176894361248	4.190063406413998	0.22745098173618317	0.4000000059604645	0.22745098173618317	0.4000000059604645	0.12260504455438682	0.21607843743903296	0.11846405467284578	0.19792250774445988
1	77	nan	0	CAT	CAT	3202	3202	0	1	1	12	12	286	813.0	259.0	1.0	2.5530264768641144	0.79047228199058	0.0	0.3647959183673469	0.17387588427114992	36.790433196452184	30.01666203960727	5.0	1.8205828301386577	1.4142135623730951	20.225498670247344	22.53405988640995	-47.2582868758449	143.77000000000004	0.5635467980295565	13.886274859309196	13.956863109022379	34.082353703677654	39.239216674119234	0.09019608050584793	0.09607843309640884	0.019607841968536377	0.03921569138765335	2.374188775606752	2.3939949774149047	0.22745098173618317	0.21960784494876862	0.27450981736183167	0.23529411852359772	0.11768029541787454	0.11827850092391846	0.11916906889397781	0.1372000583011162
1	78	nan	0	CAT	CAT	3202	3202	0	1	1	12	12	705	1082.0	285.0	1.0	1.640424467957178	0.6243942150182873	0.0	0.5164835164835165	0.2539713593287708	42.76548532817366	44.41846462902562	8.0	2.9462511865025705	2.8284271247461903	32.66187632604126	33.404521750009835	30.15331352912297	186.7699999999998	0.7160995429151853	17.407843621447682	16.73725536465645	92.77255147136748	57.80000167526305	0.09019608050584793	0.062745101749897	0.03529411554336548	0.0156862735748291	0.9837319489203783	1.7858478670792235	0.21568627655506134	0.364705890417099	0.33725491166114807	0.364705890417099	0.11087798484998523	0.10660672206787547	0.13159227159059217	0.08198581797909651
1	79	nan	0	CAT	CAT	3202	3202	0	1	1	12	12	643	856.0	285.0	1.0	2.0860131088498552	0.5801164686711807	0.0	0.4137709137709138	0.19853881022742467	45.303804355161546	46.32493928760188	8.246211251235321	2.7268642163602954	2.23606797749979	32.60937213025322	36.90146799759378	-25.691958359125568	201.7379999999997	0.6267056530214425	15.082353357225657	17.172549529001117	55.81176624074578	63.51764906197786	0.062745101749897	0.06666667014360428	0.0156862735748291	0.027450978755950928	3.395978913566695	2.5695607765319033	0.25882354378700256	0.1921568661928177	0.25882354378700256	0.1921568661928177	0.09196556925137596	0.10471066785976291	0.08679901437129982	0.09878328003418019
1	80	nan	0	CAT	CAT	3202	3202	0	1	1	12	12	469	986.0	282.0	1.0	1.8553819462191838	0.7994880938996095	0.0	0.41875	0.22665312640249782	40.363590245536514	38.47076812334269	6.708203932499369	2.462500181388746	2.23606797749979	22.885529058185163	24.245679514996215	41.653381492575555	161.25399999999993	0.6797101449275361	16.678431872278452	13.031372882425785	61.615687895566225	47.56078557111323	0.0941176488995552	0.07549019902944565	0.0313725546002388	0.019607841968536377	1.213823248714356	2.3105627760826097	0.30980393290519714	0.38823530077934265	0.30980393290519714	0.38823530077934265	0.12929016955254613	0.10101839443740919	0.13137673325280644	0.1014089244586636
1	81	nan	0	CAT	CAT	3202	3202	0	1	1	12	12	404	465.0	271.0	1.0	2.391600644118469	0.8385520757276307	0.0	0.33554817275747506	0.12038612521377631	43.561813317795625	47.885279575251516	7.810249675906654	2.606119570594732	2.0	23.125656664986717	23.733410452856063	-21.766435518404606	205.35599999999977	0.47362250879249707	22.02352999150753	20.627451427280903	52.70980533212423	56.29804055020213	0.09803921729326248	0.09803921729326248	0.02352941781282425	0.035294122993946075	2.387445925733536	1.7878811589555308	0.3294117748737335	0.2980392277240753	0.3294117748737335	0.2980392277240753	0.1540106992413114	0.14424791207888743	0.13046981517852532	0.1393515855203023
1	82	nan	0	CAT	CAT	3202	3202	0	1	1	12	12	624	690.0	265.0	1.0	2.44998829072143	0.614203391428263	0.0	0.35555555555555557	0.13753496097314943	48.962200142396554	47.80167361086848	6.324555320336759	2.1031495950607675	2.0	33.56522888591607	38.63841077939096	-46.85225814592696	238.77599999999956	0.5299363057324841	34.262746058404446	24.341177120804787	101.36470849812031	69.87451160699129	0.10980392247438431	0.08627451211214066	0.03921569138765335	0.019607841968536377	0.9510155740934171	0.8462986680915513	0.37254902720451355	0.21960784494876862	0.4156862795352936	0.2235294133424759	0.17480992886941044	0.12418967918777953	0.16244344310596204	0.11197838398556297
1	83	nan	0	CAT	CAT	3202	3202	0	1	1	12	12	688	1066.0	286.0	1.0	1.928636149936884	0.8022389165525279	0.0	0.5029239766081871	0.20850418662217562	49.89774727142212	50.24937810560445	7.615773105863909	2.816552562002736	2.8284271247461903	30.25193541204071	29.78911061307253	56.64108625682233	203.62999999999982	0.6536817102137767	20.243137769401073	14.870588675141335	124.30588553473353	74.32549237832427	0.10588235408067703	0.0784313753247261	0.05098039656877518	0.023529410362243652	2.835419776010869	2.917107073949736	0.3764705955982208	0.32156863808631897	0.5372549295425415	0.3529411852359772	0.1226856834509156	0.09012477984934142	0.18067715920746152	0.10803123892198295
1	84	nan	0	CAT	CAT	3202	3202	0	1	1	12	12	604	644.0	278.0	1.0	3.463376063986595	0.8959329029127163	0.0	0.28014842300556586	0.1253331425862862	66.64939615820404	52.392747589718944	7.0	2.462681442570147	2.0	29.47692638639906	29.604956070573266	-32.66110529709827	246.08799999999957	0.4739113377795214	18.09411820396781	19.76078487560153	62.72157051041722	61.03921715170145	0.06666667014360428	0.08627451211214066	0.023529410362243652	0.011764705181121826	6.314184806369952	1.434711337979832	0.30588236451148987	0.21568627655506134	0.30588236451148987	0.21568627655506134	0.09887496286321207	0.10798243101421601	0.10384365978545898	0.10105830654255207
1	85	nan	0	CAT	CAT	3202	3202	0	1	1	12	12	515	767.0	284.0	1.0	2.066057714918469	0.735063193840683	0.0	0.3742732558139535	0.1721710115528888	43.08546756061555	42.7551166528639	6.082762530298219	2.557111502944185	2.0	29.03670381522828	29.211886669245857	-84.32987738291536	193.87799999999973	0.5889079473985135	15.552941549569368	19.6901965290308	50.603922829031944	67.0823547206819	0.08235294371843338	0.09019608050584793	0.0156862735748291	0.03529411554336548	1.0206097034948827	1.7765700947801726	0.24313725531101227	0.2823529541492462	0.2549019753932953	0.2823529541492462	0.1003415583843185	0.1270335259937471	0.09826004432821736	0.13025699945763478
1	86	nan	0	CAT	CAT	3202	3202	0	1	1	12	12	164	393.0	270.0	1.0	4.472169115838058	0.8540838687739468	0.0	0.23768115942028986	0.087907090749739	38.35820808628467	29.068883707497267	3.0	1.2658547198114176	1.0	17.788297541129808	19.951458615927056	-77.57919115302317	153.11399999999995	0.3800695249130939	10.37647084519267	14.400000490248203	15.156863134354353	20.827451691031456	0.0784313753247261	0.10980392247438431	0.011764705181121826	0.0156862810254097	0.8570146233553678	1.0174396158198156	0.15294118225574493	0.19607843458652496	0.1568627506494522	0.19607843458652496	0.09182717562117408	0.12743363265706376	0.09241989716069728	0.12699665665263082
1	87	nan	0	CAT	CAT	3202	3202	0	1	1	12	12	691	756.0	277.0	1.0	2.609492081789338	0.7919130967218156	0.0	0.3511178861788618	0.12745210013497846	57.79934127840857	47.51841748206689	6.0	2.164207372887682	2.0	37.21079798630592	35.294231853740754	9.136582005162408	261.0179999999996	0.504932407745707	25.8509811013937	23.564706524834037	85.93725710734725	68.40784506313503	0.08235294371843338	0.07058823853731155	0.023529410362243652	0.0156862735748291	5.024736954655446	2.284132535453142	0.3176470696926117	0.41960784792900085	0.32156863808631897	0.41960784792900085	0.11858248211648487	0.10809498405887173	0.12436650811482959	0.09899832860077427
1	88	nan	0	CAT	CAT	3202	3202	0	1	1	12	12	425	841.0	289.0	1.0	2.2938256463630866	0.8559012745068926	0.0	0.36796536796536794	0.19226239418908375	44.26008430962204	39.698866482558415	7.615773105863909	2.3617229570013603	2.0	20.68951822502307	22.88862699340067	39.32678888134076	166.6679999999999	0.6137184115523465	10.933333668857813	12.400000371038914	30.9843147136271	35.349020728841424	0.05882352963089943	0.062745101749897	0.011764705181121826	0.011764708906412125	2.0075974925547646	2.791176960618338	0.21176470816135406	0.16862745583057404	0.21176470816135406	0.1764705926179886	0.08039215932983686	0.0911764733164626	0.0729042699144167	0.08317416642080334
1	89	nan	0	CAT	CAT	3202	3202	0	1	1	12	12	440	1033.0	269.0	1.0	1.5187209175781242	0.7231240183613092	0.0	0.4700854700854701	0.23457804129766296	33.965428962847675	35.4400902933387	7.0710678118654755	2.828471148126934	2.23606797749979	22.768399153212332	23.46054050269822	-85.82964423441422	153.52799999999996	0.6811145510835912	17.03921616822481	11.180392464622855	73.43137466907501	35.62745199305937	0.14509804546833038	0.05098039284348488	0.019607841968536377	0.023529410362243652	0.5850333801970873	2.1254602178925115	0.24705882370471954	0.3607843220233917	0.2823529541492462	0.3607843220233917	0.1521358586448644	0.09982493271984692	0.1668894878842614	0.08097148180240765
1	90	nan	0	CAT	CAT	3202	3202	0	1	1	12	12	1546	539.0	283.0	1.0	2.0820079716438897	0.8964654433980623	0.0	0.4748157248157248	0.2377689363897986	82.68031346321682	74.33034373659252	12.529964086141668	4.122304393780155	3.605551275463989	38.02694144763774	36.63677566625445	10.076859506450106	285.84599999999944	0.69702434625789	23.3921575024724	27.258824344724417	156.5686316974461	165.7411812711507	0.06666667014360428	0.0784313753247261	0.019607841968536377	0.027450978755950928	6.7960927936725675	4.004988454675388	0.3294117748737335	0.250980406999588	0.35686275362968445	0.250980406999588	0.09911931145115424	0.1155034929861204	0.10127337108502335	0.10720645619091249
1	91	nan	0	CAT	CAT	3202	3202	0	1	1	12	12	357	960.0	273.0	1.0	2.698358206067215	0.6679518894296392	0.0	0.3489736070381232	0.11405846796883565	39.74025030870893	36.359317925395686	4.47213595499958	1.7286346958212553	1.4142135623730951	25.51620902636054	29.574871391055446	40.09289517287607	198.32399999999967	0.4808080808080808	20.090196542441845	22.843137808144093	46.71764824166894	49.07058935239911	0.0941176488995552	0.09803921729326248	0.027450978755950928	0.023529410362243652	2.4794461380794117	2.4699046700689142	0.43529412150382996	0.3333333432674408	0.43529412150382996	0.3333333432674408	0.13130847413360683	0.14930155430159536	0.13086175978058526	0.1374526312392132
1	92	nan	0	CAT	CAT	3202	3202	0	1	1	12	12	256	690.0	295.0	1.0	3.711728296702085	0.765078793814723	0.0	0.2925714285714286	0.10199378009500282	41.36436995609554	35.17101079013795	3.0	1.4720299942242359	1.0	22.265469481277943	26.636034783781493	-87.57589345868823	177.5979999999999	0.4169381107491857	16.12941213697195	23.80784371495247	32.168628223240376	44.72156973183155	0.10196078568696976	0.14901961386203766	0.019607841968536377	0.023529410362243652	1.5635889706692143	0.36072162630960397	0.24313725531101227	0.26274511218070984	0.24313725531101227	0.26274511218070984	0.11859861865420551	0.1750576743746505	0.12565870399703272	0.174693631764967
1	93	nan	0	CAT	CAT	3202	3202	0	1	1	12	12	308	892.0	274.0	1.0	2.912201357488305	0.75998496249727	0.0	0.32083333333333336	0.16007449382581884	40.08207619565518	32.89376840679705	5.0	1.8125458523898421	1.4142135623730951	23.862273741370668	26.050970910516604	47.395164899020514	155.49599999999992	0.554954954954955	15.76078461483121	20.454902552068233	40.192157704383135	53.01568762212992	0.09019608050584793	0.1411764770746231	0.027450978755950928	0.0313725471496582	3.01086728952742	0.7836622831455451	0.2705882489681244	0.30588236451148987	0.2823529541492462	0.30588236451148987	0.13025441830439016	0.16904878142205151	0.13049401852072445	0.1721288559160062
1	94	nan	0	CAT	CAT	3202	3202	0	1	1	12	12	169	820.0	292.0	1.0	3.514164358398593	0.5402596587705432	0.0	0.3061594202898551	0.11586072003618499	29.783395891622092	24.596747752497688	2.8284271247461903	1.306801109146812	1.0	19.821960356118932	25.062678996630385	67.14026155234345	135.38800000000003	0.42462311557788945	10.905882652848959	11.035294391214848	17.45098089799285	18.415686737746	0.0784313753247261	0.09019608050584793	0.023529410362243652	0.01764705777168274	1.0882194988830958	0.8866767704738312	0.18039216101169586	0.1921568661928177	0.18039216101169586	0.1921568661928177	0.10588235585290251	0.10713878049723154	0.10326024199995769	0.1089685605783787
1	95	nan	0	CAT	CAT	3202	3202	0	1	1	12	12	306	868.0	294.0	1.0	2.9701455542584996	0.7582708976773186	0.0	0.3063063063063063	0.13981466045514512	40.30967717534062	36.124783736376884	5.0990195135927845	1.8530627232774393	1.4142135623730951	25.597794022601427	26.279474927819646	-28.036655283188175	165.83999999999995	0.5199660152931181	18.607843566685915	16.537255361676216	47.66666778549552	37.54117738455534	0.10588235408067703	0.10980392247438431	0.0470588281750679	0.011764705181121826	1.1783495907003099	0.5093769459744276	0.2980392277240753	0.22745098173618317	0.30980393290519714	0.22745098173618317	0.14651845328099145	0.13021460914705682	0.15577342413560627	0.12268358622403706
1	96	nan	0	CAT	CAT	3202	3202	0	1	1	12	12	735	997.0	291.0	1.0	1.4306824988533673	0.5885188134624852	0.0	0.6044407894736842	0.32720248986669853	40.24386366900324	39.408120990476064	7.0710678118654755	2.9102745630501583	2.8284271247461903	31.0	32.53650065928782	-21.317053521318336	168.01199999999992	0.8010899182561307	21.756863329559565	21.64705940335989	119.45490485802293	158.61961255781353	0.10980392247438431	0.06666667014360428	0.039215683937072754	0.05882352963089943	2.3052130209900104	6.196983019782603	0.364705890417099	0.6705882549285889	0.3764705955982208	0.7764706015586853	0.1543039952451033	0.15352524399546022	0.16252368007894277	0.2158089966772973
1	97	nan	0	CAT	CAT	3202	3202	0	1	1	12	12	205	401.0	290.0	1.0	5.646600295840136	0.6019681691910013	0.0	0.17402376910016978	0.057308396664568675	42.42426228488262	37.21558813185679	2.8284271247461903	1.2146722678137858	1.0	27.315524541676616	33.87662544961168	10.672711877939834	212.01799999999963	0.25593008739076156	16.105882726609707	38.49804026633501	21.627451471984386	52.24313863366842	0.09019608050584793	0.1774509847164154	0.011764705181121826	0.06666666269302368	1.6450326699827218	1.9818871901131645	0.2862745225429535	0.5098039507865906	0.2862745225429535	0.5098039507865906	0.10737255151073138	0.25665360177556673	0.10549976327797261	0.25484457870082156
1	98	nan	0	CAT	CAT	3202	3202	0	1	1	12	12	1744	503.0	287.0	1.0	1.1316042394836092	0.5817644907218709	0.0	0.6097902097902098	0.4443305338026557	54.962537201311434	56.61271941887264	15.556349186104045	5.78685147657076	5.0	44.28410807633717	44.70418017912877	49.434612292461814	222.0879999999996	0.8748432405317281	23.196079049259424	19.79215744882822	200.72941710799932	207.48628023266792	0.07450980693101883	0.08627451211214066	0.027450986206531525	0.027450978755950928	1.2220103345362863	2.9279877736667146	0.3176470696926117	0.1725490242242813	0.3176470696926117	0.2705882489681244	0.1295870337947454	0.11057071200462693	0.11509714283715558	0.11897149095909858
1	99	nan	0	CAT	CAT	3202	3202	0	1	1	12	12	517	784.0	306.0	1.0	2.0911995786282365	0.7528956842861166	0.0	0.36204481792717086	0.12847140297241552	43.829937167195055	43.04648650006177	8.602325267042627	2.794323380613444	2.0	27.95426937822894	28.846229152646544	-68.40290991825664	224.87799999999967	0.5402298850574712	23.411765303462744	17.325490679591894	65.26274675130844	48.7333346195519	0.0941176488995552	0.0784313753247261	0.027450978755950928	0.0156862735748291	0.8283658539180443	0.751401878525221	0.2823529541492462	0.1882352977991104	0.2823529541492462	0.20000000298023224	0.1385311556417914	0.10251769632894613	0.1262335527104612	0.09426176909004236
1	100	nan	0	CAT	CAT	3202	3202	0	1	1	12	12	178	464.0	286.0	1.0	4.865602947272691	0.7993363595984156	0.0	0.21575757575757576	0.06873622693182115	40.26514013496414	33.24154027718932	4.0	1.422652301016694	1.0	20.867429216892432	24.194671856613002	-17.946000073333927	180.39399999999978	0.32871652816251157	22.231373202055693	15.737255346029997	35.89019716903567	21.44313783198595	0.12941177189350128	0.0941176488995552	0.06666666269302368	0.02352941781282425	1.8705960225542473	1.9864877694800538	0.364705890417099	0.24705882370471954	0.364705890417099	0.24705882370471954	0.18222437050865323	0.1289938962789344	0.20163032117435772	0.12046706647183118
1	101	nan	0	CAT	CAT	3202	3202	0	1	1	12	12	411	942.0	307.0	1.0	3.9540859866207962	0.8113700316195491	0.0	0.27039473684210524	0.08443434959861658	55.511282792446714	46.75467891024384	4.242640687119285	1.7411565275650034	1.4142135623730951	29.89281665893795	32.44816924288657	41.250710350536856	247.32399999999956	0.37363636363636366	18.537255316972733	29.30196161940694	40.01176570914686	62.49804085120559	0.07450980693101883	0.11764705926179886	0.019607841968536377	0.03529411554336548	1.7339128837116233	1.6496202687882837	0.23529411852359772	0.3450980484485626	0.23529411852359772	0.3450980484485626	0.09966266299447706	0.15753742806132762	0.0973522280027904	0.1520633597352934
1	102	nan	0	CAT	CAT	3202	3202	0	1	1	12	12	177	655.0	303.0	1.0	2.313035098234437	0.6744988344336428	0.0	0.423444976076555	0.17143724509052496	26.018178624787556	22.135943621178654	3.1622776601683795	1.5378946029115435	1.0	18.0	19.208594554700973	2.8574881689787537	113.90400000000005	0.5412844036697246	6.796078626066446	9.537255179136992	12.384314086288214	17.392157334834337	0.054901961237192154	0.08235294371843338	0.011764708906412125	0.011764705181121826	0.7172983668759021	0.9800080444323805	0.13333334028720856	0.1764705926179886	0.13333334028720856	0.1764705926179886	0.07551198473407163	0.10596950199041101	0.06996787619371872	0.09826077590301885
1	103	nan	0	CAT	CAT	3202	3202	0	1	1	12	12	347	707.0	314.0	1.0	3.4246403572251465	0.6093376864355102	0.0	0.26857585139318885	0.11592276404014153	43.10112751989146	38.07886552931954	3.605551275463989	1.508337503717488	1.4142135623730951	27.577164466275352	34.1753507837234	-65.28914243331053	193.9479999999997	0.4329382407985028	25.25490264594555	29.60784389823675	55.22745234519243	67.34117823839188	0.10196078568696976	0.12941177189350128	0.0470588281750679	0.04117646813392639	2.8097851251033132	1.3431702935503238	0.3843137323856354	0.4901960790157318	0.3843137323856354	0.501960813999176	0.16085925252194616	0.1885849929823997	0.1591569231849926	0.19406679607605729
1	104	nan	0	CAT	CAT	3202	3202	0	1	1	12	12	890	765.0	313.0	1.0	1.7179649351691546	0.6134501344272132	0.0	0.4816017316017316	0.20751763615579347	48.951392310283175	50.0	9.486832980505138	3.2359584230855294	3.0	37.1127348274465	38.65855225761519	65.73438712340017	232.15199999999973	0.6212914485165794	24.600000634789467	23.819608449935913	130.44706235080957	111.71764970570803	0.10588235408067703	0.08627451211214066	0.023529410362243652	0.027450978755950928	1.4198353238798265	3.6167263262218072	0.3137255012989044	0.29411765933036804	0.3450980484485626	0.29411765933036804	0.1294736875515235	0.1253663602628206	0.14656973297843773	0.1255254491075371
1	105	nan	0	CAT	CAT	3202	3202	0	1	1	12	12	156	386.0	297.0	1.0	3.4760197568013123	0.793478508999628	0.0	0.3466666666666667	0.12015311590200425	31.77537165053472	26.0	3.0	1.3273866025902048	1.0	16.54629867976521	19.33843625450855	10.402505379104527	127.73200000000004	0.4394366197183099	9.44705906510353	12.72549057379365	16.196078836917877	20.96862804889679	0.08627451211214066	0.09803921729326248	0.0156862735748291	0.0313725546002388	0.8828404734207992	2.1780232982534278	0.1725490242242813	0.25882354378700256	0.1764705926179886	0.25882354378700256	0.09739236149591268	0.13119062447209948	0.10382101818537101	0.134414282364723
1	106	nan	0	CAT	CAT	3202	3202	0	1	1	12	12	430	905.0	307.0	1.0	2.30166724943381	0.6968269135418004	0.0	0.4236453201970443	0.177813182260918	40.80013957877486	35.4400902933387	5.0	1.9666196995093879	2.0	25.45037897327402	29.263464663464624	-55.82734593721832	174.32399999999978	0.5806887238352465	10.529412057250738	19.631373077630997	31.600000873208046	64.7725507169962	0.05882352963089943	0.08627451211214066	0.0156862735748291	0.062745101749897	1.4957880938152226	2.90515289658668	0.10980392247438431	0.29019609093666077	0.11372549086809158	0.32549020648002625	0.07521008612321955	0.14022409341164999	0.07348837412373964	0.15063383887673534
1	107	nan	0	CAT	CAT	3202	3202	0	1	1	12	12	336	981.0	295.0	1.0	2.1218033521471575	0.48471966739368844	0.0	0.35	0.16321535446833932	32.091842932488625	32.64965543462902	6.324555320336759	2.186986829837053	2.0	23.046638387921274	28.06975822634404	-40.2996819807056	160.83999999999986	0.5670886075949367	15.423529826104641	14.03137294575572	49.80784450657666	34.67843234911561	0.09019608050584793	0.0784313753247261	0.047058820724487305	0.023529410362243652	1.1526181823208985	1.7242930133507952	0.34117648005485535	0.2235294133424759	0.42352941632270813	0.2235294133424759	0.1296094943370138	0.11791069702315732	0.14823763246004956	0.1032096200866536
1	108	nan	0	CAT	CAT	3202	3202	0	1	1	12	12	1915	600.0	317.0	1.0	1.563372032688392	0.7905143885858625	0.0	0.5506037952846463	0.2932380657807801	74.384814957052	73.10950690573696	12.529964086141668	4.507368702664323	4.123105625617661	42.3479258147226	45.55649403536478	-81.52715852231424	286.46999999999935	0.783391286561669	24.184314396232367	35.643138233572245	214.80392747744918	279.96079099550843	0.0784313753247261	0.10588235408067703	0.023529410362243652	0.039215683937072754	3.2712589101688545	2.7693334703492987	0.2980392277240753	0.2862745225429535	0.2980392277240753	0.3450980484485626	0.10118959998423584	0.1491344695965366	0.11216915272973847	0.14619362454073548
1	109	nan	0	CAT	CAT	3202	3202	0	1	1	12	12	429	636.0	288.0	1.0	2.084063214057559	0.7900963357534684	0.0	0.46378378378378377	0.16933661624652335	40.690027426089586	39.395431207184416	6.4031242374328485	2.20136782218997	2.0	24.0	24.942282533843635	65.01780501812085	178.4259999999998	0.6308823529411763	9.007843412458897	14.05098082497716	25.592157669365406	38.109805170446634	0.05098039284348488	0.06666667014360428	0.00784314051270485	0.0156862735748291	0.6273026712369407	1.6183089060511304	0.0941176488995552	0.20392157137393951	0.0941176488995552	0.20392157137393951	0.06212305801695791	0.09690331603432524	0.05965537918266994	0.08883404468635579
1	110	nan	0	CAT	CAT	3202	3202	0	1	1	12	12	779	1061.0	299.0	1.0	2.4662199717604207	0.8566914452270635	0.0	0.4508101851851852	0.1586591485679711	62.120206862939995	53.600373133029585	6.708203932499369	2.476047940487121	2.23606797749979	30.228554666761347	32.04341685694993	-2.9623694829831155	248.39399999999958	0.5837392281753466	28.172549843788147	19.850980852730572	104.78823813050985	71.6431390279904	0.10196078568696976	0.07450980693101883	0.0313725471496582	0.0156862735748291	3.2186947260519414	0.3829103976259772	0.3294117748737335	0.14901961386203766	0.3294117748737335	0.16078431904315948	0.1360992746076722	0.09589845822575156	0.13451635190052613	0.09196808604363338
1	111	nan	0	CAT	CAT	3202	3202	0	1	1	12	12	1182	1080.0	302.0	1.0	1.9028454384429585	0.8193543382189263	0.0	0.4490881458966565	0.20439853515880985	65.6042613614533	57.38466694161429	8.94427190999916	3.302748767681241	3.0	36.89288072912637	37.610097880619186	-27.60886426486684	269.5719999999995	0.653941908713693	21.160784881561995	14.545098518952727	147.93725883215666	86.89804186113179	0.08627451211214066	0.062745101749897	0.027450978755950928	0.011764705181121826	4.548109023764789	1.267893994234059	0.30588236451148987	0.13725490868091583	0.4000000059604645	0.13725490868091583	0.0961853858252818	0.06611408417705786	0.12515842540791594	0.07351780191297105
1	112	nan	0	CAT	CAT	3202	3202	0	1	1	12	12	168	425.0	315.0	1.0	5.790676268970661	0.5187358104385051	0.0	0.19310344827586207	0.06433286302039139	37.838565631167505	32.202484376209235	2.8284271247461903	1.2682875595480472	1.0	26.599999999999998	32.34949872220543	2.5061584995992363	181.1519999999999	0.26127527216174184	18.3764711022377	21.686275109648705	29.73725575208664	27.95686350390315	0.11372549086809158	0.09803921729326248	0.05098039656877518	0.04313725233078003	2.302052082874343	2.5498197468433257	0.3803921639919281	0.545098066329956	0.3803921639919281	0.545098066329956	0.15187166200196447	0.17922541412932813	0.17700747471480144	0.16640990180894732
1	113	nan	0	CAT	CAT	3202	3202	0	1	1	12	12	116	474.0	304.0	1.0	7.157459634265849	0.8784386420352573	0.0	0.14285714285714285	0.04922627384854926	41.49815016840138	34.20526275297414	2.0	1.0401452952542445	1.0	14.540985971987686	19.83010511203129	-40.828205081978744	172.08199999999985	0.27294117647058824	13.274510115385056	16.243137754499912	14.501961126923561	17.168627992272377	0.10196078568696976	0.125490203499794	0.0156862810254097	0.019607841968536377	1.5780334420874784	0.7657317861438231	0.24313725531101227	0.23137255012989044	0.24313725531101227	0.23137255012989044	0.12178449647142253	0.1490196124266047	0.12501690626658243	0.148005413726486
1	114	nan	0	CAT	CAT	3202	3202	0	1	1	12	12	361	836.0	302.0	1.0	1.8850394242627335	0.5946296205596292	0.0	0.43757575757575756	0.18051159547178938	32.465471549133646	32.2490309931942	6.082762530298219	2.3398833644150914	2.0	24.0	26.10223133930323	19.723812115528403	158.52800000000002	0.573015873015873	13.078431721776724	22.584314361214638	32.85098126903176	65.63921745866537	0.07058823853731155	0.125490203499794	0.0156862735748291	0.039215683937072754	2.1340689968129154	1.9110477675306141	0.250980406999588	0.5176470875740051	0.250980406999588	0.5176470875740051	0.10547122356271552	0.1821315674291503	0.0909999481136614	0.18182608714311738
1	115	nan	0	CAT	CAT	3202	3202	0	1	1	12	12	624	721.0	335.0	1.0	2.206012032756339	0.7063872023259421	0.0	0.3462819089900111	0.14450287288843444	48.31245108426837	52.61178575186362	7.0710678118654755	2.51605482919349	2.118033988749895	30.92187190585593	34.19679105407751	-77.33704136713955	232.94799999999955	0.532650448143406	23.105882950127125	28.541177231818438	77.04706100001931	119.2627484202385	0.0941176488995552	0.13333334028720856	0.02352941781282425	0.054901957511901855	1.9286262550330961	3.0130503420425057	0.23529411852359772	0.3019607961177826	0.23529411852359772	0.4274509847164154	0.12908314497277723	0.1594479174961924	0.12347285416669762	0.19112619939140785
1	116	nan	0	CAT	CAT	3202	3202	0	1	1	12	12	544	656.0	328.0	1.0	1.4282468767384078	0.6508725645454907	0.0	0.5551020408163265	0.2514866589652406	35.44513023705232	38.948684188300895	8.0	2.7346901062536855	2.23606797749979	25.043961347997644	26.90948217688702	-62.54560780035314	164.87199999999984	0.767277856135402	10.411765046417713	11.337255235761404	40.87843261472881	43.35686412267387	0.05882352963089943	0.07058823853731155	0.011764708906412125	0.00784313678741455	0.21572729096139798	0.2972885410586111	0.1568627506494522	0.13333334028720856	0.1764705926179886	0.1411764770746231	0.07544757280012836	0.08215402344754641	0.07514417760060443	0.07970011787256226
1	117	nan	0	CAT	CAT	3202	3202	0	1	1	12	12	465	703.0	325.0	1.0	3.1715895463806136	0.6068620222807372	0.0	0.34191176470588236	0.12554791952351227	47.95927211976223	43.60045871318328	4.123105625617661	1.782014029000532	1.4142135623730951	32.93573508993532	38.11837480991744	22.967084837390928	215.73799999999977	0.45521292217327464	24.321569308638573	28.956863418221474	61.929413456469774	71.78039387613535	0.0941176488995552	0.10196078568696976	0.0313725546002388	0.02352941781282425	1.624473142587534	2.8501259491543216	0.364705890417099	0.48627451062202454	0.364705890417099	0.5098039507865906	0.13218244189477485	0.1573742577077254	0.13318153431498878	0.15436643844330183
1	118	nan	0	CAT	CAT	3202	3202	0	1	1	12	12	122	807.0	305.0	1.0	5.362265208168037	0.6293280561363248	0.0	0.18944099378881987	0.07283541968733857	32.252379213375654	27.16615541441225	2.23606797749979	1.1158652697877989	1.0	19.287020756848122	25.064606058432084	87.94067232437389	145.08199999999994	0.29539951573849876	18.04705924540758	12.850980810821056	21.560784824192524	15.447059325873852	0.13333334028720856	0.10196078568696976	0.04313725233078003	0.027450978755950928	1.1567340465425673	1.5114532407074475	0.3529411852359772	0.1921568661928177	0.3529411852359772	0.1921568661928177	0.17352941582122675	0.1235671231809717	0.17672774446059447	0.12661524037601518
1	119	nan	0	CAT	CAT	3202	3202	0	1	1	12	12	379	896.0	309.0	1.0	3.01992453148683	0.7682122037031713	0.0	0.3658301158301158	0.10713788257100108	45.46436449468128	38.62641583165593	5.0	1.9198288343153695	1.4142135623730951	26.59395048215272	29.10607203873261	3.3781174437226102	210.83999999999972	0.44379391100702575	23.517647609114647	23.415686927735806	55.07058942317963	62.980394035577774	0.09803921729326248	0.10980392247438431	0.03333333134651184	0.052941180765628815	3.6030321369426117	3.5100895322355634	0.3137255012989044	0.27843138575553894	0.3137255012989044	0.30980393290519714	0.1507541513404785	0.15010055722907567	0.14530498528543437	0.16617518215192026
1	120	nan	0	CAT	CAT	3202	3202	0	1	1	12	12	244	988.0	305.0	1.0	2.727033799939831	0.5899868703501272	0.0	0.25416666666666665	0.1162220661457956	32.05087732611355	32.64965543462902	5.0	1.6913378321608294	1.4142135623730951	21.90331418789844	25.87828985893116	-58.020139330128096	162.42599999999987	0.46081208687440983	13.313725896179676	16.054902389645576	29.658824399113655	30.294118490070105	0.0784313753247261	0.08235294371843338	0.04313725233078003	0.0313725471496582	1.2325094819709719	1.8408033104537738	0.2549019753932953	0.3450980484485626	0.2549019753932953	0.3450980484485626	0.1109477158014973	0.13379085324704648	0.12155255901276088	0.12415622331995944
1	121	nan	0	CAT	CAT	3202	3202	0	1	1	12	12	808	568.0	312.0	1.0	2.035457347699562	0.8978788316602676	0.0	0.41974025974025975	0.193245161942412	59.19607564253729	57.245087125446844	8.54400374531753	3.1096252058921925	2.8284271247461903	31.126066246797073	26.06063806950888	13.756471340791087	229.2219999999996	0.6775681341719078	21.615686856210232	17.258824005723	90.05490446463227	71.15294303745031	0.07450980693101883	0.07058823853731155	0.023529410362243652	0.0156862735748291	0.8639619731052745	0.814302190625976	0.3137255012989044	0.1921568661928177	0.3137255012989044	0.1921568661928177	0.12008714920116795	0.09588235558735	0.11145408968395083	0.08806057306615138
1	122	nan	0	CAT	CAT	3202	3202	0	1	1	12	12	298	412.0	319.0	1.0	4.186880179442851	0.8462745919000227	0.0	0.2821969696969697	0.07242160170414431	49.73656699142377	43.289721643826724	3.0	1.429117217029373	1.0	21.516609096348713	26.497004478788643	-11.904341860624525	227.39399999999964	0.3520378027170703	17.63137298449874	28.592157650738955	32.85490281507373	53.086275946348906	0.08627451211214066	0.1411764770746231	0.019607841968536377	0.0313725471496582	1.8785828980495625	1.4359163170467186	0.21960784494876862	0.3607843220233917	0.21960784494876862	0.3764705955982208	0.10621309026806469	0.1722419135586684	0.11025135172843534	0.17814186559177486
1	123	nan	0	CAT	CAT	3202	3202	0	1	1	12	12	915	490.0	318.0	1.0	1.87474663337701	0.7760541994669176	0.0	0.46003016591251883	0.17575649191170215	55.87453068806285	53.25410782277739	8.06225774829855	3.0614530666306403	3.0	36.38742378439875	35.23817899423951	-31.05960662480224	255.77599999999958	0.6197087707416186	24.917647629976273	28.643138114362955	103.65098271891475	143.54118048027158	0.08627451211214066	0.11764705926179886	0.0156862735748291	0.0313725471496582	2.112393900096299	2.603503014305	0.3960784375667572	0.2666666805744171	0.4274509847164154	0.32156863808631897	0.1233546912375063	0.14179771343744038	0.11327976253433306	0.15687560708226403
1	124	nan	0	CAT	CAT	3202	3202	0	1	1	12	12	732	853.0	302.0	1.0	1.9236059462835522	0.766200743058084	0.0	0.41828571428571426	0.15700401953295884	50.36034124765047	49.25444142409901	8.94427190999916	3.03590099224234	2.8284271247461903	31.483837123197038	32.36162038488909	-67.1168296843871	242.04999999999956	0.5648148148148148	17.235294606536627	20.780392775312066	61.270589996129274	79.49019842315465	0.062745101749897	0.07450980693101883	0.0156862735748291	0.027450986206531525	2.526699844706745	0.17572922768697127	0.20000000298023224	0.3607843220233917	0.23137255012989044	0.3607843220233917	0.09367007938335123	0.1129369172571308	0.08370299179799082	0.1085931672447468
1	125	nan	0	CAT	CAT	3202	3202	0	1	1	12	12	936	621.0	333.0	1.0	1.384834364389176	0.716186574179044	0.0	0.4875	0.30388496152875866	47.10362169272431	47.853944456021594	10.0	3.7502298577648046	3.1622776601683795	35.317754931300826	32.8740353932352	14.365688959654218	196.73799999999986	0.7845766974015088	14.11372584104538	26.047059554606676	81.65098263695836	169.82353376224637	0.07058823853731155	0.10588235408067703	0.0156862735748291	0.05882352590560913	1.161888550562841	3.2457938014491794	0.18431372940540314	0.34117648005485535	0.1882352977991104	0.3686274588108063	0.08658727509843792	0.15979791137795507	0.0872339558087162	0.18143539931863928
1	126	nan	0	CAT	CAT	3202	3202	0	1	1	12	12	507	945.0	340.0	1.0	1.7568452167596256	0.6938398925621967	0.0	0.49415204678362573	0.22258671798673554	38.65845493269525	37.48332962798263	6.708203932499369	2.4782801306893485	2.0	25.48184303233038	27.839085949404414	77.91884940691669	169.18399999999988	0.6684245220830587	16.51764741539955	14.054902359843254	67.05098186060786	54.49019759707153	0.08627451211214066	0.08627451211214066	0.02352941781282425	0.023529410362243652	3.0628474705691398	1.589487357041602	0.41960784792900085	0.2078431397676468	0.4313725531101227	0.2078431397676468	0.12056676945547118	0.10259052817403835	0.13225045731875318	0.10747573490546652
1	127	nan	0	CAT	CAT	3202	3202	0	1	1	12	12	249	835.0	321.0	1.0	2.225512458674178	0.5651488404363245	0.0	0.38664596273291924	0.1532904018042321	29.007602064063956	29.546573405388315	4.47213595499958	1.8957623190480615	1.4142135623730951	21.69181074657776	23.930951529803856	-39.639903425218144	142.87199999999996	0.5220125786163522	14.133333697915077	21.525490775704384	27.69411839917302	53.16470720618963	0.0784313753247261	0.1411764770746231	0.019607841968536377	0.04901960492134094	2.0517673387334066	2.2116365011922703	0.4313725531101227	0.6078431606292725	0.4313725531101227	0.6078431606292725	0.13208723082163623	0.20117281098789144	0.11122135903282337	0.2135128803461431
1	128	nan	0	CAT	CAT	3202	3202	0	1	1	12	12	363	929.0	338.0	1.0	2.7222670517547085	0.5212825407937126	0.0	0.42705882352941177	0.13959304249744448	38.16430852552365	35.11409973215888	4.47213595499958	1.6548104896360927	1.4142135623730951	24.0	32.56881610749741	-82.44658892893192	180.7699999999998	0.5059233449477352	10.141176782548428	17.717647530138493	24.403922382742167	39.960785541683435	0.05882352963089943	0.06666667014360428	0.00784314051270485	0.0156862735748291	0.3564426126082611	4.163174325798003	0.10588235408067703	0.3294117748737335	0.10588235408067703	0.3294117748737335	0.06628220119312697	0.11580161784404243	0.06722843631609413	0.11008480865477531
1	129	nan	0	CAT	CAT	3202	3202	0	1	1	12	12	544	1021.0	318.0	1.0	2.839108846033399	0.6773017940700077	0.0	0.35789473684210527	0.10939519235803066	50.49591491167947	48.60041152089147	5.0990195135927845	2.0517491602263687	2.0	35.980403162898355	37.15011193035481	44.82536254877944	249.9799999999996	0.44884488448844884	24.517647793516517	18.937255449593067	69.56078629381955	52.36862903088331	0.08627451211214066	0.07450980693101883	0.03529411554336548	0.0156862735748291	3.5425559998888687	2.128555917191524	0.3607843220233917	0.21568627655506134	0.3686274588108063	0.21568627655506134	0.12320426026892722	0.09516208768639732	0.12786909245187417	0.09626586218912374
1	130	nan	0	CAT	CAT	3202	3202	0	1	1	12	12	916	1125.0	334.0	1.0	1.9587868901975112	0.5620019821943274	0.0	0.37479541734860883	0.17552010939752666	52.058790889618656	51.24451190127583	7.810249675906654	3.024046192749206	2.8284271247461903	38.41874542459709	43.05969406680197	-8.116458967862453	256.08799999999945	0.624190800681431	15.83921605721116	21.384314369410276	111.08235599659383	125.54902319610119	0.07058823853731155	0.0784313753247261	0.0313725546002388	0.05098038911819458	4.325694323244039	4.026710572810351	0.2549019753932953	0.30588236451148987	0.3843137323856354	0.3333333432674408	0.08122674901133929	0.10966315061236039	0.12126894759453476	0.13706225239749037
1	131	nan	0	CAT	CAT	3202	3202	0	1	1	12	12	400	448.0	339.0	1.0	3.7452889518852452	0.89643993489267	0.0	0.30303030303030304	0.09855260880777421	56.44178829346115	47.01063709417264	7.0710678118654755	2.1334256149225226	2.0	25.63239185474352	25.013039494749037	26.341479155256504	225.8399999999997	0.40547389761784086	25.2000005915761	19.407843701541424	62.129413194954395	46.67843272536993	0.09803921729326248	0.0941176488995552	0.047058820724487305	0.019607849419116974	3.4263114406998008	0.0403071534650668	0.3843137323856354	0.21960784494876862	0.3843137323856354	0.21960784494876862	0.15750000369735062	0.1212990231346339	0.155323532987386	0.11669608181342482
1	132	nan	0	CAT	CAT	3202	3202	0	1	1	12	12	733	520.0	306.0	1.0	3.0061610560108907	0.930785572591357	0.0	0.27515015015015015	0.14333460652966468	70.29287525954771	71.06335201775947	10.63014581273465	3.4059324838600857	2.8284271247461903	27.938155639564695	25.696658076833486	80.7212196403477	253.50199999999958	0.4988091187478734	27.349020328372717	22.26666723191738	99.8352967388928	82.92549255862832	0.08627451211214066	0.08235294371843338	0.04313725233078003	0.02352941781282425	1.8685268813224198	3.4904018691363303	0.3333333432674408	0.26274511218070984	0.3333333432674408	0.26274511218070984	0.14394221225459325	0.1171929854311441	0.1362009505305495	0.11313164059840153
1	133	nan	0	CAT	CAT	3202	3202	0	1	1	12	12	167	903.0	319.0	1.0	2.7224465646983105	0.6933146162675917	0.0	0.38657407407407407	0.13152122748548722	27.643337648005172	25.059928172283335	4.123105625617661	1.5537470306229955	1.0	17.0	19.920757386349884	-75.91176316117186	126.31800000000004	0.4933530280649926	8.101961012929678	17.984314277768135	14.180392555892467	33.08627553284168	0.07058823853731155	0.1568627506494522	0.0156862735748291	0.04313725233078003	0.6638229612196673	1.075845863206888	0.1411764770746231	0.32549020648002625	0.1411764770746231	0.32549020648002625	0.08806479361880085	0.19548167693226234	0.08491253027480519	0.1981214103762975
1	134	nan	0	CAT	CAT	3202	3202	0	1	1	12	12	348	961.0	337.0	1.0	2.0279171459027525	0.7112025515266193	0.0	0.42962962962962964	0.18453334696985502	34.70178077272749	33.97057550292606	5.0	1.944329208170095	2.0	21.920310216782973	24.394905907019357	-29.893910253370283	153.942	0.6170212765957447	20.058824006468058	17.09411818999797	58.19607983529568	40.541177649982274	0.09803921729326248	0.07058823853731155	0.062745101749897	0.023529410362243652	3.0952192462897257	2.927467070724539	0.3764705955982208	0.37254902720451355	0.3764705955982208	0.37254902720451355	0.16047059205174447	0.13675294551998377	0.16723011446924047	0.11649763692523642
1	135	nan	0	CAT	CAT	3202	3202	0	1	1	12	12	140	860.0	334.0	1.0	10.21830488066847	0.7755333692533207	0.0	0.10835913312693499	0.03260388805157641	51.02017429734272	41.14608122288197	1.0	1.0	1.0	24.75169507003064	32.20937155364039	-37.81083153329849	232.29199999999952	0.171990171990172	18.45882409065962	14.725490633398294	18.45882409065962	14.725490633398294	0.0941176488995552	0.08235294371843338	0.027450986206531525	0.019607841968536377	2.2232185890684657	0.9809880611117751	0.33725491166114807	0.1764705926179886	0.33725491166114807	0.1764705926179886	0.13184874350471157	0.10518207595284496	0.13184874350471157	0.10518207595284496
1	136	nan	0	CAT	CAT	3202	3202	0	1	1	12	12	889	1063.0	323.0	1.0	1.9303168520365988	0.8531029861199451	0.0	0.562302340290955	0.23172956417534013	58.57483698118047	51.66236541235796	8.06225774829855	2.9141650150981397	2.8284271247461903	27.20800031054977	30.56098518247074	-11.524980359717736	219.56599999999975	0.7019344650611923	26.870588935911655	18.847059402614832	115.21176782250404	86.40784556791186	0.07450980693101883	0.0784313753247261	0.035294122993946075	0.019607841968536377	5.748080386737616	1.2672678498892205	0.35686275362968445	0.18039216101169586	0.35686275362968445	0.19607843458652496	0.1421724282323368	0.0997198910191261	0.12959703917042076	0.09719667667931593
1	137	nan	0	CAT	CAT	3202	3202	0	1	1	12	12	266	375.0	359.0	1.0	5.586323152830767	0.8512471491422784	0.0	0.1906810035842294	0.0636956198857721	54.44701656546305	47.43416490252569	5.0	1.5424675950645763	1.0	26.779389937581048	28.571887914019467	-66.35706132217763	229.08199999999957	0.2937603533959139	14.137255247682333	18.705882843583822	23.44705944880843	28.85490271821618	0.07450980693101883	0.0784313753247261	0.011764705181121826	0.0156862735748291	0.6320748556759586	3.8886229163541777	0.1568627506494522	0.32549020648002625	0.16078431904315948	0.32549020648002625	0.08673162728639468	0.11476001744529953	0.0881468400331144	0.10847707788803075
1	138	nan	0	CAT	CAT	3202	3202	0	1	1	12	12	1147	512.0	352.0	1.0	1.7665299884945957	0.8956182824336133	0.0	0.5190045248868779	0.2796743873345538	65.58131069307066	64.93843238021688	10.295630140987	3.9273401358301365	3.605551275463989	33.0	29.172104177766677	79.12804923442054	227.0179999999996	0.7797416723317471	18.164706371724606	29.615686997771263	103.20000267401338	212.30980983376503	0.07450980693101883	0.13333334028720856	0.011764705181121826	0.05098038911819458	1.227720361741401	2.424762630036838	0.2235294133424759	0.32156863808631897	0.2235294133424759	0.3490196168422699	0.10320855893025344	0.16827094885097307	0.0899738471438652	0.18510009575742373
1	139	nan	0	CAT	CAT	3202	3202	0	1	1	12	12	129	410.0	326.0	1.0	6.003503540501905	0.689730750192895	0.0	0.20941558441558442	0.06269265786598818	35.987167488653846	28.460498941515414	2.23606797749979	1.1456776524310375	1.0	19.892277463948233	26.05708242385571	83.93355504533054	160.80199999999994	0.26875	15.925490539520979	19.282353550195694	19.86274553462863	25.780392944812775	0.11764705926179886	0.13823530077934265	0.039215683937072754	0.05490196496248245	1.201615339071528	2.218461611364693	0.25882354378700256	0.3686274588108063	0.25882354378700256	0.3764705955982208	0.15312971672616327	0.1854072456749586	0.15397477158626846	0.19984800732413002
1	140	nan	0	CAT	CAT	3202	3202	0	1	1	12	12	588	577.0	328.0	1.0	1.8485103585961646	0.8383889466680153	0.0	0.35	0.19210710216615595	46.191314004243715	48.54894437575342	9.899494936611665	3.361919331738547	2.8284271247461903	23.94606622210296	25.1776126233488	-43.41758352418913	196.11999999999972	0.6312399355877617	15.031372908502817	21.513726077973843	71.23137448728085	72.41960984840989	0.0941176488995552	0.07450980693101883	0.019607849419116974	0.04313725233078003	0.49923188972381116	4.502124197815176	0.24705882370471954	0.2823529541492462	0.24705882370471954	0.2823529541492462	0.10366464074829529	0.14837052467568168	0.12114179334571572	0.12316260178301001
1	141	nan	0	CAT	CAT	3202	3202	0	1	1	12	12	813	779.0	331.0	1.0	1.9610167039731847	0.7602752431257981	0.0	0.44065040650406506	0.15284987167800002	53.40955006197251	50.60632371551998	10.63014581273465	3.4396139716681664	2.8284271247461903	36.181982381519724	34.69490105531298	57.71222504311524	258.53399999999954	0.5620463187003111	36.152942039072514	26.58823600783944	152.75294487178326	108.13333629444242	0.10196078568696976	0.0941176488995552	0.06862745434045792	0.027450986206531525	2.0201262881694313	3.799208932763962	0.4941176474094391	0.2666666805744171	0.4941176474094391	0.2980392277240753	0.17897496058946788	0.13162493073187842	0.18788800107230413	0.13300533369550113
1	142	nan	0	CAT	CAT	3202	3202	0	1	1	12	12	215	821.0	351.0	1.0	2.5727642478706514	0.40071447126546167	0.0	0.39090909090909093	0.13708449922665236	27.70225184329691	26.832815729997478	3.605551275463989	1.6209724753616526	1.4142135623730951	20.7889393668845	25.38088587231313	-47.87191168729691	140.388	0.4903078677309008	14.278431706130505	14.250980764627457	24.74509860947728	29.835294879972935	0.08529412001371384	0.10196078568696976	0.011764705181121826	0.0313725546002388	2.2702569186394306	1.4362262693847099	0.43921568989753723	0.24313725531101227	0.43921568989753723	0.24313725531101227	0.13470218590689156	0.1344432147606364	0.11509348190454549	0.13876881339522296
1	143	nan	0	CAT	CAT	3202	3202	0	1	1	12	12	568	535.0	356.0	1.0	1.9714700804894816	0.8594966747262487	0.0	0.30869565217391304	0.16151091318609342	47.54335316126863	55.60575509783138	8.246211251235321	2.8560336726643554	2.23606797749979	26.549539521063032	24.301373088425592	-41.476036308788025	210.2219999999996	0.6029723991507431	15.847059223800898	31.17647135257721	55.713726826012135	134.05098389089108	0.08235294371843338	0.18039216101169586	0.011764705181121826	0.05098038911819458	0.9783259891879014	2.322558221399215	0.2980392277240753	0.48627451062202454	0.30980393290519714	0.48627451062202454	0.1029029819727331	0.20244461917257928	0.09808754722889461	0.23600525332903358
1	144	nan	0	CAT	CAT	3202	3202	0	1	1	12	12	1739	704.0	363.0	1.0	1.7925712417181523	0.8187064085897854	0.0	0.5324556031843233	0.2664179110647626	77.1834437466951	70.71067811865476	11.313708498984761	4.298996090600192	4.0	42.95149288534215	44.3196861875394	15.616706179704687	286.3999999999993	0.7317483694508732	27.309804681688547	40.113726545125246	167.53333807736635	299.48628195747733	0.07450980693101883	0.12941177189350128	0.0156862735748291	0.039215683937072754	2.496628870480758	1.2084170244234576	0.27450981736183167	0.3490196168422699	0.27450981736183167	0.4588235318660736	0.11426696519534957	0.16783986002144455	0.09633889481159652	0.17221752844018248
1	145	nan	0	CAT	CAT	3202	3202	0	1	1	12	12	1277	735.0	348.0	1.0	1.4321214008009868	0.6483258728586005	0.0	0.5906567992599445	0.2781575913319133	54.266672579553095	54.08326913195984	10.816653826391969	3.6690047650781876	3.1622776601683795	40.28331302550713	41.316634668445275	-44.29884035286046	240.18999999999954	0.7846390168970814	20.80392213910818	39.72941282391548	120.8823560886085	267.38432051986456	0.0784313753247261	0.16862745583057404	0.011764705181121826	0.0313725471496582	1.8111660208589766	0.990886815946205	0.21176470816135406	0.3137255012989044	0.21176470816135406	0.47058823704719543	0.10198001048582442	0.1947520236466445	0.0946612028884953	0.20938474590435752
1	146	nan	0	CAT	CAT	3202	3202	0	1	1	12	12	143	913.0	344.0	1.0	5.3594140272431146	0.5048651071204476	0.0	0.21185185185185185	0.058878954742707615	33.4592796582058	29.206163733020468	2.23606797749979	1.1903787744787913	1.0	23.428489444414865	28.881991740430852	-21.891265201007702	174.69999999999993	0.2682926829268293	11.043137542903423	17.16862791776657	14.521568968892097	24.952941857278347	0.08627451211214066	0.10980392247438431	0.011764705181121826	0.06470588594675064	0.998986456022501	2.4381231767939475	0.20000000298023224	0.30588236451148987	0.20000000298023224	0.30588236451148987	0.10131318846700388	0.1575103478694181	0.10154943334889578	0.17449609690404438
1	147	nan	0	CAT	CAT	3202	3202	0	1	1	12	12	606	1014.0	360.0	1.0	2.8679583367773684	0.6551053047796147	0.0	0.3202959830866808	0.10888031371939447	53.05301794862439	53.03772242470448	6.324555320336759	2.4556024644424697	2.0	37.671960647244916	40.08354896313919	50.27904583480755	264.4639999999996	0.44739756367663347	29.529412493109703	28.66274580359459	79.53725689277053	111.66274823993444	0.0941176488995552	0.13333334028720856	0.02352941781282425	0.047058820724487305	3.3871683719527694	3.4214959219107253	0.3333333432674408	0.29411765933036804	0.3529411852359772	0.4117647111415863	0.1491384469348975	0.1447613424423969	0.13124959883295467	0.18426196079197102
1	148	nan	0	CAT	CAT	3202	3202	0	1	1	12	12	309	833.0	341.0	1.0	3.8631427389771438	0.6930220239532231	0.0	0.23953488372093024	0.08543477583560259	44.71947380297339	42.01190307520001	3.605551275463989	1.5895977705491775	1.0	26.02684384566389	32.23900263855638	18.7435165353152	213.18999999999969	0.35763888888888895	17.352941621094942	18.168627969920635	33.050981272011995	35.894118674099445	0.07450980693101883	0.09803921729326248	0.019607841968536377	0.019607841968536377	2.634068186260005	0.4695292666677112	0.27843138575553894	0.18039216101169586	0.27843138575553894	0.18039216101169586	0.11195446207158027	0.11721695464464926	0.10696110444016826	0.11616219635630888
1	149	nan	0	CAT	CAT	3202	3202	0	1	1	12	12	93	891.0	345.0	1.0	7.476046659419295	0.366732075686771	0.0	0.155	0.045586284649688585	30.82825592137325	24.596747752497688	1.0	1.0	1.0	21.540659228538015	28.68034654831377	24.685885472373474	160.11399999999995	0.22627737226277375	13.435294516384602	8.027451202273369	13.435294516384602	8.027451202273369	0.1147058829665184	0.07058823853731155	0.027450986206531525	0.013725489377975464	0.23582042890662497	0.7394381659598094	0.27450981736183167	0.14901961386203766	0.27450981736183167	0.14901961386203766	0.14446553243424304	0.0863166795943373	0.14446553243424304	0.0863166795943373
1	150	nan	0	CAT	CAT	3202	3202	0	1	1	12	12	898	1051.0	361.0	1.0	1.5418784438081066	0.723822824306649	0.0	0.6479076479076479	0.2369807225527068	48.86062102108649	46.400431032480725	8.54400374531753	3.0658410935466045	2.8284271247461903	31.872707671146724	33.71313874884498	5.9054091959858	218.21599999999984	0.7163940965297166	28.54902036115527	20.78039263188839	151.71765093877912	88.46666895598173	0.08235294371843338	0.06666667014360428	0.07058823853731155	0.023529410362243652	5.09004907107306	4.724829993620095	0.29411765933036804	0.26274511218070984	0.48235294222831726	0.26274511218070984	0.14792238529095997	0.10767042814449942	0.1689506135175714	0.09851522155454535
1	151	nan	0	CAT	CAT	3202	3202	0	1	1	12	12	1115	1104.0	362.0	1.0	1.9208203014655476	0.6417206281259017	0.0	0.45734208367514356	0.1661100084563314	58.55937602361002	57.38466694161429	8.0	2.9243640401850994	2.8284271247461903	42.909227575493425	44.911438964540594	28.759057678288283	290.4319999999997	0.6360524814603536	16.831372993066907	26.600000768899918	78.21961017511785	113.52549332007766	0.05882352963089943	0.06666667014360428	0.011764705181121826	0.023529410362243652	1.1793091708965566	3.780733590441943	0.11764705926179886	0.32156863808631897	0.12156862765550613	0.32156863808631897	0.06869948160435473	0.10857143170979558	0.07015211674898462	0.10181658593728937
1	152	nan	0	CAT	CAT	3202	3202	0	1	1	12	12	429	936.0	357.0	1.0	1.7131606066199845	0.4422052145558324	0.0	0.4464099895941727	0.1601083393607657	32.224463221993496	34.40930106817051	7.0710678118654755	2.6987007874214513	2.23606797749979	27.972834179875203	28.902569059409217	-50.69183893037573	183.49599999999984	0.5700996677740864	10.819608062505722	18.894118271768093	36.94509885460138	54.87451157346368	0.07450980693101883	0.09803921729326248	0.011764705181121826	0.027450986206531525	0.5753699923537117	1.1425211554220824	0.12156862765550613	0.2823529541492462	0.12156862765550613	0.2823529541492462	0.0807433437500427	0.14100088262513502	0.08611911154918737	0.12791261439035823
1	153	nan	0	CAT	CAT	3202	3202	0	1	1	12	12	869	493.0	362.0	1.0	1.3629917147132204	0.7536685384817116	0.0	0.594391244870041	0.341696366122371	45.88937278756284	48.02082881417188	10.770329614269007	3.7585437957853642	3.1622776601683795	30.514645284292534	30.16100571534604	35.362402763088994	178.76999999999984	0.8091247672253259	13.231372904032469	18.494118209928274	71.04706087335944	89.21176707185805	0.07058823853731155	0.08235294371843338	0.011764705181121826	0.0156862735748291	0.6551385535138965	1.207601522120907	0.15294118225574493	0.20000000298023224	0.15294118225574493	0.20000000298023224	0.08820915269354979	0.12329412139952182	0.08175726222480949	0.10266026130248337
1	154	nan	0	CAT	CAT	3202	3202	0	1	1	12	12	667	439.0	349.0	1.0	2.252828336208913	0.7798658900690533	0.0	0.36093073593073594	0.154917806896429	52.41318973686245	44.654227123532216	6.082762530298219	2.5650395318849863	2.23606797749979	35.6050388966928	32.80785989775927	-52.97391582388513	232.60399999999953	0.5331734612310152	26.55294193699956	24.4117653593421	79.65882561914623	94.28235561028123	0.08235294371843338	0.10588235408067703	0.019607841968536377	0.0313725471496582	2.6485333349568565	1.7786284517630757	0.3176470696926117	0.33725491166114807	0.3176470696926117	0.33725491166114807	0.15260311458045725	0.14029750206518446	0.11942852416663602	0.14135285698692837
1	155	nan	0	CAT	CAT	3202	3202	0	1	1	12	12	1753	594.0	347.0	1.0	1.5970555338276267	0.8111577208164061	0.0	0.5110787172011662	0.2211516936312827	72.81544845799837	72.42237223399962	13.0	4.648944197402577	4.123105625617661	47.59699541570602	42.58447339629948	-74.53919243840122	315.6099999999993	0.7162410623084781	26.25882425904274	45.07058919966221	190.83529959619045	303.66667384654284	0.0784313753247261	0.10196078568696976	0.019607841968536377	0.062745101749897	3.0171744620457135	5.535089609567203	0.30588236451148987	0.40392157435417175	0.33725491166114807	0.4313725531101227	0.10297578140801074	0.1767474086261263	0.10886212184608697	0.17322685330664167
1	156	nan	0	CAT	CAT	3202	3202	0	1	1	12	12	713	951.0	353.0	1.0	2.1534721187337516	0.5965303477829277	0.0	0.36046511627906974	0.1240276231914173	48.74783424010858	49.64876634922564	7.211102550927978	2.728154134746269	2.23606797749979	37.37973535733788	39.12454967355516	-50.28658163378092	268.7759999999995	0.5120287253141831	32.52156949415803	23.78823598846793	100.09804194048047	90.42353198677301	0.08235294371843338	0.10196078568696976	0.039215683937072754	0.02352941781282425	4.281305544201189	1.7027117116431265	0.4431372582912445	0.21176470816135406	0.4431372582912445	0.23529411852359772	0.16260784747079016	0.11894117994233966	0.14038996064583517	0.12682122298285134
1	157	nan	0	CAT	CAT	3202	3202	0	1	1	12	12	1214	1120.0	366.0	1.0	1.5187638212889456	0.7175267207377483	-1.0	0.5058333333333334	0.2243881425198102	56.194131273698595	59.53990258641679	8.94427190999916	3.2294401484412747	2.8284271247461903	36.67151483099655	39.140953283057755	84.30017273942995	260.7439999999995	0.7623233908948196	22.874510450288653	17.505882802419364	167.21961232088506	102.72549295332283	0.08235294371843338	0.06666667014360428	0.047058820724487305	0.0156862735748291	1.8265893637588306	1.7871405667551645	0.3490196168422699	0.2862745225429535	0.5137255191802979	0.2862745225429535	0.1068902357490124	0.08180319066551105	0.13774267901226117	0.08461737475562012
1	158	nan	0	CAT	CAT	3202	3202	0	1	1	12	12	769	378.0	382.0	1.0	1.872608194004056	0.7314658873517741	0.0	0.38877654196157735	0.16238341851964916	50.01555597725356	49.678969393496885	9.848857801796104	3.4051470192281865	2.8284271247461903	31.2	34.10450906680198	-36.214209732166594	243.94799999999952	0.5810351341140916	20.541176971048117	27.356863509863615	75.80784496665001	116.43137546256185	0.07450980693101883	0.10980392247438431	0.0156862735748291	0.035294122993946075	3.042792664652621	2.0104454988564666	0.27843138575553894	0.2862745225429535	0.27843138575553894	0.3019607961177826	0.10984586615533752	0.14629338775328135	0.09857977238836152	0.1514062099643197
1	159	nan	0	CAT	CAT	3202	3202	0	1	1	12	12	82	915.0	358.0	1.0	8.046556372635475	0.7976704708331531	0.0	0.18981481481481483	0.050458570877464644	35.124881808771356	26.1725046566048	1.0	1.0	1.0	14.649031286984775	21.18358936953266	-6.128220956864266	142.904	0.22937062937062938	9.882353216409683	12.062745425850153	9.882353216409683	12.062745425850153	0.09019608050584793	0.0941176488995552	0.0313725546002388	0.05882352590560913	2.11478687128808	2.31133574140536	0.18431372940540314	0.26274511218070984	0.18431372940540314	0.26274511218070984	0.12051650263914247	0.14710665153475797	0.12051650263914247	0.14710665153475797
1	160	nan	0	CAT	CAT	3202	3202	0	1	1	12	12	85	884.0	373.0	1.0	6.563200774180926	0.620280513733771	0.0	0.17598343685300208	0.05467651926906059	29.68712027576026	23.40939982143925	1.0	1.0	1.0	16.15549442140351	23.28598529206494	26.370147702698098	139.77	0.2518518518518518	8.631372805684805	9.407843440771103	8.631372805684805	9.407843440771103	0.0784313753247261	0.0784313753247261	0.019607841968536377	0.019607841968536377	1.0796814110127708	1.921287944395465	0.18431372940540314	0.22745098173618317	0.18431372940540314	0.22745098173618317	0.10154556241982124	0.11068051106789532	0.10154556241982124	0.11068051106789532
1	161	nan	0	CAT	CAT	3202	3202	0	1	1	12	12	561	454.0	352.0	1.0	1.7617867946686252	0.7901416353512096	0.0	0.4869791666666667	0.19965166675758514	42.77747615670437	40.311288741492746	7.280109889280518	2.8292659058363325	2.23606797749979	27.66693802102899	26.2193545786557	-53.26696399643325	187.90999999999977	0.6470588235294118	19.674510300159454	19.21568676456809	78.91372740268707	73.10980582237244	0.0941176488995552	0.0941176488995552	0.03921569138765335	0.03529411554336548	2.0967830973541766	2.5568320625734997	0.32156863808631897	0.25882354378700256	0.32156863808631897	0.25882354378700256	0.13758398811300318	0.13437543192005658	0.14066618075345289	0.1303205094872949
1	162	nan	0	CAT	CAT	3202	3202	0	1	1	12	12	545	981.0	388.0	1.0	1.6784980456123424	0.5843369623492985	0.0	0.46030405405405406	0.1974218191441897	37.48703156741928	37.36308338453881	6.4031242374328485	2.604675266155542	2.23606797749979	27.402189693526317	30.42114335497891	-50.86033237251744	186.25399999999976	0.6210826210826211	13.250980712473392	22.0588241815567	49.95686396956444	85.5451005473733	0.07941176742315292	0.12941177189350128	0.011764705181121826	0.019607841968536377	1.0006845822412749	0.5397963006686869	0.14901961386203766	0.3019607961177826	0.16470588743686676	0.3019607961177826	0.09397858661328647	0.15644556157132414	0.09166397058635677	0.15696348724288678
1	163	nan	0	CAT	CAT	3202	3202	0	1	1	12	12	1458	616.0	352.0	1.0	1.4173707995647922	0.3351998678950741	0.0	0.6198979591836735	0.2833495240440933	52.765370850781835	61.220911460055866	10.0	3.968688624069505	4.0	44.68951062106814	49.71273806188233	-21.92368489830333	254.28599999999975	0.7496143958868895	25.231373246759176	45.24705996364355	168.19216138869524	293.7960862107575	0.09019608050584793	0.14901961386203766	0.019607849419116974	0.05098038911819458	0.9018344781819382	2.0309439017190205	0.29411765933036804	0.4313725531101227	0.29411765933036804	0.49803921580314636	0.11164324445468662	0.20020822992762632	0.1153581353831929	0.20150623196896947
1	164	nan	0	CAT	CAT	3202	3202	0	1	1	12	12	407	805.0	361.0	1.0	2.3994347035298533	0.5509665789550932	0.0	0.3974609375	0.1741057219230076	38.29416161300199	34.132096331752024	4.47213595499958	1.870564132361692	2.0	26.034649488281865	31.95752362772105	50.79722205279443	171.3939999999998	0.5606060606060606	14.82352977246046	22.51764765381813	42.40392269194126	67.28235469013453	0.08235294371843338	0.13333334028720856	0.019607841968536377	0.0313725471496582	1.9843622589818308	0.27795818289325075	0.23137255012989044	0.2705882489681244	0.23137255012989044	0.29019609093666077	0.10741688240913377	0.1631713598102763	0.10418654224064192	0.16531291078657132
1	165	nan	0	CAT	CAT	3202	3202	0	1	1	12	12	1283	539.0	378.0	1.0	1.379349535829638	0.6394888286910805	0.0	0.5132	0.30281381624579085	53.19295442397994	53.71219600798314	13.038404810405298	4.52039785461463	4.0	43.02039165745305	40.89476404812127	46.85186870662276	230.74399999999952	0.7691846522781773	14.635294560343027	40.568628557026386	107.98039501905441	281.74118415266275	0.07058823853731155	0.16470588743686676	0.011764705181121826	0.04313725233078003	0.4201878945131913	2.0550534397498876	0.12941177189350128	0.4470588266849518	0.15294118225574493	0.4470588266849518	0.08041370637551114	0.222904552511134	0.08416242791820297	0.21959562287814713
1	166	nan	0	CAT	CAT	3202	3202	0	1	1	12	12	129	850.0	376.0	1.0	5.055825633381403	0.7350316628585979	0.0	0.2438563327032136	0.07294308242882036	33.75554040732101	29.068883707497267	2.8284271247461903	1.2100231026616246	1.0	18.782971010998235	22.887362998384297	-35.01251503865141	149.07600000000002	0.3173431734317343	15.450980819761753	12.184314116835594	23.682353660464287	16.094118140637875	0.0941176488995552	0.10196078568696976	0.07647059112787247	0.019607849419116974	3.235610339781438	0.8485917943061791	0.46666666865348816	0.19607843458652496	0.46666666865348816	0.19607843458652496	0.1592884620593995	0.12561148574057313	0.18358413690282394	0.12476060574137887
1	167	nan	0	CAT	CAT	3202	3202	0	1	1	12	12	557	771.0	348.0	1.0	3.558281612986076	0.7023567149649228	0.0	0.24344405594405594	0.0988823876139286	57.84012166089352	51.78802950489621	4.242640687119285	1.7915512424050148	1.4142135623730951	37.39899338060255	41.17205330861449	-20.38543486958289	266.05599999999936	0.41335807050092765	30.33333409577608	32.039216592907906	83.3725510686636	89.03529670089483	0.09117647260427475	0.12941177189350128	0.04901960492134094	0.02352941781282425	3.509443982286665	1.7884556456972334	0.4117647111415863	0.30588236451148987	0.4117647111415863	0.32549020648002625	0.1465378458733144	0.15477882412032803	0.1496814202309939	0.15984792944505355
1	168	nan	0	CAT	CAT	3202	3202	0	1	1	12	12	991	657.0	361.0	1.0	1.385404691452039	0.619831753714522	0.0	0.5406437534097108	0.2653519369353572	46.504414945207564	47.53945729601885	9.486832980505138	3.272049815020082	3.0	34.92580370880364	36.49362952417701	53.18529664435543	216.63599999999974	0.7979066022544283	12.145098371431231	15.772549480199814	75.47451199777424	88.71764976158738	0.062745101749897	0.07058823853731155	0.011764705181121826	0.011764705181121826	1.4765223062660087	1.2163023389668723	0.20000000298023224	0.21960784494876862	0.27450981736183167	0.21960784494876862	0.06861637497983747	0.08911044904067691	0.07615995156183072	0.0895233600016018
1	169	nan	0	CAT	CAT	3202	3202	0	1	1	12	12	490	836.0	396.0	1.0	2.5780173836236284	0.8227658202907014	0.0	0.42204995693367786	0.12800697311996412	49.29783941679795	42.7551166528639	5.385164807134504	1.9459485838430353	2.0	24.274895226213154	28.019931144897114	-74.6847572174136	219.32399999999973	0.5363984674329502	34.466667518019676	23.152941826730967	95.03921785205603	65.20000203326344	0.1568627506494522	0.11372549086809158	0.0313725471496582	0.019607849419116974	0.6717671409496038	0.5890499631859	0.4470588266849518	0.22745098173618317	0.4470588266849518	0.22745098173618317	0.18731884520662867	0.1258312055800596	0.19395758745317557	0.13306122863931316
1	170	nan	0	CAT	CAT	3202	3202	0	1	1	12	12	110	899.0	386.0	1.0	5.987436577281156	0.5965650698460205	0.0	0.20952380952380953	0.06025847185336388	31.963313432792983	25.553864678361276	2.23606797749979	1.1039647817623381	1.0	20.0	25.65262744955194	-29.993650087068985	151.45799999999997	0.26410564225690275	12.121568899601698	15.890196528285742	15.505882736295462	18.14902012422681	0.09019608050584793	0.125490203499794	0.035294122993946075	0.035294122993946075	2.2385745254852996	2.321798705012702	0.2823529541492462	0.3019607961177826	0.2823529541492462	0.3019607961177826	0.1289528606340606	0.16904464391793342	0.14096257032995874	0.16499109203842552
1	171	nan	0	CAT	CAT	3202	3202	0	1	1	12	12	300	872.0	395.0	1.0	3.918249044540419	0.6514246112166249	0.0	0.2546689303904924	0.06631351296372018	43.58310682481248	38.27531841800928	3.605551275463989	1.4675409513529643	1.0	29.63877279497041	33.067085799107375	-64.15285231088957	238.4319999999996	0.3271537622682661	21.30980445817113	21.447059355676174	38.01960879564285	36.145098969340324	0.09019608050584793	0.09803921729326248	0.019607849419116974	0.019607841968536377	2.1477974545795107	1.7871235501773075	0.3490196168422699	0.27450981736183167	0.3490196168422699	0.27450981736183167	0.12389421196611122	0.12469220555625683	0.1267320293188095	0.12048366323113441
1	172	nan	0	CAT	CAT	3202	3202	0	1	1	12	12	617	793.0	401.0	1.0	2.6907726193674484	0.32551149616741265	0.0	0.2749554367201426	0.10346794180302982	47.22451943015401	51.19570294468082	6.0	1.9408241425043913	2.0	36.58620689655172	44.65258155908749	-9.614756316970958	273.7439999999995	0.45856558900037153	24.772549759596586	32.690196961164474	74.11764917895198	91.1215710490942	0.08627451211214066	0.11372549086809158	0.0313725471496582	0.027450986206531525	2.456584426047638	1.3679910840443508	0.26274511218070984	0.2823529541492462	0.26274511218070984	0.3019607961177826	0.11415921548201192	0.1506460689454584	0.12012584956070013	0.14768488014439904
1	173	nan	0	CAT	CAT	3202	3202	0	1	1	12	12	632	433.0	386.0	1.0	4.444747270251945	0.9350800985464073	0.0	0.29017447199265384	0.09221456420928933	79.63278365251249	65.92419889539804	6.0	2.0783805764233803	2.0	29.731883654763237	28.22476251348275	-13.498432431272466	293.4699999999993	0.4327285176309484	23.627451583743095	32.6117656417191	66.9058840572834	113.81568970531225	0.09019608050584793	0.12156862765550613	0.0156862735748291	0.0470588281750679	1.1521274482671162	4.192568908681826	0.2823529541492462	0.40392157435417175	0.2823529541492462	0.43529412150382996	0.10691154562779681	0.14756455041501856	0.1058637405969674	0.1800881166223295
1	174	nan	0	CAT	CAT	3202	3202	0	1	1	12	12	205	850.0	391.0	1.0	2.6122501769670845	0.7159742140874418	0.0	0.44956140350877194	0.14915602446760082	30.31187780080362	25.612496949731394	3.605551275463989	1.581027983244327	1.4142135623730951	18.0	21.161531990758306	18.800917901085427	131.42000000000004	0.5125	20.000000558793545	12.780392467975616	45.65490312129259	23.890196654945612	0.12156862765550613	0.0941176488995552	0.09607843309640884	0.0156862810254097	3.2896457833356445	1.0555925585164396	0.4431372582912445	0.2705882489681244	0.4588235318660736	0.2705882489681244	0.20202020766458126	0.1290948734138951	0.2227068444941102	0.11653754465827128
1	175	nan	0	CAT	CAT	3202	3202	0	1	1	12	12	1032	724.0	373.0	1.0	1.2949114089007827	0.3072108510296315	0.0	0.5593495934959349	0.32708437197036533	42.24990872065239	44.553338819890925	10.770329614269007	4.06687605956774	3.605551275463989	37.16491314709035	40.20676536628547	48.82140909829192	199.11999999999975	0.7838966957842762	22.145098615437746	27.61960868164897	133.8000036664307	231.05883051082492	0.09019608050584793	0.16470588743686676	0.0313725546002388	0.05490197241306305	2.519572687163671	0.8133767168816415	0.2980392277240753	0.3764705955982208	0.2980392277240753	0.43529412150382996	0.13754719636917856	0.17155036448229175	0.12965116634344062	0.22389421561126446
1	176	nan	0	CAT	CAT	3202	3202	0	1	1	12	12	694	1044.0	378.0	1.0	1.6229736700313169	0.7832772025173478	0.0	0.5560897435897436	0.2203516846390351	45.48041298807867	46.61544808322666	8.48528137423857	3.1946934344853957	3.0	30.142196336697165	28.27392668010752	60.371284575584674	198.94199999999975	0.6922693266832918	19.45490249618888	20.81176533550024	86.55686507746577	83.55686512216926	0.0784313753247261	0.10196078568696976	0.035294122993946075	0.0156862810254097	2.935565171358578	1.0926332070933706	0.27843138575553894	0.250980406999588	0.27843138575553894	0.250980406999588	0.12235787733452125	0.13089160588364931	0.12472170760441754	0.12039894109822659
1	177	nan	0	CAT	CAT	3202	3202	0	1	1	12	12	440	420.0	386.0	1.0	2.053389789810379	0.7959223681299343	0.0	0.39285714285714285	0.19435564091814536	41.04133762875555	39.6232255123179	5.656854249492381	2.3478471639181158	2.0	24.181300505093745	24.846372377180177	-13.315777111620593	168.6679999999999	0.6085753803596128	12.121568977832794	21.756863307207823	44.658824767917395	61.66274673119187	0.07450980693101883	0.08235294371843338	0.019607841968536377	0.039215683937072754	1.7609910958694917	4.119526436197578	0.18039216101169586	0.4313725531101227	0.21568627655506134	0.4313725531101227	0.09183006801388481	0.16482472202430168	0.10149732901799408	0.14014260620725424
1	178	nan	0	CAT	CAT	3202	3202	0	1	1	12	12	352	940.0	370.0	1.0	3.664224143469007	0.8878835765288999	0.0	0.20441347270615565	0.07942917460270228	52.04877655999255	48.82622246293481	6.0	2.117802406689126	1.4142135623730951	23.224888171527645	23.945987276712167	-41.092894929141245	235.98599999999942	0.3836512261580381	17.635294571518898	27.482353672385216	36.72941268607974	60.980393659323454	0.08235294371843338	0.14901961386203766	0.011764705181121826	0.023529410362243652	1.1899083633265832	0.5618445993519758	0.26274511218070984	0.32549020648002625	0.26274511218070984	0.32549020648002625	0.10819199123631226	0.1686033967630995	0.10434492240363563	0.1732397547139871
1	179	nan	0	CAT	CAT	3202	3202	0	1	1	12	12	559	1016.0	374.0	1.0	2.2364477581409354	0.622627015990427	0.0	0.33573573573573573	0.10913403072221076	44.42918638088788	47.16990566028302	7.0710678118654755	2.618973237731153	2.23606797749979	34.52176961454305	34.76667152818107	-64.81090301221131	253.7059999999995	0.45614035087719296	17.898039676249027	32.05490284413099	49.66274640709162	103.93725769966841	0.07450980693101883	0.1411764770746231	0.011764705181121826	0.04313725233078003	0.608594451155715	0.12830732123715385	0.2235294133424759	0.3137255012989044	0.2235294133424759	0.32156863808631897	0.09780349549862856	0.1751634035198415	0.08884212237404583	0.18593427137686655
1	180	nan	0	CAT	CAT	3202	3202	0	1	1	12	12	517	1062.0	377.0	1.0	1.5416341165943315	0.5866954022302937	0.0	0.5128968253968254	0.17768548375576634	35.027230206241775	40.80441152620633	9.0	3.144730655635165	2.8284271247461903	26.44742410969765	28.365320601413444	81.33075567090107	191.21599999999992	0.6060961313012896	9.121568895876408	10.63137286156416	33.592157788574696	41.20392276532948	0.05098039284348488	0.06666667014360428	0.011764705181121826	0.011764705181121826	0.3216131010199493	0.5046449184026688	0.11764705926179886	0.12941177189350128	0.12156862765550613	0.1411764770746231	0.06378719507605879	0.07434526476618293	0.06497516013263964	0.07969810979754252
1	181	nan	0	CAT	CAT	3202	3202	0	1	1	12	12	544	971.0	395.0	1.0	2.351206437714332	0.6588721163314728	0.0	0.3419233186675047	0.11503417189019194	45.59961128331866	42.42640687119285	6.324555320336759	2.461737629751512	2.0	35.37256785562833	34.30253404916148	38.693105980232986	243.77599999999956	0.4683598794662075	26.941177174448967	32.913726426661015	94.61568879336119	86.6274536177516	0.12156862765550613	0.12941177189350128	0.039215683937072754	0.023529410362243652	1.8062361989277984	1.5150858320080869	0.34117648005485535	0.3529411852359772	0.40784314274787903	0.3529411852359772	0.14721954740136048	0.17985642856098916	0.17392589851720808	0.15924164267969043
1	182	nan	0	CAT	CAT	3202	3202	0	1	1	12	12	1105	622.0	413.0	1.0	1.5482069113277888	0.49243328194011876	0.0	0.5059523809523809	0.27316039167890754	49.76373474921299	51.85556864985669	9.219544457292887	3.5459455680725407	3.1622776601683795	40.49801364154656	43.31187626866806	-23.949696967507254	225.46399999999957	0.7565902088325914	16.815686766058207	40.15294227004051	103.07843412086368	246.6980454325676	0.0784313753247261	0.15392157435417175	0.0156862735748291	0.054901957511901855	0.36117248196631746	1.5455751242420794	0.14901961386203766	0.49803921580314636	0.16862745583057404	0.5098039507865906	0.09040691809708713	0.21587603370989522	0.09328365078811192	0.22325614971273086
1	183	nan	0	CAT	CAT	3202	3202	0	1	1	12	12	191	758.0	388.0	1.0	3.255374246798477	0.8233904024073926	0.0	0.32154882154882153	0.1274775538495826	34.633335284181086	27.51363298439521	3.605551275463989	1.4871989972517605	1.0	18.43731071033702	19.653563218791785	-58.63496784061064	137.216	0.46642246642246643	12.396078810095787	12.152941472828388	24.1843144595623	24.803922183811665	0.10588235408067703	0.10098039358854294	0.019607849419116974	0.027450978755950928	1.2344175534249553	1.8908520269209503	0.22745098173618317	0.250980406999588	0.22745098173618317	0.250980406999588	0.1215301844127038	0.1191464850277293	0.12661944743226336	0.12986346693095113
1	184	nan	0	CAT	CAT	3202	3202	0	1	1	12	12	550	1112.0	383.0	1.0	1.9240953331173936	0.7743731571183321	0.0	0.421455938697318	0.24037815786170702	43.86900215758617	44.553338819890925	6.324555320336759	2.3806104643624453	2.23606797749979	26.80748980106049	27.757197704039996	-80.33912722904235	169.5659999999998	0.6853582554517134	13.45490238815546	15.58823573961854	54.50588400289416	69.42353151645511	0.06666667014360428	0.07450980693101883	0.023529410362243652	0.027450978755950928	1.9982167794888739	3.439456853064801	0.2078431397676468	0.3019607961177826	0.21568627655506134	0.3450980484485626	0.09610644562968186	0.11134454099727528	0.09910160727798939	0.1262246027571911
1	185	nan	0	CAT	CAT	3202	3202	0	1	1	12	12	827	500.0	384.0	1.0	1.4090692498013389	0.7140989173556843	0.0	0.4241025641025641	0.2018973429149486	44.622689560419666	51.86520991955976	12.083045973594572	4.228531254876465	3.605551275463989	30.354150963454178	31.237882242136312	-53.42162532121654	226.87799999999967	0.6929199832425639	14.701961141079664	27.725491002202034	71.02745274454355	130.61176873743534	0.07450980693101883	0.11372549086809158	0.011764705181121826	0.027450978755950928	0.854551507579084	1.7429773331052036	0.13725490868091583	0.3529411852359772	0.13725490868091583	0.3529411852359772	0.09075284654987448	0.1711450061864323	0.08588567441903694	0.15793442410814432
1	186	nan	0	CAT	CAT	3202	3202	0	1	1	12	12	530	788.0	414.0	1.0	2.946726631467497	0.8512557708323892	0.0	0.29233314947600664	0.09780876796190659	55.81595265537241	49.57822102496216	7.0710678118654755	2.3662612786523143	2.0	28.26224422084305	29.289477005022015	59.97488561998772	260.94799999999947	0.44575273338940286	20.58039265498519	33.360785279423	53.098040480166674	104.14117940142751	0.08627451211214066	0.10000000149011612	0.011764705181121826	0.06666667014360428	0.53574986927919	5.6876126381209025	0.23137255012989044	0.40392157435417175	0.23137255012989044	0.4588235318660736	0.10500200334176117	0.17020808816032143	0.10018498203805033	0.19649279132344813
1	187	nan	0	CAT	CAT	3202	3202	0	1	1	12	12	183	889.0	404.0	1.0	5.057006559905027	0.5122659362092205	0.0	0.19122257053291536	0.06282348866325796	36.836828037241595	32.2490309931942	2.8284271247461903	1.2523942884662562	1.0	24.948222243347285	31.636458109244987	10.323673295317812	191.32399999999978	0.28460342146189743	20.458824045956135	20.784314312040806	33.88235383480787	26.019608549773693	0.0941176488995552	0.09803921729326248	0.07450979948043823	0.03333333879709244	3.581633035662142	3.0589639780949063	0.33725491166114807	0.29411765933036804	0.33725491166114807	0.29411765933036804	0.15617422935844377	0.1586588878781741	0.18514947450714683	0.1421836532774519
1	188	nan	0	CAT	CAT	3202	3202	0	1	1	12	12	563	1101.0	376.0	1.0	2.8402763879998765	0.7537203993136354	0.0	0.3475308641975309	0.10979893829027908	53.30365099835848	51.86520991955976	7.0	2.347260652220079	2.0	31.529631254723288	35.03090474474205	-81.37908124143158	253.8399999999997	0.44191522762951335	16.858824014663696	15.141176909208298	46.972550267353654	49.2313738707453	0.06666667014360428	0.06666667014360428	0.0156862735748291	0.019607841968536377	1.0003491241259581	2.361624055975745	0.19607843458652496	0.13333334028720856	0.19607843458652496	0.1568627506494522	0.08601440823808008	0.07725090259800152	0.08343259372531732	0.08744471380238952
1	189	nan	0	CAT	CAT	3202	3202	0	1	1	12	12	128	476.0	387.0	1.0	5.899147824031209	0.8341210657493808	0.0	0.1966205837173579	0.064479931497836	38.41341773973242	32.64965543462902	2.23606797749979	1.1386192326814255	1.0	18.136377168430858	21.188126974092448	-67.75956427365549	157.94199999999995	0.289920724801812	13.337255202233791	15.670588724315166	15.95686312019825	19.839216269552708	0.09803921729326248	0.10980392247438431	0.0156862810254097	0.035294122993946075	2.5418715413959876	2.1365817572699557	0.2862745225429535	0.3333333432674408	0.2862745225429535	0.3333333432674408	0.12948791458479408	0.15214163810014725	0.12466299312654883	0.15499387710588053
1	190	nan	0	CAT	CAT	3202	3202	0	1	1	12	12	603	1154.0	408.0	1.0	1.5765228541145322	0.6961249629374723	0.0	0.4785714285714286	0.2735803027587384	39.97589547926764	37.44329045369811	6.324555320336759	2.6792052435026585	2.23606797749979	26.870057685088806	28.69952020637765	40.131867794969644	166.42599999999987	0.723889555822329	12.858823964372277	23.490196695551276	55.21568798087537	115.34902252443135	0.062745101749897	0.062745101749897	0.019607845693826675	0.11176470667123795	2.2429129953094646	5.497312408060655	0.32156863808631897	0.5176470875740051	0.3843137323856354	0.5176470875740051	0.09386002893702391	0.17146128974854946	0.09156830510924606	0.19129191131746492
1	191	nan	0	CAT	CAT	3202	3202	0	1	1	12	12	1158	701.0	385.0	1.0	1.5068050132796134	0.5763922913137237	0.0	0.5061188811188811	0.2178842541634046	51.590491674924785	51.15662224971465	11.0	3.7894574289971166	3.1622776601683795	43.0	42.15836362716182	13.93056643219438	258.43199999999945	0.6954954954954957	21.607843682169914	35.46274612471461	117.75294430367649	183.4078474920243	0.07058823853731155	0.10588235408067703	0.023529410362243652	0.047058820724487305	4.210072143429535	2.807664251709942	0.23137255012989044	0.30588236451148987	0.239215686917305	0.30588236451148987	0.10696952317905899	0.17555814913225057	0.10168648040041148	0.15838328798965828
1	192	nan	0	CAT	CAT	3202	3202	0	1	1	12	12	130	933.0	412.0	1.0	5.1722798223016815	0.5405551288999171	0.0	0.1724137931034483	0.0645522124253951	31.68715190043861	28.160255680657446	2.23606797749979	1.128844880714169	1.0	21.4	26.658673256192255	76.54995759329555	159.08199999999988	0.2748414376321353	9.839215926826	18.952941678464413	12.211764998733997	22.937255546450615	0.08235294371843338	0.14313726127147675	0.00784313678741455	0.027450978755950928	0.886223414986681	0.6175946366166466	0.1921568661928177	0.29411765933036804	0.1921568661928177	0.29411765933036804	0.09460784545025	0.1822398238313886	0.09393665383641536	0.17644042728038933
1	193	nan	0	CAT	CAT	3202	3202	0	1	1	12	12	691	1031.0	429.0	1.0	1.427631508547234	0.707912084729408	0.0	0.5234848484848484	0.19882842015025523	40.944731094686425	43.56604182158393	10.04987562112089	3.459257027502516	3.0	29.0	28.919286479132353	-70.84277325674691	208.97999999999973	0.6721789883268481	14.949019998311996	22.203922227025032	60.854903642088175	120.80392481386662	0.06666667014360428	0.12941177189350128	0.0156862735748291	0.047058820724487305	2.1086416285580922	1.1513929346629024	0.1921568661928177	0.2705882489681244	0.19607843458652496	0.29019609093666077	0.09285105589013662	0.13791256041630454	0.08806787791908563	0.17482478265393142
1	194	nan	0	CAT	CAT	3202	3202	0	1	1	12	12	408	427.0	395.0	1.0	2.9113043356546133	0.6081254357747476	0.0	0.3076923076923077	0.09567160163893178	43.07188919353863	39.293765408777	5.0	1.911485514620681	1.4142135623730951	33.0	34.19222944835908	59.70920088209622	231.49599999999978	0.4180327868852459	20.247059389948845	20.37254961580038	45.28235428035259	45.996079629287124	0.0784313753247261	0.08627451211214066	0.023529410362243652	0.023529410362243652	1.7701187347240066	2.2728947886207833	0.3333333432674408	0.19607843458652496	0.3333333432674408	0.23137255012989044	0.1205182106544574	0.12126517628452607	0.11098616245184459	0.11273548928746845
1	195	nan	0	CAT	CAT	3202	3202	0	1	1	12	12	321	983.0	401.0	1.0	1.9495867742565176	0.43712892219781596	0.0	0.34516129032258064	0.1400092519230282	29.70694783512462	32.449961479175904	6.324555320336759	2.399440727917238	2.0	23.242037511636276	26.718394951077578	39.695220017697835	169.73799999999986	0.5047169811320755	16.819608222693205	18.28235349059105	40.576471511274576	46.172550190240145	0.08627451211214066	0.10294117778539658	0.019607841968536377	0.0313725546002388	2.393880444646831	1.4731879975254425	0.3176470696926117	0.2980392277240753	0.3176470696926117	0.2980392277240753	0.14253905273468817	0.1549351990728055	0.12640645330615133	0.14383972021881666
1	196	nan	0	CAT	CAT	3202	3202	0	1	1	12	12	207	393.0	400.0	1.0	3.521418668696216	0.9167299993440952	0.0	0.24879807692307693	0.1027456448231408	40.02370360452519	38.01315561749642	5.0	1.8216902895247735	1.0	18.49250125698863	15.989763042841746	33.691731085910114	159.11399999999992	0.43902439024390244	12.09411796554923	25.84705939888954	22.000000528991222	56.39215815067291	0.08235294371843338	0.1715686321258545	0.019607841968536377	0.09803920984268188	1.7986993727564249	0.8921797184731078	0.23137255012989044	0.4901960790157318	0.23137255012989044	0.4901960790157318	0.11409545250518142	0.24384018300839191	0.10628019579222812	0.2724258847858595
1	197	nan	0	CAT	CAT	3202	3202	0	1	1	12	12	1029	834.0	415.0	1.0	1.6489072695846914	0.6198605813827939	0.0	0.5091538842157348	0.2713623546133598	51.68698279177881	46.87216658103186	7.615773105863909	3.2123750364797554	3.0	38.274313539540806	40.55939355592196	-6.122062160363745	218.29199999999946	0.711372277912202	21.42745155468583	30.866667367517948	106.97647326439619	198.9098089709878	0.0784313753247261	0.13333334028720856	0.0156862735748291	0.05098038911819458	2.187773758645134	3.0647894844986596	0.2666666805744171	0.4117647111415863	0.2862745225429535	0.4274509847164154	0.11582406245776125	0.16684685063523216	0.10396158723459299	0.19330399316908434
1	198	nan	0	CAT	CAT	3202	3202	0	1	1	12	12	817	848.0	409.0	1.0	2.3209506214831146	0.6993587256347112	0.0	0.4034567901234568	0.14128683349804208	56.49877199582769	56.22277118748239	8.0	2.628007761802077	2.0	34.27097897638759	40.383675475842885	35.83396224753803	269.5659999999996	0.5572987721691678	43.15686386078596	26.333334147930145	136.49019976705313	92.94902219809592	0.0941176488995552	0.09019608050584793	0.06666666269302368	0.019607849419116974	2.073739352868706	1.2473915448736164	0.43529412150382996	0.19607843458652496	0.43529412150382996	0.2549019753932953	0.1901183429990571	0.11600587730365702	0.16706266801352893	0.11376869302092524
1	199	nan	0	CAT	CAT	3202	3202	0	1	1	12	12	202	1058.0	424.0	1.0	4.581800177720753	0.6136461730916603	0.0	0.21218487394957983	0.05996974554034197	38.111302344930515	33.37663853655727	3.605551275463989	1.3382555179038047	1.0	24.85752300017325	30.091965494624702	-66.20259773579436	205.7379999999998	0.2875444839857651	11.639215996488929	19.180392718408257	15.85490240715444	26.03921645367518	0.05882352963089943	0.07450980693101883	0.0156862773001194	0.039215683937072754	2.1016377190616655	4.179448380254102	0.19607843458652496	0.3686274588108063	0.19607843458652496	0.3686274588108063	0.08434214490209369	0.1389883530319439	0.07848961587700218	0.12890701214690684
1	200	nan	0	CAT	CAT	3202	3202	0	1	1	12	12	284	450.0	420.0	1.0	4.349059409106548	0.8385052224142122	0.0	0.20745069393718044	0.062005683989241486	49.23617295987167	48.83646178829912	3.605551275463989	1.5283830666814293	1.0	25.03879343080629	26.828473576383804	50.44483143615332	239.90999999999968	0.3333333333333333	21.313726112246513	19.949020121246576	32.909804839640856	36.36470693722367	0.0784313753247261	0.09803921729326248	0.0156862735748291	0.027450986206531525	4.1931537139157395	2.3956785085701875	0.32549020648002625	0.24705882370471954	0.32549020648002625	0.24705882370471954	0.1332107882015407	0.1246813757577911	0.11587959450577766	0.12804474273670308
1	201	nan	0	CAT	CAT	3202	3202	0	1	1	12	12	577	370.0	399.0	1.0	3.529473780382641	0.961644167893553	0.0	0.3102150537634409	0.15168489340859337	69.38700063644318	60.876925020897694	8.54400374531753	2.616373282388367	2.0	18.009459247066275	19.032854825563785	-70.68951700233684	218.63599999999968	0.6848664688427301	14.992157317698002	24.227451734244823	58.600001487880945	77.86274740844965	0.08235294371843338	0.10980392247438431	0.0156862735748291	0.019607849419116974	3.481462142985035	1.9704129906604293	0.18039216101169586	0.3450980484485626	0.2549019753932953	0.3450980484485626	0.08716370533545349	0.14085727752467922	0.10155979460637946	0.13494410296091794
1	202	nan	0	CAT	CAT	3202	3202	0	1	1	12	12	453	514.0	400.0	1.0	2.3367294662842886	0.9071417751463136	0.0	0.2903846153846154	0.12176102790239775	47.848968416380345	52.88667128870941	8.0	2.7489135870905446	2.23606797749979	18.521847195390954	20.1360489081988	-64.2039375906406	216.22199999999972	0.5698113207547171	14.694118030369282	26.49019681662321	39.694118697196245	84.10980604961514	0.07450980693101883	0.11764705926179886	0.011764705181121826	0.03921569138765335	1.2460954688715162	3.901700723282921	0.1764705926179886	0.4156862795352936	0.1764705926179886	0.45098039507865906	0.09731203993622041	0.1754317669975047	0.08762498608652593	0.18567286103667802
1	203	nan	0	CAT	CAT	3202	3202	0	1	1	12	12	1854	580.0	430.0	1.0	1.2083304356895486	0.4921957699723761	0.0	0.6609625668449198	0.45496835662579554	56.927860685585166	58.60034129593445	10.770329614269007	4.743444847255211	5.0	44.70927106226313	49.55482228338939	-51.03979872819183	226.29199999999958	0.8858098423315814	14.525490615516901	31.180393043905497	144.66667087748647	274.9725557267666	0.062745101749897	0.0941176488995552	0.011764705181121826	0.039215683937072754	0.617660952053938	1.6082036226412868	0.11764705926179886	0.5529412031173706	0.14901961386203766	0.5529412031173706	0.07565359695581719	0.16239788043700779	0.07802948806768419	0.14831313685370365
1	204	nan	0	CAT	CAT	3202	3202	0	1	1	12	12	515	722.0	405.0	1.0	1.7883064553633894	0.517184193710482	0.0	0.4455017301038062	0.20335581989424595	36.80195670220134	34.48187929913333	6.4031242374328485	2.452219142776068	2.0	30.224386073393013	31.497842317315172	-27.700845751099994	178.39399999999975	0.6269020085209982	20.556863255798817	24.866667419672012	68.2196094840765	85.56078666448593	0.09803921729326248	0.12941177189350128	0.027450978755950928	0.029411762952804565	1.3962784796671983	0.7505453321150003	0.30588236451148987	0.3490196168422699	0.30588236451148987	0.3490196168422699	0.14177147072964702	0.17149425806670354	0.13246526113412913	0.16613744983395326
1	205	nan	0	CAT	CAT	3202	3202	0	1	1	12	12	239	936.0	425.0	1.0	5.225154965386105	0.8566437818054431	0.0	0.21339285714285713	0.07561849574996465	50.104165313209506	42.15447781671598	4.242640687119285	1.4627033773195934	1.0	21.43499251480133	25.849157521666037	-23.947582838326667	199.29199999999975	0.33102493074792244	14.207843493670225	31.3843145519495	23.596079032868147	49.76470705866814	0.08235294371843338	0.16862745583057404	0.011764705181121826	0.0313725471496582	2.336447220281639	1.3567223907301984	0.2666666805744171	0.33725491166114807	0.2666666805744171	0.33725491166114807	0.10005523587091708	0.2210162996616162	0.09872836415426003	0.2082205316262265
1	206	nan	0	CAT	CAT	3202	3202	0	1	1	12	12	308	1013.0	423.0	1.0	1.3769028056703287	0.44677041321138544	0.0	0.49597423510466987	0.18379849618518374	24.53011061960193	27.313000567495326	7.615773105863909	2.6357676481353725	2.0	21.99032190364076	21.94583022586255	38.562168969435206	145.11399999999998	0.6814159292035398	13.156863078474998	12.219608172774315	43.392158165574074	34.298040103167295	0.10588235408067703	0.09019608050584793	0.0313725471496582	0.0156862810254097	1.0361339199289217	0.700758177329551	0.2549019753932953	0.16862745583057404	0.25882354378700256	0.1921568661928177	0.12182280628217591	0.11314452011828069	0.14088363040770804	0.11135727306223148
1	207	nan	0	CAT	CAT	3202	3202	0	1	1	12	12	627	666.0	428.0	1.0	2.7049104684401226	0.47840783987661195	0.0	0.27512066695919263	0.10509114056750363	49.35779619018243	52.3450093132096	5.830951894845301	2.2141979157429366	2.0	36.87853991458249	43.342944956142276	36.6351445428998	273.8139999999994	0.45517241379310347	18.16078480705619	39.99215807020664	55.52941329777241	123.95294458419085	0.07450980693101883	0.11764705926179886	0.011764705181121826	0.05882353335618973	1.9795478740023287	4.690040582911581	0.16078431904315948	0.41960784792900085	0.16078431904315948	0.4274509847164154	0.08990487528245637	0.19798098054557745	0.0885636575722048	0.19769209662550374
1	208	nan	0	CAT	CAT	3202	3202	0	1	1	12	12	420	1144.0	422.0	1.0	2.717827050433801	0.8949999931462371	0.0	0.3574468085106383	0.1651466901857258	49.229479408401104	46.17358552246078	5.0	1.9709010411438355	2.0	21.551091417475906	21.95960446167291	16.592935027849823	178.7699999999999	0.6334841628959276	22.88235352933407	14.760784704238176	64.89019769057631	42.905883483588696	0.09803921729326248	0.0784313753247261	0.05098039656877518	0.019607841968536377	0.5478278675735131	0.9084067819974918	0.43529412150382996	0.2666666805744171	0.43529412150382996	0.2666666805744171	0.15672844883105527	0.10110126509752175	0.15450047069184836	0.10215686543711594
1	209	nan	0	CAT	CAT	3202	3202	0	1	1	12	12	94	489.0	426.0	1.0	7.3760388278192925	0.5680467036292196	0.0	0.15824915824915825	0.05158484053780975	32.466351057139526	26.019223662515376	1.0	1.0	1.0	19.911360178323914	26.719687439168098	84.31786318496549	151.3239999999999	0.22065727699530516	17.701961256563663	12.113725826144218	17.701961256563663	12.113725826144218	0.11764705926179886	0.09607843309640884	0.05882353335618973	0.023529410362243652	2.241637473050243	2.2887647205497768	0.364705890417099	0.2980392277240753	0.364705890417099	0.2980392277240753	0.18831873677195388	0.1288694236823853	0.18831873677195388	0.1288694236823853
1	210	nan	0	CAT	CAT	3202	3202	0	1	1	12	12	148	749.0	412.0	1.0	4.789813566374752	0.8667328439277836	0.0	0.2276923076923077	0.09190573346289317	38.039486630671725	29.410882339705484	3.0	1.2735131814650378	1.0	14.849242404917497	18.973056347212847	41.853392231746625	142.25400000000002	0.38998682476943347	12.854902241379023	20.705883018672466	18.117647480219603	33.20784432440996	0.09019608050584793	0.16470588743686676	0.023529410362243652	0.058823540806770325	2.227876249707394	0.9623785103254886	0.2705882489681244	0.3294117748737335	0.2705882489681244	0.34117648005485535	0.12602845334685317	0.20299885312423988	0.12241653702851082	0.22437732651628353
1	211	nan	0	CAT	CAT	3202	3202	0	1	1	12	12	151	928.0	421.0	1.0	4.8792557304883815	0.7373136282536631	0.0	0.22638680659670166	0.07213911275265099	35.91172657854328	28.861739379323623	4.0	1.3813288552443659	1.0	19.807729648956588	24.260188448628238	1.9400801883857413	162.18399999999997	0.30784913353720694	9.403921838849783	22.396079018712044	13.270588591694832	31.117647789418697	0.0784313753247261	0.1725490242242813	0.00784313678741455	0.0313725471496582	0.24265754414670826	0.6701461524618466	0.14901961386203766	0.30588236451148987	0.14901961386203766	0.30588236451148987	0.0870733503597202	0.20737110202511153	0.08788469266023068	0.20607713767826952
1	212	nan	0	CAT	CAT	3202	3202	0	1	1	12	12	387	383.0	408.0	1.0	4.230222589311001	0.9354471457732279	0.0	0.25731382978723405	0.10925422811124146	60.83761246995161	49.76946855251722	6.0	2.037126608772032	1.4142135623730951	20.34004557995858	21.50406404470801	-62.0787219424219	210.9799999999997	0.48832807570977915	15.42352981120348	27.30196152627468	37.396079413592815	69.68235490471125	0.08137255162000656	0.12156862765550613	0.0156862735748291	0.04901961237192154	1.418928128418886	3.6827499856331287	0.16470588743686676	0.3529411852359772	0.16470588743686676	0.3529411852359772	0.09886878084104794	0.17501257388637617	0.09663069615915457	0.18005776461165696
1	213	nan	0	CAT	CAT	3202	3202	0	1	1	12	12	267	886.0	432.0	1.0	2.776865518598914	0.5949189998227263	0.0	0.2996632996632997	0.0985705581657194	33.88659237022228	32.2490309931942	5.385164807134504	1.9091462882704355	1.4142135623730951	26.0	27.237556938160708	-73.22638724614815	184.4959999999998	0.42583732057416274	22.270588912069798	19.133333805948496	47.93333472311497	39.42353047803044	0.13725490868091583	0.11764705926179886	0.03529411554336548	0.027450986206531525	1.4051087730958378	1.5378694249325287	0.35686275362968445	0.30588236451148987	0.35686275362968445	0.30588236451148987	0.17264022412457208	0.14832041710037594	0.17952559821391373	0.1476536722023612
1	214	nan	0	CAT	CAT	3202	3202	0	1	1	12	12	900	534.0	403.0	1.0	1.891640039429722	0.5717295346776289	0.0	0.28213166144200624	0.1255314448686974	50.87945032638156	60.8276253029822	9.899494936611665	3.663150723355848	3.0	47.59925513998395	41.74364616482545	4.1444709206851975	300.1579999999993	0.5079006772009029	21.1176475584507	40.6039225012064	77.08627647534013	162.92157272994518	0.06666667014360428	0.13725490868091583	0.0156862735748291	0.03529411554336548	1.5214221667324281	1.3423265887250515	0.21176470816135406	0.45490196347236633	0.21176470816135406	0.45490196347236633	0.09512453855157972	0.18290055180723602	0.08565141830593348	0.18102396969993909
1	215	nan	0	CAT	CAT	3202	3202	0	1	1	12	12	251	676.0	430.0	1.0	2.7333619526201307	0.8331391828777577	0.0	0.36376811594202896	0.15579705517845718	36.598182568587745	32.64965543462902	4.47213595499958	1.7254721419202756	1.4142135623730951	19.611613513818405	20.24111454188344	-21.230313813276407	142.28600000000003	0.5329087048832272	15.533333703875542	29.85490272194147	34.078432232141495	61.68627595156431	0.10980392247438431	0.1882352977991104	0.02352941781282425	0.039215683937072754	0.2491963889443866	0.9057327207973795	0.239215686917305	0.5960784554481506	0.239215686917305	0.5960784554481506	0.1374631301227924	0.26420267895523425	0.13577064634319322	0.24576205558392156
1	216	nan	0	CAT	CAT	3202	3202	0	1	1	12	12	168	393.0	410.0	1.0	7.548376750539078	0.7746812931902398	0.0	0.14854111405835543	0.04265791870289721	48.02016762372915	42.20189569201838	3.0	1.1540014999268717	1.0	26.8	30.36564304094751	64.05286957501869	222.4639999999997	0.22119815668202766	19.921569041907787	28.239216413348913	22.352941643446684	37.76470687612891	0.0941176488995552	0.10588235408067703	0.039215683937072754	0.10980391502380371	3.7246602815002334	5.313188558097219	0.26274511218070984	0.43921568989753723	0.26274511218070984	0.43921568989753723	0.14229692172791278	0.20170868866677796	0.13305322406813502	0.2247899218817197
1	217	nan	0	CAT	CAT	3202	3202	0	1	1	12	12	484	557.0	428.0	1.0	2.7152773382763686	0.8913440939035041	0.0	0.2945830797321972	0.09576175667149367	52.67121392259275	52.46903848937962	9.219544457292887	2.938174389190351	2.23606797749979	22.555813128378965	23.87730299100139	-17.06025675306397	252.01799999999943	0.46673095467695275	22.466667283326387	31.380392901599407	58.388236835598946	92.4274532943964	0.09019608050584793	0.14901961386203766	0.019607849419116974	0.039215683937072754	2.957855866959933	1.9371556488631123	0.37254902720451355	0.5411764979362488	0.37254902720451355	0.5411764979362488	0.12911877749038153	0.18034708564137591	0.12063685296611353	0.1909658125917281
1	218	nan	0	CAT	CAT	3202	3202	0	1	1	12	12	217	751.0	442.0	1.0	4.9821858152283935	0.6781416077680632	0.0	0.19944852941176472	0.08538691634254014	42.28102840023396	33.95585369269929	3.1622776601683795	1.3490808685816051	1.0	24.041630560342615	31.073649559369972	46.179285238697155	178.70599999999985	0.3372183372183372	15.635294508188963	28.796079233288765	25.27451040968299	46.709805101156235	0.08725490421056747	0.18431372940540314	0.0156862735748291	0.0313725471496582	2.503444822797208	0.5646216868090782	0.3019607961177826	0.30980393290519714	0.3019607961177826	0.30980393290519714	0.11496540079550709	0.21173587671535857	0.1164723982013041	0.2152525580698444
1	219	nan	0	CAT	CAT	3202	3202	0	1	1	12	12	326	962.0	451.0	1.0	2.5911588705349713	0.8156407819562163	0.0	0.326	0.1067368187911239	40.15676750491906	40.024992192379	6.324555320336759	2.144170773298967	1.7071067811865475	23.517306750862424	23.23304531122863	86.98772781924697	195.90999999999983	0.4490358126721763	11.772549338638783	25.92156932875514	26.14902038127184	50.760785695165396	0.07058823853731155	0.10588235408067703	0.011764705181121826	0.039215683937072754	0.9803994454506852	3.204550734884567	0.14509804546833038	0.3490196168422699	0.14509804546833038	0.3490196168422699	0.08530832854086075	0.18783745890402276	0.08021171896095657	0.15570793158026194
1	220	nan	0	CAT	CAT	3202	3202	0	1	1	12	12	260	433.0	448.0	1.0	4.80019878296706	0.7394449302097187	0.0	0.20123839009287925	0.07984096835648441	46.757414986233776	38.600518131237564	4.0	1.5674018860380854	1.0	28.61502200314876	31.477888940167773	-52.995159520280936	202.29199999999972	0.33854166666666674	27.007843889296055	21.792157359421253	43.972550220787525	41.882353879511356	0.09803921729326248	0.10980392247438431	0.0313725471496582	0.05098038911819458	5.24845046735533	3.2129735419738537	0.4901960790157318	0.2980392277240753	0.4901960790157318	0.2980392277240753	0.1862609923399728	0.15029074040980175	0.1691251931568751	0.16108597645965905
1	221	nan	0	CAT	CAT	3202	3202	0	1	1	12	12	520	629.0	430.0	1.0	2.382376365358266	0.8955949441920401	0.0	0.43333333333333335	0.18934857692127538	51.30369987364611	49.8196748283246	8.54400374531753	2.8888405528821424	2.23606797749979	23.0	22.823498818639933	12.453590813802684	185.76999999999987	0.662842574888464	13.266667045652866	25.952941976487637	46.41176603361964	82.14902189001441	0.07450980693101883	0.0941176488995552	0.011764705181121826	0.05882352590560913	1.1575663115279802	2.5234673890160972	0.16078431904315948	0.4313725531101227	0.16078431904315948	0.4313725531101227	0.09277389542414592	0.18148910473068278	0.08925339621849931	0.1579788882500277
1	222	nan	0	CAT	CAT	3202	3202	0	1	1	12	12	262	974.0	411.0	1.0	6.869679305506357	0.6611833786733728	0.0	0.13245702730030334	0.04708506083167272	54.1252045459733	45.27692569068709	4.0	1.3662717657992467	1.0	37.30850368003195	40.60604511612794	-87.45506002776096	264.4319999999995	0.2428174235403151	23.690196685492992	31.478432334959507	36.16078517585993	46.67451128363609	0.08627451211214066	0.13725490868091583	0.05098038911819458	0.0313725471496582	4.807151254346185	2.91224227404979	0.2823529541492462	0.30980393290519714	0.2823529541492462	0.33725491166114807	0.13088506456073476	0.17391399080088124	0.13801826402999973	0.17814698963219883
1	223	nan	0	CAT	CAT	3202	3202	0	1	1	12	12	518	1100.0	421.0	1.0	2.9983580784198156	0.8338425447670692	0.0	0.32702020202020204	0.10121093228921943	55.033329316848075	47.43416490252569	7.211102550927978	2.3575389652027114	2.0	32.0	30.37852791532811	-84.11478494305315	253.60399999999942	0.4484848484848485	21.815686967223883	25.25098117440939	66.94117846339941	64.9372567795217	0.0784313753247261	0.08431372791528702	0.027450986206531525	0.03921569138765335	3.5699621413152647	3.7356921061921153	0.29019609093666077	0.32549020648002625	0.3764705955982208	0.32549020648002625	0.11856351612621675	0.13723359333918148	0.1292300742536668	0.12536149957436624
1	224	nan	0	CAT	CAT	3202	3202	0	1	1	12	12	284	1113.0	424.0	1.0	5.187738309702908	0.9055637689723255	0.0	0.18783068783068782	0.07722040711933112	56.36154422149487	48.91829923454004	3.605551275463989	1.5083394013835083	1.0	23.240746998347852	23.909139723762387	-57.40117257451221	214.97999999999962	0.36017755231452125	20.015686858445406	21.34902025014162	38.031373638659716	37.168628595769405	0.06666667014360428	0.10980392247438431	0.03921568766236305	0.023529410362243652	6.856463819223801	0.67596488650491	0.4000000059604645	0.1921568661928177	0.4000000059604645	0.1921568661928177	0.12830568499003464	0.13685269391116422	0.13391328746006942	0.13087545280200494
1	225	nan	0	CAT	CAT	3202	3202	0	1	1	12	12	132	517.0	443.0	1.0	9.74802775583494	0.6858388843933477	0.0	0.11428571428571428	0.0360405603494715	46.274744367702574	36.05551275463989	1.0	1.0	1.0	24.520136896070987	33.676602975103	41.46503920700342	214.53399999999965	0.17553191489361702	24.77647127583623	12.929412122815847	24.77647127583623	12.929412122815847	0.12941177189350128	0.0784313753247261	0.05490196496248245	0.0156862735748291	0.7158947852601241	0.3709640174326224	0.3686274588108063	0.18039216101169586	0.3686274588108063	0.18039216101169586	0.1877005399684563	0.09795009183951399	0.1877005399684563	0.09795009183951399
1	226	nan	0	CAT	CAT	3202	3202	0	1	1	12	12	201	462.0	459.0	1.0	5.957584875461369	0.8314023842560451	0.0	0.18406593406593408	0.06705565415855226	48.261596110843826	40.162171256046406	4.0	1.4201488438702594	1.0	25.42286276601265	26.81756134784338	86.49949058369637	194.08199999999977	0.31480031323414254	19.52156913280487	20.690196570008993	31.50980471074581	29.984314508736134	0.10980392247438431	0.08627451211214066	0.03921569138765335	0.047058820724487305	2.44305271179591	4.480988421762842	0.3294117748737335	0.3176470696926117	0.3294117748737335	0.3176470696926117	0.14677871528424716	0.15556538774442852	0.15676519756589957	0.1491756940733141
1	227	nan	0	CAT	CAT	3202	3202	0	1	1	12	12	115	371.0	445.0	1.0	5.556056496468558	0.7953377328736099	0.0	0.19827586206896552	0.06636978507437002	34.5197307015691	28.284271247461902	2.8284271247461903	1.175225240312835	1.0	18.65743819499344	20.924706189549887	-8.353254255447245	147.55999999999997	0.2971576227390182	10.925490509718657	17.901961274445057	12.784314092248678	21.000000588595867	0.08627451211214066	0.13725490868091583	0.019607849419116974	0.0313725471496582	1.8665705959158758	0.8629055369655563	0.21568627655506134	0.3764705955982208	0.21568627655506134	0.3764705955982208	0.11747839257761997	0.1924942072520974	0.11116794862824937	0.18260870077039884
1	228	nan	0	CAT	CAT	3202	3202	0	1	1	12	12	378	440.0	456.0	1.0	2.2282038877795687	0.6931458786351701	0.0	0.3825910931174089	0.15405029474404056	37.58321271828835	39.56008088970496	6.4031242374328485	2.3908451598514175	2.0	24.82424708310895	27.08987938005868	-74.48242964433918	175.59799999999993	0.5671417854463616	15.800000388175249	21.286275073885918	46.10588340461254	47.54509925469756	0.09019608050584793	0.08627451211214066	0.027450978755950928	0.023529410362243652	0.36134062123107297	4.598444155222679	0.2980392277240753	0.33725491166114807	0.2980392277240753	0.33725491166114807	0.1187969953998139	0.16004718100666104	0.121973236520139	0.12578068585898824
1	229	nan	0	CAT	CAT	3202	3202	0	1	1	12	12	397	798.0	432.0	1.0	1.9267484606499117	0.699888503522905	0.0	0.39113300492610836	0.1897386260601726	35.93230737200232	36.40054944640259	6.4031242374328485	2.387553411770511	2.0	22.465357947121777	25.66472650846896	-31.129991370476805	162.1519999999999	0.6047220106626047	10.643137529492378	20.690196603536606	35.35686357319355	86.90588437393308	0.07450980693101883	0.0941176488995552	0.013725489377975464	0.10784313827753067	0.887634346042862	3.8000250625215632	0.125490203499794	0.4431372582912445	0.13725490868091583	0.5411764979362488	0.08446934547216173	0.16420790955187783	0.08906010975615504	0.21890650975801781
1	230	nan	0	CAT	CAT	3202	3202	0	1	1	12	12	599	890.0	447.0	1.0	4.03005096327871	0.8974299100861663	0.0	0.35318396226415094	0.11800133319559956	71.66907195215596	54.56189146281496	7.280109889280518	2.392500574344383	2.0	30.578211638796454	31.617317472946397	-9.410382896666361	252.56599999999972	0.44668158090976884	19.137255389243364	38.07058923691511	56.745099522173405	109.04706190526485	0.0784313753247261	0.14509804546833038	0.011764705181121826	0.0313725471496582	0.3840049666418601	2.4436176759380093	0.15294118225574493	0.32549020648002625	0.15294118225574493	0.32549020648002625	0.09813977122688905	0.19523379095853904	0.09473305429411252	0.18204851737105987
1	231	nan	0	CAT	CAT	3202	3202	0	1	1	12	12	393	709.0	418.0	1.0	3.753412983523251	0.6390450273458693	0.0	0.24304267161410018	0.08930646489657525	48.56438039665964	48.373546489791295	5.0	1.7953082227986974	1.4142135623730951	32.0	37.35423176777778	83.56830828135294	235.15799999999948	0.36507199256850903	29.17647134885192	45.05490328371525	64.6274527721107	86.63529673218727	0.11764705926179886	0.16078431904315948	0.0313725471496582	0.04313725233078003	2.3490073028049046	3.35852771870995	0.3686274588108063	0.49803921580314636	0.41960784792900085	0.49803921580314636	0.16209150749362178	0.2503050182428625	0.16444644471274988	0.22044604766459866
1	232	nan	0	CAT	CAT	3202	3202	0	1	1	12	12	743	823.0	440.0	1.0	2.241480522659709	0.869097044953077	0.0	0.35584291187739464	0.1434890037493546	58.34016414312728	57.14017850864661	7.280109889280518	2.826447798121699	2.23606797749979	30.736132556969256	28.857472961822086	-16.333321579565062	255.0879999999995	0.580695584212583	26.027451623231173	31.04313800483942	80.41960986703634	116.95686579868197	0.0784313753247261	0.12941177189350128	0.011764705181121826	0.027450978755950928	4.891603826516398	0.8359887336274713	0.32156863808631897	0.2549019753932953	0.32156863808631897	0.25882354378700256	0.13485726229653458	0.1608452746364737	0.10823635244554017	0.15741166325529202
1	233	nan	0	CAT	CAT	3202	3202	0	1	1	12	12	411	1010.0	438.0	1.0	3.382773364849139	0.9409214121119424	0.0	0.34364548494983277	0.13195427934934315	56.331072794949264	52.88667128870941	7.615773105863909	2.5423082025363266	2.0	18.28198421622273	19.075109991331356	-15.624635342781268	197.8399999999999	0.5720250521920668	13.572549384087324	24.686275206506252	43.10588354617357	67.58431568741798	0.08235294371843338	0.13725490868091583	0.019607841968536377	0.023529410362243652	0.4924247681505425	2.019341276570496	0.1921568661928177	0.2823529541492462	0.1921568661928177	0.2823529541492462	0.09491293275585541	0.17263129515039338	0.10488049524616441	0.16443872430028705
1	234	nan	0	CAT	CAT	3202	3202	0	1	1	12	12	228	1143.0	430.0	1.0	6.454910179380579	0.8545098978822778	0.0	0.1986062717770035	0.05166276444652722	54.30447186179761	42.720018726587654	4.0	1.4044164317595669	1.0	26.043061992237718	28.20764936314206	-81.79093725739052	235.49599999999973	0.25333333333333335	16.992157325148582	21.615686867386103	29.494118444621563	29.078432116657495	0.08235294371843338	0.10196078568696976	0.035294122993946075	0.02352941781282425	4.243327326401703	2.842682358669897	0.3490196168422699	0.24313725531101227	0.3490196168422699	0.24313725531101227	0.11033868392953625	0.1403616030349747	0.12936016861676125	0.12753698296779603
1	235	nan	0	CAT	CAT	3202	3202	0	1	1	12	12	229	427.0	456.0	1.0	5.8592198092264125	0.8639960527442209	0.0	0.19472789115646258	0.06344066123885791	52.192202934931245	43.86342439892262	5.0	1.6204631020143516	1.0	23.95469862483969	26.278700105256924	22.896963080716194	212.97999999999985	0.27774408732565187	25.823530044406652	23.756863366812468	37.57254994288087	43.792158003896475	0.10588235408067703	0.1411764770746231	0.0313725546002388	0.05098038911819458	2.459099463645338	3.0564856064561354	0.48627451062202454	0.33725491166114807	0.48627451062202454	0.33725491166114807	0.18185584538314545	0.16730185469586245	0.16407227049292955	0.19123213102138198
1	236	nan	0	CAT	CAT	3202	3202	0	1	1	12	12	484	946.0	456.0	1.0	1.718064107267413	0.7741914917096537	0.0	0.5307017543859649	0.2085605045582474	38.89576757163989	37.05401462729781	6.4031242374328485	2.366128210119174	2.0	22.401750555427544	24.61913236372581	72.41331047822742	170.76999999999984	0.6989169675090253	10.960784621536732	20.98039271682501	35.57647165283561	68.0862765237689	0.062745101749897	0.08627451211214066	0.011764705181121826	0.039215683937072754	1.4858592592615953	3.324839766182082	0.125490203499794	0.3137255012989044	0.125490203499794	0.32549020648002625	0.07885456562256642	0.1509380770994605	0.07350510672073472	0.1406741250491093
1	237	nan	0	CAT	CAT	3202	3202	0	1	1	12	12	701	1186.0	455.0	1.0	2.869833650785787	0.928684346733363	0.0	0.2920833333333333	0.1604688422050819	67.05450492262595	56.43580423808985	7.810249675906654	2.4581759652415625	2.0	23.64057437451038	24.86857902370149	43.538097137273674	234.29799999999952	0.6236654804270463	20.584314230829477	16.250980895012617	71.2352959793061	56.88235469721258	0.062745101749897	0.062745101749897	0.023529410362243652	0.011764705181121826	4.062431558716263	2.495226820390543	0.3333333432674408	0.27450981736183167	0.3490196168422699	0.27450981736183167	0.11126656340988907	0.08784313997304118	0.10161953777361783	0.08114458587334177
1	238	nan	0	CAT	CAT	3202	3202	0	1	1	12	12	90	547.0	442.0	1.0	6.838010393296282	0.733061696416236	0.0	0.18518518518518517	0.061446553415172175	32.760632282387895	26.68332812825267	1.4142135623730951	1.0046023729152567	1.0	17.0	22.282542063375114	-11.294928806277621	135.66800000000006	0.25531914893617025	16.16078481078148	12.541176870465279	16.325490698218346	12.709804326295853	0.1411764770746231	0.12156862765550613	0.039215683937072754	0.019607841968536377	1.098578896468103	0.5853960893262554	0.3176470696926117	0.21176470816135406	0.3176470696926117	0.21176470816135406	0.18158185180653347	0.1409120996681492	0.18139434109131494	0.14122004806995392
1	239	nan	0	CAT	CAT	3202	3202	0	1	1	12	12	838	690.0	470.0	1.0	1.9622433688734462	0.8180669634083283	0.0	0.46946778711484594	0.19609177316791426	56.066351606636836	51.19570294468082	11.661903789690601	3.5363235929154455	2.8284271247461903	30.813625302612476	32.24504727494796	75.42253974806091	231.73799999999966	0.6198224852071005	28.207843855023384	51.11372695118189	103.1294144243002	209.73726055026054	0.08627451211214066	0.16078431904315948	0.027450978755950928	0.07058823108673096	0.7720967708803292	2.4950782605766006	0.3176470696926117	0.6274510025978088	0.3450980484485626	0.6274510025978088	0.14318702464478875	0.25946054289940046	0.12306612699797159	0.25028312714828227
1	240	nan	0	CAT	CAT	3202	3202	0	1	1	12	12	480	712.0	466.0	1.0	4.397681913442128	0.926485258579929	0.0	0.21390374331550802	0.08935646984140617	68.56140432280833	57.8013840664737	7.280109889280518	2.37879731233272	2.0	26.796198722025895	25.801785864906826	-35.542580632185725	259.81399999999945	0.4547607768829938	30.360785115510225	40.5450991243124	98.98431629315019	104.52549283206463	0.11372549086809158	0.18039216101169586	0.0784313827753067	0.03529411554336548	3.7424937224950217	1.8017715147668592	0.48235294222831726	0.45098039507865906	0.5176470875740051	0.45098039507865906	0.16063907468523927	0.2145243339910709	0.20621732561072956	0.21776144340013465
1	241	nan	0	CAT	CAT	3202	3202	0	1	1	12	12	334	756.0	448.0	1.0	2.8934923824128354	0.7908984801649682	0.0	0.35343915343915344	0.1361185144034646	42.3197393133519	35.35533905932738	4.0	1.6636504966603565	1.4142135623730951	21.46625258399798	25.897453532291006	-69.43932066957264	175.59799999999981	0.5079847908745247	12.231372851878405	29.921569600701332	29.078432075679302	74.81961039453745	0.07450980693101883	0.15294118225574493	0.011764705181121826	0.058823540806770325	0.7459858953483182	2.039318710835339	0.13725490868091583	0.3607843220233917	0.13725490868091583	0.3607843220233917	0.08613642853435496	0.2107152788781784	0.08706117387927935	0.22401080956448338
1	242	nan	0	CAT	CAT	3202	3202	0	1	1	12	12	218	1087.0	456.0	1.0	3.583860772574991	0.7944006952863296	0.0	0.2511520737327189	0.10002103741964782	38.13893136401247	36.235341863986875	5.0	1.6274963650679237	1.0	20.153105244768394	23.165360089134886	40.507584806286786	165.49599999999992	0.3992673992673993	11.59607869386673	20.42352993041277	19.631373051553965	37.972549960017204	0.07450980693101883	0.1411764770746231	0.011764705181121826	0.027450978755950928	1.3627884222242306	0.33809111303415446	0.24705882370471954	0.35686275362968445	0.24705882370471954	0.35686275362968445	0.09827185333785364	0.1730807621221421	0.09005216996125671	0.1741860089909046
1	243	nan	0	CAT	CAT	3202	3202	0	1	1	12	12	281	472.0	461.0	1.0	2.4926064798954544	0.7980521913584784	0.0	0.2920997920997921	0.12093273623195619	36.19421904399574	37.107950630558946	7.0	2.2450481959661017	1.4142135623730951	19.52172023607576	21.81021414199044	-60.651869759719254	170.87799999999982	0.4766751484308736	21.211765244603157	11.760784551501274	62.141178250312805	30.564706668257713	0.1568627506494522	0.09019608050584793	0.05490197241306305	0.0156862735748291	1.13760747722791	1.052769936954059	0.42352941632270813	0.19607843458652496	0.42352941632270813	0.19607843458652496	0.1753038449967203	0.09719656654133284	0.2211429830971986	0.1087711981076787
1	244	nan	0	CAT	CAT	3202	3202	0	1	1	12	12	628	1038.0	449.0	1.0	2.752062421455775	0.7120893379339022	0.0	0.3118172790466733	0.0721860817882284	54.26752349919137	52.952809179494906	5.0990195135927845	1.8696730154299643	1.4142135623730951	36.75977098085612	38.10062399706238	-81.19834876394846	330.64199999999926	0.41411144081767226	15.313725877553225	28.96470664255321	38.796079467982054	63.2666683960706	0.05098039284348488	0.062745101749897	0.00784314051270485	0.023529410362243652	1.1273142630343518	2.566950322953798	0.125490203499794	0.3529411852359772	0.125490203499794	0.3529411852359772	0.0612549035102129	0.11585882657021285	0.06177719660506696	0.1007431025415137
1	245	nan	0	CAT	CAT	3202	3202	0	1	1	12	12	226	1150.0	434.0	1.0	4.040067921218653	0.8227988755331094	0.0	0.2585812356979405	0.09210414447659579	41.92944974506423	37.013511046643494	3.605551275463989	1.4481785572881423	1.0	22.0	23.829875632127248	71.12609064303447	175.59799999999981	0.3947598253275109	18.59607896208763	17.788235776126385	37.686275620013475	29.784314543008804	0.09019608050584793	0.10588235408067703	0.0470588281750679	0.02352941781282425	4.672050363997602	2.314058723670596	0.43529412150382996	0.2549019753932953	0.43529412150382996	0.2549019753932953	0.14876863169670104	0.14230588620901108	0.1667534319469623	0.1317890024026938
1	246	nan	0	CAT	CAT	3202	3202	0	1	1	12	12	894	612.0	437.0	1.0	1.4340834792129091	0.5034701197669313	0.0	0.4414814814814815	0.28551598374601067	43.22870571829176	44.721359549995796	9.433981132056603	3.5726485778083337	3.0	36.01470287992686	37.35014806193878	-13.087465832493404	198.36199999999968	0.7522086663862011	12.05490231141448	14.623529825359583	67.77255096659064	77.8941199388355	0.05882352963089943	0.06666667014360428	0.011764708906412125	0.0156862735748291	1.6756452016292303	1.5884375703655682	0.1882352977991104	0.25882354378700256	0.23137255012989044	0.25882354378700256	0.0753431394463405	0.09139706140849739	0.07580822255770765	0.08712988807476008
1	247	nan	0	CAT	CAT	3202	3202	0	1	1	12	12	468	671.0	466.0	1.0	2.236556116051879	0.8640176122747294	0.0	0.44571428571428573	0.20521713984469808	46.111851500452076	42.20189569201838	6.0	2.295648166651586	2.0	22.437070638494077	23.215545757075088	82.43880302189041	169.2859999999999	0.6384720327421555	20.745098672807217	28.27058917284012	77.5254922658205	89.80784578621387	0.13725490868091583	0.14509804546833038	0.027450978755950928	0.039215683937072754	0.5768107991120717	1.5626632233751232	0.25882354378700256	0.364705890417099	0.2705882489681244	0.3686274588108063	0.15032680197686388	0.20485934183217477	0.1656527612517532	0.19189710638079888
1	248	nan	0	CAT	CAT	3202	3202	0	1	1	12	12	409	875.0	449.0	1.0	2.387748443441285	0.8318222506109164	0.0	0.3550347222222222	0.14909361792595374	43.606300395579005	42.638011210655684	7.280109889280518	2.661633599088298	2.0	21.3687237087566	24.203332961817512	-33.70998012578048	185.66799999999984	0.5438829787234043	21.25098095089197	27.172549732029438	58.24313874542713	94.95686536282301	0.09803921729326248	0.18039216101169586	0.0313725471496582	0.04901960492134094	1.8304189129091952	1.7229141998443027	0.30980393290519714	0.35686275362968445	0.30980393290519714	0.3764705955982208	0.15179272107779979	0.1940896409430674	0.14240376221375828	0.2321683749702274
1	249	nan	0	CAT	CAT	3202	3202	0	1	1	12	12	279	973.0	457.0	1.0	4.465501448026967	0.6910512676968288	0.0	0.18116883116883117	0.060390331801915415	45.642874785228	43.93176527297759	5.830951894845301	1.7496306737533176	1.0	32.42158062602805	32.99093212601094	-4.946411353998107	240.94799999999952	0.3197707736389685	15.321569047868252	29.341177254915237	24.984314411878586	43.596079632639885	0.07450980693101883	0.10588235408067703	0.011764705181121826	0.037254899740219116	1.7740931960806994	2.1868197076867775	0.1921568661928177	0.33725491166114807	0.1921568661928177	0.33725491166114807	0.09575980654917657	0.18338235784322024	0.0895495140210702	0.15625834993777737
1	250	nan	0	CAT	CAT	3202	3202	0	1	1	12	12	423	1108.0	464.0	1.0	1.5065409186703238	0.759220441052433	0.0	0.41674876847290643	0.20724568560631745	33.78860054895187	34.52535300326414	8.602325267042627	2.974049368020935	2.23606797749979	21.766034870242276	21.990755158444344	-13.928818283999789	160.15199999999987	0.6547987616099071	8.070588454604149	12.741176813840866	27.988236075267196	39.14117756858468	0.054901961237192154	0.07450980693101883	0.011764705181121826	0.0156862735748291	0.574356787467916	1.0674706801982163	0.10588235408067703	0.2078431397676468	0.12156862765550613	0.2078431397676468	0.06839481741189957	0.10797607469356667	0.06616604273112812	0.09253233467750516
1	251	nan	0	CAT	CAT	3202	3202	0	1	1	12	12	449	358.0	449.0	1.0	1.9642319976098186	0.748192521468029	-1.0	0.35326514555468136	0.14236138840779858	39.50007882564968	40.607881008493905	7.0	2.4907222669884304	2.0	26.546474389099266	26.207578990496394	30.662145400515495	199.08199999999974	0.5248392752776153	15.062745489180088	31.066667526960373	46.88235408812761	80.52157063037157	0.08627451211214066	0.13333334028720856	0.011764705181121826	0.039215683937072754	0.7524677483766488	1.4010428169462728	0.21176470816135406	0.40392157435417175	0.21176470816135406	0.40392157435417175	0.10607567245901471	0.2187793487814111	0.10441504251253365	0.17933534661552689
1	252	nan	0	CAT	CAT	3202	3202	0	1	1	12	12	316	781.0	470.0	1.0	1.6886132595105294	0.4779469354854278	0.0	0.4514285714285714	0.21303624082395978	27.726399024052398	27.51363298439521	5.385164807134504	2.089491179326414	2.0	21.830113287700687	24.35455588753816	63.32211707524007	136.52800000000005	0.6403242147923	8.658823784440756	14.717647459357977	26.337255608290434	51.21176589652896	0.07058823853731155	0.10588235408067703	0.011764705181121826	0.05098039656877518	0.13494958835603993	2.159901095494068	0.11764705926179886	0.3450980484485626	0.12941177189350128	0.3450980484485626	0.07943875031597024	0.1350242886179631	0.08334574559585581	0.1620625503054714
1	253	nan	0	CAT	CAT	3202	3202	0	1	1	12	12	535	810.0	446.0	1.0	1.920512659231736	0.7189946843514078	0.0	0.4425144747725393	0.19300688872558522	42.00635576955612	38.05259518088089	7.211102550927978	2.3947968024133526	2.0	28.729385537477057	29.195071339053346	-78.71496549482252	186.6359999999998	0.6461352657004831	13.964706227183342	19.647059373557568	50.66666804254055	68.77647260203958	0.0784313753247261	0.10588235408067703	0.011764705181121826	0.023529410362243652	0.23203682184862434	0.6388950045881338	0.14901961386203766	0.26274511218070984	0.16078431904315948	0.26274511218070984	0.09187306728410094	0.12925696956287874	0.09470405241596365	0.12855415439633566
1	254	nan	0	CAT	CAT	3202	3202	0	1	1	12	12	139	845.0	466.0	1.0	3.820320896385183	0.7074572096441866	0.0	0.274703557312253	0.09240222742643966	30.06292467630428	25.612496949731394	3.605551275463989	1.3699706861678502	1.0	19.677398201998148	21.24715777310439	44.63386083849124	137.49	0.37669376693766937	9.631372775882483	20.34509862959385	15.160784669220448	30.772549882531166	0.08627451211214066	0.1882352977991104	0.011764705181121826	0.03529411554336548	1.1413102051428003	0.31200860839669	0.21960784494876862	0.35686275362968445	0.21960784494876862	0.35686275362968445	0.10701525306536092	0.22605665143993164	0.10907039330374423	0.22138525095346162
1	255	nan	0	CAT	CAT	3202	3202	0	1	1	12	12	486	562.0	445.0	1.0	1.7744017068721287	0.7631951319642152	0.0	0.3752895752895753	0.177820899407767	39.37123355847613	43.01162633521314	8.54400374531753	2.9353235972639586	2.23606797749979	24.310917087908724	25.44043448513459	-53.04382707349322	185.3239999999999	0.578227245687091	17.23529453203082	25.600000627338886	57.65098174661398	110.44314002990723	0.08235294371843338	0.14901961386203766	0.023529410362243652	0.058823540806770325	1.8763107855333767	3.403291993038533	0.30980393290519714	0.5137255191802979	0.30980393290519714	0.5137255191802979	0.12862160098530465	0.19104478080103646	0.118623419231716	0.22724925932079676
1	256	nan	0	CAT	CAT	3202	3202	0	1	1	12	12	673	491.0	477.0	1.0	1.5584865467406688	0.7130808758418907	0.0	0.4319640564826701	0.23688651001269392	42.31958400136658	40.311288741492746	9.0	3.2746424183465916	2.8284271247461903	31.543772712359292	29.669489348766007	-4.741088885446287	188.94799999999967	0.6846388606307223	21.988235764205456	22.86666727811098	78.35294277593493	126.45882674306631	0.0941176488995552	0.14509804546833038	0.011764705181121826	0.03529411554336548	1.8628779908476512	1.3752764731269813	0.4941176474094391	0.29019609093666077	0.4941176474094391	0.3843137323856354	0.15164300527038246	0.1577011536421447	0.11642339194046795	0.18790316009370922
1	257	nan	0	CAT	CAT	3202	3202	0	1	1	12	12	214	518.0	468.0	1.0	3.916332216051207	0.568215114361753	0.0	0.21703853955375255	0.06705964313276601	35.68653964571087	35.11409973215888	4.0	1.4933451160155442	1.0	26.174949525193373	29.365741682441058	35.451214560412005	200.25399999999988	0.3059328091493924	20.25098095089197	19.40000056475401	30.51764789968729	35.01960880309343	0.10588235408067703	0.12941177189350128	0.02352941781282425	0.027450978755950928	2.5288358120901546	1.2855699264622598	0.3333333432674408	0.3490196168422699	0.3333333432674408	0.3490196168422699	0.1522630146683607	0.1458646659004061	0.14260583130694995	0.16364303179015624
1	258	nan	0	CAT	CAT	3202	3202	0	1	1	12	12	347	633.0	449.0	1.0	3.2650211104108826	0.6029332616054864	0.0	0.3497983870967742	0.10027913589411871	41.98723723743631	39.824615503479755	5.0990195135927845	1.7889304451025256	1.4142135623730951	28.527988955517944	33.4970663598993	53.26664252356459	208.52799999999974	0.3983926521239954	14.18039257824421	27.607843935489655	28.933334227651358	47.95294252038002	0.06666667014360428	0.07450980693101883	0.0156862735748291	0.0313725546002388	1.4973758023019206	5.303513102937424	0.16078431904315948	0.38823530077934265	0.16078431904315948	0.38823530077934265	0.09032097183595038	0.17584613971649463	0.0833813666502921	0.1381929179261672
1	259	nan	0	CAT	CAT	3202	3202	0	1	1	12	12	800	925.0	462.0	1.0	2.6447800868849374	0.8656039162506369	0.0	0.4098360655737705	0.13944559541920415	65.58377257559167	60.8276253029822	6.324555320336759	2.362298732600942	2.0	31.0	32.83971838599887	-2.523928206474978	268.5019999999994	0.5726556907659269	18.019608294591308	30.098040165379643	65.20784483477473	110.51765053533018	0.06666667014360428	0.09803921729326248	0.0156862735748291	0.0313725471496582	1.6658551680198161	3.7841631155039592	0.13333334028720856	0.32156863808631897	0.1411764770746231	0.34117648005485535	0.08228131641365893	0.13743397335789792	0.08150980604346841	0.13814706316916273
1	260	nan	0	CAT	CAT	3202	3202	0	1	1	12	12	705	1021.0	452.0	1.0	1.4490449904294391	0.7097718502500262	0.0	0.47635135135135137	0.2197034919506056	41.701207105211545	44.82186966202994	9.848857801796104	3.589851487699578	3.1622776601683795	33.183506109514816	29.375649271839006	-75.20880560870663	200.80799999999988	0.689149560117302	14.474510204046965	21.666667114943266	64.43921740725636	99.89804174564779	0.07058823853731155	0.10196078568696976	0.0156862735748291	0.0313725546002388	1.867721156004127	2.337554651957772	0.239215686917305	0.27450981736183167	0.26274511218070984	0.3019607961177826	0.09649673469364643	0.14444444743295512	0.09140314525851967	0.14169934999382666
1	261	nan	0	CAT	CAT	3202	3202	0	1	1	12	12	438	598.0	476.0	1.0	2.437488209555805	0.9059834953900583	0.0	0.3981818181818182	0.20095969903580643	48.010580634164775	45.5411901469428	5.656854249492381	2.2965341506864783	2.0	20.73790668029594	20.323503493412193	63.68697252142739	165.49599999999984	0.6769706336939721	9.082353224977851	14.494118012487888	31.388236297294497	49.82353076711297	0.062745101749897	0.07450980693101883	0.011764705181121826	0.023529410362243652	0.5183806512450495	2.1794888966848323	0.11372549086809158	0.27450981736183167	0.11372549086809158	0.27450981736183167	0.07040583895331667	0.11235750397277433	0.07166263994816095	0.113752353349573
1	262	nan	0	CAT	CAT	3202	3202	0	1	1	12	12	599	1175.0	477.0	1.0	1.4032573545450264	0.5319577649528634	0.0	0.525438596491228	0.23598451388094832	35.32119570221767	38.948684188300895	7.810249675906654	2.953059345352366	2.8284271247461903	27.333237685150678	29.90896024043736	3.914533157329743	178.59799999999987	0.7042915931804821	22.839216221123934	27.866667427122593	96.03137503564358	154.8823572471738	0.11372549086809158	0.15294118225574493	0.039215683937072754	0.0627450942993164	0.9989123336691685	3.1692210985793126	0.3803921639919281	0.7058823704719543	0.3803921639919281	0.7372549176216125	0.16083955085298546	0.19624413681072247	0.1603194908775352	0.25856820909377926
1	263	nan	0	CAT	CAT	3202	3202	0	1	1	12	12	274	627.0	456.0	1.0	2.8474270452896864	0.8210735264919664	0.0	0.3374384236453202	0.13832847075841356	38.726050687060955	32.55764119219941	4.123105625617661	1.7197235799154313	1.4142135623730951	20.506096654409877	22.1056989512134	-40.56094778940907	157.7699999999999	0.5425742574257426	8.854902196675539	17.113725923001766	22.23137311451137	37.168628469109535	0.062745101749897	0.06666667014360428	0.0156862735748291	0.027450982481241226	0.7133362859826438	5.034285979909911	0.16470588743686676	0.4431372582912445	0.1882352977991104	0.4431372582912445	0.0731810098898805	0.14143575142976667	0.08113639822814368	0.13565192871937787
1	264	nan	0	CAT	CAT	3202	3202	0	1	1	12	12	431	881.0	462.0	1.0	2.2583156297396547	0.8897705727524068	0.0	0.46645021645021645	0.1815944030984714	45.292281163521686	41.6293165929973	6.324555320336759	2.2917670713525693	2.0	18.973665961010276	20.671762706302975	-11.756402569745953	172.69999999999993	0.6825019794140934	15.63137287274003	29.952941991388798	49.53333445265889	96.17647309601307	0.09019608050584793	0.1882352977991104	0.011764705181121826	0.03529413044452667	3.3328637213712984	1.1751778291885893	0.29019609093666077	0.3490196168422699	0.34117648005485535	0.3490196168422699	0.11245591994777	0.21548879130495538	0.11492653005257283	0.22314726936429946
1	265	nan	0	CAT	CAT	3202	3202	0	1	1	12	12	234	752.0	456.0	1.0	5.659599625055027	0.8041819070897799	0.0	0.1678622668579627	0.06757412919835534	49.907184318466435	41.0	3.605551275463989	1.4591554616387439	1.0	25.055467878054788	29.66399493535251	-26.29963931398115	208.60399999999956	0.290863890615289	22.133333902806044	24.180392742156982	33.66274595633149	42.7411774545908	0.08627451211214066	0.15294118225574493	0.019607841968536377	0.0313725471496582	6.480095246645063	1.1373854801343886	0.3607843220233917	0.24313725531101227	0.3607843220233917	0.2862745225429535	0.1537037076583753	0.16791939404275683	0.14385788870227134	0.18265460450679827
1	266	nan	0	CAT	CAT	3202	3202	0	1	1	12	12	118	395.0	456.0	1.0	8.015784845069625	0.5440281428243298	0.0	0.1403091557669441	0.0404068512866082	37.6048303792126	30.479501308256342	1.0	1.0	1.0	22.241984676573743	31.552971076257897	-51.00213808774477	191.56599999999983	0.20050977060322855	13.760784637182951	25.721569284796715	13.760784637182951	25.721569284796715	0.0941176488995552	0.1764705926179886	0.0156862810254097	0.039215683937072754	1.2390510968143575	1.171006107165265	0.23137255012989044	0.3686274588108063	0.23137255012989044	0.3686274588108063	0.11661681895917755	0.21797940071861624	0.11661681895917755	0.21797940071861624
1	267	nan	0	CAT	CAT	3202	3202	0	1	1	12	12	276	430.0	468.0	1.0	2.4046448775654787	0.8763431054765665	0.0	0.3552123552123552	0.1365784268664582	37.05905451785566	37.36308338453881	6.708203932499369	2.24743419279054	2.0	17.1142994110917	17.850880008188074	-16.573993144385025	159.3559999999999	0.5178236397748592	12.286274798214436	18.65098088979721	28.482353512197733	45.87843273580074	0.09019608050584793	0.11764705926179886	0.011764705181121826	0.03921569138765335	0.42281115337110403	1.1443101986285484	0.1882352977991104	0.3137255012989044	0.1882352977991104	0.3137255012989044	0.10777434033521435	0.16360509552453695	0.10319693301520917	0.16622620556449544
1	268	nan	0	CAT	CAT	3202	3202	0	1	1	12	12	1557	569.0	503.0	1.0	2.0203213092096877	0.8613456043621633	0.0	0.4583455990579923	0.2081773627019329	79.70830111754198	78.31347265956222	13.601470508735444	4.216211993842305	3.605551275463989	39.91162679299726	40.493366373766754	-87.74823380984232	306.5719999999993	0.6747562296858071	21.674510341137648	46.32549149915576	143.2588268108666	333.44706680998206	0.0784313753247261	0.16470588743686676	0.011764705181121826	0.04313725233078003	0.6793597060602405	1.27497618398103	0.13333334028720856	0.4117647111415863	0.14509804546833038	0.501960813999176	0.08567000134837015	0.1831047094828291	0.09200952267878394	0.21415996583813876
1	269	nan	0	CAT	CAT	3202	3202	0	1	1	12	12	682	830.0	498.0	1.0	2.5922341465563323	0.6979449995400122	0.0	0.34444444444444444	0.13635302683620046	54.52181270903205	55.10898293381942	6.324555320336759	2.2437182588850355	2.0	33.956875519072625	39.04587059482705	76.55708302269821	250.70599999999945	0.5336463223787168	20.368627909570932	38.55686382949352	68.78823684900999	130.68235644698143	0.08235294371843338	0.14509804546833038	0.0156862735748291	0.039215683937072754	1.4737905520946684	2.68161959511148	0.23529411852359772	0.37254902720451355	0.23529411852359772	0.37254902720451355	0.10033806852005385	0.1899352898004607	0.10086251737391494	0.191616358426659
1	270	nan	0	CAT	CAT	3202	3202	0	1	1	12	12	347	1089.0	467.0	1.0	2.228466561685307	0.8481372282926263	0.0	0.43813131313131315	0.19876829723192338	39.22755887677098	35.12833614050059	6.0	2.0941594028639705	2.0	20.13107731773446	20.78184262277838	-7.137741492421607	148.11399999999998	0.6361136571952337	13.929412104189396	21.75294167920947	35.01568713784218	58.15686419978738	0.07058823853731155	0.13333334028720856	0.0156862735748291	0.03529411554336548	3.3814764062609077	2.165214031954659	0.30588236451148987	0.27450981736183167	0.30588236451148987	0.27450981736183167	0.11324725287958859	0.17685318438381684	0.10090976120415614	0.1675990322760443
1	271	nan	0	CAT	CAT	3202	3202	0	1	1	12	12	445	1116.0	483.0	1.0	3.267988699411188	0.89891868387217	0.0	0.356	0.10834637645425758	55.714641060156374	49.36598018878993	6.708203932499369	2.2350954602751756	2.0	22.316678285372866	24.4094483623789	-5.884332182645585	227.18399999999977	0.4769560557341908	13.643137648701668	22.360784865915775	32.427451968193054	60.80784456431866	0.054901961237192154	0.10196078568696976	0.011764708906412125	0.0313725546002388	3.5331891219851337	1.975183685585717	0.2666666805744171	0.2862745225429535	0.2666666805744171	0.2862745225429535	0.08318986371159554	0.13634624918241325	0.07287067858020911	0.13664684171757002
1	272	nan	0	CAT	CAT	3202	3202	0	1	1	12	12	543	547.0	488.0	1.0	2.047746997075633	0.6797399220947676	0.0	0.31569767441860463	0.1331312065652418	42.90762818098863	49.040799340956916	9.219544457292887	2.9803412207709266	2.23606797749979	31.02036404515077	31.470738414094296	38.778912191832575	226.39399999999947	0.5498734177215189	14.705882702022791	30.09411858022213	45.64706001058221	125.01568968594074	0.07058823853731155	0.14901961386203766	0.011764705181121826	0.07450981438159943	0.7728878625376758	2.2898918256493683	0.12941177189350128	0.4274509847164154	0.13333334028720856	0.46666666865348816	0.08912656183044115	0.1823885974558917	0.08406456723864127	0.23023147271812291
1	273	nan	0	CAT	CAT	3202	3202	0	1	1	12	12	584	955.0	470.0	1.0	2.1432293747489743	0.6091397667721616	0.0	0.33125354509359045	0.12214205293174224	44.2280742657757	43.41658669218482	7.615773105863909	2.6887440724432565	2.23606797749979	36.76955262170047	35.075644313857794	-76.84615446150967	245.11999999999966	0.49893208030756087	14.588235698640347	25.968628205358982	40.69019735790789	59.36078601889312	0.05882352963089943	0.06666667014360428	0.011764705181121826	0.019607841968536377	1.6545305134735364	3.922230826107012	0.20000000298023224	0.32549020648002625	0.20000000298023224	0.32549020648002625	0.08059798728530579	0.1434730840075082	0.06967499547586968	0.10164518153920055
1	274	nan	0	CAT	CAT	3202	3202	0	1	1	12	12	502	355.0	463.0	1.0	2.2451427009240845	0.759168074187554	0.0	0.4152191894127378	0.19654873790532193	44.89726988590608	38.48376280978771	5.385164807134504	2.0894802503504653	2.0	25.992765238273087	29.22339241433935	-74.59135555808477	179.15199999999984	0.6350411132194813	16.313725877553225	21.662745624780655	62.94902139902115	72.38823729380965	0.0784313753247261	0.11764705926179886	0.027450978755950928	0.027450978755950928	4.188542928570534	1.3006041468899152	0.2705882489681244	0.27450981736183167	0.3450980484485626	0.27450981736183167	0.10803791971889552	0.14346189155483877	0.12539645697016166	0.14419967588408297
1	275	nan	0	CAT	CAT	3202	3202	0	1	1	12	12	115	370.0	473.0	1.0	3.5138988819813823	0.5591019814323523	0.0	0.2875	0.09556109225977252	24.73594944818437	21.470910553583888	2.8284271247461903	1.2346600214812324	1.0	16.90201315762379	20.508548304563778	57.12898075393471	122.97400000000006	0.3885135135135135	7.631372723728418	14.015686646103859	10.164706122130156	18.654902458190918	0.0784313753247261	0.12058823555707932	0.011764705181121826	0.039215683937072754	0.5112945562438577	1.4752336786561135	0.125490203499794	0.30980393290519714	0.125490203499794	0.30980393290519714	0.0897808555732755	0.16489043113063365	0.08838874888808831	0.16221654311470363
1	276	nan	0	CAT	CAT	3202	3202	0	1	1	12	12	898	1190.0	481.0	1.0	1.545560656214242	0.503196428818944	0.0	0.46384297520661155	0.2776437562841057	44.97007321800368	44.14748010928823	8.0	3.285027466210523	3.0	35.35533905932738	38.861880934463564	-44.27628830503294	201.60399999999964	0.7189751801441152	20.384314313530922	24.270589005202055	124.72941502183676	117.28627790883183	0.08627451211214066	0.08235294371843338	0.03529411554336548	0.027450986206531525	1.4357979126025113	1.7362177307901032	0.41960784792900085	0.658823549747467	0.46666666865348816	0.658823549747467	0.12505714302779708	0.14889931905031936	0.13889689868801422	0.1306083272926858
1	277	nan	0	CAT	CAT	3202	3202	0	1	1	12	12	289	664.0	477.0	1.0	3.7774555665313247	0.9336573938616496	0.0	0.3058201058201058	0.11113605862744205	49.62768371076354	44.10215414239989	5.0990195135927845	1.880523941942219	1.4142135623730951	17.06210375702201	17.775017366421597	-8.097849871298902	180.76999999999978	0.482873851294904	14.14509841427207	24.309804584831	36.113726515322924	56.55294271931052	0.09019608050584793	0.1411764770746231	0.0313725471496582	0.054901957511901855	2.4092064241208018	2.200020798177811	0.2235294133424759	0.37254902720451355	0.250980406999588	0.3921568691730499	0.1047785067723857	0.1800726265543037	0.12496099140250147	0.19568492290418865
1	278	nan	0	CAT	CAT	3202	3202	0	1	1	12	12	547	772.0	479.0	1.0	2.1765445032002098	0.7531435833226909	0.0	0.3798611111111111	0.15594580863577384	45.99499296816308	39.66106403010388	6.324555320336759	2.390450072696779	2.0	29.434448191387787	30.258090000356187	-69.89991687883908	209.9479999999997	0.544278606965174	20.670588690787554	27.639216475188732	66.20392305776477	93.10980647802353	0.08627451211214066	0.12941177189350128	0.023529410362243652	0.03333333134651184	3.7241547008110576	1.9381454965267932	0.24313725531101227	0.37254902720451355	0.2666666805744171	0.37254902720451355	0.12303921839754496	0.1645191456856472	0.12103093794838166	0.17021902463989677
1	279	nan	0	CAT	CAT	3202	3202	0	1	1	12	12	190	852.0	482.0	1.0	2.9381270091885265	0.8008892746114924	0.0	0.35185185185185186	0.13622795035679164	32.378372561276564	27.202941017470888	4.0	1.6362549243559141	1.0	18.353051047676534	19.388573128630533	-0.45998030049070915	132.388	0.49673202614379086	15.35294146835804	14.776471018791199	32.30980457365513	27.039216421544552	0.11372549086809158	0.11764705926179886	0.054901957511901855	0.019607841968536377	2.2960644163288193	1.2013556984645113	0.27843138575553894	0.27450981736183167	0.3176470696926117	0.27450981736183167	0.1550802168521014	0.1492572830180929	0.17005160301923752	0.14231166537655027
1	280	nan	0	CAT	CAT	3202	3202	0	1	1	12	12	676	1021.0	488.0	1.0	1.6513963043481001	0.784908126284097	0.0	0.4418300653594771	0.15627095618733058	45.32034770978864	50.24937810560445	11.180339887498949	3.877943618067013	3.1622776601683795	26.766500416648707	28.0810387000095	2.3471689730688206	233.1519999999997	0.569023569023569	20.219608336687088	24.603922337293625	61.60784463584423	99.54902226477861	0.06666667014360428	0.10588235408067703	0.019607841968536377	0.035294122993946075	3.643903800425018	2.004206103420015	0.3176470696926117	0.30980393290519714	0.3176470696926117	0.30980393290519714	0.12254308082840659	0.14911468083208257	0.09113586484592341	0.14726186725558968
1	281	nan	0	CAT	CAT	3202	3202	0	1	1	12	12	127	636.0	492.0	1.0	3.959077611939115	0.5253722631624155	0.0	0.27608695652173915	0.09327920068297073	27.286107028591758	23.021728866442675	2.23606797749979	1.2142944703797014	1.0	17.705100627652307	23.2169976832847	71.45466694056105	130.80200000000002	0.36546762589928056	7.3725492507219315	19.0117651745677	9.737255211919546	22.67451035231352	0.06568627804517746	0.10588235408067703	0.011764705181121826	0.029411770403385162	0.7232678038142679	3.5406765027765816	0.125490203499794	0.5176470875740051	0.125490203499794	0.5176470875740051	0.07927472312604228	0.20442758252223334	0.07667130088125627	0.17853945159301984
1	282	nan	0	CAT	CAT	3202	3202	0	1	1	12	12	1106	818.0	507.0	1.0	2.2061620868086425	0.8432179999719206	0.0	0.37314439946018896	0.18998827034374707	69.36902048083934	58.240879114244144	8.06225774829855	2.847335665628695	2.23606797749979	35.82398705868022	37.29082690512728	50.19027546235765	270.46999999999923	0.6413453174833285	22.76862806454301	49.400001399219036	108.83921856805682	239.75686890631914	0.0784313753247261	0.18039216101169586	0.0156862735748291	0.03529411554336548	1.5200876253303526	0.6843711812116852	0.20000000298023224	0.4313725531101227	0.239215686917305	0.4313725531101227	0.10164566100242414	0.22053572053222784	0.0984079733888398	0.21677836248310953
1	283	nan	0	CAT	CAT	3202	3202	0	1	1	12	12	287	431.0	481.0	1.0	1.8007805241914345	0.6386111630172162	0.0	0.44153846153846155	0.19011748168495865	28.78423488696137	29.68164415931166	5.385164807134504	2.2239730838537675	2.0	20.12461179749811	22.15032033233374	-59.16059330728341	137.73199999999997	0.5911431513903191	13.827451311051846	13.568627819418907	36.294118486344814	33.69019702076912	0.0941176488995552	0.0941176488995552	0.019607841968536377	0.019607849419116974	1.6624857684970973	1.005291698573772	0.3176470696926117	0.21176470816135406	0.32549020648002625	0.21176470816135406	0.13169001248620804	0.12922502685160864	0.12646034315799587	0.11738744606539762
1	284	nan	0	CAT	CAT	3202	3202	0	1	1	12	12	1071	477.0	488.0	1.0	1.8681647201721128	0.8567288236397291	0.0	0.47494456762749443	0.2106336048764716	63.3936227223454	59.36328831862332	9.0	3.435757552090713	3.0	35.15720995421431	32.69634625915604	23.650335030076597	252.77599999999967	0.6735849056603773	26.231373243033886	28.149020448327065	123.81961095705628	150.76470986753702	0.08627451211214066	0.08627451211214066	0.0156862735748291	0.0470588281750679	2.254608748998405	5.486814551764053	0.3529411852359772	0.29411765933036804	0.3529411852359772	0.3843137323856354	0.12858516295604847	0.13798539435454443	0.11561121471247085	0.14077003722459105
1	285	nan	0	CAT	CAT	3202	3202	0	1	1	12	12	612	1098.0	481.0	1.0	1.4997939888065797	0.7331018035201864	0.0	0.5666666666666667	0.2855420180675257	39.98565704057009	40.024992192379	9.433981132056603	3.345622987828784	2.8284271247461903	24.73863375370596	27.195001891726037	-11.05302244893833	164.11399999999995	0.7486238532110091	21.411765310913324	19.921569123864174	73.0666689015925	77.34117844328284	0.07058823853731155	0.09019608050584793	0.019607841968536377	0.0313725546002388	5.41859376151178	1.3308980484595878	0.37254902720451355	0.25882354378700256	0.37254902720451355	0.25882354378700256	0.1540414770569304	0.14332064117887894	0.11938998186534722	0.12637447458052753
1	286	nan	0	CAT	CAT	3202	3202	0	1	1	12	12	288	891.0	477.0	1.0	3.60490745718242	0.8986823793471892	0.0	0.2727272727272727	0.11337278099284417	47.08461703520485	38.600518131237564	4.47213595499958	1.7009729027570066	1.4142135623730951	17.552018392004147	20.65131416156829	-49.036114575633846	178.66799999999986	0.47251845775225587	14.59607881307602	24.439216323196888	28.4235301874578	54.42353083193302	0.07450980693101883	0.1568627506494522	0.0156862735748291	0.023529410362243652	3.0562122596921437	0.6875491967239367	0.23529411852359772	0.32549020648002625	0.23529411852359772	0.3333333432674408	0.10654072126332861	0.17838844031530576	0.09869281315089513	0.1889705931664341
1	287	nan	0	CAT	CAT	3202	3202	0	1	1	12	12	322	1055.0	470.0	1.0	3.3999511136823792	0.8228444829859561	0.0	0.33541666666666664	0.11288971914083856	45.90352023458018	40.024992192379	3.1622776601683795	1.458004715630892	1.4142135623730951	20.9078628349169	26.08543850844666	82.46370863680106	189.32399999999967	0.4687045123726347	14.69803960248828	17.60392207093537	31.133334178477526	36.41960889659822	0.062745101749897	0.05882352963089943	0.019607845693826675	0.05098038911819458	2.679948161458899	2.8872732230529663	0.26274511218070984	0.23137255012989044	0.26274511218070984	0.24313725531101227	0.09244050064458037	0.11071649101217212	0.09668737322508549	0.11310437545527398
1	288	nan	0	CAT	CAT	3202	3202	0	1	1	12	12	505	406.0	507.0	1.0	2.2312090783392504	0.5505455187185085	0.0	0.3083028083028083	0.10449777387152333	41.120363103725815	43.01162633521314	7.615773105863909	2.6754580228412044	2.0	33.54101966249684	34.32749072513955	41.25991111464808	246.43199999999953	0.4308873720136518	22.67058888822794	27.905883118510246	79.98823742568493	76.23921778798103	0.12156862765550613	0.12156862765550613	0.03529411554336548	0.027450978755950928	2.067380001780404	1.1490651563388483	0.29411765933036804	0.34117648005485535	0.3137255012989044	0.34117648005485535	0.13104386640594184	0.1613056827659552	0.15839254935779193	0.15096874809501196
1	289	nan	0	CAT	CAT	3202	3202	0	1	1	12	12	894	501.0	491.0	1.0	2.16978060341079	0.9008934579310769	0.0	0.45060483870967744	0.2106293907568974	64.42483596104786	61.98386886924694	8.48528137423857	3.0471670772563986	2.8284271247461903	27.84	27.96297478903522	14.055926775985808	230.94799999999967	0.7195171026156941	16.70196120813489	39.07451090961695	77.36470780521631	185.96863262355328	0.07058823853731155	0.13725490868091583	0.0156862735748291	0.05098038911819458	1.5145766175360795	5.418878309998802	0.13725490868091583	0.4156862795352936	0.1411764770746231	0.5764706134796143	0.08837016512240682	0.20674344396622724	0.08653770448010774	0.20801860472433253
1	290	nan	0	CAT	CAT	3202	3202	0	1	1	12	12	592	673.0	488.0	1.0	2.9721239811763764	0.8850745892336318	0.0	0.3138918345705196	0.12391834075444667	60.64790145491324	51.22499389946279	7.0710678118654755	2.3365419511753553	2.0	29.508325014073346	28.228518107221184	-36.713186565883866	245.01799999999955	0.5229681978798586	20.666667211800814	30.60392225906253	66.16862918063998	94.51372795179486	0.0784313753247261	0.11372549086809158	0.023529410362243652	0.04313725233078003	3.1555631727714437	3.879482702367048	0.23529411852359772	0.27843138575553894	0.239215686917305	0.29411765933036804	0.10934744556508368	0.16192551459821444	0.11177133307540538	0.15965156748613998
1	291	nan	0	CAT	CAT	3202	3202	0	1	1	12	12	189	899.0	483.0	1.0	3.7952482293453365	0.893168158196054	0.0	0.27155172413793105	0.1184560999381097	38.995442988368616	29.832867780352597	4.47213595499958	1.5870103190099398	1.0	16.35247121743766	17.537141730538405	-52.536723603104875	141.59799999999998	0.4548736462093863	10.603921879082918	18.890196554362774	19.623529955744743	35.44313807785511	0.0784313753247261	0.16078431904315948	0.011764705181121826	0.019607841968536377	2.9553952321543817	0.48275478209583017	0.2705882489681244	0.26274511218070984	0.2705882489681244	0.2666666805744171	0.10295069785517397	0.18339996654721138	0.10382820082404626	0.18752983109976248
1	292	nan	0	CAT	CAT	3202	3202	0	1	1	12	12	448	939.0	484.0	1.0	2.173372868198101	0.634570923642648	0.0	0.3705541770057899	0.09589803941786154	39.405493247551675	45.803929962395145	5.656854249492381	2.059900081476141	1.4142135623730951	29.595899063541054	30.45511212602964	-68.1081204715467	242.2919999999997	0.474827768945416	12.07058859989047	19.40784367546439	28.945098895579576	39.96470710635185	0.05098039284348488	0.06666667014360428	0.011764705181121826	0.011764705181121826	1.1573133663155317	3.647616631481675	0.10980392247438431	0.2980392277240753	0.10980392247438431	0.2980392277240753	0.06937119884994523	0.11153933146818616	0.06460959574906155	0.08920693550524968
1	293	nan	0	CAT	CAT	3202	3202	0	1	1	12	12	428	601.0	492.0	1.0	1.9069633912267416	0.629988740804544	0.0	0.4099616858237548	0.14405903022155625	36.02176085998414	35.90264614203248	6.0	2.54056609377606	2.23606797749979	27.883093911365698	27.974653164061976	-49.486571693902356	193.22199999999975	0.558382257012394	14.603921990841627	31.235294982790947	36.98431485518813	89.26274734735489	0.06666667014360428	0.1725490242242813	0.011764705181121826	0.027450978755950928	1.2195514147325146	0.14140173060250374	0.32156863808631897	0.49803921580314636	0.32156863808631897	0.49803921580314636	0.10284452106226498	0.21996686607599258	0.08641195059623395	0.20855782090503477
1	294	nan	0	CAT	CAT	3202	3202	0	1	1	12	12	535	1121.0	498.0	1.0	2.03853917295264	0.7976084895550144	0.0	0.4863636363636364	0.15178636765723358	45.124953088666985	45.221676218380054	8.94427190999916	3.006958577807785	2.23606797749979	24.0	27.21826665006489	-4.450606933751573	210.45799999999977	0.5541170378042465	14.525490656495094	17.015686731785536	40.2392169944942	48.643138621002436	0.054901961237192154	0.07058823853731155	0.011764705181121826	0.0156862735748291	4.012471075213612	1.4598315460527655	0.2980392277240753	0.2823529541492462	0.2980392277240753	0.2823529541492462	0.09193348516769047	0.10769421982142745	0.07521348970933495	0.09092175443178026
1	295	nan	0	CAT	CAT	3202	3202	0	1	1	12	12	800	709.0	486.0	1.0	1.4048887573995887	0.48558101824897265	0.0	0.4645760743321719	0.19494472142531538	40.27756522277291	42.05948168962618	10.63014581273465	3.775228070656965	3.0	38.0	35.210311978420776	-62.80660996225486	227.08799999999948	0.6683375104427737	23.349020205438137	35.772550098598	87.3843159750104	175.6705935522914	0.0784313753247261	0.16470588743686676	0.0156862735748291	0.050980404019355774	3.0564208727416036	0.18633647478826057	0.30980393290519714	0.40392157435417175	0.30980393290519714	0.40392157435417175	0.13734717767904786	0.21042676528587062	0.109230394968763	0.21958824194036425
1	296	nan	0	CAT	CAT	3202	3202	0	1	1	12	12	543	1225.0	483.0	1.0	2.895408282341114	0.5896509608611697	-1.0	0.3094017094017094	0.10897776181839657	49.20509441922189	46.486557196677836	5.0990195135927845	1.9787140223507043	1.4142135623730951	32.17261138106329	39.7408972683801	39.42051197088341	250.22799999999958	0.5025451180009255	22.50588301382959	17.533333756029606	80.1333355922252	50.24706005305052	0.0784313753247261	0.07058823853731155	0.03529411554336548	0.019607841968536377	5.241781232539083	2.5510593781656397	0.35686275362968445	0.2666666805744171	0.43529412150382996	0.2666666805744171	0.1130948895167316	0.08810720480416888	0.14757520366892302	0.09253602219714645
1	297	nan	0	CAT	CAT	3202	3202	0	1	1	12	12	313	841.0	503.0	1.0	2.327978340677495	0.6937217109032093	0.0	0.40025575447570333	0.17494744441351162	34.97354306922523	33.61547262794322	5.0	1.800249135149644	1.4142135623730951	22.0	25.189454649593195	-6.898517250457682	149.94200000000004	0.5817843866171004	13.223529677838087	25.57647129893303	30.56470661237836	70.11372736096382	0.07450980693101883	0.16470588743686676	0.011764705181121826	0.050980404019355774	2.0436514789731355	0.4988417180787609	0.24705882370471954	0.4000000059604645	0.24705882370471954	0.4274509847164154	0.10838958752326301	0.20964320736830352	0.09765081984785418	0.22400551872512403
1	298	nan	0	CAT	CAT	3202	3202	0	1	1	12	12	310	1168.0	490.0	1.0	1.6956431829940544	0.5344423977735143	0.0	0.45857988165680474	0.2240094667228959	27.974920140194794	29.068883707497267	5.656854249492381	2.2493566960455307	2.0	20.506096654409877	23.644539587513275	-31.164682178095525	131.87200000000004	0.6458333333333334	16.65098088607192	10.172549311071634	65.37647237628698	31.345098827034235	0.10588235408067703	0.08235294371843338	0.10196079313755035	0.0156862735748291	2.5050322401350793	0.9461031118075379	0.4000000059604645	0.1725490242242813	0.48235294222831726	0.1725490242242813	0.15708472534030113	0.09596744633086447	0.2108918463751193	0.10111322202269107
1	299	nan	0	CAT	CAT	3202	3202	0	1	1	12	12	205	908.0	486.0	1.0	4.867961928547536	0.8592793430002681	0.0	0.24492234169653523	0.07796852361447106	44.88161730101971	37.64306044943742	3.605551275463989	1.413254601180447	1.0	22.430804345955973	22.957243856389454	-45.20564345498798	181.76999999999984	0.3543647363872083	12.666666995733976	25.52941243350506	21.619608346372843	41.17647171020508	0.08235294371843338	0.16078431904315948	0.011764705181121826	0.0313725471496582	2.840436305676208	0.5271977899789987	0.239215686917305	0.42352941632270813	0.25882354378700256	0.42352941632270813	0.09819121702119361	0.19790242196515548	0.10546150412864802	0.2008608376107565
1	300	nan	0	CAT	CAT	3202	3202	0	1	1	12	12	440	383.0	511.0	1.0	2.501672166324571	0.712744424446615	0.0	0.3497615262321145	0.1463176872954965	43.34385789371893	38.58756276314948	5.830951894845301	2.24503976195719	2.0	26.49956037846457	30.40241469116687	62.964955634709696	194.3939999999998	0.504297994269341	19.101961243897676	22.901961408555508	71.1686292104423	60.64313888922334	0.10588235408067703	0.10588235408067703	0.05490196496248245	0.023529410362243652	2.3819286326469737	1.893344140694476	0.2705882489681244	0.3803921639919281	0.30588236451148987	0.3803921639919281	0.12906730570201133	0.1547429824902399	0.16174688456918707	0.13782531565732575
1	301	nan	0	CAT	CAT	3202	3202	0	1	1	12	12	467	449.0	524.0	1.0	2.903035929458861	0.8972110658200075	0.0	0.36484375	0.14399544606467918	53.72898092994773	47.80167361086848	5.656854249492381	2.2344136045282927	2.0	24.075066111854305	23.726824035380176	65.84964014464853	201.87799999999967	0.5306818181818181	19.733333833515644	24.278432060033083	61.227452494204044	63.73333504423499	0.0941176488995552	0.10196078568696976	0.0313725471496582	0.027450978755950928	1.6153514203601647	1.8288067823200274	0.22745098173618317	0.3019607961177826	0.2549019753932953	0.3019607961177826	0.12649572970202336	0.1556309747438018	0.13110803531949475	0.1364739508441863
1	302	nan	0	CAT	CAT	3202	3202	0	1	1	12	12	384	1187.0	495.0	1.0	2.3267914163171413	0.8984155541365345	0.0	0.3870967741935484	0.17088150768415977	43.67926715549615	41.036569057366385	5.385164807134504	2.0884404299849937	2.0	21.069493749945224	19.181589516973208	36.60439420532767	168.04399999999993	0.6168674698795181	13.517647460103035	11.701961118727922	45.015687454491854	34.08235386107117	0.06666667014360428	0.07058823853731155	0.04313725233078003	0.019607841968536377	3.666045114832594	2.1658344954267124	0.35686275362968445	0.239215686917305	0.35686275362968445	0.239215686917305	0.10560662078205496	0.0914215712400619	0.11722835274607253	0.08875612984653951
1	303	nan	0	CAT	CAT	3202	3202	0	1	1	12	12	170	640.0	510.0	1.0	2.214883568043593	0.6608239889041649	0.0	0.4292929292929293	0.1665703519938583	24.80996405846743	22.80350850198276	4.0	1.5765750371866902	1.0	16.01938480888615	18.620892970191417	80.61879956980798	113.24800000000005	0.5379746835443038	7.345098223537207	11.823529716581106	13.572549402713776	21.701961297541857	0.06666667014360428	0.09803921729326248	0.011764705181121826	0.02352941781282425	0.6590107432831035	1.2698735140862034	0.13333334028720856	0.239215686917305	0.13333334028720856	0.239215686917305	0.08540811887833961	0.13748290368117566	0.07983852589831633	0.12765859586789327
1	304	nan	0	CAT	CAT	3202	3202	0	1	1	12	12	166	957.0	500.0	1.0	7.375318782622049	0.6831193713667231	0.0	0.1627450980392157	0.04837030116146371	45.0859151875892	34.0147027033899	3.1622776601683795	1.2276619816913465	1.0	26.04478135516116	32.92654743108751	0.35968745778070205	207.6679999999997	0.2302357836338419	15.149019952863455	24.231373108923435	18.254902381449938	29.278432108461857	0.08235294371843338	0.1411764770746231	0.0156862735748291	0.03529411554336548	2.8257974274647135	0.390149630132345	0.24705882370471954	0.2862745225429535	0.24705882370471954	0.2862745225429535	0.11564137368598057	0.18497231380857584	0.1099692914545177	0.17637609703892684
1	305	nan	0	CAT	CAT	3202	3202	0	1	1	12	12	494	736.0	521.0	1.0	2.927470817056522	0.7567070990469694	0.0	0.25333333333333335	0.08842923176999308	50.776540189575655	49.040799340956916	6.4031242374328485	2.1674100335129403	1.4142135623730951	30.363296575531454	33.19536911860012	-65.19051752206833	264.95399999999927	0.42715088629485515	22.403922151774168	42.45098157227039	49.98431519418955	102.27451253682375	0.07058823853731155	0.1666666716337204	0.019607841968536377	0.039215683937072754	4.464729104247958	0.7315386102086573	0.2666666805744171	0.35686275362968445	0.2666666805744171	0.35686275362968445	0.11729802173703753	0.22225644802235808	0.10118282427973593	0.20703342618790233
1	306	nan	0	CAT	CAT	3202	3202	0	1	1	12	12	620	798.0	521.0	1.0	2.3659362377787914	0.8769142687284945	0.0	0.379436964504284	0.20712424698814907	55.06169770461131	49.040799340956916	7.615773105863909	2.3567888408159545	2.0	24.748737341529164	26.465229889728526	42.30437021779927	193.94799999999972	0.6648793565683646	23.4039221778512	28.62745175510645	87.21568838506937	113.32549277693033	0.10588235408067703	0.14901961386203766	0.0313725471496582	0.03529411554336548	0.6810629939757479	1.7218223984434207	0.239215686917305	0.32156863808631897	0.2549019753932953	0.32156863808631897	0.14627451361157	0.1789215734694153	0.14067046513720866	0.18278305286601668
1	307	nan	0	CAT	CAT	3202	3202	0	1	1	12	12	265	1011.0	505.0	1.0	2.399378374561308	0.7941581078772896	0.0	0.3680555555555556	0.12511312663323948	34.41230267388664	36.40054944640259	6.0	2.1294469004097487	2.0	18.569002672788024	20.912741670244127	-1.8400100349326953	163.14599999999996	0.462882096069869	15.705882757902145	16.22352985292673	27.517647780478	39.96862853318453	0.06666667014360428	0.1225490216165781	0.019607841968536377	0.0313725471496582	4.4373515305978275	0.2920907329671669	0.41960784792900085	0.21176470816135406	0.41960784792900085	0.27450981736183167	0.14023109605269773	0.14485294511541724	0.10384018030369056	0.15082501333277182
1	308	nan	0	CAT	CAT	3202	3202	0	1	1	12	12	239	1177.0	495.0	1.0	2.9349534699244897	0.8922290706771128	0.0	0.3556547619047619	0.14642818706997468	38.53673237706765	34.0147027033899	5.0	1.725529492940565	1.4142135623730951	19.0	17.402536611296956	-65.64165594207803	143.21599999999998	0.5382882882882883	10.258823819458485	9.819608096033335	25.678432125598192	21.65490247681737	0.06666667014360428	0.06666667014360428	0.02352941408753395	0.019607841968536377	3.7333045305297685	2.3582111882865053	0.29411765933036804	0.20392157137393951	0.29411765933036804	0.20392157137393951	0.0907860514996326	0.08689918669056049	0.10744113860082925	0.09060628651388021
1	309	nan	0	CAT	CAT	3202	3202	0	1	1	12	12	365	418.0	512.0	1.0	1.8781219172670018	0.5338857250334282	0.0	0.4828042328042328	0.23135829817450063	31.92687457693537	31.240998703626616	4.47213595499958	1.9542825990370316	2.0	25.4911749434976	26.99598081482646	-36.37713617721982	140.80200000000002	0.6919431279620855	21.53725554794073	15.482353337109089	65.34509984403849	48.36862885206938	0.10980392247438431	0.10588235408067703	0.05882352590560913	0.023529410362243652	2.0406015772618744	1.4294412269240409	0.3450980484485626	0.24705882370471954	0.35686275362968445	0.24705882370471954	0.18098534073899775	0.13010380955553857	0.1790276708055849	0.13251679137553254
1	310	nan	0	CAT	CAT	3202	3202	0	1	1	12	12	584	479.0	506.0	1.0	1.3641312514449808	0.7463836889079313	0.0	0.553030303030303	0.27396504830317936	37.5118914063992	37.44329045369811	9.055385138137417	3.310429513167503	3.0	26.870057685088806	24.96475948743276	-51.22269642385808	163.6679999999998	0.7648984937786509	13.74509833753109	21.752941854298115	59.690197460353374	96.3372577354312	0.08627451211214066	0.1411764770746231	0.011764705181121826	0.019607841968536377	0.5400014800304362	0.6030319765219966	0.21960784494876862	0.29019609093666077	0.21960784494876862	0.29019609093666077	0.11084756723815395	0.17542695043788803	0.1022092422266325	0.1649610577661493
1	311	nan	0	CAT	CAT	3202	3202	0	1	1	12	12	876	1104.0	504.0	1.0	1.9610011230671411	0.7827950429119471	0.0	0.43668993020937186	0.17004759993063753	56.1254531719356	58.008620049092706	9.219544457292887	2.8667659357009554	2.23606797749979	33.0	34.925725461339276	-3.5507739975235055	254.4319999999995	0.6145212206243423	21.52941232547164	26.73333407752216	81.40000241436064	117.30588577035815	0.062745101749897	0.10196078568696976	0.0156862735748291	0.0313725471496582	3.30398819173886	1.2387807343958357	0.3333333432674408	0.26274511218070984	0.3333333432674408	0.29411765933036804	0.10060473049285813	0.12492212185758018	0.0929223771853432	0.13391082850497504
1	312	nan	0	CAT	CAT	3202	3202	0	1	1	12	12	256	599.0	510.0	1.0	4.585168942873763	0.9168991106693959	0.0	0.28349944629014395	0.09014464510878549	50.765094351734284	42.95346318982906	5.656854249492381	1.8027012259623847	1.0	20.0	20.261316534864363	8.062978568806576	188.9099999999999	0.38994668697638996	17.568627923727036	28.8509811013937	30.078432206064463	65.01176637411118	0.08235294371843338	0.1725490242242813	0.019607841968536377	0.06666667759418488	1.0061576968940316	1.493003071309683	0.32549020648002625	0.48627451062202454	0.32549020648002625	0.4901960790157318	0.1320949467949401	0.21692466993529097	0.11749387580493931	0.2539522123988718
1	313	nan	0	CAT	CAT	3202	3202	0	1	1	12	12	595	689.0	494.0	1.0	1.6026454464707558	0.6174957236468654	0.0	0.4225852272727273	0.17628350307859125	38.739512487922994	43.41658669218482	9.433981132056603	3.294676415219114	2.8284271247461903	30.142196336697165	30.47150250072086	-84.68982595093404	205.9479999999996	0.5793573515092503	20.541176985949278	27.64705964177847	64.12157023325562	118.70588587969542	0.08235294371843338	0.15294118225574493	0.013725489377975464	0.03529411554336548	1.5352151450253277	0.7819081705677738	0.4000000059604645	0.3490196168422699	0.4000000059604645	0.4000000059604645	0.1351393222759821	0.18188855027485834	0.10776734492984139	0.19950569055410994
1	314	nan	0	CAT	CAT	3202	3202	0	1	1	12	12	511	953.0	532.0	1.0	2.719452292924917	0.8512203474455987	0.0	0.2957175925925926	0.11520807973582094	52.655594324447016	47.265209192385896	9.0	2.800801521725687	2.0	30.858542369258103	27.63410138821668	82.06736466691277	236.0879999999996	0.47314814814814815	20.333333909511566	30.83921641856432	66.70196263864636	84.92157068476081	0.08529412001371384	0.13333334028720856	0.027450978755950928	0.0313725471496582	1.451838223830875	0.5994999616067486	0.3294117748737335	0.3176470696926117	0.3450980484485626	0.3176470696926117	0.11553030630404298	0.17522282056002456	0.13053221651398506	0.16618702678035382
1	315	nan	0	CAT	CAT	3202	3202	0	1	1	12	12	213	1134.0	512.0	1.0	3.8814006322178485	0.9155894344151022	0.0	0.3597972972972973	0.12195780736863766	42.57861822173116	36.6742416417845	3.1622776601683795	1.421425792964541	1.0	14.707821048680188	17.121475354939786	3.096347619365166	148.146	0.49248554913294795	7.333333561196923	9.05098064430058	12.73333371244371	15.133333774283528	0.05098039284348488	0.05882352963089943	0.00784313678741455	0.011764708906412125	0.135210066872914	1.1132393388602901	0.0941176488995552	0.14901961386203766	0.0941176488995552	0.14901961386203766	0.06162465177476406	0.07605866087647546	0.059780909448092535	0.07104851537222313
1	316	nan	0	CAT	CAT	3202	3202	0	1	1	12	12	514	497.0	508.0	1.0	1.906402857204215	0.7736866126842291	0.0	0.44310344827586207	0.2199755192211963	42.201746229546245	39.319206502675	8.54400374531753	2.800114175968695	2.23606797749979	24.88042231806104	26.737696428603567	8.437456429994018	171.35599999999988	0.6400996264009965	14.37647096067667	23.952941730618477	52.86274630203843	88.30588456988335	0.09019608050584793	0.14901961386203766	0.011764705181121826	0.023529410362243652	0.7000498342722921	1.0206101432504577	0.21960784494876862	0.2666666805744171	0.21960784494876862	0.27450981736183167	0.10196078695515369	0.16987901936608849	0.10284580992614481	0.17180133184802207
1	317	nan	0	CAT	CAT	3202	3202	0	1	1	12	12	137	901.0	525.0	1.0	5.7912801696885445	0.726981934468506	0.0	0.17564102564102563	0.06101200221149629	37.07048859520288	30.528675044947494	2.23606797749979	1.1273189686385165	1.0	21.083381423944708	25.454695136334706	-26.414878546944273	167.9799999999998	0.29148936170212764	13.094117917120457	17.39607895165682	16.86274541169405	19.737255461513996	0.09117647260427475	0.0941176488995552	0.023529410362243652	0.029411770403385162	2.606144106664717	3.766925602703315	0.23529411852359772	0.30980393290519714	0.23529411852359772	0.30980393290519714	0.1158771497090306	0.15394760134209573	0.12308573293207335	0.14406755811324085
1	318	nan	0	CAT	CAT	3202	3202	0	1	1	12	12	149	941.0	531.0	1.0	6.789682810867581	0.9110458819238503	0.0	0.16230936819172112	0.05533938442813873	46.92143002155734	40.0	3.605551275463989	1.2566559415146223	1.0	17.44133022449836	19.345939522483267	52.00626528259218	183.94199999999984	0.2832699619771863	12.760784648358822	22.666667260229588	19.627451464533806	26.47451052814722	0.08235294371843338	0.125490203499794	0.027450986206531525	0.05098038911819458	3.584570915763281	2.8502024224772597	0.24313725531101227	0.364705890417099	0.27843138575553894	0.364705890417099	0.11000676420998984	0.19540230396749644	0.13172786217807925	0.17768127871239744
1	319	nan	0	CAT	CAT	3202	3202	0	1	1	12	12	121	669.0	506.0	1.0	4.049211232699658	0.8108767039574788	0.0	0.26304347826086955	0.10237345436559585	30.521511710833423	23.769728648009426	2.8284271247461903	1.2396796875388962	1.0	14.4	17.86170840263277	-56.34487113956698	121.87200000000006	0.40066225165562913	10.411764975637197	14.533333711326122	15.270588617771864	20.454902470111847	0.08235294371843338	0.12941177189350128	0.019607841968536377	0.037254899740219116	3.0460037214197646	1.5347592746208858	0.33725491166114807	0.2823529541492462	0.33725491166114807	0.2823529541492462	0.12544295151370116	0.1751004061605557	0.12620321171712284	0.169048780744726
1	320	nan	0	CAT	CAT	3202	3202	0	1	1	12	12	312	840.0	515.0	1.0	2.635480519381513	0.8746921641712273	0.0	0.42162162162162165	0.16101647295411964	41.18865599212355	36.6742416417845	5.0	1.8182677841722108	1.4142135623730951	19.0	19.963271706780862	-0.10266685331257443	156.044	0.5831775700934579	10.345098294317722	20.109804458916187	24.309804584831	48.29411894083023	0.06666667014360428	0.10980392247438431	0.011764705181121826	0.03921569138765335	1.395966695895042	2.1095266777189527	0.12156862765550613	0.27450981736183167	0.12156862765550613	0.29411765933036804	0.08276078635454177	0.1608784356713295	0.07791604033599679	0.15478884275907126
1	321	nan	0	CAT	CAT	3202	3202	0	1	1	12	12	425	724.0	526.0	1.0	2.9779692081046254	0.6452049800024571	0.0	0.24766899766899766	0.10315877841901162	45.104477697663036	43.289721643826724	6.0	2.087058066714702	2.0	35.6	34.46024997572436	34.318123197053524	227.53399999999974	0.40963855421686746	16.984314177185297	35.011765725910664	41.11372650042176	101.02745396643877	0.0784313753247261	0.16078431904315948	0.0156862735748291	0.07058824598789215	2.0686428427803714	3.147789456801384	0.24313725531101227	0.45098039507865906	0.24313725531101227	0.4901960790157318	0.10356289132430059	0.21348637637750403	0.09673818000099238	0.23771165639162065
1	322	nan	0	CAT	CAT	3202	3202	0	1	1	12	12	807	753.0	542.0	1.0	2.120012835646709	0.7745424671978008	0.0	0.3842857142857143	0.16344731383317132	55.753944898087155	51.86520991955976	9.219544457292887	3.297006902168935	2.8284271247461903	35.4075048925356	35.265591711556105	-68.13957904448057	249.08799999999968	0.586909090909091	19.298039700835943	41.96470692008734	77.3568647261709	156.41176895797253	0.07450980693101883	0.1411764770746231	0.0156862735748291	0.047058820724487305	3.799938070301828	3.1746865818847696	0.22745098173618317	0.4000000059604645	0.3137255012989044	0.4156862795352936	0.09947443144760795	0.21631292226849144	0.09585732927654386	0.19381879672611219
1	323	nan	0	CAT	CAT	3202	3202	0	1	1	12	12	168	1008.0	518.0	1.0	4.073604993697335	0.7903833756312677	0.0	0.2709677419354839	0.08762866013431761	35.61963276027266	30.265491900843113	4.0	1.4781900990813885	1.0	17.078992089784446	21.821033564257867	7.487370544217737	155.21599999999998	0.3660130718954248	18.47843189537525	14.752941630780697	24.160785004496574	22.94509869813919	0.08235294371843338	0.11372549086809158	0.023529410362243652	0.02352941781282425	4.50447155817936	0.46633733585145315	0.4901960790157318	0.21176470816135406	0.4901960790157318	0.21176470816135406	0.17940225141141022	0.14323244301728832	0.14381419645533675	0.1365779684413047
1	324	nan	0	CAT	CAT	3202	3202	0	1	1	12	12	287	1181.0	530.0	1.0	3.024099928574896	0.8427160619827044	0.0	0.32837528604118993	0.13503596693851477	41.40432911403615	37.05401462729781	3.605551275463989	1.632237431378818	1.4142135623730951	20.53360333646731	22.29036345375453	-10.622272021394489	163.42599999999987	0.4982638888888889	8.30980414710939	9.207843387499452	18.733333883807063	21.501961382105947	0.05098039284348488	0.06176470872014761	0.011764708906412125	0.0156862735748291	1.5660028542149456	1.5860266754915622	0.21960784494876862	0.125490203499794	0.21960784494876862	0.13333334028720856	0.06647843317687512	0.07366274709999561	0.06527294036169709	0.07491972607005556
1	325	nan	0	CAT	CAT	3202	3202	0	1	1	12	12	372	1214.0	516.0	1.0	2.413078728570769	0.855771676274151	0.0	0.4492753623188406	0.17168080763347493	42.47210915404914	35.510561809129406	5.0	1.9497697137041214	2.0	22.0	21.973102291555747	-5.0080473461175785	165.01199999999986	0.5839874411302982	9.101961040869355	10.639216005802155	26.874510588124394	29.396079293452203	0.054901961237192154	0.06666667014360428	0.011764708906412125	0.011764705181121826	0.903615563674509	1.2759604655268568	0.14509804546833038	0.15294118225574493	0.14509804546833038	0.15294118225574493	0.06843579729976959	0.07999410530678312	0.07224330803259246	0.07902171853078549
1	326	nan	0	CAT	CAT	3202	3202	0	1	1	12	12	804	341.0	523.0	1.0	2.1431116574390687	0.7021154236269768	0.0	0.44816053511705684	0.1599958017722858	53.93141338660336	48.33218389437829	6.324555320336759	2.481075579119346	2.23606797749979	36.38034375544994	38.40257218776848	79.48885092063563	251.29199999999958	0.5734664764621968	27.172549664974213	30.415687076747417	122.4000029116869	122.1411795411259	0.11372549086809158	0.08235294371843338	0.03921569138765335	0.0313725471496582	0.38494538038450643	6.231778045992943	0.2862745225429535	0.43529412150382996	0.2862745225429535	0.48235294222831726	0.13319877286752066	0.1490965052781736	0.15223880959165037	0.15191688997652475
1	327	nan	0	CAT	CAT	3202	3202	0	1	1	12	12	164	908.0	534.0	1.0	2.975448652515755	0.8083479088344746	0.0	0.2892416225749559	0.12928954863199454	30.413703039464774	27.51363298439521	4.123105625617661	1.5915359902611683	1.0	14.621783465916117	17.904701146823374	-57.13694316748474	126.25400000000008	0.4606741573033708	9.007843401283026	14.039216093719006	17.55294169858098	21.145098611712456	0.09019608050584793	0.0941176488995552	0.0156862810254097	0.023529410362243652	0.9128728021180588	2.6582051441914643	0.16470588743686676	0.4156862795352936	0.16470588743686676	0.4156862795352936	0.09791134131829375	0.1526001749317283	0.10703013230842061	0.1289335281201979
1	328	nan	0	CAT	CAT	3202	3202	0	1	1	12	12	643	1026.0	535.0	1.0	2.470412365891566	0.8301322543818245	0.0	0.3820558526440879	0.11869144390097507	55.5233124668993	52.839379254491625	7.0710678118654755	2.1824223459576286	2.0	31.506971145593013	30.957940908193546	-77.71324907934958	260.9159999999995	0.5507494646680943	14.450980795547366	23.04705946147442	47.82745239697397	76.7921589948237	0.062745101749897	0.08627451211214066	0.011764708906412125	0.0313725471496582	1.3479128322349538	2.9173228859465503	0.1764705926179886	0.23529411852359772	0.1764705926179886	0.239215686917305	0.06981150142776506	0.11133845150470734	0.07438173001084598	0.11942793000750186
1	329	nan	0	CAT	CAT	3202	3202	0	1	1	12	12	530	1233.0	540.0	1.0	1.9801122320663138	0.7487536761567503	-1.0	0.3521594684385382	0.14457080569093897	43.09107799077739	42.01190307520001	6.708203932499369	2.2554779503462887	2.0	27.3362532611563	28.562849859577188	-31.71802690759653	214.6359999999997	0.5853119823302044	24.145098596811295	14.94509844854474	86.95294327288866	41.10196191817522	0.0784313753247261	0.060784315690398216	0.05490196496248245	0.0156862773001194	3.949754910409198	1.6239945935944193	0.49803921580314636	0.16078431904315948	0.5215686559677124	0.16078431904315948	0.139567043912204	0.08638785230372682	0.16406215711865785	0.07755087154372683
1	330	nan	0	CAT	CAT	3202	3202	0	1	1	12	12	778	542.0	517.0	1.0	1.4292585607261896	0.7669275944282308	0.0	0.5006435006435006	0.2952175281816692	44.78275015446979	45.0	10.63014581273465	3.7519799898112858	3.1622776601683795	27.59600332701758	28.73859727270791	-51.80517821418261	181.9799999999998	0.7473583093179635	16.458823960274458	23.062745720148087	97.98823773860931	122.16078773140907	0.09019608050584793	0.0941176488995552	0.027450978755950928	0.04313725233078003	0.42921594894353926	3.9239547349774018	0.25882354378700256	0.4313725531101227	0.32549020648002625	0.5647059082984924	0.11509667105087033	0.16127794209893767	0.12594889169487059	0.1570190073668497
1	331	nan	0	CAT	CAT	3202	3202	0	1	1	12	12	377	1135.0	540.0	1.0	3.415228402918806	0.8217232080361607	0.0	0.3020833333333333	0.11941044451354242	49.73672136625101	41.773197148410844	5.385164807134504	1.910218957771625	1.4142135623730951	26.879360111431225	28.344301180913533	61.329579455960896	199.18399999999977	0.46978193146417446	15.862745527178049	20.117647651582956	38.52941280603409	48.38039360195398	0.07058823853731155	0.08235294371843338	0.019607841968536377	0.039215683937072754	4.101250415745543	2.971404815021818	0.24313725531101227	0.2823529541492462	0.24313725531101227	0.2823529541492462	0.09976569513948459	0.12652608585901232	0.10220003396826018	0.12832995650385673
1	332	nan	0	CAT	CAT	3202	3202	0	1	1	12	12	203	621.0	544.0	1.0	3.389443587527553	0.840475144077178	0.0	0.3338815789473684	0.10935680778179856	36.82410651952434	33.61547262794322	4.123105625617661	1.6644368274374128	1.0	17.960512242138307	19.953145844815367	85.80843394921405	152.7319999999999	0.4323748668796592	11.137255158275366	28.42745168507099	20.886274956166744	62.56078578531742	0.08627451211214066	0.22058823704719543	0.011764705181121826	0.0784313827753067	1.0022931850012715	1.8330840694350392	0.250980406999588	0.501960813999176	0.250980406999588	0.501960813999176	0.10506844488939024	0.2681835064629339	0.10288805397126476	0.30818121076511046
1	333	nan	0	CAT	CAT	3202	3202	0	1	1	12	12	325	773.0	541.0	1.0	2.0377814197237196	0.8132067762245733	0.0	0.3869047619047619	0.2162496500290505	35.517094029931485	33.015148038438355	5.0	1.9852673788049005	2.0	20.146415283630184	20.670055869324376	-48.44697363481984	137.42600000000004	0.6728778467908902	10.964706145226955	24.078431993722916	32.60392240062356	73.05882572382689	0.08235294371843338	0.1764705926179886	0.0156862735748291	0.04509805142879486	1.0630584405397876	1.7380870426035349	0.22745098173618317	0.3686274588108063	0.22745098173618317	0.3686274588108063	0.10152505690024959	0.2229484443863233	0.10031976123268788	0.22479638684254427
1	334	nan	0	CAT	CAT	3202	3202	0	1	1	12	12	238	1165.0	521.0	1.0	2.4666171117163564	0.2844221027243435	0.0	0.3814102564102564	0.16441567726954526	27.937204602791756	26.248809496813376	3.605551275463989	1.4977887182267737	1.4142135623730951	21.50348808914498	26.783374412015757	29.485224091503206	134.87199999999999	0.536036036036036	12.717647429555655	10.223529696464539	27.00784393399954	21.439216300845146	0.07058823853731155	0.07058823853731155	0.0156862735748291	0.019607841968536377	3.2696856069392557	0.5119757437155437	0.3137255012989044	0.14901961386203766	0.3137255012989044	0.16470588743686676	0.11561497663232413	0.09294117905876853	0.11347833585714091	0.09008074075985356
1	335	nan	0	CAT	CAT	3202	3202	0	1	1	12	12	417	871.0	516.0	1.0	4.376889130293875	0.8753743349222876	0.0	0.24821428571428572	0.07523405641940152	61.33875223115231	51.73973328110612	4.0	1.59968257913932	1.4142135623730951	28.42242116527488	29.653957843596636	43.32085227172296	263.9159999999994	0.3899018232819074	24.18039273098111	29.756863441318274	49.85490312054753	63.9058839417994	0.09019608050584793	0.10980392247438431	0.019607841968536377	0.04117647558450699	2.415530131574712	4.218964715985498	0.30588236451148987	0.26274511218070984	0.30588236451148987	0.29411765933036804	0.11853133691657408	0.14586697765352094	0.11955612259124108	0.15325152024412328
1	336	nan	0	CAT	CAT	3202	3202	0	1	1	12	12	439	1115.0	517.0	1.0	2.4578858566754933	0.8534068856909817	0.0	0.337173579109063	0.17827618301732284	46.480127546049104	44.01136216933077	6.4031242374328485	2.4113140660824115	2.0	23.25510696599781	24.22754912729214	64.74956643202106	175.90999999999985	0.5980926430517711	12.69411801546812	15.015686735510826	36.011765759438276	42.94902101717889	0.05882352963089943	0.06666667014360428	0.0156862735748291	0.019607841968536377	3.9289514689115315	3.6248176940165675	0.24705882370471954	0.27843138575553894	0.24705882370471954	0.27843138575553894	0.09544449635690316	0.1128999002669987	0.08203135708300291	0.09783376085917743
1	337	nan	0	CAT	CAT	3202	3202	0	1	1	12	12	634	584.0	523.0	1.0	1.6293326900220912	0.763240354137795	0.0	0.4193121693121693	0.21135639100355647	43.08141401878839	47.50789408087881	10.770329614269007	3.762255337712113	3.0	27.627934274816457	27.835533436068975	22.14966290228638	194.15199999999976	0.6371859296482412	23.16470653191209	29.572549782693386	87.99215917661786	155.29804354161024	0.08627451211214066	0.18039216101169586	0.0313725546002388	0.058823540806770325	1.6801680191292567	1.3226046022475606	0.3019607961177826	0.4588235318660736	0.3019607961177826	0.47058823704719543	0.16086601758272284	0.20536492904648185	0.13878889460034363	0.2449495954914988
1	338	nan	0	CAT	CAT	3202	3202	0	1	1	12	12	201	650.0	521.0	1.0	3.4726034204864686	0.8888206907356859	0.0	0.29910714285714285	0.123026424811622	38.34552399048808	34.20526275297414	3.1622776601683795	1.4433285271372165	1.0	18.23196353610939	17.572033731720442	53.184229660015966	143.286	0.4843373493975904	8.839215949177742	20.223530050367117	15.705882862210274	32.98431474342942	0.07058823853731155	0.11372549086809158	0.00784313678741455	0.037254899740219116	0.47780048018104343	1.5910326711420573	0.14509804546833038	0.32549020648002625	0.14509804546833038	0.32549020648002625	0.08338882970922398	0.190788019343086	0.0781387207075138	0.16410106837527075
1	339	nan	0	CAT	CAT	3202	3202	0	1	1	12	12	192	672.0	541.0	1.0	4.232156232256876	0.2782880197881315	0.0	0.2064516129032258	0.07448393248386655	32.82152003132901	31.622776601683793	3.605551275463989	1.3429235070175551	1.0	25.73606084050562	31.524993583728264	31.27219560208773	179.97999999999985	0.3163097199341021	13.650980781763792	18.611765261739492	19.298039749264717	27.596079234033823	0.0784313753247261	0.11764705926179886	0.0156862735748291	0.019607841968536377	1.8444357000273992	0.8618277660556587	0.25882354378700256	0.27843138575553894	0.25882354378700256	0.27843138575553894	0.1074880376516834	0.1465493327696023	0.10051062369408707	0.14372957934392616
1	340	nan	0	CAT	CAT	3202	3202	0	1	1	12	12	636	820.0	527.0	1.0	1.6303621778293733	0.5169272239388862	0.0	0.4015151515151515	0.2086693669666604	39.04042203207487	43.93176527297759	8.48528137423857	3.1370915345644486	2.8284271247461903	29.87868414812402	33.41974702947205	11.737657266164792	195.70599999999973	0.6238352133398725	12.63137288019061	30.36862826347351	55.4470603056252	138.91372916847467	0.07058823853731155	0.18039216101169586	0.0156862735748291	0.04313725233078003	0.7017208941108471	0.883803187744136	0.1568627506494522	0.3490196168422699	0.1568627506494522	0.3490196168422699	0.08365147602775239	0.201116743466712	0.0871809124302283	0.21841781315797903
1	341	nan	0	CAT	CAT	3202	3202	0	1	1	12	12	508	967.0	542.0	1.0	2.8278755042741817	0.7849304622576538	0.0	0.2766884531590414	0.1001554666197611	51.3967320854465	50.21951811795888	8.06225774829855	2.521723398314271	2.0	33.43796875250144	31.84458606532917	-8.725845000561218	252.46399999999957	0.42175176421751764	22.913726069033146	30.556863524019718	52.431373972445726	83.4588258266449	0.07058823853731155	0.13333334028720856	0.019607841968536377	0.027450978755950928	3.1046960036994253	0.6415161841261413	0.3333333432674408	0.3019607961177826	0.34117648005485535	0.3176470696926117	0.12659517165211684	0.16882245040894872	0.10321136608749158	0.16428902721780492
1	342	nan	0	CAT	CAT	3202	3202	0	1	1	12	12	570	411.0	522.0	1.0	2.522895359578459	0.8428969337974334	0.0	0.40482954545454547	0.14500585817557815	53.269651595081434	44.721359549995796	6.4031242374328485	2.4277403268931157	2.0	30.481742154518265	28.66307042384388	6.134156055848883	222.25399999999968	0.5332086061739945	18.325490657240152	34.62353032082319	55.905883710831404	116.66666979342699	0.08235294371843338	0.16470588743686676	0.0156862735748291	0.039215683937072754	0.4982584758747297	0.27191748694238915	0.21960784494876862	0.3921568691730499	0.21960784494876862	0.3921568691730499	0.10531891182321927	0.1989858064415126	0.09808049773830071	0.20467836805864384
1	343	nan	0	CAT	CAT	3202	3202	0	1	1	12	12	120	521.0	539.0	1.0	4.539245046381634	0.8599972391861297	0.0	0.2608695652173913	0.09528313084782188	33.20485204088791	26.627053911388696	2.8284271247461903	1.2647097851225553	1.0	15.652475842498529	16.944392354192193	38.746743279113545	125.80200000000006	0.3827751196172249	12.862745478749275	16.788235761225224	17.80000051856041	24.568628080189228	0.11764705926179886	0.11764705926179886	0.02352941781282425	0.0313725546002388	0.7756024529906154	3.6720052543794193	0.2823529541492462	0.49803921580314636	0.2823529541492462	0.49803921580314636	0.1513264173970503	0.1975086560144144	0.14833333765467008	0.20473856733491022
1	344	nan	0	CAT	CAT	3202	3202	0	1	1	12	12	301	630.0	543.0	1.0	4.007668415343474	0.8754208615711626	0.0	0.3254054054054054	0.10700528326378654	49.890006378976835	40.24922359499622	5.0	1.7514697660987204	1.4142135623730951	24.0	24.114907051069107	-68.92567900428874	188.0119999999998	0.41317776252573796	13.529412094503641	35.133334174752235	31.172549780458212	85.9215706884861	0.08627451211214066	0.1882352977991104	0.0156862735748291	0.08627451956272125	0.20202075096031102	2.7061595208246993	0.1764705926179886	0.5137255191802979	0.1921568661928177	0.529411792755127	0.099480971283115	0.258333339520237	0.10356328830717014	0.2854537232175618
1	345	nan	0	CAT	CAT	3202	3202	0	1	1	12	12	105	871.0	540.0	1.0	3.29269576328354	0.5812623459267751	0.0	0.26854219948849106	0.09359735936308086	23.06093886923063	22.360679774997898	2.8284271247461903	1.2047678199628873	1.0	15.96979908322646	18.765059985301637	1.0706148424179691	118.73200000000004	0.39923954372623577	6.584313906729221	11.756863083690405	8.439215924590826	14.611765135079622	0.07058823853731155	0.11372549086809158	0.013725489377975464	0.02352941781282425	0.33515394162128914	1.0551369054163544	0.11764705926179886	0.25882354378700256	0.11764705926179886	0.25882354378700256	0.08029651105767344	0.14337637906939518	0.08037348499610311	0.13915966795313925
1	346	nan	0	CAT	CAT	3202	3202	0	1	1	12	12	311	937.0	541.0	1.0	2.4296030405121107	0.8494669246309476	0.0	0.3820638820638821	0.16243075326930684	38.81220962822212	36.124783736376884	5.830951894845301	2.0493413776592417	2.0	20.687074616285777	20.47894690314516	5.8471005153758995	155.11399999999998	0.5654545454545454	11.686274878680706	14.5490199662745	29.603922460228205	36.1411774083972	0.07450980693101883	0.0941176488995552	0.0156862735748291	0.0156862810254097	0.9652054566158048	0.46543024766928515	0.1764705926179886	0.26274511218070984	0.18039216101169586	0.26274511218070984	0.09738562398900588	0.1212418330522875	0.09518946128690742	0.11620957366044116
1	347	nan	0	CAT	CAT	3202	3202	0	1	1	12	12	1118	1204.0	553.0	1.0	1.3561220949253008	0.4214612536808934	0.0	0.5063405797101449	0.29371780380084994	46.012325295297835	47.51841748206689	11.704699910719626	3.8287980437229723	3.0	38.01315561749642	41.72611201780575	46.70714265113047	218.70599999999956	0.782091640433718	21.447059391066432	14.031372951343656	166.26667095161974	82.12157119065523	0.0784313753247261	0.062745101749897	0.0627450942993164	0.011764705181121826	2.442882855778273	0.5570356095057378	0.3176470696926117	0.13333334028720856	0.41960784792900085	0.14901961386203766	0.11719704585282203	0.07667416913302544	0.14871795255064377	0.07345399927607803
1	348	nan	0	CAT	CAT	3202	3202	0	1	1	12	12	674	398.0	522.0	1.0	1.9595692234367745	0.7967078649954784	-1.0	0.4223057644110276	0.1330309336369933	49.62084948658577	45.18849411078001	7.0	2.7117076950312407	2.23606797749979	36.332176194483964	29.98908518501222	-18.366990806915503	252.32399999999973	0.5591041061800083	28.25490280240774	25.61568695306778	98.47059097513556	81.90980592742562	0.11764705926179886	0.0941176488995552	0.023529410362243652	0.019607849419116974	1.4918791246980805	1.3196231164670567	0.3019607961177826	0.27843138575553894	0.3019607961177826	0.27843138575553894	0.15355925436091164	0.1392156899623249	0.14609879966637324	0.12152790196947422
1	349	nan	0	CAT	CAT	3202	3202	0	1	1	12	12	579	486.0	521.0	1.0	1.8285021945113105	0.21710806682620862	0.0	0.33662790697674416	0.1622804494394448	37.15857001569095	42.579337712087536	7.0710678118654755	2.7773755809497014	2.23606797749979	30.405591591021544	36.27224799492735	50.00718764856402	211.74399999999963	0.5615906886517944	22.49803975969553	24.219608426094055	68.44706060737371	80.4627472795546	0.08235294371843338	0.10980392247438431	0.023529410362243652	0.019607841968536377	2.418227301327118	1.7927004661159918	0.43921568989753723	0.3843137323856354	0.43921568989753723	0.3843137323856354	0.14329961630379318	0.15426502182225513	0.11821599414054182	0.13896847543964527
1	350	nan	0	CAT	CAT	3202	3202	0	1	1	12	12	387	728.0	540.0	1.0	2.0425013665313814	0.824526390030283	0.0	0.3932926829268293	0.14118034704203555	39.062620662951026	40.311288741492746	8.06225774829855	2.8035391090094386	2.23606797749979	19.983681867554	22.102548707867328	-15.692506957086056	185.5979999999998	0.5240352064996614	15.435294535011053	32.13333424925804	37.003922551870346	109.22353257983923	0.07058823853731155	0.20392157137393951	0.0156862735748291	0.0627451092004776	3.2506478806496335	1.2304395836428113	0.2862745225429535	0.529411792755127	0.2862745225429535	0.5960784554481506	0.11782667583977903	0.24529262785693162	0.09561737093506549	0.2822313503355019
1	351	nan	0	CAT	CAT	3202	3202	0	1	1	12	12	379	1096.0	533.0	1.0	2.9003966073503498	0.7239620424973304	0.0	0.2567750677506775	0.09647172764525248	43.55037547727437	42.95346318982906	6.0	2.000999955816905	1.4142135623730951	27.27187530453056	30.04278266772288	33.21943801020258	222.18999999999957	0.4144341170038272	17.67451025545597	17.788235748186707	31.933334216475487	31.99215772934258	0.054901961237192154	0.054901961237192154	0.023529410362243652	0.021568626165390015	4.6642213516421585	3.011412847182003	0.21960784494876862	0.21568627655506134	0.21960784494876862	0.21568627655506134	0.10647295334612031	0.10715804667582354	0.08425681851312794	0.0844120256710886
1	352	nan	0	CAT	CAT	3202	3202	0	1	1	12	12	370	907.0	543.0	1.0	3.358382579744305	0.8351487651309222	0.0	0.3523809523809524	0.1138921728431292	49.27799206673256	41.43669871020132	4.47213595499958	1.767165308050119	1.4142135623730951	24.0	27.10408455867282	-2.406711203775694	202.0499999999997	0.47043865225683407	15.215686678886414	21.88627501577139	38.729412756860256	51.01568754017353	0.08235294371843338	0.10196078568696976	0.0156862735748291	0.027450986206531525	1.836368083719807	1.40862864543458	0.21176470816135406	0.26274511218070984	0.21960784494876862	0.26274511218070984	0.0975364530697847	0.14029663471648327	0.10467408853205475	0.1378802365950636
1	353	nan	0	CAT	CAT	3202	3202	0	1	1	12	12	1277	597.0	568.0	1.0	1.9034927247612883	0.512767464354526	0.0	0.41487979207277453	0.17255680573367846	59.64665850597837	58.82176467941097	8.94427190999916	3.142720436675965	2.8284271247461903	50.07758686161258	51.20829866846715	32.462723552039854	304.95399999999916	0.6577388617048674	30.27451056614518	46.86666788905859	144.59608193859458	251.45098733529449	0.08235294371843338	0.14509804546833038	0.019607841968536377	0.047058820724487305	2.223620819261498	2.6448351215047254	0.30588236451148987	0.45490196347236633	0.30588236451148987	0.45490196347236633	0.12158437978371558	0.18821954975525537	0.11323107434502316	0.19690758601041072
1	354	nan	0	CAT	CAT	3202	3202	0	1	1	12	12	437	850.0	562.0	1.0	3.255105087276563	0.8658093001187046	0.0	0.2623049219687875	0.07468724795164745	53.803087232847126	50.15974481593781	5.830951894845301	1.8797437821219385	1.4142135623730951	28.015680937260445	26.921672204958316	-70.10239393263572	271.15799999999933	0.3978152025489304	20.247059347108006	34.61960870027542	51.03529536537826	78.32549218833447	0.08235294371843338	0.11764705926179886	0.019607841968536377	0.05098038911819458	3.7084999245544	1.931624217135754	0.2705882489681244	0.4156862795352936	0.2705882489681244	0.4156862795352936	0.10330132319953064	0.17663065663405828	0.11678557291848572	0.17923453590007887
1	355	nan	0	CAT	CAT	3202	3202	0	1	1	12	12	660	1184.0	558.0	1.0	1.5867056826130241	0.7194651875781503	0.0	0.4700854700854701	0.25981262310860115	42.41681960180504	44.04543109109048	8.94427190999916	3.021759128751391	2.23606797749979	27.40324123051195	29.45969029285285	55.18792074193089	178.6679999999999	0.7240811848601206	16.690196473151445	12.984314121305943	70.85098208487034	56.87843309156597	0.08235294371843338	0.06666667014360428	0.019607841968536377	0.0156862735748291	2.3531640278225057	1.2351240930058978	0.25882354378700256	0.16470588743686676	0.25882354378700256	0.1725490242242813	0.1112679764876763	0.08656209414203962	0.10734997285586415	0.08617944407813025
1	356	nan	0	CAT	CAT	3202	3202	0	1	1	12	12	306	530.0	546.0	1.0	4.483196237398719	0.8774297161837785	0.0	0.25585284280936454	0.06865184433320966	53.27173254502677	49.24428900898052	5.0	1.7955712923977005	1.0	21.79856056918444	25.554727906130886	-15.216534438566162	236.66799999999978	0.3527377521613833	21.368628077208996	18.054902523756027	44.61960906535387	32.00784415192902	0.10588235408067703	0.07450980693101883	0.035294122993946075	0.027450978755950928	1.9597640447248095	2.8577076505538583	0.2823529541492462	0.29019609093666077	0.3019607961177826	0.29019609093666077	0.13355392548255623	0.11284314077347517	0.14581571589984926	0.10460079788212098
1	357	nan	0	CAT	CAT	3202	3202	0	1	1	12	12	607	803.0	536.0	1.0	2.223755216814628	0.9194902203156093	0.0	0.40875420875420876	0.22696553066660433	54.54190054895061	47.53945729601885	7.615773105863909	2.72910727528241	2.23606797749979	22.319546638813303	21.44112348906967	-32.723865523275386	183.32399999999987	0.7179183914843288	13.945098374038935	33.09411861002445	56.137256275862455	132.41961143165827	0.07450980693101883	0.18039216101169586	0.011764705181121826	0.039215683937072754	0.8172046778729887	1.643007065386162	0.23529411852359772	0.38823530077934265	0.23529411852359772	0.38823530077934265	0.09684096093082593	0.2298202681251698	0.09248312401295297	0.21815421982151278
1	358	nan	0	CAT	CAT	3202	3202	0	1	1	12	12	195	673.0	549.0	1.0	3.787557784421981	0.781779303928687	0.0	0.2826086956521739	0.09179185827532078	36.818711306760264	31.240998703626616	4.0	1.6092522010051662	1.0	18.02498266295976	22.958499852185	-18.114717412785225	163.38799999999998	0.3672316384180791	11.494117956608534	23.317647732794285	18.517647575587034	40.25882463157177	0.07450980693101883	0.16078431904315948	0.011764705181121826	0.037254899740219116	2.4678357215391014	0.8703155221887157	0.2823529541492462	0.4000000059604645	0.2823529541492462	0.4000000059604645	0.10449198142371395	0.21197861575267532	0.09496229525942068	0.2064555109311373
1	359	nan	0	CAT	CAT	3202	3202	0	1	1	12	12	570	1146.0	561.0	1.0	1.5137235428562124	0.37711140796338327	0.0	0.5397727272727273	0.25626854080509504	34.4025715887326	35.77708763999664	7.280109889280518	2.7598839124520893	2.23606797749979	28.983078993173383	31.862557612822503	15.657826277274642	167.18399999999997	0.7206068268015171	17.25882399454713	13.760784693062305	62.533335108309984	54.45490327849984	0.07450980693101883	0.08235294371843338	0.0156862735748291	0.011764705181121826	3.085475803888528	0.5986435733647107	0.3490196168422699	0.1568627506494522	0.3490196168422699	0.16078431904315948	0.12416420139961963	0.09899845102922522	0.10970760545317541	0.09553491803245587
1	360	nan	0	CAT	CAT	3202	3202	0	1	1	12	12	344	1243.0	548.0	1.0	3.0980802091577813	0.5642466819730213	0.0	0.28289473684210525	0.11843340690179067	40.17539353850987	37.21558813185679	5.0	1.6710169923128282	1.4142135623730951	27.15354614950229	33.1690560464542	-10.768116334389253	191.04999999999973	0.45989304812834225	24.43921633064747	11.027451260015368	64.33333513885736	26.17647131346166	0.09019608050584793	0.062745101749897	0.08235294371843338	0.0156862773001194	4.487745850147906	1.6052148142742202	0.4588235318660736	0.14509804546833038	0.4588235318660736	0.14509804546833038	0.16625317231732972	0.07501667523819978	0.18701550912458537	0.07609439335308622
1	361	nan	0	CAT	CAT	3202	3202	0	1	1	12	12	715	1016.0	564.0	1.0	2.1573299703499034	0.738552682905481	0.0	0.39678135405105436	0.15375387022337023	51.94533777825661	52.773099207835045	8.0	2.740700347149945	2.23606797749979	30.639607666986713	35.02132693533891	-1.1291257067061815	241.73799999999963	0.5839118007349938	15.145098466426134	26.71372614428401	60.34117806330323	101.96863014623523	0.07058823853731155	0.10196078568696976	0.0156862735748291	0.03529411554336548	1.7093526181999503	2.457083351977929	0.16078431904315948	0.24705882370471954	0.1725490242242813	0.25882354378700256	0.07888072117930278	0.13913399033481255	0.08439325603259193	0.14261346873599332
1	362	nan	0	CAT	CAT	3202	3202	0	1	1	12	12	576	463.0	535.0	1.0	1.811268857556436	0.7997322649388514	0.0	0.5470085470085471	0.2273610511841433	44.19237975115102	41.6293165929973	6.4031242374328485	2.384643904188121	2.0	25.418247024441147	26.53119632150389	-76.36963468555342	178.42599999999976	0.711550339715874	15.886274967342615	29.97254976630211	67.97647249698639	117.12549320235848	0.0941176488995552	0.1411764770746231	0.019607849419116974	0.05098038911819458	1.446534830432875	2.4086770093526186	0.21176470816135406	0.4588235318660736	0.22745098173618317	0.5529412031173706	0.1059084997822841	0.19981699844201406	0.11801470919615692	0.20334287014298347
1	363	nan	0	CAT	CAT	3202	3202	0	1	1	12	12	290	636.0	549.0	1.0	3.886187596744231	0.8804826464439183	0.0	0.28292682926829266	0.0965757125587577	48.40019251405278	40.311288741492746	4.0	1.598007189595823	1.2071067811865475	21.643219594681206	22.945484804012455	3.2978490367501783	194.25399999999982	0.4286770140428677	15.58823574706912	31.08627548068762	29.964706774801016	58.333335012197495	0.0784313753247261	0.1568627506494522	0.023529410362243652	0.04313725233078003	1.1381561702169014	1.2764269239514392	0.20000000298023224	0.32549020648002625	0.20000000298023224	0.32549020648002625	0.10750507411771808	0.2143881067633629	0.10332657508552075	0.2011494310765431
1	364	nan	0	CAT	CAT	3202	3202	0	1	1	12	12	346	363.0	540.0	1.0	2.529051750426286	0.7086157940564514	0.0	0.39770114942528734	0.14262886742266642	38.58185041816173	33.83784863137726	4.242640687119285	1.874606773911489	2.0	26.256999453173922	27.223143040143988	-32.020104986972896	174.59799999999984	0.5171898355754858	21.69803973287344	20.215686786919832	61.639217138290405	47.03529531136155	0.12156862765550613	0.09803921729326248	0.04313725233078003	0.035294122993946075	1.4938845087870896	2.3771293497036936	0.4117647111415863	0.2549019753932953	0.4627451002597809	0.2549019753932953	0.15610100527247078	0.14543659558935132	0.17814802641124394	0.13594015985942645
1	365	nan	0	CAT	CAT	3202	3202	0	1	1	12	12	113	371.0	545.0	1.0	6.12837625230212	0.49702416277550415	0.0	0.19755244755244755	0.05156745132793042	31.739146446496804	29.154759474226502	2.23606797749979	1.0609993117432934	1.0	21.0	27.541222218241955	-17.73342039632916	165.942	0.23991507430997877	13.737255237996578	17.235294587910175	14.89803959429264	18.533333860337734	0.10196078568696976	0.1411764770746231	0.019607849419116974	0.01764705777168274	1.5373795834483204	0.6467564948823861	0.250980406999588	0.26274511218070984	0.250980406999588	0.26274511218070984	0.13208899267304403	0.16572398642221323	0.13184105835657203	0.16401180407378527
1	366	nan	0	CAT	CAT	3202	3202	0	1	1	12	12	152	424.0	563.0	1.0	5.364113655978902	0.6913470604381715	0.0	0.22518518518518518	0.06318211396126079	36.949307293775625	30.610455730027933	2.8284271247461903	1.2356350256428532	1.0	22.25131448794163	26.69671812747171	31.27865081859695	173.8719999999999	0.27362736273627364	12.568627752363682	18.776471093297005	17.380392603576183	24.325490802526474	0.0941176488995552	0.11372549086809158	0.019607841968536377	0.03921569138765335	1.2769974325606546	0.8469095237547377	0.20000000298023224	0.27843138575553894	0.20000000298023224	0.27843138575553894	0.1122198906461043	0.16764706333300897	0.11434468818142225	0.16003612370083206
1	367	nan	0	CAT	CAT	3202	3202	0	1	1	12	12	100	391.0	571.0	1.0	5.871856581045075	0.7609795612122987	0.0	0.24509803921568626	0.06820957870894809	32.468651603127014	25.942243542145693	2.8284271247461903	1.143782036012307	1.0	16.0	21.06487713910961	-76.60666016137012	135.732	0.3003003003003003	11.011765006929636	16.36078479886055	12.63137287274003	19.96470645070076	0.08627451211214066	0.16078431904315948	0.023529410362243652	0.03529411554336548	2.6184709947053695	1.2601888285585472	0.2980392277240753	0.3176470696926117	0.2980392277240753	0.3176470696926117	0.13109244055868613	0.19477124760548273	0.1263137287274003	0.1996470645070076
1	368	nan	0	CAT	CAT	3202	3202	0	1	1	12	12	230	473.0	546.0	1.0	3.213944562643986	0.6042370151474101	0.0	0.25583982202447164	0.10344620081604083	33.951453255051824	33.12099032335839	4.123105625617661	1.6182179099161398	1.0	20.810595831845	27.05267538611024	41.685480577459714	167.15199999999984	0.39552880481513325	26.074510514736176	19.592157401144505	43.53725606203079	42.60000126808882	0.125490203499794	0.12941177189350128	0.03921569138765335	0.05490196496248245	1.213064823491195	1.1177624571151907	0.4627451002597809	0.3137255012989044	0.4627451002597809	0.3333333432674408	0.21728758762280145	0.16326797834287088	0.18929241766100344	0.18521739681777746
1	369	nan	0	CAT	CAT	3202	3202	0	1	1	12	12	297	1076.0	543.0	1.0	2.996828328390123	0.8410565864368031	0.0	0.30306122448979594	0.1215151521881989	41.882425513962644	34.92849839314596	5.656854249492381	1.9522909320189235	1.4142135623730951	22.115050795738934	22.656178690469506	76.60734953549901	175.25399999999985	0.4673485444531866	12.717647455632687	19.45490251109004	28.192157734185457	40.1137266792357	0.07058823853731155	0.08627451211214066	0.019607841968536377	0.04313725233078003	2.722556848143753	2.2280999927777847	0.19607843458652496	0.27843138575553894	0.19607843458652496	0.29411765933036804	0.09708127828727242	0.14851070619152704	0.09492309001409245	0.1350630527920394
1	370	nan	0	CAT	CAT	3202	3202	0	1	1	12	12	148	826.0	546.0	1.0	4.4067588819996475	0.7878314667408655	0.0	0.29365079365079366	0.09067519534040269	34.72439947937786	28.319604517012593	3.1622776601683795	1.338987111905367	1.0	19.31145066267246	21.386441064058115	58.70014285791988	143.216	0.35792019347037485	9.776470761746168	19.533333845436573	14.505882624536753	29.184314377605915	0.08627451211214066	0.14509804546833038	0.011764705181121826	0.039215683937072754	0.4636843866328307	1.4674624442570057	0.14901961386203766	0.3333333432674408	0.14901961386203766	0.3333333432674408	0.09975990573210376	0.19931973311669973	0.09801272043605914	0.19719131336220214
1	371	nan	0	CAT	CAT	3202	3202	0	1	1	12	12	1229	1031.0	571.0	1.0	1.9542077305061243	0.8888627548180347	0.0	0.40749336870026526	0.22958793083716417	71.03393587881018	70.00714249274856	8.94427190999916	3.3209666075421223	3.0	34.75422099747266	32.54587066335984	-56.31489227639696	259.3619999999995	0.6659441885667841	25.282353583723307	26.380392959341407	134.52549400925636	165.70980864018202	0.06666667014360428	0.09019608050584793	0.023529410362243652	0.03921569138765335	5.894265830390781	1.3175399301366228	0.3764705955982208	0.2705882489681244	0.38823530077934265	0.34117648005485535	0.11491978901692412	0.11991087708791548	0.10945931164300762	0.13483304201804883
1	372	nan	0	CAT	CAT	3202	3202	0	1	1	12	12	336	861.0	565.0	1.0	2.172361609770298	0.7646957295331279	0.0	0.4	0.20358781334997586	36.25997825034349	34.92849839314596	5.656854249492381	1.944391173285061	1.4142135623730951	21.96500713547661	23.365622786486238	-17.914736461383296	144.012	0.6245353159851301	13.415686648339033	21.733333855867386	36.63921671360731	64.8352957777679	0.09019608050584793	0.11764705926179886	0.019607841968536377	0.05490196496248245	0.2790895979404032	2.1697587352353627	0.20000000298023224	0.47058823704719543	0.20000000298023224	0.5098039507865906	0.11369225973168672	0.18418079538870666	0.109045287838117	0.1929621898147854
1	373	nan	0	CAT	CAT	3202	3202	0	1	1	12	12	352	1060.0	552.0	1.0	2.7817761961206418	0.8542564548586832	0.0	0.39241917502787066	0.12296015390890812	44.30848476583298	38.8329756778952	3.605551275463989	1.5894254287745788	1.4142135623730951	21.287579992730564	23.03384621576466	82.14636594956885	189.66799999999975	0.5386381025248661	17.1333338432014	23.38039276562631	41.03529530763626	51.733334766700864	0.062745101749897	0.09803921729326248	0.027450982481241226	0.043137259781360626	5.470778037496582	2.294999963908929	0.3803921639919281	0.3137255012989044	0.4313725531101227	0.3137255012989044	0.11125541456624286	0.15182073224432668	0.11657754348760302	0.14696970104176382
1	374	nan	0	CAT	CAT	3202	3202	0	1	1	12	12	560	1132.0	566.0	1.0	2.1229021481675425	0.780084667676482	0.0	0.35353535353535354	0.14114047143445785	46.63801671126502	46.95742752749558	7.0710678118654755	2.5991356089646556	2.23606797749979	31.083156076676666	29.180192864441782	-63.41415583694597	223.29199999999958	0.5361416945907133	20.30588284879923	16.10980435460806	68.0745115019381	51.8705896101892	0.08235294371843338	0.07450980693101883	0.023529410362243652	0.0156862735748291	3.6563857968736184	0.3299919617895544	0.26274511218070984	0.20392157137393951	0.3137255012989044	0.20392157137393951	0.12306595665938927	0.09763517790671551	0.12156162768203232	0.09262605287533786
1	375	nan	0	CAT	CAT	3202	3202	0	1	1	12	12	490	332.0	531.0	1.0	3.2221805173566427	0.8977490757464244	0.0	0.30246913580246915	0.0987524748651565	57.99682736037704	53.150729063673246	5.0990195135927845	1.985119444909927	1.4142135623730951	27.5118156434649	25.548020275908662	-86.5654867951018	249.70599999999948	0.48587010411502235	22.023529898375273	34.1725500151515	64.81176633760333	89.86274755746126	0.10196078568696976	0.14901961386203766	0.027450986206531525	0.0313725471496582	2.3099911095915346	0.5961970809833702	0.24705882370471954	0.3686274588108063	0.24705882370471954	0.3686274588108063	0.11179456801205723	0.1734647208890939	0.13226891089306803	0.18339336236216583
1	376	nan	0	CAT	CAT	3202	3202	0	1	1	12	12	1678	559.0	532.0	1.0	2.8118901273674135	0.9290055359239148	0.0	0.3632034632034632	0.15900390819133337	102.65785623970224	86.1278120005379	12.083045973594572	3.8547914041103732	3.1622776601683795	40.40507117771565	37.990164177439276	70.04884790639491	364.1639999999991	0.6029464606539705	48.862746339291334	43.51372666284442	266.77647760510445	284.1333414390683	0.09803921729326248	0.11764705926179886	0.05490196496248245	0.0313725546002388	4.249533144802115	6.7329262868911135	0.41960784792900085	0.5137255191802979	0.41960784792900085	0.6784313917160034	0.16619981748058277	0.14800587300287218	0.15898478999112303	0.16932857058347336
1	377	nan	0	CAT	CAT	3202	3202	0	1	1	12	12	773	950.0	552.0	1.0	2.373316620436625	0.8450646551003809	0.0	0.4337822671156005	0.1187681005986935	60.23804591456732	56.356011214421486	8.94427190999916	2.635314282376773	2.0	31.959118353009043	32.207122231064375	6.677357429093089	285.9859999999993	0.5267461669505962	18.43137314915657	23.949020275846124	60.16862929612398	74.36078643612564	0.06666667014360428	0.07058823853731155	0.011764705181121826	0.019607841968536377	0.41296034030231576	2.4367355328826736	0.3137255012989044	0.26274511218070984	0.3137255012989044	0.26274511218070984	0.08083935591735338	0.10503956261336019	0.07783781280223025	0.09619765386303446
1	378	nan	0	CAT	CAT	3202	3202	0	1	1	12	12	325	814.0	544.0	1.0	4.326012241650508	0.832664463977851	0.0	0.1933372992266508	0.07207038687739381	52.32678819396021	43.08131845707603	6.0	1.9793978939780292	1.4142135623730951	28.808297984901593	28.97741547341413	-45.028725672010886	238.0499999999996	0.3135552339604438	14.956863049417734	46.133334651589394	28.24705947563052	90.08627705276012	0.07450980693101883	0.23137255012989044	0.011764705181121826	0.04313726723194122	1.4546728820808559	1.0878745289609273	0.13725490868091583	0.43921568989753723	0.13725490868091583	0.43921568989753723	0.09348039405886084	0.28833334157243373	0.08691402915578622	0.2771885447777235
1	379	nan	0	CAT	CAT	3202	3202	0	1	1	12	12	680	1229.0	561.0	1.0	1.951713456892704	0.8836511598140775	0.0	0.3953488372093023	0.2475084094766075	52.63320785335882	44.77722635447622	8.246211251235321	3.044996368558001	2.8284271247461903	23.243943119009415	24.64002293790851	48.88203659930441	185.80799999999974	0.7288317256162914	16.99215731397271	13.807843517512083	90.80000242218375	63.79608033783734	0.07450980693101883	0.07058823853731155	0.023529410362243652	0.019607841968536377	5.910655932354888	2.2384084365397703	0.3529411852359772	0.1725490242242813	0.4431372582912445	0.1725490242242813	0.1188262749228861	0.09655834627630827	0.1335294153267408	0.09381776520270196
1	380	nan	0	CAT	CAT	3202	3202	0	1	1	12	12	988	738.0	555.0	1.0	2.39159259360169	0.8746873315934768	0.0	0.403265306122449	0.1542103188194103	69.74241695127569	62.24146527838174	9.433981132056603	3.156202345466644	2.8284271247461903	40.39992383846591	33.80328485982616	-48.64456802201353	283.74399999999935	0.5804935370152762	34.592157796025276	41.34902070090175	127.61961119249463	168.52941638603806	0.08235294371843338	0.125490203499794	0.023529410362243652	0.03921569138765335	3.460299711472238	1.59985728343102	0.42352941632270813	0.4000000059604645	0.43921568989753723	0.40392157435417175	0.15374292353789012	0.1837734253373411	0.12916964695596622	0.17057633237453246
1	381	nan	0	CAT	CAT	3202	3202	0	1	1	12	12	341	630.0	558.0	1.0	3.019718004811575	0.9081648065251698	0.0	0.32662835249042144	0.15750767847958685	47.23198017958775	43.01162633521314	6.082762530298219	1.966651079442265	2.0	18.097465639872812	19.771911916239464	44.91623771709663	164.9419999999999	0.5940766550522648	15.000000458210707	29.596079133450985	37.06274617835879	66.3411780744791	0.08235294371843338	0.16078431904315948	0.027450978755950928	0.027450978755950928	1.515731172662659	1.3341226093430962	0.1882352977991104	0.47843137383461	0.2078431397676468	0.47843137383461	0.1102941210162552	0.2176182289224337	0.10868840521512843	0.1945489093093229
1	382	nan	0	CAT	CAT	3202	3202	0	1	1	12	12	571	692.0	585.0	1.0	1.7457155768824806	0.6440772042671835	0.0	0.4492525570416995	0.16929783527345524	40.02210082404804	41.86884283091664	9.848857801796104	3.178348646697917	2.23606797749979	27.828043409481737	30.61532595352139	62.71075571918025	205.87199999999984	0.5758951084215834	15.796078894287348	35.49019718170166	49.6392172165215	114.10588572919369	0.07058823853731155	0.14901961386203766	0.011764705181121826	0.04313725233078003	1.697025235734904	0.997121369899003	0.3137255012989044	0.4313725531101227	0.3137255012989044	0.4313725531101227	0.09997518287523638	0.2246215011500105	0.08693383050178898	0.19983517640839524
1	383	nan	0	CAT	CAT	3202	3202	0	1	1	12	12	453	1099.0	596.0	1.0	2.704076063176374	0.8584545102246368	0.0	0.34953703703703703	0.11646657297583066	49.68506935034209	47.38143096192854	7.810249675906654	2.4555569041260576	2.0	23.01585822275002	25.48296077415257	77.952561417336	221.08199999999977	0.4773445732349842	19.37254958599806	21.65490258857608	46.125491581857204	55.84313877671957	0.07156863063573837	0.0941176488995552	0.011764705181121826	0.027450986206531525	4.112347610642808	2.2337975369560454	0.250980406999588	0.2666666805744171	0.250980406999588	0.2666666805744171	0.1195836394197411	0.1336722382010869	0.10182227722264284	0.12327403703470104
1	384	nan	0	CAT	CAT	3202	3202	0	1	1	12	12	366	1261.0	576.0	1.0	1.814081244828856	0.7843060366804168	0.0	0.4575	0.2152242816671403	34.96479885644343	35.84689665786984	5.0	1.9608963394744834	2.0	18.814417367671947	21.69125609781548	-55.53348715627447	146.18400000000003	0.7141463414634146	13.87058860808611	10.03137283027172	41.45882470905781	32.92941281199455	0.0784313753247261	0.06666667014360428	0.023529410362243652	0.019607841968536377	1.4324120076171005	1.610176168638729	0.3450980484485626	0.14901961386203766	0.3450980484485626	0.1725490242242813	0.11558823840071758	0.08359477358559768	0.11327547734715249	0.08997107325681572
1	385	nan	0	CAT	CAT	3202	3202	0	1	1	12	12	162	516.0	582.0	1.0	4.228132454458135	0.8637104282697302	0.0	0.27	0.09160294072456521	37.31583007382019	31.78049716414141	4.0	1.4970266026746937	1.0	18.48604730476822	18.806745077597576	-72.41422364894964	149.07599999999994	0.40198511166253104	14.380392536520958	11.25490228831768	23.254902556538582	20.38823591172695	0.10588235408067703	0.09019608050584793	0.027450986206531525	0.0313725471496582	0.9180780546168124	1.9940870477553705	0.250980406999588	0.25882354378700256	0.2549019753932953	0.25882354378700256	0.14525649026788848	0.11368588170017858	0.1435487812132011	0.12585330809707995
1	386	nan	0	CAT	CAT	3202	3202	0	1	1	12	12	101	411.0	580.0	1.0	4.928444540710346	0.621390535099684	0.0	0.21263157894736842	0.07774517549215511	28.060259090896764	24.186773244895647	2.0	1.0946173186742971	1.0	16.76007159889241	21.985240805265086	11.481872707739344	127.77000000000008	0.3232	7.85882369056344	19.450980842113495	9.227451175451279	23.301961332559586	0.08235294371843338	0.1774509847164154	0.00784313678741455	0.03529411554336548	0.300929079160665	1.0527039127271183	0.12156862765550613	0.4313725531101227	0.12156862765550613	0.4313725531101227	0.09245674930074636	0.228835068730747	0.09136090272724039	0.23071248844118403
1	387	nan	0	CAT	CAT	3202	3202	0	1	1	12	12	332	458.0	580.0	1.0	2.511169069206116	0.41313427758701654	0.0	0.3143939393939394	0.13626085928091017	34.080926622563354	32.31098884280702	4.123105625617661	1.807542670300403	1.4142135623730951	26.752775728404558	31.036481559944033	80.44575009780631	174.97999999999988	0.4787310742609949	19.956863306462765	23.921569280326366	39.760785326361656	62.44313893467188	0.09019608050584793	0.14901961386203766	0.0156862735748291	0.03529411554336548	2.6581138607794768	0.7954515706630245	0.3921568691730499	0.3607843220233917	0.3921568691730499	0.3607843220233917	0.14893181571987138	0.17851917373377885	0.11976140158542667	0.18808174377913217
1	388	nan	0	CAT	CAT	3202	3202	0	1	1	12	12	154	509.0	582.0	1.0	4.069953916645963	0.7428519500402678	0.0	0.2464	0.08841941022658813	33.22476753096575	30.0	3.605551275463989	1.393706400702996	1.0	19.41450686788302	22.24251114772009	48.83677708179251	147.942	0.35772357723577236	13.074510097503662	14.22352984920144	20.176471062004566	21.207843761891127	0.10588235408067703	0.09803921729326248	0.019607841968536377	0.0313725546002388	1.0121301245854417	0.581685483070847	0.239215686917305	0.30980393290519714	0.239215686917305	0.30980393290519714	0.12571644324522752	0.1367647100884754	0.1310160458571725	0.1377132711811112
1	389	nan	0	CAT	CAT	3202	3202	0	1	1	12	12	340	378.0	586.0	1.0	3.7364624625254144	0.6835727091442215	0.0	0.20757020757020758	0.07175382457737854	45.93408049007544	44.598206241955516	5.385164807134504	1.913117719621664	1.4142135623730951	31.249309005235954	33.52647796350599	37.78818158162245	244.01799999999952	0.3221222169587873	16.839216098189354	30.105883195996284	35.75686355680227	63.86274664849043	0.0941176488995552	0.15294118225574493	0.011764705181121826	0.03529411554336548	0.2133567257757569	1.175132717216073	0.15294118225574493	0.35686275362968445	0.15294118225574493	0.35686275362968445	0.1039457783838849	0.1858387851604709	0.1051672457553008	0.18783160778967772
1	390	nan	0	CAT	CAT	3202	3202	0	1	1	12	12	520	530.0	593.0	1.0	2.0846450860600667	0.8787001584000284	0.0	0.46099290780141844	0.2101032294658145	47.40998631946848	47.29693436154187	9.219544457292887	3.1188098761560585	2.8284271247461903	22.7451706452674	22.632299564021356	-81.68655025189865	176.35599999999985	0.6784083496412263	13.921568986028433	14.447059258818626	48.1607855707407	54.64313894882798	0.07058823853731155	0.08235294371843338	0.0156862735748291	0.019607841968536377	2.773369032384442	1.1219268532814715	0.23137255012989044	0.16862745583057404	0.23137255012989044	0.21960784494876862	0.10312273322984024	0.10701525376902686	0.09261689532834749	0.10508295951697688
1	391	nan	0	CAT	CAT	3202	3202	0	1	1	12	12	515	549.0	591.0	1.0	2.2414078320534196	0.8563279709547549	0.0	0.45017482517482516	0.13803491880206406	48.165522177434276	47.16990566028302	8.06225774829855	2.833939175299298	2.0	23.194495368181983	24.87423539417461	72.26607634167605	216.5279999999999	0.5912743972445464	30.764706682413816	15.050980806350708	96.60784586146474	43.45098162069917	0.10196078568696976	0.07058823853731155	0.07450981438159943	0.011764705181121826	2.214428255053224	0.6115523113948732	0.4431372582912445	0.1882352977991104	0.4431372582912445	0.1882352977991104	0.18645276777220496	0.0912180654930346	0.18758805021643638	0.08437083809844499
1	392	nan	0	CAT	CAT	3202	3202	0	1	1	12	12	327	928.0	579.0	1.0	3.4756879125642826	0.856243238784764	0.0	0.2891246684350133	0.10827895140516539	47.791386145062944	41.6293165929973	3.605551275463989	1.5417564832293003	1.4142135623730951	21.66556142185422	24.68773285532925	26.558985357058937	194.80799999999977	0.4635010630758327	21.63137310743332	22.623529978096485	44.843138344585896	44.10588341578841	0.09803921729326248	0.0941176488995552	0.039215683937072754	0.027450978755950928	2.22785959157598	1.3448138249842934	0.24705882370471954	0.32549020648002625	0.24705882370471954	0.32549020648002625	0.1395572458544085	0.14595825792320313	0.13713497964705168	0.13488037741831319
1	393	nan	0	CAT	CAT	3202	3202	0	1	1	12	12	783	674.0	592.0	1.0	1.8291424024352176	0.6919217994090825	0.0	0.4797794117647059	0.21372228855941242	48.94893509826383	47.67598976424087	8.06225774829855	2.9759038066577	2.23606797749979	32.32739272586645	35.33978276536628	82.74490538591307	214.56599999999963	0.6588136306268404	21.576471142470837	43.59607967734337	89.7686297595501	187.65098532289267	0.08235294371843338	0.1725490242242813	0.02352941781282425	0.054901957511901855	2.433546311113475	1.9255803608711923	0.21176470816135406	0.4901960790157318	0.21176470816135406	0.4901960790157318	0.11726343012212412	0.2369352156377357	0.11464703672994904	0.23965643080829205
1	394	nan	0	CAT	CAT	3202	3202	0	1	1	12	12	673	756.0	561.0	1.0	1.7459613550257287	0.667568056159689	0.0	0.4118727050183599	0.15998767898878694	43.8722325927267	43.68065933568311	9.433981132056603	3.3052449637159094	2.8284271247461903	34.23358674662153	32.66501738819036	-40.28439939851055	229.91599999999943	0.5520918785890074	18.411765191704035	26.733334131538868	68.12941357120872	115.69412080198526	0.08235294371843338	0.1411764770746231	0.0156862735748291	0.027450978755950928	1.8058524003158394	1.169854299083642	0.20000000298023224	0.27450981736183167	0.20000000298023224	0.2823529541492462	0.10642638839135281	0.15452794295687206	0.10123241243864593	0.1719080546834848
1	395	nan	0	CAT	CAT	3202	3202	0	1	1	12	12	187	778.0	563.0	1.0	6.025273313418504	0.878312338325378	0.0	0.17809523809523808	0.05718975854717242	48.31933886946566	39.698866482558415	4.0	1.3899585630274882	1.0	21.730652059661097	23.100860738032793	51.087615060101626	202.70599999999968	0.2854961832061068	16.101961195468903	25.086275286972523	20.215686798095703	32.90980491787195	0.08235294371843338	0.12843137979507446	0.0156862735748291	0.027450986206531525	3.963171266850216	2.0063535249541853	0.3176470696926117	0.41960784792900085	0.3176470696926117	0.41960784792900085	0.12016388951842465	0.18721100960427256	0.10810527699516419	0.17598826159289813
1	396	nan	0	CAT	CAT	3202	3202	0	1	1	12	12	134	824.0	580.0	1.0	5.743032298656472	0.7438624991144492	0.0	0.1908831908831909	0.05713943838445399	36.82268428336581	32.55764119219941	2.23606797749979	1.1122019242591275	1.0	18.769041613170426	24.60980358195656	-33.860418499072935	171.66799999999986	0.2751540041067762	15.258823908865452	25.15686346590519	18.015686735510826	28.847059667110443	0.10196078568696976	0.15294118225574493	0.027450978755950928	0.03529411554336548	2.0928471946642007	2.4832048503100768	0.29019609093666077	0.43529412150382996	0.29019609093666077	0.43529412150382996	0.13746688206185093	0.22663840960274945	0.13444542339933452	0.21527656467992867
1	397	nan	0	CAT	CAT	3202	3202	0	1	1	12	12	530	445.0	543.0	1.0	3.0664284503535986	0.8617017326503219	0.0	0.31850961538461536	0.07882670252059357	57.33922335236903	52.88667128870941	4.47213595499958	1.865560185871852	1.4142135623730951	27.375071151468177	29.094790024844205	82.88043383944965	290.6739999999995	0.4296716659910823	27.74902031198144	41.15686395019293	61.51764867082238	95.17255163192749	0.0941176488995552	0.1411764770746231	0.019607841968536377	0.0313725471496582	1.6678815794399562	0.820010649083385	0.2549019753932953	0.364705890417099	0.2549019753932953	0.364705890417099	0.12499558699090739	0.1853912790549231	0.11607103522796676	0.17957085213571225
1	398	nan	0	CAT	CAT	3202	3202	0	1	1	12	12	313	847.0	572.0	1.0	2.121116344413328	0.5799374990053606	0.0	0.414021164021164	0.17037211869630672	31.90188745593824	29.546573405388315	5.0990195135927845	1.8659724479485273	1.4142135623730951	25.4911749434976	25.989222603300085	-51.97172962594208	151.94199999999992	0.5780240073868883	16.925490621477365	18.423529975116253	43.86666779965162	45.3411778062582	0.10588235408067703	0.11764705926179886	0.03529411554336548	0.019607849419116974	0.860688060156134	0.8247497716613648	0.30588236451148987	0.3803921639919281	0.30980393290519714	0.3803921639919281	0.14343636119896072	0.1561316099586123	0.14014909840144288	0.14485999299124025
1	399	nan	0	CAT	CAT	3202	3202	0	1	1	12	12	162	342.0	586.0	1.0	3.00944342465782	0.7419343437431731	0.0	0.34615384615384615	0.13894353526180125	29.301847889695168	25.317977802344327	3.1622776601683795	1.3796243258200236	1.0	17.0	19.64608443986728	-87.28284019685566	121.04400000000005	0.4807121661721068	8.223529610782862	14.13333373516798	15.35686306282878	25.062745802104473	0.08235294371843338	0.125490203499794	0.011764705181121826	0.027450978755950928	0.3060664795778002	1.4909070672113416	0.13333334028720856	0.250980406999588	0.13333334028720856	0.2862745225429535	0.09036845726135014	0.15531135972712065	0.09479545100511592	0.15470830742039798
1	400	nan	0	CAT	CAT	3202	3202	0	1	1	12	12	156	416.0	586.0	1.0	3.382671056110751	0.7870260029130444	0.0	0.35697940503432496	0.12139684233414658	31.231479061554428	25.553864678361276	3.0	1.3900742419771588	1.0	17.582152185432196	19.26731860374392	-63.40705094673205	127.07600000000004	0.4406779661016949	11.898039557039738	18.231373004615307	21.09411831945181	30.031373284757137	0.11372549086809158	0.14901961386203766	0.019607841968536377	0.039215683937072754	0.21810467977060846	1.3029489286583698	0.2078431397676468	0.3843137323856354	0.2078431397676468	0.3843137323856354	0.13074768743999712	0.2003447582924759	0.13521870717597315	0.19250880310741755
1	401	nan	0	CAT	CAT	3202	3202	0	1	1	12	12	390	882.0	592.0	1.0	3.3171647792317263	0.7100126216141778	0.0	0.28824833702882485	0.11524032705302649	46.919461322873225	40.45985664828782	6.324555320336759	2.0180565105890707	1.4142135623730951	30.77433250112058	33.04016619840459	82.4967818153341	206.22199999999975	0.46483909415971386	18.992157362401485	16.03137293085456	46.07451096922159	38.20392249524593	0.09019608050584793	0.08235294371843338	0.023529410362243652	0.0156862735748291	2.4911527010730725	1.2395828794928088	0.22745098173618317	0.19607843458652496	0.22745098173618317	0.19607843458652496	0.11944753058114142	0.10082624484814189	0.1181397717159528	0.09795877562883573
1	402	nan	0	CAT	CAT	3202	3202	0	1	1	12	12	1071	1012.0	579.0	1.0	2.911124487279268	0.8530978373566199	0.0	0.3157429245283019	0.10425328186985118	78.913636004594	68.09552114493287	7.810249675906654	2.5910144931273114	2.23606797749979	39.85012510128714	41.173266524982594	35.35579726077391	359.2979999999992	0.5426906511274385	19.156863272190094	25.082353677600622	74.67059048265219	91.1019635302946	0.054901961237192154	0.062745101749897	0.011764705181121826	0.0156862773001194	1.8890440881097004	2.487422673155106	0.3921568691730499	0.29019609093666077	0.3921568691730499	0.29019609093666077	0.06793213926308544	0.08894451658723625	0.06972043929285919	0.08506252430466349
1	403	nan	0	CAT	CAT	3202	3202	0	1	1	12	12	294	894.0	594.0	1.0	2.815302814136769	0.8585677253463826	0.0	0.3340909090909091	0.14940109894166537	40.865064859801116	39.01281840626232	5.830951894845301	1.9456903210706353	1.4142135623730951	20.88264604068118	20.95152556819084	-79.51408105906195	157.25399999999993	0.5302073940486925	12.82352976128459	15.796078823506832	28.968628223985434	37.69019705057144	0.07647059112787247	0.09607843309640884	0.0156862735748291	0.019607849419116974	2.056634522188625	1.0939975538335933	0.21176470816135406	0.29019609093666077	0.21176470816135406	0.29019609093666077	0.10425633952263894	0.12842340506916125	0.09853274906117494	0.12819794915160354
1	404	nan	0	CAT	CAT	3202	3202	0	1	1	12	12	992	604.0	585.0	1.0	1.958277725335459	0.7697866576784546	0.0	0.42033898305084744	0.2033847968319716	59.24805245561746	58.215118311311535	9.0	3.010130610175323	2.8284271247461903	38.04887621378686	37.81810668081922	6.689813424795289	247.5719999999996	0.6613333333333333	28.69803998246789	38.18039318919182	145.69020017609	168.36863217130303	0.10588235408067703	0.13333334028720856	0.035294122993946075	0.0313725471496582	2.1172149726036715	0.8375547539949177	0.2823529541492462	0.4470588266849518	0.34117648005485535	0.4470588266849518	0.1413696550860487	0.18808075462656068	0.14686512114525202	0.1697264437210716
1	405	nan	0	CAT	CAT	3202	3202	0	1	1	12	12	332	971.0	589.0	1.0	5.025832195776497	0.9150079122199242	0.0	0.288695652173913	0.07298845779312696	60.41374766938903	51.24451190127583	3.605551275463989	1.496578131831991	1.0	21.426854933926972	24.37307430144117	13.670516114410871	239.08199999999974	0.38739789964994165	13.141176886856556	17.772549472749233	24.549020376056433	33.58039303869009	0.062745101749897	0.08235294371843338	0.011764705181121826	0.019607841968536377	1.3799516560445173	1.152509806705147	0.13333334028720856	0.19607843458652496	0.13333334028720856	0.19607843458652496	0.07103338857760301	0.0960678349878337	0.0739428324580013	0.10114576216472919
1	406	nan	0	CAT	CAT	3202	3202	0	1	1	12	12	173	476.0	589.0	1.0	3.494690441664846	0.7228342032802204	0.0	0.2562962962962963	0.10758457744549153	32.3079196749669	27.202941017470888	3.605551275463989	1.5051578667080918	1.0	17.67766952966369	22.325467141529995	-40.63652889771805	142.15200000000004	0.3963344788087056	14.474510185420513	23.42353016883135	25.301961451768875	38.83137375116348	0.11372549086809158	0.13725490868091583	0.027450978755950928	0.05098038911819458	0.9195194607609497	1.4659197690916212	0.24705882370471954	0.6549019813537598	0.2980392277240753	0.6549019813537598	0.13917798255212033	0.22522625162337834	0.14625411243797037	0.22445880781019353
1	407	nan	0	CAT	CAT	3202	3202	0	1	1	12	12	971	1058.0	601.0	1.0	1.6556272759557993	0.8029995563999435	0.0	0.4718172983479106	0.2234031895705328	54.93622246867046	56.08029957123981	8.246211251235321	3.201437270716355	2.8284271247461903	35.15720995421431	32.74086921999861	41.77485087591927	233.70599999999962	0.7254389241688457	26.32156950607896	27.458824332803488	107.14510134607553	151.32941578701138	0.0784313753247261	0.11372549086809158	0.011764705181121826	0.035294122993946075	4.146580238159194	1.9404980275390011	0.3803921639919281	0.3490196168422699	0.3803921639919281	0.37254902720451355	0.1356781933303039	0.1415403316123891	0.11034510952221992	0.1558490378856966
1	408	nan	0	CAT	CAT	3202	3202	0	1	1	12	12	488	1083.0	599.0	1.0	1.9436572545499067	0.8638590341729963	0.0	0.5083333333333333	0.24614756366160814	43.896134251245684	39.20459156782532	8.06225774829855	2.5416388696402628	2.0	20.261093914335046	22.11195900946791	75.96896486050278	157.8399999999999	0.7077592458303118	16.400000423192978	23.74902030080557	56.08627597615123	101.4862774014473	0.0784313753247261	0.1568627506494522	0.019607841968536377	0.047058820724487305	4.307158132008396	1.7484870356031141	0.3137255012989044	0.3450980484485626	0.32549020648002625	0.3529411852359772	0.12424242744843166	0.17991682046064825	0.11493089339375252	0.20796368319968708
1	409	nan	0	CAT	CAT	3202	3202	0	1	1	12	12	1425	1208.0	577.0	1.0	1.3926729816083587	0.7982847361377675	0.0	0.5592621664050236	0.3140822426069517	60.85637004717357	58.137767414994535	12.083045973594572	4.209786392246566	3.605551275463989	33.76148915982554	36.65258878140677	37.60448682107207	238.77599999999958	0.8417011222681631	17.92549068853259	19.266667233780026	157.30588665418327	144.20784741360694	0.07058823853731155	0.07058823853731155	0.019607841968536377	0.023529410362243652	3.613177850198561	1.7275013641517	0.23529411852359772	0.21176470816135406	0.37254902720451355	0.2235294133424759	0.0905327812552151	0.0973064001706062	0.11039009589767247	0.10119848941305751
1	410	nan	0	CAT	CAT	3202	3202	0	1	1	12	12	394	388.0	592.0	1.0	2.099410379206482	0.6856033804685234	0.0	0.46352941176470586	0.19288316167054897	37.119194634517065	34.92849839314596	5.830951894845301	2.1161171232806124	2.0	24.0	27.021856015631613	2.8942287805733486	160.216	0.624405705229794	17.94902002066374	24.55686340108514	52.19215816259384	60.96470744907856	0.0941176488995552	0.10196078568696976	0.02352941781282425	0.043137259781360626	2.471518821486233	2.4375555999518914	0.30588236451148987	0.4117647111415863	0.30588236451148987	0.4117647111415863	0.1339479106019682	0.18326017463496372	0.1324674065040453	0.15473276002304204
1	411	nan	0	CAT	CAT	3202	3202	0	1	1	12	12	99	788.0	591.0	1.0	6.3951534295279	0.6686777483726196	0.0	0.15517241379310345	0.05556136132534025	32.24759483848757	28.071337695236398	1.4142135623730951	1.004183975377506	1.0	19.302045630379215	23.977774309041227	-7.268638796868996	149.63599999999997	0.261558784676354	11.968627706170082	12.603921946138144	12.26274536550045	12.729412149637938	0.0941176488995552	0.10098039358854294	0.0156862735748291	0.029411770403385162	1.9925879563105409	1.5102097743597669	0.3333333432674408	0.21960784494876862	0.3333333432674408	0.21960784494876862	0.12212885414459268	0.12861144842998107	0.12386611480303485	0.1285799207034135
1	412	nan	0	CAT	CAT	3202	3202	0	1	1	12	12	225	337.0	589.0	1.0	5.183186797090809	0.6151613708103975	0.0	0.1961639058413252	0.06560258432013974	42.79258719239284	36.6742416417845	3.0	1.2689555942557722	1.0	27.51815365332138	33.73772806247715	62.371869555892545	207.60399999999956	0.2901353965183752	15.015686728060246	23.301961451768875	22.0352947935462	37.09411862492561	0.07058823853731155	0.14509804546833038	0.023529410362243652	0.023529410362243652	2.181865697384111	0.8338140467030748	0.1764705926179886	0.27450981736183167	0.1764705926179886	0.27450981736183167	0.10077642099369293	0.15638900303200587	0.09793464352687199	0.16486274944411383
1	413	nan	0	CAT	CAT	3202	3202	0	1	1	12	12	1506	1285.0	603.0	1.0	1.5851108935707796	0.7266458050897122	0.0	0.44073748902546095	0.21753355410034214	64.21115061116978	66.06814663663572	9.055385138137417	3.670097757327671	3.1622776601683795	45.80879387033588	44.11384903302741	-0.04146658909232431	294.9539999999994	0.7035739313244569	19.392157461494207	26.921569364145398	129.3333369717002	184.46274991333485	0.07450980693101883	0.0941176488995552	0.011764705181121826	0.023529410362243652	0.8833822851789117	2.817491250742226	0.1882352977991104	0.22745098173618317	0.1882352977991104	0.3490196168422699	0.07947605517005822	0.11033430067272704	0.08587870980856586	0.12248522570606564
1	414	nan	0	CAT	CAT	3202	3202	0	1	1	12	12	996	1139.0	602.0	1.0	1.742676089502113	0.7269852251900796	0.0	0.4527272727272727	0.2432242937630689	54.77798945966459	53.71219600798314	7.0710678118654755	2.9843013897104758	2.8284271247461903	34.39674083131298	37.61347637858097	-54.4205933785986	226.84599999999952	0.7217391304347827	14.623529821634293	13.666667031124234	72.36078652739525	69.90196269145235	0.05882352963089943	0.05098039284348488	0.011764708906412125	0.0156862773001194	0.8315652877577389	2.5604291864351403	0.239215686917305	0.1411764770746231	0.239215686917305	0.14901961386203766	0.07904610714396915	0.07387387584391478	0.07265139209577837	0.07018269346531361
1	415	nan	0	CAT	CAT	3202	3202	0	1	1	12	12	1712	1183.0	581.0	1.0	1.549036662756716	0.43130948867976	0.0	0.5764309764309764	0.2771653460259088	60.96220440612683	57.688820407423826	12.0	3.911908947633928	3.605551275463989	51.72364883741869	55.00034693975285	-26.041160160348813	278.60399999999925	0.7607198400355478	17.40784367546439	17.615686775185168	116.6627486795187	125.83529768977314	0.054901961237192154	0.05882352963089943	0.011764705181121826	0.0156862735748291	1.2305322757950694	2.933483539981179	0.27450981736183167	0.14901961386203766	0.27450981736183167	0.16862745583057404	0.07193323832836525	0.0727920941123354	0.06814412890158802	0.07350192622066189
1	416	nan	0	CAT	CAT	3202	3202	0	1	1	12	12	482	370.0	598.0	1.0	1.8689662393397708	0.7182111686999816	0.0	0.4202266782911944	0.19627798398427715	39.32469564638777	36.6742416417845	7.810249675906654	2.5563323811855265	2.0	25.427120590787734	27.363114444786945	15.658530612764165	175.66799999999978	0.6207340631036703	17.984314188361168	18.337255463004112	70.7960803732276	64.8431393019855	0.09803921729326248	0.11372549086809158	0.0313725546002388	0.019607849419116974	2.1779356298525325	0.4147104058209848	0.3686274588108063	0.239215686917305	0.37254902720451355	0.239215686917305	0.130321117306965	0.13287866277539212	0.14687983479922737	0.1345293346514222
1	417	nan	0	CAT	CAT	3202	3202	0	1	1	12	12	724	452.0	615.0	1.0	2.1541633123260127	0.7760480018580876	0.0	0.430952380952381	0.15087315005814378	53.282076857753424	49.64876634922564	6.708203932499369	2.5763958296186646	2.23606797749979	35.53998788700439	33.60361228336516	-53.06889021789548	245.56599999999966	0.5567089580930411	21.937255445867777	26.94509879499674	85.19215922057629	93.58431638777256	0.09019608050584793	0.10588235408067703	0.019607841968536377	0.019607849419116974	1.0564319301802738	1.0048669873429834	0.2549019753932953	0.30980393290519714	0.2980392277240753	0.30980393290519714	0.11135662662877044	0.13677715124363826	0.11766872820521586	0.12926010550797315
1	418	nan	0	CAT	CAT	3202	3202	0	1	1	12	12	458	827.0	608.0	1.0	1.8364297525910498	0.4687494629494553	0.0	0.45123152709359604	0.19397095797465505	34.699171925078915	34.058772731852805	7.280109889280518	2.5317789872349223	2.0	27.947827841910737	30.650859841782673	-89.55187694103098	172.25399999999982	0.5955786736020808	23.380392774939537	19.235294699668884	64.52157016843557	60.40000181645155	0.09019608050584793	0.11372549086809158	0.03529411554336548	0.0156862810254097	3.277278601901248	0.5718793681034653	0.4431372582912445	0.22745098173618317	0.4431372582912445	0.22745098173618317	0.1694231360502865	0.13938619347586148	0.14087679076077636	0.13187773322369334
1	419	nan	0	CAT	CAT	3202	3202	0	1	1	12	12	537	844.0	605.0	1.0	3.159218351725549	0.4938950144035807	0.0	0.2905844155844156	0.1254304225992774	49.57653517761557	43.93176527297759	5.385164807134504	2.0816484012765257	2.0	37.68017555452803	43.107865392918356	-31.362234817131455	231.9479999999997	0.4801072865444792	26.152941808104515	23.32156928628683	84.04706102237105	73.52941374108195	0.10980392247438431	0.10196078568696976	0.043137259781360626	0.0313725546002388	3.4604294371980986	2.5251269237743066	0.27843138575553894	0.22745098173618317	0.3176470696926117	0.23137255012989044	0.14692663937137368	0.13102005217015072	0.15651221791875428	0.13692628257184722
1	420	nan	0	CAT	CAT	3202	3202	0	1	1	12	12	318	425.0	610.0	1.0	2.0606751885291854	0.6563694461444564	0.0	0.424	0.17286155317568275	32.63478672689707	30.4138126514911	5.0990195135927845	2.009827681498583	2.0	23.18025721005538	24.620976312057714	63.57912547493443	152.04399999999995	0.5613415710503089	15.552941653877497	19.254902474582195	48.607844326645136	52.78823660314083	0.09803921729326248	0.13725490868091583	0.05098039656877518	0.027450978755950928	2.0236244463123847	0.9249393630508241	0.27450981736183167	0.30588236451148987	0.3529411852359772	0.30588236451148987	0.13642931275331138	0.16890265328580872	0.15285485637309792	0.16600074403503406
1	421	nan	0	CAT	CAT	3202	3202	0	1	1	12	12	548	513.0	604.0	1.0	1.5450577943916408	0.5881425532736478	0.0	0.4176829268292683	0.21463584937497152	36.11745820034695	40.792156108742276	8.602325267042627	3.2026055707140872	2.8284271247461903	25.807324442076744	29.210257233988866	32.8683567554288	179.1199999999998	0.6405610753945061	17.992157395929098	26.01568702608347	61.68627617508173	93.21568882465363	0.08627451211214066	0.12941177189350128	0.019607841968536377	0.027450978755950928	2.28069371057482	1.563703001916249	0.30588236451148987	0.6901960968971252	0.30588236451148987	0.6901960968971252	0.1322952749700669	0.19129181636826081	0.11256619739978418	0.1701016219427986
1	422	nan	0	CAT	CAT	3202	3202	0	1	1	12	12	636	746.0	616.0	1.0	2.779815134818053	0.8709836681858194	0.0	0.2857142857142857	0.12325566988080935	60.18524344761072	53.36665625650534	7.280109889280518	2.5240222718432888	2.0	33.52286608175933	29.569730393834217	61.48874583028821	254.6419999999995	0.48941900731050403	25.400000635534525	30.20000085234642	78.36470792815089	87.93333581835032	0.08627451211214066	0.10980392247438431	0.023529410362243652	0.02352941781282425	3.739899269374831	0.24209772350563627	0.40392157435417175	0.29411765933036804	0.40392157435417175	0.29411765933036804	0.12893401337834784	0.15329949671241838	0.12321494957256429	0.13825996197853824
1	423	nan	0	CAT	CAT	3202	3202	0	1	1	12	12	183	793.0	608.0	1.0	3.0749298486510344	0.5819131434951175	0.0	0.34593572778827975	0.11260876183629305	29.398581313170382	27.65863337187866	4.0	1.4822116218435535	1.0	20.673536754779516	23.908423924054407	-20.927563298184406	142.904	0.4250871080139373	18.823529914021492	13.556863144040108	33.05098131299019	23.101961374282837	0.09803921729326248	0.0941176488995552	0.07450980693101883	0.023529410362243652	1.759070098800585	1.4057770127416203	0.38823530077934265	0.21568627655506134	0.38823530077934265	0.21960784494876862	0.17758047088699522	0.12789493532113308	0.18060645526224148	0.12624022608897725
1	424	nan	0	CAT	CAT	3202	3202	0	1	1	12	12	898	1025.0	588.0	1.0	1.361821143861314	0.65571764587937	0.0	0.4899072558647027	0.2680240823322197	44.53110290176251	46.2709412050371	8.0	3.1633286079270673	2.8284271247461903	31.895261282950674	33.62125898550136	82.03842993915238	205.18999999999957	0.787719298245614	10.941176751628518	13.007843561470509	61.309805715456605	67.04706092178822	0.054901961237192154	0.05882352963089943	0.011764708906412125	0.011764708906412125	0.5652849808748556	1.3315081155199875	0.11372549086809158	0.16862745583057404	0.12156862765550613	0.18431372940540314	0.06631016213108193	0.07883541552406369	0.06827372574104298	0.07466265136056593
1	425	nan	0	CAT	CAT	3202	3202	0	1	1	12	12	623	968.0	601.0	1.0	3.466598406900754	0.8716144217469128	0.0	0.28525641025641024	0.10848494829145387	66.53696800921414	56.32051136131489	8.48528137423857	2.4981244904463775	2.0	33.355507570008115	32.61589640865007	15.831824567985255	268.63599999999957	0.45977859778597785	25.901961486786604	34.98823609948158	71.2235313244164	120.78431649133563	0.0784313753247261	0.11372549086809158	0.023529410362243652	0.07058823853731155	5.087565106709381	5.533859508076403	0.2705882489681244	0.41960784792900085	0.2823529541492462	0.46666666865348816	0.11773618857630275	0.15903743681582538	0.11432348527193643	0.1938753073697201
1	426	nan	0	CAT	CAT	3202	3202	0	1	1	12	12	626	766.0	618.0	1.0	1.7510176930229608	0.7958307840763478	0.0	0.44523470839260315	0.14526769148510568	45.19183471965824	46.09772228646444	9.219544457292887	3.140023383015545	2.8284271247461903	31.796640847239775	27.364518439413377	-25.97792825549917	232.70599999999976	0.5793614067561315	22.882353495806456	24.84705950692296	77.1490216255188	92.89412020891905	0.09019608050584793	0.11372549086809158	0.023529410362243652	0.0313725546002388	2.963313134623516	2.6353672830423083	0.3294117748737335	0.27843138575553894	0.3294117748737335	0.27843138575553894	0.1330369389291073	0.14445964829606373	0.12324124860306518	0.14839316327303362
1	427	nan	0	CAT	CAT	3202	3202	0	1	1	12	12	156	304.0	611.0	1.0	6.196989649490013	0.8613320403524459	0.0	0.17848970251716248	0.054592674165749	44.23805625269956	37.05401462729781	2.0	1.1098854847675064	1.0	19.289893727027113	22.474809840125403	-82.20003147841858	189.49599999999978	0.30498533724340177	14.317647483199835	21.988235980272293	17.768627982586622	27.32941260933876	0.0941176488995552	0.13333334028720856	0.02352941781282425	0.03529411554336548	2.23056688760568	2.124484975606024	0.2078431397676468	0.3607843220233917	0.21960784494876862	0.38823530077934265	0.10765148483608898	0.1653250825584383	0.11390146142683732	0.17518854236755615
1	428	nan	0	CAT	CAT	3202	3202	0	1	1	12	12	172	341.0	595.0	1.0	3.6376822757746234	0.685468173097534	0.0	0.22933333333333333	0.09738282547436944	32.29535556719447	29.832867780352597	3.1622776601683795	1.3831407495696384	1.0	20.188283409037286	23.514332080143152	-64.25908965947828	148.97999999999996	0.38137472283813745	11.74901994690299	12.984314117580652	17.40392203256488	20.600000616163015	0.0784313753247261	0.10196078568696976	0.0156862735748291	0.0156862810254097	1.9329474927471608	0.14581041648875306	0.24313725531101227	0.20000000298023224	0.24313725531101227	0.20000000298023224	0.10680927224457264	0.1180392192507332	0.10118559321258651	0.11976744544280823
1	429	nan	0	CAT	CAT	3202	3202	0	1	1	12	12	457	387.0	603.0	1.0	2.013830161323043	0.6633232924000294	0.0	0.45337301587301587	0.2266351340074369	38.76896066729505	37.33630940518894	6.0	2.0910302170882686	2.0	26.75733015420507	29.012090852341682	18.384528714683608	159.18399999999986	0.6547277936962753	20.823530059307814	17.74902007356286	70.36078626289964	58.38431526347995	0.11764705926179886	0.0941176488995552	0.027450986206531525	0.02352941781282425	0.470279011513609	2.2255216093274863	0.3450980484485626	0.2980392277240753	0.3450980484485626	0.2980392277240753	0.1553994780545359	0.13245537368330493	0.15396233317921146	0.12775561326800863
1	430	nan	0	CAT	CAT	3202	3202	0	1	1	12	12	681	905.0	604.0	1.0	2.242983375839566	0.6700408380806546	0.0	0.3219858156028369	0.12146479374804424	50.05922221902187	54.405882034941776	8.94427190999916	2.7642486943272364	2.0	34.5124094421928	37.160174021715456	54.93609100657238	265.4319999999995	0.5159090909090909	25.270588882267475	30.278432246297598	78.38431568816304	100.38039471581578	0.09019608050584793	0.10588235408067703	0.019607841968536377	0.039215683937072754	0.6366661471359099	1.886567334793373	0.30588236451148987	0.29019609093666077	0.30588236451148987	0.3294117748737335	0.12267276156440522	0.1469826808072699	0.11510178515148758	0.14740146066933302
1	431	nan	0	CAT	CAT	3202	3202	0	1	1	12	12	168	940.0	618.0	1.0	3.5634322354560046	0.8868825617047548	0.0	0.2857142857142857	0.11779846802457986	35.470409646467985	30.4138126514911	5.0	1.6674407487260214	1.0	16.099689437998485	16.387149667311498	58.55326045537195	133.872	0.44327176781002636	10.858823828399181	11.113725766539574	21.6627456843853	19.203921988606453	0.10588235408067703	0.09803921729326248	0.023529410362243652	0.011764705181121826	0.11553031985295666	0.5820266168103748	0.2235294133424759	0.2235294133424759	0.2235294133424759	0.2235294133424759	0.12339572532271798	0.1262923382561315	0.12894491478800774	0.11430905945599079
1	432	nan	0	CAT	CAT	3202	3202	0	1	1	12	12	574	465.0	617.0	1.0	3.0649220626478235	0.7178976939066356	0.0	0.31263616557734203	0.13159661720411858	54.90348353638849	50.48762224545735	6.324555320336759	2.126273812107823	2.0	33.5514734380327	38.2209842952999	7.589844736778137	234.11999999999964	0.4831649831649832	33.86666762828827	24.0000006146729	92.95294391363859	70.23921754583716	0.11372549086809158	0.0941176488995552	0.0313725471496582	0.023529410362243652	0.4709491689301388	1.746381585916406	0.4117647111415863	0.30588236451148987	0.4117647111415863	0.30588236451148987	0.17457045169220758	0.12371134337460257	0.16193892667881288	0.12236797481853165
1	433	nan	0	CAT	CAT	3202	3202	0	1	1	12	12	1417	592.0	603.0	1.0	1.7981970597517287	0.7345597138500064	0.0	0.5404271548436308	0.21999310364763008	66.59780883125441	60.92618484691127	10.63014581273465	3.7858930625141416	3.605551275463989	41.92625619947612	45.189546876322474	75.78324958388137	284.50199999999944	0.668553904222694	27.18039285764098	41.79607927054167	202.01961332559586	238.99608390778303	0.08235294371843338	0.12156862765550613	0.04313725233078003	0.04313725233078003	5.6567269626491	2.417779042325158	0.3803921639919281	0.3803921639919281	0.5254902243614197	0.3803921639919281	0.11869167186742786	0.18251563000236537	0.14256853445701895	0.16866343253901414
1	434	nan	0	CAT	CAT	3202	3202	0	1	1	12	12	694	653.0	606.0	1.0	1.714827133868313	0.6696612452462904	0.0	0.44487179487179485	0.20903942105668616	44.19155701676154	43.278170016764804	7.615773105863909	2.8868954974406065	2.8284271247461903	32.83803891830327	32.819597499936734	55.44815950904115	204.25399999999976	0.6650694777192142	19.733333952724934	39.701962009072304	87.32941429689527	171.12549518048763	0.08235294371843338	0.1764705926179886	0.027450978755950928	0.06666666269302368	4.010038741521943	2.5583652823512333	0.2823529541492462	0.3960784375667572	0.3294117748737335	0.5333333611488342	0.12032520702881057	0.2420851342016604	0.12583489091771652	0.2465785233148237
1	435	nan	0	CAT	CAT	3202	3202	0	1	1	12	12	878	705.0	601.0	1.0	2.019516394230645	0.8965093094071267	0.0	0.4479591836734694	0.24441827393179175	61.397452023760934	57.14017850864661	8.94427190999916	3.3017559886567063	3.0	28.411893087047346	27.200599774662667	37.583418970405994	212.46399999999957	0.7375052498950021	14.776470962911844	25.725490890443325	80.40392362326384	131.07059191167355	0.07450980693101883	0.11764705926179886	0.0156862735748291	0.0313725471496582	1.5744819599597188	1.8148192585852112	0.1725490242242813	0.3803921639919281	0.1725490242242813	0.3803921639919281	0.08492224691328647	0.1478476487956513	0.09157622280553968	0.14928313429575574
1	436	nan	0	CAT	CAT	3202	3202	0	1	1	12	12	1070	1197.0	600.0	1.0	2.3437748434742756	0.8336039400268136	0.0	0.2979671400724032	0.16909083401722325	69.88964715100012	63.34824385884742	8.246211251235321	2.895051455497748	2.8284271247461903	34.904796627200206	38.60442906661039	-34.316151768620294	281.9919999999992	0.5783783783783784	20.807843755930662	23.737255584448576	104.55294411629438	110.26666976325214	0.07450980693101883	0.07450980693101883	0.0156862735748291	0.023529410362243652	1.4912089662531636	3.2459715463355425	0.2078431397676468	0.3529411852359772	0.24705882370471954	0.3529411852359772	0.09415313916710707	0.10740839630972206	0.09771303188438728	0.10305296239556275
1	437	nan	0	CAT	CAT	3202	3202	0	1	1	12	12	120	313.0	616.0	1.0	4.849506409744496	0.465406734007924	0.0	0.2	0.07948470465965038	28.854424864870516	24.020824298928627	2.8284271247461903	1.1336254820893592	1.0	18.01838400529199	25.538962806859864	45.20303062800854	137.73800000000003	0.31290743155149936	13.337255276739597	10.690196420997381	15.764706298708916	13.164706323295832	0.10980392247438431	0.08235294371843338	0.019607849419116974	0.02352941781282425	0.9589309516192936	1.4796253644097175	0.23529411852359772	0.18039216101169586	0.23529411852359772	0.18039216101169586	0.13337255276739599	0.10690196420997382	0.13137255248924096	0.10970588602746527
1	438	nan	0	CAT	CAT	3202	3202	0	1	1	12	12	257	634.0	630.0	1.0	3.1202990850445342	0.8576412114405096	0.0	0.3157248157248157	0.12016072208680179	40.2001031976955	36.22154055254967	5.0	1.9076932649553902	1.4142135623730951	18.483856231221626	20.672844046857282	74.806165985608	163.94199999999992	0.48674242424242425	11.086274858564138	26.62353003025055	24.83137322962284	58.250981628894806	0.0784313753247261	0.19607843458652496	0.0156862735748291	0.023529425263404846	1.2698414106224096	0.4949684800883755	0.15294118225574493	0.38823530077934265	0.15294118225574493	0.38823530077934265	0.09475448597063366	0.22755153872009015	0.09662012929814336	0.22665751606573856
1	439	nan	0	CAT	CAT	3202	3202	0	1	1	12	12	1176	788.0	640.0	1.0	1.7362520495482627	0.8170029330584246	0.0	0.4558139534883721	0.25308845962080007	62.4224888654749	60.01666435249463	8.602325267042627	3.2717651439478157	3.0	32.19937887599697	35.99489899378037	-21.236182229389712	241.64199999999943	0.743127962085308	20.227451488375664	25.239216342568398	120.51765030249953	151.01176852546632	0.07450980693101883	0.0941176488995552	0.019607841968536377	0.0313725471496582	2.573279755215067	1.7895942666624212	0.24705882370471954	0.239215686917305	0.2862745225429535	0.27450981736183167	0.10164548486620936	0.12683023287722814	0.10248099515518667	0.1284113677937639
1	440	nan	0	CAT	CAT	3202	3202	0	1	1	12	12	962	987.0	608.0	1.0	2.0294601639333782	0.8449779095714909	0.0	0.4771825396825397	0.22706316557605022	62.134287843100154	54.48853090330111	8.54400374531753	3.0530683234970613	2.8284271247461903	33.23401871576773	33.229492211693334	40.4240472462227	230.7379999999996	0.6593557230980125	16.68235345557332	28.29411854594946	78.52941403351724	141.2862790748477	0.06666667014360428	0.11372549086809158	0.011764705181121826	0.027450986206531525	1.9292398096109666	2.0115973423413642	0.20392157137393951	0.40784314274787903	0.20392157137393951	0.40784314274787903	0.08511404824272102	0.1443577476834156	0.08163140751924869	0.14686723396553814
1	441	nan	0	CAT	CAT	3202	3202	0	1	1	12	12	360	361.0	615.0	1.0	2.0779232882365664	0.6300240917444502	0.0	0.3415559772296015	0.15986256639562096	34.490576014355234	34.20526275297414	5.0	2.128297696150033	2.0	26.549539521063032	26.784539347563804	76.48258132157724	168.22199999999984	0.5538461538461539	18.58039265871048	21.580392740666866	48.92549140751362	65.33725676685572	0.0941176488995552	0.125490203499794	0.023529410362243652	0.03921569138765335	2.5970525274839598	2.867103995068816	0.364705890417099	0.40784314274787903	0.364705890417099	0.4156862795352936	0.14746343379928953	0.17127295825926084	0.13590414279864893	0.18149237990793254
1	442	nan	0	CAT	CAT	3202	3202	0	1	1	12	12	1032	572.0	608.0	1.0	1.3627679380510285	0.6711730152189913	0.0	0.6825396825396826	0.36381146430358563	48.061790715864554	51.40038910358559	9.0	3.6247837878059275	3.08113883008419	34.931840246901096	35.62824091049614	35.50008273526626	188.80199999999982	0.8363047001620746	23.027451563626528	23.77647115662694	150.20784706249833	124.69412092491984	0.08627451211214066	0.08627451211214066	0.043137259781360626	0.023529410362243652	2.7672998360100913	1.6257689119777805	0.4117647111415863	0.42352941632270813	0.4274509847164154	0.42352941632270813	0.13706816406920552	0.1415266140275413	0.14555023940164566	0.12082763655515488
1	443	nan	0	CAT	CAT	3202	3202	0	1	1	12	12	855	687.0	604.0	1.0	1.617635308159347	0.7743286685927443	0.0	0.5113636363636364	0.22857323365472665	50.134701419808515	49.678969393496885	9.0	3.27454422723993	2.8284271247461903	31.510666827184178	31.72441798099379	-25.120214495577102	216.80799999999965	0.697389885807504	12.470588630065322	28.937255762517452	61.65882532298565	164.86667132005095	0.05882352963089943	0.08235294371843338	0.011764708906412125	0.0941176488995552	1.7341195051767127	4.870445291794816	0.13333334028720856	0.5215686559677124	0.13333334028720856	0.5490196347236633	0.07250342226782164	0.16823985908440378	0.07211558517308263	0.19282651616380228
1	444	nan	0	CAT	CAT	3202	3202	0	1	1	12	12	230	292.0	631.0	1.0	4.0089304320012555	0.45217810659667557	0.0	0.24731182795698925	0.08837892268257899	36.1715999479706	33.12099032335839	3.0	1.3124267585132885	1.0	24.95745345099577	32.262450687442744	33.63502359168682	180.8399999999998	0.3633491311216429	15.882353365421295	22.317647699266672	24.77254968136549	35.87058920040727	0.09019608050584793	0.10196078568696976	0.0156862735748291	0.05098039656877518	0.5254496108634127	3.0961319338872113	0.1568627506494522	0.3490196168422699	0.1568627506494522	0.3490196168422699	0.1095334714856641	0.1539148117190805	0.10770673774506735	0.1559590834800316
1	445	nan	0	CAT	CAT	3202	3202	0	1	1	12	12	694	835.0	621.0	1.0	3.074268011727518	0.8641191227772625	0.0	0.3382066276803119	0.10999942201991111	65.78988814949933	60.166435825965294	7.810249675906654	2.459959226504441	2.0	31.729004549933958	33.111217481889526	-15.107997315848406	281.5719999999994	0.5184908479641389	27.023530077189207	32.92549120634794	88.75686510279775	99.25490490347147	0.0941176488995552	0.11372549086809158	0.027450978755950928	0.019607849419116974	1.9520018760096582	2.1521585318544987	0.3019607961177826	0.3333333432674408	0.3607843220233917	0.3333333432674408	0.12396114714306976	0.15103436333187129	0.12789173645936275	0.14301859496177446
1	446	nan	0	CAT	CAT	3202	3202	0	1	1	12	12	569	973.0	617.0	1.0	2.0111247334972266	0.8078066468569531	0.0	0.4588709677419355	0.22882580906057623	46.4997189805369	43.266615305567875	7.211102550927978	2.6034265707105395	2.23606797749979	26.28226354500655	27.40914570852762	-17.91487441267535	176.76999999999987	0.6834834834834835	20.635294619947672	22.02745158225298	79.33333517238498	76.57647270336747	0.10196078568696976	0.09803921729326248	0.035294122993946075	0.023529410362243652	0.7322972127146845	1.8826115423057097	0.24705882370471954	0.3960784375667572	0.24705882370471954	0.4000000059604645	0.13849191020099108	0.14783524551847638	0.1394258966122759	0.13458079561224512
1	447	nan	0	CAT	CAT	3202	3202	0	1	1	12	12	546	1153.0	621.0	1.0	1.448273404684843	0.39706356141922233	0.0	0.48663101604278075	0.284024082892771	33.076532981398685	33.37663853655727	7.211102550927978	2.7815189432930243	2.23606797749979	28.844410203711913	30.357348038844027	12.699200830353996	155.426	0.7383367139959433	9.749019868671894	8.894117915071547	42.87058952264488	40.772550160996616	0.054901961237192154	0.054901961237192154	0.0156862735748291	0.0156862773001194	1.4530881377776175	1.8856376236162253	0.30588236451148987	0.14901961386203766	0.30588236451148987	0.16078431904315948	0.07926032413554386	0.07230990174854916	0.07851756322828732	0.0746750002948656
1	448	nan	0	CAT	CAT	3202	3202	0	1	1	12	12	598	377.0	611.0	1.0	2.83564584402932	0.8925485405652838	0.0	0.3232432432432432	0.14506120057758307	59.86788447144039	54.12947441089743	6.324555320336759	2.283473073468664	2.0	26.5901902317473	26.99750217354722	55.82557776884641	227.60399999999962	0.5714285714285714	26.14509879797697	29.890196785330772	84.08627673983574	100.20000234246254	0.0941176488995552	0.13137255609035492	0.03529411554336548	0.03529411554336548	4.081184158612526	1.2889885817920173	0.3843137323856354	0.29411765933036804	0.3843137323856354	0.29411765933036804	0.14855169771577825	0.16983066355301576	0.14061250290942431	0.16755853234525508
1	449	nan	0	CAT	CAT	3202	3202	0	1	1	12	12	988	534.0	611.0	1.0	2.019818148971137	0.7554770786414668	0.0	0.3977455716586151	0.1643569097435201	59.58889492304643	56.356011214421486	9.486832980505138	3.157242490634768	2.23606797749979	37.435863853249394	39.041158916205546	61.57738939076949	274.84599999999955	0.5639269406392693	32.53333434835076	25.023530073463917	129.74118027091026	122.38823838159442	0.10196078568696976	0.08627451211214066	0.027450978755950928	0.0313725471496582	2.3216962596469157	3.413705150675351	0.29019609093666077	0.26274511218070984	0.29019609093666077	0.2862745225429535	0.142690062931363	0.10975232488361367	0.1313169840798687	0.12387473520404294
1	450	nan	0	CAT	CAT	3202	3202	0	1	1	12	12	765	1091.0	615.0	1.0	1.6536994368799869	0.7375014289866432	0.0	0.4358974358974359	0.19168005381488362	47.02817757917897	48.16637831516918	8.602325267042627	3.125351022921922	2.8284271247461903	30.30411890554664	31.760271509007616	56.005152019153314	223.94799999999967	0.6793960923623446	12.407843450084329	20.878432001918554	55.89804087392986	104.08627713471651	0.05882352963089943	0.08235294371843338	0.011764705181121826	0.05098038911819458	1.2074736577816936	3.580557401197744	0.1764705926179886	0.2980392277240753	0.1764705926179886	0.35686275362968445	0.06931756117365546	0.1166392849269193	0.0730693344757253	0.13606049298655754
1	451	nan	0	CAT	CAT	3202	3202	0	1	1	12	12	336	701.0	622.0	1.0	3.1822799990984225	0.7716497654981023	0.0	0.26666666666666666	0.11241020547353159	44.029622477522196	37.0	5.0	1.8136635601882485	1.4142135623730951	27.72724292099739	28.004938818760852	35.89310117484176	193.80799999999974	0.4534412955465587	11.27058857679367	18.066667146980762	24.84313800558448	37.79215796291828	0.062745101749897	0.0784313753247261	0.011764705181121826	0.027450978755950928	1.138630801851516	2.973059678395172	0.10980392247438431	0.2862745225429535	0.10980392247438431	0.2862745225429535	0.07615262551887615	0.12207207531743758	0.07393791073090619	0.11247666060392346
1	452	nan	0	CAT	CAT	3202	3202	0	1	1	12	12	752	890.0	613.0	1.0	2.013578685184985	0.7939191153724867	0.0	0.4017094017094017	0.1590178258482065	53.03698503736108	51.78802950489621	8.48528137423857	2.793081556952155	2.23606797749979	33.550373860910945	32.247727239746496	89.95665020314345	243.77599999999956	0.5937623371496249	18.419608280062675	28.141177244484425	80.58039434626698	112.59608137980103	0.08235294371843338	0.10588235408067703	0.019607841968536377	0.03921569138765335	2.178223837942885	1.2880860968529542	0.21568627655506134	0.30980393290519714	0.22745098173618317	0.30980393290519714	0.09445952964134706	0.14431372945889448	0.10715477971578057	0.14972883162207584
1	453	nan	0	CAT	CAT	3202	3202	0	1	1	12	12	638	409.0	648.0	1.0	2.357840664253321	0.8236283188192935	0.0	0.37976190476190474	0.1933398723163903	53.815140842794776	47.265209192385896	7.0710678118654755	2.4541729919793642	2.118033988749895	28.470089237181238	30.520178716710564	-69.01664201658379	203.63599999999977	0.6276438760452535	26.360785048455	29.54117728024721	99.22353215515614	114.56470891833305	0.0941176488995552	0.12156862765550613	0.035294122993946075	0.0313725471496582	3.3688643904760784	2.7243873458588657	0.37254902720451355	0.48235294222831726	0.4000000059604645	0.48627451062202454	0.15690943481223213	0.17584034095385245	0.1555227776726585	0.1795685092763841
1	454	nan	0	CAT	CAT	3202	3202	0	1	1	12	12	376	508.0	623.0	1.0	2.044873884922608	0.8008308932289643	0.0	0.4641975308641975	0.21488069914856922	37.9781125798446	36.069377593742864	7.0	2.1934391452006996	2.0	20.089884227537553	22.744732400225715	-36.34558654265754	148.286	0.6522116218560278	19.79607890546322	15.078431844711304	63.97647225111723	44.41960917785764	0.10588235408067703	0.09803921729326248	0.05098039656877518	0.019607849419116974	1.7216794156831952	0.3062435564088179	0.43921568989753723	0.21568627655506134	0.43921568989753723	0.21568627655506134	0.15836863124370576	0.12062745475769043	0.17015019215722668	0.11813725845174904
1	455	nan	0	CAT	CAT	3202	3202	0	1	1	12	12	501	931.0	642.0	1.0	2.289984903721524	0.8476228717538821	0.0	0.38185975609756095	0.19867765743693352	47.740405669889874	46.75467891024384	6.708203932499369	2.507082144981956	2.0	24.216184748912593	25.331019087434363	30.029170705050337	178.01199999999986	0.6622604097818902	19.980392694473267	21.996079053729773	78.38823717832565	64.10196249559522	0.11372549086809158	0.09019608050584793	0.03921569138765335	0.0313725471496582	1.9040456855294199	4.144778174388877	0.34117648005485535	0.32156863808631897	0.34117648005485535	0.32156863808631897	0.1368520047566662	0.1506580757104779	0.15646354726212705	0.1279480289333238
1	456	nan	0	CAT	CAT	3202	3202	0	1	1	12	12	782	1056.0	617.0	1.0	1.6660126480651745	0.7637418025050494	0.0	0.4058121432278153	0.18889120751154936	48.38139160753311	48.08326112068523	8.06225774829855	3.3825008860169845	3.0	36.76955262170047	31.231245426521504	-12.27855818212124	228.0879999999995	0.6174496644295302	16.40392203256488	22.192157492041588	65.73725675232708	106.23529716581106	0.07058823853731155	0.10980392247438431	0.011764705181121826	0.027450978755950928	1.108236366156426	0.6240766502793809	0.22745098173618317	0.23137255012989044	0.22745098173618317	0.26274511218070984	0.0953716397242144	0.12902417146535808	0.0840629881743313	0.13585076363914458
1	457	nan	0	CAT	CAT	3202	3202	0	1	1	12	12	315	319.0	644.0	1.0	4.2213987321448	0.8811105177543723	0.0	0.25	0.09348264160067316	52.58769197854384	41.43669871020132	4.123105625617661	1.5708465843738189	1.0	24.301399811263657	24.869266953190564	-10.832720239867449	205.77599999999978	0.3964757709251102	21.313725996762514	34.63921667635441	38.41960872337222	78.14510005712509	0.09705882519483566	0.13333334028720856	0.0156862735748291	0.10588236153125763	2.0564964841984454	4.0347471289199675	0.34117648005485535	0.45098039507865906	0.34117648005485535	0.5254902243614197	0.1323833912842392	0.21515041413884725	0.12196701182022927	0.24807968272103204
1	458	nan	0	CAT	CAT	3202	3202	0	1	1	12	12	614	1225.0	618.0	1.0	3.675712257487671	0.9246079238653644	0.0	0.31326530612244896	0.12350339698535982	70.78146456838024	59.81638571495272	7.810249675906654	2.4209946383960994	2.0	27.88396164978449	26.962088557978028	-35.79385593718672	249.94799999999964	0.5155331654072207	21.980392802506685	22.431373171508312	71.96862939372659	73.0549041479826	0.0784313753247261	0.08627451211214066	0.019607841968536377	0.0313725546002388	5.258158917896037	4.3911291128948	0.29411765933036804	0.2235294133424759	0.3019607961177826	0.23137255012989044	0.11271996308977787	0.11503268293081186	0.11721275145558076	0.11898192857977621
1	459	nan	0	CAT	CAT	3202	3202	0	1	1	12	12	174	673.0	647.0	1.0	3.3268050368252013	0.4521679600118925	0.0	0.29	0.11784274933058565	28.680822727651446	25.059928172283335	3.605551275463989	1.4499858314292333	1.0	21.819715855161817	25.581366782607137	78.61343128559018	136.216	0.43016069221260816	8.505882613360882	17.156863152980804	15.705882783979177	34.32941260933876	0.07450980693101883	0.10980392247438431	0.011764705181121826	0.05098039656877518	1.260329015435242	3.1850407100469087	0.16470588743686676	0.47843137383461	0.16470588743686676	0.47843137383461	0.08591800619556446	0.1733016480099071	0.09026369416079986	0.1972954747663147
1	460	nan	0	CAT	CAT	3202	3202	0	1	1	12	12	617	1286.0	621.0	1.0	2.111780548424457	0.8836361259821537	0.0	0.32645502645502644	0.18098320001779503	52.151682941832675	56.22277118748239	8.54400374531753	2.9691395567830807	2.23606797749979	23.60543663936569	24.4160788625535	-49.75663735336742	206.9799999999997	0.68517490283176	11.301961129531264	20.262745637446642	49.73725630901754	80.90980629250407	0.07058823853731155	0.10196078568696976	0.011764705181121826	0.027450978755950928	0.4855375177211489	0.4899938140673351	0.125490203499794	0.250980406999588	0.1568627506494522	0.250980406999588	0.07019851633249233	0.1258555629655071	0.08061143648138985	0.13113420792950417
1	461	nan	0	CAT	CAT	3202	3202	0	1	1	12	12	382	984.0	630.0	1.0	1.7252748772932984	0.7283016034840556	0.0	0.4878671775223499	0.21983694505708082	33.81807478601736	31.240998703626616	5.385164807134504	2.160513281396408	2.0	23.425953148140557	23.174063055348164	-52.80890849970409	147.76999999999998	0.6876687668766877	14.47843174636364	19.71372601389885	48.101962093263865	62.79607992619276	0.10196078568696976	0.125490203499794	0.023529410362243652	0.03529411554336548	1.08219925195416	1.9967370810730038	0.21176470816135406	0.32156863808631897	0.21176470816135406	0.32156863808631897	0.12065359788636366	0.16428105011582375	0.12592136673629284	0.16438764378584492
1	462	nan	0	CAT	CAT	3202	3202	0	1	1	12	12	550	1241.0	617.0	1.0	3.040398758337535	0.9420682333034366	0.0	0.4166666666666667	0.1538093645377602	61.82721627715145	54.147945482723536	7.615773105863909	2.4417446201787274	2.0	19.516147160748712	20.738164826526223	-82.73150321131932	211.97999999999976	0.6138392857142857	12.690196480602026	21.15686333924532	41.866667959839106	72.40000230818987	0.06666667014360428	0.10980392247438431	0.00784313678741455	0.023529410362243652	0.3920569017778737	1.7660171017901058	0.11764705926179886	0.2078431397676468	0.11764705926179886	0.21176470816135406	0.07508992000356228	0.1251885404689072	0.07612121447243474	0.13163636783307248
1	463	nan	0	CAT	CAT	3202	3202	0	1	1	12	12	345	1256.0	623.0	1.0	2.2575132175777446	0.6789128262967218	0.0	0.4356060606060606	0.14312346671768086	35.914824415344484	35.77708763999664	6.0	2.233863260460415	2.0	21.75521138425932	26.36934241544942	-87.19775878974403	174.04399999999993	0.5191873589164786	8.929412063211203	15.462745551019907	22.11764776520431	36.501961804926395	0.054901961237192154	0.08627451211214066	0.011764705181121826	0.019607841968536377	0.32063614094119225	0.6525632156186998	0.10980392247438431	0.1882352977991104	0.11764705926179886	0.1882352977991104	0.06764706108493335	0.1171420117501508	0.06410912395711395	0.10580278784036637
1	464	nan	0	CAT	CAT	3202	3202	0	1	1	12	12	933	424.0	655.0	1.0	2.319694482648858	0.8413521570155448	0.0	0.4146666666666667	0.15717537320263983	65.25908603279683	58.728187440104094	8.94427190999916	2.9344726303202235	2.23606797749979	32.19937887599697	35.27170880556679	-53.5538880138402	273.11999999999944	0.601741373750403	29.023530084639788	31.60000091046095	114.99608110636473	128.98823884502053	0.09019608050584793	0.09803921729326248	0.027450978755950928	0.0313725471496582	2.1029849101899765	1.3172674865481986	0.2549019753932953	0.4156862795352936	0.2666666805744171	0.4156862795352936	0.1289934670428435	0.14044444849093754	0.12325410622332768	0.13825105985532748
1	465	nan	0	CAT	CAT	3202	3202	0	1	1	12	12	179	861.0	640.0	1.0	3.200177291582313	0.31579127416094915	0.0	0.2993311036789298	0.10330601328967165	27.734253510857336	26.248809496813376	3.605551275463989	1.4412325064911036	1.0	22.0	26.31505525432932	68.61928516589028	147.55999999999995	0.38536060279870826	11.117647305130959	22.90980462729931	17.666667073965073	45.090197429060936	0.08235294371843338	0.1764705926179886	0.0156862735748291	0.06666666269302368	1.2327032748857607	1.563910585827859	0.21960784494876862	0.45490196347236633	0.21960784494876862	0.45490196347236633	0.10690045485702845	0.22028658295480105	0.09869646410036353	0.25190054429642983
1	466	nan	0	CAT	CAT	3202	3202	0	1	1	12	12	687	948.0	654.0	1.0	1.4811340249388572	0.5717094541717612	0.0	0.5782828282828283	0.30124823733612743	39.35802911893383	37.20215047547655	8.48528137423857	3.0556294816631744	2.8284271247461903	30.761009178148775	32.29153718492928	5.189815838218361	169.28599999999986	0.7520525451559935	19.211765211075544	20.69019667059183	86.6352962590754	99.17647352814674	0.08627451211214066	0.12156862765550613	0.027450978755950928	0.023529410362243652	2.3744598727593234	0.6445912618034529	0.3294117748737335	0.21960784494876862	0.3294117748737335	0.239215686917305	0.13158743295257222	0.14171367582597144	0.1261066903334431	0.14436167908027184
1	467	nan	0	CAT	CAT	3202	3202	0	1	1	12	12	570	1078.0	624.0	1.0	3.908939072551549	0.9581905231575683	0.0	0.2706552706552707	0.13421253528338078	72.3503106684786	57.38466694161429	7.0710678118654755	2.468728729506706	2.0	20.35328128360348	20.701663223376123	58.89764409149664	231.0179999999995	0.5544747081712063	13.807843530550599	29.313726238906384	46.141177816316485	99.3764733299613	0.06666667014360428	0.125490203499794	0.011764705181121826	0.0470588281750679	0.7074587548278742	3.662047684511863	0.13333334028720856	0.3764705955982208	0.16470588743686676	0.3764705955982208	0.07713879067346703	0.16376383373690717	0.08094943476546752	0.17434469005256367
1	468	nan	0	CAT	CAT	3202	3202	0	1	1	12	12	519	1121.0	624.0	1.0	2.515741511063905	0.6613056413237391	0.0	0.30174418604651165	0.101681985239141	46.117780957375295	43.657759905886145	5.0	1.9368063276884813	1.4142135623730951	30.022421361681612	34.59371105801652	45.09588695919796	253.25999999999942	0.48391608391608404	13.694118045270443	15.462745603173971	35.956863813102245	40.1843150742352	0.054901961237192154	0.05882352963089943	0.011764708906412125	0.011764708906412125	1.9664387697149448	2.817059739244384	0.16078431904315948	0.20000000298023224	0.1725490242242813	0.20000000298023224	0.06951328956990073	0.07849109443235518	0.06928104780944556	0.07742642596191754
1	469	nan	0	CAT	CAT	3202	3202	0	1	1	12	12	698	1282.0	661.0	1.0	2.919109325453059	0.9204277291340958	0.0	0.3462301587301587	0.1719651648855478	67.03468345572632	60.00833275470999	7.211102550927978	2.611325267427076	2.23606797749979	24.94700264914546	26.20471394082349	-60.13811549709751	225.84599999999955	0.612280701754386	12.839216070249677	18.70196133479476	53.71764861792326	77.40784546174109	0.06666667014360428	0.08627451211214066	0.011764705181121826	0.023529410362243652	0.4908230311154705	0.34760083674747644	0.14509804546833038	0.21176470816135406	0.14509804546833038	0.21176470816135406	0.07213042736095324	0.10506719851008292	0.0769593819741021	0.11089949206553165
1	470	nan	0	CAT	CAT	3202	3202	0	1	1	12	12	600	641.0	638.0	1.0	2.281844802143147	0.37894462993411615	0.0	0.3851091142490372	0.1572360812700531	43.32659174996192	42.37924020083418	5.0990195135927845	2.211762833900892	2.0	30.94399663642451	40.0952662366093	46.87188415234234	218.9799999999997	0.5673758865248227	16.945098541676998	34.231373466551304	56.00392322614789	108.5764735750854	0.07058823853731155	0.125490203499794	0.0156862735748291	0.03529411554336548	2.9644038435419184	3.649895421098655	0.2549019753932953	0.4901960790157318	0.2549019753932953	0.4901960790157318	0.09519718281841011	0.19231108689073767	0.09333987204357981	0.180960789291809
1	471	nan	0	CAT	CAT	3202	3202	0	1	1	12	12	332	826.0	633.0	1.0	2.4863231449303917	0.6000993723895827	0.0	0.27922624053826745	0.10544711763842866	35.817131768441484	40.19950248448356	6.0	2.159689140677263	1.4142135623730951	26.499947000159	28.65103564384215	80.65643486858767	198.9099999999997	0.4283870967741935	11.835294477641582	17.49019642174244	27.800000831484795	49.77255007997155	0.06666667014360428	0.09803921729326248	0.011764705181121826	0.05098038911819458	1.0143103411743348	2.1683359990691757	0.1921568661928177	0.25882354378700256	0.1921568661928177	0.2705882489681244	0.08702422410030575	0.12860438545398853	0.08373494226350842	0.1499173195179866
1	472	nan	0	CAT	CAT	3202	3202	0	1	1	12	12	177	866.0	646.0	1.0	2.5750799392033867	0.6987311183883815	0.0	0.38311688311688313	0.15452859393794546	27.74673000383252	23.600847442411894	3.0	1.4496512475821477	1.0	17.541160386140582	19.849577493852355	37.13444885996895	119.97400000000006	0.5213549337260678	8.098039407283068	18.360784828662872	16.180392522364855	37.72156980633736	0.0784313753247261	0.14509804546833038	0.0156862735748291	0.06470587849617004	0.7957949043051595	2.2199190638739768	0.14509804546833038	0.4313725531101227	0.14509804546833038	0.4313725531101227	0.08898944403607767	0.20176686624904255	0.09141464701901048	0.2131162135951263
1	473	nan	0	CAT	CAT	3202	3202	0	1	1	12	12	331	287.0	645.0	1.0	2.781043810493008	0.8743211471658155	0.0	0.4472972972972973	0.1731889473129032	43.56205932402774	36.124783736376884	5.656854249492381	2.0695527417231103	2.0	19.0	21.14275166032242	8.484848073982153	154.974	0.575152041702867	15.070588678121567	13.674510173499584	44.80784436315298	38.650981448590755	0.0941176488995552	0.08627451211214066	0.027450978755950928	0.023529410362243652	1.534849685326781	2.1495347123405804	0.29019609093666077	0.3137255012989044	0.37254902720451355	0.3294117748737335	0.12352941539443907	0.11208614896311135	0.13537113100650447	0.1167703367026911
1	474	nan	0	CAT	CAT	3202	3202	0	1	1	12	12	507	463.0	630.0	1.0	2.5122003816945333	0.6716523400907507	0.0	0.39241486068111453	0.14013731686002578	45.752985644722784	41.340053217188775	5.656854249492381	2.0608823064911794	2.0	32.27573511049867	33.89685320372071	57.63108654921453	213.22199999999967	0.5170831208567057	32.19215774908662	23.776471208781004	100.7764732427895	66.99215856194496	0.10980392247438431	0.09019608050584793	0.05882353335618973	0.039215683937072754	3.754386013995214	3.579597383476582	0.4117647111415863	0.2862745225429535	0.5098039507865906	0.2862745225429535	0.18608183669992265	0.1374362497617399	0.19877016418696156	0.132134435033422
1	475	nan	0	CAT	CAT	3202	3202	0	1	1	12	12	541	516.0	633.0	1.0	2.982881239287571	0.8351275667290933	0.0	0.3360248447204969	0.12000173519914886	56.14042971250637	48.104053883222775	4.242640687119285	1.783188426500419	1.4142135623730951	31.50482258565895	30.880397768608653	-14.205968867517301	238.01799999999957	0.4884875846501129	21.592157427221537	25.819608598947525	58.941178020089865	74.74117863923311	0.09019608050584793	0.09803921729326248	0.0156862735748291	0.027450986206531525	1.4096635773333268	3.065926895540447	0.1882352977991104	0.2980392277240753	0.1882352977991104	0.32156863808631897	0.10960486003665755	0.13106400304034277	0.10894857305007369	0.1381537497952553
1	476	nan	0	CAT	CAT	3202	3202	0	1	1	12	12	643	400.0	659.0	1.0	4.140270533821191	0.9406326062996435	0.0	0.2820175438596491	0.1144178812627573	77.88628638397107	60.53924347066124	7.810249675906654	2.5375059888942753	2.0	28.186845618053002	26.436663970738678	27.63444582851851	265.7439999999994	0.4900914634146342	24.498039837926626	43.984314918518066	84.89019851014018	125.48235636204481	0.10980392247438431	0.11764705926179886	0.019607841968536377	0.062745101749897	2.310803547972137	6.779760519006785	0.2549019753932953	0.5372549295425415	0.2549019753932953	0.5372549295425415	0.12127742494023082	0.21774413325999042	0.13202208166429266	0.19515140958327343
1	477	nan	0	CAT	CAT	3202	3202	0	1	1	12	12	268	694.0	628.0	1.0	3.928932357450955	0.6942516423395728	0.0	0.2108575924468922	0.0816280237784523	42.03035943535279	40.792156108742276	3.605551275463989	1.509734891309435	1.0	25.772077913897437	30.250609410739756	77.11195906861353	203.11999999999966	0.35781041388518026	13.756863094866276	23.71764772757888	25.250981092453003	37.929412852972746	0.0784313753247261	0.10588235408067703	0.0156862735748291	0.02352941781282425	1.7282936627692629	3.3787104299796895	0.1764705926179886	0.32156863808631897	0.18039216101169586	0.32156863808631897	0.0942250896908649	0.16244964196971834	0.09422007870318284	0.14152765989915203
1	478	nan	0	CAT	CAT	3202	3202	0	1	1	12	12	742	1330.0	637.0	1.0	1.6393150760693556	0.7591076553829654	0.0	0.44245676803816336	0.1818604092993986	46.63644359711319	46.861498055439924	7.0710678118654755	2.5520000641065312	2.23606797749979	27.506009371116484	30.35869738909832	48.85152108540766	226.43199999999953	0.6963866729235101	16.341176949441433	14.537255320698023	71.47451194375753	60.70588406547904	0.07058823853731155	0.07058823853731155	0.023529410362243652	0.011764705181121826	1.334468406761289	0.8502630790587247	0.21176470816135406	0.15294118225574493	0.21568627655506134	0.15294118225574493	0.08881074429044257	0.07900682239509794	0.09632683550371636	0.08181385992652161
1	479	nan	0	CAT	CAT	3202	3202	0	1	1	12	12	664	719.0	669.0	1.0	2.5795668732440706	0.9093820233359011	0.0	0.3818286371477861	0.1692296235536394	60.94032425105822	52.630789467763066	8.94427190999916	2.920349740241586	2.23606797749979	26.832815729997478	25.348855507386244	-59.44917102385059	222.0499999999997	0.6317792578496669	13.941176876425743	31.772549845278263	53.992158338427544	146.4117687344551	0.07058823853731155	0.16862745583057404	0.011764705181121826	0.05098038911819458	0.8300817531769319	2.5789248558262114	0.10980392247438431	0.3843137323856354	0.12941177189350128	0.4745098054409027	0.07788366970070247	0.1775002784652417	0.08131349147353546	0.22049965170851674
1	480	nan	0	CAT	CAT	3202	3202	0	1	1	12	12	530	901.0	629.0	1.0	2.759162216199351	0.774362900164932	0.0	0.3277674706246135	0.14208947459439283	51.54938213642938	48.093658625644196	5.385164807134504	1.9992765986061707	2.0	31.287000567238497	32.617445313469894	89.01670855326402	216.5019999999996	0.531328320802005	18.196078803390265	32.43921649828553	56.36862873658538	98.40392434969544	0.08627451211214066	0.13725490868091583	0.0156862735748291	0.0313725471496582	1.490984353760472	2.7136216326079317	0.239215686917305	0.4627451002597809	0.239215686917305	0.4627451002597809	0.10579115583366433	0.18860009592026472	0.10635590327657618	0.1856677817918782
1	481	nan	0	CAT	CAT	3202	3202	0	1	1	12	12	551	1079.0	667.0	1.0	2.2268389557155626	0.6192482384688669	0.0	0.2755	0.115757194543702	43.95909716943914	50.44799302251776	7.280109889280518	2.661945008047905	2.23606797749979	29.526900240930097	34.51647537029962	49.63698304478115	244.5719999999995	0.4735711216158143	23.160785023123026	26.8117654658854	74.23137472942472	93.89019875600934	0.0784313753247261	0.11372549086809158	0.023529410362243652	0.0470588281750679	4.200965344198672	3.4572440279985948	0.4000000059604645	0.32156863808631897	0.4000000059604645	0.41960784792900085	0.13085189278600579	0.15147890093720565	0.13472118825666918	0.17039963476589717
1	482	nan	0	CAT	CAT	3202	3202	0	1	1	12	12	325	1230.0	659.0	1.0	2.896051377175834	0.7606967805295474	0.0	0.3611111111111111	0.1484959629017064	41.071987497295325	37.0	5.0	1.728142130432202	1.4142135623730951	24.0	26.66013074376786	17.563895312435058	165.83999999999995	0.4973221117061974	14.152941573411226	17.08627496380359	34.674510817974806	43.905883497558534	0.0784313753247261	0.06666667014360428	0.0313725471496582	0.03921568766236305	2.1133835368584633	5.0882372245125564	0.2078431397676468	0.43529412150382996	0.2078431397676468	0.4470588266849518	0.10721925434402445	0.12944147699851205	0.10669080251684555	0.13509502614633395
1	483	nan	0	CAT	CAT	3202	3202	0	1	1	12	12	838	581.0	640.0	1.0	2.2292108276146343	0.48306973035584955	-1.0	0.39621749408983453	0.15350757941406454	51.86226382733714	48.877397639399746	7.211102550927978	2.5608720157336746	2.23606797749979	37.48170285326546	45.40965867118344	29.693506169171933	261.91599999999937	0.5673662830060935	28.815687011927366	33.47058920189738	111.23921856284142	132.6941212825477	0.08627451211214066	0.11372549086809158	0.0313725471496582	0.03921569138765335	2.163802998814081	2.7404848529724615	0.42352941632270813	0.3803921639919281	0.5529412031173706	0.3803921639919281	0.13340595838855263	0.15495643149026567	0.13274369756902316	0.1583462067810832
1	484	nan	0	CAT	CAT	3202	3202	0	1	1	12	12	931	1176.0	670.0	1.0	2.1043904594704563	0.843481365709182	0.0	0.4666666666666667	0.19742593823714816	62.18194901789456	57.723478758647246	7.211102550927978	2.798046481002431	2.8284271247461903	31.824790475375824	33.40155850129749	71.17957959777863	243.43199999999965	0.6669054441260746	18.843137826770544	20.168628027662635	90.6352967415005	99.4117675931193	0.07058823853731155	0.0784313753247261	0.019607841968536377	0.027450978755950928	2.0196417368113933	3.019425999925632	0.3019607961177826	0.20392157137393951	0.3019607961177826	0.23137255012989044	0.09613845829984971	0.10290116340644201	0.0973526280789479	0.1067795570280551
1	485	nan	0	CAT	CAT	3202	3202	0	1	1	12	12	360	627.0	669.0	1.0	2.4603569789196618	0.8605650859601706	0.0	0.4114285714285714	0.20392853637117023	42.32687678140426	34.23448553724738	5.0	2.095147897776204	2.0	18.192219436616817	21.55879207993878	75.40127965327699	148.94199999999992	0.6127659574468085	12.964706219732761	19.533333890140057	42.360785394907	54.42353105545044	0.0784313753247261	0.11764705926179886	0.0313725471496582	0.02352941781282425	3.810498629694503	0.6641379472462503	0.2235294133424759	0.2980392277240753	0.25882354378700256	0.2980392277240753	0.10803921849777301	0.1627777824178338	0.1176688483191861	0.151176475154029
1	486	nan	0	CAT	CAT	3202	3202	0	1	1	12	12	420	1011.0	647.0	1.0	4.011785493076822	0.8971948640894346	0.0	0.2882635552505148	0.09740533679560809	59.884824823720315	48.010415536631214	5.656854249492381	1.9610225132748875	1.4142135623730951	26.64890961299625	26.44722800919952	-18.446224290087073	232.77599999999953	0.40520984081041966	19.247059293091297	37.666667737066746	46.07843244820833	98.89019870012999	0.0941176488995552	0.1882352977991104	0.011764705181121826	0.047058820724487305	0.7135985844418339	0.8767047361727934	0.2078431397676468	0.4156862795352936	0.2078431397676468	0.4156862795352936	0.1099831959605217	0.21523810135466712	0.10971055344811508	0.23545285404792854
1	487	nan	0	CAT	CAT	3202	3202	0	1	1	12	12	334	1151.0	645.0	1.0	3.480893763617385	0.7615265875040731	0.0	0.2678428227746592	0.10121554444149597	45.65576288688394	43.41658669218482	3.605551275463989	1.6148146803993506	1.4142135623730951	26.348259320698386	29.59103723882781	-72.29067765882681	203.63599999999968	0.4323624595469256	14.88235342130065	17.34509853646159	34.3411775752902	39.96470699459314	0.07450980693101883	0.0941176488995552	0.019607841968536377	0.027450978755950928	1.5936752024776586	1.6709915236271833	0.20000000298023224	0.21176470816135406	0.20000000298023224	0.21176470816135406	0.09791021987697796	0.11411249037145783	0.1028178969320066	0.11965481136105731
1	488	nan	0	CAT	CAT	3202	3202	0	1	1	12	12	537	1268.0	665.0	1.0	1.7775071230409436	0.7822915412584338	0.0	0.50997150997151	0.23393983938801735	41.85351779917551	38.8329756778952	7.0	2.571107597839802	2.23606797749979	25.095048672794164	26.0710781233959	10.774508731984621	169.83999999999992	0.683206106870229	11.352941520512104	13.866667084395885	52.490197505801916	45.63921702746302	0.07450980693101883	0.062745101749897	0.0156862735748291	0.019607845693826675	1.1169789559793006	1.2850131734723418	0.2078431397676468	0.1725490242242813	0.250980406999588	0.1725490242242813	0.08286818628111024	0.10121654806128383	0.0977471089493518	0.08498923096361828
1	489	nan	0	CAT	CAT	3202	3202	0	1	1	12	12	808	341.0	676.0	1.0	2.2309868327146245	0.4735443877185109	0.0	0.36577636939791763	0.15800049396448732	50.81668098128562	46.84015371452148	8.06225774829855	2.789198166358527	2.23606797749979	40.24922359499622	44.75780579891185	-80.67341244929106	253.50199999999944	0.5628700801114596	24.717647597193718	44.16470696032047	108.52941426634789	145.82353315129876	0.09803921729326248	0.10196078568696976	0.0156862810254097	0.05882353335618973	2.2756023010659425	4.1960558582334	0.34117648005485535	0.4431372582912445	0.40784314274787903	0.4588235318660736	0.11770308379616057	0.21030812838247845	0.13431858201280678	0.1804746697417064
1	490	nan	0	CAT	CAT	3202	3202	0	1	1	12	12	1532	775.0	662.0	1.0	1.7143982967599645	0.5674095636131066	0.0	0.5079575596816976	0.22861448527868816	63.07794747168193	63.25345840347388	11.0	4.007464788852951	3.605551275463989	49.36023057784597	51.94063517475644	35.65155275728736	290.1899999999996	0.6646420824295012	28.53333416581154	40.86274618282914	176.97255363687873	228.27843743562698	0.08235294371843338	0.10980392247438431	0.019607841968536377	0.027450986206531525	1.0070744335122692	1.357064300660327	0.30588236451148987	0.3176470696926117	0.30588236451148987	0.32549020648002625	0.11322751653099818	0.16215375469376644	0.115517332661148	0.1490068129475372
1	491	nan	0	CAT	CAT	3202	3202	0	1	1	12	12	975	797.0	669.0	1.0	1.3183448959889352	0.7121477823791836	0.0	0.5059678256357032	0.2613137621026482	46.81642433296229	47.53945729601885	12.165525060596439	4.469266768273738	4.0	35.500812558414665	32.86651487353578	-73.64530241465627	216.53399999999962	0.7262569832402235	12.635294485837221	24.513726130127907	74.60784532874823	148.73725865595043	0.062745101749897	0.09019608050584793	0.011764705181121826	0.05490196496248245	1.1836212019225536	4.073248914546697	0.11764705926179886	0.32549020648002625	0.12941177189350128	0.32549020648002625	0.07566044602297738	0.1467887792223228	0.07652086700384433	0.15255103451892352
1	492	nan	0	CAT	CAT	3202	3202	0	1	1	12	12	136	846.0	671.0	1.0	4.3619681951496405	0.2857729170092825	0.0	0.2361111111111111	0.08532259064049748	28.08882686471912	24.698178070456937	2.23606797749979	1.2156547663297754	1.0	20.20538868615902	26.917448772424933	63.80930229827223	141.52800000000002	0.325748502994012	8.329412043094635	13.972549334168434	11.254902333021164	20.05490244925022	0.07058823853731155	0.10588235408067703	0.011764705181121826	0.0313725471496582	0.9490675850173552	1.7506988924916418	0.13725490868091583	0.2549019753932953	0.13725490868091583	0.2549019753932953	0.08329412043094635	0.13972549334168435	0.0827566348016262	0.1474625180091928
1	493	nan	0	CAT	CAT	3202	3202	0	1	1	12	12	306	451.0	677.0	1.0	3.966803277464672	0.7579427733060414	0.0	0.21951219512195122	0.08752500775424009	46.55916859043137	40.19950248448356	4.0	1.5850875982128334	1.4142135623730951	25.48147757650379	30.371525746321268	-85.00839923546053	209.60399999999967	0.36978851963746223	22.180392783135176	23.764706451445818	40.87843240424991	54.04313860088587	0.0941176488995552	0.11764705926179886	0.023529410362243652	0.047058820724487305	3.1957526030001975	3.3807973337807202	0.3176470696926117	0.3607843220233917	0.3176470696926117	0.40784314274787903	0.14592363673115247	0.15634675297003828	0.13358964837990164	0.17661156405518258
1	494	nan	0	CAT	CAT	3202	3202	0	1	1	12	12	438	1025.0	640.0	1.0	4.9205831546663505	0.9234075612432249	0.0	0.21220930232558138	0.0823675521358673	69.10459030870082	51.85556864985669	6.324555320336759	2.186879501737308	1.4142135623730951	27.588387331433772	26.523785376836464	47.20537053384426	258.50199999999955	0.3645443196004994	23.415686905384064	24.560784989967942	51.18431510031223	71.58823709748685	0.08627451211214066	0.10588235408067703	0.023529410362243652	0.0470588281750679	2.452305329730988	5.433048386901872	0.2980392277240753	0.4156862795352936	0.2980392277240753	0.41960784792900085	0.13081389332616794	0.13721108932942985	0.11685916689569004	0.16344346369289237
1	495	nan	0	CAT	CAT	3202	3202	0	1	1	12	12	519	1292.0	672.0	1.0	2.7359418754933325	0.8716258025163937	0.0	0.3295238095238095	0.1669725619484071	53.973615924007944	46.486557196677836	7.211102550927978	2.2248455600078123	2.0	25.607375986579196	26.456348151694566	-26.681428224312505	197.63599999999974	0.5808617795187465	12.058823872357607	15.086274944245815	38.71372665092349	51.407844739966094	0.062745101749897	0.07450980693101883	0.011764705181121826	0.027450978755950928	0.313339058665118	3.3012487528502445	0.13333334028720856	0.16078431904315948	0.13333334028720856	0.18431372940540314	0.07398051455434114	0.09255383401377801	0.07459292225611462	0.09905172396910615
1	496	nan	0	CAT	CAT	3202	3202	0	1	1	12	12	712	1355.0	661.0	1.0	1.669101828593207	0.8344691720041089	0.0	0.48140635564570655	0.25200444434100355	48.17282186877276	50.24937810560445	9.219544457292887	3.2685915417887967	2.8284271247461903	28.0	26.54585634432709	13.637305537037598	188.42599999999996	0.7302564102564103	15.756863206624985	12.098039604723454	73.32549230381846	57.62353106029332	0.07450980693101883	0.06666667014360428	0.027450978755950928	0.0156862735748291	1.4641905808968894	1.0882908002042464	0.21176470816135406	0.16470588743686676	0.22745098173618317	0.1921568661928177	0.10298603403022866	0.07907215427923826	0.10298524199974503	0.08093192564647937
1	497	nan	0	CAT	CAT	3202	3202	0	1	1	12	12	197	515.0	663.0	1.0	3.174698781351218	0.8418559401938587	0.0	0.33446519524617996	0.13101953351523435	35.14464984805674	30.4138126514911	4.0	1.5019327908799238	1.0	18.0	18.9676484642769	10.647746460723457	137.45800000000003	0.4741275571600481	15.14902001619339	8.937255151569843	24.17254963517189	16.56078479066491	0.08627451211214066	0.07058823853731155	0.011764705181121826	0.011764705181121826	2.303490062259481	0.6514280968771285	0.3294117748737335	0.14901961386203766	0.3294117748737335	0.14901961386203766	0.14707786423488728	0.08676946749096935	0.12270329764046645	0.08406489741454269
1	498	nan	0	CAT	CAT	3202	3202	0	1	1	12	12	560	605.0	652.0	1.0	1.953869343631099	0.6430776703432611	0.0	0.44657097288676234	0.16044888200587937	41.909116532069575	40.36087214122113	6.324555320336759	2.0885787174106523	2.0	29.376600938729243	32.0940416612163	-44.81388817214865	209.4259999999998	0.6477732793522267	21.372549599036574	29.42745177447796	64.44313908554614	84.18823756277561	0.07450980693101883	0.10980392247438431	0.023529410362243652	0.035294122993946075	3.397128649550697	1.6265441284134574	0.4000000059604645	0.32549020648002625	0.42352941632270813	0.32549020648002625	0.11873638666131431	0.16348584319154422	0.11507703408133238	0.15033613850495645
1	499	nan	0	CAT	CAT	3202	3202	0	1	1	12	12	313	673.0	655.0	1.0	4.383556271251692	0.9006323140002782	0.0	0.27674624226348365	0.10870079352196703	54.19039762713771	41.6293165929973	4.123105625617661	1.7217218713097608	1.4142135623730951	20.958589477468003	23.550166409646042	29.26641361040497	190.22199999999975	0.4224021592442645	17.423529893159866	31.85882431268692	41.40000110119581	72.6823546141386	0.0784313753247261	0.1882352977991104	0.045098043978214264	0.027450978755950928	5.180054896972588	2.281153350067324	0.24705882370471954	0.5137255191802979	0.26274511218070984	0.5803921818733215	0.12270091474056244	0.22435791769497831	0.13226837412522624	0.2322119955723278
1	500	nan	0	CAT	CAT	3202	3202	0	1	1	12	12	424	1106.0	665.0	1.0	1.8755132019912995	0.586873629492133	0.0	0.40227703984819735	0.1899183115344018	34.989822826149116	33.24154027718932	5.656854249492381	2.136695953805042	2.0	26.855421237650173	28.330508765966606	-38.47078254906939	167.49599999999987	0.6221570066030815	9.227451268583536	18.91372597590089	28.752942100167274	61.92549182847142	0.05882352963089943	0.0941176488995552	0.00784314051270485	0.047058820724487305	0.41988168322309827	1.9550450088782934	0.11372549086809158	0.30588236451148987	0.11372549086809158	0.3607843220233917	0.06937933284649275	0.1422084659842172	0.06781354268907376	0.14605068827469675
1	501	nan	0	CAT	CAT	3202	3202	0	1	1	12	12	699	323.0	678.0	1.0	2.8827193291182875	0.44096298357303654	0.0	0.29125	0.1058368005412216	53.2760968047067	57.4543296888929	6.4031242374328485	2.304282830311704	2.0	40.28416826990436	47.816644262278174	-88.54313393239126	288.08799999999934	0.44522292993630574	32.73333419114351	29.717647828161716	109.74902255833149	85.41961017623544	0.10588235408067703	0.0941176488995552	0.03921569138765335	0.023529410362243652	2.590148451250987	2.541695022551863	0.43921568989753723	0.29411765933036804	0.4470588266849518	0.29411765933036804	0.14678625197822204	0.1332629947451198	0.15700861596327825	0.12220258966557287
1	502	nan	0	CAT	CAT	3202	3202	0	1	1	12	12	294	547.0	658.0	1.0	3.1841487363537087	0.8071954579397487	0.0	0.3563636363636364	0.12436677750922119	42.05297384940714	33.61547262794322	4.123105625617661	1.6934590640924778	1.4142135623730951	20.690317319201046	24.823208017949828	12.20011823981128	172.35599999999985	0.4863523573200992	20.588235840201378	10.780392438173294	49.13333464413881	24.349020212888718	0.10196078568696976	0.07058823853731155	0.05882352590560913	0.0156862735748291	3.5084491260485575	1.4280936929978567	0.3019607961177826	0.125490203499794	0.3137255012989044	0.13333334028720856	0.1571621056503922	0.08229307204712438	0.16712018586441774	0.08281979664247863
1	503	nan	0	CAT	CAT	3202	3202	0	1	1	12	12	355	858.0	681.0	1.0	2.6414096659357593	0.8416735607860587	0.0	0.369022869022869	0.16254026310859454	43.00299787286856	37.36308338453881	5.385164807134504	1.9531855386343029	1.4142135623730951	19.922349259060788	23.221046150816235	-77.35192190351825	165.66799999999992	0.5474171164225135	11.580392453819513	23.627451576292515	29.270589035004377	59.407844632864	0.06960784643888474	0.10196078568696976	0.011764705181121826	0.0470588281750679	1.2393732784292575	3.5800244926035654	0.13333334028720856	0.4313725531101227	0.13725490868091583	0.4313725531101227	0.0864208392076083	0.17632426549472027	0.08245236347888557	0.16734604121933522
1	504	nan	0	CAT	CAT	3202	3202	0	1	1	12	12	525	1191.0	654.0	1.0	1.9968025812699912	0.767078137836334	0.0	0.4375	0.19630461878083597	43.48908833620083	44.77722635447622	5.656854249492381	2.199375416605939	2.0	27.39989230563974	27.90058486977008	62.30789634311217	183.32399999999976	0.637135922330097	16.407843556255102	13.466667044907808	57.745099537074566	44.26666794158518	0.07450980693101883	0.06666667014360428	0.027450978755950928	0.0156862735748291	0.39394221094058274	0.7453525933426491	0.239215686917305	0.27450981736183167	0.239215686917305	0.27450981736183167	0.10794633918588883	0.08859649371649873	0.10999066578490393	0.08431746274587654
1	505	nan	0	CAT	CAT	3202	3202	0	1	1	12	12	140	1022.0	652.0	1.0	6.5230775053909476	0.901092004431853	0.0	0.18181818181818182	0.0614637880042268	44.247159244714354	37.57658845611187	3.0	1.2297588739845764	1.0	17.84656829757475	19.18680498353637	64.20058441855737	169.18399999999986	0.29442691903259727	13.96862781047821	14.345098461955786	19.152941651642323	20.788235899060965	0.09803921729326248	0.10980392247438431	0.0313725546002388	0.0313725546002388	1.6940376184259474	3.096339542913082	0.26274511218070984	0.30980393290519714	0.26274511218070984	0.3176470696926117	0.13054792346241317	0.13406634076594193	0.13680672608315944	0.1484873992790069
1	506	nan	0	CAT	CAT	3202	3202	0	1	1	12	12	271	282.0	658.0	1.0	3.3536706003442585	0.8074043009235897	0.0	0.23626852659110723	0.0906641835813305	41.44219105723552	37.94733192202055	5.656854249492381	1.808776994225129	1.4142135623730951	26.487152183072283	24.450832837976655	66.51766944237146	193.80799999999977	0.39852941176470597	18.639216154813766	28.490196891129017	42.92156982421875	58.41960959881544	0.10980392247438431	0.16764706373214722	0.047058820724487305	0.04509805142879486	1.9318345781802133	1.4612487953941746	0.364705890417099	0.3686274588108063	0.364705890417099	0.3686274588108063	0.13909862802099826	0.21261340963529118	0.1583821764731319	0.21557051512478023
1	507	nan	0	CAT	CAT	3202	3202	0	1	1	12	12	499	931.0	656.0	1.0	2.4184449538674393	0.9001791371369445	0.0	0.41583333333333333	0.21260702366812675	50.812130729321666	42.638011210655684	7.615773105863909	2.6743095286157925	2.23606797749979	19.771624290174625	22.129690463678973	-35.0585562171027	171.73799999999991	0.6766101694915254	14.54901996999979	28.33333419263363	57.08627597242594	89.68627724796534	0.08627451211214066	0.11764705926179886	0.019607841968536377	0.0313725546002388	1.577316835993504	4.949009603786409	0.250980406999588	0.43921568989753723	0.26274511218070984	0.43921568989753723	0.10619722605839263	0.20681265834039145	0.1144013546541602	0.17973201853299667
1	508	nan	0	CAT	CAT	3202	3202	0	1	1	12	12	249	656.0	664.0	1.0	2.374794105701134	0.7193776690338305	0.0	0.4042207792207792	0.1778794065508173	31.899198812050432	28.160255680657446	4.123105625617661	1.7580208801844759	1.4142135623730951	18.955757824919086	22.15779449650779	-85.39528781115023	132.63000000000002	0.5671981776765376	12.360784690827131	27.972549811005592	31.772549889981747	61.29411922395229	0.09019608050584793	0.19705882668495178	0.037254903465509415	0.03529411554336548	1.7433673684837863	0.20649421252951117	0.21960784494876862	0.6352941393852234	0.23137255012989044	0.6352941393852234	0.1177217589602584	0.26640523629529134	0.12760060196779818	0.2461611213813345
1	509	nan	0	CAT	CAT	3202	3202	0	1	1	12	12	372	957.0	670.0	1.0	1.613522820950073	0.5447408282279526	0.0	0.4444444444444444	0.20792475821669773	29.98400963920642	31.32091952673165	7.0	2.5661297722290475	2.0	24.14039396301674	25.144724028514798	-27.12891171640033	149.94199999999995	0.6364414029084687	11.921568922698498	20.843137748539448	41.05490307509899	71.83137421309948	0.09803921729326248	0.16470588743686676	0.0156862735748291	0.023529410362243652	0.3758810750421487	0.1695265890123674	0.1568627506494522	0.3294117748737335	0.16470588743686676	0.3294117748737335	0.10366581671911737	0.18124467607425607	0.11036264267499729	0.19309509197069752
1	510	nan	0	CAT	CAT	3202	3202	0	1	1	12	12	566	401.0	675.0	1.0	4.462584006127477	0.9319169339285169	0.0	0.2852822580645161	0.09136121203623535	75.3201606689362	63.06346010171025	7.615773105863909	2.386551192054913	2.0	27.82731425541545	27.31649759626076	1.8577378314187325	279.01799999999946	0.4073407700611731	30.172549806535244	36.29804007336497	93.0117672495544	76.0980411702767	0.11764705926179886	0.08627451211214066	0.039215683937072754	0.027450978755950928	2.187197076869678	5.199629054438937	0.35686275362968445	0.5254902243614197	0.4000000059604645	0.5254902243614197	0.14790465591438845	0.1779315689870832	0.16433174425716324	0.13444883598988816
1	511	nan	0	CAT	CAT	3202	3202	0	1	1	12	12	255	486.0	662.0	1.0	6.334702775329094	0.7970495500492921	0.0	0.19675925925925927	0.05917453886374129	54.875707839519336	41.400483088968905	4.0	1.3956149655255905	1.0	30.382388035874186	33.14020347051069	27.820852037425965	232.70599999999945	0.2634297520661157	23.56862810254097	24.066667310893536	36.125491209328175	34.192157834768295	0.10196078568696976	0.09019608050584793	0.0313725471496582	0.03921569138765335	1.4675210337709497	2.706278894977925	0.3176470696926117	0.29411765933036804	0.3176470696926117	0.29411765933036804	0.14284017031843013	0.14585858976299113	0.14166859297775755	0.13408689346967959
1	512	nan	0	CAT	CAT	3202	3202	0	1	1	12	12	376	1219.0	689.0	1.0	2.145869845522513	0.8305030514157945	0.0	0.4297142857142857	0.20504194933990386	39.61305558610904	35.510561809129406	6.708203932499369	2.254677553295321	2.0	19.021346983510337	22.065029580681287	-75.59274247341646	151.80199999999994	0.6314021830394627	13.419608229771256	7.819608077406883	38.07843247614801	22.6823536073789	0.06666667014360428	0.0470588244497776	0.019607845693826675	0.00784314051270485	2.9582781613026192	1.0572091557538799	0.3137255012989044	0.1568627506494522	0.3137255012989044	0.1568627506494522	0.10735686583817006	0.06255686461925507	0.10127242679826598	0.06032540853026303
1	513	nan	0	CAT	CAT	3202	3202	0	1	1	12	12	290	648.0	667.0	1.0	2.3451277473476044	0.7598300521312548	0.0	0.35802469135802467	0.19228342779728713	34.91303965364602	29.068883707497267	4.0	1.8511693079500737	1.4142135623730951	20.547252640634635	22.697726492630952	64.73474418137296	137.66799999999998	0.6010362694300518	13.596078850328922	22.313726127147675	39.811765883117914	52.631374165415764	0.10196078568696976	0.13333334028720856	0.0313725471496582	0.023529410362243652	1.1418893818236433	1.5614758550528691	0.27843138575553894	0.6980392336845398	0.27843138575553894	0.6980392336845398	0.12948646524122784	0.21251167740140642	0.13728195132109625	0.18148749712212334
1	514	nan	0	CAT	CAT	3202	3202	0	1	1	12	12	421	845.0	687.0	1.0	4.265737094772571	0.9231708122007406	0.0	0.2647798742138365	0.1052891146268739	63.0791487748973	52.08646657242167	5.830951894845301	2.0821919481302285	1.4142135623730951	26.533978652312722	24.246992307383895	8.091282818382808	224.1579999999996	0.41416625676340374	12.8431376516819	28.313726257532835	33.55686375498772	80.37255128100514	0.06666667014360428	0.11372549086809158	0.011764705181121826	0.06666666269302368	0.8894771772500593	3.051429933236147	0.12941177189350128	0.364705890417099	0.13333334028720856	0.364705890417099	0.07783719788898122	0.17159834095474447	0.079707514857453	0.19090867287649677
1	515	nan	0	CAT	CAT	3202	3202	0	1	1	12	12	611	898.0	677.0	1.0	2.4744009622821475	0.5033290451920668	0.0	0.373015873015873	0.12832875022182805	46.93249465253977	43.08131845707603	5.385164807134504	2.1471293828638314	2.0	34.514401377381944	40.55412590769588	-55.50984939282988	244.6039999999996	0.5132297354052919	18.49019655957818	35.49804009497166	56.65490338951349	127.49412082135677	0.0784313753247261	0.15294118225574493	0.011764705181121826	0.04313725233078003	1.282378995007763	2.980252671100808	0.1882352977991104	0.4745098054409027	0.1882352977991104	0.4745098054409027	0.09580412725170041	0.1839276688858635	0.09272488279789443	0.2086646821953466
1	516	nan	0	CAT	CAT	3202	3202	0	1	1	12	12	223	521.0	668.0	1.0	4.020197847445116	0.772717947285677	0.0	0.2903645833333333	0.10382779137606592	40.34945941425315	32.01562118716424	3.605551275463989	1.490382037471891	1.0	22.135943621178654	25.6118006566346	5.774042225282547	164.28599999999992	0.42234848484848486	20.60392202436924	10.941176757216454	38.22745192050934	21.043137826025486	0.11764705926179886	0.07450980693101883	0.04901961237192154	0.011764705181121826	1.974395872748621	1.7469365259704719	0.364705890417099	0.20392157137393951	0.364705890417099	0.20392157137393951	0.171699350203077	0.09117647297680379	0.17142355121304637	0.09436384675347752
1	517	nan	0	CAT	CAT	3202	3202	0	1	1	12	12	110	983.0	687.0	1.0	7.492167405673391	0.7527419788450678	0.0	0.14945652173913043	0.044758053393720215	38.27816856791073	31.144823004794873	1.0	1.0	1.0	20.98442645978569	25.199117952157607	-3.0212112675034697	175.7379999999998	0.21674876847290642	15.737255353480577	14.090196467936039	15.737255353480577	14.090196467936039	0.10588235408067703	0.10196078568696976	0.03529411554336548	0.02352941781282425	1.6456762395656386	1.3779030448991902	0.27843138575553894	0.2078431397676468	0.27843138575553894	0.2078431397676468	0.14306595775891434	0.1280926951630549	0.14306595775891434	0.1280926951630549
1	518	nan	0	CAT	CAT	3202	3202	0	1	1	12	12	532	418.0	672.0	1.0	2.260190455577192	0.8968867374835302	0.0	0.415625	0.20885855303091258	50.594586469398116	43.04648650006177	8.602325267042627	2.8438176351476216	2.23606797749979	20.583790780180642	22.3759774004594	28.64380348115825	178.90999999999983	0.6625155666251556	20.494118206202984	15.3529415987432	71.36078630760312	64.95294288173318	0.09803921729326248	0.09019608050584793	0.027450986206531525	0.027450978755950928	0.9858836197530415	1.0773212912606338	0.29019609093666077	0.21960784494876862	0.30588236451148987	0.27843138575553894	0.1433155119314894	0.10736322796323916	0.13413681636767505	0.1220919978979947
1	519	nan	0	CAT	CAT	3202	3202	0	1	1	12	12	136	667.0	683.0	1.0	4.4372278591251995	0.5767155664611505	0.0	0.2233169129720854	0.08296129182435594	30.38579312473174	28.635642126552707	2.23606797749979	1.1469551652231014	1.0	19.126619832236344	24.82352218042244	-15.54201544300222	143.52800000000002	0.3404255319148936	13.741176813840866	26.631373301148415	18.129412218928337	33.01960876584053	0.08627451211214066	0.1921568661928177	0.039215683937072754	0.0470588356256485	2.3877647050405595	0.9665731489815832	0.250980406999588	0.38823530077934265	0.25882354378700256	0.38823530077934265	0.12842221321346603	0.2488913392630693	0.13330450160976717	0.24279124092529802
1	520	nan	0	CAT	CAT	3202	3202	0	1	1	12	12	1029	767.0	682.0	1.0	1.5786087328732479	0.7725955375649493	0.0	0.5218052738336714	0.29608457935544535	54.271378674614894	57.0	9.848857801796104	3.515364291047687	3.0	31.981836061080635	34.456818197039055	8.063565817366777	208.97999999999968	0.7842987804878049	24.81568695232272	27.141177147626877	147.26274904608727	150.21176834404469	0.10588235408067703	0.10980392247438431	0.0313725546002388	0.0313725546002388	1.1191235066312213	2.783963861374806	0.3333333432674408	0.27450981736183167	0.3450980484485626	0.3019607961177826	0.1394139716422625	0.1524785233012746	0.14311248692525488	0.1459783948921717
1	521	nan	0	CAT	CAT	3202	3202	0	1	1	12	12	571	1233.0	693.0	1.0	1.9909200808094438	0.8576458106636305	0.0	0.48554421768707484	0.2208391925115585	47.84229787253055	41.10960958218893	8.0	2.7477128643497104	2.23606797749979	22.485950669875844	24.602464465497587	-72.64756251266901	180.25399999999988	0.6891973445986723	10.937255211174488	8.733333621174097	45.98431505262852	35.20000112988055	0.06666667014360428	0.05098039284348488	0.011764705181121826	0.011764705181121826	0.7532198708902382	0.48553080558219125	0.20000000298023224	0.10196078568696976	0.20000000298023224	0.10588235408067703	0.07542934628396199	0.06022988704257998	0.08053295105539145	0.06164623665478205
1	522	nan	0	CAT	CAT	3202	3202	0	1	1	12	12	510	942.0	669.0	1.0	3.0183693059072136	0.9137961167914964	0.0	0.32196969696969696	0.15009563673188775	57.976939610087726	47.16990566028302	7.211102550927978	2.4255250184783934	2.0	22.65100277597519	23.54867826963495	-24.934392729333577	206.63599999999974	0.5466237942122187	16.41960832476616	27.713726304471493	53.72157012298703	76.25490422546864	0.08235294371843338	0.12156862765550613	0.019607841968536377	0.023529410362243652	1.4203263893599944	1.4678413661216854	0.1921568661928177	0.3843137323856354	0.2078431397676468	0.3843137323856354	0.10135560694300098	0.17107238459550303	0.10533641200585693	0.1495194200499385
1	523	nan	0	CAT	CAT	3202	3202	0	1	1	12	12	165	1017.0	654.0	1.0	8.621221904112168	0.7396792890299738	0.0	0.11178861788617886	0.037418027619599246	49.916948604033074	40.311288741492746	2.23606797749979	1.0660177104666193	1.0	26.49338832172054	33.59208702679339	73.56058373014076	235.3999999999995	0.19298245614035087	21.494118183851242	20.76470646262169	24.372549578547478	22.811765357851982	0.10980392247438431	0.10686274617910385	0.03725490719079971	0.029411762952804565	2.289933458841961	1.6324931554564002	0.2862745225429535	0.2705882489681244	0.2862745225429535	0.2705882489681244	0.14140867226217924	0.13660991093830058	0.14771242168816653	0.1382531233809211
1	524	nan	0	CAT	CAT	3202	3202	0	1	1	12	12	622	287.0	693.0	1.0	4.056601563510233	0.9161074430649652	-4.0	0.20207927225471084	0.08663490890887175	74.32944080031672	65.80273550544841	6.708203932499369	2.0960440288933913	2.0	35.13176951899211	29.801114775522496	-38.17380061250406	300.3679999999993	0.4100197758734344	24.168628085404634	50.388236690312624	68.00000184774399	137.20784674957395	0.0784313753247261	0.1509803980588913	0.019607841968536377	0.0627450942993164	3.9010714715258725	1.4830126458719974	0.32156863808631897	0.5686274766921997	0.32156863808631897	0.5686274766921997	0.10553986063495474	0.22003596807996778	0.10932476181309322	0.220591393488061
1	525	nan	0	CAT	CAT	3202	3202	0	1	1	12	12	737	552.0	710.0	1.0	3.5634096666261965	0.8942666462353137	0.0	0.3198784722222222	0.11116249906861142	74.57180781202831	63.198101237299845	8.0	2.322744635265296	2.0	31.529631254723288	33.37345978427577	-76.34346688943032	288.64199999999937	0.50221465076661	30.50980469584465	26.584314417093992	96.52157121524215	84.98823745548725	0.09803921729326248	0.08235294371843338	0.027450986206531525	0.023529410362243652	2.0990766855714766	4.30207641660717	0.29411765933036804	0.3529411852359772	0.29411765933036804	0.3529411852359772	0.12982895615253043	0.11312474220039996	0.1309654968999215	0.1153164687320044
1	526	nan	0	CAT	CAT	3202	3202	0	1	1	12	12	337	1070.0	678.0	1.0	2.589908169237392	0.8067333693257978	0.0	0.2836700336700337	0.11342965697351522	40.59801772905821	43.104524124504614	5.830951894845301	2.173239331604571	2.0	23.228695125377207	23.990002846551548	-6.229298269323959	193.22199999999964	0.4603825136612022	17.588235810399055	17.29803966730833	55.61176639050245	41.32156977057457	0.10980392247438431	0.09803921729326248	0.04313725233078003	0.019607841968536377	2.6950399199500383	0.6637815808564438	0.2823529541492462	0.2549019753932953	0.3803921639919281	0.2549019753932953	0.12838128328758436	0.12626306326502432	0.1650200783100963	0.12261593403731326
1	527	nan	0	CAT	CAT	3202	3202	0	1	1	12	12	770	1347.0	693.0	1.0	1.8185524915721867	0.4636442113416534	0.0	0.3701923076923077	0.15664948449620505	44.68324112248962	51.0098029794274	7.810249675906654	3.0151076318719463	2.53224755112299	37.582983071256194	39.590310983420586	-31.501169715201943	248.53399999999954	0.5796010538200979	15.00392196699977	19.372549632564187	61.07843317836523	97.15686560422182	0.06666667014360428	0.09803921729326248	0.011764705181121826	0.0313725471496582	1.3826909217516345	2.584464251221117	0.13725490868091583	0.19607843458652496	0.14901961386203766	0.23137255012989044	0.07774052832642367	0.1003759048319388	0.07932264049138342	0.1261777475379504
1	528	nan	0	CAT	CAT	3202	3202	0	1	1	12	12	299	479.0	662.0	1.0	6.253970770899143	0.8774883880983312	0.0	0.16778900112233447	0.058102546006112116	62.17850177982311	53.23532661682466	4.0	1.4055573217426867	1.0	25.288986668416126	29.820677781168445	78.88348263325481	254.29799999999926	0.27775197398978163	21.882353462278843	34.913726419210434	37.52156949043274	57.91764843463898	0.09019608050584793	0.16470588743686676	0.023529410362243652	0.027450978755950928	2.746803365308318	0.5174379096998263	0.3176470696926117	0.34117648005485535	0.3176470696926117	0.34117648005485535	0.11957570197966581	0.19078539026890948	0.125490198964658	0.19370450981484608
1	529	nan	0	CAT	CAT	3202	3202	0	1	1	12	12	844	1275.0	681.0	1.0	1.4813566669075389	0.6867664552440658	0.0	0.581267217630854	0.278887878056279	45.634682663460836	46.647615158762406	9.433981132056603	3.3383304233158233	3.0	31.67838379715733	33.17085342786362	-26.80732825682643	195.01199999999977	0.7525635309852876	12.658823914825916	15.215686738491058	77.90980619937181	93.63137512467802	0.07058823853731155	0.07058823853731155	0.011764705181121826	0.0313725471496582	1.7153541305370181	3.7976562944871204	0.19607843458652496	0.19607843458652496	0.3333333432674408	0.30980393290519714	0.07814088836312294	0.09392399221290777	0.09231019691868698	0.11093764825198817
1	530	nan	0	CAT	CAT	3202	3202	0	1	1	12	12	870	1294.0	687.0	1.0	2.0970224065067717	0.8262828933151263	0.0	0.39545454545454545	0.15716793229751655	59.35189885068978	54.56189146281496	8.06225774829855	2.86654839335639	2.23606797749979	36.062445840513924	33.43027408145082	34.40646843651509	263.74399999999935	0.6131078224101479	14.254902360960841	20.44313783198595	63.286276342347264	100.84314011782408	0.05882352963089943	0.08627451211214066	0.011764708906412125	0.02352941781282425	1.5044149048811863	2.087348633830822	0.12941177189350128	0.2078431397676468	0.13725490868091583	0.26274511218070984	0.06886426261333739	0.09875911996128478	0.07274284637051409	0.11591165530784377
1	531	nan	0	CAT	CAT	3202	3202	0	1	1	12	12	550	354.0	692.0	1.0	2.390545716971676	0.7547428791924874	0.0	0.3492063492063492	0.1259845193449969	48.370243544952665	45.880278987817846	8.94427190999916	3.089241692275458	2.23606797749979	33.28699862493835	31.73188204260957	-2.8416330510307564	234.22199999999958	0.4686834256497657	22.545098658651114	21.364706449210644	61.16470739245415	82.63921793550253	0.08627451211214066	0.08627451211214066	0.019607841968536377	0.035294122993946075	2.818391049881302	4.025871619511711	0.2862745225429535	0.32156863808631897	0.2862745225429535	0.38823530077934265	0.1295695325209834	0.12278566924833703	0.11120855889537118	0.1502531235190955
1	532	nan	0	CAT	CAT	3202	3202	0	1	1	12	12	250	623.0	677.0	1.0	3.1024828912470253	0.8752035038706033	0.0	0.45955882352941174	0.14912131645095267	40.020993659373254	31.25699921617557	4.47213595499958	1.7981229966505494	1.4142135623730951	16.0	19.360352759264078	-83.0604793042196	145.14599999999996	0.5387931034482759	17.23137304186821	25.172549597918987	45.77255033701658	54.827452287077904	0.125490203499794	0.125490203499794	0.0470588281750679	0.07450980693101883	2.2407437054660497	4.5309874450552945	0.3960784375667572	0.5568627715110779	0.3960784375667572	0.5568627715110779	0.1595497503876686	0.23307916294369432	0.18309020134806633	0.2193098091483116
1	533	nan	0	CAT	CAT	3202	3202	0	1	1	12	12	330	953.0	682.0	1.0	3.2123996079388677	0.7055511347697065	0.0	0.24756189047261815	0.07768047243537599	42.39352470438007	43.68065933568311	5.385164807134504	1.8549584090416897	1.4142135623730951	28.58395967897674	30.04255336021122	20.850963635326785	231.04999999999973	0.37996545768566486	19.090196542441845	32.40784404426813	35.662746004760265	74.85098266601562	0.08627451211214066	0.1764705926179886	0.0156862735748291	0.047058820724487305	1.8311082467509807	1.065825860596005	0.2666666805744171	0.3843137323856354	0.2666666805744171	0.3843137323856354	0.11784071939778917	0.20004842002634649	0.10806892728715232	0.22682115959398674
1	534	nan	0	CAT	CAT	3202	3202	0	1	1	12	12	483	1166.0	682.0	1.0	1.969691101829632	0.5506666259375341	0.0	0.36261261261261263	0.19862521793504304	37.79432338339392	36.49657518178932	6.324555320336759	2.2541083805261297	2.0	26.068965517241377	31.547876580175405	-39.55586962884093	174.80799999999982	0.6180422264875239	10.894117949530482	16.396078910678625	38.549020666629076	56.28235470503569	0.06666667014360428	0.09019608050584793	0.011764705181121826	0.02352941781282425	0.8505162997868172	1.3923095708543984	0.12941177189350128	0.20392157137393951	0.13333334028720856	0.21176470816135406	0.08010380845243002	0.12055940375498989	0.07981163699095047	0.11652661429614014
1	535	nan	0	CAT	CAT	3202	3202	0	1	1	12	12	363	584.0	680.0	1.0	3.4404571478659753	0.7328809329958358	0.0	0.32410714285714287	0.1202859986704655	46.61835096416364	40.80441152620633	4.47213595499958	1.7303232096547532	1.4142135623730951	28.808297984901593	31.717117658931766	42.14706122475716	194.7379999999997	0.4548872180451128	21.96862793713808	36.60392250493169	55.666667856276035	85.78039437904954	0.10588235408067703	0.12450980953872204	0.04313725233078003	0.07450980693101883	2.4980366778605845	5.794684268035835	0.3764705955982208	0.6313725709915161	0.3764705955982208	0.6509804129600525	0.1435858035107064	0.23924132356164501	0.15335170208340507	0.23630962638856623
1	536	nan	0	CAT	CAT	3202	3202	0	1	1	12	12	560	1184.0	682.0	1.0	1.7759439227721079	0.7086420550513137	0.0	0.4451510333863275	0.233135417343946	41.12488475258583	38.62641583165593	7.615773105863909	2.508600067291198	2.23606797749979	28.012359909374073	29.01640953923924	36.07647225528593	173.7379999999999	0.7008760951188986	12.250980753451586	12.843137606978416	45.937256284058094	52.07058968022466	0.062745101749897	0.062745101749897	0.0156862773001194	0.023529410362243652	0.18647540504583643	3.402804935647459	0.18431372940540314	0.250980406999588	0.18431372940540314	0.250980406999588	0.0862745123482506	0.09044463103505927	0.08203081479296088	0.09298319585754403
1	537	nan	0	CAT	CAT	3202	3202	0	1	1	12	12	238	540.0	704.0	1.0	3.4780049733304828	0.5326794512206732	0.0	0.25646551724137934	0.10753527834212433	35.06014668523379	31.827660925679098	4.242640687119285	1.577044859293902	1.0	24.748737341529164	29.672001015643694	49.27436512304258	166.76999999999987	0.43037974683544306	19.145098615437746	18.937255423516035	32.478432308882475	43.156864050775766	0.08627451211214066	0.11764705926179886	0.027450986206531525	0.05490196496248245	3.4620228500099164	3.051219886103606	0.3137255012989044	0.32549020648002625	0.3137255012989044	0.38823530077934265	0.15316078892350196	0.15149804338812828	0.13646400129782552	0.18133136155788138
1	538	nan	0	CAT	CAT	3202	3202	0	1	1	12	12	632	708.0	681.0	1.0	2.6651044243174598	0.7191335077407938	0.0	0.39012345679012345	0.12635647061653754	53.756198132688056	44.553338819890925	7.211102550927978	2.255532454995486	2.0	33.76516262209545	37.35367310501843	-86.42615594956968	250.7059999999996	0.4980299448384555	18.835294663906097	56.47843278944492	57.388236843049526	164.72941590845585	0.07450980693101883	0.2078431397676468	0.011764705181121826	0.047058820724487305	0.790536281174688	1.6931989225819812	0.1764705926179886	0.5254902243614197	0.2078431397676468	0.5254902243614197	0.09012102710002917	0.2702317358346647	0.09080417222001508	0.2606478099817339
1	539	nan	0	CAT	CAT	3202	3202	0	1	1	12	12	151	1028.0	687.0	1.0	9.429886885429493	0.7718661944225967	0.0	0.11327831957989497	0.03202916844916548	50.7988402967297	43.965895873961216	1.0	1.0	1.0	26.870057685088806	32.297141144771786	-22.672173183302295	243.39999999999955	0.19138149556400505	14.627451378852129	22.09803979843855	14.627451378852129	22.09803979843855	0.0784313753247261	0.11372549086809158	0.00784313678741455	0.02352941781282425	2.8688307845507373	2.040620095026745	0.29411765933036804	0.27450981736183167	0.29411765933036804	0.27450981736183167	0.09687053893279556	0.14634463442674536	0.09687053893279556	0.14634463442674536
1	540	nan	0	CAT	CAT	3202	3202	0	1	1	12	12	278	655.0	692.0	1.0	3.5730301377265454	0.8446178347199879	0.0	0.33253588516746413	0.11245446303746336	44.34146849135188	38.897300677553446	3.605551275463989	1.5177359081442947	1.2071067811865475	20.98442645978569	23.739078584171562	10.634309794693387	176.25399999999985	0.4516653127538586	17.462745547294617	31.827451780438423	38.31764800474048	58.91372698545456	0.09019608050584793	0.14901961386203766	0.043137259781360626	0.04313725233078003	2.503762728063232	2.62913495151361	0.24705882370471954	0.48627451062202454	0.24705882370471954	0.48627451062202454	0.1256312629301771	0.2289744732405642	0.13783326620410244	0.2119198812426423
1	541	nan	0	CAT	CAT	3202	3202	0	1	1	12	12	130	1011.0	687.0	1.0	8.673692795694892	0.5559788250567382	0.0	0.11981566820276497	0.0372086753223057	41.20832117194258	34.23448553724738	1.0	1.0	1.0	26.919463855110028	34.252210456870564	23.884634072164786	209.53399999999962	0.1888162672476398	20.5176476277411	17.984314285218716	20.5176476277411	17.984314285218716	0.10196078568696976	0.11764705926179886	0.05490196496248245	0.0156862810254097	1.906909613936051	0.8361738515414503	0.30588236451148987	0.20000000298023224	0.30588236451148987	0.20000000298023224	0.15782805867493152	0.13834087911706705	0.15782805867493152	0.13834087911706705
1	542	nan	0	CAT	CAT	3202	3202	0	1	1	12	12	833	585.0	719.0	1.0	1.7692028237664041	0.34683120379896853	0.0	0.38636363636363635	0.18107993390287397	44.66860235862845	49.24428900898052	8.602325267042627	3.2318069573727883	2.8284271247461903	37.31487638998688	41.8959134156196	-3.034120532888214	240.43199999999962	0.6001440922190202	31.345098804682493	49.78823660314083	192.60000455006957	259.41569164022803	0.0941176488995552	0.20392157137393951	0.043137259781360626	0.10588234663009644	4.98368412940544	3.7727826156523006	0.5686274766921997	0.6313725709915161	1.0	0.6313725709915161	0.1607440964342692	0.2553242902725171	0.231212490456266	0.31142339932800484
1	543	nan	0	CAT	CAT	3202	3202	0	1	1	12	12	516	1136.0	690.0	1.0	3.4718302728688752	0.8299356152576617	0.0	0.24489795918367346	0.08226945094216864	58.94998723138524	50.47771785649585	4.47213595499958	1.737136729040246	1.4142135623730951	27.98751098629934	32.88579205658071	63.627324931296855	280.74399999999935	0.4305381727158949	17.46274560317397	36.9843146763742	39.75686391815543	85.80784530565143	0.06666667014360428	0.09803921729326248	0.011764705181121826	0.05098038911819458	0.7340346599010944	3.1785558403935554	0.1411764770746231	0.3803921639919281	0.1411764770746231	0.47058823704719543	0.07830827624741692	0.16584894473710401	0.07704818588789812	0.16629427384816167
1	544	nan	0	CAT	CAT	3202	3202	0	1	1	12	12	451	723.0	685.0	1.0	1.7534815514054511	0.6113448134313119	0.0	0.44742063492063494	0.22580496744895096	35.20626393378481	35.510561809129406	7.810249675906654	2.5594500490319936	2.23606797749979	26.724429310112864	27.86098183221336	81.35738888407418	158.42599999999993	0.6736370425690814	14.392157312482595	28.33333406597376	57.1803937330842	102.16078702360392	0.08235294371843338	0.18039216101169586	0.03921569138765335	0.039215683937072754	0.8356188334162299	1.5501444039664314	0.19607843458652496	0.5176470875740051	0.2862745225429535	0.5176470875740051	0.1133240733266346	0.22309711862971462	0.12678579541703813	0.2265205920700752
1	545	nan	0	CAT	CAT	3202	3202	0	1	1	12	12	999	838.0	718.0	1.0	1.7742614529642589	0.7873537963018045	0.0	0.4935770750988142	0.2101813964419662	57.15702315718295	54.817880294662984	7.810249675906654	3.0310678015938906	2.8284271247461903	36.09721019263105	35.23738587388078	49.34171407450609	244.39399999999966	0.6837782340862423	22.356863364577293	42.03921700268984	112.27059136331081	199.4392216950655	0.0784313753247261	0.14509804546833038	0.023529410362243652	0.05098038911819458	3.102093188457094	2.0895681254274217	0.2823529541492462	0.3803921639919281	0.2823529541492462	0.3803921639919281	0.11013233184520835	0.2070897389295066	0.11238297433764846	0.1996388605556211
1	546	nan	0	CAT	CAT	3202	3202	0	1	1	12	12	425	634.0	710.0	1.0	3.1759832469744667	0.5926296114188856	0.0	0.2810846560846561	0.11074351435307023	45.648306064328835	43.266615305567875	4.242640687119285	1.806130026628631	1.4142135623730951	28.72552741301585	36.768574088918456	75.78337655390554	219.60399999999962	0.45551982851018225	22.35686333850026	45.48627554625273	64.9843154810369	130.20392495393753	0.10980392247438431	0.16078431904315948	0.0313725471496582	0.11176469922065735	2.4791191988694115	5.030388420022273	0.5411764979362488	0.6274510025978088	0.5411764979362488	0.8666666746139526	0.13387343316467223	0.2723729074625912	0.15290427172008683	0.306362176362206
1	547	nan	0	CAT	CAT	3202	3202	0	1	1	12	12	531	1078.0	687.0	1.0	2.779610125858126	0.37228201672168165	0.0	0.2698170731707317	0.10386070241913266	44.92147463634565	47.095647357266465	5.830951894845301	1.9855977491611299	2.0	35.41535866094321	41.69250368746325	83.79684890361649	253.46999999999954	0.4423157017909204	26.505883120000362	28.26666747778654	70.07059026509523	76.80784525722265	0.09803921729326248	0.11372549086809158	0.023529410362243652	0.027450986206531525	1.1432433638232053	0.8507106367617219	0.364705890417099	0.32549020648002625	0.364705890417099	0.32549020648002625	0.13877425717277678	0.14799302344390858	0.1319596803485786	0.14464754285729314
1	548	nan	0	CAT	CAT	3202	3202	0	1	1	12	12	177	408.0	689.0	1.0	3.9894136796428423	0.8827538892586281	0.0	0.2661654135338346	0.09377217925720391	38.39785494867029	34.0147027033899	4.123105625617661	1.5877601459214132	1.0	16.951885617617286	18.04068248639875	-87.55705074522947	154.01199999999992	0.3890109890109889	15.035294525325298	12.517647374421358	22.56470651179552	18.96862794458866	0.08627451211214066	0.0784313753247261	0.0313725471496582	0.0156862735748291	1.7988342301694336	3.2457795090690205	0.27843138575553894	0.45098039507865906	0.27843138575553894	0.45098039507865906	0.14319328119357427	0.11921568928020342	0.12748421758076564	0.10716738951745006
1	549	nan	0	CAT	CAT	3202	3202	0	1	1	12	12	205	925.0	710.0	1.0	2.533695090484152	0.5345486726714117	0.0	0.4051383399209486	0.14531400665203936	27.80985817255122	26.40075756488817	4.0	1.5774036282345862	1.4142135623730951	20.077404956343884	23.503159319637952	60.802504661059054	133.14600000000004	0.49516908212560384	11.992157202214003	15.082353353500366	24.301961448043585	30.207844004034996	0.09019608050584793	0.11764705926179886	0.02352941781282425	0.019607841968536377	1.3707323018422786	0.7250678127464499	0.250980406999588	0.27843138575553894	0.250980406999588	0.27843138575553894	0.11992157202214003	0.15082353353500366	0.11854615340509066	0.14735533660504876
1	550	nan	0	CAT	CAT	3202	3202	0	1	1	12	12	809	949.0	719.0	1.0	2.1452493843648113	0.7796200244829572	0.0	0.3942495126705653	0.15068406826854175	56.31227767686788	56.22277118748239	7.810249675906654	2.698373644741098	2.23606797749979	35.0	35.265723723865825	84.93378869961143	259.74399999999946	0.5683175272216369	27.435294907540083	37.917648158967495	103.43529687821865	153.63529846817255	0.09019608050584793	0.1411764770746231	0.03529411554336548	0.04509803652763367	2.844943233381319	2.2638083848503854	0.2823529541492462	0.37254902720451355	0.29411765933036804	0.37254902720451355	0.12941176843179283	0.17885683093852592	0.12785574397802058	0.18990766188896482
1	551	nan	0	CAT	CAT	3202	3202	0	1	1	12	12	1141	335.0	693.0	1.0	2.159217045984278	0.8502139959756365	0.0	0.4509881422924901	0.20516224882505033	70.02611600937765	61.91122676865643	9.433981132056603	3.4695357146645476	3.0	34.88266044899672	36.86435480015748	-24.66766330553738	264.3619999999995	0.6508841985168282	32.647059708833694	29.48235374316573	183.14902444928885	165.17647483944893	0.10588235408067703	0.09803921729326248	0.03921569138765335	0.039215683937072754	3.0275328919442126	2.490491453431415	0.3960784375667572	0.3176470696926117	0.3960784375667572	0.3333333432674408	0.1470588275172689	0.13280339523948528	0.16051623527545034	0.14476465805385533
1	552	nan	0	CAT	CAT	3202	3202	0	1	1	12	12	526	486.0	717.0	1.0	3.761559789007767	0.9357549929235313	0.0	0.2541062801932367	0.10438289840242677	66.88814798534506	56.85068161420758	8.94427190999916	2.7600262521791454	2.0	24.2	23.588159511903417	-41.08808333296592	251.64199999999946	0.46964285714285714	17.09411807358265	33.44313811510801	48.533334620296955	99.72549275681376	0.07450980693101883	0.14509804546833038	0.011764705181121826	0.04313725233078003	3.3838842363243335	0.6132101976089674	0.3686274588108063	0.2862745225429535	0.3686274588108063	0.35686275362968445	0.09549786633286396	0.18683317382741907	0.09226869699676227	0.18959219155287788
1	553	nan	0	CAT	CAT	3202	3202	0	1	1	12	12	261	902.0	687.0	1.0	5.6143393115065106	0.8291271543762946	0.0	0.19078947368421054	0.054024420285368614	53.29853740457194	46.09772228646444	4.0	1.4341100401647662	1.0	26.934757992579254	29.79708405265336	-32.42899805703624	246.39399999999966	0.25688976377952755	17.525490660220385	28.96470668166876	27.721569377928972	52.760785810649395	0.0784313753247261	0.15392157435417175	0.019607841968536377	0.039215683937072754	2.040360043242898	2.298558976310831	0.22745098173618317	0.3686274588108063	0.239215686917305	0.4000000059604645	0.10751834760871401	0.17769758700410282	0.10621290949398074	0.20214860463850343
1	554	nan	0	CAT	CAT	3202	3202	0	1	1	12	12	398	1173.0	692.0	1.0	1.8587514387712682	0.5823646185901385	0.0	0.4012096774193548	0.20639265829253625	33.69831917938209	31.78049716414141	5.830951894845301	2.132113875254806	2.0	26.152346079834828	27.39429722016152	45.4982461911021	155.66799999999992	0.6683459277917716	9.901961049064994	19.86666712164879	33.117647944018245	65.09411915391684	0.07254902273416519	0.11764705926179886	0.011764705181121826	0.043137259781360626	0.42639050578814613	0.3660097392454597	0.1411764770746231	0.29411765933036804	0.1411764770746231	0.29411765933036804	0.08320975671483188	0.16694678253486378	0.08321017071361368	0.16355306320079607
1	555	nan	0	CAT	CAT	3202	3202	0	1	1	12	12	735	853.0	715.0	1.0	1.7415312012842536	0.7142546198336234	0.0	0.5179704016913319	0.20029928327666746	46.765989781898384	42.1070065428546	7.0	2.8542424356262197	2.8284271247461903	32.0	32.73085902044606	87.36698281507942	214.73799999999983	0.6609712230215827	17.039216097444296	31.109804652631283	72.19608033820987	138.61961109936237	0.07450980693101883	0.16078431904315948	0.0156862735748291	0.027450978755950928	1.1387392187261303	1.4721527260953347	0.2549019753932953	0.3529411852359772	0.26274511218070984	0.3529411852359772	0.10389765913075791	0.18969393080872735	0.09822595964382295	0.18859811033926854
1	556	nan	0	CAT	CAT	3202	3202	0	1	1	12	12	270	535.0	713.0	1.0	2.370062635418434	0.8205104406351462	0.0	0.33251231527093594	0.17087951329411624	35.07064577095138	31.622776601683793	5.830951894845301	2.094308276830168	1.4142135623730951	16.263455967290593	20.047487228939175	45.00575435419775	140.90999999999997	0.5882352941176471	13.745098374783993	21.843137800693512	31.26274584978819	71.41176654398441	0.08627451211214066	0.17843137681484222	0.019607841968536377	0.0627450942993164	2.062421330823278	2.0353884346969306	0.2823529541492462	0.4470588266849518	0.2823529541492462	0.5803921818733215	0.1334475570367378	0.21206929903585933	0.1157879475918081	0.2644880242369793
1	557	nan	0	CAT	CAT	3202	3202	0	1	1	12	12	242	400.0	690.0	1.0	4.226338466262883	0.8907183013373563	0.0	0.2255358807082945	0.0750298587485013	46.457843575929424	45.0	4.0	1.588475093651562	1.0	21.019038988498025	21.11767879580112	-56.55115013263286	201.32399999999976	0.37490317583268784	16.423529874533415	11.882353276014328	33.082353822886944	19.658824127167463	0.0941176488995552	0.07058823853731155	0.035294122993946075	0.011764705181121826	1.8684450039294238	1.006722702751822	0.29019609093666077	0.14509804546833038	0.29019609093666077	0.14509804546833038	0.11987978010608331	0.08673250566433816	0.1367039414168882	0.08123481044284075
1	558	nan	0	CAT	CAT	3202	3202	0	1	1	12	12	392	446.0	723.0	1.0	3.1676371436919926	0.8412228152948066	0.0	0.362962962962963	0.1308695911671566	49.45386547765323	39.11521443121589	6.0	2.034019384835678	2.0	25.298221281347036	26.73914187770459	-85.76534295992519	194.0119999999999	0.5003190810465858	19.74509846419096	12.6549023501575	55.917648289352655	36.13725599832833	0.0941176488995552	0.07450980693101883	0.047058820724487305	0.0156862735748291	2.8232336341279485	0.7460960666962447	0.239215686917305	0.1568627506494522	0.250980406999588	0.16470588743686676	0.13524040043966412	0.08667741335724315	0.14264706196263433	0.09218687754675593
1	559	nan	0	CAT	CAT	3202	3202	0	1	1	12	12	338	968.0	707.0	1.0	4.137357633812205	0.8262531367726245	-1.0	0.2397163120567376	0.05994363730043783	51.97595926734272	46.52956049652737	5.385164807134504	1.9202992492833793	1.0	28.38227079291019	29.27800544438949	-1.4167452838324937	266.1899999999996	0.3085349155636697	20.584314309060574	33.74902046844363	32.91764800623059	62.72549191489816	0.07058823853731155	0.13333334028720856	0.0156862735748291	0.039215683937072754	4.440065741510659	0.726680017774591	0.26274511218070984	0.5803921818733215	0.26274511218070984	0.5803921818733215	0.11830065694862399	0.19395988774967604	0.09738949114269406	0.18557837844644426
1	560	nan	0	CAT	CAT	3202	3202	0	1	1	12	12	943	1090.0	678.0	1.0	2.0844055041638874	0.8689677004532017	0.0	0.402991452991453	0.1514604907468042	63.36450088676416	59.07622195096772	7.810249675906654	2.6586654786398083	2.23606797749979	28.284271247461902	31.357114923329277	54.40766338189618	279.7119999999994	0.6885724717050018	22.933333978056908	42.85098161548376	94.498041883111	190.2784366980195	0.07058823853731155	0.14901961386203766	0.0156862735748291	0.047058820724487305	3.00385548013736	2.513955228011348	0.23137255012989044	0.3490196168422699	0.2549019753932953	0.40392157435417175	0.09971014773068221	0.1863086157194946	0.10021001260139024	0.2017798904538913
1	561	nan	0	CAT	CAT	3202	3202	0	1	1	12	12	270	415.0	685.0	1.0	5.516723208021428	0.818496209857298	0.0	0.19809244314013205	0.055573828943621756	53.38079299641514	49.040799340956916	4.47213595499958	1.4947277422160763	1.0	28.0	30.667902257706043	75.28540781629752	247.08799999999957	0.27	24.756863366812468	18.654902508482337	38.41176563128829	26.43137332983315	0.09803921729326248	0.06470588594675064	0.03921569138765335	0.0156862735748291	1.1397770574244133	5.193546747619755	0.30980393290519714	0.5137255191802979	0.30980393290519714	0.5137255191802979	0.1500415961624998	0.11306001520292326	0.14226579863440109	0.09789397529567834
1	562	nan	0	CAT	CAT	3202	3202	0	1	1	12	12	796	468.0	723.0	1.0	2.6419887254411014	0.8954930227534769	0.0	0.42317916002126527	0.15451813874975728	66.80443574064492	58.52349955359813	9.486832980505138	3.002694035297766	2.23606797749979	29.364082057310988	29.73302105415812	74.09950073657168	254.4319999999996	0.5580091132141606	25.215686917304993	30.192157728597522	87.49019842967391	122.73333665914834	0.08235294371843338	0.10588235408067703	0.0156862735748291	0.03921569138765335	1.83773415447268	3.9251665558120235	0.30980393290519714	0.6274510025978088	0.30980393290519714	0.658823549747467	0.12607843458652496	0.15096078864298762	0.10991230958501748	0.15418760886827682
1	563	nan	0	CAT	CAT	3202	3202	0	1	1	12	12	1016	280.0	721.0	1.0	1.4781332570898251	0.7531684362426472	0.0	0.5720720720720721	0.3055141363823813	51.645043948591535	53.33854141237835	8.602325267042627	3.575151249160983	3.08113883008419	34.11980877502507	33.97354140980169	-34.48636766265307	204.42599999999982	0.79375	15.850980814546347	37.59607954323292	96.6392179466784	249.11765372753143	0.08235294371843338	0.14901961386203766	0.011764705181121826	0.0784313827753067	0.21826395832843132	4.661128974948473	0.14509804546833038	0.5490196347236633	0.15294118225574493	0.6078431606292725	0.09006239099174061	0.2136140883138234	0.09511734049869922	0.24519454107040495
1	564	nan	0	CAT	CAT	3202	3202	0	1	1	12	12	184	666.0	719.0	1.0	3.872016132779993	0.8465161602975568	0.0	0.2857142857142857	0.11143903461851039	37.61741935789797	29.68164415931166	3.605551275463989	1.4718533712320285	1.0	16.994116628998402	20.02612316093109	-26.746610752832424	144.04399999999998	0.4289044289044289	13.537255242466927	18.878431856632233	25.60784373432398	33.5450988933444	0.09019608050584793	0.15294118225574493	0.05098039656877518	0.027450978755950928	3.099784022142131	1.4952616090615296	0.2549019753932953	0.32156863808631897	0.2549019753932953	0.32156863808631897	0.13016591579295123	0.18152338323684838	0.1391730637734999	0.18231032007252393
1	565	nan	0	CAT	CAT	3202	3202	0	1	1	12	12	120	913.0	712.0	1.0	3.548425266127069	0.43926293252154974	0.0	0.2484472049689441	0.10439935165344674	24.53447453165913	22.02271554554524	2.23606797749979	1.1976152044308301	1.0	16.97056274847714	22.04075485267907	-30.556072561438363	120.18400000000007	0.39603960396039606	10.42745129019022	11.901961132884026	15.588235773146152	16.60392202436924	0.10980392247438431	0.10980392247438431	0.019607841968536377	0.027450986206531525	0.4121092410145355	1.0581989253365345	0.21176470816135406	0.29019609093666077	0.21176470816135406	0.29019609093666077	0.12716404012427096	0.14514586747419544	0.12990196477621793	0.13836601686974367
1	566	nan	0	CAT	CAT	3202	3202	0	1	1	12	12	392	751.0	707.0	1.0	2.1414504792823488	0.6384536590880984	0.0	0.28488372093023256	0.11437139482037019	36.65302354169361	42.95346318982906	7.0710678118654755	2.3782284823773185	2.0	27.735009811261456	28.210375852085996	-5.167297763073062	207.53399999999965	0.4731442365721183	17.156863182783127	36.25490303337574	43.27058942988515	96.713728107512	0.09019608050584793	0.16470588743686676	0.019607841968536377	0.06666666269302368	1.0524382395455882	2.3641856824051954	0.250980406999588	0.6235294342041016	0.250980406999588	0.6235294342041016	0.1128740998867311	0.23851909890378775	0.11038415670889068	0.24671869415181633
1	567	nan	0	CAT	CAT	3202	3202	0	1	1	12	12	1181	1218.0	705.0	1.0	1.6025574712789357	0.7922231687527725	0.0	0.5462534690101758	0.25902957423503387	59.223660570382194	57.62811813689564	8.54400374531753	3.4210866745033	3.0	37.51008356997824	36.140141638523744	-37.861265856371	239.36199999999963	0.74581622987054	15.90980439633131	18.23137309215963	87.41961053945124	99.44706173986197	0.062745101749897	0.06666667014360428	0.011764705181121826	0.0156862735748291	1.7736900318944329	2.2439979258561586	0.1725490242242813	0.1725490242242813	0.1725490242242813	0.1882352977991104	0.07915325570314084	0.09070334871721208	0.07402168546947607	0.08420581010995933
1	568	nan	0	CAT	CAT	3202	3202	0	1	1	12	12	431	499.0	725.0	1.0	1.9554705057459705	0.8515008625846159	0.0	0.40431519699812385	0.20184449930030943	41.039756075488405	40.607881008493905	6.0	2.4179259752444007	2.23606797749979	24.981993515330196	21.5193275297876	-4.161140584520014	163.80799999999994	0.6408921933085502	12.87843168899417	27.254902601242065	38.83921668305993	91.42745313048363	0.07450980693101883	0.125490203499794	0.011764705181121826	0.06862745434045792	1.2675821688478728	3.104934968489055	0.2235294133424759	0.5372549295425415	0.2235294133424759	0.5372549295425415	0.10302745351195336	0.2180392208099365	0.09011419184004624	0.21212866155564647
1	569	nan	0	CAT	CAT	3202	3202	0	1	1	12	12	163	1058.0	712.0	1.0	8.031256228198057	0.8944387016573577	0.0	0.18931475029036005	0.0389362870107839	52.68983462702697	40.52159917870962	2.23606797749979	1.0896177844730737	1.0	19.75233249961274	23.562397361548964	-6.408775575577118	229.3619999999995	0.231534090909091	15.89411810040474	24.39215747267008	17.760784804821014	27.29803992062807	0.08235294371843338	0.13235294818878174	0.019607841968536377	0.0313725471496582	1.505054106036056	1.3616222354227758	0.25882354378700256	0.32156863808631897	0.25882354378700256	0.32156863808631897	0.1096146075889982	0.16822177567358676	0.10896186996822708	0.16747263754986547
1	570	nan	0	CAT	CAT	3202	3202	0	1	1	12	12	710	1287.0	701.0	1.0	1.7565166607937595	0.7396625413347856	0.0	0.4539641943734015	0.194546733537651	46.74530129427432	46.57252408878007	7.0710678118654755	2.8031249825815214	2.23606797749979	33.0	31.458557167737336	23.460852530658496	214.15199999999987	0.6428248076052513	16.258824035525322	24.701961554586887	64.87451176345348	115.86274822801352	0.06666667014360428	0.11372549086809158	0.019607841968536377	0.04313725233078003	2.2136441399327786	1.3925263787028979	0.1725490242242813	0.32156863808631897	0.25882354378700256	0.3803921639919281	0.09564014138544306	0.1453056562034523	0.09137255177951195	0.1631869693352303
1	571	nan	0	CAT	CAT	3202	3202	0	1	1	12	12	1982	1383.0	685.0	1.0	1.431391524484725	0.24455927600955624	0.0	0.49230004967709884	0.2499305692506706	60.96482838901159	65.76473218982953	13.601470508735444	4.892032673980637	4.242640687119285	53.480257394990936	59.11359136486746	15.115489622991184	315.67999999999927	0.7313653136531364	16.956863271072507	28.890196941792965	143.51765126828104	195.51765285339206	0.054901961237192154	0.062745101749897	0.0156862773001194	0.027450978755950928	1.8531410414852643	3.6701197563828822	0.15294118225574493	0.5921568870544434	0.20392157137393951	0.5921568870544434	0.06837444867367946	0.11649272960400389	0.07241052031699347	0.09864664624288197
1	572	nan	0	CAT	CAT	3202	3202	0	1	1	12	12	471	1258.0	729.0	1.0	1.7574920226559971	0.796648687445173	0.0	0.4957894736842105	0.23551512871804148	39.305479266127875	37.8549864614954	6.708203932499369	2.371476793215456	2.0	23.301052001792623	23.757906475188136	-81.85842765156723	158.52799999999988	0.6926470588235294	13.039216097444296	9.89019637927413	50.64313870668411	35.98431479372084	0.0784313753247261	0.062745101749897	0.023529410362243652	0.0156862735748291	1.9233616804760998	0.8048593034313719	0.1921568661928177	0.19607843458652496	0.239215686917305	0.19607843458652496	0.10186887576128356	0.07726715921307914	0.10752258748765205	0.07639981909494871
1	573	nan	0	CAT	CAT	3202	3202	0	1	1	12	12	932	787.0	691.0	1.0	1.2564461453501317	0.5293047061167705	0.0	0.5065217391304347	0.29963054024422997	41.63758618109584	45.70557952810576	11.313708498984761	4.219507374790827	3.605551275463989	33.73789206255694	35.32665240798687	27.45731069576574	197.7059999999998	0.758957654723127	16.51764753833413	27.764706753194332	106.54117925092578	193.16863296926022	0.0784313753247261	0.15294118225574493	0.023529410362243652	0.04313725233078003	1.0693677846124616	1.587399002492067	0.21960784494876862	0.3333333432674408	0.29019609093666077	0.4156862795352936	0.10938839429360352	0.18387223015360485	0.11431457001172293	0.20726248172667405
1	574	nan	0	CAT	CAT	3202	3202	0	1	1	12	12	768	601.0	730.0	1.0	1.6925725162719345	0.7943169845244517	0.0	0.4682926829268293	0.2562971576741975	49.16005608922096	44.40720662234904	10.0	3.2218850818161937	2.8284271247461903	29.599999999999998	29.864907169534206	-46.96826567601972	194.04999999999976	0.7245283018867924	20.984314247965813	38.92549109458923	92.76862984895706	172.12941556051373	0.07450980693101883	0.10588235408067703	0.019607841968536377	0.05882353335618973	4.581263976854741	5.313596890227428	0.5215686559677124	0.6352941393852234	0.5607843399047852	0.6352941393852234	0.13451483492285776	0.24952237881146944	0.12079248678249617	0.22412684317775225
1	575	nan	0	CAT	CAT	3202	3202	0	1	1	12	12	250	659.0	721.0	1.0	2.2766535865039765	0.6436843113617775	-1.0	0.38580246913580246	0.15699826233270217	30.263232516101237	27.85677655436824	3.1622776601683795	1.5316299824998547	1.4142135623730951	19.677398201998148	23.160183284146072	-24.865362483223397	141.45799999999997	0.5681818181818182	18.82352987676859	36.2039225846529	41.35294225811958	68.78039396554232	0.12156862765550613	0.16862745583057404	0.0313725546002388	0.06666666269302368	0.863321271856485	3.3418458327715177	0.6196078658103943	0.6470588445663452	0.6196078658103943	0.6470588445663452	0.16088487074161187	0.3094352357662641	0.16541176903247834	0.2751215758621693
1	576	nan	0	CAT	CAT	3202	3202	0	1	1	12	12	80	1021.0	725.0	1.0	7.136201343707034	0.2840870124966544	0.0	0.17316017316017315	0.0547886415936705	27.550010585394062	21.93171219946131	1.0	1.0	1.0	19.40285000290664	26.414908906560644	6.8912692745354756	135.45800000000003	0.22727272727272727	16.529412306845188	8.59607869386673	16.529412306845188	8.59607869386673	0.16078431904315948	0.09019608050584793	0.047058820724487305	0.0156862735748291	0.742513509816493	1.0229398130330007	0.3176470696926117	0.16862745583057404	0.3176470696926117	0.16862745583057404	0.20661765383556485	0.10745098367333412	0.20661765383556485	0.10745098367333412
1	577	nan	0	CAT	CAT	3202	3202	0	1	1	12	12	272	352.0	713.0	1.0	2.395192821629203	0.7312248534914914	0.0	0.31264367816091954	0.11849466725054143	33.67298567856159	34.058772731852805	6.0	2.173956047550842	1.4142135623730951	21.894306468525212	22.969572817563247	40.0079145879511	169.8399999999999	0.45523012552301245	16.458824038505554	15.462745524942875	35.50588349997997	33.396079290658236	0.10588235408067703	0.0941176488995552	0.023529410362243652	0.02352941781282425	0.27817837247806226	1.5869214376570582	0.3176470696926117	0.250980406999588	0.3176470696926117	0.250980406999588	0.13830944570172735	0.12993903802473003	0.1305363363969852	0.1227797032744788
1	578	nan	0	CAT	CAT	3202	3202	0	1	1	12	12	590	959.0	734.0	1.0	2.2204955049929485	0.8202768958344212	0.0	0.30922431865828093	0.09222562053876024	50.12455839794453	54.405882034941776	8.06225774829855	2.894833448922327	2.23606797749979	30.661089984284484	28.66957423561255	-33.424718431748374	283.53399999999954	0.45754168282279956	17.160784799605608	37.80000098049641	49.39215826615691	125.10980732738972	0.07058823853731155	0.16470588743686676	0.011764705181121826	0.039215683937072754	1.0450636339536319	0.42057143246321754	0.2235294133424759	0.6000000238418579	0.2235294133424759	0.6000000238418579	0.08711058273911476	0.1918781775659716	0.08371552248501171	0.21205052089388088
1	579	nan	0	CAT	CAT	3202	3202	0	1	1	12	12	688	1143.0	743.0	1.0	1.9931757671674784	0.5946684150139085	0.0	0.4444444444444444	0.16415271171926102	46.04359930600859	46.87216658103186	8.0	2.73191663842975	2.23606797749979	34.85376041956758	37.017721651453954	64.52190058615041	229.49599999999967	0.5897985426489498	18.47843188047409	27.145098764449358	79.0862766765058	92.8000025395304	0.08627451211214066	0.09803921729326248	0.023529410362243652	0.035294122993946075	2.551478118200061	2.8631994094274216	0.22745098173618317	0.25882354378700256	0.25882354378700256	0.2862745225429535	0.0982895312791175	0.14438882321515617	0.11495098354143285	0.13488372462141046
1	580	nan	0	CAT	CAT	3202	3202	0	1	1	12	12	1001	1170.0	735.0	1.0	1.5106713204891895	0.6193661385217533	0.0	0.5521235521235521	0.22012351819085807	48.79185751685235	48.27007354458868	12.0	4.124578539199087	3.605551275463989	35.97065797694167	38.30659846978552	86.77527213016421	239.04999999999973	0.6839767680218654	18.14902009628713	25.3333339355886	104.43137525580823	101.40392409451306	0.0784313753247261	0.0784313753247261	0.023529410362243652	0.0156862735748291	1.3045767377438846	2.8067508996890087	0.22745098173618317	0.30588236451148987	0.23137255012989044	0.30588236451148987	0.09552115840151122	0.1333333365030979	0.10432704820760064	0.10130262147304002
1	581	nan	0	CAT	CAT	3202	3202	0	1	1	12	12	258	1112.0	739.0	1.0	2.5827398676394333	0.8548332208765889	0.0	0.39631336405529954	0.17262731575360737	36.585519658754414	30.364452901377952	5.0	1.8247028507430452	1.4142135623730951	16.04719463071394	18.98433030500382	-71.39820540163431	137.044	0.5876993166287016	10.1803924664855	16.788235776126385	26.211765468120575	43.59607958048582	0.0784313753247261	0.1411764770746231	0.023529410362243652	0.027450978755950928	1.4298845323841707	0.6866119257069774	0.16470588743686676	0.2705882489681244	0.16862745583057404	0.2705882489681244	0.09426289320819908	0.15544662755672578	0.10159599018651386	0.16897705263754195
1	582	nan	0	CAT	CAT	3202	3202	0	1	1	12	12	449	665.0	740.0	1.0	3.7337631542312972	0.8974545766302557	-1.0	0.2528153153153153	0.08587313734400927	59.74567979505196	48.82622246293481	5.0	1.7339216752160063	1.4142135623730951	22.720056655330712	26.35423063149896	-28.253312847516348	256.3299999999995	0.4553752535496957	25.11372619867325	44.32941294461489	66.70588421076536	99.83921821415424	0.09509804099798203	0.18039216101169586	0.0470588281750679	0.03529411554336548	3.9626241049022277	1.2475948877719962	0.29411765933036804	0.40392157435417175	0.3019607961177826	0.40392157435417175	0.12748084364808757	0.22502240073408572	0.14856544367653757	0.22235906061058852
1	583	nan	0	CAT	CAT	3202	3202	0	1	1	12	12	232	388.0	737.0	1.0	2.731642341807781	0.468133843081827	0.0	0.2962962962962963	0.10268775472115436	30.12839431911546	28.792360097775937	4.123105625617661	1.7319341806378907	1.4142135623730951	25.06849676788264	26.62318377925216	-75.16984134512242	168.4959999999998	0.41651705565529623	13.388235609978437	11.686274815350771	31.611765515059233	21.380392726510763	0.0941176488995552	0.0784313753247261	0.03529411554336548	0.011764705181121826	1.9174986905689857	1.1774765623856094	0.3176470696926117	0.1921568661928177	0.3176470696926117	0.1921568661928177	0.11641944008676902	0.10161978100305018	0.1362576099787036	0.09215686520047743
1	584	nan	0	CAT	CAT	3202	3202	0	1	1	12	12	366	1098.0	710.0	1.0	3.296333785029618	0.6905712887739229	0.0	0.28262548262548265	0.10668064719900844	44.90699190097513	38.948684188300895	3.605551275463989	1.577493852626894	1.4142135623730951	29.785783863346325	32.47962553595001	-54.77511143998367	207.6359999999997	0.4055401662049862	22.011765353381634	28.78039289265871	49.384315237402916	61.67843300849199	0.11372549086809158	0.13333334028720856	0.019607849419116974	0.0313725471496582	1.1681343690177044	1.0813997960527926	0.24313725531101227	0.32156863808631897	0.24313725531101227	0.32156863808631897	0.1318069781639619	0.17233768199196833	0.13492982305301343	0.16852030876637156
1	585	nan	0	CAT	CAT	3202	3202	0	1	1	12	12	481	1339.0	713.0	1.0	1.5820565668681552	0.5670552843514493	0.0	0.3939393939393939	0.19297744800816174	33.996414273620935	36.6742416417845	7.0710678118654755	2.800431274408056	2.23606797749979	24.14953415699773	28.002157471768278	44.56677663292771	176.97999999999973	0.6258945998698764	7.619608061388135	11.003921885043383	29.196079276502132	45.13333464413881	0.05098039284348488	0.06666667014360428	0.011764705181121826	0.023529410362243652	0.8106879295603081	2.339377100493003	0.10980392247438431	0.19607843458652496	0.12156862765550613	0.20392157137393951	0.058164947033497214	0.08399940370262124	0.06069870951455745	0.09383229655746116
1	586	nan	0	CAT	CAT	3202	3202	0	1	1	12	12	224	619.0	733.0	1.0	3.5840918848975636	0.8371444287740178	0.0	0.25225225225225223	0.10074760427301355	39.68258476477953	36.87817782917155	3.605551275463989	1.4949091275934236	1.0	20.506096654409877	21.70565584533741	-27.80445483613422	167.15199999999996	0.44889779559118237	14.964706238359213	31.87843220680952	29.01176541298628	54.94509946554899	0.09019608050584793	0.14901961386203766	0.019607841968536377	0.07843136787414551	2.52274887267158	2.5826001747615064	0.5882353186607361	0.5764706134796143	0.5882353186607361	0.5764706134796143	0.12068311482547753	0.2570841307000768	0.12951680987940303	0.245290622614058
1	587	nan	0	CAT	CAT	3202	3202	0	1	1	12	12	276	1075.0	720.0	1.0	3.6606841801095436	0.7670384069557026	0.0	0.2884012539184953	0.08403819996961938	42.69528623116033	39.408120990476064	4.0	1.5496879748198886	1.0	25.1659035539866	27.393346295107293	-30.532750842236847	203.1519999999997	0.37398373983739835	14.031372878700495	33.60784409195185	26.752941768616438	67.76862946152687	0.08235294371843338	0.20392157137393951	0.0156862735748291	0.04313726723194122	1.1461780949797913	1.1964442235227202	0.21960784494876862	0.3529411852359772	0.21960784494876862	0.3764705955982208	0.09480657350473307	0.2270800276483233	0.09693094843701608	0.24553851254176404
1	588	nan	0	CAT	CAT	3202	3202	0	1	1	12	12	773	726.0	748.0	1.0	2.250388170665264	0.6387336353661786	0.0	0.3653119092627599	0.12667568417045194	52.7227268436951	57.0087712549569	8.06225774829855	2.972935846134464	2.8284271247461903	40.289761290740664	40.56633870222205	45.411203113420235	276.9159999999994	0.5165385900434347	22.674510445445776	41.870589412748814	80.96078646183014	140.9254942536354	0.07450980693101883	0.12156862765550613	0.023529410362243652	0.05490196496248245	2.211480062410762	2.4258873998338375	0.20392157137393951	0.5333333611488342	0.32549020648002625	0.5333333611488342	0.10849048060021903	0.20033774838635796	0.10473581689758103	0.18230982439021398
1	589	nan	0	CAT	CAT	3202	3202	0	1	1	12	12	140	1037.0	743.0	1.0	5.3614232463337155	0.8113982140321518	0.0	0.21875	0.07521152065732649	37.76263516831473	31.25699921617557	3.0	1.2713904963041927	1.0	19.0	22.072024060976464	86.95119334703789	152.94199999999995	0.2994652406417112	10.584313992410898	17.529412254691124	13.843137606978416	24.41960845887661	0.0784313753247261	0.13725490868091583	0.011764705181121826	0.03529411554336548	2.097968684494067	1.0243310645878605	0.250980406999588	0.30980393290519714	0.250980406999588	0.30980393290519714	0.10376778423932254	0.17185698288912868	0.09887955433556012	0.1744257747062615
1	590	nan	0	CAT	CAT	3202	3202	0	1	1	12	12	284	342.0	719.0	1.0	3.030143438289341	0.8248439497236232	0.0	0.31590656284760843	0.133676785801236	40.76143117679159	33.61547262794322	5.0	1.8462708780142865	1.4142135623730951	21.0	23.04490180022975	-43.512543431036946	163.3939999999998	0.4838160136286201	14.231372859328985	15.894118130207062	34.431373458355665	35.38431476429105	0.09803921729326248	0.10196078568696976	0.019607849419116974	0.019607841968536377	1.235822842668847	1.1885263041776155	0.22745098173618317	0.3843137323856354	0.22745098173618317	0.3843137323856354	0.11385098287463188	0.1271529450416565	0.12123723048716784	0.12459265762074313
1	591	nan	0	CAT	CAT	3202	3202	0	1	1	12	12	224	714.0	719.0	1.0	3.236119747396049	0.8345384995344688	0.0	0.35	0.13998876103489297	37.649722739083096	32.28002478313795	3.605551275463989	1.5308660738841204	1.0	18.809040379562163	20.743100744283062	-72.98076826824554	141.802	0.49176728869374314	11.203921873122454	27.17647133767605	23.356863368302584	56.50196231901646	0.08235294371843338	0.1882352977991104	0.0156862735748291	0.05882352590560913	1.5636572270942617	2.378025329753173	0.2078431397676468	0.5607843399047852	0.2078431397676468	0.5607843399047852	0.09914975108957924	0.24049974635111548	0.10427171146563653	0.2522409032098949
1	592	nan	0	CAT	CAT	3202	3202	0	1	1	12	12	172	810.0	716.0	1.0	5.202197205244123	0.9138662092694455	0.0	0.23118279569892472	0.08794525130493026	44.231630388527954	35.510561809129406	3.605551275463989	1.4548257748856486	1.0	16.254550505858518	17.95872563872172	-54.56776171360585	156.76999999999998	0.3739130434782609	11.992157187312841	16.447059266269207	20.666667211800814	26.784314461052418	0.09019608050584793	0.12156862765550613	0.023529410362243652	0.027450986206531525	0.3604291895964901	1.2060860808887617	0.24313725531101227	0.30588236451148987	0.24705882370471954	0.30588236451148987	0.11313355837087587	0.15516093647423781	0.1201550419290745	0.1557227584944908
1	593	nan	0	CAT	CAT	3202	3202	0	1	1	12	12	538	932.0	737.0	1.0	2.2803385658921957	0.5171480163995504	0.0	0.4203125	0.18861698415456843	42.45921961335809	39.20459156782532	6.324555320336759	2.1612413686275054	2.0	31.0	36.34067539474801	2.62111582980515	189.32399999999984	0.5813074014046463	22.7647064588964	19.50588285177946	71.98039414733648	70.54117822647095	0.09019608050584793	0.09803921729326248	0.03529411554336548	0.0313725471496582	1.7389675101206417	2.5968841353237724	0.2549019753932953	0.2549019753932953	0.2666666805744171	0.27450981736183167	0.141395692291282	0.12115455187440659	0.13379255417720537	0.13111743164771553
1	594	nan	0	CAT	CAT	3202	3202	0	1	1	12	12	270	1397.0	729.0	1.0	3.7353372253457002	0.7500247702664274	0.0	0.3054298642533937	0.0991979114493765	42.272787935482405	34.48187929913333	4.0	1.5750963175442483	1.0	25.0	27.95963367172798	-14.089610172953783	184.94199999999987	0.3898916967509025	9.392157137393951	14.811765134334564	17.98039269633591	25.521569365635514	0.054901961237192154	0.06666667014360428	0.011764708906412125	0.023529410362243652	0.5191907574432658	2.8659745171617983	0.13333334028720856	0.2078431397676468	0.13333334028720856	0.2078431397676468	0.06855589151382446	0.10811507397324499	0.06659404702346634	0.09452433098383524
1	595	nan	0	CAT	CAT	3202	3202	0	1	1	12	12	212	401.0	728.0	1.0	4.142012931836253	0.7549992022830264	0.0	0.20306513409961685	0.06645415415571479	39.55501380397536	35.6931365951495	4.242640687119285	1.4869796515874547	1.0	21.673213347253796	25.937239444225998	15.547935225242187	200.2219999999997	0.3204837490551776	22.105882912874222	20.121569130569696	33.30980472266674	31.290196914225817	0.12941177189350128	0.09803921729326248	0.0313725471496582	0.039215683937072754	0.3432837770235591	1.1307269645085363	0.239215686917305	0.5411764979362488	0.239215686917305	0.5411764979362488	0.1613568095830235	0.14687276737642113	0.15712172038993746	0.14759526846332932
1	596	nan	0	CAT	CAT	3202	3202	0	1	1	12	12	593	758.0	747.0	1.0	3.5355433966747176	0.9485286137996066	0.0	0.3471896955503513	0.1376547633074324	69.59754932238901	60.03332407921454	7.615773105863909	2.7474644402811603	2.23606797749979	26.12637924220829	22.040948185057285	-82.75090504848906	232.6679999999997	0.5378684807256235	16.066667076200247	45.24706009030342	51.16078570112586	137.17255236953497	0.07058823853731155	0.1411764770746231	0.011764705181121826	0.08627451211214066	1.249126365960745	4.222409447234648	0.239215686917305	0.658823549747467	0.239215686917305	0.658823549747467	0.08925926153444581	0.25137255605724124	0.0862745121435512	0.23131964986430856
1	597	nan	0	CAT	CAT	3202	3202	0	1	1	12	12	555	773.0	746.0	1.0	3.6273264663299503	0.9246041745685539	0.0	0.33882783882783885	0.12152132158701948	66.85662146185611	62.07253821135398	7.810249675906654	2.4251750713491536	2.0	24.570441070409455	25.467645028513157	-87.74454823215704	239.56599999999963	0.5298329355608592	15.10980435833335	35.325491074472666	47.752942480146885	113.26274808123708	0.07058823853731155	0.14901961386203766	0.011764705181121826	0.05098038911819458	0.9000204986607883	3.1543664016446136	0.21960784494876862	0.40392157435417175	0.21960784494876862	0.40392157435417175	0.08585116112689403	0.20071301746859468	0.08604133780206646	0.20407702356979654
[truncated: 77,281 more rows]
[truncated: 29 more columns]
