# Supplementary material for: Mutationally-activated PI3’-kinase-α promotes de-differentiation of lung tumors initiated by the BRAFV600E oncoprotein kinase
Source: eLife. 2019 Aug 27;8:e43668. doi: 10.7554/eLife.43668 (PMC6711745; doi:10.7554/eLife.43668)
Supplement: Figure 6—source data 1. [file elife-43668-fig6-data1.tds]

	Salmon on data 108, data 2, and data 107 (Quantification)	Salmon on data 108, data 3, and data 107 (Quantification)	Salmon on data 108, data 7, and data 107 (Quantification)	Salmon on data 108, data 8, and data 107 (Quantification)	Salmon on data 108, data 9, and data 107 (Quantification)	Salmon on data 108, data 17, and data 107 (Quantification)	Salmon on data 108, data 4, and data 107 (Quantification)	Salmon on data 108, data 5, and data 107 (Quantification)	Salmon on data 108, data 6, and data 107 (Quantification)	Salmon on data 108, data 10, and data 107 (Quantification)	Salmon on data 108, data 14, and data 107 (Quantification)	Salmon on data 108, data 15, and data 107 (Quantification)	Salmon on data 108, data 16, and data 107 (Quantification)	Salmon on data 108, data 19, and data 107 (Quantification)
0610009B22Rik	402.188807318579	208.962548904354	271.152384693505	261.99320198648	541.344348785104	423.295546352763	202.376823218901	194.138408632877	267.39254729916	189.285858195982	479.877600982073	323.883627255243	359.229516714712	162.457537575409
0610009O20Rik	207.991855234125	275.275705449248	375.856212943961	411.978015735763	378.266483590328	294.459152018733	341.583409205269	387.222766357388	788.075808182031	225.37126705105	334.195501644936	276.622065222055	404.589378248644	645.67600769001
0610010F05Rik	662.98006868096	593.492125097963	375.256247409698	639.017031755145	546.230193256074	617.021003226243	496.304029374891	565.343258461469	850.275333651059	961.962577513389	931.34153179095	605.846122548906	594.726347041981	632.393283832302
0610010K14Rik	101.892876910818	43.1556006390122	49.1721468577708	147.187330785147	154.226685466918	249.735224110198	157.830754688748	78.2659943949455	189.06324537171	191.811728831165	311.317358726388	181.483947248311	142.607750981383	174.212182491649
0610012G03Rik	96.8680832038739	82.1156814905191	98.2280256218121	71.1134179476512	133.298425057266	85.1909548598498	159.425821912747	112.517933380176	111.375046013169	137.889437115133	88.2126745149592	105.068688528484	105.848044483458	99.6378247499084
0610030E20Rik	1458.82505456651	818.509591341473	882.403615748485	968.696884244415	701.932603560938	1417.33533409695	887.104105590391	1414.11913170173	914.020041176976	1633.37714871177	1145.66112186586	1095.39118722081	671.761027389562	1289.77815243862
0610037L13Rik	1262.00678243601	1598.67441708643	996.449109897161	1367.08493389661	1212.24987135588	984.200553623665	1264.92509556227	1222.71116765612	1785.47723575406	1791.85172037415	1010.37839224474	1775.97131049653	1116.11558887067	1849.14546153796
0610040J01Rik	130.65130254091	117.324769329728	101.622519976719	119.734045174526	61.5526466520817	96.2372376736442	58.7435022011041	114.573040341218	82.4005075214153	16.4695966506902	104.741434909098	47.0304172091226	81.3039123236722	22.5648342821442
1110002E22Rik	18.2675250551355	26.6717313383065	19.060221742508	1.06163351537568	4.15713862825092	10.6855319123354	18.5899892418428	23.1548451824931	6.69385011110372	1.02183796876341	26.7608177419922	15.978276665756	6.44154793327207	26.301098590528
1110004E09Rik	474.281900379589	418.728372541449	306.035907029539	340.413963251083	396.392085337939	494.549455712087	464.270288828445	398.519325587146	433.538304743722	246.074915668611	339.328534587825	480.427843730021	423.706853371286	405.124799093255
1110004F10Rik	623.402128547692	517.07153676797	440.843028006385	635.084919815319	578.285477940812	495.599805161308	428.686135364419	712.661137766006	585.962023293915	390.284119463856	395.797748670963	490.254273162059	727.409463766434	506.286790431025
1110008F13Rik	1007.85060916446	532.777388202452	384.351656460998	677.546045609561	894.455340124214	669.408520469873	950.32569351419	552.408281774337	413.554333689925	487.06383681228	615.670167638161	754.663739608976	1163.28807199889	311.750678696919
1110008L16Rik	665.251970435943	374.905032516612	299.610130143922	398.178732666485	642.025903344688	418.796391235244	331.587486538648	384.251753084129	170.836380508878	521.310239327445	865.075885029672	620.074908272345	369.193148765775	270.047495947918
1110008P14Rik	87.9572496386538	78.3406416543235	66.4060735839994	104.588835372407	66.8181335696122	89.4933303816504	80.9599722610548	89.3869782377042	63.4672696791585	80.0358963383131	222.088371234266	35.3472479020755	142.216773841247	75.417351090491
1110012L19Rik	49.8626441946149	178.259535782813	75.1279555838132	69.9579822215482	80.24322552864	106.950488517615	78.6231363247105	16.1036616690491	46.5510175218614	300.564037845817	45.9763591757514	30.5948637785943	26.5637320107133	66.0739851482462
1110017D15Rik	23.5907785920009	33.2642985072183	4.22758902672647	12.7810376756948	1.3342180857764	1.5072388532737	2.14502070484584	0	4.38189488926574	0	2.45247991457278	14.9423698360076	4.80458105562782	6.48720535040961
1110025L11Rik	0	0	0	4.25540482906478	0	0	0	0	0	0	0	0	0	0
1110032A03Rik	369.058901520138	457.711179505867	414.791987809433	433.138317318057	655.429309175422	703.830880771478	333.3491357273	335.357737424597	809.729365894047	600.160573487483	413.820544836985	415.073155497966	553.903726111302	522.465716236811
1110032F04Rik	0	0	0	1.06405616434099	0	0	0	0	0	14.0486552715693	0	0	0.917383904760779	0
1110034G24Rik	62.9862684761858	82.3030709001046	78.4157287164879	98.0923422411337	71.9373617026201	285.019990062243	79.6025737208296	79.4795666885161	87.6678877539546	188.689052644232	107.622524759725	92.5306405688876	60.7110654212711	67.7458324874993
1110038F14Rik	130.508769356448	138.407862800361	179.898310607634	184.5347363118	96.152570758534	125.719011004159	244.695385437129	216.362677434984	257.109775820405	174.842320069385	159.25242260821	200.836479118095	136.251731512271	266.838960750908
1110051M20Rik	265.94929573903	257.51683236724	125.014276640154	146.235096751803	196.530225258862	389.753343329794	173.387690435821	123.163839617073	261.419543994695	496.429322589402	302.588527673675	233.072979370842	201.080934374036	245.488807437227
1110057P08Rik	0	0	0	0	0	0	0	0	0	0	0	0	0	0
1110059E24Rik	543.270538001294	818.167770296639	1474.71601062581	806.946854964935	888.805601730732	719.639556968618	612.907150303053	769.683030979853	964.782046503198	932.173460854252	775.073854085791	962.20492191548	872.50769916125	856.633891661267
1110059G10Rik	541.926571103595	230.665613498965	424.315344385636	329.134818352075	180.016017539442	358.012970962958	146.565325002009	169.233205612666	167.864366782539	92.0147394373348	198.808882212062	123.430971604514	273.197278006081	186.445438824377
1110065P20Rik	18.2260084679044	9.34070098379103	25.8287467157337	16.7526468386466	6.81352984360503	25.0806753366912	2.07107017969404	18.4027727610182	7.85728511027376	49.5434439551037	5.11001032764661	32.3327848785258	3.77835090046065	9.16742011258487
1190002N15Rik	457.608207876876	2084.02623761837	2764.51829802337	2280.25273673866	854.985704689183	2051.02082311778	159.402304315476	1349.89178150718	5113.59613367342	4742.98988893541	1105.21047844003	1273.90542920314	1275.36014648056	5194.61250937659
1190005I06Rik	0	2.1940284541588	0	0	0	0	2.11121036404234	0.998011814082874	0	0	0	0	2.77663061911054	0
1190007I07Rik	50.1200297328286	36.4282464929504	49.219974546754	38.6932554542218	77.4048406815863	58.5476415120373	49.5759149286371	18.6311568607801	14.7622575541007	17.5781772209384	33.2212417301015	15.9079802578465	25.4867558548619	81.0004710943358
1300017J02Rik	21.202811192376	19.4749829052915	23.4137673610798	24.9133609400324	24.2179950832967	23.6460169017822	24.8901650002979	13.3278016545116	31.0580088102366	7.47655012635706	13.3316668071114	68.6722484789081	29.4979319723235	32.9738116183529
1500009C09Rik	1.18605502548748	4.30136887249111	2.12877306906535	0	3.09973099844765	0	6.39272878494904	7.95841489792353	0.840999558620754	8.57217406344244	0.953116249764658	2.49734098039021	0	1.60661704220639
1500009L16Rik	18.053242760157	32.2491547394816	23.4147354863717	15.4800090671474	76.3072913644336	99.7456511986271	24.0772042969144	14.2048739097146	55.3749200868458	9.49800850704804	12.1685833352311	42.2429328297594	11.869117898346	68.9844111939126
1500011B03Rik	22.5731093119139	42.4535015976756	83.8216156034061	35.7071369373225	37.0294201900019	47.9954467409078	55.9380617188265	101.935738621361	35.5492901231528	44.0217756050524	58.0607355816023	93.0864524631044	89.6506594076671	20.0930358643543
1500011K16Rik	45.6348437664773	142.833166574185	114.574901582281	89.922876354144	105.239454538496	102.570249879354	45.792091492261	110.492382432433	111.798400936585	110.649698211457	54.6486066612008	61.4313998742568	79.0866352399511	121.204511446724
1500015O10Rik	0	1.07610519306216	0	0	3.10406518782069	0	6.52708411053691	0	0	0	0	55.6351332935228	0	3.17175818127684
1520401A03Rik	0.986042257556692	0.884541245078824	1.73453814357376	1.72548449657825	0.851200972687372	2.85852253806971	9.21155278237792	0.817536068966548	0	1.7144530781133	1.57701950960414	3.57906435532039	3.02470104248561	1.94924006453347
1600002K03Rik	14.3073025054006	1.07859592929942	1.06879330175515	26.4588214636987	6.2291940396961	6.83790560965132	16.0444081594086	30.050169312125	15.2139470023405	13.9491919876052	0.960938375745913	6.6869088196101	16.620105753716	13.7060252009581
1600012H06Rik	1088.24722583804	1077.14195666564	572.407288190288	1192.59174047011	1003.8773130609	934.974923679041	1111.56062859408	1147.37703718572	1027.51964618135	872.790456681511	1310.95564428983	1117.03792736816	1660.39620362433	1173.89180140859
1600014C10Rik	131.061184899603	153.051310652441	86.0245624482777	118.908982924939	279.784095689244	228.533093270482	423.672889385865	160.0768495215	98.1711138596882	89.1484124940327	104.814869293313	70.3183709847291	147.52762564856	316.777958450298
1600014C23Rik	0	0	24.277430030917	0	0	0	0	0	0	0	0	0	0	0
1600015I10Rik	0	0	0	0	0	0	0	0	0	0	0	0	0	0
1600029O15Rik	29.4277298242905	41.6228128362872	64.1163106852879	56.2894051802043	37.0876891755185	28.4715548309534	29.4954127410385	35.8038628144969	25.1152943804053	24.3122516884132	44.0999809337692	28.4586042466119	37.7838101151594	27.4626592687867
1700001C02Rik	0	11.5666429391998	1.13703617306342	0	0	0	0	0	0.890083671597646	0	4.58554789252749	0	0	0
1700001C19Rik	20.524320704985	16.0027919312683	6.38188024833073	16.974826676009	17.5909806886003	27.8105681760657	8.64766880146784	15.1325765594619	16.1010542089945	22.9862773643503	11.4616414973374	17.6926061451743	6.43883700733476	8.83122525574154
1700001F09Rik	0	0	0	0	0	0	0	0	0	0	0	0	0	0
1700001J03Rik	0	0	0	0	0	0	0	0	0	0	0	0	0	0
1700001J11Rik	4.9799082958602	5.11323590478232	1.02586925176762	3.11061082030126	3.04133441212409	0	8.53349329065336	3.92617517225725	0	19.4684908935463	7.42811322926826	6.5984682364081	6.25310270986626	3.8639412526145
1700001K19Rik	1.91327238536793	1.63525280748902	6.58622830848144	4.97856362692951	6.49270036636061	2.29417815699454	1.07639379598715	0	1.31698975722332	12.534495829937	2.97168400055799	10.5109713571712	4.28992432811701	10.84931166911
1700001L19Rik	16.5128448005572	1.59323393677203	0	0	0	0.57185249822417	4.92383528110243	18.3186784571267	0.406162987976006	109.00391269256	0	1.28012815020318	8.3431868082834	0
1700001O22Rik	0	0	1.07539293252117	8.97895501630412	2.01926914891647	2.91060998872452	0	0	0.84063435354114	1.82308191188678	1.58792676091097	6.9660637035278	0.902399975151978	1.50664064478941
1700001P01Rik	0	0	12.8844757430626	3.16237805287528	4.12612048199776	3.50280388425777	12.9920368014651	0	5.98108741238767	0	14.3721266172271	15.2971397442999	1.83644765344183	0.809881889042412
1700003E16Rik	26.6809698058276	32.2741397482976	1.11198130881276	11.2018975538694	0.997141470716835	11.8567457253645	15.6459565683655	2.09573703872992	3.44854176318973	0	1.00146108751963	0.870588743858071	19.0757401450588	0
1700003F12Rik	0	0	0	0	0	3.60252461902517	0	3.02576132388935	0	0	0	0	0	1.59693326078642
1700003H04Rik	0	0	0	0	0	0	0	0	0	0	0	0	0	0
1700003N22Rik	0	0	0	0	0	0	0	0	0	0	0	0	0	0
1700006A11Rik	0	0	0	0	0	0	0	0	0	0	0	0	0	0
1700006E09Rik	0	0	0	1.42271739483609	0	3.21183664645685	0	2.069880636185	1.12906314561546	0	0	0	0	1.30137247424094
1700007E05Rik	30.9133439323697	27.2775215627482	23.1813984161448	40.8673706262377	35.6554431526403	69.307637886507	33.9256703905523	43.5730310079715	34.874608905963	35.8967353175023	53.3671738401326	72.5639465655963	24.7727870165445	34.7646148265458
1700007G11Rik	0	0	0	0	0	0	0	0	18.6700545208122	0	0	0	0.373081689729847	0
1700007K09Rik	0	0	0	7.44695845086336	0	0	0	0	0	0	0	0	0	0
1700007K13Rik	1.11900486216933	12.6059512747156	2.89445338877019	0	0.951648407700319	0	0	1.84049054921824	0	0	1.6902419238211	0	14.5239315664579	0
1700008O03Rik	39.4049667372761	47.155798328785	57.8173677043874	42.2381930109801	40.3546375021987	46.164481991967	65.7524122436326	52.3833039313072	88.9716258215291	54.4647641706423	40.6797397127279	44.0538312874131	47.7520928863064	36.0215941049528
1700008P02Rik	0	0	0	0	0	0	0	0	0	0	0	0	0	0
1700009N14Rik	0	0	0	0	0	0	0	0	0	0	0	0	0	0
1700010B08Rik	4.86194554107337	4.2118619185785	11.6863763391695	13.8107617535551	6.21647234286366	13.9686642554202	14.0767465690489	15.1210133774751	8.49995288522431	7.28308908669629	12.3685154987765	10.1465406592079	8.27094696733691	12.0640405939671
1700010I14Rik	39.2008016068567	22.4750360557324	4.40972847302271	38.0578482050571	7.2541399841812	28.4137776855607	16.7679165083419	37.267838600261	11.9980183352008	9.22647157409156	23.3505511337245	0.930536004004678	26.1418450764321	11.1163156933427
1700010N08Rik	0	0	0	0	14.6077065807351	2.36364277056251	0	0	0	0	0	0	0	0
1700011H14Rik	20.2619172598943	35.4490176243625	51.3788395030346	24.2929288268615	7.59830227820087	25.3380657119415	17.0078133249881	33.3726698210265	12.1756958141347	7.94486394602961	17.191289103205	20.6509975553446	24.0571743912674	12.2032559309243
1700011I03Rik	0	0.963839317592988	4.44318532624457	0.968684081529435	2.84297620255	4.9084276681365	3.2015813283669	1.79368318141647	0	0.933435679833688	0	0	4.89705756284576	0
1700011L22Rik	1.7886230907038	1.6470554117376	9.52903914035847	0	3.98094037464781	1.73422058676801	0	8.37862502314599	2.0564790432403	0	0	0	3.16731180743341	5.15425391098107
1700011M02Rik	0	0	0	0	0	0	0	0	0	0	0	0	0	0
1700012A03Rik	0	0	0	0	0	0	0	0	0	0	0	0	0	0
1700012B07Rik	0	0	0	0	0	0	0	0	0	0	0	0	0	0
1700012B09Rik	0	0	0	2.12770241453239	0	0	0	0	0	0	0	0	0	0
1700012P22Rik	0	0	0	0	0	0	0	0	0	0	0	0	0	0
1700013D24Rik	0	0	0	0	0	0	0	0	0	0	0	0	0	0
1700013F07Rik	5.48534582235174	9.42075941624363	10.3286615334585	16.270610853101	2.7751015229435	18.0574081572798	21.0107824875302	6.22399127322251	2.24406246740585	4.36611567036483	21.6306229233603	29.9866165108054	17.2182022823783	1.58533431663354
1700013G24Rik	0	0	0	0	0	0	0	0	0	0	0	0	0	0
1700013H16Rik	0	0	0	0	0	0	0	0	0	0	0	0	0	0
1700014D04Rik	1.19876748092601	0	0	0	1.02605062429974	0	9.11180869724188	0	0	0	0	0	0	0
1700015F17Rik	0	0	0	0	0	0	0	0	12.7126478629285	0	0	0	0.600368661512249	4.45320245922242
1700015G11Rik	0	0	0	0	0	0	14.2641129618722	9.96068405000791	0	0	0	0.884957609752028	1.99876542888075	0
1700016C15Rik	2.44866613488978	1.06062104748713	0	0	0	2.39017434991653	4.40545272130734	0	1.69666217996233	0	0	0	0	0.792225585254274
1700016D06Rik	61.5855790972579	61.8541073130539	44.3124357230504	46.0133856766352	41.8092556670456	69.2132815923163	72.6897190683893	56.5597446122728	35.4656441813199	34.838680747258	58.1631256082319	44.9334471162178	39.5073533554154	34.8449001218545
1700016G14Rik	0	0	0	0	60.5391968927245	0	1.09966451780413	2.02310593421568	0	0	0	0	0	3.16895545069788
1700016H13Rik	0.863215817116063	0	30.5745631478902	5.13641166460839	8.11874149278972	6.34047221089883	5.26962000653641	0.71101524114012	15.4882694041405	3.56007428892318	5.02549753254433	13.0342307241635	8.91037235528687	5.03282129971913
1700016K19Rik	5.95831674620175	28.8014124605986	83.5057146538643	0	152.546734756176	0	0	42.5979803065956	0.844054272013003	0	26.6387894515778	0.843294900948329	11.0435290988538	35.2331972802919
1700017B05Rik	325.054852005049	214.785050604388	432.732342223468	266.005401709978	396.537093059807	301.492587301262	388.952926948043	198.893624202877	193.653199742927	281.824756058346	423.112246014639	190.300808568779	330.775406104242	209.519296700034
1700017D01Rik	44.8667361514089	70.2974326489679	99.8391265992749	32.1245483855108	52.2998064649939	64.6488613328889	44.6306490826931	69.4903664064784	11.6940357473148	16.4970414549721	58.1323782149068	49.0321876396127	24.7594019985579	18.9957481782867
1700017N19Rik	0	0	0	0	0	0	0	0	0	0	0	0.84226925719463	0	0
1700018B08Rik	0	0	0	0	0	0	0	0	0	0	0	0	0	0
1700018F24Rik	0	0	0	0	0	0	0	0	0	0	0	0	0	0
1700018G05Rik	0	0	0	0	0	0	0	0	0	0	0	0	0	0
1700018M17Rik	0	0	0	0	0	0	0	0	0	0	0	0	0	0
1700019A02Rik	0	0	0	3.19896176335245	0	6.08203129362395	0	2.00587570066635	0	0	0	0	0	4.74512399116931
1700019D03Rik	0.749612081799208	11.7995590295227	28.2636444315845	28.6607564544695	57.466132946062	18.0091354117413	117.300272131983	16.2508442538203	6.40782381070073	4.02360587861944	56.5432072618693	7.59376738046547	67.4081607636329	85.7610770419406
1700019M22Rik	0	0	0	0	0	0	0	0	0	0	0	0	0	0
1700019N19Rik	0	0	0	1.03237118658448	0	0	4.62893914308281	0	0	0	1.86210537607871	0	0	0
1700020A23Rik	0	0	0	0	0	0	0	0	0	0	0	0	0	0
1700020D05Rik	9.58978685738703	0	0	2.08468866160812	0	0	0	9.04449562032576	0	21.0899123390518	0	1.69130199923289	1.82298740331384	0
1700020L24Rik	0.716702919379632	1.33150970204745	13.3349948577035	0	1.31456173836875	0	12.7119831423641	7.64509066895751	35.7934873401703	79.4253330687804	11.4316447128942	0	1.15809585803569	6.37276132401536
1700020N01Rik	0	0	0	0	0	0	0	0	0	0	0	0	0	0
1700020N15Rik	0	0	0	0	0	0	0	0	0	0	0	0	0	0
1700021F05Rik	86.2094937196056	123.051288171578	39.877078009026	90.0360657377309	77.8268720940062	264.591154588785	138.143894688557	51.4376075593606	201.670070548456	147.520713673044	116.566294666997	183.701376576889	86.7286041207738	66.6837140746222
1700021F07Rik	0	0	0	0	0	0	0	0	0	0	0	0	0	0
1700022A21Rik	0	0	0	0	0	0	0	0	0	0	0	0	0	0
1700022I11Rik	3.82653554810887	6.51656146378647	10.9520348824298	9.66514705649519	7.60807064206665	10.1550713601651	13.2049759738873	11.4371340102831	35.992507483356	6.70854973648153	61.8533959036328	23.1076340788284	11.2386005574021	31.1879049904932
1700023F06Rik	0	0	0	0	0	0	0	0	0	0	0	0	0	0
1700024B05Rik	0	0	0	0	0	0	0	0	0	0	0	0	0	0
1700024G13Rik	0	0	0	0	5.21079885547612	0	0	1.00735727659869	3.37724876076993	0	0	0	19.2605876780541	12.7640794657392
1700024J04Rik	73.2052094874345	80.571318570722	88.8130675009386	78.1539721038327	108.9962207534	85.037729416063	80.3712975290313	89.876944208243	71.0745319231902	49.1239236439833	78.071424759984	89.6686979413678	72.4938376188786	76.1820924581603
1700024P04Rik	0	0	0	0	0	0	0	0	0	0	0	0	0	0
1700025B11Rik	0	0	0	0	0	0	0	0	0	0	0	0	0	0
1700025C18Rik	10.7888863126282	9.59523369534405	13.8926337263773	12.6694255303538	18.6051015263834	11.5847104108596	10.7873784078332	25.1195296212538	11.052825635962	4.23470509248904	14.3181555538303	10.9247808923397	7.35797662099252	8.04594468897447
1700025F22Rik	0	0	0	0	0	0	0	0	0	0	0	0	0	0
1700025G04Rik	706.443110717406	854.802256422661	625.231100063081	610.281331726483	168.894797310807	724.76164296286	809.094969083817	424.67283102052	965.318031797229	2582.72071581081	586.846859162792	637.532302716403	440.332132911891	1642.37446740646
1700027J19Rik	8.59711920675458	35.0911582863043	9.10515512369256	7.45689925432695	29.1743531453474	14.729957809265	26.9293564451779	28.2781594397758	53.2599172028156	0	6.67649743960127	13.2834512576874	8.03183429694398	22.3869406317882
1700028B04Rik	128.755330776087	83.2820500983788	118.012026873794	88.372477206977	154.8127748177	137.734866345643	169.708998817189	95.6012699807274	58.1950846670652	91.6684076083651	129.923776665382	121.10643159808	89.8941603448335	64.2108195995768
1700028J19Rik	29.8717545092367	33.0153511420753	75.7540023777229	24.9720439643237	32.7408934377999	30.4101357039086	52.0526351675633	36.4826257929885	25.5394457647463	24.083307586396	48.8598190708034	54.7606030186036	60.2264813795049	15.2293706963415
1700028K03Rik	61.4374780735408	96.8988507830447	140.091405291685	60.0613523915637	74.5937815004721	72.2681093775977	77.8433917016187	170.382091762067	60.7368036084642	69.9782837592616	74.8856534087202	65.9718977059962	50.2272810253932	100.405499390949
1700028P14Rik	0	0	0	4.24195870740015	1.03808296696853	0	0	0	5.95069903532464	0	0	1.697240209092	5.4892557579126	2.37901040909132
1700029F12Rik	19.0833974570736	46.5184941300639	25.0460427176171	20.3107426994013	26.8856119265937	19.8482453070678	14.4696311661998	29.3612239316527	8.55598119930444	9.23469972915737	32.6266788946356	42.5190155572569	21.6334628869662	22.525706414422
1700029H14Rik	0	0	125.654689650466	0	1.88159833135596	0	0	0.801263672779441	0	0	0	8.03788466220107	0	0
1700029I15Rik	0	4.2596466842625	7.24200677478427	38.0070666183726	22.6640062785071	54.3537080148276	13.3090953893319	20.3812555114824	35.1063084875168	89.1597344388992	19.514592048966	12.172309716548	76.4037062115694	22.679538304255
1700029J07Rik	58.7595481706588	85.5104812531648	46.4705593935094	113.905594933452	93.0087627711293	94.942299562031	24.8700474320461	40.3288797013336	241.843665648615	26.8213324760649	3.43213090367998	22.4798668905304	114.812626785294	83.2425536047758
1700029P11Rik	0	0	0	0	0	0	0	0	0	0	0	0	0	0
1700030C10Rik	2.37401144125868	3.28135392245798	1.06274964705475	4.19869792120941	5.08782793575184	11.4442137068953	3.24215602156523	4.05361377900315	16.6837988547506	2.14897873769397	9.64603592833761	3.35718038559311	1.85620163943679	12.0573488499142
1700030J22Rik	114.679621026185	29.9296670832457	21.2062674473795	122.23703558814	40.7764238009131	15.2043344610925	12.525248514086	28.6087879246831	38.1957615442726	16.8641848317208	12.9426132267893	36.0487959523234	13.4565514007882	43.8962331940301
1700030K09Rik	42.4478783070673	98.7087928428674	28.3909648190508	75.6054924551207	71.2585723266165	249.190000166935	68.3092729907891	68.6181153244082	46.3819459578417	24.085343386099	63.5150046527219	140.369259104959	341.913997017774	206.554410376271
1700031F05Rik	0	0	0	0	0	0	0	0	0	0	0	0	0	0
1700031M16Rik	0	0	3.13787237724379	2.10811609619275	0	0	3.28063660367714	2.00222524310734	1.68131291242599	4.04667676706571	3.81731792965489	1.75541672051809	0	0.785450927539766
1700034E13Rik	0	0	0	0	0	0	0	0	0	0	0	42.1134628597315	0	0
1700034I23Rik	7.41761787406099	10.5259518341676	0	7.46930087452607	24.0044805442765	8.46768122432906	4.42695657527501	12.1139074519405	3.35965796052822	5.90981906346756	1.9085618334923	52.4470282345181	1.83263723373723	17.3901025132
1700034J05Rik	170.161833956178	80.0446335429597	95.9812426189136	82.8069741079139	469.288225083451	100.821375375634	120.882670033988	136.660610276157	77.2570805608217	159.258291808131	187.996224863938	233.537804693541	100.022639418361	69.7097107202686
1700037C18Rik	46.1847769862285	97.7036536794156	63.1633270142766	23.5472280119446	80.3306781840369	203.244019930123	102.782988445125	84.8539382076588	113.217315323707	481.378144059584	121.776290674537	137.256271649917	51.6283290324051	67.8053586625539
1700037H04Rik	166.339432114251	179.328986699873	110.858977882173	124.956732742393	222.937679083483	72.3196627663232	56.4691597001715	144.426512077852	196.477541709659	285.966539481298	108.750859265568	55.7416644456344	152.492830707635	264.874670928351
1700040F15Rik	0	0	0	0	0	0	0	0	0	0	0	0	0	0
1700042G07Rik	0	0	0	0	0	0	0	0	0	0	0	0	0	0
1700047I17Rik1	454.738940998721	48.2742989451114	869.95587425674	822.008956102136	395.451531672866	455.714612136844	1205.0412445865	483.906509431693	343.881155632923	30.3157698687673	435.255012940435	681.400256242969	31.108298060928	1006.33860767621
1700047I17Rik2	1840.8668701715	1621.8725261761	1559.6502369135	988.845718772014	1267.34002943365	562.404940436007	800.098252988026	1966.64799604714	3690.88437707579	1113.16905039051	1485.21225018728	1588.16409286491	1706.96445761074	2179.27965269498
1700049E17Rik1	0	0	0	0	0	0	0	0	0	0	0	0	0	0
1700049E17Rik2	0	0	0	0	0	0	0	0	0	0	0	0	0	0
1700049L16Rik	0	0	0	2.1257262923153	0	0	6.55145630119294	1.01486988336928	0	0	0	0	0	0
1700056E22Rik	0	39.6498329245224	0	2.21883564604121	0	0	1.20168619624131	2.29934863609939	1.80990144278104	0	2.14843658241287	0	1.32922773648501	1.78655801410448
1700057G04Rik	50.911325814767	57.1724568519655	68.7547126211082	39.1196428846231	55.9272496861905	48.866742928734	80.2023093548859	38.9800536297118	32.0041941324439	44.4970087410305	34.8250853656745	51.6497262779478	47.407991229946	42.8783427632122
1700061G19Rik	15.6556329390794	21.3828707526679	6.3696273425505	42.032112428326	1.03035920593867	11.5862542838967	17.3779703109153	28.2393645827535	24.4671165536206	21.215460905735	43.0772473955188	10.1529682203188	5.51112281446386	12.7944523695667
1700063K16Rik	1.22652071331953	0	0	0	0	0	0	0	0	0	0	0	0	0
1700064H15Rik	0	0	0	0	0	0	0	0	0	0	0	0	0	0
1700065I16Rik	0	0	0	0	0	0	0	0	0	0	0	0	0	0
1700066B19Rik	19.2385301022507	50.8326620335162	17.9944837532444	64.9842956367495	24.8445917192972	35.0514123566166	27.3009440662487	75.5741879913712	38.570119632749	32.8743238314417	16.1515067641294	57.5865238648653	42.8465062230289	24.8543407637598
1700066M21Rik	160.061593859968	109.726971362003	132.598302433295	245.570706361814	102.623049628005	110.212155090642	329.767122182118	277.617180517225	210.817768516373	244.116151201176	145.221318833542	115.758230923074	125.759245924632	171.583321975586
1700067K01Rik	8.56900871432167	4.09585940117232	43.7863245806403	34.2658647219765	14.4363446209938	31.1113467538631	22.1739009858503	89.5083561010262	0	4.19176580260633	22.3729003448212	5.50390705450437	18.8074930533003	38.0178282925615
1700067P10Rik	0	0	0	0	0	0	0	0	0	0	0	0	0	0
1700069L16Rik	0	3.859017396869	0	0	0	1.41393018366243	0	0	0	0	0.870352751578789	0	0.840351144347744	8.84433660616796
1700071K01Rik	0	0	0	0	0	0	0	0	0	0	0	0	0	0
1700073E17Rik	5.25264586991829	3.73161607050047	12.1405694678835	10.7867030489675	32.6497780177616	4.44826787500741	1.69759184844338	10.7373659331879	8.33459152077862	8.96416876610011	1.49154200056408	7.51389340212934	3.55650021940006	13.6984196366306
1700074P13Rik	0	1.04848237299117	0	0	0	0	0	0	0	0	0	0	1.84451379732297	2.39341422665796
1700080E11Rik	0	0	0	0	0	0	0	0	0	0	0	0	0	0
1700080O16Rik	0	0	0	0	0	0	0	0	0	0	0	0	0	0
1700084J12Rik	19.5868449998349	21.8971605543911	16.9574831264283	11.0795727818029	6.87557778702801	16.4759617438472	28.7425568315502	18.0580585005444	6.4316464164121	11.391648253981	24.314634549891	19.0941271753449	32.0484183687448	49.6876302535979
1700084M14Rik	0	0	0	0	0	0	0	0	0	0	0	0	0	0
1700086D15Rik	234.733517131262	353.040516747793	100.76641731214	26.5196045433434	53.9662977200436	197.654423763796	88.3015123946667	209.990441312949	147.966494663902	98.2961128955123	129.882760114994	200.533628304266	60.5629611258262	9.55159413820437
1700086L19Rik	0	0	0	0	0	0	0	0	0	0	0	0	0	0
1700088E04Rik	486.545637318136	530.666781765941	234.94288636456	445.776527072004	449.516534018959	556.826582756448	552.328958743254	456.567339866044	503.510107157393	543.519220925214	477.402613400474	442.897855313831	382.854159929186	430.836790602966
1700091H14Rik	0	0	0	0	0	0	0	0	0	0	0	0	0	0
1700092M07Rik	0	0	0	0	3.37879595080832	0	0	0	0	8.3518025653776	0	0	0	0
1700093K21Rik	1.22296605926948	2.15755487613489	39.3380806950328	0	0	0	5.48103076807604	2.02682616809022	3.84873713433112	22.5352109976113	0	0.848457582259311	4.62195786825702	3.32744024318919
1700102P08Rik	49.0612705857761	3.15939758060083	0	14.2588202593813	13.8002742627638	0	1.59573283967574	7.42517855905054	1.25126790165422	0.669706217089033	0	1.23368586203809	2.7110761697045	2.6494230306003
1700109H08Rik	136.526447830468	307.851370853715	303.778036532088	168.401773336937	200.298034603206	292.467666355343	339.777661602283	573.667894354639	231.430963819122	468.465256768804	377.033995412137	342.28857347566	260.885363337012	150.130823328568
1700113H08Rik	0	0	0	0	0	0	0	0	16.1188773094211	0	0	0	0	0.794613726555926
1700122O11Rik	0	0	0	0	0	0	0	0	0	0	0	0	0	0
1700123K08Rik	0	1.06898069648342	3.12214180765032	0	0	0	0	0	0	0	0	0	0	0
1700123L14Rik	0	0	0	0	0	0	0	4.0258018434099	16.0115596715875	0	0.956295621171193	0	0	0
1700123O20Rik	256.383776805471	133.58753241106	126.363616825666	168.856848234723	466.796225276781	209.181662882735	362.479685459107	142.810156685228	225.446620983606	282.949710930321	106.844078381599	310.875008075447	206.445928497653	166.064743732503
1700125H20Rik	0	0	0	1.06385120726619	0	0	0	0	0	0	0	0	0	0
1700128F08Rik	137.379961457487	128.149631919078	229.203994932851	140.77627091982	116.850325948147	158.112848724714	206.323887076219	236.829199204726	125.246246868435	193.758069818853	175.040045878112	213.384904646055	126.982877099833	122.641630941783
1700129C05Rik	11.0327542504554	8.70635895638926	20.9746324810589	8.53147272152084	4.15982083791305	7.30319919032101	10.1408709920145	8.03723024601582	4.20609520558596	15.476450860443	10.7056549177631	10.0816800679172	2.71970916241092	6.97905292890289
1810009A15Rik	55.5262731011384	75.8870958119781	59.9061855822216	22.9912295264147	49.4600521104437	45.50034013135	33.8815659472144	62.6258170474502	60.6513198214496	91.0575165326637	27.0457739205901	34.8868301799364	23.0818141050284	47.7064246615619
1810009J06Rik	0	0	0	0	0	0	0	0	0	0	0	0	0	0
1810010D01Rik	0	0	0	0	3.14488485427584	1.19032925635522	0	0	0.845432686254778	0	0	0	0	0
1810010H24Rik	250.126231142301	119.655897951241	54.9183659370865	160.436466187139	202.101706683054	153.578187814034	198.033333966213	176.087204289786	111.82758014365	55.4706048672331	245.111813065519	126.411366587392	194.821680869696	165.007922158856
1810011H11Rik	0	43.0300937607006	5.00001629986606	0	0	0	10.2399510617339	1.88559374284426	0	17.2942967746702	15.5553498568223	0	7.78045886600389	2.48942571265746
1810013L24Rik	2072.98517757271	2446.59773365492	2028.43360636833	2555.95915969629	2498.63563599508	2432.84965459431	1762.41533794293	2637.61386539595	3249.85212647227	2682.00986476124	2194.50161336633	2115.78842183811	2300.05106662028	3333.73203900592
1810014B01Rik	121.874421361207	103.01799084681	260.263622243746	122.400443077748	227.823338927288	87.6315090456167	92.7004132764916	150.967612567652	98.8474215119884	76.5452988523882	114.507992983082	54.5151623575303	135.675644449986	93.0600188716976
1810018F18Rik	8.6551180469292	6.26800124742603	11.6530899456778	12.8922245152336	12.5764882392071	8.41197375216284	10.9403169899261	10.1060342565734	3.39304410964245	27.5142281360042	19.9326151507232	5.07014524221279	7.34305524858319	4.77622741676858
1810022K09Rik	266.690929302449	84.1353962799216	135.142496783812	189.167368690168	260.909968748948	174.127592017257	301.720133449975	169.106485637918	77.9365038088746	193.029091808542	88.6443030423861	326.004094096508	172.644436136702	59.8618263897748
1810024B03Rik	22.6009009251283	27.9072999966989	20.7667205618401	28.1992665560508	44.8962991226264	20.0045802466032	26.8196170604388	27.8133140784501	16.9646362500794	56.6464325157506	24.479444500585	42.2780126429018	15.180177658234	17.4910865544893
1810030O07Rik	925.964473081753	1308.78496950067	879.88720451215	1357.68702982205	1034.72824477083	2146.48207449707	1617.03822855442	1504.02474275483	1720.03820055754	1633.80013640876	1069.19969266565	952.99990634803	1303.04621315852	1847.56159204639
1810032O08Rik	87.8824876746738	7.45862385500461	14.1588840131778	7.99362302456033	56.4458448734819	12.7542601434259	27.5068365605443	19.8823030443251	56.0960051076333	38.6150951092037	96.4133456398825	10.2329057325931	56.2979825577654	60.674682084705
1810037I17Rik	119.002688711982	101.670040726944	319.78130648878	185.194428179769	308.294802012597	272.161653476307	167.256080586964	131.498368611183	283.277611930017	237.267550860119	152.434763853126	142.255079413497	233.996606969454	160.688438267001
1810041L15Rik	107.520608336267	145.096870130978	53.2163329332794	136.526206548853	44.2427937144793	285.346672250441	32.1642133304687	109.501074267392	331.890500968118	157.892030272392	41.3159464673769	40.3393443240769	81.7294882376268	241.249194077018
1810043G02Rik	329.262069239586	216.658065006227	446.466735075924	163.907140621381	137.169987030604	168.171638762385	172.257501951675	181.921207123298	146.347954539283	88.3828059420388	166.346920163009	157.68182453815	135.784614584165	148.714002909525
1810046K07Rik	0	0	0	0	0	0	0	2.01717421592623	0	0	0	0	0	0
1810049J17Rik	0	0	0	0	0	0	0	0	0	0	0	0	0	0
1810055G02Rik	365.569840823144	113.065985924503	255.302053555118	397.300350212003	339.66462926202	423.933196918616	98.1150917798993	173.137132710249	412.327474664231	133.051327791878	170.519844411892	183.244417458517	239.597157982292	279.706448165909
1810062G17Rik	0	1.07517206585121	0	2.10786677840404	16.5077568215539	5.74974185376327	0	19.106302725813	31.4117553970462	3.1429205917928	0	4.20199328449199	4.56709772124297	1.6007024648026
1810065E05Rik	0	0	0	0	0	0	0	0	18.5739025106848	0	0	0	0	0
2010003K11Rik	0	0	0	0	0	0	9.72385667917113	0	0	0	0	0	2.79403443461844	0
2010005H15Rik	8.08376293727755	21.8079392563491	17.7364927997985	37.3546788158368	16.5676982574081	21.1714789418374	18.7522782451517	22.7209021437947	38.7918123865022	5.59779221127399	19.5329942879876	15.8996365866524	32.2380224668592	4.43821749525775
2010010A06Rik	14.3082985437544	0	13.3186666213352	3.15360410839409	0	0	0	0.431993746559777	0	0	0	13.1009500889175	0.99901164839545	0
2010106E10Rik	0	0	0	0	0	0	0	0	0	0	0	0	0	0
2010107E04Rik	122.746815138648	68.6123548163861	75.1751348927964	95.0540031433699	100.763740884323	55.9486180091533	128.761254516101	58.467433215839	153.840438869735	99.4028458196954	88.3330475088626	116.496614250518	118.013511792927	94.277794016396
2010109A12Rik	1.98643211851526	0	0	4.94145967069227	4.42218766735333	0	8.69182308751446	0.817437291680818	7.2161923874896	0	7.80992935985542	0	5.57715179978031	0
2010109I03Rik	138.417318642356	171.925156198963	162.209327447698	122.132946998593	144.19314710789	174.031288361548	172.215170486969	119.614674674061	93.3300923736988	183.520965466214	126.467427001471	158.598324184783	176.088122884541	92.8283782528483
2010111I01Rik	544.121766830826	538.932010533618	960.637087497054	953.224456997991	807.908792305719	838.697535957782	737.807928906061	888.062564460571	1398.01245761517	2078.06819591024	661.904253047433	925.229180791326	767.898747037076	2351.23095799182
2010300C02Rik	347.17757256963	274.987291723299	209.411766731897	174.904704941244	217.410107142432	238.255801854255	364.666391291237	383.871108219988	69.0565607318125	249.854881605308	229.301206242803	153.464280544078	191.568867156116	60.0709940587044
2010315B03Rik	266.499424293704	297.341408447593	290.749286202618	217.250659838915	263.021856894804	143.236280820431	239.819574517258	206.139684737473	157.575026730831	86.4731620399218	171.544996398468	155.749996384924	247.100082112487	125.482945578707
2200002D01Rik	121.71418230679	34.2016634188955	79.8317772054443	69.1395650987762	54.9180772231785	44.1639305500991	120.966435306685	94.4471009326715	14.3699458349978	14.9422692162819	93.0329619069211	106.803874412278	73.2174717868757	48.8764554268211
2200002J24Rik	0	0	0	0	0	0	0	0	0	0	0	0	0	0
2210010C04Rik	49.6265072514516	44.9009491920306	80.2481283824044	33.1441397164262	61.7545880050448	35.7266918300679	37.5908000510477	32.2387758202626	21.7002816491631	23.618744226549	52.1193005095254	39.7210518525877	38.3578996867974	27.734207387639
2210011C24Rik	0	10.9503587588022	23.0495433255491	13.2748716797587	30.8373056699067	37.4606578855221	0	18.8778990131621	35.5552177203852	50.1330899400952	11.4793953993362	13.6921168505209	10.0088438111249	32.664659008759
2210016F16Rik	271.822472593964	208.177844972276	200.728535123658	256.837882370302	547.267569899124	413.646271741689	381.315988407032	264.670165753657	220.859888418861	512.161378866837	271.858928764554	222.333237900994	307.18394364165	190.00254980684
2210016L21Rik	384.196033980853	214.001491046732	129.918218228088	113.661592646679	147.445082242827	156.474604620142	281.796961427395	207.05383250163	154.795419482002	110.070808779678	198.373437219788	231.983049824429	141.382616758793	107.826798023914
2210017I01Rik	30.4042514340517	75.3983456126825	41.2037743546995	28.9887721602624	47.1261944456827	41.6917648281636	60.727791075398	37.3459117794525	44.6655637696951	68.259034890543	37.7445043547421	46.3323890848742	23.924893699881	35.110300280957
2210407C18Rik	0	0	0	0	0	0	0	0	0	0	0	0	0	0
2210408I21Rik	148.46232609757	252.365410433532	341.357747965598	154.546053639063	412.326958661438	169.110416063434	176.225545380075	97.4359662260926	90.6032948281136	171.110051866905	215.457913743591	255.524494792913	133.499010574096	234.626569298948
2210409E12Rik	0	0	0	0	0	0	0	0	1.68853659188043	0	0	0	0	1.59693326078642
2210418O10Rik	117.762870283484	226.205871502148	159.524980811117	125.614255201041	108.634436408139	395.784037794296	364.011805977449	703.592876752203	1635.96689254146	476.053047946428	1346.04625967162	410.605214453927	232.251023562956	794.615247709968
2300002M23Rik	0	0	0	0	0	0	0	0	0	0	0	0	0	0
2300003K06Rik	0	0	0	0	0	0	0	0	0	0	0	0	0	0
2300009A05Rik	37.5138600608013	28.2528341504874	81.6570106663853	30.3111122293602	40.9828655220696	99.8924146886415	48.5877742286647	47.3514777620183	22.0236287365332	33.2426387842147	87.0988577535208	6.75034986818699	52.5991782558063	82.0492798818804
2310002L09Rik	0	0	0	0	0	0	0	0	0	0	0	0	0	0
2310003L06Rik	0	0	0	0	0	0	0	0	0	0	0	0	0	0
2310007B03Rik	812.922371341271	619.494223372056	848.526338534248	554.16688293121	699.360442590362	1003.9496085579	808.927425247399	547.810370242541	415.340883426939	421.432671355528	650.614030861478	666.445047199135	803.534780846859	791.016063296221
2310009B15Rik	92.7273273469074	34.9849838882026	26.008354396872	52.7432978686748	62.0922398136946	93.5945177390381	29.1973347339473	19.909963398502	64.5369778128445	64.5393192715623	71.9990646529047	33.6815413042393	75.0601416195623	114.812265975449
2310011J03Rik	38.0679931843032	53.0869657418754	26.6724437317897	51.6290265897485	63.0953132727645	79.9230440377812	27.9004456680483	102.28708631128	299.71972181156	84.0539920801427	123.617138968887	107.260474134763	61.203402473471	44.8735067064624
2310022A10Rik	1087.22741726564	1321.67147700062	1182.15682167795	937.3482303767	1148.95115192831	1310.2076464255	1443.9712958366	1428.4204535629	863.55064011569	1494.37344050451	1746.7217513018	1287.23720580186	1317.88537180872	874.474541617968
2310022B05Rik	307.842539485059	310.157082453234	399.925938592279	461.337672251876	322.73827146313	511.78535366334	317.183128184821	404.24436404802	751.79973640223	641.59964643183	318.41700694358	619.302598637224	454.800928752521	802.029116033636
2310030G06Rik	268.218194324474	241.051581774375	259.184197578977	276.972753794068	263.064585818207	292.24097709237	325.278149437755	226.119672428059	179.837655750677	150.643524804634	286.265793650721	179.296112296656	283.380199901566	107.03465893238
2310033P09Rik	52.2462373752935	92.9970143079262	110.266988402997	74.0165700014779	113.220970549843	146.001177233299	59.9154792561195	62.7049255433814	210.282810856633	132.336681112719	75.1773249146415	91.1589181173645	156.369890684149	228.962464573204
2310034C09Rik	0	0	0	0	0	0	0	0	0	0	0	0	0	0
2310034G01Rik	33.5227534108407	22.7079878612469	8.53768468052194	19.1491726184214	19.5348401904743	8.14233359993188	18.4596751961273	8.20574382569353	3.3572223653782	0	27.8849334198414	5.9013361476693	15.9130813210681	0
2310035C23Rik	2747.43819953299	1778.60650491199	2165.64502757396	2496.20583537437	2372.30175883642	2264.58993659038	2495.70103537711	2254.86172431215	1757.40410833472	2906.09417981933	3271.20117203671	2567.13248466549	2278.84288727528	1350.06041682418
2310039H08Rik	7.07794635835494	25.1039591032477	3.18254199099354	17.8517420447588	83.2866225758195	7.01893837052589	4.31153319630649	3.0629210774086	24.7120385937333	1.0864206262951	36.4033972217214	10.8409657054654	9.34313430504413	3.99104215283484
2310046K23Rik	0	0	0	0	0	0	0	0	0	0	0	0	0	0
2310050C09Rik	0	0	0	0	0	0	0	0	0	0	0	0	0	0
2310057J18Rik	2.49416876807526	9.38615626705798	0	5.35448271400844	8.36316161125951	17.4421566971049	14.5033607735491	2.00632110751192	0	0.962102955207798	8.53455805815718	6.74848981594762	3.65451111024619	0.786070755397471
2310057M21Rik	579.346752112851	629.588487429051	284.669819017279	380.573074323686	752.946574674619	438.683282313659	890.293239146607	313.082160489882	421.161614679132	2285.99776395083	518.965583933596	425.377449407933	454.257447974281	547.080418124964
2310057N15Rik	7.41038617338354	7.25986135052394	1.05266886782138	8.53365210554104	3.14226594891793	20.0918992374077	1.10122285008101	8.00947583457441	0.819183827671571	0	0.942764984501094	12.5859434088514	6.44534970087696	3.99998758823777
2310061I04Rik	44.1534895635944	54.2199371606545	24.1576704174472	43.2409258853564	75.5733886053972	35.5210542130958	107.877282520661	35.4520792572123	58.7307601957071	42.1995058547001	69.6988523894622	74.4450206278581	103.649470856077	97.6394418643163
2310061N02Rik	0	0	0	0	0	0	0	0	0	0	0	0	0	0
2310079G19Rik	0	0	0	0	0	0	0	0	0	0	0	0	0	0
2410002F23Rik	688.180707564864	213.861802992321	297.966326325008	478.539055312028	304.851377333633	989.111730419216	306.165017149413	395.303460536796	305.02562375411	203.171183398415	606.689331530245	679.891286694285	276.749365448332	498.18849323949
2410004B18Rik	356.196175083894	89.3197601664191	233.037014139636	156.988365600909	266.169023830066	75.5159758708787	111.69579768422	107.596744601096	340.92348946426	111.549211742158	141.807646882825	95.4014098410384	111.897944898948	111.535730010899
2410004P03Rik	166.94858601022	294.108533922003	508.016469961354	182.177390973373	175.695947809339	169.481279192633	191.549040333951	327.236912521302	250.186726334064	321.51265395232	178.378774150356	270.852433463273	230.571731143524	238.888753061576
2410015M20Rik	119.669259863146	80.0052018635401	77.6783667774936	57.0510077294229	47.6938563644021	61.1423750159789	73.7016638453413	29.099283601574	87.2457405677694	121.785388068329	35.3591244360867	139.075094054487	103.920964559824	39.8735209941433
2410024N13Rik	60.213828832178	47.9825838457565	29.3047764103012	16.9528593974518	35.352685599713	42.8196828151308	33.3977598803028	25.1393345803654	19.4296666767944	8.1377311283745	43.1080915677522	64.2880797550957	32.8745201180043	9.46312060002568
2410089E03Rik	441.622554909415	688.172833943099	886.182456550247	1351.37385100692	872.238555812123	707.982196945707	636.768633099617	1804.97865829544	930.723265872118	531.98997952642	613.91008310123	1199.52960533731	815.982705610031	1353.06389763126
2410131K14Rik	292.682920342781	189.826056733671	159.300114448831	300.823568224063	347.727061142997	281.274816038233	479.070537435123	225.68565826566	394.899966168189	124.845040811496	328.685752182083	376.871801855895	243.455481850863	390.69749676141
2410137M14Rik	0	0	0	1.07376052166339	0	0	1.08756060224833	0	0	0	0	0	0	0
2410141K09Rik	0	18.0372013490238	2.50170462624376	13.0583934926528	0.346586665890228	11.3649307954701	0	7.37297694804392	2.19251001597431	0.628706055592801	1.24332972952763	0.278908117030771	0.601748548075163	2.42185836788758
2510002D24Rik	316.216923257419	125.018259312361	424.282780923433	141.992665472843	162.090518837058	235.269765846452	267.669592813095	200.825304843725	80.2553733052145	181.037108423821	185.254191069953	239.745589861129	215.650491571237	148.691311266679
2510009E07Rik	2107.86986665043	2703.01219160291	1907.26429450615	2475.4272131749	3193.31207198906	1951.09451360299	2069.98320037374	2015.96048163937	2391.03616309218	2486.20971251526	2020.87926259129	1345.68928814812	2298.86027267749	2197.87081477576
2510039O18Rik	350.46291802027	441.250676552759	393.890743334792	416.88628799633	316.590122337415	559.861948131954	335.046058606996	441.62529858385	455.290145074467	295.893789202013	506.583888801079	528.185960164537	439.153934658766	501.979331722886
2610001J05Rik	403.653375581981	426.796070446725	453.674153530205	466.699053780096	532.65640896396	409.534017633432	267.890316110821	387.304339156072	693.6909989363	529.554074280019	503.786877938076	443.525764585371	529.211826194332	430.572599905025
2610002M06Rik	1120.48461294187	1292.33200805144	1875.45790523337	987.367238910341	1415.29956259518	1070.12165467576	1272.21654346767	1026.19882622278	1383.28035739389	1486.24496637504	1262.8795584323	1117.07554139304	1224.23015329776	1128.21824978451
2610005L07Rik	2483.8443841185	1624.85197566714	2635.39457921704	2483.34517851588	2304.31183368106	2314.22353142194	2473.86875442602	2488.14735662152	3600.17970816731	2805.73693247207	1983.70448861776	1822.36592901667	1933.27896061521	3016.54589859384
2610008E11Rik	352.30765348745	544.813348318655	872.96834921326	776.807825823236	346.117699146537	1341.29686415989	812.490045384777	512.289937063496	2281.88544819989	1603.60647328928	477.671389554625	1072.96462121042	779.043377742885	1185.27444182006
2610021A01Rik	312.384705973376	532.375473118046	586.635706741146	494.080682146067	927.07017569216	1422.91645460807	454.903297336188	790.419909407219	494.75919371741	509.434918586314	578.373042408946	650.73936199109	596.777266620145	444.013608470274
2610024D14Rik	6.15322478950111	16.0319994741904	24.1053994335083	8.54275724125178	34.3096254309365	13.0762545622932	30.2057596098288	39.3002700049958	16.7732631589559	60.6017135798234	10.6779503625968	37.1817459810955	11.0451741406885	12.6038184992373
2610028H24Rik	62.4088389550083	54.3850977098444	90.7881464548962	88.7221309148631	69.9226467917124	80.9595161076032	93.7714634370052	65.8331175130964	69.5002449221966	32.5478600590244	55.0080969525962	42.265352369444	395.364080545905	64.8251343283807
2610042L04Rik	0	0	0	0	0	0	0	3.93631771582318	1.75341305970977	2.84200911967174	0	0	0	5.01335287338415
2610044O15Rik8	740.960274037583	1413.0898579702	600.101792708934	716.662882785801	882.014684073397	585.674995903659	656.161992526269	927.07190540401	758.75117881578	1002.58518567071	466.619135721449	611.868688907159	706.63513308962	777.345838789979
2610301B20Rik	231.664944158008	148.233881551927	76.3074910027206	499.724094228266	644.252349807687	441.0741713453	536.963317533406	266.718461432839	149.065862341922	106.17048700589	277.432205091666	194.14497487046	348.716766488784	250.45678826943
2610318N02Rik	3.57968916074582	0	0	3.15823664998694	0	0	2.15425524444348	0	0	3.1851990333628	0	3.35716718243264	0.918009236550257	0.801299764288642
2610507B11Rik	5339.02551306737	4047.54705062145	3912.80529765953	5098.14719524429	2873.76534903101	3454.94278975956	5850.06361691563	3847.06547497037	4553.65785503369	7350.6929670191	5905.81279148685	3966.13305180409	4011.01253585644	4340.12188494592
2610524H06Rik	116.62864684386	141.291081150507	115.19116260331	131.163083219833	89.4924204257917	183.471954939339	81.6939361258401	175.179761144791	199.844928015132	73.6505175338816	91.5593909190511	229.849592510041	207.716878266782	102.761846847017
2610528A11Rik	0	0	0	3.18010306489938	0	0	0	8.05864205159251	0.847544679501442	0	0.953434970061002	0	0	0
2610528J11Rik	115.424689399176	54.242200853897	94.004221297603	83.3519703236065	146.017313701984	105.363682017226	96.0731891053973	121.045533360563	27.0370552823464	136.533175623688	107.302940537231	204.132527782213	71.2349079894027	4.82818962881863
2700049A03Rik	402.850929416205	395.462758473453	350.742588676479	612.574082538277	778.1918902826	681.811825738913	668.895021955637	455.403948914073	403.528306764292	323.708885751718	469.436226468582	593.309667218996	747.472593989679	839.174422133781
2700062C07Rik	202.389637696288	94.6544431470012	97.5281886424101	155.446976681063	28.1597018816105	108.122476003916	54.7725676198152	126.380873578206	232.138923379584	71.958559893904	71.9024271836605	74.9570427636286	95.2896389653804	73.6859260549172
2700081O15Rik	385.021139303924	463.068959799206	376.075827704971	797.667941731665	334.099970013156	248.664097842896	157.484472157501	506.403847157576	981.544656619288	660.01544789893	328.157255317336	293.240439873419	545.395496333134	1230.77982853202
2700097O09Rik	1056.63045050082	370.294181791768	650.779779770181	337.896239384493	571.588574544533	563.003304534278	727.570406465629	429.085455460815	678.77194874735	216.790098406693	264.907553036856	730.156105073562	555.38163591424	600.525403828221
2700099C18Rik	5.04170225974869	16.9419004808883	61.8585750390787	43.9505201414514	38.0673259996353	1.69549171234292	30.7076816801657	32.3487929001633	15.9805983416913	6.41610255902666	22.1792025423218	34.6874009519644	12.432238194976	3.3047625485816
2810004N23Rik	324.325861986388	369.914807134378	326.501935607491	430.324745234105	382.448249556161	364.204351552131	453.091250930412	359.278318979971	259.952599300028	225.38927905122	609.365332544154	329.534386776034	455.943622706307	279.306405046671
2810006K23Rik	241.034034043939	139.755977538861	189.048181420802	176.141148940909	97.648013415533	320.074953913899	193.338288547362	129.741478377078	295.174997760274	256.771257449807	161.211396542599	202.475427524692	165.129914639077	311.144286408337
2810021J22Rik	328.227569481201	35.574924348561	199.382430661975	130.623004243473	62.8495369049792	1009.31566305197	259.584661437611	88.60533796122	97.1793761304684	96.7817505093476	243.124451695109	417.144662776603	117.702756997734	190.495481646276
2810025M15Rik	7.66150818626022	58.5735253851116	183.046499510637	84.1529043212203	28.3152164727947	14.790097555373	35.5710009636683	73.500872642787	231.650215515497	76.3670424279869	173.561258339243	51.9366642707444	97.0567042800899	208.206471440445
2810039B14Rik	221.855929166102	225.987678364459	325.652605712977	240.739210237909	273.988279257158	341.915895977105	385.25079627823	381.813030435918	206.849315295123	330.454392310134	215.342851774753	328.306412897798	244.861564533878	228.366789899487
2810047C21Rik1	0	0	0	0	0	0	5.49103966451763	0	0	0	0	0	0	40.702621240385
2810403A07Rik	3350.66903221683	2222.31446945633	2193.41126229746	3102.48638754097	3222.00098407049	3512.90948954495	4473.85862281488	2209.56369587239	1874.08477637984	1079.57721008247	3331.5340544456	2650.92894178218	2246.61292510549	2085.55884753669
2810408A11Rik	45.6236928496089	29.5024609643266	38.6893106410582	33.4983815490171	31.0077489266625	110.553222128027	33.191757708843	12.661005581891	2.90088253121851	33.6272245591351	30.8658851486523	18.8580542907297	16.886045033451	3.05172139652209
2810459M11Rik	12.0949580933822	10.6541983109241	66.8231785896665	81.9503182717789	70.4881152561046	10.608437186295	23.9156334642474	43.3291483342852	9.24848825265163	2.06088659365385	42.0583047346677	26.0516023258091	54.3635376053897	6.4076953966971
2810474O19Rik	4498.6957605266	4999.29044408865	6263.37706792604	4842.14465414613	5107.61109381065	10153.4898018927	7929.17348481217	7570.65234093816	7006.06598427464	11666.6319190847	5235.80227362184	9457.43343221366	8005.73487325634	9302.01145654419
2900011O08Rik	0	0	0	0	0	0	3.64631622426598	0	0	0	0	0	0	11.5378180670468
2900026A02Rik	2520.36209086972	3006.41834876034	2416.87667574099	2626.42948134534	2776.44604298527	1370.48418704584	1262.19308054377	3097.0848846181	5617.02926428301	2311.21015047208	2988.122923507	2291.49100221948	2481.00662645061	3204.02615629113
2900055J20Rik	0	0	0	0	0	0	0	0	0	0	0	0	0	0
2900092C05Rik	0	0	0	0	0	0	0	0	0	0	0	0	0	0.798466630393211
3000002C10Rik	225.583479085605	242.825225304728	176.356259974126	177.10846855819	270.72136605637	227.664581021038	267.811840744731	226.577049098696	138.152971922953	197.392961208698	201.29526112724	192.500420066783	181.480757569877	159.933156740749
3100002H09Rik	0	0	0	0	0	0	0	0	0	0	0	0	0	0
3110001I22Rik	131.352964170659	51.7735974412974	44.6797745439711	27.468243718754	17.4699571708091	54.8081537243637	122.937244540987	23.4154033531377	46.7764108897759	150.481189813905	27.0698356151394	93.5269701500228	42.5251135309979	24.3023984512727
3110002H16Rik	1350.61810612112	598.328593109167	538.883617054035	675.360049996131	1180.55834600401	575.094744308096	631.609448516789	732.15138873437	357.192202422677	1012.36919668388	300.561413608116	390.862165203567	772.46794799515	552.190862472356
3110009E18Rik	99.396539215737	75.7172180288972	49.8074834411331	61.1953321213433	68.8930432359034	140.883800473668	271.45739056833	44.5721084791367	35.3882037179965	70.2372344072661	109.962583810653	79.3228967661879	55.2006365543137	110.017516100996
3110009M11Rik	0	0	0	2.13268070812072	13.4955892469412	0	0	0	0	0	0	0	0	0
3110018I06Rik	9.89308740873205	11.4761705482958	1.05574517446521	10.7575858691931	13.6022950409478	13.2355966739679	19.7788200000265	11.1140124279496	8.48566578667279	15.715365068306	9.51787226216937	5.9097791569829	14.7085093436676	17.4471569007856
3110021N24Rik	9.85754625250033	15.9422991985765	11.59434833894	14.9354059982237	15.590168588839	38.8394740789955	28.7735973708933	8.08884227312378	45.5933449636864	48.6083193669883	27.7367219928943	15.1652881898759	14.700184089501	97.1924282624838
3110035E14Rik	9.91326999664674	3.14919258168244	32.7430083321385	32.0443977425547	16.7463668225791	1.21909399199198	12.1607098749642	31.1910099753575	88.426845571223	30.6095026681818	12.3814488584663	11.8282489080167	25.6244394319162	19.7872678898501
3110040M04Rik	0	0	0	0	0	0	0	0	0	0	0	0	0	0
3110040N11Rik	66.5777730426513	69.0479154896181	175.532616235079	98.1563272189554	112.731928224893	58.440645044373	45.4378300620165	109.886139557123	69.0396144460556	40.2360618014681	86.9538247994046	72.0874230062839	148.301524186836	69.9477492643359
3110043O21Rik	165.137744584001	188.259043727772	276.946912048853	114.2699917386	216.167208265742	153.491018330207	314.551436869232	82.3717628138636	182.472034120938	123.087290816156	89.3336198072883	66.3653318815268	137.142403438133	264.347908039049
3110053B16Rik	95.2670453696533	203.864364726682	46.5625716628568	33.9771584142513	138.223215810636	113.231479679403	86.7115106990759	78.5971349824292	82.1608948312569	89.437840992666	80.2264772934612	105.650896578164	77.0887317087427	127.758759469982
3110062M04Rik	132.57494086152	300.767235718574	603.850840634177	376.500353581472	145.999706599561	356.398432430453	107.723008526928	249.712176281682	334.289678111524	429.691850542278	275.227128736735	113.570573919645	209.001869500775	566.876960747365
3110067C02Rik	1.23255776589296	0	2.09509488120203	3.19581455591955	1.04179813099141	7.25584104655617	1.10222899690986	20.0906306438714	0	0	0	1.68682720094415	23.636690575319	0
3110070M22Rik	21.5776709279433	11.7243196521234	30.8565893533616	12.6798918465821	33.9547605304937	25.6133323183633	28.1135447926478	17.1936905569592	9.23992100327112	54.1859140385974	14.3267925779882	26.1423415428057	35.9339472195088	24.8705412623616
3110079O15Rik	2.46965069243835	0	3.18806214277709	1.02622229417573	2.0951933031341	2.41794460359402	0	5.07708068546208	0	0	0	0.847972166984655	0.91260340766266	0
3110082I17Rik	105.539111086232	76.9707447062475	259.036194545457	229.252302499889	181.263624658542	318.331196912922	149.68165015353	166.120235430462	405.828887787538	321.730527195348	268.877806283565	172.594139355226	233.997602442897	402.481786190607
3110082J24Rik	0	14.0405577659291	30.5381525625524	12.6039394686444	3.02833769875105	10.3205234300908	1.08129694722024	12.2742240238006	28.6935852296097	19.6127225356762	4.78902787219578	2.51157344697861	4.65581611627437	18.383666023819
3300002I08Rik	57.7274634168798	139.855912617474	284.699286670552	101.37158413278	130.198029917883	252.079858448316	220.544590332219	129.894606769953	250.073194265643	18.9043503217035	165.301670199771	120.240870016764	118.375527293486	101.905260889004
3425401B19Rik	0	5.71047145194382	58.5089655889944	18.9439906130527	46.1424855797496	1.6840129430117	22.556249589823	1.46220556957361	19.9670556415626	25.563569861051	126.715429703571	1.22206316640069	8.90554852163302	20.9889654123876
3632451O06Rik	63.0659097727553	29.8446677918816	47.411971931242	32.2521873008792	47.4450300904551	41.1107082180482	102.877222609523	41.5183986893247	30.4634985301242	190.334591854505	32.3914718759384	55.2308037738534	33.3131398967344	25.4526546005055
3830403N18Rik	0	0	12.6116068120275	5.32311872606939	0	5.10858973740573	1.12704114127576	1.00578861696965	3.26088070397067	0	0.943949417769314	0	5.41847348589932	4.68380111585962
3830406C13Rik	584.925914338802	1219.15929419472	530.236938959808	568.623015731892	550.620010211117	599.637827953549	812.939941577931	528.329416962912	674.931194531492	691.503094411591	343.427786152014	417.439877608714	398.754666994283	749.333357963873
3830417A13Rik	0	0	0	0	0	0	0	0	0	0	0	0	0	0
4430402I18Rik	87.2594747098614	110.405423179248	50.2931032493531	26.5120124446602	33.8294700758501	47.4348689250992	69.7174395667529	103.788875103115	94.0443698320813	2.46746366328992	22.5502708344544	45.2240139449857	56.9884496010095	125.249129500355
4833418N17Rik	0	0	0	0	0	0	0	0	0	0	0	0	0	0
4833420G17Rik	1449.03140378641	1604.67631235638	909.708354531533	724.509776744024	965.537210019325	1101.79265482154	769.242397017184	1268.15509110324	1094.50049872722	884.398680322667	558.615704347356	851.260560508068	892.512456586222	1567.07031113821
4833423E24Rik	0	9.46745514678697	0	0	0	0	0	0	4.22947143570492	0	0	0	0	0
4833427G06Rik	2.4705410721885	0	11.6349878405044	0	0	0	3.32505477416586	0	17.4272574110818	0	6.66063482266751	7.60072522271765	0.913704380477427	0
4833439L19Rik	1944.11851855756	1968.09199754877	1915.81007244334	2803.98906666213	2275.1066096714	2287.38381297214	1958.31154183232	1807.29725638	4164.19616841559	4539.93351844144	2270.09926040926	1706.52866905713	2584.71205067516	3216.59394346374
4921501E09Rik	7.46156260300352	9.38463160336933	5.26723495144544	5.36057771932943	12.5845137348607	4.8865359609778	4.43890642712475	5.04295193929121	0.835518350124261	12.6891751547834	5.7049659338488	5.93438845603981	3.66231927884901	2.37336544058466
4921504E06Rik	0	0	0	0	0	0	0	0	0	0	0	0	0	0
4921507P07Rik	54.3588830285479	39.8933095082586	66.3898786730927	45.902568147037	18.7859688977174	26.7744462590559	27.6616726417108	23.237879646853	10.0516245008157	1.97791424551019	20.001915438412	24.541837447063	52.1544511461567	30.8122964634783
4921509C19Rik	0	11.3506031540707	0	1.72045391237933	3.36855390297565	6.65970706394326	12.3331002409574	3.2513045510976	2.05620638416934	0.811591289310241	3.83833390714257	1.36535151945551	11.8317705142222	0.639640503737197
4921511C20Rik	0	0	0	0	0	0	0	0	0	0	0	0	0	0
4921511M17Rik	0	0	0	0	0	0	0	0	0	0	0	0	0	0
4921517D22Rik	3.71422469653305	3.15908987496627	2.10802937387608	2.12882447015191	2.09062590118484	3.62893878376139	3.32570614179807	4.03244794301563	4.18332743116332	0.991277280540869	4.76964280269921	3.39179330704134	3.65179328241588	8.68948353851192
4921524J17Rik	93.792892509751	135.100481490253	213.562145812349	130.778623337413	171.018739165559	230.138094076269	53.9369025461433	73.2151187239754	236.650300746843	70.5911533853334	134.935221113542	43.2165022808976	151.941376501518	179.621434130529
4921524L21Rik	0	0	0	0	0	0	0	0	0	0	0	0	0	0
4921530L21Rik	0	0	0	0	0	0	0	0	0	0	0	0	0	0
4921536K21Rik	19.507586157157	13.7194756054981	9.53458370093122	12.7891977303309	13.5116272946048	67.616549511285	25.0043248549339	19.1683413970567	6.81150697824686	4.09356175527815	15.2412147539372	2.53612257070363	22.0725657127468	2.40785305504479
4921539E11Rik	0	0	1.10946289290571	5.5598182086972	1.10579848248902	1.29130991733917	0	0	0	0	1.00257121802463	0.89233831985955	0	0
4922502D21Rik	0	0	0	0	0	0	0	0	0	0	0	0	0	0
4930402F06Rik	0	0	0	0	0	0	0	0	0	0	0	0	0	0
4930402H24Rik	1293.77448548665	2050.49049825494	2597.25048412159	1741.07014713874	1839.36897493209	1010.01307238787	1543.82472896681	2281.94507168145	1920.71128849596	5996.18430382032	1695.54110041892	1269.41256748611	1257.31225977362	2022.34660538188
4930402K13Rik	0	0	0	0	0	0	0	0	0	0	0	0	0	0
4930404H24Rik	0	1.0539654095137	0	0	0	0	0	0	0	0	0	0	0	0
4930404N11Rik	11.3005279256549	3.9396592595317	2.52161221687472	16.8686649195877	0	7.57953991887724	40.5374965960264	2.39944864166954	9.76203125218132	0	1.1574606906398	0.492127404428543	2.79446839815038	8.77944306118266
4930407I10Rik	0	0	0	0	0	0	0	0	0	0	0	0	0	0
4930412O13Rik	0	0	0	0	0	0	0	1.00858710796312	0	0	0	0	0	0
4930415H17Rik	0	0	0	0	0	0	0	0	0	0	0	0	0	0
4930415L06Rik	0	0	0	0	0	0	0	0	0	0	0	0	0	0
4930415O20Rik	0	6.38533920147421	0	5.29815607556903	0	12.9095163856724	1.10762373538284	6.00838656705112	17.5984737137801	15.2025807303308	0.965149666148358	12.7018943106286	2.73712087098059	0
4930421P07Rik	0	0	0	2.12770241453239	0	0	0	0	0	0	0	0	0	0
4930426L09Rik	0	0	0	4.28015480308242	0	1.2030019354718	0	0	0	0	0	0	0	1.58484775293615
4930430A15Rik	6.28548810661167	3.13319462225847	5.20606913827642	9.53744576429859	6.26457574332188	12.6145671039135	20.2176461045503	10.9870649481729	4.06323151759668	0	4.74257217665773	15.957741280215	7.19830829693277	0
4930430F08Rik	156.361707612572	127.773945650416	94.2625792628613	236.008583461569	409.284693557409	102.42675593949	166.065972725726	198.86937445648	235.942857359033	102.561620332762	118.243948935488	109.114026868325	244.338369778977	307.700651829392
4930431P19Rik	66.6024930422406	42.2393341951287	36.880499479232	108.202975718015	28.7050068636674	218.421076241833	69.3000051980666	56.3650108366219	29.1567577120601	8.82024068722466	155.911204704244	141.693023857415	48.8765933612285	115.232313954764
4930432E11Rik	8.54762254873392	15.907907875336	20.1075815612841	12.7848603094042	21.9763191011744	5.80007681051066	9.87788157821673	13.0876464966905	7.65659722692097	19.3335229928178	11.5234060591621	16.9028289398782	9.17870229595009	9.50148002425359
4930432K21Rik	0.533548454966433	0	10.4232367745591	17.3584862132887	0	4.89841010294093	4.47765520473362	8.98942371064749	6.88781247656277	0	1.7017397604613	27.4860436149978	3.73935604438253	13.028297343692
4930432M17Rik	0	0	0	0	0	0	0	0	0	0	0	3.36907702877852	0	0
4930433I11Rik	0	0	0	0	0	0	0	0	0	0	0	0	0	0
4930435E12Rik	0	0	0	0	0	0	0	0	0	0	0	0	0	0
4930438A08Rik	0	0	0	0	0	0	0	0	0	0	0	0	0	0
4930442H23Rik	16.9127409289661	9.47941521600413	4.25977458468195	17.9672042337206	6.19798907418766	14.1927980241103	6.51466815943078	4.07618171196493	1.68308661778995	3.13185407631488	17.0102536695847	37.0823366830954	11.9525520688099	4.81748519618314
4930444G20Rik	5.14527219883092	1.54725400269382	0	0	0	0	0	0	0	0	0	0	0	0.388963903826702
4930444P10Rik	33.519375262247	32.7308680033493	22.1959476326691	20.4934057148536	20.2135716956262	18.4113869602053	46.5617208991649	29.6718998170062	19.6083527182219	15.9212146311283	23.9588322792405	27.8546901856553	13.2029037330806	26.9843059817551
4930447A16Rik	1.22950067673342	0	41.1681417164272	0	3.13665697156576	0	0	4.04766448814966	5.08757497839457	13.9203659979963	0.95338833723144	4.23228379424471	0	4.74000982028399
4930447C04Rik	39.8767051285771	50.5906618301332	63.4432371538954	32.3006695288008	53.0702465536103	62.5029405258627	62.4329121520337	54.9012945472069	20.8733930404879	35.9730901903882	52.4280314148971	53.4475229660668	34.795138422533	42.2595983733892
4930447F04Rik	0	0	0	0	0	0	0	0	0	0	0	0	0	0
4930448K20Rik	4.97177539467324	4.14164564071088	4.2264348506417	1.07507132179348	3.15591067721321	0	2.20508499916907	4.04371507107377	2.52128075077922	2.94805632760831	3.79004834052752	3.39985247072534	0	1.59361417664517
4930449A18Rik	2.52370349804864	7.27275552416016	2.1113571734033	2.14668857851533	1.05452156425482	0	3.36255340351426	2.02626233016727	4.14331637603948	1.92821460581754	2.84487649642777	5.11072579313738	1.82964403815197	3.17184240575998
4930449I24Rik	0	0	0	0	0	0	0	0	0	0	0	0	0	0
4930451G09Rik	101.520538742889	2.57876773532903	90.1861025948269	20.0954635046659	43.003629297998	7.77785441715375	115.439292194185	18.8989749381442	15.1793460451326	60.2304815625177	14.9239884375266	57.4111989133651	38.3913847538555	56.6190845296463
4930451I11Rik	0	0	0	0	0	0	0	0	0	0	0	0	0	0
4930452B06Rik	1.2700918590981	10.9989613884825	4.36913555184612	5.36830492834176	56.9215058531665	0	5.68833336285887	19.9538196521345	3.46634842081959	0	2.6984967224093	0	20.8235870038136	36.9844442943165
4930453N24Rik	1104.98275493949	722.505088662139	1046.59237740578	593.003292536537	446.312496295108	474.14306553733	683.51553675396	1014.74481469873	941.920383587089	1511.04886216624	629.838917896267	996.931040478806	735.433082687842	620.854756065243
4930455H04Rik	17.333632958848	9.39932972757901	4.22829151868542	21.4470238213041	28.266562640419	22.9798911137668	24.2205721474758	18.2014305121235	1.68327706068744	17.7256360283887	17.117369561173	19.4284823322714	10.0822876106788	6.34507640204905
4930465K10Rik	13.2930309379627	18.1896876550112	10.6036484825403	12.7401932721575	12.4080658396652	11.6757343342465	21.7139053769757	25.3223069229239	10.9897343805984	23.9287535945689	8.57678893045872	25.2095161603783	18.4012457355555	6.38815150779312
4930467E23Rik	30.2057644392766	17.6414121666836	0	0	0	0	8.93203660845127	3.04630793686483	0	5.84554673012965	0	0	26.5544171145319	2.38960136689962
4930469K13Rik	22.0455470560235	29.902578382919	47.7039492321604	11.278413880357	12.5754304754141	47.1312731596215	57.9387291681527	24.1590131202197	15.3747709107579	37.9736410243595	17.6011172285888	62.7786620842473	20.1155686885391	16.6466807738123
4930470P17Rik	1.21809136272339	1.0591425699001	8.47744827315043	2.12336881234636	1.03826527559172	0	4.36344354794099	4.0391569266804	2.54444464204877	0	11.4714704211378	1.69155601570452	0.915948273807341	1.59030004521293
4930474N05Rik	53.2489188223695	66.1755017174158	65.6117831443723	61.4600387897491	48.9727956246462	69.6476156912505	65.2247809975097	67.1808878609938	35.0105051149455	80.5380848804068	55.5858194883722	56.0491420049975	52.5501255570607	40.1585520315682
4930480E11Rik	0	0	0	0	0	0	0	0	0	0	0	0	0	0
4930486L24Rik	2.4623363007383	139.264691834686	158.086351592401	69.3025965772235	0	62.845396820314	14.3143050949932	43.3312399371753	82.6877133745013	203.545461507161	16.213515316942	5.10498900847418	26.6203731802631	100.678637335442
4930488N24Rik	0	0	0	0	0	0	0	0	0	0	0	0	0	0
4930502E18Rik	4.95873521756227	5.23425385048567	7.37834785030026	4.27335428836266	2.09057393352512	13.3509181542174	1.10109248164074	7.04876504083124	5.0222041174434	0	8.53593696545113	5.06744515783882	6.39407193206298	3.1631330957624
4930503B20Rik	0	0	0	0	0	0	0	0	0	0	0	0	0	0
4930503E14Rik	0	0	3.16662130838048	0	0	0	0	0	0	0	0	0	0	0
4930503E24Rik	0	1.05064426128805	0	0	0	0	0	0	1.67662028211462	1.01475545118117	0	0	0	0
4930503H13Rik	0	0	0	0	0	0	0	0	0	0	0	0	0	0
4930503L19Rik	128.190241215371	421.043804518242	399.197681329161	277.709611238796	184.408547612984	186.411913866551	157.530773036937	374.847153216043	894.551156005162	761.637792186078	388.902958766305	283.185719107605	267.194656079823	695.924397155382
4930504O13Rik	0	0	0	0	0	0	0	0	0	0	0	0	0	0
4930505A04Rik	0	0	0	0	0	0	1.10845809190022	0	0	0	0	0	0	0.790710490807038
4930507D05Rik	0	1.06791377309734	0	0	3.08045376522059	6.86109876989425	3.26604831919281	3.0406222085317	15.2288925074608	1.04631393290363	1.91734250423713	8.4626519577033	8.24956825956026	2.39140577600176
4930512M02Rik	39.805527918744	40.9149195851751	73.1290904602537	38.2582529266588	41.6407675882312	16.0640467990128	43.7785283427945	42.9839702254292	30.6724976727034	30.2536625291765	29.8859384020254	62.1466332728256	30.8471496925892	29.790751199256
4930513O06Rik	0	0	0	0	0	0	0	0	0	0	0	0	0	0
4930515G13Rik	0	0	0	0	0	0	1.09520370274517	1.00771731112146	0	0	2.88217162935948	0.848578643745346	0.906828442219749	2.39039792406687
4930515G16Rik	0	0	1.05554043612683	0	0	0	0	0	0	0	0	0	0	0
4930516K23Rik	90.2810222492939	100.74624764004	125.431601922502	73.2904858656441	91.4628321965752	126.916737172834	104.021736483548	112.006926067823	65.8504823729473	55.6039550504524	98.8312058952148	98.9032567502472	71.4284042105892	70.7567769648076
4930518I15Rik	51.6558908625518	153.058543370219	187.486380184819	162.935470345722	40.8337700512062	208.491447098203	159.905011732967	146.39094433777	78.2205446210482	42.3717740082336	182.134024422531	221.940227118618	118.395102305764	125.587010274411
4930519F09Rik	0	2.10571470730164	0	0	0	1.16919252079718	2.50190949352727	0	0	0	0	0	0	0.362940629120443
4930519F16Rik	40.116823595843	20.2334609820422	23.4508567979992	34.1038035983979	28.7451156339485	34.4007141698296	35.305789322438	32.9443068758043	34.1265699825968	48.9057166937488	53.3083487348978	71.9995756304569	7.0704101624241	9.1810475185925
4930519G04Rik	55.579072951894	60.5547254061818	30.4689523154636	51.9288288634152	62.9760761966726	54.677520029588	48.8882305564839	43.5410185786543	33.5845431362058	42.6877891220801	31.2171121603664	32.4864935772438	46.7117216513698	54.6744256737417
4930519P11Rik	7.35912427991717	0	3.16662130838048	4.25540482906478	1.04055119720802	0	0	0	0	0	5.71507539856699	4.21134628597315	0	2.39539989117963
4930522H14Rik	0	0	0	0	0	0	0	0	0	0	0	0	0	0
4930522L14Rik	115.400020506375	220.233590962366	272.459024162915	193.578534826543	58.0655075000571	160.688401602704	153.506641493169	135.708985278286	202.672271360212	281.578218829963	181.121143735727	310.673838830467	202.263163481053	291.306308126031
4930523C07Rik	1954.91714707902	2237.89811160946	3528.08604912959	2964.73595075389	1883.72247326974	4702.81645270592	1091.77291414198	2450.92550571614	4317.43160637317	2901.68823320105	2594.63823185945	1539.79204852175	2325.9461600116	5074.0678014875
4930524B15Rik	1.23635120720374	0	2.10543794139794	2.13628877867879	0	1.2138180120191	0	3.02133460253397	0.834182270221818	0	0	0	0.916562056752444	2.37999781256897
4930524J08Rik	3.67956213995858	1.0539654095137	0	2.12770241453239	9.36496077487218	3.60252461902517	0	6.0515226477787	3.37707318376087	0	8.57261309785048	1.68453851438926	13.7504778229609	23.9539989117963
4930524N10Rik	0	0	0	0	0	0	0	0	0	0	0	0	0	0
4930526A20Rik	69.0654462084897	64.6384600260996	67.9770621199756	51.7012526455254	46.4367996815221	41.4277780514295	83.2081782111693	60.2420262259107	42.6773822602508	74.5818875423696	55.1225325138961	79.9136360253688	57.4742648403031	29.5210200433162
4930529C04Rik	34.0769013361146	31.7185477220239	25.4128289193268	27.6621008273837	30.1654377521746	25.560094609091	27.1965788479319	30.2728458662662	27.2194767782234	26.743631166929	31.5118275037926	26.2670471250911	33.0613653628242	35.991739600219
4930535I16Rik	0	0	0	0	0	0	0	0	0	0	0	0	0	0
4930539E08Rik	114.330867328349	156.343659982637	139.421363395689	107.138230907223	183.627842544314	183.815100985225	145.658894830119	137.720830538068	80.1537461375107	103.665362620058	123.254140142579	143.411803878638	108.050238510327	99.5777743098008
4930544D05Rik	0	1.0539654095137	0	0	0	0	0	0	0	0	0	0	0	0
4930544G11Rik	1.22694053292286	0	0	0	1.04083800797492	0	0	0	0	1.00020869489686	0	0.845292418604896	0	0
4930546C10Rik	18.3978106997929	5.26982704756851	2.11108087225365	4.25540482906478	7.28385838045614	2.40168307935012	7.68383531591901	13.1116324035205	7.59841466346195	17.0751248638295	6.66758796499482	2.52680777158389	6.41688965071509	3.19386652157284
4930548H24Rik	72.1082278155012	49.6282628929892	47.5998906517009	66.1444597418928	24.0155689889303	65.6386984967846	70.1646220129052	62.4754337764686	44.1462938741415	28.3521055530923	50.6927936200365	70.3300890694379	54.9811017808947	42.1609143754391
4930550C14Rik	15.9934525725546	25.6815484982798	31.7149926573629	50.5929620952607	36.8334275582434	16.0033263020524	29.6408579693215	31.347796079753	19.0851088753507	50.2229015213385	24.050169940677	127.364481397962	29.3299170802229	52.3763379930512
4930550L24Rik	0	0	0	0	0	0	0	0	0	0	0	0	0	0
4930553J12Rik	0	0	0	0	0	0	0	0	0	0	0	0	0	0
4930553M12Rik	0	0	0	0	0	0	0	0	0	0	0	0	0	0
4930555G01Rik	0	0	0	0	0	0	0	0	0	0	0	0	1.83339704306145	0
4930555K19Rik	0	0	0	0	0	0	0	0	0	0	0	0	0	2.39539989117963
4930556J24Rik	0	3.2198118470359	0	0	10.359691973409	0	3.2485750581814	9.0452330737561	0	0	0	0	0.919824085656775	0
4930558C23Rik	0	0	0	0	0	0	0	0	0	0	0	0	0	0
4930558K02Rik	0	0	0	0	0	0	4.390763037668	0	0	0	0	0	0	0
4930562C15Rik	77.98948475142	177.520702831385	189.059246018342	75.6808607871952	114.549119178723	244.023325452108	86.79481607283	69.1550779215548	96.7783456506218	95.0629361880156	93.765098483478	75.9817998391318	76.6710859288419	74.0546977741174
4930563D23Rik	2.44728743052698	0	0	3.19905751647897	0	0	0	0	0	0	0	0	0	0
4930563M21Rik	10.8885815303296	11.9202457013774	13.5889290868781	23.0630235846492	8.29400623463895	3.38554421849958	10.9616650636245	23.1346226850946	0	0	36.7137007362941	6.05404580686513	9.30674525629841	5.67685335384407
4930564D02Rik	0	0	0	0	0	0	0	0	0	0	0	0	0	0
4930567H17Rik	1.2265475339354	0	1.05382436715022	3.19513722838387	1.05034199641388	2.33570519622104	0	0	1.7013569836615	0	0.950802455794431	5.94527591340953	1.84233717396002	0
4930568D16Rik	0	0	0	0	0	0	0	0	0	0	0	0	0	0
4930572O03Rik	0	0	0	0	0	0	0	0	0	0	0	0	0	0
4930578C19Rik	95.2072492807812	95.998160048675	106.789308916128	161.284399562126	81.8993700991792	12.9236122372617	96.5713135571173	118.059128563715	496.550535278815	321.35661073884	76.3839770847287	99.449220917787	172.481338431289	292.603293175193
4930578G10Rik	20.3616262842181	34.5917307717725	85.1051048323032	50.9106445869336	11.3744471493603	91.1487469009745	10.1479665984098	55.1873136252837	69.4203839285126	166.877212936076	7.55482928889164	63.2772718587631	17.188864314851	88.9222677531429
4930578I06Rik	0	0	0	0	0	0	1.08686291767741	1.45023396052063	21.9222573852872	0	0	0	0	2.00870197364591
4930579F01Rik	0	0	0	0	0	0	0	0	0	0	0	0	0	0
4930579G24Rik	36.9278042885164	35.9429576045284	24.2781934093192	70.3732276157796	66.6106650764258	37.3365511218372	45.0599463635536	20.1918546518216	50.2841314100007	35.0040173903159	50.4867127013498	96.1870255625863	48.5483297326272	73.187762071669
4930583I09Rik	0	0	0	0	0	0	0	0	0	0	0	0	0	0
4930590J08Rik	34.9241329861604	143.00216404137	32.7163225002681	74.5733286367999	29.3521182792929	18.1220456200967	99.3682955347843	41.7390537135599	65.5651993144658	26.6692788530771	48.0801881217105	29.804928111717	45.5846607908646	58.4398086241647
4930595D18Rik	4.85848964000372	1.07412879977402	0	0	0	16.2552282707887	0	5.02715163197625	0	0	0.962149059721303	0.845986346457497	1.84895153991228	10.4287621418153
4930595M18Rik	0	0	0	0	0	0	0	0	0	0	0	0	0	0
4930596D02Rik	0	0	0	0	0	0	0	0	0	0	0	0	0	0
4931400O07Rik	0	0	0	0	0	0	0	0	0	0	0	0	0	0
4931406B18Rik	83.1015377812636	150.430462786566	126.268718594269	90.7940371001814	146.554880975075	121.625037507424	136.987700288117	128.923753971999	96.3289799507823	208.10012909437	117.465749614589	127.440596033217	121.939249116701	83.5694336867343
4931406C07Rik	726.041933581335	1069.69204972369	1598.82186442511	1198.49491619914	1482.28313903207	1544.03453654241	1251.39182742148	964.245951202402	1589.5667569436	898.075706697542	1460.80774522063	958.148040098653	1334.82898074189	1828.98955773706
4931406P16Rik	621.583688486415	2550.38196361602	3501.92162463232	2365.87264623626	1323.0263775509	1814.76201235475	2015.87922954632	2158.16150595569	6074.78670054808	5543.4335309662	2077.05756669606	2293.33295964679	2424.92331295923	5336.98112840064
4931408C20Rik	1.23238858254508	3.14778242261322	25.3200681699039	48.3038939166107	1.04885066892685	2.38659254070575	0	13.1298446898837	61.9254802898826	19.8246078821159	0	11.0202242571614	0.91798196851116	6.3169050128408
4931409K22Rik	0	0	0	0	0	1.18099184881587	0	0	0	0	0	0.8564258192338	0	0
4931414P19Rik	83.005629066408	37.4422792377602	33.7374636364772	45.7763323652353	47.3488199082796	368.59657525225	36.4167001258723	41.4872345009001	40.150489794992	25.3353642204869	54.7114464575201	39.8996629412296	88.5899593754122	40.7407791591889
4931417E11Rik	0	0	0	0	0	0	0	0	0	0	0	0	0	0
4931422A03Rik	0	3.92184928248391	13.4705205174626	6.59315917015316	4.49454077759207	0	2.72365760452397	12.3308213786328	21.291822456104	1.2776037204871	17.5321226432496	3.76039002567778	13.5234247453699	25.2397627016
4931423N10Rik	0	0	0	2.13474889915838	0	0	0	0	0.839854942085433	0	0	1.69237918503933	0.914218672950498	0
4931428F04Rik	88.0913768604928	81.0162299187401	165.200956171093	73.4237968490704	164.997905581756	65.2730893598912	134.172950523259	75.3350752579719	140.718590147797	170.688003831769	73.2348813253898	185.16448426478	56.4509530049821	101.210769959669
4931428L18Rik	106.829806100176	152.672998336336	148.397110435348	181.893855898953	227.105383692461	244.938090156857	165.235134462349	196.630746860411	119.223586456829	155.8483597399	179.824321505866	198.738098565644	131.506533966627	171.090972567679
4931429L15Rik	13.2964007423031	21.4433450618738	24.3895671657733	13.7492058455595	20.7530243206088	18.500203299958	26.1068001378282	26.1424140551587	7.63346853126395	10.4230586701781	13.4373718098077	18.5416877615096	11.9492481747874	14.3565693565921
4931440F15Rik	8.37016880903137	19.5094582809039	8.50248189376793	4.21603650021555	10.3538999603229	10.4716276687021	35.648255294153	17.0883432855603	5.83509266320104	21.2590967159916	26.9052289528269	12.5537979485569	12.0460449170925	5.58225719109277
4931440P22Rik	137.994964594408	66.5043738973104	62.7249663531112	85.2304452871297	95.4614880621495	96.1050396356323	230.225286291266	67.7315596649861	50.8933557553297	47.2160764640757	59.6308864918089	64.6601886160041	79.6003570056087	60.3693279488053
4932411N23Rik	27.6192834927386	10.4204589918122	15.759521039811	18.1776750658116	20.9741562207452	12.5540268885938	34.7488420747972	25.2114741157026	25.5425074214152	34.632713829218	7.60253757946889	27.9884285132101	15.4739823860674	25.944754441277
4932414N04Rik	107.374820132797	153.615977030083	156.952303043065	118.133103333272	158.004331974393	174.862003574391	141.074556822417	162.210857882077	77.5320610454552	107.468238974577	115.825330814288	160.369009140549	101.041640494291	131.044472722383
4932415D10Rik	0.960381132644313	0	8.43965191015185	2.49860977690703	7.31385748162584	0	1.7205846586159	0	0	0	0	0	0	0
4932429P05Rik	0	0	0	0	0	0	0	0	0	0	0	0	0	0
4932431P20Rik	0	4.25000116229689	3.18437627986897	2.12283110032563	0	6.85561076119007	3.26129219841089	5.02616370021463	11.0994566079316	3.11383956162182	1.91868999963285	3.37006352460155	1.83563358021689	4.78435112151951
4932438A13Rik	6006.31888780149	4369.95295138618	7975.65205661404	4749.59165339459	6014.30320932007	5303.51724570524	3567.91214643746	6321.86751677772	4766.45532207353	6325.61027969159	5800.98177417888	5952.43089505429	2879.21304757332	3697.22821609057
4932438H23Rik	0.621546146966402	9.05857821075126	28.6177416033479	6.43312457957792	6.3191140476963	7.31965391474412	11.9117691424888	6.11209988785596	0.425587958236285	0	23.262357316534	16.4801473328147	4.97685249841406	6.44091594941642
4932443I19Rik	110.005986660922	102.466371378517	95.2915297286941	111.097846917585	116.378560621579	177.865049108023	161.643465237367	162.639621558207	82.4569222764216	135.638828175084	185.38834059307	181.355067601346	126.254372936728	120.203590679782
4933400A11Rik	0	2.25293170198396	18.2522083371402	0	0	0	0	12.7304946216305	0.783933312560251	0	0	0	0.990329393527362	0
4933401B06Rik	0	0	0	0	0	0	0	0	0	0	0	0	0	0
4933402D24Rik	0	0	4.22149270077815	7.47913424302968	8.37645873783614	33.1736250314946	5.50220645331585	13.1453946299025	0	0	2.87243457381029	0	0	7.13473071237785
4933402E13Rik	1.2348465355245	1.039195821411	1.05150677201655	1.0685426126154	1.04513985342175	0	2.20587770876342	2.01233198888007	0.841102760497406	0	0.951096063692428	5.07777704225861	0.917142797793463	0
4933402J07Rik	0	0	0	0	0	0	0	0	0	0	0.952512566427832	0	0	0
4933402N03Rik	15.8368645373474	24.4203164745505	19.0445678636481	14.8638079308692	13.5167123124567	22.1386452334902	16.4642323523345	27.254747801808	16.126880096556	6.13362999174591	19.1816669480833	25.4110895342287	16.4917577678011	15.878531499333
4933402N22Rik	0	0	0	0	0	0	0	0	0	0	0	0	0	0
4933403O08Rik	0	0	109.066911562359	15.4405173683718	0	177.083295669466	0	4.28018456470933	107.896818589285	201.246252566649	0	0	14.0681236312945	68.2858186820143
4933405L10Rik	0	0	0	0	0	0	0	0	0	9.68561866284545	0	8.38512966658583	0	0
4933405O20Rik	0	0	0	0	0	0	0	0	5.9478042097856	0	0	30.4006687661691	0.916208232155947	64.9224848850977
4933406M09Rik	0	0	0	1.06385120726619	0	0	0	0	0	0	0	0	0	0
4933407L21Rik	72.2929240448762	71.7379662688119	108.054332998044	97.1271706072167	51.191652477402	62.5037767198699	87.1197107358752	112.708682219435	58.5796934180514	104.098013664458	70.5108514234719	78.4119765805851	97.5877886187939	90.2271800700239
4933408B17Rik	33.8575374418975	35.021843542663	44.9583624711742	57.5078784577211	148.906996681795	50.1009462966112	48.918504126164	61.3787251265463	41.6572364622814	40.4066471302525	57.8552690138617	60.955876477757	64.8486630218323	60.4985631327197
4933409G03Rik	0	0	0	0	0	0	0	0	0	0	0	0	0	0
4933411K16Rik	13.2349113439597	19.3305024641732	10.6802150501923	33.7739031684738	11.4090757003461	0	30.2943455011753	43.4545845409088	35.3780118766712	0	20.0891836132929	10.1163045937133	28.5448822641719	40.123265078659
4933412A08Rik	0	1.07756687874499	2.10985926371048	2.12061051748632	3.0911650472422	1.1741861394744	7.64126989278604	4.04918360744233	0	14.2715145137299	7.69387411483286	17.6309797349555	0.916799206338801	2.38246144932205
4933412E24Rik	0	0	0	0	0	0	0	0	0	0	0	0	0	0
4933413G19Rik	16.9909068584265	22.377135656208	49.8268605360761	21.1508370269405	10.3902942443019	34.7888534917418	36.9842366828925	33.3079046948841	11.8499572950105	11.4138341835264	20.118631544008	29.6622825558588	14.6632938648504	18.3492456283602
4933414I15Rik	8.55404707890508	1.06460518373396	0	0	0	1.17733586851489	0	1.01251820749142	0	0	0	0	1.84438216434715	1.60260815955709
4933415A04Rik	35.4269646774988	152.450049487194	0	76.980284350317	12.5022857334904	18.7623816337976	104.700352037577	65.5062953415309	85.2698796294272	21.1986873133738	72.6011782436342	27.0376857260502	33.9997458002238	46.3525304265411
4933415F23Rik	0	0	0	0	0	0	0	0	0	0	0	0	0	0
4933416C03Rik	11.790191156164	5.20596166138629	3.46235967478577	1.74936163955236	5.04318475329022	5.58265933033081	9.1419425588077	5.79998641179429	1.36829071130242	0	6.44188528910471	4.18029381116436	5.88401947067011	7.78261824206147
4933416E14Rik	0	0	0	0	0	0	0	0	0	0	0	0	0	0
4933416I08Rik	0	0	0	0	0	0	0	0	0	0	0	0	0	0
4933417A18Rik	0	0	0	0	0	0	0	0	0	0	0	0	0	0
4933417G07Rik	7.46709222057348	0.992842420188964	3.34212365016945	5.63769495846832	0	0	2.05758953030557	31.5816246324538	3.20286973728415	0.962940047039298	4.41911794366314	5.84193195191296	3.46678205065102	0
4933421I07Rik	0	0	0	0	0	0	0	0	0	0	0	0	0	0
4933424G06Rik	1.21928039731909	0	0	14.1332709413215	4.12465574458276	12.7820573205073	6.54874163435908	4.00870008981452	0	9.7626652738267	0.937996397237699	6.68749379584419	4.53079857406562	6.32623883598224
4933425L06Rik	0	3.14013487275335	0	0	0	0	0	0	0	0	0	43.2534183653198	0	0
4933427D14Rik	155.558341502816	233.742856637729	96.0181395123088	358.476962012097	435.760007931209	425.1400628175	555.869461649113	155.571827271019	142.06984956639	241.291768324557	319.289689253172	373.25149172058	248.285278793514	172.45408034489
4933427G23Rik	6.05435571550002	1.06673119109927	6.35567703024453	7.4225368738309	5.17186277252852	3.5008220277189	15.2456742359231	14.1280870989105	5.07234665894709	24.8759729340659	3.83122086758897	6.74815763290226	2.75834926710481	4.78968328034459
4933427I04Rik	223.496414458937	204.950716541792	254.782762079261	162.482276794398	197.389094122314	300.586180409094	246.409793056048	254.535437923484	224.172716488834	298.914905908108	246.756095097934	323.310582795934	157.795391232756	219.256138151023
4933428G20Rik	25.2459208402741	62.1665887817566	102.410088189275	43.3347260090686	20.694168413444	15.0259272420995	147.036973647104	57.3184581882541	118.942253776404	133.079973009061	24.8860351743462	92.5207129546696	45.0651514242851	204.625471595397
4933428M09Rik	2.43398736005636	0	0	0	0	0	0	0	0.845780664934981	0	0	3.38937976861013	0	0
4933430I17Rik	1.21180567148936	0	8.48152916357867	15.9417449910802	0	21.8765568899411	19.6263862591462	1.01167895784728	5.12131200696326	27.9350650516583	1.91471481998391	1.6960780752884	12.8572362419306	13.5748797619708
4933434E20Rik	868.231261144359	861.137890149611	819.032492492142	727.997935569489	947.199332266153	838.607186442176	796.900622470144	683.765978680624	704.411777603511	1228.4713067763	655.761113482995	1201.68485510842	990.046756030809	838.629901805631
4933436I01Rik	0	0	0	0	0	0	0	0	0	0	0	0	0	0
5031410I06Rik	0	0	0	0	0	0	0	0	0	0	0	0	0	0
5031439G07Rik	239.643734646677	659.518324745227	472.521983105181	491.935082609	307.332374938269	673.38268050181	539.615859103917	415.033012995955	1370.02418840099	708.159817853082	583.546778940336	350.34060484811	394.646708702866	778.475422096031
5033404E19Rik	0	0	0	0	1.04420028075506	0	0	0	0	0	0	0	0.913495008225701	0
5033423K11Rik	0	0	0	0	0	0	0	0	0	0	0	0	0	0
5330417C22Rik	483.035788215062	326.918841275844	348.475332370838	465.360063636829	396.16054096704	1343.420756483	47.8387244560125	216.760872974514	342.03576803548	242.488798354079	459.684879136396	363.09484336666	434.924379024736	241.797245908304
5330417H12Rik	0	0	0	11.6570153289503	3.10684078206927	0	0	0	5.09220919304308	0	0	0	0.917040152018715	4.00444532448351
5430401F13Rik	0	0	0	0	0	0	0	0	0	0	0	0	0	0
5430402E10Rik	3.68116979941186	0	0	0	10.4051423332976	0	0	0	0	0	0	0	8.22392692791189	0
5430403G16Rik	218.434498121473	255.64127196388	287.28130093431	307.974263513503	167.199108933152	220.089563657505	209.982415338853	288.124394324216	188.75317614431	378.068506509766	163.626605507572	329.010597999079	251.800676460094	231.011654803923
5430419D17Rik	13.7634357377476	6.91019592783562	12.0846758821387	7.75657346435381	7.58403359265358	97.9931558511093	7.05671543486577	7.37225158418736	14.4680332958373	66.9342202358637	11.6525072914679	29.7734084379552	8.23450674494497	33.9139740279345
5430427O19Rik	77.5566262793483	98.9884928175029	77.907463601953	77.1708420596702	107.018701251236	74.8820159766275	101.357378992766	67.4221170615447	159.466838465721	46.3125652618995	70.2080745031309	37.1525366869473	82.1761415832457	166.754501795326
5430437J10Rik	46.1490612640956	44.446570651981	53.8145744911129	42.0841072769515	92.3755276912026	54.5498390189569	61.9132954451099	79.7135475641859	19.174689291286	23.4538688804915	51.0892729769651	61.6865920827094	34.950958841116	28.6685849317088
5530400C23Rik	0	0	0	0	0	0	0	0	0	0	0	0	0	0
5530401A14Rik	20.8316511469129	9.5246361974048	9.52715157218431	10.6674468381436	11.469869773858	13.0256576482816	15.319010243164	21.1493150966174	8.47723262985856	16.098972223667	19.1146344715947	26.167354095781	17.4184938420732	11.9331115322419
5730409E04Rik	71.3240974943995	151.149405664573	113.951290804812	128.652562736265	33.2492414056073	88.006919293968	69.2163568848547	83.38878333816	152.224611851685	170.436678523336	71.4678683491662	61.3455753617128	70.9539384707482	127.187984286287
5730416F02Rik	0	0	0	0	0	0	0	0	0	0	0	0	5.50019112918436	0
5730455P16Rik	891.896397388978	1095.43094042138	589.740416445997	744.865142743025	732.222467222266	849.315368017089	962.848881477922	997.010123770943	930.277275414971	776.315370392744	885.025168546282	964.695808026919	926.322472406482	969.715767676609
5730480H06Rik	737.805148268823	749.001957775155	673.105130886882	706.415656019987	1021.55888821243	1044.07316177739	1238.09845752582	555.634953286119	718.260597564464	807.36711340969	705.862168560221	1231.97445189874	649.430792535574	407.069466456283
5730507C01Rik	6.31184844682037	90.4901623984076	39.9521986877069	48.1294308407908	65.9453342140192	51.5280171552565	73.6467172898377	51.3952940478897	56.1288555542624	23.0947699135553	105.182715140699	72.0590478045706	33.7686768452546	35.3785330047948
5730522E02Rik	24.5800173778839	1.02494218892631	3.67367275844788	11.7464709396703	5.2402110921557	57.6680498960562	4.46070209153506	22.387271365697	3.28213317261823	5.23248565482988	0	20.3689437712303	6.96958245982821	1.97227976122223
5730559C18Rik	420.523196903444	190.686318710185	88.5376077812218	254.45281387625	305.491976043261	198.541533189462	272.844383180172	148.004385223575	35.8347362731553	19.8762330069665	414.048231339827	158.799639409068	133.396300448186	15.8780722396847
5730596B20Rik	0	1.06112671226702	70.9060705153599	10.6359815773785	56.210647614064	2.37307936446944	76.7120505914532	44.3765195398222	3.37080014244152	125.397759684949	1.91158397794687	3.38057100891719	22.8895981341947	80.9218708449121
5830411N06Rik	0	0	0	4.05689342739582	0	0	0	0	0	0	0	0	1.76664697843037	4.34591081501868
5830417I10Rik	937.669362576677	1098.3686446659	1005.43949419068	1184.60714908197	1018.11555618596	1306.74651779143	811.121417739764	1125.66351035212	967.680262801585	1408.19483386569	1511.35755503848	952.553542185535	1136.33854436099	908.714497750595
5830473C10Rik	0	1.2049323196264	0	2.43531257991963	0	0	0	0.883457168426003	0	0	0	0	0	1.39326766659831
5930422O12Rik	3.7662873700856	1.02115412951659	9.43957082448459	0	0	2.57062593064854	0	1.00335853807773	0	0	5.60808715675555	26.9498990773688	19.9197615862432	14.9191266462328
6030408B16Rik	113.158873553858	181.618531641853	219.372109961179	106.429079825975	204.052220742494	150.140407531633	120.322881375195	170.751344976445	123.982051710611	133.02931110426	158.603753500811	134.949861073212	142.658207109611	185.578802041114
6030419C18Rik	1.05208742353868	0.983930869185821	13.4208233470257	0.944476602787611	0	1.82412104929797	1.91933315784572	0.904713133837293	0	17.9750195846742	3.44515129448725	2.24483240774886	1.49227130544817	0
6030445D17Rik	8.47790466657205	13.8878575565061	23.2724182985905	7.41568478957982	8.26119319999501	3.50449291369241	6.56011117087711	39.5620863458138	18.4889561627372	65.1139890645609	2.87817757918779	9.33709022068418	9.1837554985919	11.9027300502622
6030452D12Rik	0	1.06659550842663	1.06186720773359	2.08998014184363	0	0	0	0	0	0	0	0	0	0
6030458C11Rik	774.009596174231	462.075299171042	748.90217663952	668.194765270399	782.61750374764	596.63866174988	1092.95909047929	567.695734795519	645.095983453407	735.069010995723	526.34061368826	883.97247204271	755.007001955199	492.151688655551
6030468B19Rik	4.73418807514576	9.79044294374622	6.40057310328993	13.6590029900687	14.4602497831886	17.4309351701849	20.366624458881	5.00933121338166	9.14738949215119	17.3765604620174	7.66717091995618	20.8783227437083	10.20828044987	8.81541392488066
6030498E09Rik	0	0	0	0	0	0	1.10567276961433	0	0	0	0	0	0	0.792702385346054
6330409D20Rik	1.12535923242353	30.8847911377847	31.3300153418805	26.6446109899515	9.69820006452698	35.9948310792903	18.073546218751	20.4429943017415	55.5770359305432	41.1408691678356	5.71577549587313	28.0328902069364	21.7809734842079	109.060335265227
6330549D23Rik	45.3427256768298	147.328429400927	109.186477852411	196.28130528718	81.9748223659097	82.601281100649	138.03459030393	135.343004116108	185.305931706144	197.524871713648	95.0539466302481	191.289386546166	295.187071464553	180.802975199569
6430531B16Rik	9.22004370462345	2.06991467531297	106.119965323075	5.06040832330162	3.96420907143098	5.51574254917514	10.4112632878847	10.3855267184385	2.43812105658194	6.08916587020694	16.5222456221531	8.8899789012806	5.63767944888167	4.1923541347681
6430548M08Rik	392.510280839394	705.829135384406	1051.28085361394	651.855582913365	355.265191121335	286.429558710795	380.319946065786	1092.88356543027	1631.46184210325	1702.69566153948	425.79086332269	348.911524053354	680.114675076973	1694.06326118115
6430550D23Rik	62.5711725608491	118.11433484157	43.1309996112787	127.552772849563	171.3671903928	371.130939422097	60.3666568736901	82.9234524996387	100.367756765751	68.5664005700054	62.0590545862015	131.339980680318	160.786007078497	67.6294244177533
6430571L13Rik	73.2688547151429	7.21959593246468	11.9198988912555	15.0917683983307	9.28789143087785	5.17206286481715	8.03771520751875	8.24868934219061	23.6383452616208	0.786506144994464	9.28195420406058	11.9377567953026	4.82086001697218	9.00147780710815
6430573F11Rik	39.6985454631803	17.9896940726567	17.7696079361949	35.4843819428409	80.6799160225293	48.4191867472763	41.0071948415987	58.9601265056903	108.397352708957	94.2870069823929	47.166408208	9.70493383790137	55.2541229735015	7.99492747792079
6430628N08Rik	0	0	0	0	0	0	0	0	0	0	0	0	0	0
6720489N17Rik	223.257709308435	18.5216545830075	124.830897797351	118.514429358891	113.473925753988	3.69958615605088	175.034911654905	34.8509009602597	164.725284829169	9.02779168316865	114.679538593749	93.7646556895488	143.804615663124	122.458052787466
6820408C15Rik	8.45023338802679	4.26536018121511	0	4.93361713251054	2.42094599887421	20.7895805152518	4.32132815668777	41.2509487178848	0.572110759362607	0	16.1075908709876	4.52506820015846	15.0494134375124	0
6820431F20Rik	19492.6225671465	16046.4832859837	20372.6702400286	18815.7749083126	17047.5276539866	16858.3116987186	19887.7860817917	17660.8794954645	22494.4490470695	24001.8735229791	20918.7806222027	15830.63615533	16170.09189492	20302.8741040186
7420426K07Rik	0	0	0	0	0	0	0	0	0	0	0	0	0	0
7420461P10Rik	2.4488302259833	0	0	4.2739982108078	1.04259931117198	1.17223591446168	0	2.02588391152908	1.69997806573095	3.03547840423206	0	0	2.76315433463719	0.795561851471384
7530416G11Rik	3.66776276112026	4.20395377579742	6.37479286936454	3.20335472290795	2.09669935320186	3.51798161567175	5.43373454167178	3.0210323538136	4.24661628871158	6.12313885537411	3.82071673033475	1.68741577178501	0	3.98155850322841
7530428D23Rik	98.001017054468	49.1756066193588	122.179744240067	65.0274966472037	95.9543240332476	51.8331667544036	60.8735759813352	85.0018644705792	50.9700633101409	84.2117057150186	70.1205089860312	77.660137930373	38.652574283349	73.908425583728
8030411F24Rik	0	0	0	0	0	0	0	0	0	0	0	0	0	0
8030423J24Rik	0	0	0	0	0	0	0	0	0	0	0	0	0	0
8030462N17Rik	360.995909630691	454.48663066103	378.624630066071	384.666812554491	244.332237095172	336.892162652942	179.88840481696	270.672608446028	389.390476495018	373.63427377144	199.977449449236	170.663531793557	297.18094193556	416.914602800411
8030474K03Rik	0	0	0	2.11479279877853	0	1.33951350267359	0	0	0	0	0	0.983013757018391	1.06265138825748	0
8430408G22Rik	131.857200020092	324.973964525908	129.843939387299	107.242984531414	129.892486615853	86.0951846015117	166.728487824481	90.452383350096	102.324464139551	32.2009790549208	127.375963952165	120.923500944225	74.6234281562406	64.4063282428999
9030612E09Rik	116.605144417842	91.9130636615957	48.6751126024355	66.8016379689306	63.1796197021988	48.2769091133567	86.2255656687058	52.5771551949521	61.2475247878839	82.3214347675628	85.0780994225569	59.9061051536429	88.3179025587578	66.8876902936273
9030619P08Rik	6.40589330138575	4.39132906906627	1.09495746375512	1.11534807382364	2.17829295558327	0	4.58685469326307	2.28304937869513	5.2879674889908	1.76920466765112	0	2.63062071575904	0.954947647411495	2.46078684882755
9030624G23Rik	48.9429947603093	72.4001705594007	43.4293146715863	40.5607046671967	54.1891327097972	42.7755266803476	52.5209525978175	43.4564370830333	36.2686442154565	28.2451491982536	50.3998128361697	40.687845690591	55.2118808802891	87.6930898786215
9030624J02Rik	1357.85970834619	930.762431248909	1171.60082686736	798.278581398713	1202.33791935954	792.13589339935	1238.33625270459	933.500668189979	1222.29456034358	915.715053231133	740.432703285467	1543.90386621679	819.824974473318	1015.95633281183
9130008F23Rik	53.1321580476651	3.141395835843	45.4052309797369	43.8421580461793	4.1755491198889	118.399251293315	59.4050426569219	12.1104197298095	49.5119607412721	241.965919782888	17.077867527234	11.8204214861878	77.4343023374634	27.0468296227789
9130011E15Rik	220.137548025691	236.195475318274	172.479536017124	323.012838246266	371.361026737023	401.146490667477	280.72560327829	306.705884822773	346.061206559611	554.390883819233	180.376117257027	176.763693116262	266.463333743688	241.064766208105
9130019O22Rik	154.845186953524	92.3027100787119	62.4955638594979	94.5269485407419	23.6056083317975	76.1497164078702	50.2187042132979	79.4340144624733	124.750346961554	123.375848969666	110.676695769151	121.136293162522	64.4389256769514	158.018525449421
9130023H24Rik	174.145578099189	302.995680352244	217.519064551316	213.834091797087	145.424176379921	117.755723437819	256.588888300289	197.914989356534	186.353257001238	297.306985128625	174.911544993182	96.1423317161443	187.298570427208	201.795600892708
9130204L05Rik	0	0	0	0	0	0	0	0	0	0	0	0	0	0
9130208D14Rik	0	62.8281189654185	20.0700233600488	21.5117383373098	2.10547095915241	0	10.0162830514845	24.2500817680099	36.0932879917603	25.3967862681517	20.036906764385	44.9179565276184	7.34296176462517	19.0117704352612
9130213A22Rik	8.3871560660979	4.32285850130607	6.38611513827775	14.8170690543333	4.11120378422973	11.6026557212313	9.69095763424379	24.3062507681364	27.0267549839812	4.21046135238417	59.3430499644762	7.54367505641679	8.27724274918104	6.42938945394041
9130230L23Rik	144.655420503854	107.643618637195	167.26110060919	138.413099582772	125.692177768579	143.517638683858	149.962943822855	199.721317997619	80.80646823572	107.781989010925	319.51394065549	209.314753004006	176.123547556965	65.8917124626338
9130401M01Rik	79.6997728461349	95.3070541539923	60.3276252977651	86.0800957365083	87.0644821190571	95.2984304448101	66.9412290368957	79.1755807831001	58.3660582462634	18.2229985926324	109.024280956921	60.2468455901698	114.470744199431	63.3440988953717
9130409I23Rik	36.2285498417769	28.0594497513683	26.3026498340102	41.8020861385121	32.4774824869653	23.4981134855156	32.2436044984943	15.1556952607922	12.5070019031641	17.3889616224568	18.9866576319198	22.0516928901494	24.7228470812555	22.1249178542956
9230102O04Rik	0	0	0	0	0	0	0	0	0	0	0.952512566427832	0	0	0
9230104L09Rik	15.6150427587416	108.4084895606	267.935355878615	150.179632545658	64.5697712117217	16.4383328618167	8.53962736232196	170.623431906251	668.809733776561	131.074138140324	189.957025172125	167.383198217027	125.673241965103	395.145283168709
9230110C19Rik	34.2357327485	30.0071138754283	131.8565585636	69.7282926326648	45.6404999057747	51.3956487302281	31.5650914363155	43.7905334523949	30.6188475137715	9.64608522872814	43.112935831284	58.1017429790291	39.7873968405943	13.30673912901
9230110F15Rik	0	0	0	0	0	0	0	0	0	0	0	0	0	0
9230112D13Rik	0	0	0	0	0	0	0	0	0	0	0	0	0	0
9230113P08Rik	0	5.15664204462831	6.34101859894298	9.69479111004545	6.35867153830547	7.86029429227512	0	12.151478772343	3.26617093941237	10.4563210054896	5.66865583302346	11.0777486230924	7.28624825542629	2.37191411493548
9330132A10Rik	8.8619115443625	6.15011237371086	4.20166205307392	7.51359849807397	4.21717480607251	7.87525982801687	10.1248796254955	9.04676263311889	1.62277018564264	1.89758570323467	6.57655960458003	5.10176169035606	17.1797652027064	3.92728820733574
9330159F19Rik	60.324232050314	212.603655135437	455.172010563833	241.101081631169	113.999572742154	167.601194696942	19.5784455631566	44.3631056712554	307.285970225041	352.77195039358	116.210136114047	120.8989958273	110.90546184167	829.570630102499
9330161L09Rik	23.2001421901665	0	10.6075411862804	0	0	0	4.33792995402078	41.2364850334967	5.08957806441971	0	0	1.69063526933295	22.1096466330126	19.1856288723801
9330182L06Rik	915.970161505483	529.082415460386	989.928414032038	809.715515017704	826.016475637863	655.007785999644	1346.9229449216	1016.03362824953	168.733342748049	22.7499784160957	903.816498946077	968.477791647477	747.633352810598	18.0027086881738
9330182O14Rik	13.6075389658611	12.559893152759	15.8234204520994	9.6567082774581	12.5829624717592	9.60854717134339	12.1101692302796	17.1506186990147	6.76798774440759	9.83231593312376	5.71730704701646	12.6824227151981	8.27200484939953	9.50366760494457
9430007A20Rik	0	0	0	0	0	0	0	0	0	0	0	0	0	0
9430015G10Rik	143.177079925697	142.126666141665	111.277652347631	143.520293434744	159.412667835481	416.398909455842	178.153029360128	180.499255137494	124.080346233004	200.296462803601	141.926880330917	155.516925095664	113.354314062702	115.337524897745
9430025C20Rik	112.067787135398	150.997848467091	239.790084868253	179.029684792883	104.811023411184	100.206326216582	90.3673179050961	105.211707818201	144.047018671963	75.3907860319188	104.714841713237	123.812440732203	121.36671514194	110.026638357519
9430038I01Rik	36.6100957295595	73.9413295874178	198.035101594397	48.1628142066138	91.9676261413202	38.6558324441341	64.3462866938517	81.6895274578963	111.902670753426	43.7263255324905	84.2991077160475	231.819964282976	145.550133336333	90.6683184286975
9430069I07Rik	0	0	0	0	0	0	0	0	0	0	0	0	0	0
9430097D07Rik	0	1.0549607781044	0	0	0	0	0	10.0749252476328	56.7745656651398	0	3.80455393915666	0	0	0.796795399531266
9530002B09Rik	0	0	0	0	0	0	0	0	0	0	0	0	0	0
9530003J23Rik	14.7066250495269	13.6262916776275	19.9996825518919	63.9423482982631	14.5715969239089	11.9028306499588	17.492688887605	60.2269764599701	13.4755063349437	0.982401958485555	51.0575075598549	17.6245853265849	90.1772288249923	9.44258542072492
9530050K03Rik	25.8701715213455	65.0246167758679	37.0094408986685	38.6041813774385	38.7386337170512	47.6356013227044	36.2630474340894	27.2702002346965	44.8768971418743	32.6486236204269	33.46790614491	41.3937389177824	34.9232327077331	28.5524307936642
9530053A07Rik	91.0783122419717	126.445068078404	70.8907234772412	90.6273181699724	142.506699952343	86.6457133602793	116.221757460797	66.2856698766575	54.267849455039	82.2084156813676	63.3638358372692	84.43615173369	61.2637219895842	36.0580966581932
9530068E07Rik	3789.49111728086	3051.94624239147	2936.504284878	3157.4466577641	4057.42062715942	2438.26643359384	2073.36936764217	2851.75121341839	3497.26800129959	3453.47967536099	3197.101377523	2458.35400123565	3491.16136195677	2998.8632395001
9530077C05Rik	83.4936988194485	186.512728323636	117.432528995518	145.392116274718	447.997259177171	251.209466348602	192.362832452944	195.580212748106	46.7396790887649	69.9840032832601	229.189102342643	121.243142387873	161.237802390635	44.1648248166217
9630041A04Rik	0	5.57498456212222	0	2.31099538194911	0	7.61050498321628	6.33090837985928	0	0	0	0	0	0	0
9830107B12Rik	31.8819749475292	20.9689362065767	28.5647158514201	11.8025669403406	17.8037944709026	30.6890084066372	25.0846313981816	27.2409048544249	22.981063825086	37.9903958827244	20.0261342518769	29.5687230853869	16.5835633047396	20.7371965741448
9930012K11Rik	118.458525174821	134.503039715155	196.080906036852	167.47613950545	88.0397978486489	26.8007633989145	141.520929509335	184.797252645003	241.73631404868	95.5348803060462	168.784668395645	139.907586830812	144.900119822725	241.624112592257
9930021J03Rik	2522.75153221296	3111.4420476393	2822.38598994852	2926.35671244741	3732.58721793812	2941.45172440633	2171.10361529621	2104.45615272158	3966.13195195283	2141.63606135565	3022.68595957127	3096.4777697147	3080.97158981178	3519.08974871697
9930022D16Rik	6.18570271561369	5.22409276108454	5.28394028736078	4.26925731253343	26.1332810813321	3.67873246473781	11.011091536922	9.06990609200181	0	0.986398641058223	2.83908497542481	1.6891707356359	2.7355651035217	2.38341754299964
9930104L06Rik	119.951583334754	130.996249845039	97.6577531111402	75.3225012326135	84.1048992289859	86.1545993251955	61.9253097147704	188.180343775765	401.236558884126	128.630727399026	41.0865368127119	116.456422253735	154.256578178267	241.075245451035
9930111J21Rik1	507.329055116353	968.326825567598	831.080657251562	582.68161881172	220.934744602488	366.577566534475	1614.24754135834	358.920186906765	1363.21672127099	569.582802191411	431.959702322453	525.471174168375	851.799516359695	1228.12426027023
9930111J21Rik2	2688.73331271348	4617.72385163566	4416.4747043708	3455.95578930482	2538.90313024316	1480.55346727775	5678.35303907708	2376.31551511455	5626.79886826741	3772.1664059323	2362.84867854274	2834.75832431327	3899.08774530228	5074.55754929874
a	0	0	0	0	0	0	0	0	0	0	0	0	0	0
A030003K21Rik	0	0	0	0	0	0	0	0	0	0	0	0	0	0
A030005K14Rik	0	0	0	0	0	0	0	0	0	0	0	0	0	0
A030005L19Rik	41.1577492012939	20.146389611466	29.8157603540182	25.679407591944	12.5220885238085	0	6.44552474638518	24.091134142146	10.0655174714365	8.17473778918246	12.3236813222498	4.9925519587945	14.8304778954691	16.1501095786723
A030014E15Rik	0	0	0	0	0	3.59564974126512	1.08153553920024	0	0	0	17.1969545966511	0	0.926300433552908	0.801109533143346
A130006I12Rik	7.35912427991716	0	0	1.06385120726619	0	1.20084153967506	0	1.00858710796312	0	1.00441910963703	0	0.84226925719463	2.75009556459218	2.39539989117963
A130010J15Rik	390.028887733824	439.260625094995	241.413342548511	186.648508084964	410.042431944482	228.113846807208	355.774548304031	243.398911247324	113.259148803829	192.172831244144	276.880891394499	229.643117751593	222.628035635594	130.037061014167
A1bg	0	0	0	0	0	0	0	0	0	0	0	1.68453851438926	0	0
A1cf	0	6.30729738162801	0	0	0	0	0	0	0.846476257354197	0	0	0	0	0
A230050P20Rik	128.458043177255	192.825584876154	119.235864295854	142.081516591077	98.8153804343466	126.309019556236	170.73611223353	182.145370799973	155.464871269379	132.908589148166	185.653991674056	245.656640576157	103.305335371934	202.369662970426
A230072I06Rik	0	0	0	0	0	0	0	7.06010975574181	0	0	0	0	0	0
A26c2	0	0	0	0	0	0	0	0	0	0	0	0	0	0
A2m	0	0	23.3630068123483	7.1626813372187	19.002452170792	0	0	0.969576348415895	0	0	0.920052396517813	0	0	0
A2ml1	17.1610781005246	26.2001663106842	21.0935906372412	9.24429581894353	5.62263107011455	24.959500124057	39.1112431171949	86.841042925352	24.4672573789994	41.3894723920351	899.781462963608	190.860891504985	43.9220305013882	17.2880515793452
A330044P14Rik	273.063895802323	369.361424982932	333.018068027752	255.678117122524	300.222161585973	315.355808250045	427.349759447674	391.708246707503	131.923328637374	283.898811692264	294.619261449265	458.023583086988	249.788665195303	194.598023177191
A330070K13Rik	0	0	0	0	0	0	0	0	0	0	0	0	0	0
A3galt2	16.3961880188396	1.82049328732069	42.4396659745535	18.7831325036842	2.62631612871153	1.9565312187512	17.3922368051263	14.8462071813572	17.5673312533396	18.6043901370696	0	19.6689439250865	7.78384458038387	5.02940837786579
A430005L14Rik	25.6487247321254	30.4844566685342	14.7784708602064	32.1878918891362	27.7211365334819	15.4399059534293	4.85544910027129	14.8607328271946	13.4392199158819	42.7469089519031	18.6497070492092	10.1158239435452	25.16839944602	48.9960826896663
A430033K04Rik	288.605640987232	163.792291720613	562.676466877969	219.451387907104	495.721147091115	244.762925728044	428.572353603729	359.719771774169	458.47224265196	266.45904323321	311.427579095215	297.670190958143	378.658179290241	315.24648181265
A430060F13Rik	0	0	0	0	0	0	0	0	0	0	0	0	0	0
A430078G23Rik	72.6949981802718	142.694545893305	147.535775894458	74.6776328638092	73.8212025078727	41.4555585443938	50.0413789272315	136.076286034821	72.6096107243377	676.516431177457	40.660600811472	68.9506523629587	82.5084952320807	39.8703920378528
A430089I19Rik	0	0	0	0	0	0	0	0	0	0	0	0	0	0
A430105I19Rik	422.451387176174	736.775268270412	678.774774962985	651.060453884184	618.737578811857	376.155207601078	756.032621722681	644.031207616884	863.885271645662	851.246629556631	848.327117036416	535.652657968065	623.065300094062	1161.52036925027
A4galt	54.6794038253033	77.5839972806866	134.147524647098	84.6554328124548	62.5831185664765	134.739671029178	80.0371558843278	150.527180795535	335.028786312352	683.155797109622	116.403434565679	58.4720929546765	114.327202503152	523.604336332472
A4gnt	11.0705430214578	13.6119328974794	1.05902453696892	6.42537001642719	11.5050716549325	14.3313798113604	13.1102755547562	34.3001771677921	1.69231962293839	3.98694676491354	25.6986768541906	7.60775619947625	10.1168195574802	3.18718708608446
A530016L24Rik	67.8779457655865	58.7756649807198	6.10630001437013	72.4575559900074	66.9400564756538	22.7306397566116	40.7695863841619	33.2949695369651	8.74387086760118	7.63888705388297	10.2659309652531	2.39940801658144	0	32.595816259129
A530032D15Rik	1.98169298391461	23.2182258513687	6.03200413605995	10.3761675379084	1.69161224962692	45.5057371671397	32.0830856919112	0.819627809425804	2.07712213715789	143.49323461425	4.69395865345544	88.0023132392733	0.74729413997275	72.6297710387942
A530064D06Rik	24.7606204437867	52.8351272967533	35.2524067346061	24.9295399543879	33.8538149351475	47.9180494575378	52.762827033289	30.5835003620942	32.6005832119505	28.0575717404339	104.883593548642	51.0135356179256	40.8914716165759	25.691156770154
A530084C06Rik	0	0	0	0	0	0	0	0	0	0	0	0	0	0
A630001G21Rik	269.750238772939	310.480680923467	236.533265529906	197.727723652949	291.429150884031	419.356664413012	505.699716462649	288.819559793593	82.1409841904356	126.787636044455	328.752170499253	459.094432407759	309.443857926146	90.2801112058253
A630010A05Rik	192.616788452709	217.514114729244	296.200417731602	192.190315828304	256.243073239116	390.298949528408	299.87978908541	242.20806382255	214.503125461815	305.506712658719	198.724947468709	248.669187547294	153.227237561169	300.227435121825
A630023A22Rik	0	0	0	0	0	0	0	0	0	0	0	0	0	0
A630073D07Rik	45.775853538543	36.6899472216477	97.0607848925704	48.0102956330269	65.9217560917037	71.4523214976023	70.7523539619156	38.3452111470443	28.5599299118114	44.6285520286022	62.7223158044489	57.5776337833762	20.1025997078425	45.0932092001045
A630076J17Rik	1.23142913768816	4.20283477824149	7.4072555966327	1.06526574845281	1.04371572624822	4.77734023691513	1.0983253091471	0	1.67916977511979	3.01440900197973	0	2.53991392919652	4.58565587185884	1.59155894111171
A630095E13Rik	0.961573282598511	0.786542790907128	0	0	0	0	1.70140369719971	0.76883960711462	2.52656217264179	0	0.719657934709338	0	0.696700634261333	3.63010946229319
A630095N17Rik	0	0	0.8802564186749	0.688039339356595	0	1.76500156885628	0.709510738867266	1.54630989022567	2.10681383053559	0	0	1.28895673544086	0	0
A730009L09Rik	4.94962974353296	4.21006148342193	3.16243719944847	5.34547069624334	15.684943511609	9.63168189270263	11.0500684083417	13.1232505695811	4.20826994963318	11.8208029664293	13.3817438452186	11.8608113071128	4.5772223377415	9.47227359399233
A730015C16Rik	0	0	19.1508646191939	1.05582732265209	0	0	1.10875285493284	0	4.91407916244182	0	0	0	7.47869603076405	9.58540530830441
A730017C20Rik	8.12753147405932	16.9458200743676	41.1890715186904	29.3202251797837	12.8711808153099	22.8845322324271	34.3609073411872	14.8267414133421	11.3552816411385	19.8266364999428	13.8914600833249	15.9465125303851	22.8039612784692	61.2598591752179
A730046J19Rik	1.24861535790996	3.11392636297638	3.16161869348186	5.36372050841381	3.14789740688982	2.49851495246016	3.34016503402297	3.02635585809065	2.48613496372139	0.968430917151537	9.47775060373705	2.54159799040549	6.381166006395	6.31288971005303
A730049H05Rik	111.734346194461	162.73700754923	156.982570753586	198.415941229937	519.427933729248	449.02266826977	190.011087149731	231.627004241738	122.878512996462	426.092666756194	206.767217109033	226.772932652449	98.2980140388996	147.668999520488
A730061H03Rik	0	0	0	0	0	0	2.195381518834	0	0.844268295940217	0	0	0	0.916698521530727	0
A730071L15Rik	7.36324839620865	0	0	0	0	2.38766780295952	1.09590303460499	0	0	1.00655737228416	3.80463917669344	9.2897186304779	8.279573139164	2.39541197009018
A830005F24Rik	0	0	3.18072395945051	0	3.13761086047547	0	0	0	0	0	0	0	0	0.790883561203285
A830018L16Rik	40.681602008324	43.3389228944854	89.158057346545	79.0264227590916	50.2456038223791	94.257114731384	58.3747470767691	60.5280405390342	49.7322996589962	92.7309977610294	53.0570952347826	54.416086028335	50.2076010609072	54.877526752065
A830031A19Rik	0	0	0	0	0	0	0	0	0	0	0	0	0	0
A930002H24Rik	2.45304142663906	0	2.11108087225365	1.06385120726619	1.04055119720802	0	1.097690759417	12.1030452955574	0.844268295940217	1.00441910963703	0	0	0.916698521530727	1.59693326078642
A930003A15Rik	0	0	0	0	0	0	0	0	0	0	0	0	0.916698521530727	0
A930004D18Rik	52.2940992304176	61.8253257634426	75.2578804687942	80.1584110600741	55.8157360520418	155.692549164504	83.8394482262993	71.8656757359086	77.6291454832628	272.972099172005	64.3360909400905	48.1086916721876	171.153308067145	201.253459088274
A930009A15Rik	0	0	0	0	0	0	0	0	0	0	0	0	0	0
A930017K11Rik	0	0	0	0	0	0	0	1.00619910875393	0	0	0.954773152066973	0	0	0
A930017M01Rik	0	51.3075515463221	0	0.615100384842644	0	0	0	0	5.9326712773063	0	0	0	0.529909052877864	37.3354226881805
A930018P22Rik	0	0	0	3.19155362179858	0	0	0	0	0	0	0	0	0	0
A930033H14Rik	94.3632518121165	75.2036383609128	32.81353059848	103.295645999091	21.8895044270272	40.779052806107	196.409690336788	68.6703767858392	56.3396736345908	130.596977529523	243.39298680773	42.2880310746845	30.1965257461836	218.213658407999
A930035D04Rik	0	2.1079308190274	0	0	0	0	0	0	0	0	1.90502513285566	0	0	2.39539989117963
AA066038	0	0	0	0	0	0	0	0	0	0	0	0	0	0
AA413626	1.230030455508	4.24843808788106	7.39145850632256	16.0806788383092	0	31.947623472608	2.20749089416704	15.1199796985849	0	4.97040596911611	2.89208869816444	8.45136011038686	41.2250953939827	28.3685106327931
AA414768	67.5579786406446	11.7929115625571	13.8279342265158	8.49008676043244	7.24246029415161	9.19742520100039	19.6763392616117	61.0759268252737	0.852210968105908	0	23.1532689227775	5.9333484397495	9.23095539586948	0.800903755259971
AA467197	4.58164359362434	12.438463432293	0	6.64473130605788	0	0	119.239177276637	0	0.998280153940328	0	0	0	21.9087432946656	0
AA543401	0	0	0	0	0	0	0	0	0	0	0	0	0	0
AA619741	0	0	0	0	0	0	0	0	0	0	0	0	0	0
AA623943	0	0	0	0	0	0	0	0	0	0	0	0	0	0
AA792892	0	1.04331240995306	1.05666379583429	3.23017194827309	6.31109321712075	1.2218586220156	0	0	1.68453538327468	3.90279550050267	0.949081557219339	0.845702623271982	0.91858804472404	2.39009470790801
AA986860	1578.8192737319	1256.46992182848	1149.10067556005	1326.16821934995	1183.79345752666	1503.57644688433	1673.97009962803	2367.24308318599	1129.13838317144	432.575813776655	1255.8941556176	2012.84073058924	1223.64236802991	1686.55933348953
Aaas	260.056655665895	313.148044786042	270.314458327497	270.881466065802	216.19001694806	96.4898539072805	316.709289749806	349.098879503211	323.832132531908	258.735721768442	302.439158628183	431.201402204082	325.832605908034	156.991649789911
Aacs	62.9363400954786	71.7775566565084	45.2636536899847	44.0810503221224	35.1929790201016	52.4178194207745	66.151060721229	38.7854979709665	20.7964601713809	59.2492032775359	130.062281045375	47.1963228978862	35.5047186528814	46.454877357471
Aadac	1.33581135487313	2.24944784405527	1.15111985000245	1.61282420598221	0	1.26991637666163	1.18636165278129	8.83169697634824	2.78744642553772	4.34198578380369	9.27379620481578	1.84006544611686	1.0014003615864	0.865389786857445
Aadacl2	0	0	0	0	0	0	0	0	0	0	0	0	0	0
Aadacl3	0	0	0	0	0	0	0	0	0	0	0	0	0	0
Aadacl4	0	0	0	0	0	0	0	0	0	0	0	0	0	0
Aadat	0	0	0	0	0	0	0	0	0	0	0	0	0	0
Aaed1	1301.86695737618	2206.12019063124	2971.36528347901	1987.63143003397	2077.04000301286	2206.87635865887	1498.32791019733	2477.86236526637	4545.1334376344	4593.12794320072	2554.56490276953	1781.96870558163	2225.03416457228	4358.97744540245
Aagab	258.106157354578	165.8297749203	315.960904794513	332.633250947755	240.24358167472	650.441575377954	215.786835419892	75.3614207553959	322.988583006341	273.106906901749	115.125127301335	253.042581570029	211.46015051435	463.501591696439
Aak1	3987.15489788748	2967.34291168529	3172.95096500534	3496.19354407177	3109.5145345582	3079.69126566819	2179.22933848859	3234.39898026013	6729.56950813941	3223.13629805832	4831.85015935871	2194.26307298549	2931.96431975824	3188.84204208445
Aamdc	131.698605767089	180.566762971196	157.219748481313	116.791792143352	91.4952916986437	117.17691356262	133.373288084833	100.092570146486	100.337734101428	359.630137694916	51.4831761389813	125.130162976589	61.5227439864124	153.727976769376
Aamp	370.26721417724	229.427684919236	225.044296641287	375.588732733595	244.508902098657	542.418016097688	224.183859442786	309.768662597076	353.51169907069	509.762251457766	391.885538563819	229.094387098189	434.555496247033	247.266809750523
Aanat	8.42791032363679	23.728029668225	5.84138670093028	9.33194270259725	21.5526774467133	15.8733908967984	19.3679815313925	7.62534036921335	8.11151936522045	30.1015875521501	12.6885518323679	24.0293652643819	23.0457588333447	15.7456644563264
Aar2	662.750172294044	200.929047813666	326.296383559214	337.8878151924	570.575660459905	361.316389788614	495.653315442727	378.964722172161	260.646112372716	408.111396025812	210.229807277006	123.253904441099	320.383854466313	371.782179844977
Aard	22.0317717832349	75.8612547720336	189.981647056144	138.838230523562	29.984329037507	21.7317313814823	0	107.301466519409	539.30997023056	369.240341811103	23.903677495013	61.7189549803953	95.6590623776637	108.181382573849
Aars	656.466065762691	409.186114772866	195.922567441592	488.941217503051	284.403821989763	919.795804802306	899.009769472245	1012.669074229	1082.68642882607	590.884164259384	593.255033984358	1544.8365700813	1372.11814218672	1235.49891457868
Aars2	68.1448018386186	10.935272306747	15.9937842715369	27.2337653409788	19.5373542141009	10.2860216971568	14.9375190442954	67.233851481801	35.7077363921582	4.44042690683928	49.8515668027591	16.7147060222836	33.5121960740666	42.693652212932
Aarsd1	89.1498118493153	99.7729209677063	73.3223447069093	133.258472222105	97.0802963666004	84.16815382835	151.412649656409	152.145833271823	101.642070565592	222.870398841591	93.434845868184	132.411642040879	72.3317073077785	151.931276440552
Aasdh	592.228006345052	193.276777487526	288.604392700637	164.604076964258	265.041019265892	253.678285028649	568.59191129887	305.954072567255	143.104643746311	712.910199168152	403.58644940472	303.463107023473	275.168826861511	252.230269968732
Aasdhppt	413.164611920876	514.945662551245	325.983725216931	378.039319966663	411.466917720232	402.229094089496	491.845796280416	299.971683097245	511.724069270502	342.605176201082	397.808283284494	348.130395283711	416.918049295792	293.107940746158
Aass	491.672611451006	283.264075324688	321.743920671079	326.203167052246	432.457915810986	514.07827389309	157.520960030403	160.417673109245	101.089111874883	136.66813933864	155.186649460967	128.171208557312	371.576466002864	63.235508056948
Aatf	460.113755781147	205.230769703463	248.624203175361	367.286906703055	454.69705024501	603.246818764371	216.101031507187	433.836505255934	388.236853464954	201.58081303825	364.461572782955	412.910591540473	291.537864412921	268.99659521334
Aatk	52.6629659529317	401.290533433459	112.965174520525	65.18649182506	7.46781731171624	3.35252882854201	39.2106729449032	16.2088086061583	284.158852750583	338.48099331731	23.9279908577499	77.5186600643187	63.2458433003035	295.7928761312
AB124611	183.725258998908	51.1311053451818	57.0156350986608	41.1715337346733	31.6030830795406	33.0580934413825	321.203143685144	45.3138479562279	43.9572839233134	30.5287077380139	68.9265792598942	53.0267996416025	46.5868025689201	48.8101097623418
Abat	35.3509492198187	68.1150835697412	277.950169008394	67.8146612488133	30.0808884129505	177.605898032414	47.1321063970131	79.8831587671713	56.8333844156154	67.633718733936	50.178998386792	50.788887392511	109.912667015104	79.2172220626542
Abca1	377.739195167649	1362.67088140469	2818.18558715693	1291.45963902712	1455.39737934048	5260.28150034164	3232.38672479671	2707.90742436778	2696.00093359015	2327.68714875548	751.133544061717	3175.08013739451	2392.64312673669	3918.81267801886
Abca12	68.061179112304	76.5384941811049	72.7066620606255	70.878304404901	43.753586324434	116.68641436331	108.814647114811	115.458592093468	35.5533485325901	55.4536609187366	79.8638371231334	65.2924835307724	62.0167331634454	80.9476577576285
Abca13	23.5430624333723	35.4016421423054	16.8153252668656	26.5774105425647	23.1219326266177	5.55274961329479	31.2581982632154	26.869669407531	25.9651299841371	26.3373722310456	25.0007677194721	28.8334079102245	31.7977170506621	32.8926193550338
Abca14	4.16038452536665	56.6632258230469	133.154215910296	43.2943312385324	7.69874953209712	35.7685094411758	0.86201459314289	23.7133940052715	1.9815615795404	1.49916766269905	41.9409079828816	3.51410283411918	14.3393415147605	13.8484041277682
Abca15	1.23851592369116	0	2.10388496257847	0	0	0	0	0	1.67790222525086	0	0	0	0	0
Abca16	24.0425714310863	22.6164832732796	19.92889660524	30.0070141874243	23.1404002978593	32.4910106344151	28.1519975923036	22.1541639684779	8.95813864476199	17.1133312843121	26.4052237949839	23.7927563837213	28.0800679925718	16.4846500999532
Abca17	17.2963755636784	56.7984853293386	131.721402649197	109.752540094419	43.1817999502286	10.4347033214889	2.21325032020162	115.557284209667	86.5597225439386	11.0543273488759	9.6845740030253	12.5440376899678	21.8878873836372	13.4287315377125
Abca2	863.365932606769	396.625435463793	729.084896888789	718.291172254303	668.212189897167	1380.93329551378	637.196379238559	530.127991952374	246.577608267189	1100.77013730343	360.800617890718	930.444405077597	383.484648177993	334.953730539212
Abca3	17955.5228941379	13716.0058725807	6600.6177792538	12763.730519777	18167.6920735815	9125.42311609485	12333.3088567367	10449.869798253	3555.02372979009	2750.98611762663	14250.0188506355	10676.2018051107	15603.7373171834	1871.50099569036
Abca4	90.1566883054947	103.992493951586	89.9491373247836	79.9344793271298	60.635072956526	63.1548500154136	121.474274643812	80.3979961762207	120.003182467914	158.219167034138	58.4998463968919	116.631334924214	63.1443166371215	100.366756774763
Abca5	2835.92968522303	2507.75645013471	3313.64000489326	2774.05963727926	2784.04152127402	5119.72397834603	2219.26499541625	2154.42856318817	2806.72252557141	5400.93582963726	1981.04647936156	2528.19626549001	2177.12770881619	4685.64959462156
Abca6	7.19270010440191	58.4405316367406	33.5308537420657	110.035033411431	33.1495203520988	375.198896680081	27.4885119811637	55.6282453234573	266.902419459019	335.417632463328	24.668879577198	50.1870407766425	97.6595929097322	525.282760738814
Abca7	96.1603784994274	347.933597989104	251.462585355413	215.128221840445	362.824769938428	113.572282414326	218.593771744631	186.49190309706	240.547895052822	164.844616781175	326.115308041126	323.964298747683	211.754969336902	398.733435562362
Abca8a	119.942182189399	928.199315802564	2403.83990829557	1054.05249032983	545.580260539819	2169.050247846	21.2613601262565	897.62435274587	2966.81353453284	5362.72804861972	453.115239078076	818.75967676935	695.245176904313	4076.38822224378
Abca8b	91.7864592471712	735.259449211244	829.685533448455	732.419217937912	340.334019010884	944.977909013722	85.1478175020971	416.67672650375	2432.4924524727	2037.02579807958	836.524591009925	398.696965046588	427.17019165876	2376.75007776016
Abca9	345.677400924922	349.360890584845	244.999597703232	193.667594252579	79.9569885444712	289.82228117324	160.778058613405	133.663091131347	456.749833196656	510.759125621604	164.989155760154	202.585691083492	171.267212851773	600.4899476451
Abcb10	140.332234940715	197.261050631376	403.668879743259	180.15206520552	85.9271930965601	104.048704570902	80.5236855340251	206.737986149799	261.777084793184	354.54927165694	201.353209007269	132.958494553435	116.048802484155	420.990867091939
Abcb11	0	0	0	0	0	0	0	0	0	0	0	0	0	0
Abcb1a	92.3326883578349	198.129467784587	424.944916688187	395.391818180767	85.5536175594007	60.434277240761	186.313971175446	255.357520286085	1299.85342874625	1704.25006771135	565.5519636259	786.564735545542	401.270979635114	1420.98469564611
Abcb1b	73.3532776995617	104.237362778379	124.484580216694	68.2607541820043	64.155761572243	117.442786184292	87.5771548579295	52.1939110133934	144.485411205125	96.3529550352237	81.2857534357775	77.8675190066839	113.785310085867	90.7196230734418
Abcb4	48.6988129671539	46.0812774231625	55.9663707438587	57.0000205777291	67.8553188525929	49.6230935469435	51.5349059320573	54.4620518887933	34.9797656320858	39.5790555505843	69.0526397788317	81.6544931358934	100.122776320057	36.5022027595224
Abcb5	8.64553860437893	7.30909838446383	8.43537792547866	5.3351678094868	10.4539771827403	0	8.79923359005274	7.06494419864119	0.841507727087119	0	3.80403491547417	4.23691937860246	6.41501477906201	0.792277602501978
Abcb6	127.846013764397	5.17235659974145	8.68753431640677	32.1317887708231	65.5745941024833	50.3952865933715	46.6207063596955	44.1259344337586	25.9013860836585	281.06081959373	28.7145913157584	147.905430595196	37.5077231088227	77.0226760441186
Abcb7	1345.49731202835	1070.88185872576	940.487715575104	1879.82871263966	1849.60821940377	1312.82983054897	1395.5168391612	1639.77093086371	955.329086013558	1243.7206912453	1534.75285726448	1084.38494097855	1944.90768222903	979.291363943009
Abcb8	237.552083195939	152.330063788338	142.416252709326	160.090080187979	172.603341227999	251.550741816938	60.9192667184429	169.407286333757	69.5192971339109	16.9352490976625	177.961260443135	238.807913186305	319.824557503888	112.229197098949
Abcb9	40.7207197499069	93.9936278463294	35.2977083675709	93.1757194353606	39.9325292520228	36.2937311817545	71.9625206340261	69.6227125745129	60.6319188223869	53.6153498970668	106.044951873952	120.948408546139	65.2141509813727	86.1932488588229
Abcc1	455.615001068756	830.293716597199	648.233402527798	557.512520962468	389.184290041326	826.63189195597	672.418015467731	1091.82350724389	663.377452286334	673.7857795697	401.70585542229	988.531233702395	473.746181892414	936.243989884267
Abcc10	142.796702448402	129.708452902061	127.308730457503	176.596835711221	243.910204324549	260.437018006248	166.577475995706	211.514930662944	168.381257825819	808.005219126884	317.216623708198	235.395955206278	161.122398903468	231.776127201257
Abcc12	11.8942976784121	0	0	0	0	1.84654642740724	0	0	0	3.38026771925197	0	0	0.730654302011164	0
Abcc2	25.1486859447204	76.3247532614236	129.975936447268	35.9508329533286	24.4181901704948	37.5995404132752	32.2200095368611	33.9768924400475	60.0164795449577	4.62106552353293	33.1812675506512	37.8105309203107	36.0725212854768	14.9696615363923
Abcc3	1082.16945271539	555.993007973352	647.097533729793	695.796611731095	494.389724345139	200.234685643139	1109.56326978507	584.237489744801	440.183338798132	164.479283573653	697.909883185083	1072.36454046804	986.022093101373	478.519850774957
Abcc4	748.859547955635	572.170861522888	515.93906866653	680.792694316437	1192.93272430938	312.066764072252	647.212199500428	840.189432532111	449.816191974734	736.917398478822	920.059458799574	932.267096533973	1103.71914143829	644.604620976232
Abcc5	1014.61100975926	1241.67967404682	1026.53468109115	795.030247916061	1346.02599548086	1561.14505729489	4035.58959443912	1980.31833691557	1612.41723263217	2745.57998422559	2157.90519036575	3214.00829873078	1686.39879870969	2039.76656080592
Abcc6	2.71702010529525	1.40664157238812	1.2183058302539	2.41185504235582	2.3758180213569	0	1.22666548007572	6.82902504666257	1.32858387460857	2.44811126289852	7.71439723129966	0.952993648513744	0	4.56901991143013
Abcc8	0	27.9611119755751	0	0.647196550616895	0	0	11.3310918567881	0	2.37712584566439	0	0	3.36461031295249	3.54090649150195	0
Abcc9	234.806838366063	416.582978360955	722.751356862509	598.970513302404	239.913075916475	129.085871193279	474.216861864857	163.235544590023	429.069976467416	822.185636161672	213.130033060495	390.514965530097	215.859436817655	560.500227019887
Abcd1	697.950209058646	531.772309552735	732.141210564648	747.164814942199	723.255794247646	424.892186970344	784.88942465487	807.294911440447	940.008632846764	753.908517742282	636.618097582686	602.931533160519	805.825784423325	901.992026269448
Abcd2	58.7812495298709	925.647289800401	193.607386947691	361.885420315984	93.6526969427957	194.173387955966	347.859833117247	384.788878500212	560.1571720494	1060.70156020873	202.315148212611	287.096767471867	308.603716797766	715.692185629537
Abcd3	4609.19674592804	3159.79566754874	3151.3328699815	3642.06063399387	4537.01652972679	2449.28567251824	3696.32866228509	4299.72807293509	2447.74645024384	2088.59202768063	4064.41037384862	3887.44198180583	5168.15091157688	2134.59124481655
Abcd4	255.178685418722	406.673496975407	234.097624966265	284.012925825835	281.171436156493	590.496111983329	530.891662644988	307.2666189359	292.010639565534	572.31404273754	381.525697084035	285.011295476052	323.374874556475	238.480863329628
Abce1	2419.49024093966	1640.4950675737	1243.6260734386	1606.93783682164	1823.97972656414	1529.68145611327	1535.88215086203	1344.30132089532	1620.03499781611	1475.8839800361	1957.36898881247	1368.34396014608	1643.45194683587	1089.17162013232
Abcf1	1323.59138556473	664.325162826157	751.791194998022	978.947874759252	945.809250261917	1020.17103761431	460.491353826558	597.362116793745	1171.3624676699	268.663460291187	761.058984500418	704.100898491753	872.429611588498	735.779367473559
Abcf2	661.520657871392	713.28062963596	483.712637531254	620.185461200226	1050.30666483436	352.798100821685	826.379006932334	701.686953251367	584.987761361467	506.215663475827	587.439788255542	602.963220500854	509.018825421203	638.950661548748
Abcf3	522.264306329434	392.202907311403	368.944154246944	471.342956906867	416.608144882907	470.50764797557	429.887876431088	311.785460707067	579.289003565208	438.360063250947	487.995615660233	367.690060059192	361.234419766787	921.756158426529
Abcg1	536.645390250011	833.201227447403	735.527426475384	339.35818526681	147.841962512134	82.8558888758586	666.75869907801	659.301357312066	881.638747863101	1623.29959059789	471.795926596684	321.749350040926	334.052644901823	976.191953075818
Abcg2	626.995861259789	579.781332400878	813.448831770724	401.960149822689	467.430843744068	151.758838893583	219.964792663862	436.150740339783	1220.22464319138	1440.49491283036	350.08727064033	358.803819853641	311.585237784206	1076.72719456814
Abcg3	24.2568445676639	39.5472355562642	92.3970447399584	42.3796129339445	6.12876250137872	9.50981650343069	22.194955125593	32.9786433612496	48.6679488807163	76.129694324775	1.85464422550078	8.2459364816418	11.6554470243226	68.4950708449936
Abcg4	1.36552007473819	2.44515897365339	6.0711314377539	1.57361530005336	3.5332526748106	15.0871573580483	11.4081394860665	1.14405490046177	4.5732520374052	4.83813259894836	10.9247592802985	0	3.16149595173534	30.3124027101883
Abcg5	0	0	0	3.43843383513966	0	0	13.3124440029525	2.36970440960653	0	0	0	0	0.746533779172537	0
Abcg8	0	10.3928125461969	0	3.35650833410966	0	0	40.3282392103931	0	0	1.66537966320178	0	0	0.731370104892805	0
Abhd10	209.36133924863	50.350997507956	185.501869561592	109.592732636992	60.2396932006933	143.219981303204	380.332737450556	325.92625478221	201.086653489888	128.197136389852	295.028875887233	132.384227221206	154.892114047927	159.647875701549
Abhd11	85.6907626021939	135.806512198108	93.5448523430158	114.159980645472	123.166180663025	73.5475846010154	117.032699663787	142.610414157035	108.19961096755	71.2655166977921	75.4931995348652	90.5773129689686	131.655483566622	196.523434490752
Abhd11os	0	0	24.2639920091648	3.27281611426387	0	0.940134205047511	1.1131686626395	0	7.4385071681344	0	0	1.730825039827	7.83129717613272	5.03123905033163
Abhd12	361.351701455066	261.157683974667	320.933686155185	170.635646032515	180.161617252172	193.040558162081	489.007233384999	382.542619084642	289.677969178638	608.792504093341	325.823243770307	301.742382337236	384.319610295788	553.62447093482
Abhd12b	27.5604270536744	41.4732059476741	44.5450388376882	42.1628076224668	39.6758804304802	22.9804015023908	46.3870603924169	46.4926768347693	34.6942309508547	21.8726695360009	64.009846459737	42.8978874195902	27.7826181870444	38.5876523815305
Abhd13	1515.78390519054	1149.58114733707	1339.41630636602	1583.37523690566	1524.4901214337	1158.88708470153	1143.8543682605	1385.05005667232	1307.88922144797	786.138659821963	1235.30799541035	1224.96640298886	1403.39659164316	1358.40995586899
Abhd14a	25.5678922048232	20.2483733080617	64.532954917203	30.587448775685	39.3209732833948	132.905581721683	20.7224367401233	34.5511067617173	37.2830287783862	13.8528193000984	76.4307571763788	55.1944903335241	43.1821941056942	39.3291705406526
Abhd14b	528.872212523359	856.177737623945	488.304610715702	516.995864677886	630.054318044883	1339.04707182577	489.841681939494	441.601540392558	786.928823947613	686.618050819748	705.060746379899	631.055423525641	790.142201649247	847.190591728185
Abhd15	73.2696380628481	38.0237025312292	19.8969358442698	18.9382386687883	104.959950193301	12.7036659855936	69.9339075479707	12.1018853841178	4.13944603857278	19.3707282628363	28.9806535419509	19.619813436734	28.791958567441	33.7516185551613
Abhd16a	358.338318907023	600.798088540365	258.021253301499	362.965755383646	509.642783333167	270.569465807208	566.73897104653	475.745697361146	565.760258182449	395.897688773792	324.386123963887	831.726651160883	811.914787062198	753.83134861614
Abhd16b	1.19900043490352	3.22602952505853	0	0	0	0	0	2.01495312017872	3.36125320234604	0	8.59839133770983	0	0.921669197243777	0
Abhd17a	42.13791766437	43.0084052035604	23.4584414067954	30.0879955816191	9.39463193790735	54.2404400103179	79.5218233314328	42.6935415886234	41.4116456548443	18.5551545459413	24.6868744208385	35.462581479224	7.1507806810935	35.2479881554125
Abhd17b	868.240611778622	748.074649373056	655.879958436748	739.218341491485	838.000157527501	501.101724844886	876.790222518127	568.821985979268	622.599579812351	716.332430650501	614.177392488014	682.040564463872	769.168525102344	700.778313083769
Abhd17c	514.775951544923	566.925987701413	707.89431171591	607.338498442383	380.689077041558	845.665791916807	738.428243403183	731.655044908769	551.585418819029	1193.95931084255	514.219566421523	465.344732723722	567.026699886359	809.660964683981
Abhd18	369.478188418213	390.493103003746	402.637689988872	326.033285602073	337.701761520403	457.980032989223	463.038096945178	323.709817134257	291.415109396874	269.592791695998	307.689436636922	541.521358758131	356.43673340006	329.768200925835
Abhd2	96166.8977862562	64830.9695014689	36275.5160938253	59316.0245630819	77855.7766817047	44358.2829575761	54630.5366666502	53947.3833037244	28576.6494764566	19725.9557251127	75511.9329350499	39794.0303678912	69947.2764934252	16589.5108754796
Abhd3	1.49764461411157	23.8455825977571	37.8788209654601	19.1395585350604	2.51586731466002	10.5143729339221	154.090763093664	12.1107713589968	27.5931046936066	9.42417816280907	28.6079917539982	16.4160466836407	20.7512310057492	134.995449576037
Abhd4	1244.48261660921	864.583202987322	1033.73063583463	987.444611591917	1094.26894421643	930.995122783493	888.792847712807	863.42199281245	772.916234807541	846.345248671197	623.320450521287	1032.99777518431	958.227540973525	584.384953058615
Abhd5	2190.74157705222	2297.56266102339	2013.37071239282	2149.2855368293	2863.47075779827	2558.66560167726	2071.23138452762	2767.06607993454	2163.01174086167	2713.06586531313	2333.57193732083	2103.9976507887	2314.13180516389	1830.15724533323
Abhd6	167.359227911685	98.4267981179901	197.634770997103	178.880947893115	256.311069779571	174.198562204359	187.28492785836	52.6498343468285	117.642732913779	104.922003469028	145.327206068582	210.854295537876	125.822755916403	79.788523071854
Abhd8	116.794254750056	61.5050424956263	84.3996429219602	53.5466904830689	114.387924970328	134.094779550419	89.3303356972543	76.7089033311934	76.3887276982179	166.974677581656	234.263998243816	93.0698920498436	112.717927670164	66.8382696453649
Abi1	2052.87066889919	1588.23825690073	2589.22807081293	1427.68559440292	1492.90804465256	1162.96919622378	1645.07982354376	1634.72828562268	2923.22809427492	2030.56885567529	1822.97508058706	940.541080306368	1454.07033877039	2455.18143938439
Abi2	2053.38933999814	2720.16777483207	1757.7307280609	1926.26088913554	2260.29987057686	2443.98408987046	1485.46979299149	2359.95101731404	2616.68575244112	1282.35858738604	2536.10314038061	1311.89558678921	1986.15620283766	2903.95738245378
Abi3	36.0873995805336	296.174812169627	246.624605614664	364.365367719975	203.527382368407	269.308339683115	180.580995387938	302.022809448238	914.481418465799	823.235459018739	151.189261851149	290.41575426272	229.742756732009	657.398499777565
Abi3bp	856.439381942409	1825.83831195366	2278.30239847849	2064.94265860882	1293.22912138183	1365.18392516679	140.274293496487	1124.55822358647	5054.42304482577	3972.15070817328	964.735933624481	819.438943400998	992.850765995838	4631.92365266019
Abl1	979.32164417786	678.876678384355	1533.53640787203	897.678764240077	1120.37481694359	1342.63742861039	776.661954222795	1014.92196540677	1550.30756169237	1253.79880477371	1162.17394017718	1193.42530658625	1282.47549767307	1822.50151928591
Abl2	1161.51201172475	1153.63437457599	427.396781169582	1155.82645771167	664.194388927844	1054.76547289658	781.562866861701	1580.65338688919	1381.89856835377	423.828747163177	657.72704096489	942.193397031955	1023.86472022908	754.826836336089
Ablim1	712.745655109428	2253.91522337225	3321.23465749618	2265.53276916221	1644.82717009076	1692.56991967575	1791.78303281942	1911.84332499575	5575.19071974891	4184.16016158294	1906.58752861056	1882.37523202063	1757.22634595839	4475.9090864431
Ablim2	103.189613938812	135.642708381384	130.095884508155	94.2038762125922	133.832197998232	111.923168556133	174.104300435155	143.725146823854	135.837125177739	204.865141058891	106.94706591491	96.8190931650438	110.801629562613	92.3757085670715
Ablim3	91.002534905025	676.051252328259	615.791557437864	639.375749991581	244.311734550362	785.424621271632	216.698730896123	491.6194198243	1002.45732055499	834.190684663411	303.270927284297	188.464434429783	309.534350888066	1280.96506528888
Abo	0	4.21586163805481	0	0	0	0	0	0	0	0	0	0	0	0
Abr	2014.82992611587	1647.43693471457	2287.42470795869	2183.43211928812	2468.86708233831	1976.09885779541	1835.55277417319	1495.69742125299	1605.99129196748	1536.73451294298	911.317667747652	777.885115722231	1903.75454892404	1847.75734829795
Abra	34.7507171756325	32.4678855749545	30.6113219182795	43.659321716923	63.8351146360859	21.0445950106572	28.7903357510586	43.3165933260043	106.67588982247	49.4772841934878	34.1633059134901	30.4578340541533	48.3054395009363	14.2373798953032
Abracl	357.56691851473	147.0092944505	196.23572790248	276.462482837427	205.5135603983	109.59289850538	183.059832160719	123.35547132799	277.274945559287	131.097296848918	146.576629166976	104.995862444521	145.787071328985	89.2281397440615
Abraxas1	86.8081610825184	122.013740120102	128.767956616314	144.308717006523	327.624568967123	184.580958701839	147.151594568664	62.3965649724806	112.394521949377	109.303994361056	76.5794652804958	351.989664161653	149.120681710637	77.9922538608912
Abraxas2	1007.83254606413	481.059177060613	317.073241838129	604.745055595102	847.517285274029	594.064834464705	940.128852761554	435.304224106055	475.992808065969	697.836202816751	705.749923426136	785.450688397746	624.851698125185	435.563761076704
Abt1	165.785303506346	292.357706296473	191.271363101048	208.399420674471	225.344341031871	214.620958915508	210.672957020801	244.022671637922	283.155491061241	303.373473523898	277.879878769305	244.366057313494	186.503244383494	210.049414625195
Abtb1	160.097295092339	470.981329941459	117.660406798848	100.716928200099	223.392763111347	147.189539919105	231.137645871247	163.058527773877	129.87186316925	169.132136515366	204.042883340922	165.912923734791	111.170700369198	111.178127291291
Abtb2	21.2986979869959	27.2897084357078	115.505991840412	47.9959478426274	72.8771798984766	86.280759425575	59.7241320991239	52.4610254418632	31.7944046156413	295.765086479854	18.878973369038	81.9085134839192	12.490422137871	54.0230017207273
AC013548.1	0	0	0	0	0	0	0	0	0	0	0	0	0	0
AC019302.1	9.60969757652014	13.412615461983	3.61424453440424	1.79248627997964	0.584432201758315	54.1547625853475	2.44444908694286	20.4241244093415	10.1119791792247	2.41454310139137	21.2876838485316	6.94106489665588	11.1580746176086	7.26817507547648
AC022775.1	54.6098427453941	63.0357781350215	65.3561819947424	57.8570907032813	114.093987618079	72.7008455793086	98.1620611290802	73.6063273162121	42.8595677687089	57.767500187854	59.9292915829292	73.4884230738047	66.9725545766216	88.8902683635913
AC022775.2	24.1939228829563	22.396548785602	27.5939925276591	34.9387714962755	16.5029000123594	7.99413179655832	17.4205018904107	7.0669852817146	3.40976109014141	8.31320657723194	25.0175404758973	12.6845595855554	15.6562692040087	4.81560199537116
AC025913.1	0	0	0	0	0	0	0	0	0.846043858212784	0	0	0.840501616543498	0	0
AC027184.1	0	0	0	0	0	0	0	0	0	0	0	0	0	0
AC034099.1	4537.43497815888	3720.32215360093	2455.88605224719	2615.03543818349	2402.82192112098	1638.70069499467	4374.31740567666	3642.17113220302	2255.30943481553	3014.99533168602	3672.74867565767	2343.03642215143	3472.7978718958	1841.3710811496
AC069561.1	6.22127135780276	0	2.1099539624629	2.16023106031951	4.2018908631384	0	1.10955960896335	5.05274663362314	0	1.95331534103441	3.79763281780391	0	1.84075462965013	0.796982825368926
AC073947.1	4.82631485446172	5.3002461689288	0	1.05721921244446	3.10526237255939	2.30800513398231	4.32224220966124	4.03432973818329	1.697284577465	2.11705945399562	4.7644804510176	5.9276015312877	1.84223856145956	1.61210728349392
AC073947.2	2.50175077418319	0	0	1.05327331419978	0	2.5401937644518	3.31215550535071	0	0	0	0.925057680535742	1.65605268427948	0	0.778584070289879
AC074315.1	0	0	0	0	0	0	0	0	0	0	0	0	0	0
AC084822.1	214.842032575481	175.977632004912	131.006137854051	163.467452854513	187.769179622009	207.528313561976	264.147498943263	219.236706630834	87.3813402324567	180.996676378376	181.876383621501	242.814884798635	192.659531860938	190.810090819809
AC087064.2	31.663273363217	17.6690055529332	16.5069343872652	25.7048245382586	19.6244260026477	44.3806586226874	49.5228859542365	10.8498556938809	72.9868255500501	70.4219309729908	19.4207092894388	20.3930273770964	26.3719983427301	59.3878906310642
AC087559.1	0	0	0	0	0	0	0	0	0	0	0	0	0	0
AC087559.2	0	0	0	0	0	0	0	0	0	0	0	0	0	0
AC087559.3	1.22091181373388	0	0	0	0	0	0	0	0	0	0	0	0	0
AC087902.1	0	0	0	0	0	0	0	0	0	0	0	0	0	0
AC087902.2	0	0	0	0	0	0	0	0	0	0	0	0	0	0
AC087902.3	0	0	0	0	0	5.88308144932859	0	2.02543252959905	1.70384078949883	3.01493145376184	0	0	3.68822043877198	3.19670920861084
AC093022.5	20.7910418526674	3.15635587995876	20.1472794382195	12.7924348460372	5.23904812144993	6.99863936639739	19.5772043342052	10.0685744436157	5.09393471910824	20.4206421289357	6.6700151074984	7.62166306939319	17.4560083145059	7.99306608706086
AC098718.1	0	0	0	0	0	0	0	0	0	0	0	0	0	0
AC098719.1	0	0	0	0	0	0	0	0	0	0	0	0	0	0
AC098742.1	0	0	0	0	0	0	0	0	0	0	0	0	0	0
AC098884.1	8.19991791363185	21.0062918269087	2.54501987087058	6.53766835685953	6.30723667303166	2.14312221150538	12.5797508564051	18.8075705687439	8.69778975485804	5.02077302310408	2.3133223310669	2.03759354947995	3.79894743315006	6.21675025508501
AC099572.1	0	0	0	3.19872717846998	0	0	9.81286733965226	0	0	4.01045848166223	2.87323465286159	0.841574362257058	4.59407509721243	0.797934072367333
AC099572.2	0	0	0	0	0	0	0	0	0	0	0	0	0	0
AC099612.1	0	0	0	0	0	0	0	0	0	0	0	0	0	0
AC099612.2	0	0	0	0	0	0	0	0	0	0	0	0	0	0
AC099629.1	0	0	0	0	0	0	1.09174407831376	1.00542775645837	0.85166822360695	0	0.952362873305093	0	0	0
AC099645.1	1.19705426023132	1.07423925139378	0	0	0	0	0	0	0.845543497259825	0	0	0	0.920147497103389	0
AC099934.1	0	32.3858083761174	19.9929217333351	5.24514278438102	0	0	6.56126975516586	0	15.9924907409434	0	0	0	0	0
AC099934.2	42.9192752585225	53.5716299392164	82.2967820976776	18.0581882205716	14.5996715107539	9.40071738868876	0	0	26.1342295157719	28.3822866927449	0	41.48078435561	68.7606995259459	84.7819940335944
AC100733.1	0	0	0	0	0	0	0	0	0	0	0	0	0	0
AC101205.1	0	0	0	1.07029657473237	0	0	1.09481090991185	0	0	0	0	0.844443476338604	0	0.793697078924874
AC101205.2	0	0	0	0	0	0	0	0	0	0	0	0	0	0
AC101713.1	0	1.0344544565093	0	1.07099983649169	0	0	1.09859134469876	0	0	0	0	1.7034572901147	0	0
AC101945.1	0	0	0	0	0	0	0	0	0	0	0	0	0	0
AC101945.3	0	0	0	1.05922053948295	0	0	0	0	0	0	0	0.845951464033265	0	0
AC102103.2	0	0	0	0	0	0	0	0	0	0	0	0	0	0
AC102176.1	0	0	0	0	0	0	0	0	0	0	0	0	0	0
AC102176.2	0	0	0	0	0	0	0	0	0	0	0	0	0	0
AC102176.3	45.2068098167556	44.4386154138272	25.2200447545579	18.1918549316595	18.9211383823223	49.7055645916241	53.4720679375043	19.1603352890365	14.9499160729751	15.3038279490673	24.547922509239	40.7396513079449	29.1748611484033	21.1804231779211
AC102195.2	13.2930309379627	18.1896876550112	10.6036484825403	12.7401932721575	12.4080658396652	11.6757343342465	21.7139053769757	25.3223069229239	10.9897343805984	23.9287535945689	8.57678893045872	25.2095161603783	18.4012457355555	6.38815150779312
AC102195.3	360.995909630691	454.48663066103	378.624630066071	384.666812554491	244.332237095172	336.892162652942	179.88840481696	270.672608446028	389.390476495018	373.63427377144	199.977449449236	170.663531793557	297.18094193556	416.914602800411
AC102262.1	0	0	0	0	0	0	0	1.00858710796312	0	0	0	0	0	0
AC102264.1	0	0	0	0	0	0	0	0	0	0	0	0	0	0
AC102291.1	0	0	0	0	0	0	0	0	0	0	0	0	0	0
AC102291.2	0	1.0539654095137	0	0	1.04055119720802	1.20084153967506	0	0	0	0	0.952512566427832	0	0	0
AC102291.3	0	0	0	0	0	0	0	0	0	0	0	0	0	0
AC102327.1	13.424465998976	10.4716478086647	14.8102002782737	9.61700898433732	0	20.7222122042401	10.8718714584794	5.07238283705923	8.56338410026516	7.17283509100124	11.480724922557	7.62956648921958	6.43964420664162	8.80282443508453
AC102334.2	0	0	0	1.05964149315249	0	0	0	0	0.84762238143436	0	0	0	0	0
AC102368.1	0	0	0	0	0	0	0	0	0	0	0	0	0	0
AC102569.1	12.2060597573554	11.9727280032744	10.2353613186947	11.5073562200418	18.6081705581995	14.6365322851062	29.9049965018181	6.03036238115547	9.31229321833899	7.65427102820625	21.6288362801943	15.7205499176038	4.30875852925149	12.8525776855123
AC102603.1	0	0	0	0	0	0	0	0	0	0	0	0	0	0
AC102676.1	0	0	0	0	1.04637036931407	0	1.09253565403241	0	0	0	0	0	0	1.59554543668016
AC102689.1	1.22853068791696	1.06322023007839	0	0	0	2.35649242636647	0	1.01731410640521	0	0	0	0	0	0
AC102815.2	8.46541742292485	2.13481170487046	5.27230057341565	10.5439399371185	7.24202981272967	0	1.09281366070777	3.02077283928347	5.91825645951043	4.13369684391799	2.86975357611109	6.79300399429657	2.72927256192204	0.789406761425126
AC102847.1	5.4904434189854	8.29715943378483	51.0090909352181	0	6.70506812696771	5.26071908617688	14.5249129291594	33.7553595376107	6.51635251351642	13.672328627231	0	0.543508816710599	0.590043075677897	11.7685294076692
AC102914.1	0	11.9143434403301	0	3.17046812346673	0	8.9504731414625	2.20009512469269	14.0398529807663	4.25839056113379	15.6594535820063	3.88630569762425	10.9305721301237	4.57422838104087	2.37214536176873
AC103672.1	0	0	0	0	0	0	0	0	0	0	0	0	0	0
AC103672.2	0	0	0	0	0	0	0	0	0	0	0.952512566427832	0	0	0
AC103674.2	0	0	0	0	0	0	0	0	0	0	0	0	0	0
AC103674.3	0	0	0	0	0	0	0	0	0	0	0	0	0	0
AC103674.4	0	1.06274254078016	0	0	0	2.33540704531702	0	0	0	0	0	0	0	0
AC105324.1	0	0	0	0	0	0	0	0	0	0	0	0	0	0
AC106830.1	0	0	0	0	0	0	0	0	0	0	0	0	0	0
AC106830.2	2.48797406093957	1.05073323278308	2.11054584984163	0	0	0	0	0	0	0.98610268850278	0	0.849734297494371	0.915567060398369	0
AC107232.1	3.722240722817	1.05068596242067	2.10929968679095	1.06871447984466	1.04663871609917	1.20712846604027	0	1.01013397373921	0	1.96586657318036	0.954318096471335	2.54196996946364	0	0.789752909944774
AC107369.1	0	0	0	0	0	0	2.19629388177762	0	0.843917578254356	0	0	0	0	0
AC107369.2	0	0	0	0	0	0	0	0	0	0	0	0.84226925719463	0	0
AC107452.1	0	0	0	0	0	0	0	0	0	0	0	0	0	0
AC107452.2	0	2.12339784172134	0	0	0	0	2.17939016049951	0	0	0	0	0	0	0
AC107711.5	0	0	0	0	1.04055119720802	0	0	0	0	0	0	0	0	0
AC107742.3	2440.19272103437	2042.28483218619	2062.62885021316	1865.06939197792	2025.1984314073	1650.77271896605	1527.21019115643	1916.24731406081	1523.00646638206	2751.14138127724	1787.74389871152	2051.98434462807	2012.53753953757	1261.80451606573
AC107757.4	0	0	0	0	0	0	0	0	0	0	0	0	0	0
AC108858.2	1.22770458978386	1.05036029664403	0	0	1.04327539628677	0	0	1.00799412397683	0.845519165212383	0	3.83321376256644	0	0.917636659296844	1.58400373605818
AC108945.1	2.45304142663906	0	0	1.06385120726619	0	8.40589077772541	2.195381518834	3.02576132388935	0	1.00441910963703	0	10.1072310863356	0	4.79079978235927
AC109138.1	29.6606909963328	10.8390068809106	2.1322878573821	16.9056940743385	49.7057874254628	2.31644881549201	3.21653135220819	12.0065054477704	10.0163321544061	2.15027486990583	23.9641688864496	18.3823267128593	22.3084185349972	16.8635956958358
AC109138.4	426.772379728346	160.870675143568	49.033697750935	216.984433661466	262.343766139757	120.456747059392	69.0992595711147	160.20947970074	26.4039380067131	8.91851112305986	153.033769174394	182.259306048589	184.841414157038	11.2752250578521
AC109138.5	0	0	0	0	0	0	0	0	0	0	0	0	1.83339704306146	0
AC109138.6	26.9834556930296	29.5110314663837	56.9991835508487	35.1070898397844	57.2303158464411	54.0378692853776	25.246887466591	45.3864198583403	22.7952439903859	16.0707057541924	68.5809047828039	50.5361554316778	29.3343526889833	27.1478654333692
AC109138.7	1455.1938584559	918.689683754802	590.622672284197	714.83935317308	310.653347454357	1085.7890629263	1216.52696014855	1175.17568349421	339.958225677422	327.301239592962	1706.04037117748	982.929880551706	1585.87944221029	392.697212685572
AC109153.1	0	0	0	0	0	0	0	0	0	0	0.952512566427831	0	0	0
AC109172.1	0	0	0	0	0	0	0	0	0	0	0	0	0	0.798466630393211
AC109172.2	0	0	0	0	0	0	0	0	0	0	0	0	0	0
AC109244.1	0	0	0	0	0	0	0	0	0	0	0	0	0	0
AC109244.2	0	0	0	0	0	0	0	0	0	0	0	0	0	0
AC110176.1	0	0	0	0	0	0	0	0	0	0	0	0	0	0
AC110211.2	0	4.169692096627	0	0	0	0	0	0	16.1926425083688	0	0	2.55969692871743	0	2.36842915624305
AC110514.1	551.854398807356	732.512278839386	879.738439242972	576.099716737403	592.317350670998	832.644538051252	505.35520863311	829.35016533205	335.753945751124	512.781092911201	469.879629909387	796.406426874051	591.799207531644	545.674042742409
AC112680.1	8.57797961754428	2.09542769773672	6.3384379170357	6.41756274995562	5.23692680108784	7.09875284498158	6.56112823657934	10.1033112249274	12.7400538846221	6.03562812034829	8.56973036691423	1.69247106183226	7.35803898537054	4.77094257904682
AC112683.1	202.51895427444	147.139651154554	165.569710306523	164.313525593785	278.34774853311	97.4927853411501	203.592489965828	132.729781341639	111.666968169509	101.694598043427	173.917172523652	193.428658770046	149.024868519372	135.173916253954
AC112683.2	0	0	0	0	0	0	0	0	0.844268295940217	0	0	0	0	0
AC112683.3	12.0555985036589	20.359635488078	18.1202329585266	18.0374001406987	29.0816877119839	25.7055058396048	18.3648625664295	26.1215302601505	11.0029698923867	28.0556167732896	17.1353499883376	21.7232841556873	14.82553937896	16.8367945349443
AC112683.4	0	0	0	1.04782158411662	2.05122943530039	0	2.16724446043818	0	0	2.1906779411787	0	0	0	0
AC112935.1	7.34183574193674	1.03970331532438	2.11231704898477	7.54237588886133	6.28117885733768	0	54.4287089933706	0	0	0	3.82787102672599	7.56964195192022	4.61553241569791	1.58855946275792
AC112943.1	12.2728037069718	43.7893861971074	11.6586549439823	39.6491651026005	74.5394819165921	48.6714990289816	89.3293223489304	11.1770101802127	11.0902065698267	5.9437370609918	24.7877948724622	11.8311167654229	13.8325975312085	4.76637731992678
AC112945.1	6.07888077871257	1.07448713354235	1.06205401331035	1.06044704545912	2.07721231414982	1.15688642460526	3.30124635115706	0	0	0	0.964209515678449	2.55411593089011	4.5848473412844	0
AC112972.1	0	0	0	0	0	0	0	0	0	0	0	0	0	0
AC113031.1	0	0	0	1.06385120726619	0	0	0	0	0	0	0	0	0	0
AC113031.2	0	0	0	0	0	0	0	0	0	0	0	0	0	0
AC113031.3	0	0	0	0	0	0	0	0	0	0	0	0	0	0
AC113031.4	0	0	0	0	0	0	0	0	0	0	0	0	0	0
AC113031.8	0	0	0	0	0	0	0	0	0	0	0	0	0	0
AC113060.1	0	0	22.3292109209067	4.21043295909426	1.03114381759381	0	15.2540946478929	1.00907725597248	0	0	4.82353786504916	0	1.8355946870769	5.61952107139838
AC113063.1	1.21194187414866	2.17566218267198	0	3.1827850189733	12.5079154688066	52.262271699897	17.5772825759594	3.03955316691344	0	0	0	5.9091371549182	3.69478572835265	1.59626374848658
AC113102.1	0	0	0	0	0	0	0	0	0	0	0	0	0	0
AC113102.2	1.22652071331953	0	0	0	0	0	0	0	0	0	0	0	0	0
AC113124.1	106.01350177104	225.665029023827	232.108414757736	202.268007544548	293.04944751244	152.057313209171	361.935592589557	266.377218248793	107.825355536644	440.637408380431	255.259124595471	193.598817106148	168.089658331105	236.752190261597
AC113125.1	1.21345411226984	4.23032951771186	1.05381926015078	1.06066954794429	5.19384475437574	0	2.18538947162353	1.00994143281041	0.847255761783616	7.1165083500078	0	1.68970034358279	2.74503015668168	0
AC113125.2	13.5603422776677	3.18435444940792	15.7612827494678	5.34491809621502	11.5064385714283	1.15839277327101	13.2279349002982	5.02451968795555	2.54460182192724	12.9802911159443	12.5451015016336	6.76740473327049	11.0721316150834	3.97309057379885
AC113177.1	2.4358916098603	0	0	2.12906626652998	2.08240067970913	0	0	1.01026401875723	3.39091405018866	0	0	0	0	0
AC113198.1	0	0	0	0	0	0	0	0	0	0	0	0	0	0
AC113292.1	45.9774179848537	72.8428660215792	143.047512221604	91.6713431920714	39.4412489285183	29.2392088917545	107.898098085899	67.7543399703882	240.290209669143	44.6690373910778	90.2128296539625	54.6290738671114	91.4125573958582	96.9037758834321
AC113292.2	95.1736151198102	36.1778517801974	115.784006259145	40.7108310074124	139.541739682493	318.35692561724	167.339420836098	82.8646862579008	189.11756618001	140.640552737976	120.783753994139	128.720304430835	134.876518736224	57.1885130519097
AC113292.3	0	0	0	0	3.12165359162406	0	26.344578226008	1.00858710796312	0	6.02651465782217	0	0	0	0
AC113292.4	77.7828187346958	32.5256295040596	37.6900287023132	145.038099874557	167.192694159729	21.6594054297315	311.687055063399	72.3642388329003	11.0996979248415	10.6680345422311	213.212873913446	122.169140266148	203.713108304787	11.1309403783353
AC113305.1	0	6.41480982394444	0	0	0	0	0	0	2.49409693509663	0	0	0	0	0.799353719819034
AC113329.1	0	0	0	0	0	2.36062203451651	0	2.05226127336544	0	0	0	0	0	0
AC113536.1	576.008104219035	383.097027415195	122.073635499036	199.359163491528	342.287145370282	280.608459045133	177.377030144681	206.58199912937	46.3141890620499	28.2352833560848	292.172102993457	418.058957786218	227.210560702187	106.043752223532
AC113593.1	0	0	0	0	0	0	0	0	0	0	0	0	0	0
AC113593.2	0	0	0	0	0	0	0	0	0	0	0	0	0	0
AC113593.3	0	0	0	0	0	0	0	0	0	0	0	0	0	0
AC113593.4	0	0	0	0	0	0	0	0	0	0	0	0	0	0
AC113593.5	0	0	0	0	0	0	0	0	0	0	0	0	0	0
AC114008.1	0	1.04884169221802	5.27566008782326	1.06730129468153	1.04267201148318	0	5.4574918093971	5.01863630676611	0.850749874904314	3.02245651124981	0.951544253821549	0.842699543656718	3.67573465018583	5.5772554346903
AC114008.2	1.22652071331953	0	0	0	0	0	0	0	0	0	0	0	0	0
AC114572.1	0	0	0	0	0	0	0	0	0	0	0	0	0	0
AC114916.1	0	0	0	0	0	0	0	0	0	0	0	0	0	0
AC115005.1	0	3.16189622854111	0	0	0	0	1.097690759417	1.00858710796312	0	0	0	0.84226925719463	0	0
AC115291.1	1.22652071331953	0	0	0	0	0	0	0	0	0	0	0	0	0
AC115291.2	0	0	0	0	0	0	0	0	0	0	0	0	0	0
AC115357.1	0	0	0	0	0	0	0	0	0	0	0	0	0	0
AC115735.1	1.2344099897004	109.217533301787	44.3473124050175	67.8757307311593	10.4922695993645	17.9299013873786	21.9318106046973	22.313161369675	25.4826421311352	22.5955325039839	68.6480824065388	22.0164903036132	32.221666244098	25.321413931284
AC115735.2	4.96958419595999	9.50740069933144	12.7184019489631	5.34449548570313	3.15236326922844	4.92996937958871	2.21688236227288	5.02085174558395	4.19454816178713	1.94465442242507	7.58431270353844	0.840193336758257	3.6478735858765	5.51186424973377
AC115784.1	0	0	0	0	0	0	0	0	0	0	0	0	0	0
AC115878.1	0	0	0	0	0	0	4.4748928635282	2.02849475765014	0.84131815222515	0.985818928971153	1.91958348006045	0	2.74822534375029	1.58212513184126
AC116319.1	0	0	0	0	0	0	0	0	0	0	0	0	0	0
AC116319.2	0	0	0	0	0	0	0	0	0	0	0	0	0	0
AC116487.2	1.23056950691611	0	0	0	0	0	1.10464610972182	7.05324881387758	1.6848780857126	0	0.955184397424794	0	0	7.11987871934011
AC116591.1	0	0	0	0	0	0	0	0	0	0	0	0	0	0
AC116797.1	0	0	23.2833651541141	0	0	0	0	0	1.67742288380219	0	0	0	2.76100698527924	0
AC116797.2	18.7980195257482	36.3181091616792	0	20.3786436820965	41.9144207798336	43.6208552599385	34.5354278498131	45.3412498077765	16.6294708091338	15.4001930446305	20.8329535169922	49.8927630319489	21.965589227407	15.8367494992189
AC117188.1	51.6290513293154	11.2739663539623	2.14175223910448	18.2658587251349	30.5240070480494	47.6253271773476	16.2079672764394	33.519292106392	0	3.09891230140024	66.6334548379019	11.8960165489632	3.70298572465485	0
AC117188.2	4.93528731674971	8.29159490037628	14.7495896252201	0	16.7859651035244	16.8074572155955	4.38900157697463	14.1224582351988	0	0	21.8330462759456	0	11.0143630853062	0
AC117188.3	255.852411337424	305.422524636108	247.156465532555	218.006902807007	259.886508191398	254.619656819503	283.540319424769	349.799127274428	189.450268876959	232.677611765216	248.301885510437	308.578203033402	154.79352419774	130.213711070229
AC117202.1	0	0	0	0	0	0	0	0	0	0	0	0	0	0
AC117202.3	0	0	0	0	0	0	0	0	0	0	0	0	0	0
AC117224.1	0	0	0	0	0	0	0	0	0	0	0	1.68453851438926	0	0
AC117588.1	9.6149990518043	5.35715657020143	11.8076839000802	2.11543452746076	7.23673943280665	3.45879676655212	0	3.03537989082358	0	0	3.83494785336062	5.0747601390875	21.3560600579623	2.42763313871077
AC117588.2	0	0	0	0	0	0	0	0	0	0	0	0	0	0
AC117588.3	0	0	0	0	0	0	0	0	0	0	0	0	0	0
AC117622.1	53.0820435300953	46.7543272830378	69.6355912058715	56.8691018424	66.1869438833994	79.9498932356296	72.4361748797258	79.4991653125039	32.1117433698697	79.8049519310031	75.8183739711235	44.0489298215509	49.8231298528739	44.6083253021147
AC117831.1	0	0	0	0	0	0	0	0	0	0	0	0	0	0
AC118227.1	0	0	0	0	0	0	0	0	0	0	4.76256283213916	0	0	0
AC118250.1	0	0	0	0	0	0	0	0	0	0	0	0	0	0
AC118250.2	0	0	0	0	0	0	0	0	0	0	0	0	0	0
AC118475.1	11.1133152121076	21.1581767520178	17.884331089193	45.8933083166905	49.9672665039014	0	12.165289916405	16.1252760505016	80.0350915796782	32.6927684198282	51.7011156970214	10.1638773089259	21.9963114361428	16.5653526186301
AC118542.1	0	0	0	0	0	0	0	0	0.844268295940217	0	0	0	0	0
AC118646.1	0	13.9531456169403	0	1.05847083602166	2.06603020463354	0	0	25.0133427358007	0	0	14.4871913563202	4.20085278660323	3.6675190769805	0.790988604153454
AC118646.2	0	0	0	4.26743802749931	0	0	1.09459552273338	0	0	0	0	0	0	0
AC118710.1	0	0	0	0	0	0	0	0	0	0	0	0	0	0
AC118710.2	0	0	0	1.06730166834664	0	0	0	1.00532646416814	0	0	0	0	0	0
AC118710.4	0	0	0	0	0	0	0	0	0	0	0	0	0	0
AC118710.5	0	0	0	0	0	0	0	0	0	0	0	0	0	0
AC118733.1	0	0	0	0	0	0	0	0	0	40.1611176145693	0	0	0	6.39022170385804
AC118928.1	0	0	0	0	0	0	0	0	0	0	0	0	0	0
AC119177.1	0	0	0	0	0	0	0	0	0	0	0	0	0	0
AC119573.1	0	0	0	0	0	0	0	0	0	0	0	0	0	0
AC119928.1	96.4633420394621	152.716124935346	198.433360875198	107.59063794028	79.9472420096113	108.954816515526	118.534545897756	145.895771349768	194.859460079929	146.094971517795	112.928410301373	90.443198505618	94.2306705021829	104.161249295214
AC119928.2	513.575299238033	514.276877392658	587.75674675296	386.588827715659	644.664214566157	664.780251897566	607.843701785582	627.171213221276	336.257626077693	346.572574051227	498.255646796218	570.396125547924	424.81306829017	349.785455008718
AC119935.1	0	0	0	0	0	0	0	0	0	0	0	0	0	0
AC119959.1	0	1.06493703998705	1.0589405975226	1.06649286273981	0	1.14648878383906	0	1.01450386593107	0	1.02209545950461	0	0	0.923111744502415	0
AC119987.1	0	0	0	0	0	0	0	0	0	0	0	0	0	0
AC119998.1	52.7962220438078	22.1567040483593	44.3796292425367	43.6640737317605	61.4575112156741	52.1152498863802	62.6346086335601	40.3861922320315	44.7935883668464	46.2521901792263	30.5126689067985	54.8054578314465	45.8834472712605	51.9552730531636
AC120011.1	0	0	0	0	0	0	0	0	0	0	0	0	0	0
AC120153.1	0	0	2.11091488798965	0	0	0	0	0	0	0.992762996635431	0.957078144199991	0.848160021357358	0	0
AC120375.2	49.9435503666055	46.5588442218068	39.7041605141962	62.6792252331449	227.923567277689	220.086263607614	63.9744088566744	123.672603772267	16.1368163230228	163.022578489101	98.6316763870103	55.7411280221118	113.674300857822	86.0681643944888
AC120553.1	0	0	0	0	0	0	0	0	0	0	0	0	0	0
AC120787.1	0	0	0	0	0	0	0	0	0	0	0	0	0	0
AC120787.2	0	0	0	0	0	0	0	0	0	0	0	0	0	0
AC120787.3	0	0	0	0	0	0	0	0	0	0	0	0	0	0
AC120787.4	0	0	0	0	0	0	0	0	0	0	0	0	0	0
AC121114.1	0	0	0	0	0	0	0	0	0	0	0	0	0	0
AC121298.1	0	0	0	24.484107459255	82.5190594523029	0	74.3104080448971	0	0	0	0	0	0	0
AC121355.1	0	2.1504953328035	2.11228870725831	0	0	0	0	0	0.839096426702405	0	0	0.842440222519507	0.911594834889893	0.791282120937794
AC121357.1	0	1.08051532505057	0	0	0	0	1.07486313488292	0	0	0	0	0	0	0.795388006431727
AC121359.1	0	0	0	0	0	0	0	0	0	0	0	0	0	0
AC121359.2	0	0	0	0	0	0	0	0	0	0	0	0	0	0
AC121359.3	0	0	0	0	0	0	0	0	0	0	0	0	0	0
AC121598.1	2.42631046336783	0	0	4.27955299511878	0	0	0	2.02788999739279	0	0	0	0	0	0
AC121848.1	0	0	0	0	0	0	0	0	0	0	0	0	0	0
AC121898.1	0	0	0	0	0	0	0	0	0	0	0	0	0	0
AC121905.1	30.1133424176224	44.4159867460898	102.495028446899	16.5746612791681	0.410625154577272	1.12298672408418	459.845136318631	18.3698771328399	10.6036896857536	168.062258010655	40.6858478987615	25.0849589400535	36.0069635498706	47.808703316984
AC121905.2	0	0	0	0	0	0	0	0	0	0	0	0.84226925719463	0	0
AC121905.3	0	0	0	0	0	0	0	0	0	0	0	0	0	0.798466630393211
AC121960.3	0	0	0	0	0	0	0	0	0	0	0	0	0	0
AC121978.1	0	0	0	0	0	0	0	0	0	0	0	0	0	0
AC121997.1	4.83797221639403	1.06403973573713	1.06781858084659	4.23843033932376	2.07125136180066	0	3.25213554252093	5.04535149883884	0	0	0.956689778645363	0	0	0.806414717462936
AC122251.1	7.31780778584092	0	2.12141338273956	6.42398155759533	11.4741231174617	15.2391233418766	4.35746603949977	3.02665318830222	0	0	6.72223443832728	2.53340257132852	4.61164037075679	2.41089605452989
AC122309.1	0	0	0	3.19155362179858	0	0	0	0	0	0	0	0	0	0
AC122320.1	18.3978106997929	32.6729276949248	53.8325622424682	30.8516850107196	17.6893703525363	3.60252461902517	38.419176579595	21.1803292672254	65.0086587873967	22.0972204120146	17.145226195701	23.5835392014496	25.6675586028604	39.1248648892673
AC122350.1	0	1.06750055246565	0	0	0	1.15565338627905	0	0	0.852808562491307	0	2.85132625252778	0.850066043655585	0.924517534308593	0
AC122351.1	0	0	0	0	0	0	0	0	0	0	0	0	0	0
AC122372.1	0	0	1.05554043612683	0	0	1.20084153967506	0	0	0	0	0	0.84226925719463	0	0
AC122393.2	0	2.08356214942615	0	0	0	0	0	2.04076643371038	0	0	0	0	0	0
AC122408.1	0	0	1.05554043612683	1.06385120726619	0	1.20084153967506	0	4.03434843185247	0	0	0	0	0.916698521530727	0
AC122418.1	0	0	0	1.06385120726619	0	0	0	0	0	0	0	0	0	0
AC122448.1	0	2.07181946417324	1.05592003802328	2.14784339112737	0	0	0	1.00784689553221	0.849308780925412	0	0	0.842457402333313	0.918585972843139	0
AC122459.1	0	9.68391086139723	0	24.4369979205289	1.04187574436629	1.15489073296125	0	0	0	0	14.5505874527161	0	1.84589172631922	29.3468528670649
AC122459.4	0	0	0	1.04313059076413	0	0	1.05579373788255	0	2.49640452539258	1.08170149224032	4.7574930914146	0	0	0
AC122464.1	0	0	0	1.06422749379999	0	0	1.09730264103682	0	0	0	0	0	0	0
AC122494.1	23.573557820947	18.3311009108382	20.8750499258053	9.57066829307741	24.1107413540891	17.1354900809963	19.056368734023	13.0684721629287	16.5891541723084	5.84165654621979	9.71984044258422	22.0681287580196	11.7528636892608	27.0648128994124
AC122769.2	0	0	0	0	0	0	0	0	0	0	0	0.845989112424976	0.912667753593074	0
AC122769.4	0	0	0	0	0	0	0	0	0	0	0.947871671387019	0	0	0.802376020173606
AC122858.1	0	0	0	0	0	0	0	0	0	0	0	0	0	0
AC122858.2	23.4258827940531	23.040031322079	14.7726815867448	7.45619585583928	24.0120251694538	12.0846127088563	2.20848052642293	3.03732959718515	1.6794044373214	26.8947688521663	3.80504794233545	3.39924576238151	20.1261780007012	4.738482700649
AC122858.3	0	0	0	0	0	0	0	0	0	0	0	0	0	0
AC122877.1	0	0	0	0	0	0	0	0	0	0	0	0	0	0
AC122937.1	0	0	0	0	0	0	0	0	0	0	0	0	0	0
AC122937.2	0	0	0	0	0	0	0	0	0	0	0	0	0	0
AC122937.3	8.57154712051681	16.8555090979724	13.7189554758477	16.0280757534936	19.8096386949486	13.997920335245	8.76190501307108	20.2329949917058	11.9226025882685	4.02803552662696	12.465549523134	12.7181132920132	20.2617226183202	11.1225319964003
AC123061.1	3.63483951072405	1.07622207074901	2.12400054832747	6.34474731234043	0	1.15216587080339	3.2870926186847	4.05196513975138	2.55352380021912	0	0	0.850668910975112	3.69362715858035	0.802257148351507
AC123061.2	0	3.14920647062036	0	1.0740309667783	1.05131213421987	2.42888319078454	0	1.0106402771896	0.838760555315129	0.977989797261307	0	0.849769407570088	0.919035796349264	2.37800811150552
AC123533.2	0	0	0	0	0	0	0	0	0	0	0	0	0	0
AC123533.3	0	0	0	0	1.03777030739562	2.31857511100689	1.09312200573563	0	0	1.04757006409214	0	0	0	0
AC123611.1	0	4.31161476855332	2.15383685793909	0	0	26.137248312084	2.15395697747695	0	0	0	9.64827759138169	0	0	1.6273194266617
AC123645.1	0	0	0	0	0	0	0	0	0	0	0	0	0	0
AC123656.1	1.23442263232869	0	0	1.08261985775723	0	1.17246966706865	0	0	0	0	0	0	0	0
AC123656.2	0	0	0	0	0	0	0	0	0	0	0	0	0	0
AC123665.2	0	0	0	1.06385120726619	2.08110239441604	0	0	0	0	0	0	0	0	1.59693326078642
AC123665.4	0	0	0	0	0	0	0	0	0	0	0	0	0	0
AC123692.1	0	0	0	20.4744206374156	0	37.8982346231146	0	0	0	49.6748345834702	0	0	0	0
AC123692.2	0	0	0	1.09482670326764	0	2.3337332162356	0	0	0	0	0	0	0	0
AC123698.1	0	0	0	0	0	0	0	0	0	0	0	0	0	0
AC123860.1	0	0	0	0	0	0	0	0	0	0	0	0	0	0
AC123873.1	0	0	0	0	0	0	0	0	0	0	0	0	0	0
AC123873.2	0	0	0	0	0	0	0	0	0	0	0	0	0	0
AC123873.3	0	0	0	0	0	0	0	0	0	0	0	0	0	0
AC124103.1	0	0	0	0	0	0	0	0	0	0	0	0	0	0
AC124104.1	0	0	1.05060373178008	0	1.03526463461302	0	1.09787756830372	0	1.68669546912102	0	0.957049038222521	1.707257942565	0	0.792543306163093
AC124133.1	0	0	0	0	0	0	0	0	0	0	0	0	0	0
AC124182.1	0	0	0	0	2.08110239441604	0	0	0	0	0	0	0	0	0
AC124353.1	1382.80472435087	597.869756504323	792.940300998837	660.334356152553	1297.50145280652	925.936252987312	976.910795862625	1153.63171670705	572.673184337861	399.242713589043	1021.62304531821	620.276334443195	901.526548014415	753.732015636745
AC124353.2	23.7301517971057	30.7182717486197	229.031868389632	26.1463033103961	50.9889714463734	25.0186500078884	151.005820053263	24.3329516382579	23.7285732953549	6.53804252633269	74.4346356123698	16.1860794990216	27.2053691191924	33.2939401987838
AC124353.3	0	0	0	0	0	0	0	0	0	0	0	0	0	0
AC124394.3	1.22918877554017	0	2.14286750520631	0	1.05890268988892	1.14150047690863	0	0	0	0	0	2.55752815342437	0	0.801662209569466
AC124408.2	0	0	0	0	0	0	0	0	0	0	0	0	0	0
AC124426.1	152.858388910172	121.953568258132	512.365907892504	395.403411860381	136.88322667697	45.898282720562	146.723331776599	329.584829146189	109.806700586105	254.92239219347	306.623085206473	491.037294099764	311.820478467314	489.52749071704
AC124479.1	1.22652071331953	0	0	0	2.08110239441604	0	2.195381518834	0	0	0	0.952512566427831	0	1.83339704306145	0
AC124532.1	0	0	0	0	0	0	0	0	0	0	0	0	0	0
AC124542.1	0	0	0	0	0	0	0	0	0	0	0	0	0	0
AC124569.1	0	0	0	0	0	0	0	0	0	0	0	0	0	0
AC124569.2	0	0	0	0	0	0	0	0	0	0	0	0	0	0
AC124592.1	0	0	0	0	0	0	0	0	0	0	0	0	0	0
AC124594.1	0	0	0	0	0	0	0	0	0	0	0	0	0	0
AC124601.1	0	0	0	0	0	0	0	0	0	0	0	0	0	0
AC124606.1	0	0	0	0	0	0	0	0	0	0	0	0	0	0
AC124606.2	0	0	0	0	0	0	0	0	0	0	0	0	0	0
AC124709.1	116.042384196649	14.8173814764978	29.5490297003394	5.29923503512217	89.3918273821462	18.8978343037925	2.19543916705882	2.02658840417654	11.0306307640315	5.09241253143939	12.4128186485658	2.54749613737685	15.5244073468675	3.16578016116397
AC124709.2	27.9893575654905	0	44.2412237110969	8.49248250213087	0	0	27.3515590306508	0	37.8438984272572	2.04203705386605	13.3226861035467	43.2721636683666	0	19.0961987693232
AC124709.3	0	0	1.05554043612683	29.7878338034534	4.16220478883208	7.20504923805035	10.97690759417	1.00858710796312	0	0	4.76256283213916	5.05361554316778	6.41688965071509	4.79079978235927
AC124712.1	0	37.1434613925677	24.2879223624792	17.0210331209242	0	94.9622410115558	3.30004164033377	0	34.7006767070528	76.8166887695776	22.0237218459992	23.7359037384917	21.1788814010299	79.8661868095843
AC124715.1	7.32714018494054	0	25.4005086733749	7.48895104290113	0	0	16.2821782300817	14.0548555305636	11.9135365732428	1.00495166551367	0	0.844370021223073	0.917886667231723	4.7892592312236
AC124715.2	4.87002427282471	9.71768028694006	2.10450117647588	0	3.12915247542884	6.82423582305466	1.10482693871534	3.00417043983035	2.55066776097034	10.1522769661753	4.8800300783269	4.20667141118794	3.68451483786243	0.792985763847815
AC124736.1	1.22652071331953	0	0	0	0	0	0	0	0	0	0	0	0	0
AC124746.2	0	0	0	0	0	0	0	0	0	1.00441910963703	0	0	0	0
AC124772.1	0	0	0	0	4.15254316374058	0	0	0	0.844597580384377	0	0	0	0	0
AC124774.1	2.4548038540244	0	0	2.14256649566211	1.04659677081044	2.41419544714971	1.1069600963196	4.00598737947668	1.68608555576654	0	0.95008332238528	2.5080134105908	1.81778548654024	0
AC125117.1	0	0	0	0	0	0	0	0	0	0	0	0	0	0
AC125149.1	1.20574970675149	10.7025592299854	5.26588450032455	22.2682940003363	12.3941427780905	51.0406078235251	31.8295690288672	14.2085928211697	11.131434901716	29.0952208298588	16.4228604549593	18.6797982969855	28.4636245913092	51.5769779552505
AC125149.2	0	0	0	0	0	0	0	0	0.860914129678161	0	0	2.57274897250353	2.7758107016673	0
AC125149.3	1.22891423515742	1.05169872622902	13.7181863956605	9.60414203948151	6.26649460077523	8.24391438554713	94.469352344339	3.02555879027603	5.0730392034023	2.00789807004366	2.86866925491302	8.48207202268322	34.0309473265338	15.9257484139664
AC125149.4	0	0	0	0	0	0	0	4.03434843185247	0	0	0	0	0	0
AC125149.5	0	0	0	0	0	0	0	0	0	0	0	0	0	0
AC125178.1	0	0	0	0	0	0	0	0	0	0	0	0	0	0
AC125178.2	0	0	0	0	0	0	0	0	0	0	0	0	0	0
AC125178.3	0	0	0	0	0	0	0	0	0	0	0	0	0	0
AC125190.1	0	0	0	0	0	0	0	0	0	0	0	0	0	0
AC125311.1	0	0	0	0	0	0	0	0	0	0	0	0	0	0
AC125311.2	32.8030776766772	17.0045527454041	6.3249044364374	19.1435324955987	16.608725873186	10.3934707352154	14.2674106129492	6.06607853955727	12.7534385961273	11.2677271307115	17.3066976104206	18.6528608661759	4.59821932158728	8.74958599244409
AC125371.1	0	0	0	0	0	0	0	0	0	0	0	0	0	0
AC125405.1	0	0	0	0	0	0	0	0	0.848147945186264	0	0.954524227673269	0.836649534564318	0	0
AC125464.1	1.23935450196991	1.03448260286851	0	2.13801949809719	1.04856735870469	3.65327437675122	0	0	0	0	0.943961301355052	1.68330010508475	3.63576626236055	0
AC125523.1	0	1.04186016901321	0	0	0	0	0	0	0.852664732756082	0	0.954091039982617	0	0	0
AC125541.1	0	0	0	0	0	0	0	0	0	0	0	0	0	0
AC125541.2	0	0	0	0	0	0	3.35765774336051	1.00412783247457	0	0	0	0.834220408192197	0.911771295318731	0
AC126035.1	0	0	0	0	0	0	0	0	0	0	0	0	0	0
AC126253.2	0	0	0	0	0	0	0	0	0	0	0	0	0	0
AC126439.1	1.224275615935	0	0	1.07086926824634	2.08871078381822	0	4.35441735251712	3.01828338390367	0.849283440041812	0	0	0	0.917743558670569	0.794748370516149
AC126553.1	334.249036313193	399.509835815171	334.042742799272	267.051937961625	324.533657759927	291.559729912756	255.357641653025	430.074759681983	373.580909633575	513.114020351058	365.453549509783	431.873153445552	300.734725901742	472.796659433242
AC126553.2	0	0	0	0	0	0	0	0	0	0	0	0	0	0
AC126553.3	173.012026516675	160.270000887471	221.756553572218	153.258890216704	247.755157451855	294.993767004106	251.476718206822	258.306700197742	168.079927034078	330.592623019631	240.133940949147	208.127849113265	158.655425296103	210.084887667142
AC126554.1	0	0	0	0	0	0	0	0	0	0	0	0	0	0
AC126554.2	0	0	0	0	0	0	0	0	0	0	0	0	0	0
AC126690.1	0	0	0	0	0	0	0	0	0	0	0	0	0	0
AC126691.1	0	0	0	0	0	0	0	0	0	0	0	0	0	0
AC126691.2	0	0	0	0	0	0	0	0	0	0	0	0	0	0
AC127241.1	0	0	0	0	0	0	0	0	0	0	0	0	0	0
AC127242.2	0	0	0	0	0	0	0	0	0	0	0	0	0	0
AC127242.3	0	0	0	0	0	0	0	0	0	0	0	0	0.916698521530727	0
AC127556.1	1193.47453894355	785.715900379166	982.383405546353	1001.01993393681	766.61990794027	827.823226795035	861.827612034076	881.825300460863	1178.92960284564	1327.37288178477	1164.4992302615	985.995399469145	1134.79578429265	1352.2352777634
AC127562.1	0	0	0	0	0	0	0	0	0	0	0	0	0	0
AC127578.1	0	0	0	0	0	0	0	0	0	1.00441910963703	0	0	0	0
AC127697.1	0	0	0	0	0	0	1.08408918649627	1.00590896650786	0.85299253110883	0	0	0	0.921152451667202	0
AC129017.1	0	0	0	0	2.08110239441604	0	0	0	0	0	0	0	0	0
AC129208.2	0	0	0	0	0	0	0	0	0	0	0	0	0	0
AC129541.1	0	0	0	0	0	0	0	0	0	0	0	0	0	0
AC130211.1	0	0	0	0	0	0	0	0	0	0	0	0	0	0
AC130477.1	0	0	0	0	0	0	0	0	0	0	0	0	0	0
AC130477.2	0	0	0	0	0	0	0	0	0	0	0	0	0	0
AC130547.1	0	0	0	0	0	0	0	0	0	0	0	0	0	0
AC130669.1	3.63748117703529	1.05862553348777	0	3.17258609532479	0	1.18407270636498	0	1.00539395056353	0	1.03361070934078	3.8066371431783	5.91564792464029	0	0.797816875452193
AC130673.1	1.21298808665744	2.12401005162656	1.0590519133261	1.05181861611173	0	1.14771069361831	1.09437856819925	0	1.69790200760859	2.10349231776883	0.959794423531875	0	1.83327246526402	0.799028305736949
AC130673.2	19.7562864233535	23.0253850657148	7.39878744926739	11.7467524708479	18.855159695597	22.5121560823599	23.2516089130564	13.1601036969039	13.4827190152248	24.982579519229	11.4473071551396	17.7709833607757	14.6846764450692	19.7468811974855
AC130815.1	0	0	0	0	0	0	0	0	0	0	0	0	0	0
AC130823.2	0	0	0	0	0	0	0	0	0	0	0	0	0	0
AC131033.2	0	0	0	0	0	0	0	0	0	0	0	0	0	0
AC131068.2	0	0	0	0	0	0	0	0	0	0	0	0	0	0
AC131100.1	0	0	0	0	0	0	0	0	0	0	0	0	0	0.798466630393211
AC131100.2	0	0	0	0	0	0	0	0	0	0	0	0	0	0
AC131178.1	0	2.15157330863903	2.10223226388033	2.12564544970497	29.0784555777806	12.6536178528129	4.39933031907559	3.02140151159603	2.55051633492486	0	8.75593360174075	2.53904123020451	4.61048361091765	7.90736119590822
AC131330.1	0	0	0	0	0	0	0	0	0	0	0	0	0	0
AC131745.1	0	3.29175819111693	1.0446207493042	0	0	2.30979399800784	1.12117151115833	1.99979343524308	0	0	0	0	3.65452646363515	0
AC131745.2	0	0	0	0	0	0	0	0	0	0	0	0	0	0
AC131776.1	0	0	0	0	0	0	0	0	0	0	0	0	0	0
AC131776.2	0	0	0	0	0	0	0	0	0	0	0	0	0	0
AC131776.3	0	0	0	0	0	0	0	0	0	0	0	0	0	0
AC131776.5	0	0	0	0	0	0	0	0	0	0	0	0	0	0
AC132111.1	1279.5668975975	1329.84897970515	1196.57864746142	1440.77993690869	1373.35479611589	1019.64239173034	1054.61340181119	1242.76489812017	1691.48032182947	3359.95762978292	1025.07247532581	1168.42772429945	1079.74567986234	2189.85021863704
AC132291.1	0	1.06150430181158	0	0	0	0	0	0	0	0	0	0	2.74733131359305	0.793593531986631
AC132380.1	6.12946415678242	0	0	0	1.04982847813694	0	1.09365417458737	0	0	0	0.94872441604148	1.69434281049222	0	1.5865893766181
AC132392.1	232.900235138325	120.65809444657	95.6979126082715	115.435644420278	88.4540226740842	104.918130431042	44.5012666488886	156.339502540221	53.5736705248023	5.13571046896946	72.227412682771	123.986367077538	84.0343264369672	16.8520919313645
AC132444.1	0	0	2.61683161363823	0	1.7280787164136	3.90583769039885	15.4769402420853	0	0.698676574481684	0.832776166298605	0	0	2.2719187111282	0.655919957686986
AC132444.2	0	0	0	0	0	0	0	0	0	0	0	2.54424375550084	2.7610345584813	5.56264193186283
AC132444.3	0	0	0	0	0	0	0	0	0	0	0	0	0	0
AC132444.4	0	0	0	0	0	0	0	0	0	0	0	2.54424375550084	2.7610345584813	5.56264193186283
AC132444.5	0	0	0	0	0	0	0	4.03434843185247	0	0	0	0	0	0
AC132444.6	670.583796859397	746.948345742582	1264.86466958879	768.587082024766	1203.679768097	839.941589908325	953.959274511106	890.641811982364	601.608371950825	952.378443396242	732.249159531184	1099.17516750134	641.532852579687	441.011028059708
AC132467.2	32.2205003098221	31.7133393275492	29.5138992427541	37.3113197915845	34.5577079908997	27.682970604592	52.1605012794377	33.2096924596406	29.2960380266354	14.8371202073397	29.6336398029354	29.5951353077715	27.4340524909488	31.5416967985737
AC132586.1	0	0	0	0	0	0	0	0	0.844268295940217	0	0	0	0	0
AC132586.2	0	0	0	0	0	0	0	0	0	0	0	0	0	0
AC132586.3	0	0	0	0	0	0	0	0	0	0	0	0	0	0
AC132586.4	0	0	0	0	0	0	0	0	0	0	0	0	0	0
AC132586.5	0	0	0	0	0	0	0	0	0	0	0	0	0	0
AC132586.6	1.1902219886376	15.2254254404857	18.218110718851	14.776616037857	86.1295915298974	0	34.4261230417845	17.1079449431954	25.999633515341	0	0	0	18.5866382486476	2.41819012647976
AC132586.7	0	0	0	0	0	0	0	0	0	0	0	0	0	0
AC132833.2	0	0	0	1.06872868284168	0	0	2.19440967159863	0	0	0	0	0	0	0
AC132863.1	543.731473358806	456.69584050076	287.57639338608	294.601289570576	773.761655309817	294.917637075024	279.964039147148	341.33618401813	338.331755567293	164.831305417484	439.387565328028	697.748920147877	312.910901166257	174.780324812288
AC132863.3	0	0	0	0	0	0	0	0	0	0	0	0	0	0
AC132863.4	0	7.44525221835326	0	0	10.3783775567039	0	0	11.0877690036057	0	0	0	0	3.6452508589506	0
AC132878.1	0	0	0	0	0	0	0	0	0	0	0	0	0	0
AC132878.2	0	0	0	0	0	0	0	0	0	0	0	0	0	0
AC132878.3	0	0	0	0	0	0	0	0	0	0	0	0	0	0
AC132878.5	0	0	0	0	0	0	0	0	0	0	0	0	0	0
AC132878.6	0	0	0	0	0	0	0	0	0	0	0	0	0	0
AC132918.1	0	0	21.1460491953799	0	0	13.6423323815117	0	5.05413040542974	5.66257463256217	4.72065934069777	0	0	4.53330448774792	15.7190025898415
AC133076.1	0	0	0	0	0	0	0	0	0	0	0	0	0	0
AC133095.1	0	0	0	0	0	0	0	0	0	0	0	0	0	0
AC133095.2	0	0	0	0	0	0	0	0	0	0	0	0	0	0
AC133101.1	87.9605836179168	94.3031298025753	92.6938427514479	136.927518725348	51.2611835523055	69.6299562880717	61.992061204059	46.5177194239178	23.6088827937827	57.9268282141226	36.25585777901	32.9916844815718	60.7081716284633	63.2958899533564
AC133103.1	0	2.13857342212158	3.15510021905282	1.05182200620097	0	0	6.51916794267051	2.99956389363557	1.69194724155227	5.16188004311649	0	0	0	7.11491048051804
AC133103.2	0	0	0	0	0	0	0	0	0	0	0	0	0	0
AC133103.3	0	0	0	0	0	0	0	0	0	0	0	5.89588480036241	0	0
AC133103.4	0	0	0	0	0	0	0	0	0	0	0	0	0	0
AC133103.5	50.2009368258603	82.9365121142077	39.854679792423	39.1954471095597	16.5623378434342	64.4525894070249	81.6460971307744	37.3209710639135	58.3058372410804	2.05049898974146	24.2102928270424	13.5646219017546	47.0572120453992	65.1478226964216
AC133103.6	0	0	0	0	0	0	0	0	0	0	0	2.54424375550084	2.7610345584813	5.56264193186283
AC133103.7	0	0	0	0	0	0	7.62723878574764	0	0	0	0	0	0	0
AC133156.2	0	0	0	0	0	0	0	0	0	0	0	0	0	0
AC133176.1	0	0	0	0	0	1.20084153967506	0	0	0	0	0	0	0	0
AC133179.1	0	62.8371843148086	19.4306530431976	17.6122130334861	8.10765644482557	10.6758731817174	2.25911670344799	37.4556731938658	20.7947996709921	70.9297118922597	31.3896896702126	30.3897557722503	39.3342785034661	6.19584356558108
AC133179.2	0.869376154810209	7.37978748282119	177.496576271659	53.1457002735408	301.749798635185	8.48031697135881	0	37.6098687227793	79.0507690824815	22.146097259346	8.71631665914589	116.675402054898	46.3227741158973	14.4398395288019
AC133183.1	0	0	0	0	0	0	0	0	0	0	0	0	0	0
AC133189.1	0	0	2.10865246824049	0	0	0	0	0	1.69048117454536	0	0	0	0	0
AC133189.2	3.70966977664038	2.10573120179825	4.21660419101814	4.28848205500672	10.4588151020789	20.5564537976774	9.95942196129411	17.1564304665124	1.68248243477785	0.975122610498142	8.59659744812435	10.14551832557	5.50560450131482	12.665565836863
AC133203.1	0	0	0	0	0	0	0	0	0	0	0	0	0	0
AC133203.2	0	0	0	0	0	0	0	0	0	0	0	0	0	0
AC133283.1	0	0	1.05472164944981	2.14960480369379	0	0	0	0	0.840983401969194	0	0	0	0	1.58806801928455
AC133517.1	0	0	0	0	0	0	0	0	0	0	0	0	0	0
AC133602.1	0	0	0	0	0	0	0	0	0	0	0	0	0	0
AC133958.1	0	0	0	0	0	0	0	0	0	0	0.952512566427831	0	0	0
AC134254.1	0	0	0	0	1.04055119720802	1.20084153967506	1.097690759417	0	0.844268295940217	0	0	0	0.916698521530727	1.59693326078642
AC134254.2	0	0	5.29505450037006	0	12.5438478075411	5.79271411677521	1.1056380911384	2.03090204695825	0	0	0	0	6.47517278344259	0.802441546416676
AC134333.1	0	0	0	0	0	0	0	0	0	0	0	0	0	0
AC134335.1	0	0	0	0	0	0	0	0	0	0	0	0	0	0
AC134335.2	0	0	0	0	0	0	0	0	0	0	0	0	0	0.798466630393211
AC134420.1	0	0	0	0	0	0	0	0	0	0	0	0	0	0
AC134468.1	1542.42910923408	1047.2888245884	1182.18589556016	2078.84920013012	1428.63028366422	1692.52126097302	853.114021580989	1438.10386769397	1261.43210629131	1108.9934976621	1541.49391007804	1088.78406007668	1520.30519279968	897.83810014035
AC134548.1	18.3809807802363	90.9139105265401	7.34425488037376	16.9138429212616	57.3408431181539	21.7023142613654	45.174207617586	0	44.7894225475111	40.051986514309	25.2504939843124	36.4098458277705	11.9946611542529	23.6829546343586
AC134601.1	0	0	0	0	0	0	0	0	0	0	0	0	0	0
AC134869.1	14.5740921772822	0	0	4.28876705934979	0	0	0	0	0	0	38.1780506532032	0	0	0
AC134917.1	8.54483982166738	6.29207215768917	0	0	9.36932025974535	0	2.17688247850321	0	2.54984759103692	0	0	1.69089452656509	0	2.40315529079825
AC135086.1	0	0	0	0	0	0	0	0	0	0	0	0	0	0
AC135114.1	0	0	0	0	6.26324579697681	6.1136518986779	5.58849687802011	8.98576965967322	4.18142137066912	19.5357603304033	15.5179981847246	3.355920432767	21.1035568634617	7.93006681775871
AC135292.1	0	0	0	0	1.04055119720802	0	0	0	0	0	0	0	0	0
AC135292.2	0	0	0	0	0	0	0	0	0.844268295940217	0	0	0	0	0
AC135637.1	20.7761864824826	3.20065815937914	0	0	0	2.40862008129648	2.17819386123625	0	4.23790680600525	4.9620981530366	1.91167177711544	0	11.9171291073472	2.39778098759039
AC136003.1	0	9.59445610052905	2.13763689257112	0	0	9.28305100745728	9.77660677517747	1.00800435298816	6.8030945178143	0	7.6793028189895	0.844025209485474	1.84138540931296	0
AC136003.2	0	0	0	0	0	0	0	0	0	0	0	0	0	0
AC136372.3	0	1.06269341273327	0	1.05249488490212	0	0	0	0	4.20297289065991	0	0.958366588815485	1.6857499555047	0	0
AC136376.1	0	0	0	0	0	0	0	0	0	0	0	0	0	0
AC136376.2	0	0	0	0	0	0	0	0	0	0	0	0	0	0
AC137117.2	0	0	0	0	0	0	0	0	0	0	0	0	0	0
AC137117.3	1.20816260909656	0	0	1.05744172862639	1.0314189023013	2.27860926977116	1.10130797792112	3.02325146047277	0.852396732441031	3.12245802720889	0.975173916841831	1.69791727379316	1.84449041916066	0.796430774570748
AC137513.1	0	0	0	0	0	0	1.07969991829225	0	0	4.23613570286643	25.8233736792801	0	0	0
AC137605.1	0	0	0	0	0	0	0	0	0	0	0	0	0	0
AC137842.2	0	0	6.38028960375049	2.08828175748349	4.08834174435285	0	0	0	1.68801776186726	2.11837560916956	0	1.66133302505024	1.81568293291031	0
AC137842.3	1.2327192002815	1.04627125109848	0	1.06778322711846	0	1.2024643106661	0	0	0	0	0.949893267747215	0	0	0
AC137871.3	0	0	0	0	0	0	1.09878966664165	0	0	0	0	0	0.915781724932873	0
AC137902.1	6.13260356659764	7.37775786659592	2.11108087225365	7.44695845086336	10.4055119720802	36.0252461902517	20.856124428923	5.04293553981558	13.5082927350435	0	6.66758796499482	19.3721929154765	2.75009556459218	5.58926641275248
AC137902.2	0	0	0	0	0	0	0	0	0	0	0	0	0	11.9769994558982
AC137950.1	0	0	0	0	0	0	0	0	0	0	0	0	0	0
AC137961.1	0	0	0	0	0	0	0	0	0	1.00441910963703	0	0	0	0
AC138177.1	0	0	0	0	58.930631158939	0	23.6013176788466	4.99602106088159	5.0617236949118	1.04702749746726	0	4.17340127102077	2.75547946557953	1.60502266695492
AC138177.3	0	0	0	0	0	0	0	0	0	0	0	0	0	0
AC138177.4	0	0	1.05471169787923	1.06345177852757	0	0	0	4.03903489319561	0	0	0	0	0	0
AC138221.2	0	0	0	0	0	0	0	0	0	0	0	0.84226925719463	0	0
AC138715.1	2.46844972921401	4.20619837398364	7.34162974069426	2.12309337619724	0	0	5.49417694828312	0	0	0	0	1.69455886443846	1.84030677678656	3.17434510647072
AC138765.1	0	0	0	0	0	0	0	0	0	0	0	0	0	0
AC138765.3	0	0	0	0	0	0	0	0	0	0	0	0	0	0
AC138767.1	4.8826623218081	0	10.6694404430281	15.9753244693088	0	5.78737284214535	9.88141515943721	0	0.856587392772372	0	0	0	3.69357950826762	16.0933381837187
AC139054.1	0	0	0	0	0	0	0	0	0	0	0	0	0	0
AC139130.1	0	0	0	0	0	0	0	0	0	0	0	0	0	0
AC139209.1	15.7802015843308	0	5.34211420615507	18.0588282289714	0	0	2.19094125662062	0	0	0	0	0	0	69.5877736897069
AC139209.2	0	0	0	0	0	0	0	0	0	0	0	0	0	0
AC139209.3	0	0	0	0	0	0	0	0	0	0	0	0	0	0
AC139209.4	313.328456719755	0	0	70.5695732829894	0	128.440360993912	28.8035646556013	215.213437604919	69.8099158077904	957.545809852261	41.9001550074365	451.010946982664	3.67485267445829	110.916160176209
AC139214.1	20.524320704985	16.0027919312683	6.38188024833073	16.974826676009	17.5909806886003	27.8105681760657	8.64766880146784	15.1325765594619	16.1010542089945	22.9862773643503	11.4616414973374	17.6926061451743	6.43883700733476	8.83122525574154
AC139294.1	0	1.05736769192506	0	1.07328647211921	0	10.7076544375499	0	0	0	0	1.92121696655189	0	0	0.789551547453242
AC139294.2	2.47915158880806	2.09182607826235	17.8139463537292	2.13887726431486	5.23983834990646	18.3203219834921	7.71256852589409	17.1159582519056	1.67785959935141	0	2.8491770222484	32.679401604067	11.8727281054797	0.79152712561008
AC139350.3	0	0	0	1.06385120726619	0	0	0	0	0	0	0	0	0	0
AC139637.1	0	0	1.06432748063555	0	0	1.17638156278471	0	0	0.854707615878373	0	0	0	0	0
AC139758.1	17.0366261985947	115.36576340108	15.8705140595857	7.45805256250374	12.5444671504999	13.8246560369075	17.4600219220378	24.2089125462504	5.9896243377271	9.17232658284992	21.0839283926232	13.4976242401061	10.0825051845633	14.3391432371875
AC139844.2	0	0	0	0	0	0	0	0	0	0	0.952512566427832	0	0	0
AC140208.1	0	1.08232599127179	0	1.05278103713202	1.03320827918043	0	0	1.99791013247055	0.844072784196916	0	2.92050698476723	1.67544426234524	2.74147472588881	0.788605342387981
AC140244.1	11.0386864198757	2.10793081902741	3.16662130838048	6.38310724359717	11.4460631692882	4.80336615870023	0	2.01717421592623	2.53280488782065	2.00883821927405	0	0.84226925719463	0	19.1631991294371
AC140267.1	0	0	6.33324261676096	5.31925603633097	11.4460631692882	79.2555416185538	31.833032023093	20.1717421592623	13.5082927350435	279.228512479094	39.0530152235411	2.52680777158389	9.16698521530727	0
AC140267.3	2.39272938530877	0	0	0	0	1.1526645057103	0	0	0.851275496050238	1.06660760154289	1.89776472573819	0	2.75372677966164	0
AC140280.1	0	0	0	4.52155417869599	0	0	0	0	0	0	0.460510490597394	1.63959006562079	0	0
AC140325.1	0	0	0	0	0	0	0	0	0	0	0	0	0	0
AC140325.2	0	0	0	0	0	0	0	0	0	0	0	0	0	0
AC140325.3	0	0	0	0	0	0	0	0	0	0	0	0	0	0
AC140325.4	0	0	0	0	0	0	0	0	0	0	0	0	0	0
AC140365.1	0	0	0	0	0	0	0	0	0	0	0	0	0	0
AC140393.1	0	0	0.774330110109629	0	0	0	0	0	0	0	0	0	0	0
AC140403.1	0	0	0	0	0	0	0	0	0	0	0	0	0	0
AC140403.2	3.63658737617156	3.19820325073626	14.8616994229983	8.46594173721732	1.0415384685992	11.6801231873741	10.8809837439687	8.01782125795182	3.36941477202411	8.33737534085759	10.532021663098	12.6469865940478	1.83920329689257	2.39018886263093
AC140406.1	0	0	0	0	0	0	0	0	0	0	0	0	0	0
AC140406.2	0	0	0	0	0	0	0	0	0	0	0	0	0	0
AC140406.3	0	0	0	0	0	0	0	0	0	0	0	0	0	0
AC140465.1	0	0	0	0	0	0	0	0	0	0	0	0	0	0
AC140799.1	1.2103863523438	3.2084174449998	0	1.06009894799129	1.0371427023697	1.15451343014288	1.08400321735217	0	0	2.11927974377661	0	1.69098909732084	0	0
AC140982.1	0	0	0	0	0	0	0	0	0	0	0	0	0	0
AC140982.2	0	0	0	0	0	0	0	0	0	0	0	0	0	0
AC140982.3	0	3.16189622854111	0	0	0	0	0	0	0	0	0	0	0	0
AC141884.1	19.1361369543953	11.2769092405691	25.3325521098774	8.18933955252127	14.0574765689889	43.4447140095838	22.4020727377742	19.4716410549509	8.10121726455995	19.8456603171735	13.8060725213851	17.879347820298	15.8690421634959	15.2227727625835
AC141884.2	0	0	0	0	0	0	0	0	0	0	0	0	0	0
AC141893.1	0	0	0	0	0	0	0	0	0	0	0	0	0	0
AC142114.1	1.2303191364731	0	2.11480883702637	1.06219879911185	0	0	0	0	1.69033728134184	0	0	0	0.919543952247935	0.79252662702092
AC144628.1	0	0	0	0	0	0	0	0	0	0	0	0	0	0
AC144732.1	0	0	0	0	0	1.16985810215585	0	3.0501056519213	2.57913476406412	0	0	0	0	0
AC144733.1	3.85165976304786	1.0345223272583	1.0476289781366	1.07058373307262	2.1142806458106	3.96689281626276	3.4052905865181	2.00657318356627	1.62048784946141	1.86432825966558	4.72180796467924	4.23339901155679	5.40440357058636	4.65130252981052
AC144733.2	0	0	0	0	0	0	0	0	0	0	0	0	0	0
AC144798.1	0	0	0	0	0	0	0	0	0	0	0	0	0	0
AC144819.1	0	1.07253138424668	0	1.07014143568458	2.09866362974721	1.14533525846215	0	2.02079285480351	1.71690441223655	0	0	2.51952062876949	0	0
AC144852.1	2.45304142663906	0	0	0	0	0	0	0	0	0	0	0	0	0
AC146601.1	0	0	0	0	0	0	0	0	0	0	0	0	0	0
AC146980.1	3586.9780980605	1914.74580862428	1153.24176352189	2037.61496753636	2937.25382964304	4131.21477690504	1309.38129285695	1679.90313781341	1955.70317130806	1383.23938316605	2402.90562166677	2107.88012306112	1235.25790202745	780.35221597963
AC146980.2	55.9208444598434	53.9455374439323	127.492540300588	166.234648283379	81.7794404637553	87.5826615564112	80.8650965023989	131.91165154788	132.572470865618	280.121269264063	172.759100895304	253.106422874731	65.2082878589872	90.3306747130536
AC146980.3	215.585245055886	382.003764285736	173.539796712509	187.939081645103	299.850580336532	163.844294682215	173.379049886205	175.730209863041	97.1380767033707	170.211319212495	172.532855363379	272.260477860706	263.724470942793	254.634543808177
AC146980.4	0	0	0	0	0	0	0	0	0	0	0	0	0	0
AC147096.1	0	0	0	0	0	0	0	0	0	0	0	0	0	0
AC147366.1	0	0	0	0	0	0	0	0	0	0	0	0	0	0
AC147512.1	3.65755980333872	0	0	5.30193726146812	0	0	3.30542140660786	2.02492910830663	1.69179584033665	0	0	0	1.83293928442875	0
AC147512.2	141.675158679523	132.926188848844	196.325789967871	448.92326494697	108.216943248855	266.130712429293	68.1921323044183	208.352552149	23.9396861827649	67.9714828233692	86.9734491266867	148.008344621301	86.4515404881317	135.281917511508
AC147512.3	123.878592045272	394.183063158125	132.99809495198	304.261445278132	243.488980146677	99.6698477930298	59.2753010085181	42.3606585344509	4.22134147970109	7.03093376745919	18.0977387621288	30.3216932590067	5.50019112918436	2.39539989117963
AC147512.4	0	1.05447668946656	0	0	2.08211193981905	0	1.09556337533287	0	0	0	0	0	0	0.798853967565246
AC147512.5	24.2494711037062	42.4778206067271	13.6917317831156	45.7753573566226	8.27564078416582	23.1513934623579	8.70756463179614	0.998820629457777	0	64.4504679421237	13.5769719347044	5.08060360933116	0	7.97934596331379
AC147545.1	0	0	0	0	0	0	0	0	0	0	0	0	0	0
AC147628.1	17.580641468462	9.46929877823561	13.6421466072475	4.2794664715618	11.5297663115504	17.6889280089356	11.2089354871959	10.0443544012725	11.5586253372603	13.4246417469541	12.3747915434123	10.9715203334764	7.25027736211407	14.1188188659192
AC149090.1	1906.52739158958	2187.68627742023	1903.40676588274	1594.82244373904	1336.77792342986	1225.82864507208	3152.56148015167	1057.88155686933	1143.11526573752	1250.29180435244	2182.96696467232	2031.50814278278	2167.48941258348	1646.29523835285
AC149222.1	377.996889062842	0	126.162273206124	276.413351957825	340.296050735795	0	0	249.930290996846	325.58455277331	0	293.025448919329	319.159004814941	301.526339506003	243.771014916771
AC149294.1	213.612820343511	209.333892647685	465.328060334726	303.165817645279	312.870551933582	609.62659695062	196.050594051985	360.702875731304	121.299460008869	161.636355046677	132.814708167453	246.535837251945	144.152952234053	105.953049360667
AC149294.3	23.3243995236121	17.9708028822733	12.7046396708657	18.0800345477402	16.6630732780028	20.6023950858673	35.0528178953264	24.1731709168509	9.16327074733271	19.1783935876407	17.0815994813747	15.151847597479	17.4545717464918	21.5048525057397
AC149294.4	23.3243995236121	17.9708028822733	12.7046396708657	18.0800345477402	16.6630732780028	20.6023950858673	35.0528178953264	24.1731709168509	9.16327074733271	19.1783935876407	17.0815994813747	15.151847597479	17.4545717464918	21.5048525057397
AC149294.6	0	0	0	0	0	0	0	0	0	0	0	0	0	0
AC149294.7	0	0	0	0	0	0	0	0	0	0	0	0	0	0
AC149294.8	0	0	0	0	0	0	0	0	0	0	0	0	0	0
AC149294.9	0	0	0	0	0	0	0	0	0	0	0	0	0	0
AC149588.3	0	0	0	0	0	0	0	0	0	0	0	0	0	0
AC150314.1	0	0	0	0	0	0	0	0	0	0	0	0	0	0
AC150560.2	1.22652071331953	0	0	0	0	0	0	1.00858710796312	0	0	0	0	0	0
AC150560.3	0	0	0	0	0	0	0	0	0	0	0	0	0	0
AC150661.1	0	0	0	0	0	0	0	0	0	0	0	0	0	0
AC150901.1	0	0	0	0	0	0	0	0	0	0	0	0	0	0
AC151734.1	0	1.05336230951495	0	0	0	0	0	0	0	1.0049941873271	0	0	0	0
AC151833.1	0	0	0	0	0	0	0	0	0	0	0	0	0	0
AC151902.1	0	0	0	0	0	0	0	0	0	0	0	0	0	0
AC151902.2	105.439594263819	98.0672729493306	133.965998822461	82.6001044224331	90.9542605761224	105.661037004271	144.322244364639	114.965322159361	97.68270735591	66.4351106102481	105.967652275301	129.50066340592	83.4828104013885	70.322581528173
AC151903.1	0	0	0	0	0	0	0	0	0	0	0	0	0	0
AC151907.1	0	0	0	0	0	0	0	0	0	0	0	0	0	0
AC152453.1	0	0	0	0	13.430988157359	0	0	0	0	0	0	11.0279081666538	0	0
AC152940.1	0	0	0	0	2.09621364246091	0	0	0	3.35272843687448	0	0	0	0	0
AC153379.6	528.822518178699	273.074859455126	7.1836627443951	300.555241185415	254.518935186923	333.85952849958	316.013200186838	131.03584268834	41.8059812342036	200.40540179311	229.391248934615	327.630321773904	145.79281739392	36.5006901679847
AC153911.1	1.44624800355699	8.47969840675164	4.18523981448837	1.25443677214899	1.22696263929208	0	20.5002318836028	4.03889746567495	0.750574927473887	23.1387883032929	0.895080350385661	7.74163333516548	5.97117183055005	0.730207079820914
AC153912.1	0	0	0	0	0	0	0	0	3.36558568010238	0	0	4.24160996079784	0	9.50608896035599
AC153974.1	2.42106384821118	2.11478996524182	5.308613736134	2.11938875580247	2.07376772768495	2.31717825482459	2.16871382299648	3.02251701414187	14.3936746617425	9.43049080781129	1.90657460072213	3.38891718708006	0.91981988072902	1.6054741704407
AC154213.1	0	0	0	0	0	0	0	0	0	0	0	0	0	0
AC154213.2	0	0	0	0	0	0	0	0	0	0	0	0	0	0
AC154239.1	0	0	0	0	0	0	0	0	0	0	0	0	0	0
AC154239.2	0	0	0	0	0	0	0	0	0	3.01325732891108	0	0	0	0
AC154256.2	0	0	0	0	0	0	0	0	0	0	0.952512566427832	0	0	0
AC154265.1	0	0	0	0	0	0	0	0	0	0	0	0	0	0
AC154265.2	0	0	0	2.12157537711993	0	0	0	0	3.3868260560673	0	0	0	0	0
AC154283.1	0	1.05216457748445	0	0	0	0	0	1.01031335498491	0	0	0	0	0	0
AC154283.2	0	1.0539654095137	0	0	0	0	0	0	0	0	0	0	0	0
AC154323.1	0	0	0	0	0	0	0	0	0	0	0	0	0	0
AC154324.1	0	0	0	0	0	0	0	0	0	0	0	0	0	0
AC154343.1	0	0	0	0	0	0	0	0	0	0	0	0	0	0
AC154361.1	0	0	0	1.0705949095817	0	1.14542781397355	1.10324723261813	0	0	0	1.94113658846044	0.850601808640369	0.925601389969321	0.796543358925061
AC154371.1	0	0	0	0	0	0	0	0	0	0	0	0	0	0
AC154380.1	0	0	0	0	0	0	0	0	0.844268295940217	0	0	0	0	0
AC154407.1	0	0	0	0	0	0	0	0	0	0	0	0	0	0
AC154419.1	0	0	0	0	2.09534077843451	0	0	0	0.845655736011679	0.995957101305824	0	0	0	0
AC154436.1	1.22016622955871	0	1.05401032868396	0	0	0	2.19198399255245	1.00910394590563	0	0	11.5022377814521	20.326549097398	0.914572566249688	4.78212106437704
AC154462.2	0	0	0	0	0	0	0	0	0	0	0	0	0	0
AC154477.1	0	3.22754915120338	4.29032610712027	6.31385909333447	3.09367063836705	0	4.30232607813647	6.05073484009961	0	0	0	5.03673088244538	5.49849218870795	1.60892131306669
AC154484.1	0	0	0	0	0	0	0	0	0	1.00441910963703	0	0	0	0
AC154484.2	0	0	0	0	0	0	0	0	0	0	0	0	0	0
AC154506.1	12.7104899494106	14.4649590621565	4.20021245529204	4.28485321459597	6.32272049580876	13.9517060565215	2.2470075652129	11.1095554271673	4.11317337094451	9.46980636669674	6.60843838856766	9.30371948827244	8.1881520216523	6.30999728096048
AC154532.1	0	0	0	0	1.04151967487405	0	0	0	0	0	0	0.841486056469709	0	0
AC154532.2	0	3.09811934732758	24.3455481439819	5.38050124008018	2.11135237444242	37.4185430512459	6.65764351919957	49.650873371942	40.8270059848122	9.56836013379723	0.944623216917347	11.028756926692	15.6147588890066	2.39337873460427
AC154563.1	3.64877507554162	0	2.12913130437456	1.06438122645101	0	0	0	0	0	0	0	0.841755782631688	0	0
AC154571.1	6.07821168570342	5.31267585898744	1.0665828660345	0	2.08359056437316	10.4208499631515	0	1.01036618323801	2.55769861900772	0	0.960064128148388	0	0	0.803438687541937
AC154576.1	92.8211126390828	80.4182209526416	86.7176584351429	59.6800429600124	87.5680997105106	98.6966951652416	99.3673413752473	109.844020997011	94.9258080841549	193.057120379856	97.5617037630908	100.779152779473	66.0503910210423	158.400930196249
AC154586.1	0	1.02737268464637	0	0	0	1.22820346087656	0	0	0.852104633904327	0.979295675798588	4.71321864126136	0.854583127968036	0.930569277459082	0
AC154589.1	0	0	0	1.05720496041384	0	0	0	0	0	0	0	0.847564284752272	0	0
AC154589.2	0	0	0	0	0	0	0	0	0	0	0	0	0	0
AC154598.1	0	2.11737657679264	1.05083160002259	0	0	0	0	0	0	0	0	0	0	0
AC154598.2	0	0	0	0	0	0	1.097690759417	0	0	0	0	0	0	0
AC154600.1	0	0	0	0	0	0	0	0	0	0	0	0	0	0
AC154616.2	0	0	0	0	0	0	0	6.02734728110833	0	0	0	3.39874380596402	0	1.58934333742051
AC154618.2	29.2564647756141	17.7815749352723	1.0570116225287	9.58124842198862	13.5056862914866	6.89331110140771	15.2362991336026	11.1367163186205	8.52576018903034	1.03512338294694	0.954001353709574	13.5921507506311	8.31348622236608	0.802157747319914
AC154621.1	1.22534242079847	1.05867331177389	0	1.06522646522503	0	1.17965358018989	2.19354067975897	0	0	0	0	0.852169448883525	0.918687478889598	0
AC154627.1	1.23913743091688	13.5125693849263	13.6930178458183	1.07701785083763	3.14924018348798	0	0	5.04729988312594	2.53275932302609	1.95894665836411	0.952137475668464	0.846237799921946	4.60493752006004	0
AC154636.1	0	7.37775786659592	0	0	0	3.60252461902517	0	0	3.37707318376087	0	1.90502513285566	0.84226925719463	3.66679408612291	0
AC154636.2	72.6915088695394	41.136085735498	42.1493124430614	38.6566144228574	59.1417114663115	95.6864357477934	47.0313753559968	55.546730948167	33.7251598490604	85.7736519752666	53.6083412102572	42.2445158220145	54.5803592822934	55.2356649191086
AC154640.2	1.22652071331953	0	0	0	0	0	0	0	0	0	0	0	0	0
AC154649.1	700.34332730545	559.655632451776	325.106454327063	611.714444178062	453.680321982697	434.704637362371	439.0763037668	347.962552247275	282.829879139973	329.449467960945	468.636182682493	347.857203221382	642.60566359304	367.294649980877
AC154649.2	1.2086819158855	2.13415644761301	26.6315741319657	20.0981314219997	16.5685950318593	18.4027071598274	6.50728102552085	2.01714850527826	4.25734829984041	1.0438556156119	48.8925195972123	9.27092743297588	5.49137735105829	11.2495418571241
AC154657.1	0	0	0	0	0	0	0	0	0	0	0	0	0	0
AC154671.1	0	0	0	0	0	0	0	0	0	0	0	0	0	0
AC154679.1	12.8822000688057	13.3021130342619	2.0988629521108	7.50780433440896	16.9355134192727	11.4110014590601	10.160768792892	11.146332378815	21.1250172642785	7.48864129077879	14.1966277600043	10.2527242386933	11.7919596454698	7.08258559784875
AC154679.2	0	21.8113986070357	26.4011781391362	16.1193625445078	43.1235114207179	49.0063247054746	46.1100673120416	33.2339957219545	8.46669094863825	120.331192267237	9.48770613758567	22.8654374242542	19.3893430455192	15.9334577188707
AC154679.3	52.0990394289737	68.9075799791994	42.8178848764897	20.2291835981586	25.1575534682679	26.961688299658	47.124302505392	60.362504815495	43.9365320585485	41.845983194755	35.9159123654017	46.6498527038255	28.00365213126	13.9310792085319
AC154682.1	32.2496184704159	14.6221087290201	20.0613945724688	47.141494568228	32.4750154017247	30.483925827271	48.6417585722621	29.2592355257458	41.0177553656643	44.151726229009	21.8935656935976	36.4180092948572	21.0266458878594	85.4481516049561
AC154692.1	0	0	1.0606024206524	0	0	10.9203659288594	1.10271052593575	0	0	0.976229298871998	0	0	0.924743803826658	0
AC154718.1	0	3.16189622854111	0	0	0	0	0	0	6.75414636752173	0	0.952512566427831	0	0	0
AC154727.1	16.1676216181818	11.4558485908911	59.1231749277493	16.1312631621822	26.3355516995182	26.9381802839907	26.5819428973201	24.1350541244768	5.03786890909235	10.6799641473409	67.5453474509884	55.1741407074767	11.8593055737825	29.9495948790018
AC154730.1	7.55138209182551	10.4130844205885	18.9725453388888	11.773993232593	9.49537679861511	4.99772810657518	12.3737987380297	12.0735240045168	9.89518131649675	21.2028083207624	10.4308840197912	10.9691854044132	8.20725814111565	14.8539197771952
AC154738.1	0	1.0539654095137	0	0	0	0	0	0	0	0	0	0	0	0
AC154738.4	0	0	0	4.24593332661601	0	0	2.18250649459842	8.06813192347749	0.84771567664085	0	0	5.07440405900299	0	0
AC154738.5	1.22219073879389	1.06143529054374	0	0	1.03891337575937	0	0	0	0.840565642650567	0	0.958197902283718	0	1.82697969179611	0
AC154738.6	5.01034127641342	2.07716580244903	7.35785717625803	11.7165995890731	3.13566225054981	2.46004137425588	12.1911802580831	8.07411995335777	1.65653938890135	0	27.3436335434747	10.1017647848824	10.0326662665433	1.58546232073928
AC154738.7	0	0	0	0	0	0	0	0	0	0	0	0	0	0
AC154757.1	0	0	3.16662130838048	0	1.04055119720802	13.2092569364256	0	0	0	0	0	0.84226925719463	0	0
AC154767.1	461.858026106898	79.0952002878248	180.77155973628	226.101201217478	263.090938213492	0	78.8251408751451	28.1460975569524	38.7162789991338	34.8346599738588	35.458973265829	0	0	54.6437360860158
AC154806.3	0	0	0	0	0	0	0	0	0	0	0	0	0	0
AC154806.4	0	0	0	0	0	0	0	0	0	0	0	0	0	0
AC154806.6	0	0	0	0	0	0	0	0	0	0	0	0	0	0
AC154806.7	0	0	0	0	0	0	0	0	0	0	0	0	0	0
AC154838.1	0	0	0	0	0	0	1.09587834797971	4.03904796550465	0	0	0	0	0	0
AC154846.2	0	0	0	0	0	0	1.09443515918685	0	3.40424637761265	0	0	0	0.912086422714652	0
AC154855.1	7.23596312458636	1.0748683297772	3.16761596766698	12.6814650061352	23.869380437462	6.89647143852154	0	13.1064768870229	2.53394609695535	1.04450227044496	10.5767785727883	12.6727953691369	11.957931329624	7.14975194648221
AC155167.2	41.7825629717612	50.3876346143026	28.5398274620172	39.7369642615539	60.6942033291484	52.0791881511222	62.4916657489024	35.3480386364508	22.1363202927909	49.5936478705083	48.668104214893	54.038477599452	57.9881698647842	28.6195910873009
AC155167.3	2.46499717045807	1.05180182287561	0	1.07625177567048	0	1.20750628880691	1.10918776242387	0	0	0.967528494297136	2.86042350143304	0.841986368059398	0.922556652105602	0.798487507726455
AC155237.1	0	0	0	0	0	0	0	0	0	0	0	0	0	0
AC155237.2	0	0	0	0	0	0	0	0	0	0	0	0	0	0
AC155252.2	0	0	0	0	0	0	0	0	0	0	0	0	0	0
AC155712.2	43.9000344408259	78.5596089135102	85.7488796089545	88.7906580983928	75.7329997700624	107.16454224218	58.7680948996581	69.5980400778976	103.594207641928	104.36342389647	134.875844815503	82.8956644873077	86.3964381693301	122.472903025029
AC155712.3	0	0	0	0	0	0	0	2.01717421592623	0	0	0	0	3.66679408612291	0
AC155822.1	0	0	0	0	0	0	0	0	0	0	0	0	0	0
AC156016.4	0	129.598694244188	0	21.3621797905685	0	0	89.5377176765538	68.6383346543523	98.4387349970408	257.116484314782	288.583810050305	27.0561050035458	131.618448714986	168.707238956542
AC156018.1	0	0	0	0	0	0	0	0	0	0	0	0	0	0
AC156018.2	0	0	0	0	0	0	0	0	0	0	0	0	0	0
AC156272.1	4981.34872888499	4263.50050469452	3797.80249593126	4172.70300618715	3932.57657057778	4918.06988224217	4817.49256540611	4282.55605615795	3009.69807475747	4644.5064799032	4103.0822195299	5075.97813124593	4575.02851373734	3354.57787776361
AC156391.2	0	0	0	8.57096902688922	0	0	4.37283579157328	0	0.848794541455531	0	13.2551376165913	0	1.83480823599979	0
AC156391.3	217.360501977912	131.230049921982	101.760036497981	164.034182503067	199.469308422648	75.9436984611069	105.053320557681	98.4217558925082	100.910185057184	45.1630066317681	136.573659816579	50.9237113820032	81.2785377732757	121.887832713449
AC156391.4	53.5287938204209	9.34684641155932	58.06054865854	42.7451867800683	61.9613532072557	1.05338310637544	12.9590909991533	55.902195528321	29.0630123027077	61.2294990490819	41.5660074403059	5.96548470689242	29.8450226741402	12.7242562883598
AC156391.5	740.098267134149	648.830916304102	550.52155497395	470.165340051497	609.526660355626	647.447537500783	682.494790621109	608.654835035557	784.185863867117	635.889715413276	568.511051273269	456.861713439245	503.72119765789	472.185953382833
AC156391.6	2615.1596210927	2159.78638706285	1759.64810515712	2390.95764824964	3186.85375604653	1971.66494737994	1839.1156147743	2516.53337247869	2083.21596533155	1918.13864341435	2109.8355496766	2207.89802897847	2737.18585766035	2209.01128759717
AC156501.1	0	0	0	0	7.28385838045613	0	0	0	0	0	0	0	0	0
AC156574.1	1.22652071331953	0	0	0	0	0	0	0	0	0	0	0	0	0
AC156574.2	0	0	0	0	0	0	0	0	0	0	0	0	0.916698521530727	0
AC156790.1	2.45304142663906	0	0	0	0	0	0	0	0	0	0	0	0	0
AC156790.3	0	0	0	0	0	0	0	0	0	0	0	0	0	0
AC156790.5	0	0	0	0	5.20240741748922	0	0	0	8.52383395710998	0	0	0.834306344828915	0	0
AC157515.1	0	0	0	20.1761848626972	2.06842274016957	0	2.15742541766244	6.06407727690652	0	3.08150973385665	0	0	0	11.1887410121737
AC157550.1	0	0	0	0	0	0	0	0	0	0	0	0	0	0
AC157554.1	103.388375822945	98.4380215164633	74.1406661379526	79.1414076981584	129.359212662259	85.2645234506012	133.348097523392	120.318441005	76.9671349228483	80.6995506787948	103.376411328733	120.132903989071	75.8955605782281	81.8113011411132
AC157554.2	0	0	0	0	0	0	0	0	0	0	0	0	0	0
AC157566.2	0	1.0539654095137	1.05554043612683	1.06385120726619	0	0	0	0	0.844268295940217	0	0	0	0.916698521530727	0
AC157566.4	0	0	0	4.32627288158487	0	0	0	0	0	0	0	1.65694433178048	0	0
AC157572.3	9.81216570655622	9.48568868562332	9.49986392514145	6.38310724359717	13.5271655637043	6.00420769837529	19.758433669506	12.1030452955574	13.5082927350435	7.03093376745919	8.57261309785048	10.9495003435302	3.66679408612291	8.78313293432532
AC157572.4	4.87655165979166	0	2.11746526526181	3.18913439611004	1.03986873026148	1.16251698038925	12.0841992366514	11.1063912344513	1.69324540141775	13.3568262016924	6.72657913045084	4.25391960157967	0.914960239917285	6.34047922570949
AC157583.1	3.68218489722915	23.2037666550872	20.0695634929345	3.19382853118932	42.6930085847238	22.6217341708534	10.9847318306161	8.07444815490708	5.91409057706202	0	23.8297877105632	30.3433062766501	5.50411161366727	11.1865007785187
AC157602.1	4.88537388391778	4.1779156926469	0	5.33126157169777	0	0	0	9.12867274227844	24.8216020340727	65.1010783823213	15.1732509312738	5.8912273905549	9.19352157441905	7.16342831934194
AC157931.1	0	0	0	2.12803701709111	0	0	0	14.1224400577151	0	0	0	0	0	6.78483222462605
AC158122.1	0	0	0	0	0	0	0	0	0	0	0	0	0	0
AC158129.2	0	0	0	0	0	0	0	0	0	0	0	0	0	0
AC158142.1	0	0	0	0	0	0	0	0	0	0	0	0	0	0
AC158142.2	0	0	0	0	0	0	0	0	0	0	0	0	0	0.798466630393211
AC158395.1	0	1.0460124804144	0	1.07211093369234	0	0	0	0	0.840537763034988	0	1.9131746506912	0	0	0
AC158519.1	0	0	0	0	0	0	0	0	0	0	0	0	0	0.79846663039321
AC158750.1	0	0	0	0	0	0	0	0	0	0	0	0	0	0
AC158777.2	0	0	0	0	0	0	0	0	0	0	0	0	1.83339704306145	0
AC158779.2	1.2508686053058	0	0	0	0	0	0	6.01087092948712	0	0	0.940288595616855	0	0	0
AC158955.1	0	0	0	0	0	0	0	1.0080560646242	0	0	0	0	0.917181437769947	0
AC158972.1	0	0	1.04906914877901	1.0758596733499	1.04504541540713	0	0	0	0	0	0	0	0	1.58201674751462
AC158972.3	0	0	0	0	0	0	0	0	0	0	0	0	0	0
AC158974.3	0	0	0	0	0	0	0	0	0	0	0	0	0	0
AC158981.3	0	0	0	0	0	0	0	0	0	0	0	0	0	0
AC158982.2	0	0	0	0	0	0	0	0	0	0	0	0	0	0
AC159002.1	3.68719087178851	9.40207995128321	6.35520853551445	5.34390611866767	5.21415338348603	4.75792873779097	4.34626882351174	5.04101349477532	1.6983791280764	2.02241343231558	4.73763077322709	4.23229454843646	1.83827211368638	3.19918350001275
AC159006.1	1.22652071331953	7.37775786659592	0	2.12770241453239	0	0	19.758433669506	7.06010975574182	0.844268295940217	13.0574484252814	0	1.68453851438926	9.16698521530727	18.3647324990439
AC159006.3	14.4902386232856	0	27.6845674223977	15.7770996507467	19.5520174668781	49.638815938233	32.638862338469	19.1223776647399	13.5348831514721	1.0569652150424	18.3855039364761	7.56789547973658	18.3819043298807	0.806632625545582
AC159093.1	37.5339621184793	87.1039564733892	75.56523909732	43.6453525484271	74.8478964472221	56.2424092193391	61.152781277415	70.1503928782531	48.2473442774064	60.6915970115198	67.3780153775493	78.594595857258	44.7011002189379	39.9200353823834
AC159093.2	0	0	0	0	0	0	0	0	0	0	0	0	0	0
AC159137.1	944.120040910418	831.193202907136	666.616409953548	912.749494001307	1104.47517814601	789.765062470342	598.723145857237	757.980735014112	1326.23076338438	2200.80528463874	575.191902693992	604.750885684241	818.829542178729	1164.53857190924
AC159979.1	1.2249090946637	0	0	0	0	0	0	0	0	0	0	0	0.917904626086163	0
AC160031.1	0	0	0	0	0	0	0	0	0	0	0	0	0	0
AC160120.1	0	0	0	0	0	4.74280457014757	0	8.09693867283288	5.96446555586553	0	0	0	0	0
AC160338.1	0	0	0	0	0	0	0	0	0	0	0	0	0	0
AC160550.1	0	0	1.05554043612683	0	0	1.20084153967506	0	0	0	0	0	0	0	0
AC160756.1	0	0	0	0	0	0	0	0	0	0	0	0	0	0
AC160757.1	369.478188418213	390.493103003746	402.637689988872	326.033285602073	337.701761520404	457.980032989223	463.038096945178	323.709817134257	291.415109396874	269.592791695998	307.689436636922	541.521358758131	356.43673340006	329.768200925835
AC160757.2	431.473401863014	427.851151186043	306.105129310884	174.208808819726	319.503666540386	348.871168182341	311.783772883054	288.179666782449	432.930683838267	419.563084719581	271.428409107512	240.616742381501	334.854649336101	332.47717548799
AC160757.4	7.41761787406099	10.5259518341676	0	7.46930087452607	24.0044805442765	8.46768122432906	4.42695657527501	12.1139074519405	3.35965796052822	5.90981906346756	1.9085618334923	52.4470282345181	1.83263723373723	17.3901025132
AC160757.5	316.086685906206	328.679898308264	524.006597987341	399.221248165409	369.372591069835	306.531089000571	434.757256622799	352.419825228628	203.848482314607	322.414317114675	447.147022133021	731.722855014894	245.628782123266	286.424202104967
AC160757.6	0	0	0	1.06451053673769	2.08205128520653	1.14223115977933	3.32066622963361	3.06171194423873	6.9515475165099	0	0	0	0	0
AC160757.7	9.88589379617524	0	3.14757716708522	6.4169538904531	0	7.22996542470496	4.41514823921399	15.2117421559247	3.38441121224269	3.90272261266009	0.954854056366196	4.21405010529152	8.27145086481735	0
AC160930.1	0	0	11.6109447973951	0	0	0	0	0	0	0	0	0	0	0
AC160930.2	19.6243314131124	10.539654095137	0	12.7662144871943	0	8.40589077772541	18.660742910089	1.00858710796312	5.90987807158152	14.0618675349184	0.952512566427832	6.73815405755704	12.8337793014302	10.3800661951117
AC160962.1	0	46.5548601338045	33.7829698664939	43.0015962839872	0	15.019170148887	0	66.4286539396809	233.656717920449	91.7727707437542	85.3902527662675	0	4.60287856993158	74.3362297099743
AC161165.4	0	162.300109764256	555.118525990247	276.029386700089	0	586.807352707906	378.946767129928	154.627467040559	451.857901742928	0	519.480292740779	380.945662964369	215.033319408064	527.313653184773
AC161172.1	0	0	0	0	1.04218731239875	0	0	1.00588807720829	0	0	0	0.84342584433418	0.916456802489626	0
AC161198.1	2.43386506011568	0	0	0	0	0	0	0	0	0	2.87537768131721	0	1.83637759020674	0
AC161206.1	0	0	0	0	0	0	0	0	0	0	0	0	0	0
AC161238.1	25.4706295861806	11.7595560377468	5.32044045965489	10.6307284914048	6.20585164414059	5.71936330638992	6.54370436431989	16.1910210336354	10.2545264726033	0	5.78968155437575	9.31035035680659	13.8659798826547	4.02875512823445
AC161269.1	127.987806844874	63.5465994792574	12.7417276399657	89.4083243413441	58.780915495233	57.1699366382344	208.25941948657	77.9640631600812	77.8037284358018	18.7890943423256	45.9182192527678	79.1030374801181	75.6995787330679	26.5139056720314
AC161271.1	0	0	0	0	0	0	0	0	0	0	0	0	0	0
AC161383.1	0	0	0	1.0574910577715	0	0	0	0	0.849346043441101	0	0	0	0	0
AC161456.1	0	0	0	0	0	0	0	0	0	0	0	0	0	0
AC161520.1	0	0	0	0	0	0	0	0	0	0	0	0	0	0
AC161572.1	0	0	0	0	0	0	0	0	0	0	0	0	0	0
AC161586.1	4.90322049366117	0	2.1235011146195	3.20526457625266	3.1297881281664	2.34472307061191	0	1.00381827676653	2.53237906354408	0	2.86196020890899	4.25137394419725	4.59542411158377	4.80582909175983
AC161758.1	0	0	0	0	0	0	0	0	0	0	0	0	0	0
AC161758.2	284.39284402943	507.444737268591	662.423617287028	331.810640603991	377.389674722638	409.158800583719	404.560506157013	438.727051701835	220.791199593557	496.788732568892	401.714642044482	374.516984921789	256.556976154289	359.766965827569
AC161877.2	2.44138194525415	2.13166460528637	0	0	0	2.32125705292299	1.0963440378143	1.01616611399363	0.852917343464261	0	0	1.70347368467289	0	0
AC162291.1	43.8690427952476	23.3442965202303	133.39469811653	55.422029737616	66.6518380881954	69.4336454448156	28.513320115448	68.9320429956	52.8811385232292	19.2881825771787	78.6696631289988	46.4831510145337	36.7431823743285	35.6963807363365
AC162301.1	0	0	0	0	0	0	0	0	0	0	0	0	0	0
AC162446.3	24.6317418441504	43.2769192308129	34.4607537302093	59.7655742462426	36.7361179552822	61.4558987885861	44.5234340316234	44.496158960916	15.3596598922572	26.526079774337	35.656102788703	32.4817811911202	17.7629699951813	16.4733383850088
AC162446.5	59.4190438893793	38.8224797583148	108.969804289561	63.3276696566708	37.2378310238736	2.3123338100885	2.13864621014436	100.361022049992	55.1935893414331	34.5287942769069	58.2846677462804	93.7999901278627	31.4883206107368	43.5388207939276
AC162857.1	0	0	0	0	0	0	0	0	0	0	0	0	0	0
AC162863.1	0	0	0	0	0	0	0	0	0	0	0	0	0	0
AC162863.2	0	0	0	0	0	0	0	0	0	0	0	0	0	0
AC162932.1	1.19912283122959	6.39128735568227	0	0	0	0	0	0	48.4096466143643	0	0	0	0	7.22974839416104
AC163041.1	0	0	0	2.12770241453239	0	0	0	0	0	0	0	0	0	0
AC163041.2	1.21972796533347	7.45211534034457	3.15216364980208	0	0	0	0	2.01448949134815	0	0	0	0	2.75404033433449	0
AC163291.2	0	0	0	1.07296278274641	0	0	0	0	0	0	2.82878045501414	0	0.918153913404482	0
AC163393.1	23.9795072600427	7.75182158886505	14.7728671127259	4.52577895482441	29.8932797319353	9.75772989869316	16.889965062506	12.7619910531856	8.9703292282225	80.5721777998639	17.0601671732216	19.7325646046787	5.81089880891988	13.7412975156265
AC163611.1	0	0	0	0	0	0	0	0	0	0	0	0	0	0
AC163611.2	0	0	0	0	0	0	0	0	0	0	0	0	0	0
AC163623.1	0	0	0	0	0	0	0	0	0	0	0	0	0	0
AC163637.1	3.60533139553203	0	6.46385123988375	0	0	0	0	0	7.59816488981053	0	0	0	0	0
AC163646.2	0	0	0	0	0	0	0	0	0	0	0	0	0	0
AC163646.3	0	0	0	3.19155362179858	0	0	0	0	0	0	0	0	0	0
AC163646.4	0	0	0	0	0	0	0	0	2.53160063488109	0	0.952965665562937	0	0	0
AC163664.2	0	0	0	0	0	0	0	0	0	0	0	0	0	0
AC163667.2	4.81433924918889	0	7.48901462216438	3.18303944721658	0	0	0	0	0	0	0	0	4.62065011948598	0
AC163667.3	1.22652071331953	0	1.05554043612683	0	0	0	0	0	0	0	0	0	0	0
AC164084.1	0	0	0	0	0	0	0	0	0	0	0	0	0	0
AC164084.2	0	0	0	0	0	0	0	0	0	0	0	0	0	0
AC164084.3	0	0	0	0	0	0	0	0	0	0	0	0	0	0
AC164093.1	0	0	0	0	0	0	0	0	0	0	0	0	4.58349260765363	0
AC164093.3	4.9222461311225	1.06158159972781	1.06328988846704	0	0	17.5617218336817	0	10.1579117619099	0	0	0	0	0	6.39047765823397
AC164099.1	0	0	0	0	0	0	0	0	0	0	0	0	0	0
AC164099.2	6.14928006986338	11.4356999666117	5.28543529832438	3.2229504414166	3.13250305064102	11.7761435195228	11.9886226006866	7.05037194506803	7.65464311335291	2.01932392306324	30.3382655870159	17.8128648844573	14.7423401521895	16.0375665888333
AC164100.1	1.2207771848048	2.123126402398	5.29724710374957	2.13656479023878	4.17017249292381	1.17347498202971	5.49676836619374	8.08619476020655	0.850765247833813	0	4.78769113004956	4.23230902591056	1.8294675613932	1.58321180281111
AC164107.1	16.0477969615761	14.5458658460721	4.22066216865844	11.7691346007769	8.38111203579796	10.8273756498098	15.371544807448	6.0383753985018	3.37014853194806	0	6.64456868493686	11.8532724063434	2.75266049048508	4.76793257347879
AC164295.1	0	0	0	0	0	0	0	0	0	0	0	0	0	0
AC164297.1	0	0	0	0	0	0	0	0	0	0	0	0	0	0
AC164297.2	0	0	0	0	0.384984930735351	0	0	0	0	0	0	0	0	0
AC164306.2	0	0	1.05554043612683	0	0	0	1.097690759417	1.00858710796312	0	0	0	0	0.916698521530727	0
AC164306.3	0	0	0	0	0	0	0	0	0	0	0	0	0	0
AC164597.1	0	0	0	0	0	0	0	0	0	0	0	0	0	0
AC164879.1	0	0	0	0	0	0	0	0	0	0	0	0	0	0
AC164883.2	0	0	1.05554043612683	0	0	0	0	0	0	0	0	0	0	0
AC164883.3	0	0	0	0	0	0	0	0	1.68297218684149	0	0	0.845054049085739	0	0
AC164883.7	0	0	1.05554043612683	0	0	0	0	0	0	0	0	0	0	0
AC164883.8	0	0	0	0	0	0	0	0	1.68297218684149	0	0	0.845054049085739	0	0
AC165106.1	471.481867722658	697.405117729266	802.497992205156	456.237186977519	675.473366929016	601.980088628774	549.717274113058	740.451981546023	360.866881021785	577.734550484263	884.839114798839	849.767695288083	629.548122799593	485.705669483323
AC165106.2	18.7893195604208	12.3058574377406	18.8736374288438	17.2913339297343	20.0467303625938	25.715093610089	13.2981728623018	25.3492278568292	11.6631807845353	12.3395502328804	15.2523661916189	17.8644713615572	20.3908402333275	11.9428915945304
AC165106.3	824.81930702457	791.458331138045	743.895308837721	808.810432573252	935.42675834547	1209.3541813622	1126.12377692893	1119.4483989434	445.752796611479	771.350747555637	1482.99600015252	1102.96986099232	633.98926555594	655.748674559463
AC165106.4	471.481867722658	697.405117729266	802.497992205156	456.237186977519	675.473366929016	601.980088628774	549.717274113058	740.451981546023	360.866881021785	577.734550484263	884.839114798839	849.767695288083	629.548122799593	485.705669483323
AC165106.5	824.81930702457	791.458331138045	743.895308837721	808.810432573252	935.42675834547	1209.3541813622	1126.12377692893	1119.4483989434	445.752796611479	771.350747555637	1482.99600015252	1102.96986099232	633.98926555594	655.748674559463
AC165106.6	18.7893195604208	12.3058574377406	18.8736374288438	17.2913339297343	20.0467303625938	25.715093610089	13.2981728623018	25.3492278568292	11.6631807845353	12.3395502328804	15.2523661916189	17.8644713615572	20.3908402333275	11.9428915945304
AC165138.1	0	0	0	0	0	0	0	0	0	0	0	0	0	0
AC165154.1	0	0	0	0	0	0	0	0	0	0	0	0	0	0
AC165154.2	0	0	1.06154585484011	0	0	0	1.09600805057634	0	0	0	1.91888218191594	0	0.918973354083686	0.787472075869331
AC165155.1	0	0	0	0	0	0	0	0	0.844268295940217	0	0	0	0	0
AC165157.1	0	0	0	0	0	0	0	0	0	0	0	0	0	0
AC165157.2	0	0	0	0	0	0	0	0	0	0	0.952512566427831	0	0	0
AC165265.1	2.43418826608134	39.1065173005117	0	1.05877518009042	0	9.26740795917253	5.50364254740981	9.0756933771228	14.3917071522732	0	0	0.853760262877003	0.919803191405891	8.74810644681131
AC165274.1	3.61513550272879	6.37471032575066	1.06557235783283	2.12222119077391	6.22695323843134	2.30724567619857	1.08351266437709	5.05078147657571	4.25807181525388	2.09012389426978	3.82014262717167	3.37033424717123	4.58265258705625	4.81858858318677
AC165274.2	0	0	0	0	0	0	0	0	0	0	0	0	0	0
AC165284.1	0	0	0	0	0	0	0	0	0	0	0	0	0	0
AC165287.1	0	0	0	0	0	0	0	0	0	0	0	0	0	0
AC165291.1	5.55029062407325	12.1976418833707	5.03948119469328	8.48081141467852	17.5714873917328	8.6075544565978	11.6896726840356	7.82681350478321	3.57106769274023	3.34783497232056	2.22441936557769	5.17192445161463	4.04598584370814	1.0806677564417
AC165291.2	2.41607545635494	6.34582165482842	9.59247111336627	9.57083414766947	8.3101864547818	9.27617701100924	10.7811126133875	12.0773223633856	2.55568392749626	6.25576831278201	4.75973168075437	12.6385739113064	10.1263757902217	6.44508814732213
AC165294.1	0	0	0	0	0	0	0	0	0	0	0	0	0	0
AC165294.2	0	0	0	0	0	0	0	0	0	0	0	0	0	0
AC165294.3	0	0	0	0	0	0	0	0	0	0	0	0	0	0
AC165349.1	0	0	0	0	0	0	0	1.00858710796312	0	0	0	0	0	0
AC165349.2	0	0	0	0	0	0	0	0	0	0	0	0	0	0
AC165415.1	0	0	0	0	0	0	0	0	0	0	0	0	0.916698521530727	0
AC165416.2	0	0	2.11108087225365	0	0	0	6.58614455650201	0	0	0	0	5.89588480036241	0	0
AC165416.3	212.455121259823	177.784442209509	227.398516221789	89.5096954116485	42.147867663635	94.0903896653436	221.291849713206	59.5351858603032	78.5222780489859	22.6381092277589	187.164761548391	175.187345827276	111.489167438049	60.8040597069781
AC165437.1	0	0	0	0	0	0	0	0	0	0	0	0	0	0
AC165953.1	0	0	0	0	0	0	0	0	0	0	0	0	0	0
AC165954.1	901.617188884138	335.109518301457	323.935896987822	1839.96963532451	1625.57253701797	525.258962084901	108.084963558994	21.5561719567889	79.5601487634259	37.714952803354	234.043047589304	13.1617096269399	73.7057748521542	0.566455139882315
AC166095.1	4.05349626619487	2.10636646407393	0	0	0	8.82500557790931	2.16204920450324	3.32525302392464	1.66667361130632	5.2835833770348	1.26404475093466	1.69721499434976	3.6727103240267	3.71811013331824
AC166105.1	3.65830961168907	0	0	0	2.08501504208733	0	0	1.01003698987773	0.851213663123937	0	0	0	0.918748074780466	0.792145260517251
AC166164.1	839.531733552242	826.813005146078	418.828508276675	757.434417690063	625.62756872032	364.657071305132	832.714722278789	617.75562847338	847.473889948791	659.761715801023	985.922628459063	478.977541795932	705.651798797964	623.248030253926
AC166164.2	111.281548024464	91.9119871539171	84.9458239495111	70.0636449470702	90.2357033325224	81.3755724684418	256.980117911564	69.9337035817114	38.0714434188051	45.8911617734929	57.3031055520776	86.1482552534254	45.0832472318018	67.2312311755998
AC166164.3	135.071737901819	95.4803630156383	163.842107559388	96.6185190089307	101.359933301462	133.522354920827	118.303358373934	64.050690048697	122.943424900721	228.594354261374	115.15386695415	64.981851526098	128.499542138748	128.34817786852
AC166171.1	0	0	0	0	0	1.188558036152	0	0	0	2.02959915024517	0	0	0	0
AC166323.1	177.110129001378	192.616080541606	204.005768969361	253.859306524337	269.83840654	147.733731999222	125.301584074681	295.190706936435	341.743479111683	229.2727002427	174.464162389032	330.646413628808	142.839276517825	316.338735753849
AC166341.1	9.75485212498285	0	13.8202602388168	2.13991655380417	4.16851926882013	4.66001976842316	2.17236028471399	2.01611910824349	2.56254154509032	0	2.86754746480794	12.6845333553456	3.68686268673547	12.0759874447723
AC166344.1	2.02522851391593	1.13515244603827	5.18337582545229	2.350818495203	1.21945500481572	3.28998871306185	0.600118272848576	114.564774247273	12.1328160093627	4.2652701513069	0.518393146884765	1.84616032884848	92.9665481028564	108.797788179196
AC166344.2	0	0	0	0	0	0	0	0	0	0	0	0	0	0
AC166344.3	0	0	0	4.27623604329922	0	3.5849753160017	0	0	0	0	0	0	0	0
AC166358.2	0	6.2003870216952	7.3721894640924	0	5.26837963680014	8.67804448448176	0	3.0339445353193	3.33404377046235	0	2.82574628912356	14.3670522648962	24.7408816296337	5.56635171478274
AC166369.1	0	0	1.05554043612683	0	0	0	0	0	0	0	0	0	0	0
AC166369.2	228.247701059667	229.382506037107	228.787547780736	213.825529504781	277.415651620611	300.725835438452	254.161917603568	253.754131041178	143.18314836007	209.474736330486	183.269467902236	245.242347699559	175.649321262823	132.355723346138
AC166369.3	124.165307771136	297.889754117264	216.758942413903	141.048037154519	167.273115752803	244.759932362525	239.397566788955	187.528467805073	162.525434529351	159.649703589769	201.509538931189	206.394957936394	170.3625687865	190.687764682379
AC166491.1	0	0	3.18850987366744	4.25043404605083	4.17429601195707	2.35412144887347	0	0	0.838682507137047	0	0	1.69324274595956	4.64284464934825	0
AC166574.2	0	0	0	10.6179437204786	0	0	0	0	16.0566269628567	9.04852336372365	0	0	0	0
AC166574.3	0	0	0	0	0	0	0	0	0	0	0	0	0	0
AC166710.1	0	0	0	0	0	0	0	0	0	0	0	0	0	0
AC166710.3	0	0	0	0	0	0	0	0	0	0	0	0	0	0
AC166710.4	0	0	0	0	0	0	0	0	0	0	0	0	0	0
AC166822.1	0	0	0	0	0	0	0	0	0	0	0	0	0	0
AC166822.2	0	0	0	0	0	0	0	0	0	0	0	0	0	0
AC166822.3	0	0	0	1.06151742012979	3.12904568621003	0	2.1505330272748	1.01613416643993	3.37437978934252	0	6.76033285242637	0	0	0
AC166902.1	1.236886890825	2.11532109840258	8.49235830865703	2.12369105111707	5.22715973723181	0	2.20548906525767	6.04753172140636	1.66636565953599	4.99344501211358	7.64496463058796	0.845257219193782	4.57709998338186	4.73943585800133
AC167013.1	0	0	0	0	0	0	0	0	0	0	0	0	0	0
AC167013.2	25.6474999710075	203.969325761872	40.3184986384526	52.2986581595414	56.4387709491349	112.260845550203	47.9854198399127	44.3215514614927	14.2960876553666	47.5291266172177	27.610077934891	31.1650743458412	55.1766656320453	32.6183253924155
AC167013.4	0	0	0	0	0	0	0	0	0	0	0	0	0	0
AC167019.1	0	0	0	0	0	0	0	0	0	0	0	0	0	0
AC167019.2	0	0	0	0	0	0	2.20047424369886	0	0	1.0020945061162	0	0	0	0
AC167019.4	0	0	0	0	0	0	3.293072278251	0	0	0	0	0	0	0
AC167192.1	1.26414902978525	0	3.15339213275342	1.07288938664024	0	7.56134588405111	2.23817313951872	0	1.6536055871838	0.949270663547376	3.77449854875749	5.9145293568262	5.46434701297877	4.73397652098759
AC168062.1	0	0	0	0	0	0	0	0	0	0	0	0	0	0
AC168062.2	3.69411786116124	0	0	0	0	2.38175377591653	2.22112684062136	0	0	1.9624297233309	4.83985601166668	0	0	0
AC168062.3	0	0	0	0	0	0	0	0	0	0	0	0	0	0
AC168977.1	26.6263161367849	85.6553739217014	89.1357852504254	50.2113824802113	37.5448209547162	48.188252168368	111.410365532293	71.8142458193064	45.4392407909982	53.937572733028	44.8478131393234	87.3987094451092	41.4369397879489	71.357778432004
AC168977.2	0	0	9.42484070800827	0	0	0	23.2367377626964	5.04044282392272	0	0	0	4.23155861383411	0	11.9247932657335
AC169036.1	0	0	0	0	0	0	0	0	0	0	0	0	0	0
AC169038.1	313.991259677096	426.907976497594	494.10284014409	324.404502221161	386.542526902224	450.722043991748	374.165224067415	490.103468538843	270.286040831075	393.396443913409	389.059818678618	477.244176608946	265.835511358695	256.894815804106
AC169385.1	172.987100912447	146.947791392507	227.9583740171	116.055137526298	199.280046879434	153.529002861901	141.961543243452	194.482610137392	142.077886371212	161.79946206271	132.46312101592	189.911918641915	112.696505541694	121.071813588135
AC169511.1	0	0	0	0	8.36187838695117	0	0	2.01598934091361	6.75298361308703	0	6.63894585593258	0	0.91722461295717	0
AC170600.1	0	0	0	0	0	0	0	0	0	0	0	0	0	0
AC170751.1	0	0	0	0	0	0	0	0	0	0	0	0	0	0
AC170751.2	0	0	0	0	0	0	0	0	0	0	0	0	0	0
AC170751.3	0	0	0	0	0	0	0	0	0	0	0	0	0	0
AC170751.4	1960.5524836279	2697.32147993439	3400.24138077627	2390.70064757902	2917.2295283982	2275.48037000984	1566.8977773173	1615.80638603691	2767.30474280326	2833.14685371314	2253.57348691202	2223.487965792	2685.96787324733	2611.63541149569
AC170810.1	0	0	0	0	0	0	0	0	0	0	0	0	0	0
AC170810.3	0	0	0	0	0	0	0	0	0	0	0	0	0	0
AC170999.2	0	0	0	0	0	0	0	0	0	0	0	0	0.916698521530728	0
AC171241.2	0	0	0	0	0	0	0	0	0.844268295940217	0	0	0	0	0
AC172751.1	0	0	0	0	0	0	0	0	0	0	0.952512566427831	0	0	0
AC172989.1	3.69268099872857	0	0	0	2.09441203896751	1.17630557231683	0	2.01500278997237	0	0	2.88098927677512	0.845318267337046	0	0
AC173707.1	0	0	0	0	0	0	0	0	0	0	0	0	0	0
AC174642.1	2.09294773959392	3.22577137623214	4.16149771520245	3.26325080857475	4.18639176767962	2.28969372618207	3.43961786808571	2.02399081411949	0.826281171088217	5.31180119405342	1.94877133306016	3.5773855589289	3.92882921726164	3.00722676557065
AC174678.2	68.2081133370086	0	0	0	0	0	32.3245069762592	0	0	2.10397548747128	0	52.544281993755	0	0
AC174678.3	0	3.16962587227633	2.10962494930327	0	0	0	2.18446276721989	2.00693460195309	0	0	6.72293194029147	0.846756982532329	0.919437745714671	0.791913864529367
AC174780.1	0	0	0	0	0	0	0	0	0	0	0	0	0	0
AC174797.1	0	0	0	0	0	0	0	0	0.844268295940217	0	0	0	0	0
AC174929.1	1129.62557696728	1033.94006673294	966.875039492174	882.996502030941	1195.59332559201	1170.82050118318	1225.02288750937	1129.61756091869	630.668417067342	1015.46771984303	1103.00955192343	1033.46437857781	933.19909491828	768.923365068662
AC174929.2	212.953887387692	165.150372432942	203.981068819817	162.197880030732	179.314684035271	245.471619462688	263.913694846355	215.050262624846	151.595254586601	288.373141274073	229.176019741002	247.569037238503	231.768869743344	167.256123860606
AC175315.1	420.648913659914	481.828042512331	480.833057855064	414.219854777267	452.059809179929	522.226533508686	420.56437395181	481.617256345188	367.948579378783	559.480232284679	446.685284743579	622.923766618324	345.332908048046	308.920078972076
AC175315.3	12.1155365639149	16.9657282139095	7.50445786516114	8.51433652875755	3.12597280537103	11.6453682268571	0	9.10085926665267	0	0	0	11.0458246770587	16.6372074529268	0
AC175538.1	62.6259889944069	91.7273647829278	174.331603988865	53.4001464022019	88.5629017802853	34.2700139217092	46.0910691025778	69.3277347511465	130.790093730908	144.501220404293	97.520265602833	57.3972793684971	107.385956133392	191.403568379988
AC182412.1	0	0	0	0	0	0	0	0	0	0	0	0	0	0
AC182748.1	473.253385298474	570.24787728471	603.537816060844	382.78444893875	354.836035594981	445.750000100453	401.222875916695	493.383446946133	416.862189236287	434.013708802481	411.266415976173	626.340530901363	376.402614470888	495.200226505303
AC182748.2	0	0	0	0	0	0	0	0	0	0	0	0	0	0
AC183092.1	0	0	0	0	0	0	0	0	0	0	0	0	0	0
AC183096.1	0	0	0	0	0	0	0	0	0	0	0	0	0	0
AC183096.2	0	0	0	0	0	0	0	0	0	0	0	0	0	0
AC191865.1	0	0	0	0	0	0	0	0	0	0	0	0	0	0
AC191865.3	0	0	0	0	0	0	0	0	0	0	0	0	0	0
AC191865.4	0	0	0	0	0	0	0	0	0	0	0	0	0	0
AC192088.1	0	0	0	0	0	0	0	0	0	0	0	0	0	0
AC192088.2	0	2.1079308190274	0	0	0	0	0	0	0	0	0	0	0	0
AC192616.1	0	0	0	0	0	0	0	0	0	0	0	0	0	0
AC202135.2	0	0	0	0	0	0	0	0	0	0	0	0	0	0
AC211878.1	0	0	0	0	0	0	0	0	0	0	0	0	0	0
AC211878.2	0	0	0	0	0	0	0	0	0	0	0	0	0	0
AC225888.1	1.22079016797025	0	1.0595551672038	1.06308535158043	0	0	0	0	0.84380577906397	1.01052654268937	0	0.844837042462408	0	0.79293560917256
AC225888.2	4.97759218323148	0	0	0	0	29.2402699584693	1.11369031202331	0.994910502199652	4.09757189202266	0	0	0	0	0
AC225888.3	4.97759218323148	0	0	0	0	29.2402699584693	1.11369031202331	0.994910502199652	4.09757189202266	0	0	0	0	0
AC225888.5	270.700209645418	245.899404031728	285.944814412052	169.332768975343	186.794785688592	284.102620093118	263.439127021633	153.762958288143	140.609601017284	274.719220481914	208.87201869845	360.167814270838	176.53888140873	223.486594039425
AC225888.6	1.22079016797025	0	1.0595551672038	1.06308535158043	0	0	0	0	0.84380577906397	1.01052654268937	0	0.844837042462408	0	0.79293560917256
AC233742.3	0	0	0	0	0	0	0	0	0	0	0	0	0	0
AC234645.1	0	0	0	0	0	0	0	0	0	0	0	0	0	0
AC238811.1	3.58376417868249	8.6547916612104	2.14211414404319	0	0	0	21.5733515106149	1.00952525335209	2.52340620505961	0	0.959190281908336	0.841392773822524	0	0
AC240971.1	0	0	0	0	0	0	0	0	0	0	0	0	0	0
AC240971.5	0	0	0	0	0	0	0	0	0	0	0	0	0	0
AC240971.6	0	0	0	0	0	0	0	0	0	0	0	0	0	0
AC240971.7	53.0820435300953	46.7543272830378	69.6355912058715	56.8691018424	66.1869438833994	79.9498932356296	72.4361748797258	79.4991653125039	32.1117433698697	79.8049519310031	75.8183739711235	44.0489298215509	49.8231298528739	44.6083253021147
AC240971.8	0	0	0	0	0	0	0	0	0	0	0	0	0	0
AC241601.1	17.6028388777123	21.1181231689568	17.7161071345093	33.1289142009616	0	12.5337533329199	9.09425845302237	6.10403355837803	5.91422373985237	3.18105384939085	5.64568922539955	9.60427998185966	10.9657826336164	0
AC241601.2	31.2387346448061	9.94082968011488	14.9643240224492	8.06559484217603	7.35499377967044	3.31879028150875	48.0287112724184	14.2742658181639	0.801236241218643	9.37580520943339	40.5350754649265	38.3357547793976	5.71883843973451	3.00848817777912
AC241601.3	34.0941151793096	43.261356211183	29.7487177086942	39.3282869463491	27.0859003991349	27.0191698952371	39.1121910234945	45.2269301464716	62.6619561335055	11.3207302751978	35.2150174889269	31.2476913080134	32.1633569401876	45.6694329928261
AC241601.4	1.21725779514514	0	0	0	0	0	0	3.02276112917332	0	0	0	0	0	0
AC241620.1	13.1759492616094	0	0	0	0	0	1.96590708172716	0.911698037919577	0	0	0	0	0	0
AC242685.1	0	0	0	0	0	0	0	0	0	0	0	0	0	0
AC242685.3	0	0	0	0	0	0	0	0	0	0	0	0	0	0
AC242685.4	0	0	0	0	0	0	0	0	0	0	0	0	0	0
AC242685.5	184.248081553503	301.206028103468	292.836275811246	226.677479988224	300.578758562678	366.025621057631	240.796961339442	278.291861274195	201.204077565961	231.910774380767	167.06341804045	287.508879498797	227.776180970949	194.513001915792
AC243554.1	0	0	0	0	0	0	0	0	0	0	0	0	0	0
AC243907.1	113.666175670162	73.6206308675221	117.137175082074	107.371081977932	138.800300414137	102.46479288919	93.3126902295266	109.770440485561	86.2112160918637	139.359627525026	160.046938200835	148.364246916203	96.9974695614711	153.831296910993
AC244695.1	0	0	0	0	0	0	0	0	0	0	0	0	0	0
AC244695.2	0	0	0	0	0	0	0	0	0	0	0	0	0	0
AC245272.1	0	0	1.07436714313615	0	1.04265740329414	3.48777720181817	0	0	0	0	0	0	1.85677264182073	0
AC245272.3	36.5661818438854	54.7239875369745	19.8025128368006	7.96911600001731	17.4643987439095	17.8319166215206	168.434307110204	44.0826737307715	15.0067664090094	61.38327113668	52.5109948231504	59.825066011293	100.374304159232	41.0808023632484
AC245272.4	4.83753147029393	0	0	0	0	0	0	0	0	0	0	0	0	0
Acaa1a	306.579714473398	382.567681498807	465.265860585613	307.708083482502	252.755168724071	258.886782891472	412.31271098237	540.411299135675	429.506876093072	634.012576759145	365.170587073852	432.126847612265	352.453885120945	392.931479265687
Acaa1b	3.55152439060244	21.877039124743	27.6809122324176	16.7682597296356	27.7419758453949	28.4684247840075	3.22689726489436	41.125012170006	3.32282136879482	418.679081378699	5.79045655046928	18.4233074285795	8.37474158038716	17.6161955104701
Acaa2	1355.12926598734	789.948429467499	726.436866810615	811.374176580409	955.957451184931	768.755550565525	878.188956299002	1013.82011161387	879.43949441542	884.166012227067	821.751919969133	826.840099589184	1254.6924657577	593.710403383216
Acaca	3378.68380574225	3627.38109745303	3748.6770540699	1896.34836494299	3302.21854870349	1879.80009028105	2535.32389280358	2209.63509674591	1252.2830600007	2494.21556998167	3682.30243028519	3419.44478619114	3168.93705957132	1415.93114913153
Acacb	151.522233863626	72.0743085268766	620.596348295367	74.8525580309979	149.237286901877	126.427813827001	174.952214919627	153.972682387592	401.803373122362	121.364799909709	99.0014006318216	100.504228796874	308.864588927926	323.390362040493
Acad10	117.515211432642	285.640010269519	119.109066823886	102.58153137438	95.0848657955912	130.845176458649	258.327972572561	214.472096561255	185.906285385187	144.72458812153	216.663660893138	242.921434806991	184.516538276535	128.750126690327
Acad11	412.414044498276	268.495414503104	444.895909067653	367.27956369289	398.074241476413	324.406684552412	467.668901906131	530.846171974811	326.29514027343	567.983774850947	610.083990056236	321.836903089864	530.12732153805	328.25908693517
Acad12	303.334552316674	317.688215280642	355.140679107685	275.856724235432	331.175107590204	311.17502605967	383.311890867587	244.783089351349	188.355405300443	394.39736967576	280.988932353683	244.760693490761	296.252563635992	365.418944925185
Acad8	374.349899254493	368.590392447599	369.325370617133	280.017888845289	237.982604459995	340.019203552067	391.792679752073	293.306687364844	596.72190326964	952.279027019723	384.952005489212	540.128924982113	216.59300869657	472.47820995284
Acad9	1053.38695801993	1211.34166664168	1042.58933559628	867.827725951679	1409.450432818	872.338967259218	1028.9052891474	1010.40468669702	1294.85930341149	1503.54138106947	705.33585523478	1055.93536446102	927.403445687392	1290.54705728002
Acadl	1649.36485874611	1335.24721013464	669.43796720391	1603.17563311739	1479.50436058954	1310.37073894546	1207.64660995243	1238.81996045011	955.102109687376	681.016769383286	1823.63788268491	1143.59904325898	1409.86710838048	666.932215735561
Acadm	344.428397359336	857.723012388924	358.089256332226	401.609414057247	327.025774791214	387.828079188586	615.004661293844	533.508150474773	498.515997235427	681.22496159543	938.021116312371	390.472124729405	543.072374018513	593.510882962245
Acads	10.0570703086065	15.8900379691006	4.96570671163224	6.12008101146596	3.7604941583398	15.1741170734057	8.31417319870892	6.97347831712012	3.50420343763312	315.662497203681	0.748146391303956	12.2107780292577	15.8461567742514	9.84754610252348
Acadsb	1852.6024269885	1814.3977108826	2932.75407925429	1798.0193523367	2312.58915594281	1593.05829895303	2625.52087729548	1857.2259837684	2976.9570313764	4263.73198425009	4498.22582039907	2224.40156244233	2194.22513134989	4299.52977468852
Acadvl	904.733733270128	607.483073266863	810.4486557014	972.211013988515	850.200366035005	608.002470434588	713.273917274821	859.991569081807	835.504524417751	850.075956007764	1015.05479955301	843.284691171705	1047.59308455179	594.559326036592
Acan	1.2745209658764	2.2729176619067	1.12711886081375	1.11692101550849	3.27972435878206	0	0	4.26050804841336	1.79756712093305	2.24783321095744	3.04158731744207	7.14946169689928	0	4.25839358223256
Acap1	38.6621198777628	59.6497847964236	40.1808159200064	58.1951304476109	7.74024150863336	141.381774246226	93.6776613669899	21.6019669742461	20.1581333040072	211.558419012348	1.99390628721567	41.5712283100715	32.9591527002896	35.0913581551152
Acap2	1452.5907758871	3116.25682234351	3277.22479105204	2953.63460696303	1820.44658322172	1533.16033575809	1010.84251932866	2029.59977763824	3915.53739706678	3607.67619354002	1373.23370834553	1575.93542299707	2065.88382799474	3975.84647990106
Acap3	112.474920906408	44.3097475118766	319.433357929044	201.604805554837	814.455521687634	232.559484204902	71.4832114240642	281.917566853868	587.762439883714	74.8891031442894	112.713330684098	253.491337153278	137.551556161945	279.255120791342
Acat1	1571.23205306695	1285.28574042798	1301.71628730651	1574.22473774997	1564.02842034862	938.221390295567	539.81735653041	1312.99112616158	1830.88846838682	1751.56270285754	1095.80925848879	970.093776724908	1725.879176942	1482.40590194106
Acat2	128.345348027395	189.547437030801	68.2945275102683	140.625923334955	149.804120466337	215.072559158858	128.067343574707	151.394902662414	284.383157039757	173.567294600381	190.078110911737	123.513253929746	177.514083737396	215.191440794613
Acat3	2.20587512182682	14.4061186400403	52.5724991696782	62.4071648839242	4.70035304852393	154.072830767057	95.0902794155111	74.6918884823508	53.4451633624947	0	4.32727228430743	20.9067137691972	34.9391141322996	10.0627346195877
Acbd3	2069.60400380937	1788.72559416375	1993.91099218453	2416.96187767584	1766.09748322661	1584.64158814685	1825.8642286407	1914.53966588348	2076.15173138745	1082.99972598785	2167.89229661541	2007.81954178325	2063.16659936396	1524.48250568632
Acbd4	158.946234293105	117.351949337222	136.78069303209	261.463355185347	67.1254861903652	195.212464474343	145.575508276724	264.121171992274	313.178190009742	244.473317043592	187.487422869713	244.023208512173	248.798741842018	249.318125429886
Acbd5	2548.48293095952	2946.16267126346	2909.23953004828	3513.34373797491	2579.63908636592	1923.05664272538	2566.36978239468	2722.66749029876	4743.88955877272	3266.62663569403	3382.93302711971	2567.07267237676	3622.80227155746	4539.79151606092
Acbd6	150.919861174619	110.148338860806	536.207351475671	232.218219790555	192.343945058928	305.557059765858	305.379000219117	256.844003959071	340.401981265108	112.308438497925	241.092242628985	169.036822803031	325.32399638782	280.764054191348
Acbd7	0	1.0539654095137	0	0	0	0	0	0	0	0	0	0	0	0
Accs	172.349150655895	552.055081032943	329.904805188213	310.478400597216	317.235670961261	410.020974776121	370.794107160044	223.706563291844	129.916324551917	287.594430433861	291.092153554194	385.14996236995	323.553456405573	458.352925079851
Accsl	0	0	0	0	0	0	0	0	0	0	0	0	0	0
Acd	74.0976650050528	63.7140173937068	166.089876861164	108.8645420175	327.997991409866	110.122782211769	163.558813371598	80.3169665792759	152.840142173023	110.225067888213	72.0488923960662	106.702427115685	87.3694172987835	148.922791530749
Ace	2592.01382079887	9266.60596370572	12416.6254577184	9621.22582963988	4413.06673235735	2497.00783839879	2366.89152397503	8059.72009668369	25977.7711618481	17703.8495870774	6605.27621497236	4999.59548753868	5162.9914408649	14847.4283667064
Ace2	1222.20549118464	759.914961238662	679.041589177332	1861.23836621567	2549.4515639155	703.947807774174	758.913173425157	714.826822660949	160.53031810425	120.690170545095	968.810009403528	458.035598492416	1801.90929328335	67.1897093038011
Ace3	0	48.9597320576006	30.6424621906559	33.6577725580771	8.24654828114816	0	7.55440873962738	29.0509188355301	42.9770942013038	3.13708180823663	89.7567542720618	14.2835027339119	0.914330085537127	43.8241754064035
Acer1	24.4978118832571	32.4843671692296	33.8396901301256	26.693222892983	30.2573066259441	17.6959784687806	20.7272382873443	36.3529323526894	22.9100283827857	32.364537839355	16.1880078539841	44.1198635486459	23.9138178549195	31.9183202798187
Acer2	1806.13264113475	4496.41074427254	7288.01461095441	3950.82604032277	1841.9186741323	1283.7049107454	2278.62187005694	3598.06145575115	10436.6677858533	11251.7368798578	3567.54008426457	2551.56687000428	3184.47689414708	9378.33675573053
Acer3	3196.5728429648	3801.8946774619	2029.90730927937	2530.63173707843	1565.23848252699	1877.92754069004	2695.60629317394	2994.87736735688	2995.07904792558	7109.63386768536	2584.75243121224	2189.85697236002	2526.28569738513	3584.14989293021
Ache	1.77770624816752	21.9966478507841	3.19790424644871	15.0273384799767	5.72065673166999	10.3483118639615	8.11648903201686	10.340641393009	16.3444666965967	67.498702055618	12.9459741800849	10.2961760586814	23.6694896263661	24.5760403133553
Acin1	2341.32356955927	1672.23249157963	2662.35061537637	1683.98892464777	1347.36301098411	2384.79911336987	2645.59927042256	1661.76257543656	2157.95788491778	1287.86975991533	1914.03739343786	1828.23763118189	2153.98462984832	1890.90795277008
Ackr1	2.36544095110101	28.1850816187773	0	6.25427228687597	0	0	202.863707196206	0	0	0	10.2605077530215	4.10430879607955	1.80527656501908	2.34925519565166
Ackr2	114.784466607132	684.17511545906	788.94050641816	805.144924130869	346.582306378041	70.9901026579214	230.453985232609	363.013544768848	1903.14159325112	2124.40699412025	491.049537514741	233.746725570721	354.860002366755	1231.68628448587
Ackr3	219.514022296956	549.818996241523	580.98960047137	236.553409189901	179.244430715549	101.008144997283	436.582116720433	197.452387686931	998.966343906409	504.098331947128	296.566386389985	157.529460620739	279.485947941438	812.90236381154
Ackr4	108.831730423765	184.500284051469	222.600112308135	94.2411312369478	37.7428207950896	120.016607880834	72.008755790123	270.261031781635	546.60128307927	342.27524317072	60.2305422726967	167.637732397867	126.547360330903	478.871109062781
Acly	5185.93180490418	2615.0070296644	2234.36472292472	3191.40652091442	3229.74568462321	6131.58050883657	3201.69867086624	3267.47342558988	1815.51737716659	984.665589586623	4111.96817131566	2267.70509668964	2938.60509337739	1629.92987941377
Acmsd	41.579823821185	88.6358517952036	94.1703461282034	105.904019117527	94.0652675088794	132.049854785673	80.7252524113129	79.948397777747	53.5986877495819	66.8595920694596	131.002920589627	177.280678366017	60.7089815547899	82.0380336271763
Acnat1	54.5894156400079	59.489683159416	72.9396557467331	69.8275599409633	45.6600712177267	51.2670794569985	144.779659238264	85.2505318544087	30.6401409283983	63.6269836319787	89.6109979724008	127.682296762749	97.2887777366649	34.4191317360932
Acnat2	1.08740507091009	0	0.941680442148909	0.947307008437236	6.48054714938526	5.20278395013826	0.975841376779323	1.79495092396748	0	0	13.8296326902092	0.756670097735962	0.81810174987056	0
Aco1	2416.93755184798	1638.6168589586	785.981466716187	1193.51442968538	2284.27437868962	1529.75399271765	1201.09281931372	1947.62454409273	565.608922021513	304.148595937488	1442.78186395558	2095.25032742637	1518.46235195123	742.605873446343
Aco2	2528.74900572871	2039.35496259128	2001.76713929109	2164.40795810704	1823.83831483761	1187.85714386266	2239.66065382594	1799.74459686273	1896.0673562762	995.000011394333	2143.08204580525	2040.88407085173	2457.44887909928	2169.9729999909
Acod1	0	0	0	0	1.04163444751403	0	865.177329223901	0	0	0	0	0	0	0
Acot1	264.508690216731	108.35634455364	290.828244661275	183.382983686153	208.595695274171	181.221919436133	167.929569777569	369.848844858731	120.665597456728	90.3118971682725	240.141525949445	398.100760923685	361.204454173119	56.3804435857374
Acot10	0	0	0	0	6.29842481915062	3.66830085776056	0	0	0.844933286597198	14.6743910554354	1.90988423723715	0	0	3.18155466741896
Acot11	314.791802366843	596.625772027081	280.167762977973	655.42304946204	444.040458471894	606.804889077781	292.609893792114	468.188564525446	600.554658878294	203.880976318131	350.092140261619	287.943732341521	391.688991309097	717.898063669885
Acot12	0	0	0	1.35462353721399	0	0	13.4877591626781	0	0	0	0	17.7650882046494	0	0
Acot13	207.513864348829	164.771642460205	205.373323264253	323.985617631826	290.481773560734	253.961384656895	102.144257845337	86.5709811593318	200.591270066831	101.961843844391	162.392059696069	183.273088944934	193.868685905338	110.840634111684
Acot2	531.105913572271	439.049536363466	352.064866543071	332.824748127448	622.838598181733	266.385935626648	370.290126273187	433.829190048164	318.896289383426	503.134676168479	399.811268086736	573.131669877899	528.796433236452	391.576556513226
Acot3	28.6462658323398	15.5699395808205	16.5231987761226	5.19670471532602	11.1630056252404	10.4924825199983	16.0711302986573	15.7812861584664	7.38759346663549	6.84557326672355	18.667642907171	23.071576457517	11.6617064707185	14.7390474744952
Acot4	347.427106200929	292.619526634318	328.589094514205	258.203874053059	168.705848548512	269.911177931377	303.785450707788	330.045935089971	173.828392295151	635.630928410999	445.746279624457	339.029143294749	176.55520634598	258.893982330126
Acot5	0	0	0	0	0	0	0	0	0	0	0	0	0	0
Acot6	148.984684114236	146.522930457806	138.700567270937	105.526987905719	124.078725005894	101.660146718954	133.344475501911	176.810594686158	179.950271765184	132.854549998873	147.588418179404	177.82715145254	221.868710033113	268.19713739332
Acot7	467.761332589172	289.133888430133	224.101432185751	248.941212567336	215.948683170922	162.067140175931	341.515383022388	291.665443685847	265.13757214742	46.2285090065637	510.10363951382	214.450958311116	322.852368493109	86.1175434895871
Acot8	30.3851620430366	38.5569085205187	130.278679243417	37.8431497338579	36.4188328240837	100.49560385696	29.9263837746681	10.3656554438651	74.074470170233	102.008355824999	82.5447205341961	126.981526499731	77.3918638728664	110.90302221034
Acot9	444.638205794043	317.812519706954	283.771075651329	344.868519002576	291.652953322238	234.490302664514	381.96077404502	210.824462754356	439.744305491693	482.315590309688	498.215637862239	489.964145108099	414.041415698203	482.740554497815
Acox1	2911.39789379379	2248.81559164327	1878.64374125783	1911.26767481684	2473.29725911164	2233.54001917057	2436.93219770941	2367.85745457054	1606.41242775432	2403.87490767281	2558.94903906258	2966.45769627835	3141.37666468078	1682.32776458609
Acox2	8.05935618478659	10.2151535224678	29.2867792486871	44.3352633795231	49.0837867354133	30.5493487995054	12.041462106508	15.8142902336656	8.16705619603128	12.3940582769422	28.9005523814316	57.4884964268797	23.163572470996	22.8161842263751
Acox3	991.177831406462	1073.16420911177	756.536593886761	646.437282837695	700.130572794778	928.480525922263	1003.90171304693	951.169630199134	724.474769235552	1148.15883637826	815.092955522901	1033.91856381326	800.921844188257	1110.7439785696
Acoxl	947.250276228483	1258.97766643734	616.548868953012	920.939630380744	1106.15637730605	578.123747817557	143.686641243292	546.159691161124	582.824393749653	100.227214844223	987.105126135678	524.503808572367	522.737259900002	131.648895299502
Acp1	1176.74777599726	505.047625281162	685.636440868772	831.501017437302	977.120236159054	1358.92502812551	803.593416950351	1085.48259954673	1117.14896700495	664.115459654396	1460.54896191634	1400.57127215916	1453.6797143701	866.237551537999
Acp2	800.285460544286	1842.2855730673	1172.14263182778	1233.26901584537	2114.26393876534	1295.42008394113	1361.19731040284	823.912534491685	1918.91674221337	1349.58091357512	1661.48890818338	2386.66667348518	2033.16328960548	1190.37407071227
Acp4	0	0	24.5257082641238	0	0	0	0	0	0	5.30215239707768	8.32171051072763	0	0	6.16966090893987
Acp5	100.883272819971	50.2385558152312	54.752350231795	60.1574531196663	85.1684832883466	57.0492281066705	108.940733232398	83.4907159077376	40.0606412696987	40.3698692018844	41.0685330475578	43.4325471460001	51.3122393259328	30.1286230622193
Acp6	256.865203900338	289.941749955699	212.569654809515	334.400285905897	324.726924167821	445.961867959968	426.239094242326	336.834149499274	276.688263843183	728.032814944189	488.829984450377	468.68682235178	368.800128891942	593.955913524587
Acp7	0	0	0	0	0	0	0	0	0	0	0	0	0	0
Acpp	142.581659308223	70.4510194118423	29.172140899484	107.097776038206	28.8928349307622	71.2308812232008	59.1967017902538	64.4898122728563	30.9433282434667	39.5656771869821	25.4861414336198	23.9437082653055	10.7057313588385	34.2833379050237
Acr	0	2.07013618022286	3.85261832274828	6.27342616651244	4.09502395077629	0.809402101189189	39.4764470532281	2.35570579216037	0	0	3.7461740659308	1.6692434766118	0.632204060735141	5.60331222412248
Acrbp	121.489824887677	216.165811895697	118.171976888095	153.200881287167	191.021224498292	267.516634047465	112.512967479144	167.109353387942	77.4536094329967	36.1938472235028	148.970897587856	173.38981609999	175.899880230997	244.910664255848
Acrv1	60.9377655139747	42.7139503842436	30.5771450738257	39.6147019281137	55.6071082803206	50.9878518641959	54.2751914753186	40.434602107284	27.6961691844902	22.4899613138302	46.5152146743588	54.3005328456495	32.0726213697743	34.0339279196718
Acsbg1	10.8091220307366	0	10.6924711400178	0.703020496331897	0	1.54470966048993	29.0212521708975	0.672523983944501	0	0	1.92236997371765	0	0	0
Acsbg2	13.2572099556628	7.44899221720404	5.3270454356424	9.49800302783288	8.23879479497154	6.91871554736838	19.4367194611903	14.109568933362	5.95495278844331	1.05891718310987	6.68434364730175	11.8044364194054	2.75304974051747	10.4804783166934
Acsf2	418.709892560957	578.616123630051	638.313889583861	602.677155326881	584.821447521415	323.361846417352	167.65635799331	613.622390405418	756.372324124938	279.809339104992	314.943066933148	565.884287789906	328.849288927182	524.99729194822
Acsf3	66.9171754400093	76.6609867072521	106.360963852939	79.5367659740847	168.28314413115	88.2053098194714	114.797321927515	138.485303482701	80.8088913236167	76.0209007252546	80.6947647657479	92.2442242286953	145.15796703656	128.705063160323
Acsl1	302.437543349018	542.992853718922	523.879658004613	672.726689180519	602.423003470477	806.473201783617	1672.55964574984	1353.02260362397	1392.88454645383	218.688941407313	1424.65148811096	533.876659228325	767.517240075296	918.336582786467
Acsl3	2307.83326855847	1495.27953486928	1359.01725090347	1708.48973961078	1442.57392701916	1581.62704442596	1401.54457850056	1222.87380286838	514.139113463394	196.224688273348	1609.98164762589	1052.43087106807	2511.77173533584	311.017226448112
Acsl4	25146.7210196273	18360.4741501033	11663.735559132	20872.8672365657	21243.7087613145	18790.0653601785	14880.8279404135	17468.6885784346	4316.5647507913	4881.66499667407	17629.1029928371	13228.2000722615	23748.4166290607	2180.07026577562
Acsl5	6993.22213968194	5332.44469626815	3313.75355079148	4258.91133387719	5093.41626668628	4062.41962978011	5022.40248406264	5398.07805835187	3357.44145396294	2904.91933311733	5119.47483589508	5047.85088745176	6426.10769982878	2548.82199186605
Acsl6	10.1129144908979	11.3978829144613	5.62966433075762	5.0331949407735	10.1644028636508	2.43164919780443	20.7453086671284	11.4976366044326	2.94698282411139	11.3036147885153	8.42946307994633	17.7205024958881	2.91702143588043	7.6124381275356
Acsm1	0	0	0.981385000796002	2.9434301471743	0	0	0	0	0	0	0	0	5.3454024218373	0
Acsm2	138.200050674181	101.39536089774	142.269239825796	119.736852558708	141.232777942351	96.2860419198315	209.125901527219	155.720403945606	85.3395099216184	85.9383535491243	150.311501428368	201.944511575179	137.886517242144	83.0766571788824
Acsm3	6.48015131877537	111.446446633964	18.1096338886238	32.8584399792383	19.7302918776856	2.03124561818829	33.6737653118212	2.17308331541078	3.38353339636757	11.2699842916752	24.7960571534043	9.34935641885657	24.8532679532889	6.43362022329687
Acsm4	0	0	0	0	0	0	0	9.07728397166805	0	0	0	0	0	0
Acsm5	6.09943065763804	9.52690152580107	13.765057405284	10.6475296481248	8.33781548109336	12.9059769233638	5.45918803353653	9.05109002905092	5.92519268518468	3.05581807258435	9.56776819190862	9.29190509267201	5.52271386226484	2.39275179132204
Acss1	446.43211397883	443.273924044749	486.99557767924	563.614682427052	1434.09242823942	601.019016832128	446.207374866604	637.356572327264	365.040511748176	434.515999788058	612.616095205203	578.817468789087	1194.99280245325	102.212042683528
Acss2	546.896541332596	954.012607658714	717.572461603044	462.423272142014	672.782613730685	280.547506339928	503.265865507611	252.823798292634	173.679001309594	120.907170399235	305.346895237894	214.738530879252	351.787541904626	362.190987103581
Acss3	755.227277661688	700.667350620044	754.610013505009	737.764577644368	898.416073376171	925.984821622715	438.046083554185	598.381871777118	606.750554268311	576.982246254238	609.249803470097	625.013750982363	638.727217005742	574.858936601353
Acta1	0.922333866511273	2.51170880405682	1.66810852383626	7.12164047267408	0	0.890230680485119	0	3.9243220763756	0	0	0.742272144387933	4.02002422613733	1.44222650981631	0
Acta2	73.0742801407709	327.811819925951	406.32645995569	265.853908716501	231.988305742014	192.174248820949	108.722286634122	244.331642109096	394.008880987768	683.489575301435	399.310710969078	942.45057891518	139.055652326283	666.000300343563
Actb	17625.4161202717	16818.1779983832	15103.7525773119	14905.415698998	16641.3036436756	13894.980702436	16469.0287095554	16294.8742100094	19651.3304509571	25110.9051476669	16664.9394533023	15035.6446909148	15235.3195242434	15555.7454697742
Actbl2	1.24130509788969	0	0	0	0	0	0	0	0.834212760690423	0	0	0	0	0
Actc1	12.6202398192668	194.765509496397	145.232808157214	41.6342264060698	150.182238304311	18.2571603623593	7.44299942060477	237.957785835091	345.398529485683	11.2763235013135	91.2862400744818	333.011714687675	31.6004432525724	83.4186733856036
Actg-ps1	0	4.22132986239728	7.41459294565016	0	2.04160451821496	0	3.19810860343452	4.99877041815597	5.04145659080475	3.19430959930677	0	1.67480575212672	0	1.60439372275172
Actg1	9697.800537485	6356.96369654873	4544.92854176289	5601.03138619882	8106.74749492966	4848.86357052049	5477.64146103061	7559.85989290671	5924.43137861375	6966.98897403308	7768.97419485036	6044.89035185289	5658.20011255984	4641.60197869332
Actg2	0	22.4636767117245	20.6682569193657	1.64436259424597	3.62444257084773	2.02241932887712	14.5868683387486	29.5269963064879	16.2744612378053	16.8148144556901	35.4795531088035	17.7347272895315	9.27932035904634	27.0065851305866
Actl10	0	0	0	0	0	1.11741590553503	0	0	0	1.09389990851268	0	0	0	1.57577788445553
Actl11	0	0	0	0	0	0	0	0	0	0	0	0	0	0
Actl6a	688.188047716066	255.790152697414	260.646630693021	360.166683821722	388.328217504219	426.119849025898	476.267701791544	446.875308265447	286.959600389234	520.191158535531	290.73391382538	373.108590209093	485.702453514611	328.698939178281
Actl6b	78.7888342712192	68.6720520465666	78.3521472608184	58.4592077034825	60.6768348243814	62.3881341549281	82.7606559615296	54.2032796657769	40.4734977820767	69.1424182593868	67.383625371101	64.4110970505924	61.5656393727528	35.9684490956958
Actl7a	0	0	0	0	0	0	0	0	0	0	0	0.84226925719463	0	0
Actl7b	0	0	0	1.06385120726619	0	0	0	0	0	0	0	0	0	0
Actl9	0	0	0	0	0	0	0	0	0	0	0	0	0	0
Actn1	1548.32755875707	1034.71767136286	820.679004054168	1278.26810510216	1138.01917662418	1988.55952872144	1788.89502409152	1193.99516512289	804.74149250995	875.107830118917	1129.64837027649	1236.4964776773	1145.53161936953	971.170575041772
Actn2	81.6767632084173	108.641075272427	89.751031056824	55.3444958764911	73.4349844985889	115.257271448752	65.238097097183	95.3469656680446	32.3206549467501	66.7216484786899	54.5598265458881	72.0281417071483	47.525603212893	33.1080003019645
Actn3	0	0	0	3.95763008062626	0	18.0912197875913	0	0	0	1.64642113818229	0	0	0.698493147275104	0
Actn4	5504.99288182143	4341.40552250673	3756.58563247061	5212.48981088653	4461.97354982825	4660.67162735668	5075.94586031149	5543.3352450861	5781.52766336088	2876.84375797361	5394.95987608148	5477.70530985373	5471.14120442334	3521.69176696981
Actr10	685.053314104198	1011.57635205813	855.931335331747	1223.90925443444	821.812091813317	539.409182800502	928.287936681208	843.961877113924	1040.38482760755	1373.81593959768	880.139140187946	960.737754931269	1200.5755994427	2377.61597979058
Actr1a	861.970487603566	943.339682438368	1167.14072444736	1384.9177166829	780.206885791652	1289.11437206595	832.114169298808	1407.37399162774	2656.95961850265	1411.11430258654	747.069854598334	917.761311986879	1313.4464942063	1962.68140743601
Actr1b	2768.3707019246	1527.9041098113	1558.65272879234	1770.04968839275	1876.26005409423	1616.62400334287	1608.84290463495	1518.09066373677	1545.40014721079	988.356500517681	1936.36054160524	1295.42946046698	1861.95318938307	1891.95853657059
Actr2	4819.73966716305	3697.89918607013	3706.57703672128	3798.1021542538	3976.93458233515	3239.67867411246	4981.59760886327	4312.60098555424	4827.69152486277	4906.83244585515	3937.45038649932	4373.9863641611	5517.97304123045	4256.13467495315
Actr3	7764.58756032219	6157.1024620501	4533.27222625592	6423.07017486274	7409.05544615434	5129.6660067187	7084.28711505757	6797.44679858979	5411.23339251746	4107.94794681361	7190.12447631143	6659.54484274689	8139.1390340547	4074.98864517972
Actr3b	32.6618017629457	20.7170589562334	8.78395593505719	1.96221514581292	15.5865943102784	8.25256687058317	14.6155534071911	15.1077987518334	3.69234092623656	7.6673082713179	12.6825320940485	26.6348232547443	11.4451640337579	10.7958174140289
Actr5	47.5781646675689	45.7808953806538	66.1558030444734	61.4262818438878	123.754476486912	41.9679512130876	157.372248424673	176.753513048598	166.69999545139	62.5710264987338	109.432193363384	98.7579712961653	112.060978324101	105.464647403304
Actr6	111.671132566426	63.8497442153666	231.512176287764	100.285536090285	143.909430506884	264.901315402816	108.016173465971	96.1669070844531	248.128586935767	143.729577178043	472.578031049491	178.69327158494	53.0352749054605	173.090778305823
Actr8	758.16195275897	546.992338627411	488.859132750232	631.485229527881	407.948024936348	760.606027159141	652.187049971022	586.591231240714	511.193134700265	873.319051478256	813.311702058283	762.597839986891	783.396273867517	759.960008211551
Actrt1	0	0	0	0	0	0	0	0	0	0	0	0	0	0
Actrt2	0	0	0	0	0	0	0	0	0	0	0	0	0	0
Actrt3	0	0	0	0	0	0	0	0	0	0	2.86156644374965	1.68216688495088	0	0
Acvr1	593.940379246829	642.622450527429	621.142919997813	671.315174105447	621.090075081124	417.579746592246	368.641754065451	654.159035654134	1042.49218635435	499.335652374642	691.000248414777	641.238287188651	567.101772986452	775.722699799682
Acvr1b	1553.36086250628	1075.12235248018	1030.54990940058	1388.34028572464	738.821896755951	837.01696711154	985.705278967523	1072.64503322588	1566.89800331898	572.8623492423	939.676468172674	797.099438340656	1469.16388591906	1487.5969797584
Acvr1c	699.492705508401	32.5874636772056	15.2255868674763	46.0950949458446	79.7215115460339	133.764710540744	62.9174088598996	49.3495483373407	10.9061491238777	6.10252684780818	130.864900797967	213.979259953812	79.5357091090365	9.9195008930521
Acvr2a	1524.42734122099	2084.94095528411	2438.60870072284	2918.99879276097	2929.44063641986	3020.20786359026	1031.74932172336	2784.32184227737	3272.82221755193	3114.54103493963	1936.79619084334	1683.67517787923	1735.1601887375	4403.24368085329
Acvr2b	270.961440162294	224.220432333679	130.525571666767	285.596725472954	325.453857866184	397.017003213726	198.195292186391	354.902491186324	594.962392189171	293.551467583787	251.024651301667	126.723702982559	355.2622884997	772.549772572371
Acvrl1	361.434530431362	2093.70994362059	2572.80602751879	2037.29149836184	677.647847718485	636.51110165744	286.087144063278	1491.68694586105	7519.96946636919	4639.00913317919	1116.8798119436	722.8276324146	853.463057905322	4822.76452004693
Acy1	8.36890837594684	48.4076387348332	0.652971860505674	16.6964160890714	3.17027097789873	34.8592653195918	3.28414792170668	30.0969899445773	82.0668140970028	1.29802647246859	36.9632164862568	128.686734118358	26.1665205631449	8.29799965412096
Acy3	43.0407953962525	16.061748769476	5.3347313803275	26.4296641556463	30.0092687711704	18.498740793298	59.1076103505755	34.1098069230652	22.7925447123693	6.40689855306801	79.1380406099257	35.2530292124786	52.6188325368775	83.034136090667
Acyp1	154.031443965129	108.931103135031	113.837767253299	169.165105450015	178.421090002983	274.261685148863	128.632518164888	94.7885164929632	219.557503111525	249.345553770671	126.031136788757	122.892056208813	192.619764895817	182.368339699164
Acyp2	145.869603293114	307.443718071381	261.624222036445	209.442480665204	261.968387540596	270.384898374471	202.707593915944	222.742398038216	175.135564655263	283.794548938837	93.4275097054302	115.54817447283	240.636413068687	207.469399054113
Ada	21.5773393112158	0.705582341979421	9.15727498051103	33.5478754258534	9.61752723300113	82.4097225913826	5.7387301425334	32.3126346667755	72.3477740642126	38.5629085647156	15.2074078612769	25.717021796571	43.3959811920338	97.3158029496606
Adad1	0	0	0	0	0	21.6151477141511	0	0	0	0	0	0	0	0
Adad2	0	0	0	0	0	0	0	0	0	0	0	0	0	0
Adal	293.674371635804	438.429820423978	120.598973906082	341.013192852573	226.999975793547	573.091949839182	355.732086179565	369.095779634262	480.278755765302	961.821066677281	152.484153412601	263.441499457676	307.821213728284	679.488086810818
Adam10	2706.87655393562	1881.96363173201	1273.93405563888	1540.1710494469	2715.92052202002	1546.44029966533	1970.4120466034	1655.11984052779	2341.56967142571	2193.31663592278	2458.23631841201	2487.58394280636	2484.29666539387	2031.62835087496
Adam11	11.3340889627853	36.5921047339745	11.209850848178	14.1000435333862	31.5799258317137	60.778996627885	35.8596372803041	20.131837254469	48.599721954266	103.53474284706	28.3662815190727	59.9477284331379	10.6426594596682	60.0070687503563
Adam12	364.746733943345	182.185405813001	356.271630888118	600.211436243991	794.238473688375	365.577269133603	505.666344041065	432.330830653181	625.651594667105	120.184658163271	616.457627734758	481.5972608975	201.21312125966	264.111416583142
Adam15	515.802256204274	674.461439115094	713.366845106885	343.416633550666	375.182125774166	272.779867999254	341.071664729188	536.08988358234	826.598599450412	564.952770599236	665.658407168724	612.660580611516	470.395120368111	667.295121820547
Adam17	3150.26603143326	2630.45966180273	4690.0814938217	2380.7868621271	2597.01667755262	3472.52466651983	2202.01135356812	2391.41573008974	1566.20980555001	1523.67060186369	2535.72479973253	1794.79758266013	2573.52543073348	2696.60794175578
Adam18	0	0	0	0.995050733084359	0	2.41584110643206	0	1.02797599711436	24.9308721578107	0	0	0	0.932312187385535	2.41211294225912
Adam19	7573.6319484827	5738.82862392385	4427.44740376231	7104.21843283157	8278.94399732443	7551.97764474555	6619.14236863481	6456.42446415954	2977.63874754936	1850.38391340901	4987.19876757425	5074.38048663568	10136.616651821	1322.39383296496
Adam1a	291.93712596952	401.015199899497	313.67650591646	261.823738950489	148.679180456372	437.675453508593	414.868311432363	449.017152430849	45.1421364618596	98.7403037813114	214.767377179182	130.437120963328	228.23113874946	219.683479833268
Adam1b	114.117232882589	186.793741738717	149.5454556456	67.9007171011053	387.538040680971	129.306946278296	329.686797931521	194.384610543117	1.69528438335065	7.24312157823304	98.3567807823133	199.476600031362	204.094945264926	28.7638146150665
Adam2	1.22528405081309	0	2.10896842897165	5.30712949105093	4.14295941562363	0	4.39619893428097	6.06555567283131	2.52942115056623	2.01917025762787	2.8615350132894	2.54056463098808	5.50375931148772	3.96886387533946
Adam20	0	0	0	0	0	0	0	0	0	0	0	0	0	0
Adam21	0	5.22730910301227	13.7433730418986	5.37374430194065	17.8252523695255	25.1466679747878	5.48705239177046	6.06991745032427	3.39083020747516	24.6142395560878	49.4802755905166	1.69210609807831	0.9200819994252	1.5929276025148
Adam22	361.241863817002	746.11060156888	988.884566762892	908.669543439465	1235.29346301266	848.077458294151	912.564941838177	1001.46349711836	330.736211879602	414.726604783295	1024.48134416422	733.536867209237	1253.23399988539	76.3460276418881
Adam23	78.8770097953088	63.7283598692343	69.381929288958	260.561030499815	125.568287722806	97.8658426857269	62.3603441285618	93.8798361958746	189.147737493399	107.981575992112	267.404879896096	76.2791415696715	37.9432392463225	250.09738122892
Adam24	0	0	0	0	0	0	0	0	0	0	0	0	0	0
Adam25	0	0	0	0	0	0	0	0	0	0	0	0	0	0
Adam26a	0	0	0	0	0	0	0	0	0	0	0	0	0	0
Adam26b	0	0	0	1.06621252640291	0	0	0	1.00475291025034	0	0	0	0.843610932627402	0	0
Adam28	508.377469977721	275.741906567962	212.934804858197	56.2647307280255	67.9882333635133	600.145920749857	509.223939840665	319.730535317284	122.211479239642	120.545478277266	314.329121210994	374.362341354977	932.183822659858	62.378308934213
Adam29	0	0	0	0	0	0	0	0	0	0	0	0	0	0
Adam3	0	0	75.8550460577781	20.0975445969697	2.4657809870229	83.6244883319339	0	0	69.7246079017948	43.0303351251494	36.9971864699995	21.9549885950669	0.930855410555666	62.1428306901251
Adam30	4.92489022626683	0	2.10778289656163	6.40773504161221	1.0436807797715	0	2.19820467369458	0	0	0	16.1704629008525	0	0.914467597237309	3.17288778651986
Adam32	25.6167998313716	7.90484201076255	6.63976564989199	12.6158464102189	4.64576758590445	1.3309140721768	20.3511819209768	7.50877832262961	0	6.41851980997666	2.25335572218736	2.77834431213531	4.86054213434667	4.13438699771744
Adam33	28.4663026864544	45.2790236332689	29.0339693391368	55.2743025821377	5.83094075537341	93.4353121342226	67.7024249660953	66.4008702559018	109.832254056677	119.969956202967	27.205344040646	48.9758145741035	75.7230146673481	28.1868263371885
Adam34	7.48684826637953	6.21811369414093	5.27269594523552	5.36641408647447	9.4481675084402	3.69927478917181	7.7704505969496	10.1107805538325	5.02476062940677	15.4832967646687	3.79197801289754	3.39482759702173	5.48740168140083	3.94292047479767
Adam39	0	0	0	0	0	0	0	0	0	0	0	0	0	0
Adam4	75.5556050968621	55.3776380364615	87.3719528551343	54.6753353604672	37.6554844783932	107.640409128542	98.2837477231027	77.7997498318387	3.37819772240322	24.445182505234	224.52422125335	51.6269103436104	69.9226764211648	45.1953411730506
Adam5	0	4.19985245798653	5.52720956290183	1.13886590398066	0	1.27831667376297	15.2500765780343	0	36.9174749875174	0	12.1751194092601	0	0	124.445126576373
Adam6a	0	0	0	0	0	0	0	0	0	0	0	0	0	0
Adam6b	0	0	0	0	0	0	0	3.03658716649954	2.52377509694872	0	0	0	0	0
Adam7	161.019966355001	197.459376995179	126.810586621442	23.1256993503993	13.4073941628803	84.035757679996	29.580940638421	145.513345328414	27.1474480326447	2.79434326625785	169.823829190121	280.085538430132	176.929920705618	19.0985755280928
Adam8	71.7504818431395	30.8812748289657	21.3395245993647	27.404597398515	11.6630447389848	29.2530697394853	264.566240466102	33.9684550471258	15.8196896839013	3.02998157797725	40.7498380880162	59.0395225673099	40.2196881293549	34.6047541922938
Adam9	3411.33650218327	2429.9684135946	2363.97032234352	3042.76086083551	3361.39190381851	1925.18621665174	3153.96879382423	3036.05100133084	3041.69048315424	1890.39123633611	2281.4925199059	2287.91349070459	3311.14779028848	2675.90392692548
Adamdec1	34.6169432110093	69.8889392289512	18.962726156869	5.36097903672142	0	2.40314970946351	50.6475838648603	14.1087705050431	5.90042677627065	0	5.70516650767258	22.8139046200779	95.3520476856822	14.2816871551303
Adamts1	5995.54801075611	4308.42089140707	2799.58448442497	6073.86428981266	2770.07424224674	3574.41012009955	2671.06384022126	2965.4505265992	3809.72560374014	4175.48452570001	3601.45368450544	2853.10454522114	6049.97943381466	5593.43180493608
Adamts10	452.737327770328	392.515939713556	430.755095784587	971.691402464019	576.865923168828	1740.28473739564	669.739269538393	1089.7143515742	2360.94411947368	2209.22184613724	1020.04312299957	661.719719427294	1175.71097050107	2866.86717878143
Adamts12	41.6697527023605	113.980310715597	113.818375761669	51.917794446327	33.5445726060281	131.203178299856	65.7274188228815	85.4634434057826	139.585723448358	47.8278611256683	109.304017740578	241.224711990378	68.8883425408172	98.7642271077385
Adamts13	128.058562928388	313.078407098399	0.12807322336155	311.804903239648	39.7843429028257	0	138.820577809493	179.462689155181	348.868846303625	372.212450203129	154.077345405101	195.696664919765	60.6616798852028	2.61523852673037
Adamts14	7.58213361193263	19.9421231011807	33.232790625249	47.3794315042338	44.4388213793734	3.1659595929499	16.7970107793737	18.3640126492292	202.888288009547	16.0432492838393	42.3768005803638	20.5131902982814	17.8738597151133	92.6724506439714
Adamts15	85.7274710514292	836.048547832955	174.474172405661	412.057165533484	116.43985596534	382.974203471971	50.8870046272618	467.357375761813	1292.58589237915	832.313820422909	178.420023238781	231.185740620595	234.217058931182	2635.5597188892
Adamts16	1.23327993382293	0	1.05682731171409	3.21002593033243	2.08754709006939	0	1.1006627743056	3.02204606961995	0.834718812275619	2.98493781044224	2.85632203645319	4.21617900165469	0.919493393731635	0
Adamts17	16.2214793509611	86.7351002064338	87.3778522820748	45.0796637594892	12.8749306864698	1.93435165072866	4.80576018591199	37.5940438730206	170.619156434717	67.4193665425987	91.3041843940326	95.0316293020982	34.9537655931686	92.6682675863094
Adamts18	94.8525360274422	84.7433022056316	91.2202231442826	92.4480388156638	86.1630500615881	78.5052488565396	128.663372628952	108.651921752688	114.709892623229	87.2501414436103	82.4504780763454	89.6720007710856	70.1503533863179	133.490507682925
Adamts19	0	0	0	0	0	0	0	0	0.842176090083833	0	0	1.68872338900943	0	0
Adamts2	268.40841737122	255.258180962874	345.575692296447	369.410479975575	254.626087377075	543.003278335055	348.358736961838	435.186971497507	564.103238479134	891.208760712396	425.010407930529	421.35686750914	434.857903844576	636.807183650005
Adamts20	0.637948096869161	0	0	1.2995959097553	0	0	0	0	0	0	4.30793558645426	95.2148578549143	0	9.83165423526316
Adamts3	9.46018804070675	17.8957052610155	34.5685889008818	26.7707905297806	62.3544264319722	52.9170612594036	0	47.527974177949	63.0203826309734	10.9192347935859	20.7245224647852	2.46460920205415	12.4201710023599	112.689989858956
Adamts4	14.670463948232	114.234309346495	15.0907118365858	51.6955421532945	15.8007160961936	5.93330495626182	879.428206984835	15.3151859769306	19.600903150696	6.35483889777149	22.1438579910303	23.3999373007926	219.93229338062	26.7943767913366
Adamts5	2.47910045226106	21.0007582391443	88.6656131777124	110.874547594975	76.2348070776007	44.5581780997121	28.7901582561784	38.3072286537122	264.082178069692	266.904599681468	18.9804043945092	84.4390318442489	145.045343657654	359.897257695693
Adamts6	320.976233908588	229.720665373864	220.936248428518	291.92718689863	409.533845504834	1043.65736037768	139.833808446059	201.729561624343	158.160378737289	163.224407605157	303.034200970407	147.174391803742	185.597995091888	132.899103044937
Adamts7	2.93086223212502	84.3773535819074	9.67942722615071	36.5453648022696	0	19.6415871033539	22.4439050048463	7.9645279832087	80.2704339275773	8.70939557985772	5.04056096873578	24.7081097868365	40.0170681168168	33.5579663997589
Adamts8	95.7644595228528	105.939983430469	362.507519426778	265.764018889664	68.9600714496653	331.220182661001	49.7973529044143	249.629401319987	494.64125813372	293.573810341679	285.92608189925	71.9640802645264	177.022781598464	907.731563237213
Adamts9	2494.20758915502	3402.03188678796	2455.4117773933	4075.56027103068	6325.91558467904	2411.46754912607	1648.8125811911	2906.28460975986	2119.65671310719	3328.31074568772	3140.70676694383	2934.82188500948	2305.36637150314	2144.76403152819
Adamtsl1	5.24605161070464	38.8708277081418	34.0507505729114	214.601423298474	94.791293468538	162.939754358588	172.041217520171	17.3561374887602	79.2072821467755	175.197190639305	23.0500311651009	111.773733381258	32.1198893469049	120.841132506788
Adamtsl2	8.9215987836464	245.805657579387	931.758509409383	244.901685480978	203.946950967951	278.891174295902	10.8088136719765	108.191585091639	509.827142706432	661.753579980849	200.002255517748	88.94438899987	75.2911251689494	694.810058367826
Adamtsl3	80.7507568597937	138.165849188893	437.824727158942	877.98246030974	361.187136257227	639.764627592812	47.7810945652289	282.493733832384	1132.88484822307	420.309194804396	219.379923928909	83.6660699049489	608.848420841002	1881.09747551354
Adamtsl4	183.590201885211	663.406898480653	640.210519435898	276.612314115308	221.195090448618	540.792015086061	566.349021567316	338.397425470809	601.865582160571	577.135950402245	377.833144567914	392.869609375666	357.064968240615	725.006933140495
Adamtsl5	366.843687214295	199.31464510458	548.361876927435	202.469615929177	361.739937927413	304.116049061463	439.180667840095	374.833757079318	292.411557793387	184.973624669501	340.753237854273	400.803363202695	192.684982235843	453.659980287209
Adap1	4.01010644754181	12.7177943239068	40.1507632979298	20.9562825258745	0	3.37041944553258	24.1621719690286	10.0564454274635	11.7482334670774	1.45181465000824	10.7556371383888	0.978226901792489	27.7927710404414	3.07849949742441
Adap2	107.860506478183	292.349458507365	554.800898915187	328.577627461165	194.214768677106	390.539675839559	258.836566974809	284.818906155862	716.7811134728	663.743274263544	281.289720638202	203.795183056956	218.076761416966	956.184526699672
Adar	272.073668339078	215.618470557578	308.157794677889	194.891080899278	365.858925154247	165.6889904804	343.812663769346	587.229508433153	296.760444042639	462.451796605278	244.219181035811	401.424266647366	288.165971408955	354.349221494275
Adarb1	185.145121617263	463.863281742047	715.072475015282	466.63915829357	186.760156035591	1089.82436094714	137.993548470254	343.303945573171	1269.558552658	1889.98881559416	444.273931993905	267.744281661999	914.933949284006	1877.01213617558
Adarb2	60.3659792303472	31.2885472714103	62.5262905933195	66.4680870940669	23.40507878961	26.7444851583755	118.965886439663	67.4239850900642	31.5600150583983	30.3858166744107	48.9381403771805	59.5414245107607	50.9452162673391	41.905870374059
Adat1	292.71123369735	345.10169136636	203.559027660441	116.814130355819	196.548819161813	198.10804531725	153.41676492607	348.926725155338	260.36141402319	104.198401187693	309.574839411091	423.061244234828	363.078767340494	255.90385214369
Adat2	8.45778030033243	35.7507370018751	1.06207080475256	29.5839330259268	26.8137629859226	9.23939100532574	36.0748488568048	26.3985128934707	1.69049389551641	0	1.93193857212627	1.6934799694358	37.8908111510645	31.2958935015667
Adat3	150.515682463797	10.578264114036	32.6776489301262	9.68647853907235	40.3247894712715	19.067393634932	99.759442583967	26.3937922734481	51.6639546200608	4.52603613172295	19.9800896984891	31.8477375442787	24.1109691622294	19.3290810766803
Adck1	47.258611980141	100.397766912956	93.1250910063337	86.7747085601482	44.4421542469314	72.328259184248	95.6600014138271	123.901181066812	67.2700057086581	62.0102689267521	218.957355781387	172.641455741967	129.861067954468	84.9815680339764
Adck2	114.666383034078	50.0388200163168	109.838126307337	91.2183529812469	89.5120489861473	252.929874951243	41.8932740259841	104.660854988372	53.2402431218842	479.762296207596	199.982882747411	73.534621754159	98.6512648382626	126.771219184885
Adck5	187.203455720901	159.313009288821	42.1481418426315	96.7623813378167	64.8990792298084	212.470643315047	97.592961364148	176.946380465499	117.724327383332	68.0121952296378	227.642716033441	260.973253564015	102.07870803727	143.872913164112
Adcy1	12.2495606499552	21.6793328695225	13.1763613793099	4.93501907816655	4.83189422490879	216.600268881145	3.37014424752008	26.5476511700227	87.5205547660617	76.0050121325561	6.75131049399699	3.26934353342418	39.1406291551187	106.685143310857
Adcy10	63.3665756167795	64.6974249485669	57.0811194759142	36.2840496768797	45.0096629165909	18.1378739713254	39.6885447522762	60.9954971925434	30.5242496594403	55.7674506874096	85.2185597546667	47.831386341742	43.691758460314	28.0035831504859
Adcy2	13.3768340795267	196.312648921853	145.828743619508	121.765827778127	49.6627662113846	82.5347394413139	16.4343783434085	225.426369488467	729.114591705279	828.012038050499	23.9357314737869	39.0145484394583	90.966453771655	542.930716090157
Adcy3	495.212895525567	173.840229549755	212.540969979547	149.758759644154	145.700442843177	158.934243147914	464.511530089809	225.573134435307	125.048108776675	91.4361286349918	335.30437261505	360.387104672935	137.955136729153	241.532556863666
Adcy4	192.744122320907	472.691569644161	362.405456426879	515.433042403986	831.797557086561	76.0381903383048	973.262774360295	638.023125995449	1773.01374970787	1050.87790314846	908.633351324343	249.780638708974	548.929118234092	1844.0393744402
Adcy5	53.5867884211572	50.702485306928	121.476292544121	72.7699444265386	44.2037692247171	113.607252228819	110.803108038484	90.9008479743541	111.271327274539	121.079836927927	44.0300153790117	82.8840316426545	51.9213185530542	196.779341139627
Adcy6	1161.56605082996	739.667248791262	873.4335073681	1208.05471898194	808.635756211508	807.640956988953	1254.81353429302	1179.02581740485	754.720479121903	1576.86206176571	1059.41946770903	744.503166767093	1375.7038687821	1148.23708947048
Adcy7	3119.90018487583	1858.13035614716	963.271057878732	1550.65072246344	1521.88849212438	1283.70765065752	2247.05896031861	2284.99570784411	623.638476941579	1125.5076634918	1327.39941551902	1262.97318457701	2318.52098485403	713.52146694485
Adcy8	225.088105443253	461.264786261784	596.453416137244	194.656483616665	141.209499090614	142.705356197704	105.88767327203	298.128507834247	746.179648565425	1332.87707760717	182.522753256282	197.55373824828	247.163215791435	913.230748509791
Adcy9	184.014395478509	356.343498897969	737.397718643136	407.063629036434	190.927005791173	419.443258731103	98.1535344005754	300.055820477671	640.739875168644	700.612664084914	184.343727393248	258.452726870018	317.673854895327	823.032185042809
Adcyap1	447.426251320732	135.099207697936	161.555631906359	172.999540337803	393.279532321208	275.609675171537	50.6543240306686	59.518837912376	0.831088458481672	37.7725445736794	17.0967320372094	81.0613706928769	25.6157136530227	0
Adcyap1r1	4.86820790355501	15.5427519342194	54.4143553830187	108.96959858513	39.1361613095055	1.86229085461646	3.49688464531454	8.42302632816693	203.707325584043	61.3400605159774	7.45287125647416	0.678596242084338	12.3222428303238	7.06821581311365
Add1	3017.33976165924	2294.89240304702	2423.66281872215	3137.15750680024	2107.75136498196	2029.201686573	1494.98631859488	3226.30289964191	4231.50359305608	5728.47297065152	1625.14062674492	2315.49483467879	2500.98109988395	3999.84614700075
Add2	11.4875595871813	3.51726018223237	13.4578712837874	55.4025817942357	8.49757951565982	9.24200393676623	12.1886858090349	7.14518779495042	11.4229499587284	0	46.9122494574403	5.42084685054135	7.69702403735161	20.848995639655
Add3	1138.81356039449	1583.50579886116	2499.14106378332	2437.23273161126	1510.36044463623	518.851319868489	296.295668163042	1465.7163267134	5434.58227642419	4084.92576287592	1459.05341480053	969.32241650973	1584.90962569068	4054.81158921782
Adgb	43.7902926593614	1.09517378943791	78.4055920253625	8.83905095872359	2.35058295309381	14.7276420507755	140.412525705637	49.3393040701528	22.0758090836466	0	20.5401527450492	4.39144225145141	12.3717079423169	9.04418318252987
Adgra1	0.895966986139276	2.36905409253476	7.9453700261787	0	0.770369114599053	2.60645183130142	30.9128385602378	0.746017678365675	5.00153817782852	4.64379022469331	3.53140923913316	1.86989808066577	2.05451289985449	0.594068650854322
Adgra2	22.4265122243164	208.302374517879	383.602212001923	301.364775056328	111.654008234104	377.418162313706	99.207508939885	253.373128343585	808.132212209197	1086.021562145	290.471933198908	304.489323441082	86.2469895392303	746.003997423676
Adgra3	445.671995944849	430.930838036777	562.646045300376	767.667274710259	765.610556696255	361.443554252434	510.251248742097	759.424232765116	843.165174050154	3129.64703569746	662.048947681235	698.334897364747	391.518328136523	767.862789278344
Adgrb1	0	0	0	0	0	0	0	0	0	15.1414056628593	3.85780300865809	0	17.1163366813499	0
Adgrb2	1.34374714551314	7.71507328343895	2.93052904676666	0.454397209609234	0	34.9637507506643	0	5.88716204070902	0	6.99433033329185	1.41714885159144	2.44320996458397	2.54505972347812	4.43361740817847
Adgrb3	59.1906954074015	68.4131910398111	65.0507067976927	63.1289439862558	49.7222826930325	36.9239301216649	57.6420160912646	66.82316278524	40.3641775369889	75.4545979024488	76.8483325275181	93.3553584256659	60.5489262440629	64.5707291821768
Adgrd1	69.943035476896	86.6196008475718	196.009000466434	122.52689301868	87.3583764560274	157.243033602665	127.167954216436	295.476035467403	105.826429617059	70.927872995944	103.696341810092	191.823977445673	179.756783833283	208.468562968676
Adgrd2-ps	0	0	0	1.06385120726619	0	0	0	0	0	0	0	0	0	0
Adgre1	122.220550089494	70.539285736769	87.6948200425878	28.4458709703874	7.47819622923446	45.7877041889517	723.006932616026	81.6805880755826	14.2115944847145	93.5224108201618	38.2276662830275	59.2944184962037	132.389211589175	99.6784839695856
Adgre4	158.767894078616	76.5662263337136	442.041158582802	176.06983247019	12.5921400128594	46.0425206823203	114.511246203206	308.671571971056	112.377853920109	128.561760906455	7.57293125627109	205.379601950153	98.9635022312084	57.8174008024604
Adgre5	3373.13470211572	14650.1378687006	22120.4570175646	14071.4015811476	6145.01516607714	3732.12376819671	2193.93915895671	8943.6421620106	50559.1972367925	15679.4952169161	8171.37716883128	7325.70320628136	7398.12052921921	23440.5873523739
Adgrf1	12.232220311717	20.098904304271	7.40074283244198	15.9537942973904	12.4749970040902	42.3874713334997	16.436868029349	12.1198753723785	10.1809934437442	17.2015443672046	31.5668371024688	16.9179809983265	20.1995976422018	15.1132358106408
Adgrf2	1.23875285395043	16.7449241434936	71.7480401127096	38.5147578657022	10.4497825725173	16.9408192697638	5.51229663407837	9.07034916163605	48.7075120335432	3.94838871584542	9.52887875034256	28.7307829765274	7.34122111037164	34.9385421200728
Adgrf3	0	0	0.568686902420357	1.12590826206434	0	0	0.575496457226025	0	5.107013291524	24.7394851225198	0	10.2117317849633	0	0
Adgrf4	5.5446949193214	8.54481823202333	24.7269914911063	3.85169432167617	8.45571281935854	12.8100291268885	17.8546365266495	25.4139730131659	68.8146529025979	4.50878113070843	4.31705881060794	3.48356555232171	9.94391266283353	10.7419113475921
Adgrf5	22827.6843390163	48093.5407427293	58273.147440532	39305.5056503388	25746.7144967196	12566.4916854051	19748.7896931069	29591.0216045487	99451.6878941139	52781.8602107649	33067.8743215824	28301.6483687127	36093.0584956692	63996.3537034798
Adgrg1	4494.91835153706	3404.47382026344	2083.8871817672	2563.56991284546	3657.84209530584	2285.86538275287	2728.64842126172	2437.29781315461	996.532318067687	1452.90914428147	2746.91017290735	2699.46497377428	3614.14522240617	649.001845262558
Adgrg2	0.63134130310987	293.115673663828	13.4855178663162	62.6346804008158	20.5140263188331	170.898248803893	1.96911884228641	39.2589894803011	196.424558738438	35.7388329974188	185.493856535375	176.422971079189	43.8860979653526	287.454680884381
Adgrg3	197.379032376408	61.7229920348223	224.397296440071	106.974329533328	115.057479303042	77.0242551801114	244.347529675134	113.964216514432	210.164991585776	114.545353107369	191.355610438972	147.133780896362	289.677946097726	289.993608620074
Adgrg4	14.8738302945617	20.0594211651008	18.9872607073089	16.0821019273131	14.6072184553008	25.5927078138902	29.8343109356177	21.1644060827736	8.42915802378805	14.5637692490644	36.2383045232004	22.7109181968686	11.9222664537207	5.54801258603476
Adgrg5	4.17984557538227	4.42874023664213	0	2.18436702571965	26.5202718827383	23.5667452639598	26.7968595637514	8.15682572730213	4.64467853716266	88.7035877793386	61.421095088153	10.6899611035283	3.23722026519849	1.6583262003136
Adgrg6	556.198966615893	2699.66642881282	2682.92531296686	2557.64910273929	1397.07899709225	1497.62915409577	789.179961102565	1563.10869327656	5478.39661922887	5923.21483698464	2662.0127899251	1826.27459958696	2008.44836025571	5401.93525783419
Adgrg7	558.40990388792	106.839079868708	97.9048179124822	1026.77256293155	476.219696091172	312.478903575772	84.4740301112906	11.1096695972654	25.9562765239159	239.684669922567	104.795494176124	4.22943844610824	59.5079741246017	0.790230698868977
Adgrl1	1880.06524793402	2601.77916968375	1197.44344130425	1140.84920661334	1395.02643988191	1404.34908870557	729.374952158358	1869.3197558069	2253.07260383345	914.612212504514	2000.2400684966	1778.99749221545	1294.54214748119	2188.81655265136
Adgrl2	1833.50752317049	3118.50141566839	4317.18732319712	3135.68935066024	2255.78985416352	1514.7581748498	1798.22936107162	2801.67476799153	5639.65345002865	4835.93816665337	2596.1705762466	2919.50890040839	2698.05535785375	3888.3920495796
Adgrl3	793.996157203187	2953.49158706139	3824.62841843023	3571.27714698469	1214.36557839747	1979.75779091285	1337.54213570222	2614.31516629579	7337.9747355688	3926.97605368829	2689.32563420006	2153.74210521556	1631.51642905678	4763.15940326751
Adgrl4	489.08121566228	3912.48037444235	5664.74191123163	4986.19695643734	1267.62849572029	1173.24231584868	2425.35156313638	3050.36384474217	12905.9814842038	8243.03493272369	3810.22566086499	2839.28222612641	2749.1043899099	6585.62997904844
Adgrv1	225.787117438204	257.563583688413	250.038849790923	203.335608430054	267.891885198429	231.381453769046	282.450763424427	263.715498359856	153.877897406719	469.361401563365	295.056441239386	286.302374052243	222.75253307843	172.643768236848
Adh1	30.5186882894944	427.126362577351	260.227305860618	385.924395492979	332.359544279497	226.539402225031	46.1139383510095	226.592766717551	1208.66254561477	1096.80504622103	461.538030481496	315.168299087384	279.393518791703	1307.9160516654
Adh4	0	0	0.853682382668475	0	0	0	0	0	20.0647838017732	3.6955794310936	0	1.53825846441713	0	10.2869992090398
Adh5	804.257634048364	902.646377275737	634.673333550261	817.083271404681	763.627612667415	787.589838275216	699.680610327998	724.454661648175	740.609555954331	1001.5684600802	945.000823307057	752.77995349669	1012.71273379621	771.695494510638
Adh6-ps1	13.9626278946412	13.798758972074	4.98152357124082	12.0838076390931	16.7688635038609	10.1190262429863	22.8114126197285	18.0972415784076	6.52035296324362	4.68680677437807	30.2919428220905	13.5685319639583	22.4377966542132	5.22674544844133
Adh6a	0	1.05150515385729	1.05795992802373	1.06712450288857	1.04168029108685	0	1.09595349660891	0	0.845542091465495	4.0001414361555	0	0.845102026185343	0	1.59212340879419
Adh6b	56.7095112938192	57.0460476137098	62.9737758275924	35.2802523315059	47.7666163074202	61.9165773241038	53.1512463914351	58.0488071067424	37.9316525022966	26.7710263073459	60.1954699975565	33.2605174109118	37.9659792038228	53.1672932098124
Adh7	32.3612083217912	8.66062481664144	0.794729458831566	8.05459492921701	15.6477077854514	1.85748881058616	17.5409049335007	15.1199836323925	78.1307579089924	4.45576394216033	0.714301872366655	18.5294978183045	6.91414469613095	45.5397320973797
Adhfe1	26.6092975983257	218.882174290118	335.936935729767	152.818950113217	171.712569502544	139.998452272157	80.7624032693013	137.629172241195	497.987263035989	293.255690951806	65.9712742973031	73.0577481338823	198.095988584883	230.830665537891
Adi1	2824.16025323925	2703.16462313507	1892.31062189571	1887.83585089606	3076.04824436024	2289.92329844589	1173.60777357869	2022.94978429458	1596.77406154629	1513.1148532757	2179.13075649092	2264.09907438146	2816.1270314119	1223.98812663682
Adig	0	1.64899953789353	0	0	0	1.51439289479339	0	0	0	0	1.23978025432508	0	0	0.621821492016732
Adipoq	9.81216570655622	0	0	0	0	0	0	0	0	0	0	0	0	0
Adipor1	2104.62281725639	2105.59435123123	1977.489574312	1721.40614336672	2267.89980622597	1929.96500183512	2289.46664173046	2290.30828018888	1959.42986897119	2697.16224648956	2509.53076785783	1203.728288386	2341.40027253479	1606.3623390657
Adipor2	1027.92474865739	1229.72996087021	1104.08300679552	1015.67449641172	957.010277512285	1020.73572772146	1242.5342899254	1202.49720728864	1098.13842019878	1817.45915575698	681.32358456074	939.713951361569	994.074764705364	990.433602928292
Adk	2365.96691663905	2029.88099973994	2005.79100988769	1943.97066044644	2754.76693362115	2185.81812982456	2397.64846279071	2317.23510369315	1419.1520549968	1839.96055421282	2360.04265720843	2021.88283051069	2383.32970109991	1023.83204359225
Adm	6.04918797514923	21.4745781640012	11.670472192246	16.8512156587566	12.3807797356878	10.689942799679	41.4964238918647	21.208363004488	6.66976634711021	18.7514502078216	7.65255128167701	16.8376320085709	11.8752520280884	39.891189132639
Adm2	15.4344689545241	0	1.07238724238954	0	0	0	1.07969832560095	3.02327712532651	0	0	0	0	1.86376291745745	1.62531184370849
Adnp	4229.9709229458	3361.33431056252	3582.80252270622	3069.19733331348	4454.72485359805	4084.13666342645	3511.31668124375	3367.45240867213	1978.81434398588	4754.50732177542	3148.64479736322	3583.42740680581	3378.15368030057	2354.35888004363
Adnp2	406.778455401167	376.868529216964	447.282328232221	376.988004622743	432.471470418498	455.542461697086	366.676506048621	403.691661022233	566.618396715127	486.943680420638	565.201735285276	517.876220852173	457.757761150485	655.089836478522
Ado	421.006731545601	352.995211166256	327.942643192492	443.650347908492	362.654263366917	745.946320398839	347.388706027465	390.422614864012	421.784441700147	331.183889563067	502.141583598631	235.267696799486	466.088249623067	575.105769905472
Adora1	762.796297921023	617.16809571015	410.961713497282	770.968192800946	904.157816340754	640.44161952851	305.475938508591	396.019866889072	27.0052404067488	61.1549765937765	447.736583162329	531.612652335058	875.634485008353	86.7860057161127
Adora2a	0.879776787163013	0	13.5255139323302	56.079465746118	3.05461241326595	4.27552613211245	25.1567851049984	13.4579066445467	64.2844368182262	482.402840472092	0.714475000351133	1.86433132972878	10.7383506642246	103.00961253358
Adora2b	149.14158433186	219.106897978273	60.3089447782387	84.7535401988248	72.5331433060435	94.0743594937121	27.4379341094542	23.1466190937142	39.9621760706987	253.480795790439	105.027111137888	61.5811301010913	33.8984222671462	49.2762955161716
Adora3	81.4647412402951	44.0001672188733	58.2444763860223	45.4660667645584	44.8544470248795	56.9267175237284	68.4567751004529	57.566834592315	79.9683799327698	42.2731683634071	45.0548418036024	91.5257172890051	67.4058037943201	29.6408228949695
Adpgk	264.484918397472	222.02461159264	366.196804393784	550.849520751869	992.471561651348	628.74779918488	598.3217463091	665.625738958137	283.746964046377	622.126767646942	658.349196208044	430.016643166796	591.403955556655	471.285322969976
Adprh	126.677580698713	138.335817552226	106.4213433242	97.4374917785497	77.1605137876722	67.885972314473	67.1332208281114	170.422844561408	414.805674440833	153.551082781196	123.882504419228	131.359203927767	159.199891441774	264.568668108118
Adprhl1	1.73456244867009	0	0	0	0	0	1.55236896114827	0	0	0	0	0	0	0
Adprhl2	48.3285674819165	58.6702441621357	77.7874122747916	57.1580001761799	41.4044795221115	24.1088935596866	48.3030097647246	47.3798117062596	30.5362086878456	72.142339889695	24.2810906155265	88.6193073003583	41.0047558325827	77.7151909209724
Adprm	280.578367703966	175.910694520201	30.5749975517033	40.4008653292367	149.396295773869	49.8093779467566	154.702082523715	120.960900943726	159.511322103179	117.209749573214	61.5131092187465	89.6638511289727	150.306437634469	143.056681733147
Adra1a	19.6831707733513	232.78943116046	175.917106498017	285.499126443772	126.893298820077	328.316227776598	123.786981397947	233.360803520635	596.426444221323	327.675134910646	222.571201231579	60.3801396102584	285.30901805391	539.055023393429
Adra1b	43.3768535451018	30.9013989143355	26.5936491347084	28.692078599972	33.092077061305	31.7910262335623	36.6741188076423	27.3130194854339	32.6869293240259	42.8845700824234	15.2034223195739	55.2686018254804	32.4233426414191	22.4704740816641
Adra1d	0	7.66090163856991	7.42762901750424	0	0	0	0	5.0433806140707	82.1056584297258	0	28.4501499926587	27.926240588396	1.86128582697479	70.1135472929458
Adra2a	0	0	1.0700105580564	10.6573902111505	0	1.17417737113589	1.09697719711581	0	0	0	0	10.1855253818903	0	0
Adra2b	48.2254186573171	32.2634351999644	81.7977239390486	33.9185380453795	18.6572532839035	31.2483415213351	45.4397099891858	38.2310479147836	27.9348454590634	40.6555589560303	63.3032041604369	52.0188660704673	31.3581422226044	44.8515775143478
Adra2c	0	0	0	0	0	0	0	0	0	0	0	0	0	0
Adrb1	113.718090638237	553.403716676409	915.128502826994	571.994392572502	449.055828963306	262.825812293643	130.277451442314	853.574418705179	1442.20629017091	928.968534288587	590.724436181227	309.00624144003	718.548455581324	1487.6283867071
Adrb2	246.917585018464	433.271017955652	656.445931351952	452.221290701299	303.086176581186	568.326172032117	218.107467050007	440.775297778937	1079.06494647565	506.777521660624	349.325859823399	396.237968847563	328.46127100501	1446.94114716722
Adrb3	66.5649094427724	184.703120469278	150.522011914016	125.193109766044	128.276574640038	170.10900706205	130.1466834035	99.763854135652	142.570686918158	103.650597307983	63.0017985291773	84.6644192709834	127.695180043268	151.758383429229
Adrm1	415.522946403568	233.002768514912	309.587155530203	272.895482718848	357.655803380474	219.445967250622	332.884751809627	307.370807619965	252.281786832907	371.715293814744	297.619590219675	142.041374064639	301.554463153052	314.821917993188
Adsl	494.597220251548	344.765791126534	350.155022885943	312.60215185635	763.497155357803	215.005693822303	367.111427369414	356.97454429092	341.883900065463	299.940067360246	263.227375765653	346.643946902436	270.265272892656	449.133722194309
Adss	5031.53846457616	2930.38824472176	2665.08866094973	2624.45772250013	3882.51430311306	2079.58722641453	4647.51921235076	3430.46094689617	1881.01134851885	2093.24959799231	3707.97981808569	3773.01059953606	4173.3972432241	1559.28801162662
Adssl1	279.790202339712	272.996170146919	151.011808654462	65.6463020147489	181.150278990994	243.323264600043	292.822778926512	367.341553598356	35.7163157598346	0	118.906268729037	119.337403963553	332.465093886203	4.26174902197995
Adtrp	19.2217376184167	4.95866089202787	5.57426330097192	7.02468498888047	110.529236601017	18.0926550320576	17.6573932757689	19.9003940638639	0.72187720026702	0	5.56429317228188	18.9689913908604	139.257913876795	0
Aebp1	555.631412546476	406.692183548881	495.864297336471	533.733779615803	519.023781155722	589.270890664797	693.017145162379	433.666780556929	601.099872578194	365.211691427416	333.912177376676	375.584502394056	561.999335770716	336.355797941828
Aebp2	1438.69825737804	1817.95636098582	1441.63428800106	1190.60552092185	1072.79368802985	1842.83990232514	1160.60102532672	1641.65370334314	1898.58842187805	1015.6959434853	1328.84953152003	1299.70594230511	1346.00989949811	1463.34069864259
AEKQ02166790.1	0	0	0	0	0	0	0	0	0	0	0	0	0	0
AEKR01077154.1	6.74962038648889	13.4884598387793	0	4.17208943230951	3.88940823741777	2.27351551567318	10.6857630892312	9.40576406909858	5.63719811973918	50.0806114804536	4.81569511494064	9.89474443469667	3.83659207629967	3.25813691919779
AEKR01108343.1	0	4.79361793044573	102.337535722034	9.30942581026996	27.0215674054021	0.831236343096765	15.2118075496517	12.6594645445161	0.824894514335046	1.11651625270307	0	0.60216220173944	3.30570793722854	32.1819826309385
Aen	369.359564195935	342.649387542406	349.836758858974	271.361339654109	290.995887592296	418.231469499749	374.859379035899	431.455468081234	316.197948747121	382.6640741421	369.001737341994	369.370976382355	348.976192677874	254.545945525811
Aes	379.953878417809	240.277195313691	283.912197165288	314.303197515645	398.21625131536	347.985281556194	242.842670718707	392.09791212656	294.3562023661	137.096128419804	267.622859096727	236.202214710078	301.341726522523	271.909201765451
AF067061	1.25632466468023	0	0	0	5.4363073237249	4.80373923383195	4.4989900541047	1.0346751596358	0	0	6.90460848978873	0.867490996078711	0	0
AF067063	0	1.0735359791709	0	0	0	1.16573083705968	0	0	0	0	0	1.70364112891762	0	0
AF366264	2.46313137266842	18.0393847559932	11.603213935379	13.8882637895177	19.8436718635405	13.1966164204746	16.4979238400384	28.2158008496322	24.4811324716976	15.8400869816156	26.7794632292153	10.947355095536	6.40976523173563	26.972594920758
AF529169	34.0795906441694	23.7787297562555	17.0970746985301	24.3826558608422	28.8013421991774	55.4608771908164	27.3600582875122	68.4452734340953	6.37153722303439	20.8516833012824	22.6903017865313	9.66325495818463	22.6532874296657	24.9604936597614
Afap1	871.058985729236	1160.90590092614	1162.77953107952	1058.29942120878	1051.2737000295	1181.07461288388	560.108329383512	875.193718198114	2138.54913670193	1064.63646250715	783.031793489806	713.68562619149	823.967311324405	1107.3273056013
Afap1l1	904.478836125907	1434.06129862893	2330.89879191004	2060.63298142421	1244.61699896027	978.229670597526	747.229968701822	1731.51285923048	4304.60053713944	3090.56830400758	1538.40002263599	1300.27200722181	1343.46551691232	3517.57537672834
Afap1l2	26.4641067242856	58.1375507234114	105.375619960785	46.1480419463989	30.1467220319017	28.0772306794491	21.1775401440866	28.0753781779576	313.948349028557	285.775698408546	34.8876835078773	98.2451892348177	98.374733088937	187.467702563825
Afdn	4386.22740603561	4294.07983757603	7729.62868744825	4296.86394920081	5411.49782520209	3908.31034146736	3570.60954488474	3922.58535672335	4828.57639264527	4661.80983844789	6076.613108445	4894.20109556628	4911.54733659759	5022.88726807833
Aff1	5080.79438360747	4244.58191510253	5662.06412434656	4693.37436833027	4705.37005603553	8660.14353683249	4456.65783502332	3934.03253908483	5282.63565768713	3644.58152374859	3096.05029349334	3076.06396242828	5169.66555153579	6634.73627784867
Aff2	113.311210412358	279.822388396946	384.91908734845	217.026307478507	174.235949708712	193.391033473605	68.4045565404663	181.53803334557	432.976588418446	179.710756805868	272.072251272942	873.896191222854	95.9580230465063	529.267728636486
Aff3	166.326345671869	1605.55754524971	1512.50263940489	1113.61554386905	331.139831059182	505.991524856219	82.8394754335434	740.433757613217	2935.73495388361	2232.52351593631	670.690214058828	639.085165241525	454.276674469798	2216.67728409503
Aff4	7836.63351838585	9212.17502126441	7059.8197107088	6786.04295747399	7614.70509616871	7594.04168667452	6769.15432786558	8590.92273897702	6897.63278106454	8006.24019744241	7800.00067451768	6938.94937680904	5500.46638235445	5089.72966171
Afg1l	178.827008976766	252.975205541908	107.963518349549	125.352550038155	114.483322946594	90.6149015232945	108.229198561994	164.49603539121	200.488920557365	251.526251307917	79.5643088158028	129.504250137751	181.159588101468	220.275945155572
Afg3l1	532.008964869259	231.152904332001	284.203751105851	373.272942062946	229.847253125659	220.440108634167	544.520248803932	360.599911463226	175.167102860878	706.194990477757	201.425788767272	144.716104664832	288.601922849776	436.80565576771
Afg3l2	802.921600264396	742.529396496457	631.576673990276	841.351232796622	850.090400334314	1146.32875801119	638.064094205012	888.56463377126	688.896709614579	876.107387811847	1024.79343783043	581.976524554934	760.821559497262	479.496870874556
Afm	0	0	0	0	8.4129130201893	0	0	0	5.6496735225748	0	0	0	0	0.723147741396929
Afmid	32.4442818656649	12.6680759225595	40.434364178854	60.4791559488588	130.582751234867	117.283738905875	40.1240885376208	74.1083309892279	171.989136942788	29.607372726853	150.27684390694	51.6911786549561	30.2413592773469	40.2481137726603
Afp	134.919309730961	70.436072122675	2.34877494252756	57.2015375655963	82.2427665833784	200.476389499185	96.6982151817922	47.4144059761077	1.60390034729415	0	97.6205084099972	52.4644093352731	84.7921625059966	0
Aftph	2009.48993658149	1368.95165123074	2374.08583106532	1185.74704589218	2566.07375735788	1409.45347686839	1580.48258055644	1853.16208676911	1509.87191613552	2049.7730610884	1634.05129014119	2413.39579713894	1498.23218903997	1666.31170856703
Aga	222.670008323511	154.359565340856	220.30995761912	173.626606391805	227.213927185091	114.509871244711	107.87779484705	132.666405126685	176.686658817414	297.673231883439	66.10719702348	312.238399841163	297.308812613416	193.687343834196
Agap1	1228.13427872927	3899.42235677844	4010.28121010595	2820.47447636987	1438.9605994106	2652.93791509843	2029.1713683278	1709.28377891409	4213.78262064701	3175.96511335087	1818.45785292571	1501.79484948952	1656.57799070536	3616.51462974803
Agap2	1.30900485501207	8.69529962013389	13.222755711135	36.761679104777	3.41436654549879	16.7094118712366	10.8369334966619	22.4117097221044	63.9793242255649	3.76644195432372	4.32213258791485	2.80944328240055	18.6824437336838	6.31889211561598
Agap3	243.962403931928	261.493509794583	198.39832481507	200.455319875639	397.352508946129	344.885974286252	356.946005714957	302.104205584985	324.283131101381	151.566103908574	315.275618752727	410.489899018658	222.569035791923	179.819574251418
Agbl1	46.8464494088973	44.9738664087054	29.5333794985776	20.2761186233405	15.7285800721431	31.2279999813773	35.2352892548124	20.3517725248984	15.9795811045602	10.9160576558492	27.6075535264024	44.8565524142956	25.6403630155646	20.6158838629189
Agbl2	81.3014433521077	103.852044698587	192.674637470177	56.5039885582998	91.9356679789552	145.436813191247	66.4642195493724	209.96348184439	91.0031599102559	224.377597854895	190.865868516173	106.386246463295	191.366028403242	109.450175183742
Agbl3	184.525428245815	92.012364954101	232.843376505709	178.423122799107	169.832320317713	166.590554157251	106.165463603879	291.801097897359	91.6234959385088	341.835544232213	88.4863688143868	161.845088089017	182.008839490976	134.843614682016
Agbl4	51.4910340914175	38.8611880612065	45.6597585938479	40.4409764739114	36.6003230498604	53.3098207854876	46.0025933660983	73.8617350029304	22.8483962880712	32.9916290742144	101.888106243582	54.8614520823881	25.9593603887234	19.6109148103524
Agbl5	533.691689612316	353.615829536779	370.011203412699	283.331973311111	359.012345854709	453.817121657386	358.172532548886	503.112384297469	188.13913101756	304.305242149961	506.948728201234	418.482738035668	237.251419127014	348.73106712551
Ager	2655.53320369414	2761.98564072091	3288.77837438583	2697.80409560001	2815.11603897239	4930.25722252697	2523.23447711856	3550.63091181489	3914.73301710298	5621.82942155706	3230.28738727289	3375.00787137493	3562.68647855574	6056.59818847989
Agfg1	3205.87007595536	3643.84572798358	5071.80723861111	3325.38826509082	4362.840208014	2587.46346398324	3403.74803504365	2457.0240254324	4576.59559978342	4513.2585043549	3983.32544526136	3008.39494191226	2686.85632580437	4421.99097731873
Agfg2	132.626871537025	209.518435039172	121.432654426321	92.7863537959078	110.693107000206	128.246782575105	133.217063946888	199.260326531696	173.273155484879	336.055046371481	175.344151373882	410.4558920723	182.734881881887	161.16444508367
Aggf1	619.862085504775	647.942422675423	962.413499057462	998.976401093998	846.956246109945	901.213286020313	655.399346389077	1002.74135347844	1278.1156098602	535.414322276571	1097.98121375199	629.3840214763	1069.99244898337	1315.81014974677
Agk	185.08975479838	272.058922446623	742.999144578788	326.449638802586	256.294387436874	938.615374773743	577.160909296188	301.504548669503	328.807504433655	334.781466280096	519.060144450292	236.829751403836	176.661058049608	478.529119734219
Agl	680.808447902961	601.387187102301	640.780260286236	513.894571437835	449.806611196881	832.626461145176	607.960168603796	1008.67064036942	499.992010876671	849.537538561158	603.331637860109	1335.24839415324	969.446403853918	730.943794009864
Agmat	1.19766230868107	0	0	0	0	0	0	0	0.840414581976257	0	0.967771518203173	0	0	6.4680302387719
Agmo	65.9841226353983	265.166439677686	661.548336975885	435.855792966619	151.593860016865	500.738878231737	150.338892529682	360.453093168161	499.179572854712	265.424211820958	186.489923455967	173.023729814738	124.663951976261	764.073857060579
Ago1	1431.80075837815	1482.67019283851	2117.22165712634	1428.96110883519	1529.58438027819	1783.37667849196	1646.97879381469	1581.61505492396	1842.32546718858	2734.02976942984	1810.10040836796	2260.01527910714	1918.53226956295	2624.74745424501
Ago2	5771.99972665583	3957.47484449794	4662.05518810065	5505.50082581269	5895.02986029764	4179.75698691393	3543.78007495999	5086.76697035501	5299.53985924496	2808.94390593846	5809.15438898541	3948.14557223126	3932.98228651956	5268.36471837796
Ago3	918.059512771336	3208.56485514159	3189.24117291286	2416.39122138984	3128.00893461727	2575.93314648608	1484.77825223296	2188.29725240372	1729.26151746663	2626.15647785146	2331.89998663822	3726.16917315733	1974.63596713574	3148.8124541935
Ago4	419.067773169712	489.282916393988	502.351066504016	339.776858300486	502.806267167006	633.067012572351	426.843777552791	563.733635729901	566.40529724818	407.724584838142	610.90538848833	713.838030913503	520.759386337408	595.442061788052
Agpat1	423.494579549098	468.196849593013	258.586475271598	269.657650287589	390.428679444443	187.630676925828	152.553584135713	173.955794511978	303.134232903305	120.81938297581	209.070107017208	173.730845964062	351.327883212226	291.142777639756
Agpat2	330.904841865114	195.084743914361	144.719078216563	310.292707625178	224.476699823948	166.889298581884	476.95211241343	168.900135712298	350.30773343133	338.745371123347	416.079517371471	366.416260342869	237.224425889373	389.334870746455
Agpat3	1330.23073543368	1170.14162358735	783.825393032991	851.373431002109	1317.33045442961	544.745060520351	1068.00422835855	1197.62212493284	1025.88531309347	2086.02008521179	1003.82009147518	592.012239757123	984.749191547931	1340.05798924973
Agpat4	70.2606465879785	220.193219394749	218.651432849307	210.485677291496	113.19056089769	193.176810650385	92.1459078308092	185.251409353871	548.870925439716	276.782328503864	210.516911273279	198.642773195432	175.628274784554	416.219006663731
Agpat5	199.951009629498	445.346248773998	750.786010294986	454.09373608633	196.601452858862	361.125978645982	205.707074536257	391.97374622913	638.437505715268	408.816674407006	348.126453695155	337.459871674328	327.338210441794	354.665306280089
Agps	4908.99534820367	5497.09667872332	2128.34101735031	3964.35223947914	5421.91782539634	3754.27667919784	5129.37609370978	4757.56838040112	3011.53783852253	3575.42950230453	4859.71952549592	3943.6706389634	4215.18473643621	3194.50401703613
Agr2	0	0	0	1.17190462651426	13.7560137730234	7.63659494965174	0	0.917240356618145	1.70075897981957	0	0	2.77882044365387	0	0.718937533599881
Agr3	15.7142719308117	0	3.55281538105438	0	2.87945456319665	0	0	3.42208855973965	7.81090469313607	0	0	0	18.5861756458024	9.9916470287685
Agrn	2702.5607637448	2695.72024865235	3217.00602539362	2609.72704992122	2595.91469889837	2436.6220231561	3384.28889552335	2625.37571795912	3153.48700739944	3990.31474019529	3721.384476292	3944.05487270337	2595.85395423689	4294.33267631097
Agrp	0	2.30228207293484	0	0	3.28337497927389	0	11.3071057124872	0.91158528926455	7.6600521583616	0.957265652091004	5.09720660252363	0	3.48706789434042	5.93782455455715
Agt	0	0	0	0	0	0	0	0	0	0	0	0	0	0
Agtpbp1	2544.2841160238	2415.1534037052	2587.89670218383	2584.64418838622	2954.14702935652	1864.48649012944	2483.7756482419	2062.77168470785	2550.69109946329	2251.09081268011	2344.60397562802	1947.58534146875	2120.89216921332	2231.27107136291
Agtr1a	21.7459911274588	123.775367642049	442.263091102501	175.945333390621	98.2052652891787	18.654446955802	17.4180979287879	34.1304046472499	234.00523548036	307.184756708112	153.801627432353	96.6222897196876	95.1869029365189	386.3231672988
Agtr1b	1.2275411818756	0	2.09174035584378	0	0	15.6058396202197	0	1.00344267441963	4.57955903526768	14.6270623090164	0.942676720678712	0.837027508323193	0.90867242189101	2.36532580332809
Agtr2	0	0	0	0	0	0	0	0	0	2.00883821927405	0	0	0	0
Agtrap	563.215622758283	486.598329187099	438.264572109617	506.710860276863	546.084842854038	446.800675927589	858.591335588279	532.059842002235	901.385346542461	591.113427570317	1008.65760777583	1875.87411686503	749.818791664594	477.585168410747
Agxt	0	0	0	0	1.86393376808022	0	0	1.80122759795975	0	0	0	2.26383101246512	3.41162470299659	0
Agxt2	0	2.68479211249123	1.31912185795591	0	13.6294932413162	0	0	0	0	1.26509088066456	0	0	1.15200166221073	0
Ahctf1	4394.54549070814	4198.62761392968	2523.28815916819	2868.22267637062	2320.61503882538	2933.392304548	3190.83291622834	2598.87269176098	4206.31047967543	3376.89442810819	3511.4709042609	3484.4458912561	2349.39528646376	3035.53144593416
Ahcy	8.96714558590035	24.335274628632	0	59.0419365197372	101.915991430597	58.0046206707938	13.6396647415427	22.3194021064809	48.6156604188548	26.0062370121665	49.4089593864592	85.6431162799913	59.9911601703155	43.1821719656588
Ahcyl1	2757.54171157489	1975.55102433745	2768.66463688135	3205.66198106204	2420.72332446701	2431.25717447459	2823.97247636332	2493.70612628801	3846.26178228904	2030.68426269646	2824.69738193218	2152.74465746542	3314.63299200809	3089.9629489308
Ahcyl2	5032.67081070092	5605.63154154239	2110.87198103942	3731.29141084174	4567.93731440748	3809.14580218662	5569.39388443309	6283.2682724162	1344.36879676355	1788.43253557865	4969.0058753085	4775.44910710353	3419.0302187596	1566.60734430378
Ahdc1	273.404950309695	253.440014338049	121.945660607583	208.925128357909	197.066957476786	378.055912796336	172.804701687051	238.309715976008	297.094826018911	103.693379518687	320.138794504498	495.015790708745	289.995440686952	290.314694620468
Ahi1	114.507514996444	373.989368277332	137.633414262555	242.572052210277	158.186952171142	175.505218868622	189.702857057699	318.50952734974	308.709338819774	132.189120301875	123.551917247377	441.150468870795	181.625063280392	406.107603039704
Ahnak	35380.9511132289	69957.7521717902	105424.960495892	77302.5992376168	41617.5770905676	96660.543718988	35785.9434050014	82204.9076029999	153211.122187061	120692.080665037	54233.9760328298	47739.6156890976	60478.4312089372	197591.882950313
Ahnak2	667.160939779321	700.304322824246	270.147499287892	327.878204735744	609.889413410346	847.176640290988	758.179622859588	983.878115343105	65.4580579211244	279.619763315902	844.344121606639	911.685134161074	860.004552758155	216.619124470343
Ahr	2735.44141991375	4239.98028761381	6557.22072950055	4803.55560357506	4044.61435064235	2462.78834132306	4087.31572652332	4721.54269008453	8233.52686756286	6462.40935724554	3439.90030977036	3442.52015943506	3990.75217047694	5972.95003619857
Ahrr	381.833650071144	338.579055964403	144.259734386894	146.323299241623	154.503978260855	248.609186284979	82.3480584883494	107.817680964111	172.61043020147	72.6851132218284	239.141056736498	436.059375270838	196.607369912261	63.8527470378032
Ahsa1	853.41407237261	464.357225214379	393.464852822305	507.704824961994	683.011688507041	441.520418217371	229.302277470539	374.548611354507	748.055578613758	643.725824195178	576.691609532336	251.828406919252	352.644500415599	770.181781453398
Ahsa2	662.997468184187	555.554472367566	222.886398145089	505.292149969502	399.090553667925	386.950828845636	372.903632714985	493.003600313396	685.096485860988	229.808941611102	561.626851557637	503.294009227167	388.325201085217	419.642242215384
Ahsg	20.659069954761	0	10.6798572244948	1.0629557772295	2.08569240125727	42.0062379758784	0	1.01304683305972	0	0	6.76400299433845	0	0	0.803362198313513
AI182371	135.019560628011	51.7979436175568	96.7986838534199	78.2580344381265	64.6222932141278	70.5588065680239	130.547664792454	75.4186385202264	103.40166241772	38.7768125723671	55.0199251371362	68.8445060814067	86.3288586304988	46.0092265161236
AI314180	4628.23117437076	2992.98192621034	2714.92404328935	3173.91769445684	3647.87975211337	3081.55904727315	3302.76565239836	3199.77712212837	2029.59009870666	2522.00573948009	2364.81576237732	3555.42754110105	2939.26161854003	3616.22019337129
AI413582	30.4337759914142	53.1467259428375	9.78724686985898	15.8379045988508	25.0311913386749	9.40272557980076	55.5518214665885	10.465778695035	20.2720159506831	0	42.0659039812013	6.6452400147051	11.7723096514281	18.0855822414649
AI429214	72.8266912587736	58.1030128308271	127.913000937563	100.802032949711	89.1054642323187	105.139600499695	93.394914083615	25.3132178245351	183.981831385814	27.7251048090072	95.5983563452463	45.7758218439277	138.291551247626	89.9271051437532
AI464131	79.2990696833408	110.399907654302	296.927861434597	216.894473571274	461.383037161715	287.927083895872	279.945085237713	94.4609524118317	310.156287518595	604.618782861098	230.431633419967	195.478456383495	186.039075288894	225.550784170055
AI467606	34.0773927419086	21.6584203700929	22.2938007649769	22.2777542228633	34.1037239393142	9.59340165966557	36.5170776719344	33.8880342312233	57.9258281433923	0.957116263083237	95.2583170416801	30.702891386371	37.9281837286804	4.39051302638838
AI481877	0	15.7869527824692	0	3.21097037381869	0	0	44.4991203788589	0	13.4278076235918	0	0	0	1.83138021831728	0.789775866207609
AI593442	23.6796966868565	13.5636787343542	15.7907485247652	12.8813452855614	22.9826498110518	19.9614368968967	27.7283832956646	26.1687016659815	14.0806278776255	23.3156459685518	21.7597876965142	11.8090402775773	17.4080936431502	15.9007998557719
AI597479	678.903088890869	590.468509874778	575.776290592928	558.63318307765	614.345739638919	383.091768179818	372.011574709386	616.251259230237	815.370286785507	709.557303107246	566.419468326589	680.813497820107	548.680445808085	983.616711084536
AI606181	142.024309440211	87.2820315843314	166.808504729182	151.793804275953	155.499025704279	85.8785667076076	82.5372756862069	263.943048809718	137.386483242781	305.149532028339	72.328674155216	87.987356680404	200.470143099111	239.11043238249
AI661453	472.668413558031	277.81235569229	324.42672771767	328.058709279975	541.566095903102	608.437744704381	352.241167956092	348.629828633061	337.605610694961	95.8848934058961	263.359841768312	319.539975149818	576.272197149756	276.733788268869
AI837181	78.1862593994242	95.5660172968249	85.8763177140684	118.294992322107	86.8570376184897	50.3382818438162	316.323080456453	162.02462173103	171.100117763427	195.027644216956	92.2501162315459	91.1110588837745	226.675648914066	306.5999977756
AI846148	21.728728938484	28.8426946696231	23.3533100270629	56.3086813921424	38.4545963159307	67.9968839586994	129.992291328925	37.174123283451	71.3626972410047	10.4048345252916	51.6337188823259	68.9839218284685	75.6426735595115	69.5925901041679
AI854703	0	27.4984499176736	14.5765456613699	0	0	0	0	0.98770531363652	0	1.03619328848135	0	0	0	0
AI987944	437.373935716016	347.24238233143	375.963769433677	510.368699205699	242.612937444138	664.349713055904	304.331033389222	446.7167972411	390.452857393111	326.202066776505	440.253466297831	342.580677310102	355.117428373588	446.456929650365
Aicda	7.52670287757007	14.0957991618148	15.0806121201351	18.3532963818474	22.1401635108136	12.1668185124045	16.6552341796618	10.6027992129309	16.7792255545788	19.0703157250358	8.69878151604961	19.7374986332766	11.5684622893472	10.5698644282405
Aida	699.798171782134	816.346203451477	1036.47787071998	857.000984523673	628.927492568522	1305.1346305297	731.087006658615	697.420014833537	2100.35068564403	2913.78328334821	461.306270212363	979.531541283745	657.511522967158	980.111685757577
Aif1	1.52983653769189	11.6721214520664	1.56829202775035	10.6688202837411	2.61739888900573	5.17015180109333	121.102226296835	12.1059246196464	41.2764063808363	3.8818572097768	2.43460598164919	30.0808252179154	1.15336572448069	2.70775847906113
Aif1l	123.458156984304	358.733259736611	297.105178479607	216.057845864248	958.350908947064	143.269595235555	40.5151111350516	125.689160059993	202.287329455193	5.26448705505228	454.833356518123	144.962984095553	84.7829546660104	116.067524062676
Aifm1	782.013655057504	533.17601804545	611.485070053232	822.545155327616	1054.42342076835	648.828128071763	427.530832058151	711.107199012856	491.520007018057	199.307452732752	957.939384025775	530.391513649348	884.098293843764	496.469966695174
[truncated: 33,456 more rows]
