# Supplementary material for: Mutationally-activated PI3’-kinase-α promotes de-differentiation of lung tumors initiated by the BRAFV600E oncoprotein kinase
Source: eLife. 2019 Aug 27;8:e43668. doi: 10.7554/eLife.43668 (PMC6711745; doi:10.7554/eLife.43668)
Supplement: Figure 6—figure supplement 1—source data 1. [file elife-43668-fig6-figsupp1-data1.xlsx]

## Sheet: Sheet1
No PIK3CA / PTEN / AKT1 Mutation	PIK3CA / PTEN / AKT1 Mutant
18075.9	2735.78
12876.9	26173.9
2144.56	4022.1
14357.4	2259.89
699.296	2466.2
39100.3	5353.36
45427.9	6902.1
8519.16	2040.91
19092.3	6759.44
520.278	24721.2
55140.9	1452.03
820.137	2000.57
38413	9847.03
2705.77	51068.4
9683.82	50610.6
25605.2	2755.67
3750.63	3829.36
11093.7	2955.01
1227.76	736.934
1376.5
6915.81
28024.8
2307.12
4719.62
26167.8
1116.67
1471.42
7282.97
18915.1
1953.16
109745
2715.06
2114.86
8856.5
17858.1
2654.62
31027
2254.04
9323.27
1192.82
38710.1
4721.22
33781.8
29866.6
59.2855
51234.9
46833.9
30402.2
25730.1
8431.74
411.387
3941.26
23547.5
8036.07
22302.1
2928.55
15659
50467.8
22691.8
28156.2
3848.32
25075
16350.8
2415.51
11438.4
108641
26335.5
1074.91
1440.82
75439.1
1200.82
4163.45
1016.83
5933.31
5798.37
1370.81
12513.9
22816.8
135049
41154.9
374.73
25092.9
7901.28
7609.29
2315.7
5562.5
4879.13
2476.75
7250.41
7442.61
580.855
5845.45
15278.8
4058.53
19510.7
6115.74
1530.26
30047.8
281.765
4075.14
27670.1
3427.31
41384.1
745.176
2305.31
900.067
1469.19
3500.8
8696.35
39517.8
2336.96
25841.8
6896.57
8303.79
2116.83
5012.41
31087.2
6900.79
2606.2
6222.84
36025.3
2459.8
8947.66
11255.4
9411.67
0
6089.37
2000.32
24081.1
4724.23
2666.56
12999.5
9998.27
4424.59
1875.83
3505.68
614.516
7617.94
918.937
10062.3
6950.64
172355
8769.72
2310.34
3970.31
23982.2
18013.3
1742.35
34954.6
1710.62
3780.33
2314.88
79016.7
82739.4
44397.2
2193.26
7757.12
38776.8
2100.06
839.574
3529.47
2447.12
4818.59
18206.8
1933.07
10892.4
38655.4
443
992.015
55357.7
2574.84
49127.1
31328
59087.4
7454.68
28616
13401.7
69897.6
14598
66580.7
26433
18595.3
82734.5
57358.5
2179.11
28625
34520.9
25632.4
41856.5
18012.2
44777.2
247.706
45214.9
18534.7
29617.1
27117
28675.5
18956.5
97257.8
179894
16468.2
50130.8
110672
2532.28
23430.5
30191.4
45688.5
9360.39
9204.94
47100.5
10151.3
