# Supplementary material for: Mutationally-activated PI3’-kinase-α promotes de-differentiation of lung tumors initiated by the BRAFV600E oncoprotein kinase
Source: eLife. 2019 Aug 27;8:e43668. doi: 10.7554/eLife.43668 (PMC6711745; doi:10.7554/eLife.43668)
Supplement: Figure 7—source data 1. [file elife-43668-fig7-data1.zip › pgckolystumorsv1Cytoplasm.csv]

ImageNumber	ObjectNumber	Metadata_FileLocation	Metadata_Frame	Metadata_Genotype	Metadata_Genotype	Metadata_Mouse	Metadata_Mouse	Metadata_Series	Metadata_Tumor	Metadata_Tumor	Metadata_stain	AreaShape_Area	AreaShape_Center_X	AreaShape_Center_Y	AreaShape_Center_Z	AreaShape_Compactness	AreaShape_Eccentricity	AreaShape_EulerNumber	AreaShape_Extent	AreaShape_FormFactor	AreaShape_MajorAxisLength	AreaShape_MaxFeretDiameter	AreaShape_MaximumRadius	AreaShape_MeanRadius	AreaShape_MedianRadius	AreaShape_MinFeretDiameter	AreaShape_MinorAxisLength	AreaShape_Orientation	AreaShape_Perimeter	AreaShape_Solidity	Intensity_IntegratedIntensityEdge_OrigRed	Intensity_IntegratedIntensity_OrigRed	Intensity_LowerQuartileIntensity_OrigRed	Intensity_MADIntensity_OrigRed	Intensity_MassDisplacement_OrigRed	Intensity_MaxIntensityEdge_OrigRed	Intensity_MaxIntensity_OrigRed	Intensity_MeanIntensityEdge_OrigRed	Intensity_MeanIntensity_OrigRed	Intensity_MedianIntensity_OrigRed	Intensity_MinIntensityEdge_OrigRed	Intensity_MinIntensity_OrigRed	Intensity_StdIntensityEdge_OrigRed	Intensity_StdIntensity_OrigRed	Intensity_UpperQuartileIntensity_OrigRed	Location_CenterMassIntensity_X_OrigRed	Location_CenterMassIntensity_Y_OrigRed	Location_CenterMassIntensity_Z_OrigRed	Location_Center_X
1	1	nan	0	PGCKO	PGCKO	114	114	0	0	0	nan	9866	1001.0	415.0	1.0	1.4517709445257885	0.8693824662082514	0.0	0.606019656019656	0.2880297698385348	170.90390331674647	184.69434208984313	27.202941017470888	9.899526118212636	9.0	87.0	84.45041809763255	-0.8576369085419757	656.0799999999977	0.8529805904984221	49.94902089238167	1224.2470922358334	0.06666667014360428	0.03529411926865578	2.730145894039074	0.8078431487083435	0.8078431487083435	0.08919468016496726	0.12408748147535308	0.0941176488995552	0.0	0.0	0.09965014119061175	0.08949912954383064	0.14901961386203766	1007.9387026129191	420.285332627625	0.0	1005.3084330022299
1	2	nan	0	PGCKO	PGCKO	114	114	0	0	0	nan	4094	1093.0	431.0	1.0	1.506144681630985	0.8470990282784054	0.0	0.40809409888357256	0.27213889538661284	110.48941211413693	113.07077429645558	21.93171219946131	7.018295059290016	5.830951894845301	64.65496659872584	58.71794873805533	-71.38046170944467	434.79399999999856	0.7097165640981191	30.803922288119793	425.2235407102853	0.062745101749897	0.027450978755950928	4.267246073376782	0.4431372582912445	0.5333333611488342	0.08652787159584212	0.1038650563532695	0.08627451211214066	0.0	0.0	0.06863327928609833	0.0624973766806738	0.12156862765550613	1088.8736258715555	441.9683672852566	0.0	1090.0471421592574
1	3	nan	0	PGCKO	PGCKO	114	114	0	0	0	nan	4602	1161.0	444.0	1.0	1.9085843767439432	0.877603037323891	0.0	0.4430111667308433	0.1462294086140946	134.63599789601312	121.03718436910205	18.788294228055936	5.992579958137261	5.0	76.64565160883643	64.5428893894827	-54.53061233610667	628.8699999999981	0.6416172882537471	33.84705959819257	545.513739829883	0.06666667014360428	0.03529411926865578	5.792858345587096	0.4156862795352936	0.5411764979362488	0.06610753827771987	0.1185384050043205	0.0941176488995552	0.0	0.0	0.05265519314453791	0.07649216936054343	0.14901961386203766	1146.6625379308903	472.52704412009405	0.0	1141.503694046067
1	4	nan	0	PGCKO	PGCKO	114	114	0	0	0	nan	3048	1075.0	518.0	1.0	1.4346256034184648	0.8480301315779482	0.0	0.5077461269365318	0.37278665877640726	93.11957515387384	88.29496021857646	20.396078054371138	6.200448309912023	5.385164807134504	52.04878230703356	49.34853377616274	53.68771226768382	320.5399999999993	0.8225610578869248	34.843138195574284	429.945109564811	0.07058823853731155	0.05098038911819458	8.847450472583159	0.5098039507865906	0.6549019813537598	0.12809977277784662	0.14105810681260203	0.11372549086809158	0.03921568766236305	0.0313725508749485	0.08293123741616304	0.09427874509595463	0.18431372940540314	1058.0077620499897	498.2548524176389	0.0	1062.158464566929
1	5	nan	0	PGCKO	PGCKO	114	114	0	0	0	nan	2420	1022.0	483.0	1.0	2.418054339326596	0.9074940506503167	0.0	0.3336090432864626	0.18048856452033785	112.37752049932858	107.70329614269008	12.0	4.307798072472615	4.0	49.879579869124036	47.205855632363374	34.015833097280435	410.47599999999886	0.6415694591728526	25.227451618760824	238.91373183578253	0.06666667014360428	0.027450978755950928	3.1301065416079554	0.19607843458652496	0.26274511218070984	0.07441726141227382	0.09872468257676964	0.08627451211214066	0.027450980618596077	0.027450980618596077	0.03675291462356293	0.0439628047089591	0.12156862765550613	1006.2896771325925	487.30592714979997	0.0	1003.1644628099174
1	6	nan	0	PGCKO	PGCKO	114	114	0	0	0	nan	131	895.0	490.0	1.0	5.359848790105143	0.26887658919369156	0.0	0.21833333333333332	0.03383794850404502	30.475823090171108	28.319604517012593	1.0	1.0	1.0	23.0	29.353539817210507	84.84857117079306	220.56599999999963	0.26095617529880477	3.0392157714813948	3.0392157714813948	0.019607843831181526	0.003921568393707275	1.1552822694931848	0.054901961237192154	0.054901961237192154	0.023200120392987748	0.023200120392987748	0.0235294122248888	0.01568627543747425	0.01568627543747425	0.006921414806051606	0.006921414806051606	0.027450980618596077	895.1806451423942	498.35999998867413	0.0	894.0534351145038
1	7	nan	0	PGCKO	PGCKO	114	114	0	0	0	nan	12377	823.0	559.0	1.0	2.0227988579875276	0.9067294700470785	0.0	0.37675027395592353	0.18366677166440937	232.18709501644034	237.2003372678884	38.28837943815329	10.856989370853489	8.54400374531753	110.8027625340325	97.9162651358377	-50.098013382976006	920.231999999997	0.6624384500107043	59.58039352297783	1431.8196462187916	0.054901961237192154	0.03333333507180214	21.791442998605497	0.8117647171020508	0.8117647171020508	0.07599539990175744	0.11568390128615913	0.08039215952157974	0.0	0.0	0.08583303497516845	0.09987887040286758	0.13725490868091583	859.6485289408424	508.65692358836344	0.0	848.9693786862729
1	8	nan	0	PGCKO	PGCKO	114	114	0	0	0	nan	7265	1016.0	547.0	1.0	1.5402758646264327	0.8676050928655422	0.0	0.45270438683948155	0.13518681859986204	150.8862406281292	158.927656498169	22.02271554554524	6.803656540438574	5.830951894845301	86.88507724672115	75.02876580822053	28.88655052161823	821.7799999999972	0.7000385430718827	38.67843207344413	640.4000173807144	0.05882352963089943	0.0156862773001194	4.2270044813666265	0.18431372940540314	0.38823530077934265	0.05704783491658426	0.08814866034146103	0.07450980693101883	0.03921568766236305	0.03529411926865578	0.017979712225797848	0.04248810132647806	0.10196078568696976	984.0193628849213	535.6381428022231	0.0	980.2267033723331
1	9	nan	0	PGCKO	PGCKO	114	114	0	0	0	nan	7637	1251.0	535.0	1.0	1.4210681886927667	0.6992957898173494	-1.0	0.4162306518421626	0.1840906762919203	135.01083830350427	140.61649974309557	22.360679774997898	7.548087036743608	6.708203932499369	88.29731718072782	96.51012518303128	29.466086954566435	722.0219999999973	0.7509710408574659	49.752942223101854	967.8902219738811	0.07450980693101883	0.035294122993946075	7.727859910717805	0.5137255191802979	0.6235294342041016	0.08306000371135534	0.12673696765403708	0.10588235408067703	0.0	0.0	0.0730052964137266	0.07912270387504539	0.15294118225574493	1208.1695703434928	520.6248561597619	0.0	1215.8360612806075
1	10	nan	0	PGCKO	PGCKO	114	114	0	0	0	nan	4615	1186.0	581.0	1.0	1.5732787164206916	0.7225735766211533	0.0	0.4125692830323619	0.2741442918868655	111.67962505887428	118.20744477400736	22.02271554554524	6.92428248259913	5.830951894845301	87.77525305862098	77.20345730485548	63.17018550276451	459.9399999999982	0.7143409952790032	37.82745197042823	473.2862874753773	0.07058823853731155	0.027450978755950928	0.30516414497287964	0.4000000059604645	0.4000000059604645	0.10279198905007671	0.10255390844536887	0.09019608050584793	0.0313725508749485	0.0313725508749485	0.06852430255723692	0.04689064409412953	0.125490203499794	1172.4380137221074	574.1067794725645	0.0	1172.4073672806066
1	11	nan	0	PGCKO	PGCKO	114	114	0	0	0	nan	4139	1115.0	550.0	1.0	1.1918540881294961	0.6271963615757048	0.0	0.5288780986455405	0.29941591270625467	88.30851651222518	94.92101980067429	22.0	7.5708481952510205	6.324555320336759	73.83348112579809	68.78007459895932	49.06185140347875	416.7879999999987	0.7935960118876426	33.015687096863985	429.533344771713	0.05882352963089943	0.027450982481241226	3.2023502295177066	0.364705890417099	0.5098039507865906	0.09487266407144823	0.10377708257349916	0.08627451211214066	0.03529411926865578	0.027450980618596077	0.06593283784396747	0.0655763612614423	0.12156862765550613	1112.2244570066762	564.8012982406776	0.0	1109.0640251268421
1	12	nan	0	PGCKO	PGCKO	114	114	0	0	0	nan	5511	939.0	638.0	1.0	1.636069328001948	0.7234313403305197	0.0	0.43689551292215	0.07547539057711683	124.49164491655851	131.13733259449805	16.278820596099706	5.11990184556038	4.123105625617661	91.26735056963142	85.94857506810037	54.82060513977693	957.8939999999966	0.6078420559201455	43.88627533055842	410.41177546419203	0.054901961237192154	0.011764708906412125	1.5740002017516912	0.21960784494876862	0.30980393290519714	0.056336682067469085	0.07447138005156814	0.06666667014360428	0.019607843831181526	0.019607843831181526	0.02158691782606598	0.030592078171769822	0.08627451211214066	938.5731307706834	606.8507954779777	0.0	938.932861549628
1	13	nan	0	PGCKO	PGCKO	114	114	0	0	0	nan	7316	1046.0	628.0	1.0	1.1445202102177288	0.6532520590649274	0.0	0.5529438440027209	0.3530247797616192	116.2325260789942	130.5526713629407	37.20215047547655	11.791632451071337	9.486832980505138	91.51904816235533	88.00435372435908	-7.856576886834467	510.31599999999827	0.8563235208052906	27.99607903882861	899.9137492123991	0.06666667014360428	0.03921568766236305	1.5839406753607321	0.3333333432674408	0.48627451062202454	0.06681641775376757	0.12300625330951327	0.09803921729326248	0.019607843831181526	0.019607843831181526	0.04810152223482803	0.07706737133004175	0.1568627506494522	1056.3317224342875	624.4475156712747	0.0	1057.4900218698742
1	14	nan	0	PGCKO	PGCKO	114	114	0	0	0	nan	16240	1199.0	650.0	1.0	1.5942856962123635	0.8812500567766346	0.0	0.40267790726506325	0.17513701892912945	231.68051777162083	219.9659064491586	37.44329045369811	10.726473044150618	9.848857801796104	105.68129151697714	109.50387391019268	-29.607576993794094	1079.4659999999953	0.7911338448422848	87.50980595499277	2197.462803784758	0.07450980693101883	0.039215683937072754	4.43494471465827	0.5333333611488342	0.6039215922355652	0.09810516362667351	0.1353117490015245	0.10588235408067703	0.04313725605607033	0.0313725508749485	0.08491742269610204	0.09069545479752718	0.16470588743686676	1246.3904378301233	623.2376519656668	0.0	1250.610036945813
1	15	nan	0	PGCKO	PGCKO	114	114	0	0	0	nan	3935	752.0	557.0	1.0	4.865721594417562	0.9819842835988314	0.0	0.16555176911102698	0.09011843176985788	216.53559132200374	207.51144546747295	12.0	3.8327366163639076	3.1622776601683795	47.95217892299238	40.917129799030164	-53.00218710242625	740.7479999999971	0.5334146672088925	54.75686391815543	470.40001245588064	0.05882352963089943	0.0156862773001194	8.5533872711612	0.8470588326454163	0.8470588326454163	0.08889101285414842	0.11954256987442964	0.07058823853731155	0.0	0.0	0.11657764561583989	0.11717026999276439	0.125490203499794	704.6891006305982	619.4728891512012	0.0	711.2958068614994
1	16	nan	0	PGCKO	PGCKO	114	114	0	0	0	nan	9011	855.0	676.0	1.0	1.6706376772266127	0.6282834783336589	0.0	0.4617237138757942	0.12180693675801528	154.25322963084082	163.11039206623224	24.73863375370596	7.463416149300124	6.324555320336759	115.60037263714229	120.00662059883935	18.83192372348056	964.1739999999959	0.660606282760896	60.411766132339835	844.8510032519698	0.054901961237192154	0.019607841968536377	2.2946864491226537	0.5098039507865906	0.5098039507865906	0.0759896429337608	0.0937577409002297	0.07058823853731155	0.019607843831181526	0.019607843831181526	0.06753123491477958	0.062320392916346466	0.10588235408067703	841.1676963682914	643.6198424507918	0.0	843.4549994451227
1	17	nan	0	PGCKO	PGCKO	114	114	0	0	0	nan	91	762.0	663.0	1.0	4.733581789362902	0.8887780393168342	-1.0	0.20681818181818182	0.05770733721040258	30.1470450478856	25.80697580112788	1.4142135623730951	1.0091035947774305	1.0	12.020815280171307	13.81753220856128	-53.912666694503635	140.76999999999995	0.35	3.196078548207879	3.2823530603200197	0.0313725508749485	0.003921568393707275	0.46736036427129896	0.05098039284348488	0.05098039284348488	0.035910994923684034	0.03606981384967055	0.03529411926865578	0.027450980618596077	0.027450980618596077	0.005875706837140875	0.005906573177912415	0.04019607976078987	762.6164874596311	657.9832736017532	0.0	762.5934065934066
1	18	nan	0	PGCKO	PGCKO	114	114	0	0	0	nan	3990	644.0	754.0	1.0	3.308347633415042	0.9673108298010743	0.0	0.2638888888888889	0.09202887361963438	177.38421425513403	159.47727110782904	14.560219778561036	4.308235860201903	3.605551275463989	50.57385717223686	44.98351707059347	-50.51680924374438	738.1239999999973	0.6060606060606062	33.937255512923	282.60392874106765	0.054901961237192154	0.00784314051270485	0.37995583190936194	0.16078431904315948	0.250980406999588	0.056002071803503306	0.07082805231605706	0.062745101749897	0.0235294122248888	0.0235294122248888	0.014984894525267871	0.02509548138248924	0.0784313753247261	682.3609569173739	711.7815414217082	0.0	682.6641604010025
1	19	nan	0	PGCKO	PGCKO	114	114	0	0	0	nan	2298	731.0	699.0	1.0	2.484394283096468	0.9169685278709108	0.0	0.40174825174825174	0.16258487365012347	111.82537590781193	103.1746092796091	12.0	4.022679532800696	3.605551275463989	48.85967564883422	44.61380114035613	8.201466914685165	421.4439999999988	0.5983595885952351	39.019608814269304	315.79216534271836	0.06666667014360428	0.03921568766236305	6.284030423256489	0.8313725590705872	0.8313725590705872	0.11310031540367914	0.13742043748595228	0.09803921729326248	0.03921568766236305	0.03921568766236305	0.14060353177822274	0.11165509128161862	0.16862745583057404	766.3676779311905	700.7595713272906	0.0	761.819408181027
1	20	nan	0	PGCKO	PGCKO	114	114	0	0	0	nan	5603	1320.0	658.0	1.0	1.6776578507525233	0.918007150794205	-1.0	0.39856309574619436	0.1300819888124408	143.5740190481096	150.63200191194434	22.135943621178654	7.395181246324904	6.324555320336759	61.22499489587565	56.93626285079247	-26.237331867125967	735.7099999999974	0.7371398500197344	36.72156944870949	607.5529572740197	0.05882352963089943	0.0313725471496582	2.3125173072494394	0.27450981736183167	0.6509804129600525	0.0638635990412339	0.10843351013278953	0.08627451211214066	0.019607843831181526	0.019607843831181526	0.03888186204862746	0.06898003975652733	0.13333334028720856	1316.9784348703154	662.9392548758827	0.0	1319.2009637694093
1	21	nan	0	PGCKO	PGCKO	114	114	0	0	0	nan	6797	1139.0	684.0	1.0	1.4830816483396427	0.8410656172038427	0.0	0.4401061901061901	0.20906342515899173	140.68258523105837	142.28492541376264	28.792360097775937	9.184388373816882	7.280109889280518	88.53340440483883	76.09986810002704	-22.828831486908708	639.181999999998	0.6909626918776051	53.8156876321882	874.2039447054267	0.07450980693101883	0.03921569138765335	5.188846613731236	0.3960784375667572	0.4901960790157318	0.09947446882105028	0.1286161460505262	0.10980392247438431	0.027450980618596077	0.019607843831181526	0.07345054844858295	0.07121391703683737	0.16470588743686676	1120.8580579555282	693.6658741767972	0.0	1116.4888921583051
1	22	nan	0	PGCKO	PGCKO	114	114	0	0	0	nan	5647	946.0	678.0	1.0	1.428001395118843	0.8182612036873929	0.0	0.5607745779543197	0.21733006914474276	124.03693172136623	119.97082978791136	23.345235059857504	7.068391100054874	6.324555320336759	73.87527846687925	71.30220728861961	-39.889114302879435	571.4179999999981	0.804759868889839	44.97255012206733	703.2784514799714	0.05882352963089943	0.02352941408753395	12.640022176729069	0.686274528503418	0.6901960968971252	0.09408483289135425	0.12454018974322142	0.0784313753247261	0.027450980618596077	0.0235294122248888	0.1034126714745702	0.12113498615337205	0.12941177189350128	911.1705569229723	707.5208993639003	0.0	917.4175668496547
1	23	nan	0	PGCKO	PGCKO	114	114	0	0	0	nan	4901	1009.0	697.0	1.0	1.0960782704138214	0.5286571653339296	0.0	0.5883553421368547	0.33649018411138787	89.04595661124392	99.40321926376429	28.160255680657446	9.711185910016068	8.48528137423857	76.8991121621533	75.58536362086198	-59.78513607996458	427.81999999999914	0.8231441048034935	28.85098105482757	530.0745237860829	0.06666667014360428	0.0313725471496582	2.6043598103941816	0.3803921639919281	0.43529412150382996	0.08173082451792513	0.10815640150705629	0.0941176488995552	0.027450980618596077	0.027450980618596077	0.054271909780607364	0.058933662258231406	0.13333334028720856	1004.6719070455174	697.479910334091	0.0	1006.7337278106509
1	24	nan	0	PGCKO	PGCKO	114	114	0	0	0	nan	762	961.0	711.0	1.0	2.87442306475944	0.9538702330267484	0.0	0.3944099378881988	0.14803678777099652	71.46366887352768	68.73136110975832	7.280109889280518	2.7229903153255104	2.23606797749979	24.837531227683172	21.454766747602303	-81.63098645591018	254.32999999999947	0.6243342892257272	13.227451330050826	64.83529586903751	0.05882352963089943	0.023529410362243652	1.9597703011707812	0.22745098173618317	0.22745098173618317	0.06853601725414936	0.08508569011684712	0.0784313753247261	0.019607843831181526	0.019607843831181526	0.04250752209539692	0.036831704614116625	0.10588235408067703	960.3579507566263	727.7931409908515	0.0	959.0853018372703
1	25	nan	0	PGCKO	PGCKO	114	114	0	0	0	nan	3880	760.0	728.0	1.0	1.3536217006163667	0.6931070762739633	0.0	0.4900846280156625	0.277633962020282	93.68745504522788	106.30145812734649	16.55294535724685	5.905275346310319	5.385164807134504	70.71309762035823	67.53316309868201	-51.240045973146515	419.0679999999985	0.7773993187737929	47.25882478430867	493.30981769412756	0.06666667014360428	0.0313725471496582	13.170991940545164	0.7803921699523926	0.7803921699523926	0.13619257862913162	0.12714170559127	0.09019608050584793	0.0313725508749485	0.0313725508749485	0.17919522766982865	0.12169633566696716	0.12941177189350128	749.4538610897603	737.8553667017679	0.0	737.3368556701031
1	26	nan	0	PGCKO	PGCKO	114	114	0	0	0	nan	5105	1260.0	728.0	1.0	1.3514279288623612	0.8699772483860229	0.0	0.5892197599261311	0.39650443996429363	118.69570182979085	118.84864324004712	25.079872407968907	8.62257778360062	7.211102550927978	59.46329297708656	58.52788497810239	20.82254772070677	402.23399999999884	0.8954569373794071	24.580392707139254	574.4353094287217	0.07058823853731155	0.027450978755950928	1.063200607196101	0.5058823823928833	0.5058823823928833	0.0720832630707896	0.11252405669514626	0.09019608050584793	0.03529411926865578	0.03529411926865578	0.04924595810949984	0.06485679769495208	0.13333334028720856	1259.8429830620278	730.0754159257923	0.0	1260.8099902056806
1	27	nan	0	PGCKO	PGCKO	114	114	0	0	0	nan	4431	1380.0	689.0	1.0	1.5170086173107367	0.8762972545681128	-1.0	0.40289143480632844	0.16624577523034947	117.68635876041259	130.59862173851607	22.627416997969522	7.188641007269885	6.0	56.8700080538387	56.69785339584334	-46.97480893743588	578.7359999999978	0.767538541486229	26.17647115327418	376.4117749668658	0.054901961237192154	0.023529410362243652	5.730126481461674	0.23137255012989044	0.32549020648002625	0.05804095599395605	0.0849496219740162	0.06666667014360428	0.01568627543747425	0.01568627543747425	0.030298807946278237	0.05142330766453494	0.10588235408067703	1367.1780903268154	698.5381049160713	0.0	1363.411645226811
1	28	nan	0	PGCKO	PGCKO	114	114	0	0	0	nan	4587	1129.0	740.0	1.0	1.5266494509582926	0.8980405045822524	0.0	0.5477014925373135	0.40684176432454866	122.04207075227555	126.90547663517127	22.360679774997898	7.636185653658181	7.0	57.81107457779644	53.68786636113481	-18.384896473509286	376.40599999999876	0.9184102512764041	53.431373968720436	867.6588469818234	0.12156862765550613	0.0470588281750679	4.088590484556531	0.48235294222831726	0.8039215803146362	0.16855323018523796	0.18915605994807574	0.16470588743686676	0.0470588244497776	0.0470588244497776	0.08486734384869374	0.1014114630414671	0.22745098173618317	1117.9959006375661	740.601289022457	0.0	1122.02419882276
1	29	nan	0	PGCKO	PGCKO	114	114	0	0	0	nan	1490	967.0	762.0	1.0	1.8398698306098664	0.8369437875476232	0.0	0.4014008620689655	0.2207163177309329	73.22319337639561	71.7007670809734	9.848857801796104	3.421963826073233	3.0	42.91408795608105	40.074238042263545	-36.196458647152674	291.25999999999937	0.6647334374302921	22.466667257249355	149.26274931058288	0.062745101749897	0.0156862773001194	0.8512109548743378	0.3490196168422699	0.5843137502670288	0.09022757934638295	0.10017634181918314	0.07450980693101883	0.03921568766236305	0.03921568766236305	0.06029243892712652	0.07168321489383572	0.10588235408067703	980.2406862581119	756.5308181340355	0.0	980.8120805369127
1	30	nan	0	PGCKO	PGCKO	114	114	0	0	0	nan	323	708.0	760.0	1.0	4.774174280633029	0.914709221760462	-2.0	0.20037220843672457	0.03572796344198667	58.06901330227253	51.24451190127583	4.47213595499958	1.45467838788522	1.0	28.146740919514002	23.46642326060915	0.9718534516999564	337.0559999999992	0.3042863871879416	8.168627647683024	15.490196492522955	0.027450980618596077	0.0156862773001194	4.81777542272239	0.08627451211214066	0.0941176488995552	0.03853126248907087	0.047957264682733605	0.0470588244497776	0.01568627543747425	0.01568627543747425	0.014575305289272013	0.019368473922285738	0.05882352963089943	695.9539240434281	760.7202531682676	0.0	691.1362229102167
1	31	nan	0	PGCKO	PGCKO	114	114	0	0	0	nan	6260	837.0	733.0	1.0	1.4242747486953167	0.8501885355648658	0.0	0.5731550997985717	0.19722307041731657	133.1102966124371	134.8332303254654	25.019992006393608	7.922878556138335	7.0	73.87438199560833	70.0796894518256	66.27278572161335	631.5579999999982	0.7975538285131865	55.223530819639564	819.9647287447006	0.062745101749897	0.035294122993946075	6.149397968780539	0.6078431606292725	0.6705882549285889	0.10439230778759842	0.13098478094963267	0.0941176488995552	0.027450980618596077	0.027450980618596077	0.1083128380182053	0.10563443087245435	0.1568627506494522	852.2636603297173	749.7524666236725	0.0	849.20303514377
1	32	nan	0	PGCKO	PGCKO	114	114	0	0	0	nan	3979	926.0	790.0	1.0	1.264112173271882	0.44749773388734926	0.0	0.5741702741702742	0.30007757859198064	84.25057832219574	98.88377015466189	17.4928556845359	6.382660651567056	5.830951894845301	72.82593804679873	75.34403394335493	-81.92794071375967	408.20199999999875	0.793419740777667	43.85882472246885	634.2039396315813	0.06666667014360428	0.03529411926865578	10.96773879827223	0.6941176652908325	0.7176470756530762	0.12861825431809049	0.1593877707040918	0.0941176488995552	0.03921568766236305	0.03529411926865578	0.1528718755181695	0.15033434739381307	0.18431372940540314	915.8048131501372	767.3417221769922	0.0	922.0834380497613
1	33	nan	0	PGCKO	PGCKO	114	114	0	0	0	nan	1279	1351.0	789.0	1.0	7.089918098467632	0.9777168157285234	0.0	0.1324427876152014	0.08439928938534305	148.45546931384416	123.00406497347964	6.708203932499369	2.230676126706467	2.0	40.360214146521656	31.164982058460197	-54.572654451486144	436.3859999999986	0.4224607762180016	29.18039296194911	120.45098377019167	0.062745101749897	0.019607841968536377	2.9125393526798513	0.30980393290519714	0.3137255012989044	0.08684640762484855	0.09417590599702241	0.08235294371843338	0.04313725605607033	0.04313725605607033	0.04150521108359564	0.04396766898758207	0.10980392247438431	1366.3386293516858	750.1272993529836	0.0	1367.982799061767
1	34	nan	0	PGCKO	PGCKO	114	114	0	0	0	nan	7697	1420.0	747.0	1.0	1.296154770946207	0.6131935517637671	0.0	0.4661458333333333	0.28255360009762875	124.86602913931917	138.53880322855397	35.510561809129406	11.138762354450288	9.219544457292887	110.30865786510141	98.63575934235071	-14.936991415909064	585.0799999999981	0.7557562963326623	34.69804006814957	787.1647273562849	0.06666667014360428	0.027450982481241226	0.9004989050516473	0.2823529541492462	0.41960784792900085	0.07198763499616093	0.10226903044774391	0.08627451211214066	0.0	0.0	0.03546034545995394	0.0505638557082559	0.125490203499794	1418.560597222759	758.873131163789	0.0	1417.78900870469
1	35	nan	0	PGCKO	PGCKO	114	114	0	0	0	nan	4323	795.0	736.0	1.0	2.0788446407116266	0.9326301509743377	0.0	0.3605504587155963	0.216367169008095	142.05566736196224	139.44532978913278	16.55294535724685	5.691576560244804	5.0	55.154328932550705	51.2584804138167	-49.70361071918617	501.07399999999825	0.7138375165125493	50.396079782396555	560.8862893730402	0.05882352963089943	0.023529410362243652	17.231687240493486	0.772549033164978	0.9137254953384399	0.12321779897896468	0.12974468872843864	0.0784313753247261	0.0313725508749485	0.0313725508749485	0.1631772012849487	0.14778787418807499	0.11764705926179886	775.0141163286831	756.5894802249779	0.0	768.4790654637983
1	36	nan	0	PGCKO	PGCKO	114	114	0	0	0	nan	2852	1042.0	750.0	1.0	1.2516493513413844	0.7341006012458499	0.0	0.6135972461273667	0.3594054373829254	78.78831435944244	85.16454661418682	18.027756377319946	6.13777467421713	5.385164807134504	54.64158445994752	53.500474164612186	-76.6147040185581	315.78199999999924	0.8567137278462003	34.74902061000466	404.82746205478907	0.0784313753247261	0.0470588281750679	4.3339758703690165	0.6627451181411743	0.7843137383460999	0.13313801000001788	0.14194511292243656	0.12156862765550613	0.03921568766236305	0.0313725508749485	0.09828992468137526	0.09186449967111296	0.1764705926179886	1045.4915093355921	768.537047991763	0.0	1042.3625525946704
1	37	nan	0	PGCKO	PGCKO	114	114	0	0	0	nan	444	1316.0	766.0	1.0	1.9863850595370929	0.7997404354886886	0.0	0.38441558441558443	0.11653769961252562	40.64116833621053	38.897300677553446	7.0	2.4035385581884032	2.0	27.853885297647377	24.398760007073143	35.37454546585197	218.80799999999977	0.5431192660550459	6.792157035320997	30.815687123686075	0.054901961237192154	0.0156862735748291	1.9648401943746348	0.08627451211214066	0.16470588743686676	0.04410491581377271	0.06940470072902269	0.06666667014360428	0.01568627543747425	0.01568627543747425	0.01899901116409625	0.03057158529736047	0.08235294371843338	1319.0561211603977	770.1996691381912	0.0	1319.795045045045
1	38	nan	0	PGCKO	PGCKO	114	114	0	0	0	nan	1608	1001.0	804.0	1.0	1.2957835127859034	0.7649127284694568	0.0	0.5403225806451613	0.28457665129483867	61.19446472160199	64.62197768561404	16.15549442140351	5.590688321681755	5.0	45.494649312388745	39.4174309626571	-63.796523172042264	266.4699999999994	0.7802037845705968	14.662745462730527	179.43922024779022	0.07450980693101883	0.0313725471496582	1.636470074865045	0.239215686917305	0.3176470696926117	0.07049396857081984	0.11159155488046656	0.10196078568696976	0.019607843831181526	0.019607843831181526	0.04379290669543885	0.05016750572126085	0.13725490868091583	1002.3858426042888	797.9188976590344	0.0	1002.8992537313433
1	39	nan	0	PGCKO	PGCKO	114	114	0	0	0	nan	3497	1253.0	778.0	1.0	1.3767078854215107	0.8359000532583624	0.0	0.5337301587301587	0.36310864291698763	96.9336748016981	104.06248123122954	20.518284528683193	6.626860350967961	5.830951894845301	54.24967919082741	53.20511847885703	33.498496686043616	347.8839999999992	0.8233078281341966	33.70588315278292	376.85883332416415	0.062745101749897	0.027450982481241226	4.3933966645756275	0.48235294222831726	0.49803921580314636	0.11197967824844823	0.10776632351277213	0.08627451211214066	0.03529411926865578	0.03529411926865578	0.08248601858076735	0.0702504108165914	0.125490203499794	1262.3023132545493	788.7237744389032	0.0	1266.189591078067
1	40	nan	0	PGCKO	PGCKO	114	114	0	0	0	nan	1490	1107.0	787.0	1.0	1.4203092778860686	0.6696966740517292	0.0	0.5962384953981593	0.2609288119375279	58.89498394181691	64.03124237432849	11.661903789690601	4.396368377383812	4.0	45.498943352058696	43.737461392625555	48.00774470879334	267.8779999999996	0.757884028484232	28.41960868984461	204.93726064264774	0.07450980693101883	0.04313725233078003	3.5361641755283726	0.38823530077934265	0.5372549295425415	0.12575048092851596	0.13754178566620653	0.10980392247438431	0.0235294122248888	0.0235294122248888	0.09084482987135586	0.08424971262963295	0.1764705926179886	1096.0061233508918	787.3190838099121	0.0	1096.81677852349
1	41	nan	0	PGCKO	PGCKO	114	114	0	0	0	nan	950	1356.0	821.0	1.0	2.0308514664435093	0.8167322577582252	0.0	0.3945182724252492	0.12869258337960568	60.67117509360205	57.28001396647874	7.0	2.643763036651423	2.23606797749979	35.17851320016057	35.00828896894817	14.748380202609038	304.5719999999994	0.628099173553719	14.776470912620425	72.93725673668087	0.054901961237192154	0.0156862735748291	2.5614834476309882	0.27843138575553894	0.34117648005485535	0.062347978534263396	0.07677605972282196	0.06666667014360428	0.01568627543747425	0.01568627543747425	0.04115150194944012	0.04168718464610907	0.08627451211214066	1337.073552329901	810.2970052231548	0.0	1339.2705263157895
1	42	nan	0	PGCKO	PGCKO	114	114	0	0	0	nan	3546	1143.0	778.0	1.0	1.8499360526791002	0.926262807708812	0.0	0.4178154825026511	0.23129275170888622	120.7543099692652	134.23859355639868	16.0312195418814	5.487339318823401	5.0	52.18661954668636	45.50967233747858	-62.15520172217148	438.92799999999886	0.8049029622063328	32.29803995043039	327.0039301868528	0.05882352963089943	0.019607845693826675	2.5513327844589715	0.3843137323856354	0.3843137323856354	0.08824601079352566	0.09221769040802391	0.0784313753247261	0.0313725508749485	0.027450980618596077	0.05831542440920913	0.045785541499201506	0.10980392247438431	1142.8083251407372	788.1531192471158	0.0	1145.335307388607
1	43	nan	0	PGCKO	PGCKO	114	114	0	0	0	nan	782	1067.0	789.0	1.0	1.7687011640943493	0.7091439990889131	0.0	0.4227027027027027	0.16268131469464486	48.490437120064946	49.8196748283246	8.54400374531753	2.714560396689387	2.23606797749979	35.15781311749097	34.188845892852115	-85.42143434150157	245.77599999999958	0.6454808089145687	20.71764761582017	93.5725515075028	0.06666667014360428	0.03921568766236305	4.642762788542613	0.5568627715110779	0.5568627715110779	0.10624434674779575	0.11965799425511867	0.09803921729326248	0.0313725508749485	0.0313725508749485	0.0911810798524195	0.07835628891242517	0.14901961386203766	1063.8236871899596	795.5963706404855	0.0	1063.8184143222506
1	44	nan	0	PGCKO	PGCKO	114	114	0	0	0	nan	3050	795.0	843.0	1.0	1.2830125234371177	0.6742672927176614	0.0	0.5520361990950227	0.3271039248183059	80.20695740107658	89.19641248391103	16.0312195418814	5.7900111456134535	5.0990195135927845	59.90416385515273	59.23182623899947	-74.76753431877862	342.3039999999991	0.8300449040685808	21.1607848033309	354.22353890538216	0.07058823853731155	0.027450978755950928	4.122955091199324	0.45490196347236633	0.6470588445663452	0.07557423144046749	0.1161388652148794	0.09019608050584793	0.0313725508749485	0.0313725508749485	0.04890034396825285	0.07632101149890853	0.13725490868091583	795.2639852890607	825.660644121932	0.0	798.4688524590164
1	45	nan	0	PGCKO	PGCKO	114	114	0	0	0	nan	5308	1197.0	776.0	1.0	1.8260661578751813	0.9355753053006437	-1.0	0.555520669806384	0.20984560547653577	147.88505832112477	147.80054127099805	21.540659228538015	7.825838253886604	7.0710678118654755	57.96601438368358	52.22224258301957	79.05566421147486	563.7939999999984	0.8013889937344302	38.38039306551218	799.0470800772309	0.0784313753247261	0.05098038911819458	2.6461419531579624	0.529411792755127	0.5686274766921997	0.0839833546291295	0.15053637529714223	0.12156862765550613	0.01568627543747425	0.01568627543747425	0.0754875104103175	0.09622038943770876	0.1921568661928177	1205.9223732121345	783.4109208517714	0.0	1206.9366993217784
1	46	nan	0	PGCKO	PGCKO	114	114	0	0	0	nan	3740	937.0	842.0	1.0	1.3690810783979492	0.669234543532984	0.0	0.4428131659957376	0.20028153979387645	91.53273987527912	102.39628899525607	16.278820596099706	5.383903775724382	5.0	71.52758294498157	68.01351466243268	-7.603374306838697	484.4179999999983	0.7271313308058714	26.415686830878258	325.78432227112353	0.05882352963089943	0.019607845693826675	1.7525789320141607	0.24313725531101227	0.25882354378700256	0.06738695620122004	0.08710810755912393	0.07450980693101883	0.019607843831181526	0.019607843831181526	0.033809406080363036	0.0398964724989912	0.10588235408067703	956.4096298608288	835.1507553432552	0.0	956.8764705882353
1	47	nan	0	PGCKO	PGCKO	114	114	0	0	0	nan	5321	1389.0	867.0	1.0	2.132874649199948	0.8345786465406693	0.0	0.3854959066869521	0.10434555181880535	148.6417089924255	144.20124826089406	20.248456731316587	5.649740931037417	5.0	85.4710000588056	81.88505441998939	-23.22036063989623	800.5059999999971	0.5727664155005382	41.39215771108866	451.5764823965728	0.05882352963089943	0.0156862773001194	0.543998876515363	0.2666666805744171	0.2862745225429535	0.06457434900325844	0.08486684502848578	0.07450980693101883	0.019607843831181526	0.019607843831181526	0.03362616707109514	0.037416851378059786	0.09803921729326248	1419.5340333014656	842.629984718917	0.0	1419.6393535049804
1	48	nan	0	PGCKO	PGCKO	114	114	0	0	0	nan	1736	1103.0	833.0	1.0	1.3397058833435351	0.8449094196514093	0.0	0.4945868945868946	0.27268390339886894	67.80273338239499	72.00694410957877	15.033296378372908	5.867450927939483	5.0990195135927845	43.63271557688266	36.26831983603094	67.17079582295511	282.84599999999944	0.7656008820286659	16.784314166754484	209.35686809942126	0.062745101749897	0.03921568766236305	1.4477354572395227	0.3803921639919281	0.529411792755127	0.07297527898588906	0.1205972742508187	0.0941176488995552	0.019607843831181526	0.019607843831181526	0.05640897564713468	0.08011495657350572	0.16078431904315948	1106.4117933602683	841.214812871598	0.0	1105.1157834101382
1	49	nan	0	PGCKO	PGCKO	114	114	0	0	0	nan	2157	1153.0	845.0	1.0	1.4414186552645765	0.7529276284341172	0.0	0.42823108993448483	0.27211876963073406	74.25200763490007	80.99382692526635	13.341664064126334	4.709583977541912	4.123105625617661	51.61879502661797	48.86549311045159	-31.905686763905564	315.6099999999993	0.7691210554466037	24.18431432172656	266.95294822379947	0.062745101749897	0.03529411926865578	2.366987547655042	0.30588236451148987	0.4431372582912445	0.09195556776321887	0.12376121846258668	0.0941176488995552	0.03921568766236305	0.03921568766236305	0.05835448124964007	0.08303924811203814	0.15294118225574493	1160.7239140263544	840.0706594460605	0.0	1158.424200278164
1	50	nan	0	PGCKO	PGCKO	114	114	0	0	0	nan	3179	1282.0	851.0	1.0	1.1865575585019312	0.6729356456517619	0.0	0.6317567567567568	0.3569602566122159	78.7037090945271	87.96590248499699	16.97056274847714	6.348369336168229	6.0	54.17593420637763	58.21721484314054	25.44613955178771	334.5339999999994	0.8562962962962964	32.690196983516216	405.57256044074893	0.07450980693101883	0.03529411554336548	1.6538452138635042	0.3294117748737335	0.5333333611488342	0.11350762841498686	0.1275786600946049	0.10588235408067703	0.03529411926865578	0.0313725508749485	0.07147422594890868	0.07477456897891059	0.15294118225574493	1266.1553553080548	837.9751984661901	0.0	1266.3582887700534
1	51	nan	0	PGCKO	PGCKO	114	114	0	0	0	nan	474	1026.0	815.0	1.0	2.5160350059013274	0.7822853188071623	0.0	0.29115479115479115	0.10749726825937633	46.76960401019751	48.877397639399746	5.830951894845301	2.3730118331434786	2.0	29.73226685450829	29.13373500359512	27.816045300834233	235.39399999999966	0.4461176470588235	8.752941388636827	36.70980487763882	0.05098039284348488	0.019607845693826675	3.159659532170637	0.19607843458652496	0.239215686917305	0.05179255259548419	0.07744684573341523	0.06666667014360428	0.019607843831181526	0.019607843831181526	0.03253691468110433	0.041903089105499995	0.0941176488995552	1035.6674500446663	814.680162380629	0.0	1037.5759493670887
1	52	nan	0	PGCKO	PGCKO	114	114	0	0	0	nan	3633	1315.0	854.0	1.0	1.3575347960621995	0.7292288320976366	0.0	0.6208133971291866	0.25170544649268406	92.36501312252229	97.0	16.1245154965971	5.773378269141951	5.0	68.21500712623164	63.20259926415359	37.68333178423161	425.88399999999916	0.7727321067744338	34.1764713563025	401.20001039654016	0.054901961237192154	0.027450978755950928	8.29445908239759	0.49803921580314636	0.6823529601097107	0.09187223482877016	0.11043215260020374	0.0784313753247261	0.04313725605607033	0.03529411926865578	0.06302352455157258	0.08256572146587231	0.13333334028720856	1326.3007154966053	846.9348816188475	0.0	1332.6908890723919
1	53	nan	0	PGCKO	PGCKO	114	114	0	0	0	nan	8469	667.0	853.0	1.0	2.073824891990518	0.8797858441352923	0.0	0.4297675834771136	0.10808091471622092	190.63579433136044	193.27959023135372	21.095023109728988	6.218750349427264	5.0990195135927845	108.66292571174714	90.62258398192277	20.94971773897141	992.3079999999965	0.5973549638511726	58.55294236168265	983.3490456975996	0.062745101749897	0.0313725508749485	4.41840385053527	0.4588235318660736	0.6078431606292725	0.06954031159344733	0.11611158881775885	0.09019608050584793	0.0313725508749485	0.0313725508749485	0.04419277587995137	0.07636563617585272	0.14509804546833038	693.856736070281	840.2350470965688	0.0	691.3375841303578
1	54	nan	0	PGCKO	PGCKO	114	114	0	0	0	nan	4382	814.0	874.0	1.0	1.5898236301762398	0.8409116138318307	0.0	0.43472222222222223	0.15104140606270214	116.95997687421062	124.84390253432484	17.029386365926403	5.243551540929558	4.47213595499958	65.19538055562076	63.295521244290335	-42.90373662503442	603.7999999999981	0.7130420632983484	34.25882423296571	452.0549136772752	0.05882352963089943	0.0156862773001194	2.0882372142366834	0.4431372582912445	0.5686274766921997	0.06797385760509068	0.10316177856624262	0.07058823853731155	0.03921568766236305	0.03921568766236305	0.04669561150156476	0.07793781348292358	0.10980392247438431	835.098166101458	866.0511910598144	0.0	833.7612962117754
1	55	nan	0	PGCKO	PGCKO	114	114	0	0	0	nan	2259	1204.0	867.0	1.0	1.4599662441272232	0.79439560391318	0.0	0.5932247899159664	0.2404864264437557	78.24211019308709	74.2024258363566	16.278820596099706	5.41492822396433	5.0	54.905090524624775	47.524313410378	-68.13789544100429	343.5719999999993	0.7506230270809104	19.207843581214547	190.96863261982799	0.054901961237192154	0.019607845693826675	1.7828872171739152	0.30980393290519714	0.3137255012989044	0.06909296252235449	0.08453680062852058	0.07058823853731155	0.019607843831181526	0.019607843831181526	0.046257091772005016	0.047746843129476926	0.10196078568696976	1194.7562478161703	878.8286547211004	0.0	1196.5126162018591
1	56	nan	0	PGCKO	PGCKO	114	114	0	0	0	nan	2994	1076.0	874.0	1.0	2.5559530411651483	0.9177603525904163	0.0	0.3106453621083212	0.13616070725681098	129.52953922298303	127.91012469699183	14.560219778561036	4.840446593488997	4.0	56.82984605924989	51.44066903652609	23.55850759352038	525.6599999999985	0.631246046805819	43.51372654363513	386.61961786821485	0.062745101749897	0.03921568766236305	3.976829675571335	0.48627451062202454	1.0	0.10214489798975383	0.12913146889385935	0.09803921729326248	0.0313725508749485	0.0313725508749485	0.09336883984071323	0.10603192452149061	0.15294118225574493	1052.834472729967	869.2826611615882	0.0	1053.3393453573815
1	57	nan	0	PGCKO	PGCKO	114	114	0	0	0	nan	3162	899.0	864.0	1.0	1.3953261849792025	0.8317471164261874	0.0	0.5074626865671642	0.36216119226854204	92.55405618662996	94.59386872308374	18.384776310850235	6.091320825361668	5.385164807134504	48.29906831399546	51.381818744622606	-67.52338287864019	331.2339999999991	0.8403986710963456	25.874510493129492	365.81177462637424	0.062745101749897	0.0313725508749485	5.837363942609988	0.3137255012989044	0.6000000238418579	0.09477842671476004	0.11568999830056112	0.09019608050584793	0.0313725508749485	0.0235294122248888	0.05837905915557073	0.07840472079082203	0.14509804546833038	889.8458866740124	886.3143586047237	0.0	889.7283364958887
1	58	nan	0	PGCKO	PGCKO	114	114	0	0	0	nan	3072	989.0	885.0	1.0	1.1602027561624795	0.5073757858097004	-1.0	0.5577342047930284	0.3067511977223361	72.09037621392197	80.02499609497022	19.0	6.295203095036787	5.0	63.91995170265664	62.12207259756572	-78.84597989903547	354.7499999999992	0.8311688311688311	26.490196768194437	399.8862854577601	0.0784313753247261	0.04313725233078003	0.48724221995936146	0.3137255012989044	0.4588235318660736	0.08889327774561892	0.1301713168807813	0.11372549086809158	0.03529411926865578	0.0313725508749485	0.055660039314503675	0.07144008090839103	0.16470588743686676	999.7107216751464	887.6178717412815	0.0	999.4697265625
1	59	nan	0	PGCKO	PGCKO	114	114	0	0	0	nan	2333	1271.0	884.0	1.0	1.594921261682273	0.6689166274139445	0.0	0.42127121704586495	0.2507201427049892	78.03351529554448	84.17244204607586	16.64331697709324	5.550298333372644	5.0	62.84291939699657	58.00523327686647	74.1527153266234	341.95399999999904	0.7429936305732484	23.384314358234406	304.35294910147786	0.0784313753247261	0.03921569138765335	1.7963341392617884	0.32156863808631897	0.6117647290229797	0.08534421298625695	0.13045561470273376	0.11372549086809158	0.01568627543747425	0.01568627543747425	0.054875161351824644	0.07038865959294423	0.16862745583057404	1262.3483184948632	890.8981316697867	0.0	1260.8636948135447
1	60	nan	0	PGCKO	PGCKO	114	114	0	0	0	nan	2798	946.0	882.0	1.0	1.4528453554494563	0.7889625652756307	0.0	0.47319465584305764	0.3075391717726127	86.58118372783971	96.51942809610924	17.46424919657298	5.877752044989244	5.0	59.78623584277283	53.1990522281733	-39.08623669996749	338.12599999999907	0.8164575430405603	38.67843247950077	364.21961775794625	0.0784313753247261	0.035294122993946075	4.440766131957955	0.3450980484485626	0.46666666865348816	0.13430011277604434	0.13017141449533462	0.10980392247438431	0.04313725605607033	0.03921568766236305	0.07342749033649137	0.06915821422943094	0.16078431904315948	930.7570847237786	892.8336384086307	0.0	933.5621872766261
1	61	nan	0	PGCKO	PGCKO	114	114	0	0	0	nan	4995	715.0	910.0	1.0	1.497316723026107	0.7833055722239012	0.0	0.49163385826771655	0.24286696351084497	117.02287373025442	126.77539193392383	22.847319317591726	7.025011218498679	6.0	73.55021605062892	72.74573128556324	-7.747385541212631	508.3799999999983	0.7470275929110894	34.223530165851116	500.26668007299304	0.05882352963089943	0.02352941408753395	6.118238518910176	0.3764705955982208	0.45098039507865906	0.07977512859172754	0.10015348950410272	0.0784313753247261	0.0313725508749485	0.0313725508749485	0.05439510401213078	0.059087154844193156	0.12156862765550613	719.8636256566757	906.9872695471132	0.0	725.9785785785785
1	62	nan	0	PGCKO	PGCKO	114	114	0	0	0	nan	13801	608.0	897.0	1.0	1.4855447816010903	0.691074898267078	0.0	0.4360505529225908	0.11637885209914171	184.82775633533026	211.36697944570244	27.51363298439521	8.975953880297974	7.615773105863909	142.17616641013348	133.59038832288576	89.89921270653304	1220.7399999999957	0.699954354110666	66.87058968096972	1440.8000396378338	0.062745101749897	0.027450982481241226	1.997415295377209	0.3019607961177826	0.501960813999176	0.06555940164800952	0.1043982348842717	0.08627451211214066	0.0	0.0	0.04449180322849604	0.06407486886646001	0.12450980953872204	585.8019074238877	850.4667477966199	0.0	586.3246866169118
1	63	nan	0	PGCKO	PGCKO	114	114	0	0	0	nan	534	1242.0	930.0	1.0	1.6209325983728389	0.7000088394512127	0.0	0.37212543554006966	0.1584260581287545	38.218754378959595	44.10215414239989	9.486832980505138	3.1456838706605215	2.53224755112299	28.621670111997307	27.293318756046656	59.96229985903669	205.80799999999974	0.5748116254036598	8.84313751757145	42.16470707952976	0.054901961237192154	0.0156862773001194	2.8842162071720714	0.23529411852359772	0.23529411852359772	0.058178536299812164	0.07896012561709694	0.07058823853731155	0.019607843831181526	0.019607843831181526	0.03459765842479088	0.036301461085108074	0.09607843309640884	1243.5574776627348	930.402808769054	0.0	1241.7041198501872
1	64	nan	0	PGCKO	PGCKO	114	114	0	0	0	nan	4166	537.0	942.0	1.0	1.2493808058985052	0.6416414199324926	0.0	0.5030793382441734	0.2919692825198093	91.22789886951658	99.40321926376429	26.1725046566048	8.622804794691763	7.615773105863909	71.83207444302725	69.97223186680301	-42.05995924764782	423.4439999999986	0.8190307677184702	33.6117656044662	591.1529560945928	0.06666667014360428	0.0313725471496582	10.959954337475152	0.6666666865348816	1.0	0.10247489513556768	0.1418994133688413	0.09019608050584793	0.0	0.0	0.11997876280367618	0.16133540788172937	0.13725490868091583	535.0926537912887	955.5787028956009	0.0	538.8475756120979
1	65	nan	0	PGCKO	PGCKO	114	114	0	0	0	nan	1988	1084.0	907.0	1.0	1.7767546130041267	0.8773459976528503	0.0	0.42651791461059857	0.17584226545488793	85.40575754867734	90.60353193998566	14.866068747318506	4.489338675869973	3.605551275463989	39.21339387287909	40.98266272420813	-27.06711166449145	376.92199999999895	0.7117794486215538	30.149020303040743	279.00000731647015	0.05882352963089943	0.0313725508749485	7.201030954138832	0.5215686559677124	0.8705882430076599	0.09852621014065602	0.14034205599420027	0.08627451211214066	0.027450980618596077	0.027450980618596077	0.10286063016852365	0.14378680348129305	0.14509804546833038	1075.531281168637	904.5367067265896	0.0	1082.2188128772636
1	66	nan	0	PGCKO	PGCKO	114	114	0	0	0	nan	838	1017.0	933.0	1.0	2.1587000770881293	0.7686347954699221	0.0	0.36434782608695654	0.14640931950821282	57.142023458753975	52.55473337388365	8.54400374531753	2.825361928891782	2.23606797749979	40.75479251560493	36.55305838803404	-45.870967998313674	268.1899999999995	0.561662198391421	13.356863064691424	87.70980622060597	0.054901961237192154	0.02352941408753395	4.978914287530701	0.25882354378700256	0.40392157435417175	0.06421568781101647	0.10466563988139137	0.07058823853731155	0.027450980618596077	0.027450980618596077	0.03467995779659301	0.07440201331225692	0.13333334028720856	1022.6676651837113	927.1182598620294	0.0	1027.0346062052506
1	67	nan	0	PGCKO	PGCKO	114	114	0	0	0	nan	2192	1131.0	950.0	1.0	1.3626297654444817	0.6558275317660551	0.0	0.504487917146145	0.26058355934807337	69.53785112149563	78.16009211867653	16.278820596099706	5.673978455685924	5.0	53.37474670620874	52.49487171713476	-83.95147573512351	325.1259999999992	0.7630983463881635	15.643137603998184	179.54118168354034	0.05882352963089943	0.0156862773001194	3.6304694480981268	0.16470588743686676	0.3019607961177826	0.059479610661590056	0.0819074733957757	0.07058823853731155	0.019607843831181526	0.019607843831181526	0.023654133415986264	0.03642194858077153	0.0941176488995552	1132.3593036727589	947.0529672640511	0.0	1134.79151459854
1	68	nan	0	PGCKO	PGCKO	114	114	0	0	0	nan	2888	1282.0	949.0	1.0	1.4731271555778342	0.856326476308337	0.0	0.45746871534927924	0.28821231796579033	92.36320423270338	107.05606008068857	18.0	5.525491196175749	5.0	45.03349959520007	47.6995785678012	-75.59042484447528	354.851999999999	0.7846759951093604	31.98431459069252	308.75687129050493	0.05882352963089943	0.027450982481241226	2.3122333363154297	0.6823529601097107	0.6823529601097107	0.10590832645924675	0.1069102739925571	0.08235294371843338	0.03921568766236305	0.027450980618596077	0.10543847917234232	0.07551495617859007	0.12941177189350128	1289.122388338113	934.7738813634932	0.0	1286.933864265928
1	69	nan	0	PGCKO	PGCKO	114	114	0	0	0	nan	8960	1453.0	891.0	1.0	1.4340678922412013	0.8958067374845378	0.0	0.4986365407089988	0.43095441986024136	164.9986024182378	170.88007490635061	31.38470965295043	11.156624078936067	10.0	78.34840548656749	73.33260543001872	-47.94279475194641	511.1439999999983	0.8991921320688445	44.49411880597472	1250.2980726473033	0.0784313753247261	0.03921569138765335	1.9138368509568788	0.35686275362968445	0.7490196228027344	0.10518704209450289	0.13954219560795797	0.10980392247438431	0.0	0.0	0.060795066194887795	0.09646950820990999	0.16862745583057404	1439.7847478048634	901.9391329346113	0.0	1441.6552455357144
1	70	nan	0	PGCKO	PGCKO	114	114	0	0	0	nan	3705	935.0	963.0	1.0	1.5655526838022937	0.6070351287989901	0.0	0.4377880184331797	0.22179143872918855	95.01543705616409	95.88013350011565	15.652475842498529	5.355885660949009	5.0	76.6923076923077	75.50639225004713	-41.89472798630611	458.1699999999987	0.764942706720347	36.34509897232056	360.5137349739671	0.062745101749897	0.021568629890680313	4.096521084230872	0.33725491166114807	0.4117647111415863	0.09295421732051293	0.09730465181483591	0.08039215952157974	0.04313725605607033	0.0313725508749485	0.059526942010305325	0.05058523981129943	0.11764705926179886	926.8570123150864	942.9621672787434	0.0	930.7184885290148
1	71	nan	0	PGCKO	PGCKO	114	114	0	0	0	nan	6035	1361.0	915.0	1.0	1.488819310543829	0.8322393023127609	0.0	0.5278579550424211	0.30024087801484667	132.07286941788843	132.13629327327143	26.40075756488817	8.38921981075876	7.0710678118654755	79.72876965922856	73.22338851473982	-47.729667170045005	502.5839999999986	0.7701142091494928	51.92549157142639	750.4000201057643	0.06666667014360428	0.03921568766236305	4.632952794026854	0.7176470756530762	0.7411764860153198	0.12075695714285208	0.12434134550219789	0.09803921729326248	0.03921568766236305	0.027450980618596077	0.09713520203750792	0.08007928442176883	0.16078431904315948	1338.8386690463174	936.5282254657279	0.0	1343.0985915492959
1	72	nan	0	PGCKO	PGCKO	114	114	0	0	0	nan	2778	1185.0	968.0	1.0	1.4612354043652132	0.8343782825317276	0.0	0.43955696202531647	0.230051255094672	88.93113172985296	94.26027795418386	15.620499351813308	4.937591956721286	4.47213595499958	52.55735181073908	49.018149397617705	-50.84649132369075	389.54599999999886	0.718851080346746	24.768628004938364	265.23530105128884	0.05882352963089943	0.027450982481241226	2.2859403293187186	0.2862745225429535	0.2862745225429535	0.07692120498428064	0.09547707021284696	0.08627451211214066	0.03921568766236305	0.03921568766236305	0.04720284631764284	0.04138972924464567	0.11764705926179886	1191.8299549162007	951.7583943221151	0.0	1189.5471562275018
1	73	nan	0	PGCKO	PGCKO	114	114	0	0	0	nan	2996	964.0	968.0	1.0	1.6318989046658785	0.8271961848070645	0.0	0.40150093808630394	0.19286309633055412	97.14463491621363	97.0051545022222	14.035668847618199	4.865128078783915	4.242640687119285	64.70112878129538	54.58685504628069	-55.404298235098715	441.8259999999987	0.7392967304133251	29.776471324265003	274.72157602384686	0.05882352963089943	0.0156862773001194	2.2397495068335274	0.32549020648002625	0.4156862795352936	0.08135647902804646	0.09169612016817319	0.07450980693101883	0.03921568766236305	0.03529411926865578	0.046601843970192	0.048123256693600555	0.10196078568696976	974.8678733582319	958.3273759879636	0.0	976.576435246996
1	74	nan	0	PGCKO	PGCKO	114	114	0	0	0	nan	3755	1484.0	930.0	1.0	1.5936056047645386	0.7399253420828964	0.0	0.46289447731755423	0.17200926210527387	102.27829839785089	103.00485425454472	17.204650534085253	5.317370373825004	4.47213595499958	76.98425386055095	68.80148607500593	-67.51663978627897	523.7619999999985	0.7906927774268268	35.78431452251971	418.43530526198447	0.062745101749897	0.0313725508749485	4.336088758364944	0.364705890417099	0.40392157435417175	0.081513244926013	0.11143416917762569	0.09019608050584793	0.0	0.0	0.05505802631805343	0.06392605929947136	0.14509804546833038	1472.6313436472858	948.3815708955984	0.0	1476.31930758988
1	75	nan	0	PGCKO	PGCKO	114	114	0	0	0	nan	2249	1094.0	949.0	1.0	1.8389946384445173	0.8917377117855825	0.0	0.42354048964218455	0.20672021791083867	93.37760373390658	89.02246907382428	13.601470508735444	4.317358187956336	3.605551275463989	45.80573051981169	42.25827710525212	-20.086961709275673	369.74999999999903	0.6658771280532939	25.176471108570695	214.07059385068715	0.05882352963089943	0.02352941408753395	1.8188075836578583	0.3176470696926117	0.3294117748737335	0.08043600993153577	0.09518479050719748	0.08235294371843338	0.027450980618596077	0.027450980618596077	0.04880361531873989	0.04986321802700313	0.11372549086809158	1072.3050853741895	956.1275371829342	0.0	1070.578034682081
1	76	nan	0	PGCKO	PGCKO	114	114	0	0	0	nan	2647	751.0	958.0	1.0	1.317908934984677	0.7685289360558188	-1.0	0.48658088235294117	0.2297784370259782	79.30432575504668	85.61541917201598	16.401219466856727	5.128677447745223	4.242640687119285	55.647160141852574	50.74009967557075	-21.13778563799067	380.4759999999989	0.8001813784764207	26.403922207653522	278.7215760089457	0.06666667014360428	0.0313725471496582	5.044365871661345	0.24313725531101227	0.30980393290519714	0.08382197526239213	0.10529715754021371	0.09019608050584793	0.0313725508749485	0.0313725508749485	0.0483866000317594	0.052965551743093246	0.13333334028720856	762.4341109181646	958.177350368034	0.0	767.0479788439743
1	77	nan	0	PGCKO	PGCKO	114	114	0	0	0	nan	5789	575.0	977.0	1.0	1.6561538786216206	0.9135399147398995	0.0	0.37861347285807717	0.20178892501298157	144.4887385022007	168.1071087134628	21.37755832643195	6.99858863618762	6.324555320336759	61.41676054425679	58.77066324935292	-36.65420442433898	600.4239999999979	0.8111819519372242	49.61176599189639	774.51766705513	0.07450980693101883	0.04313725233078003	2.8503049508888814	0.5686274766921997	0.6627451181411743	0.09922353198379279	0.133791270868048	0.10980392247438431	0.03921568766236305	0.03529411926865578	0.08604272155737552	0.0859989645951781	0.16862745583057404	594.973904075244	963.6244847991017	0.0	597.6907928830541
1	78	nan	0	PGCKO	PGCKO	114	114	0	0	0	nan	1325	1232.0	947.0	1.0	1.699231945871801	0.8741878524402878	0.0	0.48146802325581395	0.2257113607408285	68.05706445136686	71.8679344353238	8.94427190999916	3.270201769588072	3.0	32.79637110391399	33.04768630769552	-37.0892179394879	271.6039999999995	0.7803297997644287	19.941177014261484	134.992160577327	0.05882352963089943	0.02352941408753395	4.21060892656438	0.2862745225429535	0.3450980484485626	0.08784659477648231	0.10188087590741661	0.0784313753247261	0.04313725605607033	0.03921568766236305	0.04621374328566634	0.05837326439217478	0.12450980953872204	1225.4649217098809	963.9531998870225	0.0	1227.907924528302
1	79	nan	0	PGCKO	PGCKO	114	114	0	0	0	nan	1315	831.0	946.0	1.0	1.596008435715018	0.8085038810389802	0.0	0.5197628458498024	0.27349134712327294	62.95973132691999	62.96824596572466	10.44030650891055	3.7072460734582013	3.1622776601683795	39.615459297913176	37.05122547329534	53.21660557561579	245.80799999999968	0.7559643575740155	19.89019651710987	140.078435190022	0.07058823853731155	0.027450978755950928	2.7734982799544876	0.27450981736183167	0.3843137323856354	0.09382168168448052	0.10652352485933231	0.0941176488995552	0.04313725605607033	0.04313725605607033	0.0496458658682491	0.04863219554196732	0.12941177189350128	835.3628499444327	956.046584535113	0.0	838.0266159695817
1	80	nan	0	PGCKO	PGCKO	114	114	0	0	0	nan	962	811.0	953.0	1.0	2.084934260473537	0.8406131667257353	0.0	0.3304706286499485	0.13249820727310635	62.797034583493314	70.06425622241343	10.770329614269007	3.3226549998039383	2.8284271247461903	37.89667448665465	34.01313157627092	-85.78636110446112	302.05599999999936	0.5672169811320755	18.235294569283724	81.55686484277248	0.05882352963089943	0.0156862773001194	1.3837627433474455	0.2705882489681244	0.2705882489681244	0.07963010728944858	0.08477844578250777	0.07450980693101883	0.0313725508749485	0.0313725508749485	0.039070373708283916	0.03471664743878339	0.09803921729326248	811.7653026927484	956.6284079510419	0.0	810.6112266112266
1	81	nan	0	PGCKO	PGCKO	114	114	0	0	0	nan	4158	666.0	957.0	1.0	1.3488042767711932	0.506976369848913	0.0	0.45717427157779	0.22991129950726305	90.39448789222043	108.90821823902914	20.223748416156685	6.650470114895823	5.830951894845301	76.32620623190999	77.91642852659821	62.62758832759306	476.7239999999986	0.7397260273972601	30.772549774497747	436.78432535752654	0.062745101749897	0.02352941408753395	7.641425707052045	0.3490196168422699	0.5921568870544434	0.07693137443624437	0.10504673529522043	0.08235294371843338	0.03529411926865578	0.0313725508749485	0.05336233424665303	0.06667224950207308	0.125490203499794	676.177626143101	945.607739270215	0.0	678.073112073112
1	82	nan	0	PGCKO	PGCKO	114	114	0	0	0	nan	2142	1110.0	976.0	1.0	1.662927712634128	0.8863684635081208	0.0	0.4329896907216495	0.26012447118391663	86.32436632255569	96.08329719571451	16.76305461424021	5.341733395019693	4.47213595499958	42.99385651593966	39.96649861017212	-9.484704336391868	321.6799999999992	0.7324328945118825	23.831373166292906	252.72941864654422	0.07058823853731155	0.03529411554336548	3.031047135831284	0.33725491166114807	0.3529411852359772	0.0913079431658732	0.11798759040454912	0.09803921729326248	0.0313725508749485	0.0313725508749485	0.05990345353773122	0.06426422825336078	0.14901961386203766	1097.7078949857041	980.2480991781445	0.0	1100.3921568627452
1	83	nan	0	PGCKO	PGCKO	114	114	0	0	0	nan	1599	1260.0	996.0	1.0	1.7435944752536983	0.8523189746166471	0.0	0.3565217391304348	0.21823198017439144	74.59049041074648	69.35416353759881	12.649110640673518	4.318859803869887	3.605551275463989	42.110241448684626	39.0124926487921	39.17031911107757	303.4379999999991	0.637432728722344	20.227451492100954	189.38039713725448	0.062745101749897	0.035294122993946075	2.8176232314100416	0.3450980484485626	0.4627451002597809	0.08393133399212015	0.11843677119277954	0.0941176488995552	0.03529411926865578	0.03529411926865578	0.06437947616600227	0.0745676215037587	0.14901961386203766	1261.855214107476	997.2797771932771	0.0	1264.6504065040651
1	84	nan	0	PGCKO	PGCKO	114	114	0	0	0	nan	840	780.0	990.0	1.0	1.3528966658742378	0.6887396918402633	0.0	0.4666666666666667	0.2698621474182027	43.55135282646822	44.553338819890925	9.848857801796104	3.6220214519574423	3.1622776601683795	32.373065727783406	31.575110350966206	34.75987566946831	197.77599999999964	0.7523510971786834	13.572549346834421	72.37647258490324	0.06666667014360428	0.011764705181121826	0.19230467084546082	0.20000000298023224	0.24705882370471954	0.09109093521365383	0.08616246736298004	0.0784313753247261	0.0470588244497776	0.0470588244497776	0.028667140311291837	0.028385234380373364	0.0941176488995552	788.4884048497787	992.7733528386158	0.0	788.4654761904762
1	85	nan	0	PGCKO	PGCKO	114	114	0	0	0	nan	461	850.0	986.0	1.0	1.8612033908867291	0.5896989816743696	0.0	0.5214932126696833	0.18641254782425956	36.37762593065622	36.6742416417845	4.242640687119285	2.041036976055687	2.0	25.0	29.379411911168248	3.794522815971984	176.28599999999983	0.6323731138545954	10.733333624899387	36.61960883438587	0.05882352963089943	0.0156862773001194	1.380986399407166	0.16078431904315948	0.16862745583057404	0.07252252449256343	0.07943516016135764	0.07058823853731155	0.027450980618596077	0.027450980618596077	0.029517552132064553	0.0286653609190929	0.09803921729326248	840.5699293149927	990.7103234019215	0.0	840.9305856832972
1	86	nan	0	PGCKO	PGCKO	114	114	0	0	0	nan	1135	758.0	995.0	1.0	2.059399116902504	0.7383276462932966	0.0	0.3137092316196794	0.1184327149264883	63.91198397183082	66.75327707311455	9.219544457292887	3.049356773708281	2.8284271247461903	48.08326112068523	43.10493934062718	-86.6294026801683	347.029999999999	0.549636803874092	15.243137635290623	81.06274724379182	0.054901961237192154	0.011764708906412125	1.5018547450898376	0.18039216101169586	0.18431372940540314	0.05885381326367036	0.0714209226817549	0.06666667014360428	0.019607843831181526	0.019607843831181526	0.030386098062814334	0.02653357399801525	0.08627451211214066	747.1811233230907	997.5703642785132	0.0	745.6907488986784
1	87	nan	0	PGCKO	PGCKO	114	114	0	0	0	nan	4445	983.0	1021.0	1.0	1.2828533649479106	0.7267992056529013	0.0	0.5563204005006258	0.35020476682004437	99.18943525852568	98.48857801796105	21.37755832643195	6.898322687131928	6.4031242374328485	68.68658243306943	68.12826304138993	-31.760904828143605	399.37399999999894	0.8330990535095117	32.905883219093084	585.6039370410144	0.0784313753247261	0.03529411554336548	4.45834302577513	0.40784314274787903	0.501960813999176	0.09852060844039845	0.1317444177820055	0.10588235408067703	0.04313725605607033	0.04313725605607033	0.07175274360101427	0.07287923099440013	0.16470588743686676	992.7864580821481	1006.6338152870625	0.0	997.2353205849269
1	88	nan	0	PGCKO	PGCKO	114	114	0	0	0	nan	2586	1196.0	998.0	1.0	2.1313505262054715	0.9268066875734238	0.0	0.44371997254632806	0.20040948161925318	110.74536321501527	124.16923934694937	15.811388300841896	4.655255505819612	4.0	41.58662175031373	41.58917690934018	12.793445266332823	402.6799999999991	0.7719402985074627	47.45490312948823	375.5254999101162	0.0784313753247261	0.0470588281750679	3.930819421846985	0.4745098054409027	0.6352941393852234	0.13636466416519608	0.14521481048341695	0.11764705926179886	0.03529411926865578	0.03529411926865578	0.09422911394334235	0.09236262301850544	0.1921568661928177	1216.0054512018082	1003.4233231252358	0.0	1212.0746326372775
1	89	nan	0	PGCKO	PGCKO	114	114	0	0	0	nan	7149	601.0	1063.0	1.0	1.8246221497097728	0.8109967866749633	0.0	0.4255357142857143	0.12133320136423442	157.02912257736833	151.71354586852158	20.248456731316587	6.227280525980426	5.0990195135927845	95.18049393058678	91.8699833801594	-59.754164936085665	860.473999999997	0.6204651970144074	38.97647119499743	625.788252575323	0.05882352963089943	0.0156862773001194	3.854607799678028	0.2078431397676468	0.4000000059604645	0.053909365414934206	0.08753507519587676	0.07058823853731155	0.019607843831181526	0.019607843831181526	0.016899544787798645	0.04465280855035588	0.10588235408067703	627.6339549946443	1051.8974846010633	0.0	630.5656735207722
1	90	nan	0	PGCKO	PGCKO	114	114	0	0	0	nan	6340	1452.0	1063.0	1.0	1.3981469917117142	0.7525782050950494	0.0	0.6392417826174632	0.22556569251701736	125.2758107986121	128.80993750483694	24.351591323771842	7.523722006909417	6.555664084966109	86.0	82.49448241901852	79.98320603852504	594.3099999999985	0.76732223903177	42.98823621869087	836.4431596323848	0.07450980693101883	0.03921569138765335	8.485570735661486	0.48235294222831726	0.7333333492279053	0.08298887300905573	0.13193109773381465	0.10588235408067703	0.0	0.0	0.06932706031669755	0.08167663681606964	0.16862745583057404	1455.856624464108	1043.9990435951825	0.0	1454.147476340694
1	91	nan	0	PGCKO	PGCKO	114	114	0	0	0	nan	3498	917.0	1010.0	1.0	1.2810070349532179	0.683839835329484	0.0	0.6215351812366737	0.3053149174840692	86.18435888821364	88.3911760301898	21.95449840010015	6.834919687980388	5.656854249492381	63.03795497339819	62.88287938517025	7.090459050086886	379.43799999999914	0.7958139005801389	30.70588317885995	308.2039299868047	0.054901961237192154	0.0156862773001194	1.6720485944201586	0.43529412150382996	0.43529412150382996	0.09477124437919737	0.08810861348965258	0.07058823853731155	0.03921568766236305	0.027450980618596077	0.07504458646077172	0.05388650835470811	0.10196078568696976	902.0832273050637	1012.7629147870402	0.0	903.7241280731847
1	92	nan	0	PGCKO	PGCKO	114	114	0	0	0	nan	3091	1049.0	1027.0	1.0	1.9688812013165293	0.8945084669575298	0.0	0.4896245841913512	0.20616044111259932	113.47928093359651	107.35455276791944	13.341664064126334	4.876107284439805	4.47213595499958	53.17398327706216	50.73102677458586	12.770644307327574	434.0619999999989	0.7033792240300375	27.000000577419996	280.2941244803369	0.054901961237192154	0.0156862773001194	6.852571533563649	0.29019609093666077	0.6078431606292725	0.07356948386217983	0.09068072613404624	0.07058823853731155	0.03921568766236305	0.03529411926865578	0.039758439537316524	0.061329948783947014	0.10196078568696976	1065.3464147387745	1020.0735082054961	0.0	1072.0802329343255
1	93	nan	0	PGCKO	PGCKO	114	114	0	0	0	nan	4604	1386.0	984.0	1.0	1.1977823090922255	0.7422933551668052	0.0	0.6006523157208089	0.3718557235219921	98.30808979045055	104.00480758118829	24.020824298928627	7.7530361591799135	7.0710678118654755	70.36501247387028	65.87379834625656	-76.81204165227443	394.4439999999989	0.827759798633585	25.156863341107965	515.3843279909343	0.06666667014360428	0.027450982481241226	3.6918045701142934	0.25882354378700256	0.48235294222831726	0.07623291921547869	0.11194272979820466	0.08627451211214066	0.027450980618596077	0.027450980618596077	0.039707721128249114	0.07030733850767536	0.13333334028720856	1382.5298539670873	1000.3739223590244	0.0	1384.2925716768027
1	94	nan	0	PGCKO	PGCKO	114	114	0	0	0	nan	937	845.0	1035.0	1.0	2.021504320102526	0.8766608053807353	0.0	0.4722782258064516	0.17178436300607677	62.54217211856944	65.55150646628954	9.219544457292887	3.110820475949037	2.8284271247461903	31.0	30.089599443703776	-68.60255973373364	261.80799999999965	0.664303438496987	28.690196808427572	152.5333375968039	0.0784313753247261	0.054901957511901855	6.90096432175981	0.6823529601097107	0.7098039388656616	0.13533111702088477	0.16278904759530832	0.125490203499794	0.03529411926865578	0.03529411926865578	0.12281030050989605	0.12106706451954127	0.20000000298023224	849.5329082575669	1028.4334636305446	0.0	851.9626467449307
1	95	nan	0	PGCKO	PGCKO	114	114	0	0	0	nan	1878	754.0	1047.0	1.0	1.6121329650925296	0.873027068934186	0.0	0.46996996996997	0.2410089980996755	78.837191788466	76.24303246854758	13.0	4.486418948430436	4.123105625617661	38.41726741103837	38.446671378339666	-57.990306808691365	312.92199999999923	0.7935770124656666	21.090196572244167	167.65882793441415	0.05882352963089943	0.019607845693826675	2.2990770248288754	0.3803921639919281	0.3803921639919281	0.08270665322448693	0.08927520124303202	0.07450980693101883	0.03529411926865578	0.03529411926865578	0.05076815457442803	0.043919623574273765	0.10588235408067703	766.1903258524936	1032.8560100796576	0.0	763.9499467518636
1	96	nan	0	PGCKO	PGCKO	114	114	0	0	0	nan	1049	827.0	1039.0	1.0	2.3057808104786734	0.7397730481100568	0.0	0.38340643274853803	0.14028493849482038	65.06047309135417	59.81638571495272	8.94427190999916	2.7217441397488953	2.23606797749979	41.56630402335021	43.77636065089081	63.28339494930837	306.5399999999993	0.5853794642857143	28.184314450249076	142.42745498754084	0.0676470622420311	0.054901957511901855	5.917497566649845	0.3607843220233917	0.4117647111415863	0.11598483312859702	0.13577450427792262	0.12156862765550613	0.027450980618596077	0.027450980618596077	0.0781797573716556	0.07913852820729438	0.1764705926179886	822.5611938766508	1028.9818277023594	0.0	820.4251668255481
1	97	nan	0	PGCKO	PGCKO	114	114	0	0	0	nan	1053	727.0	1035.0	1.0	1.8178573254394235	0.7552873875670649	0.0	0.35816326530612247	0.08929086370488791	58.3576993001498	63.324560795950255	11.40175425099138	3.485068538029625	2.8284271247461903	47.08029369124681	38.24727114720051	64.16474098286342	384.95999999999896	0.5268951713785339	13.12941201403737	80.21176686510444	0.054901961237192154	0.0156862773001194	2.9499353413143123	0.1764705926179886	0.23529411852359772	0.04757033338419337	0.07617451744074495	0.06666667014360428	0.01568627543747425	0.01568627543747425	0.025483970574131907	0.03761499642167275	0.08627451211214066	724.8682409324468	1032.964896840574	0.0	721.9211775878442
1	98	nan	0	PGCKO	PGCKO	114	114	0	0	0	nan	4723	1184.0	1031.0	1.0	1.567029256539173	0.8756761281392036	0.0	0.5025537348371995	0.3716567910926164	123.42904547551892	126.8897158953396	19.6468827043885	7.254224680071913	6.708203932499369	62.2783988532988	59.60374658017631	20.636990758956976	399.6159999999987	0.8854518185226846	57.64706024900079	1051.1137531660497	0.10980392247438431	0.08627451211214066	6.511060474499431	0.5333333611488342	0.8274509906768799	0.17105952596142668	0.22255213914165778	0.18039216101169586	0.03921568766236305	0.03921568766236305	0.11561902735183645	0.14258807275682597	0.3137255012989044	1211.8807763288312	1046.1907556452556	0.0	1207.9462206224857
1	99	nan	0	PGCKO	PGCKO	114	114	0	0	0	nan	2060	777.0	1062.0	1.0	1.5267216694765533	0.7346135959959785	0.0	0.42057982850142916	0.24328751478562777	73.979356506146	80.049984384758	14.560219778561036	5.157383120120642	4.242640687119285	55.64047150200578	50.193936546270905	-18.207310631447534	326.1959999999992	0.7199021492224359	43.317648220807314	520.4862873442471	0.13333334028720856	0.07450980693101883	5.862622384617623	0.5764706134796143	0.9921568632125854	0.16408200083639135	0.2526632462836151	0.1921568661928177	0.03529411926865578	0.03529411926865578	0.10944772086154138	0.1860882141564475	0.30588236451148987	789.3149920239915	1060.2603372449933	0.0	794.0839805825243
1	100	nan	0	PGCKO	PGCKO	114	114	0	0	0	nan	3559	1320.0	1023.0	1.0	1.1417480365483137	0.6045368111061339	0.0	0.5568768580816773	0.35392992396251327	79.47050020927537	82.73451516749222	22.135943621178654	7.390453969067748	6.324555320336759	65.95031005405824	63.3043889611994	87.67153239444504	355.475999999999	0.8354460093896714	32.07058907672763	447.3411886692047	0.07058823853731155	0.03529411554336548	4.281783947234309	0.6980392336845398	0.7490196228027344	0.11097089645926515	0.12569294427344893	0.10196078568696976	0.04313725605607033	0.04313725605607033	0.12020124119339938	0.08258326696776094	0.15294118225574493	1318.448155574138	1035.9366102201825	0.0	1316.2641191345883
1	101	nan	0	PGCKO	PGCKO	114	114	0	0	0	nan	2079	848.0	1057.0	1.0	2.0409598645145106	0.8803053444403023	0.0	0.45954907161803715	0.2057893794141062	93.79463625908124	86.09297300012354	11.045361017187261	3.8586337465453036	3.605551275463989	45.53175748417049	44.49688132238179	8.925612271959643	356.30399999999895	0.6534653465346535	33.65098126605153	273.42353676632047	0.05882352963089943	0.0313725508749485	11.414060521414363	0.6352941393852234	0.6705882549285889	0.11484976541314515	0.13151685270145286	0.08627451211214066	0.03921568766236305	0.03921568766236305	0.11643082678626995	0.10180283198907794	0.1764705926179886	865.362462904116	1055.9043213888556	0.0	876.6753246753246
1	102	nan	0	PGCKO	PGCKO	114	114	0	0	0	nan	2174	1088.0	1078.0	1.0	1.5995256809428582	0.7446767725537268	0.0	0.5514967021816337	0.22954427278556125	78.18347681383884	77.62087348130012	11.661903789690601	4.203647102867005	4.0	52.511544849234056	52.18162890595181	6.4425971280777405	344.985999999999	0.7423595697456036	36.52549112960696	288.10981122404337	0.05882352963089943	0.03921568766236305	8.445752963998235	0.9254902005195618	0.9803921580314636	0.12215883320938783	0.13252521215457377	0.0941176488995552	0.0470588244497776	0.03921568766236305	0.11815228879153725	0.10848458909531421	0.16470588743686676	1070.5103174168896	1061.8272581147494	0.0	1078.9553817847286
1	103	nan	0	PGCKO	PGCKO	114	114	0	0	0	nan	2066	1002.0	1055.0	1.0	1.3117402465539336	0.7792386244184181	0.0	0.6110618160307602	0.28763902193816626	70.3259138838014	68.9492567037528	15.0	4.9086705399297905	4.123105625617661	47.48780487804878	44.075173362874494	1.330123938532468	300.43199999999933	0.8334005647438483	31.45882434025407	307.03530237451196	0.07450980693101883	0.047058820724487305	1.9252033208354196	0.48235294222831726	0.5529412031173706	0.12099547823174642	0.148613408700151	0.10980392247438431	0.03529411926865578	0.03529411926865578	0.08860504148095392	0.10138210241371573	0.19607843458652496	1014.2992055740172	1056.5509873181438	0.0	1016.1253630203291
1	104	nan	0	PGCKO	PGCKO	114	114	0	0	0	nan	4150	954.0	1053.0	1.0	1.6968859419314133	0.8764124133209269	0.0	0.43985161632220454	0.2463441011574844	120.46404885440388	114.94781424629178	21.213203435596427	6.923625402123259	6.324555320336759	55.552692418309576	58.01082348420555	-58.53780249732888	460.1059999999985	0.7714471605167765	30.764706570655107	472.48628740757704	0.07058823853731155	0.0313725546002388	3.0906284239159834	0.32549020648002625	0.40784314274787903	0.08405657532965877	0.11385211744760892	0.0941176488995552	0.0313725508749485	0.0313725508749485	0.05925266893114947	0.059785309275649054	0.14901961386203766	945.723664556303	1077.3132864126087	0.0	942.6527710843374
1	105	nan	0	PGCKO	PGCKO	114	114	0	0	0	nan	1995	1296.0	1101.0	1.0	2.877750269378769	0.9489978359521356	0.0	0.3298611111111111	0.1360668690591683	115.14135149025353	111.68258592994702	11.704699910719626	3.89871493724468	3.605551275463989	38.42083389846687	36.302062747219225	66.62004986968545	429.2399999999986	0.6410668380462724	23.486275089904666	162.35294521041214	0.05882352963089943	0.019607845693826675	5.012374082087316	0.2823529541492462	0.2823529541492462	0.06887470700851808	0.08137992241123415	0.07450980693101883	0.019607843831181526	0.019607843831181526	0.03630004010274605	0.03213076925163087	0.10196078568696976	1288.5558454126062	1079.278164229552	0.0	1286.576441102757
1	106	nan	0	PGCKO	PGCKO	114	114	0	0	0	nan	1898	1370.0	1063.0	1.0	1.269619065187778	0.25893389566728	0.0	0.45845410628019323	0.31628119850264264	56.2993098839913	68.0294054067798	14.7648230602334	5.0906170941560145	4.123105625617661	53.76686630638575	54.37922444567778	84.84482678841401	274.60999999999933	0.7745358090185677	27.200000647455454	265.67843836545944	0.07450980693101883	0.0313725471496582	5.654069218518721	0.7529411911964417	0.7529411911964417	0.12197309707379127	0.1399781024054054	0.09803921729326248	0.0470588244497776	0.0470588244497776	0.12761776914901948	0.10902594452979018	0.16078431904315948	1354.8888823079185	1064.3068430087446	0.0	1360.4415173867228
1	107	nan	0	PGCKO	PGCKO	114	114	0	0	0	nan	214	690.0	1079.0	1.0	3.3412268066042956	0.8925049022763617	0.0	0.23857302118171683	0.08888218425420086	38.91450226923279	40.85339643163099	4.47213595499958	1.6395217612859092	1.0	20.0	17.55190728055979	-60.05214004016117	173.9419999999999	0.4087870105062082	5.3333334643393755	12.780392495915294	0.04313725605607033	0.011764708906412125	1.8067922087284891	0.07058823853731155	0.12941177189350128	0.04558404670375535	0.05972146026128642	0.054901961237192154	0.027450980618596077	0.027450980618596077	0.009560943959909408	0.02121976274354978	0.07058823853731155	689.1951518742078	1077.6870205779787	0.0	687.8971962616822
1	108	nan	0	PGCKO	PGCKO	114	114	0	0	0	nan	4448	1150.0	1057.0	1.0	1.4347900489699936	0.8418108434056641	0.0	0.4561115668580804	0.38666257717382685	112.01499675163272	110.67971810589327	22.135943621178654	7.5253605276023094	6.708203932499369	63.18807517624266	60.46263062330963	52.534822381744554	380.2079999999987	0.8713026444662096	49.2588247731328	669.8000186495483	0.0784313753247261	0.0470588281750679	8.343008206768047	0.6745098233222961	0.8588235378265381	0.1620356078063579	0.15058453656689486	0.11764705926179886	0.03921568766236305	0.0313725508749485	0.12753749271566117	0.10214784153586408	0.1921568661928177	1168.6143244530867	1075.631760172097	0.0	1163.0986960431655
1	109	nan	0	PGCKO	PGCKO	114	114	0	0	0	nan	1539	1333.0	1109.0	1.0	1.2865612815607756	0.7022675471792694	0.0	0.5796610169491525	0.2760075188337145	57.80938462918461	58.309518948453004	12.649110640673518	4.248674434859687	4.0	42.88073785723477	41.155259447722905	72.42613674344078	264.70599999999956	0.7926860674736029	35.88627544417977	249.87059492617846	0.05882352963089943	0.03921568766236305	8.600090913401333	0.7843137383460999	0.8196078538894653	0.16461594240449437	0.16235906103065526	0.0941176488995552	0.03921568766236305	0.0313725508749485	0.1734450949781166	0.16032022586161954	0.1921568661928177	1329.74956448652	1088.0796333593553	0.0	1327.9376218323587
1	110	nan	0	PGCKO	PGCKO	114	114	0	0	0	nan	1614	988.0	1079.0	1.0	2.1448363401928745	0.9136112804664824	0.0	0.36245227936222774	0.24152972308328075	86.87279831281423	88.81441324469807	12.206555615733702	3.897155575851397	3.1622776601683795	36.44431691353424	35.32150424604031	41.70839239644688	289.7819999999992	0.7280108254397833	36.752942103892565	303.0431450791657	0.11764705926179886	0.0627450942993164	1.6130302031132207	0.4745098054409027	0.4745098054409027	0.15313725876621903	0.18775907377891307	0.18039216101169586	0.0470588244497776	0.0470588244497776	0.07849891035043348	0.08335679050596456	0.24313725531101227	1003.7968709339822	1090.8518297889068	0.0	1005.4008674101611
1	111	nan	0	PGCKO	PGCKO	114	114	0	0	0	nan	1799	1042.0	1111.0	1.0	1.542632005366498	0.6046261645813464	0.0	0.49972222222222223	0.22289687081887882	65.69582295198444	68.26419266350405	12.083045973594572	4.359783681912246	3.605551275463989	50.97694803309855	52.3273395658579	-18.583236679975588	318.46999999999935	0.7511482254697286	39.827452048659325	272.2666738703847	0.10588235408067703	0.03921569138765335	0.7008282925413625	0.6980392336845398	0.6980392336845398	0.15143517889224078	0.1513433428962672	0.1411764770746231	0.03529411926865578	0.03529411926865578	0.09650305356992966	0.06576161067321505	0.18529412150382996	1055.1952382420588	1100.9658207179596	0.0	1055.237354085603
1	112	nan	0	PGCKO	PGCKO	114	114	0	0	0	nan	1184	524.0	1077.0	1.0	1.7233217047343108	0.7738012248716023	0.0	0.453639846743295	0.1599165980789411	60.85244815439353	58.9406481131655	9.899494936611665	3.260398775639439	2.8284271247461903	40.20565688259333	38.54567494495556	71.53438262148492	305.02399999999926	0.6341724692019283	14.843137575313449	123.38823855109513	0.05882352963089943	0.027450982481241226	2.685796653802493	0.21960784494876862	0.32549020648002625	0.06083253104636659	0.10421303931680331	0.08235294371843338	0.027450980618596077	0.027450980618596077	0.03447655205711465	0.05780579029358834	0.1411764770746231	527.172673534422	1085.485729728712	0.0	527.1925675675676
1	113	nan	0	PGCKO	PGCKO	114	114	0	0	0	nan	2047	832.0	1071.0	1.0	1.8368679843955147	0.8267620805553633	0.0	0.4336864406779661	0.14449439890257917	85.18272363399531	79.51100552753688	10.63014581273465	3.855242486536572	3.605551275463989	46.57012070128206	47.919689548055544	77.65676576639683	421.92799999999886	0.6726914229378902	26.905882999300957	216.22745674103498	0.05882352963089943	0.019607845693826675	8.698165445737473	0.4901960790157318	0.4901960790157318	0.07983941542819276	0.10563139068931851	0.07450980693101883	0.03529411926865578	0.03529411926865578	0.06601129701914206	0.07307179174218795	0.125490203499794	829.4408937505361	1087.5688091566353	0.0	832.0771861260381
1	114	nan	0	PGCKO	PGCKO	114	114	0	0	0	nan	3538	1269.0	1127.0	1.0	1.3961209093828504	0.8431377023513794	0.0	0.5199882422104645	0.4011277455587845	98.64522656853319	99.40321926376429	18.0	6.662885308578585	6.0	50.842702217998585	53.04131128487051	56.24918920627187	332.9219999999992	0.8883866917765223	29.113726243376732	483.3882488049567	0.0784313753247261	0.043137259781360626	1.1690132883644322	0.4588235318660736	0.5529412031173706	0.10472563396898105	0.13662754347228848	0.12156862765550613	0.0313725508749485	0.0313725508749485	0.07349458628746511	0.07598483989540891	0.1725490242242813	1262.3316377863387	1110.717492527471	0.0	1262.9084228377615
1	115	nan	0	PGCKO	PGCKO	114	114	0	0	0	nan	2227	1119.0	1080.0	1.0	1.7342744638207492	0.885494274030414	0.0	0.3707958707958708	0.27460712527239445	89.82694939185255	92.89241088485109	15.0	4.956048897024821	4.242640687119285	44.78670412632236	41.73811795543315	56.898738026963166	319.233999999999	0.7708549671166494	35.9803931415081	317.1804009564221	0.09803921729326248	0.03529411554336548	1.1377876490312397	0.6392157077789307	0.6392157077789307	0.13785591241957126	0.1424249667518734	0.12941177189350128	0.0470588244497776	0.0470588244497776	0.09459906119891962	0.06600857997567411	0.16862745583057404	1128.4467551030684	1091.198612769689	0.0	1128.2622361921867
1	116	nan	0	PGCKO	PGCKO	114	114	0	0	0	nan	3348	989.0	1144.0	1.0	1.2259556061096197	0.6392766528331956	0.0	0.4866279069767442	0.4115710681495612	80.94695599300178	86.49277426467485	17.0	6.626711817891385	6.324555320336759	57.16852197659236	62.246333410565825	51.405257578078306	319.72399999999885	0.8752941176470588	57.34117831289768	653.541194781661	0.11764705926179886	0.0627450942993164	1.9449763507371194	0.6313725709915161	0.6313725709915161	0.22936471325159072	0.195203463196434	0.1725490242242813	0.04313725605607033	0.03921568766236305	0.15508928813150868	0.10596228678354981	0.24705882370471954	985.594168709799	1128.401030890856	0.0	986.2646356033453
1	117	nan	0	PGCKO	PGCKO	114	114	0	0	0	nan	2050	1118.0	1136.0	1.0	1.363423669607222	0.8360880797206993	0.0	0.4680365296803653	0.38755247696648104	73.89396464342983	73.7563556583431	15.231546211727817	5.46124665496193	5.0	41.2087670299317	40.53787629818294	52.17611319776344	257.81999999999925	0.8893709327548807	42.06666764616966	486.6784437298775	0.1568627506494522	0.07058823108673096	0.9503712463701102	0.4941176474094391	0.6666666865348816	0.2072249637742348	0.23740411889262317	0.21568627655506134	0.08627451211214066	0.0784313753247261	0.10570761617892692	0.10791521800901743	0.3019607961177826	1110.371465629662	1124.3664214207151	0.0	1110.819512195122
1	118	nan	0	PGCKO	PGCKO	114	114	0	0	0	nan	5302	665.0	1138.0	1.0	1.562536317565581	0.7596102733704619	-1.0	0.5005192107995846	0.13819352791971987	121.56551949792352	119.33147112141039	17.72004514666935	5.8413571459333475	5.0	95.22505910309596	79.0636038982589	15.383519000514582	694.3539999999978	0.6335284980284382	44.9176479652524	523.9333468936384	0.05882352963089943	0.019607845693826675	3.2839596768797437	0.4156862795352936	0.4941176474094391	0.07536518114975235	0.09881805863704986	0.07450980693101883	0.019607843831181526	0.019607843831181526	0.0619982970438485	0.06845242883044374	0.10980392247438431	695.92383405845	1143.7665247004027	0.0	695.7534892493399
1	119	nan	0	PGCKO	PGCKO	114	114	0	0	0	nan	2568	754.0	1158.0	1.0	2.331958782846689	0.9640130537690232	0.0	0.6766798418972332	0.2826734723659488	119.15733789962444	114.9826073804208	15.033296378372908	5.242786617518325	4.47213595499958	30.626476481844428	31.678563117207588	-86.27661072315504	337.8779999999995	0.8305304010349288	39.60000104829669	379.8705982156098	0.08627451211214066	0.039215683937072754	8.129001383907504	0.48235294222831726	0.5490196347236633	0.13244147507791534	0.14792468777866424	0.11764705926179886	0.04313725605607033	0.04313725605607033	0.08389720361833528	0.08898556639906594	0.1764705926179886	753.6334871569745	1138.2970464336827	0.0	754.3376168224299
1	120	nan	0	PGCKO	PGCKO	114	114	0	0	0	nan	3079	783.0	1092.0	1.0	1.7236880268336814	0.8335352575953847	0.0	0.5734773700875396	0.20058700815584204	101.61518912138973	93.05912099305473	14.560219778561036	4.856869815618222	4.123105625617661	56.38788082068944	56.13896403632524	86.64036796105778	439.19599999999906	0.7308331355328744	37.39607939682901	387.26275532878935	0.05882352963089943	0.027450982481241226	4.619263237812875	0.4588235318660736	0.6745098233222961	0.09713267375799743	0.12577549702136712	0.08235294371843338	0.027450980618596077	0.0235294122248888	0.07319697254822578	0.11394725896871301	0.13333334028720856	788.0531736044268	1125.0845349927583	0.0	789.4257875933745
1	121	nan	0	PGCKO	PGCKO	114	114	0	0	0	nan	4499	1213.0	1156.0	1.0	1.1532724232103155	0.737060578155045	-2.0	0.5919736842105263	0.3948965002477067	95.10754161710423	101.83319694480774	18.027756377319946	7.087313965422651	6.708203932499369	65.36206570349137	64.27621428613767	-87.84806240061943	378.37399999999894	0.9021455785041107	47.62353062257171	700.4392343014479	0.09803921729326248	0.043137259781360626	2.406181257733616	0.6235294342041016	0.6352941393852234	0.15215185502419076	0.15568776045820135	0.13725490868091583	0.0470588244497776	0.04313725605607033	0.089163700656229	0.08247880321920738	0.1882352977991104	1213.200395273055	1128.7960383343718	0.0	1212.4905534563236
1	122	nan	0	PGCKO	PGCKO	114	114	0	0	0	nan	2873	1090.0	1155.0	1.0	1.4072719192634282	0.8405997327618165	0.0	0.4875275750890887	0.42056581160715567	89.11008898133841	91.2414379544733	18.35755975068582	6.075968608897125	5.385164807134504	48.81605527094498	48.26708566957356	37.88088062770817	292.99199999999917	0.891267256088103	58.38823689892888	665.1921743787825	0.16078431904315948	0.06666667759418488	4.668801999620891	0.529411792755127	0.5607843399047852	0.24430224643903298	0.23153225700618954	0.2235294133424759	0.05882352963089943	0.054901961237192154	0.10757555002970408	0.09644937988927134	0.2980392277240753	1080.8261507568982	1147.6945007728875	0.0	1077.4970414201184
1	123	nan	0	PGCKO	PGCKO	114	114	0	0	0	nan	1019	548.0	1134.0	1.0	1.8935010453811807	0.7065877268097127	0.0	0.3424059139784946	0.06900123339256209	57.183761118903355	64.8459713474939	7.280109889280518	2.3754117824940004	2.0	41.85456818614642	40.46468497059419	-30.20771250064053	430.7879999999988	0.48955080470814316	15.62745127081871	69.40784487500787	0.05098039284348488	0.0156862735748291	0.9491185774346059	0.13333334028720856	0.1568627506494522	0.04914292852458714	0.06811368486261812	0.062745101749897	0.01568627543747425	0.01568627543747425	0.021811307300187342	0.02580164949669232	0.08235294371843338	553.0313577018954	1135.214757886927	0.0	552.1099116781159
1	124	nan	0	PGCKO	PGCKO	114	114	0	0	0	nan	3015	1138.0	1160.0	1.0	1.3056766071480448	0.6866998302564524	0.0	0.5278361344537815	0.36630098997487176	80.89029517903988	83.09632964216891	15.811388300841896	5.7236750537651195	5.385164807134504	60.894718762491536	58.80247905830073	-21.963766836013534	321.6099999999992	0.8164094232331438	35.533334109932184	352.88236174732447	0.07450980693101883	0.023529410362243652	6.605694952061648	0.5529412031173706	0.5647059082984924	0.13160494114789698	0.1170422427022635	0.09803921729326248	0.03529411926865578	0.0313725508749485	0.12085450087531849	0.08374335383242988	0.12156862765550613	1147.3565150201048	1154.9492137607283	0.0	1153.9621890547264
1	125	nan	0	PGCKO	PGCKO	114	114	0	0	0	nan	1545	946.0	1137.0	1.0	1.8335267645008364	0.8256311514712608	0.0	0.408514013749339	0.15922080936995692	73.89943650370222	72.11102550927978	13.45362404707371	4.420439274038914	3.605551275463989	45.913146060056434	41.6948192509052	-50.27212486269162	349.1959999999991	0.7016348773841962	46.890197306871414	308.6745178848505	0.07450980693101883	0.05098038911819458	8.562845778844691	0.9372549057006836	0.9372549057006836	0.1717589644940345	0.19978933196430454	0.11372549086809158	0.0313725508749485	0.0313725508749485	0.21488518842082693	0.19712127597330076	0.2235294133424759	948.3967628819338	1150.194188944243	0.0	940.3333333333334
1	126	nan	0	PGCKO	PGCKO	114	114	0	0	0	nan	5906	1460.0	1112.0	1.0	1.631847396314319	0.9009891973365461	0.0	0.5253513609677993	0.3114789831397812	143.47242352289643	148.93287078412206	25.0	8.958736345095366	8.06225774829855	66.27705485309377	62.24429459803615	-83.21822559945902	488.1319999999986	0.82022081799875	41.28627550601959	1076.2392442971468	0.08627451211214066	0.07450980693101883	5.89234698689318	0.9019607901573181	0.9019607901573181	0.09948500121932431	0.182228114510184	0.15294118225574493	0.0	0.0	0.12371748900070283	0.12042058255913868	0.24705882370471954	1455.6837389529317	1136.9960865957091	0.0	1452.9351506942094
1	127	nan	0	PGCKO	PGCKO	114	114	0	0	0	nan	3503	588.0	1156.0	1.0	1.2275251016860278	0.41306369078865546	0.0	0.47389069264069267	0.34876110069900595	77.27241242412755	87.28115489611719	16.76305461424021	6.256652384518179	5.656854249492381	69.33752452815364	70.37215133858702	-64.1469157400898	355.27199999999874	0.8017853055619133	20.98431422933936	398.20393216609955	0.07058823853731155	0.0313725546002388	2.927450651311622	0.29019609093666077	0.4627451002597809	0.0726100838385445	0.11367511623354255	0.09803921729326248	0.0	0.0	0.04642709970962312	0.06443884967727885	0.1411764770746231	574.6408678267351	1173.3852494342364	0.0	576.3936625749358
1	128	nan	0	PGCKO	PGCKO	114	114	0	0	0	nan	4793	1011.0	1170.0	1.0	1.325084150946882	0.7507578871220809	0.0	0.4754960317460317	0.25586959027465506	105.95629301223161	111.28791488746656	16.97056274847714	6.363775879537626	6.0	71.07423155935334	69.9923400529999	17.42177112525896	485.1759999999986	0.8099019939168638	72.54510002955794	785.7804140113294	0.0784313753247261	0.05490196496248245	4.3796884630130215	0.7843137383460999	0.7843137383460999	0.18136275007389485	0.16394333695208207	0.12941177189350128	0.0313725508749485	0.0313725508749485	0.16446206715868564	0.11107825970771239	0.21960784494876862	1043.0542036486174	1175.2689271143008	0.0	1039.2009180054247
1	129	nan	0	PGCKO	PGCKO	114	114	0	0	0	nan	3002	864.0	1172.0	1.0	1.646992148143625	0.8108276525757592	0.0	0.4059499661933739	0.22385386980347832	96.71002037838468	95.29428104561154	15.556349186104045	4.9104105423714905	4.242640687119285	61.42740380780025	56.60292316954485	-40.4920605680981	410.51399999999876	0.6786481293093705	25.047059411183	292.48628251999617	0.05882352963089943	0.019607841968536377	6.766873749638291	0.32549020648002625	0.43921568989753723	0.07323701582217251	0.0974304738574271	0.07450980693101883	0.027450980618596077	0.027450980618596077	0.04654816844031188	0.064989058841429	0.10196078568696976	889.0101496396742	1156.990520741917	0.0	885.1312458361093
1	130	nan	0	PGCKO	PGCKO	114	114	0	0	0	nan	2477	969.0	1183.0	1.0	1.0942360690429627	0.5280366918092732	0.0	0.6143353174603174	0.4318613569357706	63.26883814819131	65.14598989960932	19.924858845171276	7.451545718590445	6.4031242374328485	57.690553819494575	53.729261213090325	-79.48866234095689	268.46999999999946	0.8832233909787842	75.35686479136348	1006.784339658916	0.16862745583057404	0.22745098173618317	4.553737521654542	0.95686274766922	1.0	0.34409527301992454	0.4064531044242697	0.3686274588108063	0.03921568766236305	0.03921568766236305	0.27696682962231617	0.2546394807492973	0.6274510025978088	964.0251860020024	1179.943536036824	0.0	963.0779168348809
1	131	nan	0	PGCKO	PGCKO	114	114	0	0	0	nan	4268	1259.0	1161.0	1.0	1.213462682900497	0.567800388613094	0.0	0.4981325863678805	0.2780313642699444	88.5463144289149	104.04326023342406	17.72004514666935	6.628615004758277	6.324555320336759	72.78947883848251	72.88833994215756	-86.70028467575405	439.20799999999844	0.8487620562792083	34.054902859032154	434.57256069779396	0.05882352963089943	0.027450982481241226	5.568199487194348	0.3490196168422699	0.3490196168422699	0.09486045364632913	0.1018211248120417	0.08235294371843338	0.03921568766236305	0.0313725508749485	0.05896250452678423	0.05461851269916285	0.13333334028720856	1256.07168640985	1180.1867329425547	0.0	1260.7024367385193
1	132	nan	0	PGCKO	PGCKO	114	114	0	0	0	nan	2177	912.0	1217.0	1.0	1.3233935458533295	0.6722095935229896	0.0	0.48539576365663323	0.2930435349160325	68.77447341552609	76.94153624668537	16.278820596099706	5.376620720472926	4.47213595499958	54.09486738247298	50.91793104083658	-55.39187575344635	305.5399999999993	0.7926451847806298	23.129412330687046	222.76863333955407	0.06666667014360428	0.027450978755950928	2.372304124257924	0.42352941632270813	0.47843137383461	0.09178338226463113	0.10232826519961143	0.09019608050584793	0.04313725605607033	0.04313725605607033	0.05747426334049391	0.05419350056896203	0.12156862765550613	916.0053339611824	1208.3640108650484	0.0	915.3711529627928
1	133	nan	0	PGCKO	PGCKO	114	114	0	0	0	nan	4208	770.0	1192.0	1.0	1.216197768582959	0.664287303475713	0.0	0.493202062822316	0.3525656047062327	91.31568105724027	107.56393447619885	21.213203435596427	7.230804801717654	6.4031242374328485	71.68966655073407	68.25640265961337	-7.558414354679941	387.2779999999985	0.84387847187406	42.5019619576633	609.6509970277548	0.07450980693101883	0.05098038911819458	6.513746294306235	0.4745098054409027	0.5607843399047852	0.13754680245198478	0.14487903921762232	0.12156862765550613	0.0313725508749485	0.027450980618596077	0.09329155444043023	0.09749183704548102	0.18039216101169586	782.2117894440265	1193.7777706410961	0.0	788.7017585551331
1	134	nan	0	PGCKO	PGCKO	114	114	0	0	0	nan	8202	1401.0	1236.0	1.0	1.3853264065167692	0.8440442815168508	0.0	0.5673768677365799	0.25632896573054476	149.64399706060115	155.5538491969903	26.076809620810597	8.815397638062565	8.0	78.83793317958809	80.25010783041085	68.96568144352648	634.111999999998	0.8259402849806151	59.125491593033075	1285.615719202906	0.062745101749897	0.03529411926865578	20.087722612065786	0.8549019694328308	1.0	0.10989868325842579	0.15674417449438013	0.0941176488995552	0.0	0.0	0.12168833542847048	0.15981455991455729	0.16862745583057404	1404.841458429903	1224.0015465129964	0.0	1402.8412582297
1	135	nan	0	PGCKO	PGCKO	114	114	0	0	0	nan	5536	1340.0	1187.0	1.0	1.8820215887872334	0.8882251613346438	0.0	0.4178743961352657	0.20535122444288764	147.75690364310475	148.00337833982033	20.615528128088304	6.607509199985275	5.830951894845301	72.9909872289515	67.88076024431095	-57.920366232946435	582.0419999999982	0.6803908314385794	39.607844077050686	759.2509997971356	0.06666667014360428	0.04313725605607033	3.533858587966648	0.42352941632270813	0.6784313917160034	0.08083233485112384	0.1371479407148005	0.10196078568696976	0.03529411926865578	0.03529411926865578	0.049512632736311936	0.09865280399575495	0.1764705926179886	1309.2118961464275	1207.2149744989408	0.0	1312.2640895953757
1	136	nan	0	PGCKO	PGCKO	114	114	0	0	0	nan	4817	669.0	1199.0	1.0	1.893653022804409	0.8981600450787834	0.0	0.45893673780487804	0.17741660048158098	139.28444133678846	129.34063553268942	22.360679774997898	6.853792488692374	5.830951894845301	70.85507684818144	61.239004130906565	-14.874853034897304	584.1119999999981	0.6788809809033894	30.58431438356638	458.76471833512187	0.05882352963089943	0.023529410362243652	3.1551340107895864	0.2549019753932953	0.3137255012989044	0.06411805950433204	0.09523867933052146	0.0784313753247261	0.0	0.0	0.0367562454459169	0.051063564382386545	0.11372549086809158	635.5338718667534	1202.5199384422715	0.0	638.672202615736
1	137	nan	0	PGCKO	PGCKO	114	114	0	0	0	nan	4213	1119.0	1198.0	1.0	1.3168264579967919	0.5051866536365714	0.0	0.5097398669086509	0.3126887846057693	89.85915909827665	94.04786015641186	20.0	6.902585012498417	6.082762530298219	77.66846721751745	77.54936251891948	-81.68712002126708	411.47599999999886	0.8205278021228941	51.4666679315269	732.2745297178626	0.07450980693101883	0.05098039656877518	3.7071239010673276	0.5803921818733215	0.9137254953384399	0.1466286835656037	0.17381308562019052	0.12156862765550613	0.04313725605607033	0.04313725605607033	0.122171629269201	0.14090804161075487	0.2078431397676468	1127.5202592032072	1213.0506346064722	0.0	1130.1879895561358
1	138	nan	0	PGCKO	PGCKO	114	114	0	0	0	nan	3934	1253.0	1250.0	1.0	1.7058954384845222	0.9015644862728315	0.0	0.4143669686117548	0.30335897153645836	119.79358840825003	122.80065146407001	15.556349186104045	6.035917314041254	5.830951894845301	56.30502987405201	51.828066747020564	46.74185685899041	403.6859999999988	0.8098816263510036	35.764706794172525	656.8745275251567	0.08627451211214066	0.05098039656877518	0.3352419929683793	0.3529411852359772	0.9137254953384399	0.1067603187885747	0.1669736978965828	0.12941177189350128	0.03921568766236305	0.03921568766236305	0.06541868113741205	0.11942052075686949	0.20392157137393951	1228.8117048655133	1228.1714835006553	0.0	1228.5188103711234
1	139	nan	0	PGCKO	PGCKO	114	114	0	0	0	nan	5164	823.0	1267.0	1.0	1.3465954951266683	0.6148280846255536	0.0	0.4482638888888889	0.22856288992792467	104.3295563358214	122.723265927859	22.561028345356956	7.307791503982094	6.082762530298219	78.41635062471933	82.28066899241318	-60.193377441177134	532.837999999998	0.771840669606158	47.87843253090978	655.7294294722378	0.07058823853731155	0.035294122993946075	3.6131085630507447	0.5058823823928833	0.5607843399047852	0.11006536214002248	0.1269809119814558	0.10196078568696976	0.03529411926865578	0.03529411926865578	0.09339915838480164	0.07953314204075025	0.16078431904315948	831.6572593971133	1247.2942270772642	0.0	835.1456235476375
1	140	nan	0	PGCKO	PGCKO	114	114	0	0	0	nan	3702	995.0	1222.0	1.0	1.1940074980189295	0.41601091558250913	0.0	0.6165889407061959	0.2964691999108211	78.39593172193509	83.86894538504703	17.029386365926403	5.973429410496769	5.385164807134504	72.09993065183905	71.29009466424124	11.988286423039069	396.12599999999924	0.8544720138488171	38.945098996162415	390.76471665129066	0.06666667014360428	0.027450982481241226	4.197335379806366	0.5058823823928833	0.5411764979362488	0.11321249708186748	0.10555502880910066	0.08627451211214066	0.03529411926865578	0.0313725508749485	0.08987211634056455	0.06287397841094965	0.125490203499794	1005.5441316848559	1230.867880982837	0.0	1009.7387898433279
1	141	nan	0	PGCKO	PGCKO	114	114	0	0	0	nan	2747	1353.0	1246.0	1.0	1.169134126773534	0.34946058081087433	0.0	0.5163533834586466	0.2752071389475896	65.92601769325056	80.05623023850174	21.470910553583888	7.226200690083689	6.082762530298219	62.162689774494154	61.76945263858488	78.70874237080868	354.1639999999991	0.781063406312198	24.305882960557938	281.5058901272714	0.06666667014360428	0.0313725508749485	2.5685773017713083	0.4313725531101227	0.4313725531101227	0.08619107432821964	0.10247757194294554	0.09019608050584793	0.027450980618596077	0.027450980618596077	0.07291394069410223	0.048713811987244435	0.13333334028720856	1350.6801237368131	1239.375501508716	0.0	1348.3119767018566
1	142	nan	0	PGCKO	PGCKO	114	114	0	0	0	nan	2958	1088.0	1249.0	1.0	1.4313918122066203	0.6379420835725592	0.0	0.5216931216931217	0.18719669504176847	82.1689273916296	87.65842800324451	18.601075237738275	5.864353484440261	5.0	67.10279141276177	63.277004608023155	-74.85523822799769	445.609999999999	0.7418181818181818	50.643138378858566	558.3333487100899	0.07450980693101883	0.054901961237192154	8.183171542417746	0.8509804010391235	0.9764705896377563	0.13799220266718956	0.18875366758285664	0.11372549086809158	0.027450980618596077	0.027450980618596077	0.17093329780835956	0.17390026718685409	0.23137255012989044	1079.4197365816203	1247.201861318106	0.0	1080.6970926301556
1	143	nan	0	PGCKO	PGCKO	114	114	0	0	0	nan	1442	1151.0	1253.0	1.0	1.4304739514622375	0.7820512515243468	0.0	0.5253187613843352	0.3361151601447372	61.465914409136005	65.29931086925804	10.63014581273465	4.031487872871411	3.605551275463989	38.890872965260115	38.306425789149635	-26.43443535327819	232.18999999999969	0.8340080971659919	27.19607912003994	224.23922157287598	0.08627451211214066	0.05490196496248245	3.900752349504182	0.5058823823928833	0.5058823823928833	0.14091232704683906	0.1555057015068488	0.13333334028720856	0.0470588244497776	0.0470588244497776	0.09400927220994251	0.08845993548590551	0.20392157137393951	1161.870953628045	1248.5123729963789	0.0	1165.4472954230237
1	144	nan	0	PGCKO	PGCKO	114	114	0	0	0	nan	4535	921.0	1254.0	1.0	1.193923815912769	0.6743619998440726	0.0	0.5821566110397947	0.42273379684118545	94.33108780265167	95.70788891204319	19.1049731745428	7.312222438459607	7.0710678118654755	63.2307096394579	69.65416038986389	-25.172794475868496	367.1639999999989	0.8929802106921335	36.47058920934796	593.6470750197768	0.07058823853731155	0.0313725471496582	8.046432301761246	0.5176470875740051	0.7215686440467834	0.11726877559275872	0.1309034344034789	0.0941176488995552	0.04313725605607033	0.03921568766236305	0.08706333121216675	0.10053992112893555	0.14901961386203766	949.3224269894555	1250.361996297166	0.0	941.4939360529218
1	145	nan	0	PGCKO	PGCKO	114	114	0	0	0	nan	6801	730.0	1251.0	1.0	1.3146887045786988	0.7862760964479443	0.0	0.5391628349452988	0.3087331753432859	128.15632631803868	146.0	23.259406699226016	8.16020654053283	7.615773105863909	82.93008553029746	79.18463000228239	34.26175957630051	526.1379999999986	0.8520420947131043	62.576472125947475	1049.952968776226	0.08235294371843338	0.05098039656877518	4.270526313692502	0.5254902243614197	0.9058823585510254	0.13844352240253865	0.1543821450928137	0.12941177189350128	0.03529411926865578	0.03529411926865578	0.12130182569581607	0.10242350024220966	0.1921568661928177	749.2663536819274	1245.0621577654117	0.0	745.2396706366711
1	146	nan	0	PGCKO	PGCKO	114	114	0	0	0	nan	8287	621.0	1306.0	1.0	1.414219463232686	0.8543462936055571	0.0	0.4706383462062699	0.21485929009452176	153.01890851682532	178.21896644296868	36.68787265568828	11.625697499636763	9.433981132056603	85.37075328964468	79.5245628262601	-45.25235291541954	696.1879999999976	0.7873260177663768	50.03137366846204	1030.8706158213317	0.07058823853731155	0.0313725471496582	7.637624797990104	0.5647059082984924	0.6117647290229797	0.08762061938434683	0.12439611630521681	0.0941176488995552	0.0	0.0	0.09020678852958308	0.08458721464100148	0.14901961386203766	628.8808050986441	1303.009365785209	0.0	632.3970073609268
1	147	nan	0	PGCKO	PGCKO	114	114	0	0	0	nan	3151	1229.0	1281.0	1.0	1.2327669744633145	0.6596017470059528	0.0	0.5192814765985497	0.2779413835948964	79.41137748707993	89.47066558375433	24.0	7.796781216099008	6.4031242374328485	61.21795524937218	59.686805053575085	32.55282526261157	377.4439999999989	0.8273598529604831	24.886275209486485	301.8431457877159	0.05882352963089943	0.027450978755950928	3.048571731423805	0.29411765933036804	0.2980392277240753	0.08581474210167753	0.09579281046896729	0.08235294371843338	0.019607843831181526	0.019607843831181526	0.05490390103909493	0.044315260085024226	0.1225490216165781	1227.4295829635046	1279.1791217616978	0.0	1224.7559504919072
1	148	nan	0	PGCKO	PGCKO	114	114	0	0	0	nan	4617	1136.0	1298.0	1.0	1.1912658684235058	0.7204439218116435	0.0	0.6568501920614597	0.4289323464011635	97.11394151866936	103.73041983911952	23.853720883753127	8.467439786070258	7.211102550927978	69.89419413119364	67.34980013370597	12.403512602335034	367.78199999999896	0.8789263278126784	37.603922571986914	597.2823689877987	0.07450980693101883	0.035294122993946075	3.648595132376862	0.4627451002597809	0.7372549176216125	0.11899975497464213	0.12936590188169778	0.10588235408067703	0.03921568766236305	0.03529411926865578	0.07249412882367522	0.08419348730632463	0.1568627506494522	1149.1127590931776	1297.5492262311282	0.0	1151.698288932207
1	149	nan	0	PGCKO	PGCKO	114	114	0	0	0	nan	1940	1034.0	1270.0	1.0	1.3586893489604759	0.5460116028091955	0.0	0.521926284638149	0.3512970766394244	62.74674009861968	67.23094525588644	12.083045973594572	4.584689114326502	4.242640687119285	52.197014300501834	52.56781417157987	-44.566755226941275	263.4319999999994	0.8338706211046637	29.145098816603422	296.5490278452635	0.08235294371843338	0.05098039656877518	4.865110731142765	0.34117648005485535	0.5882353186607361	0.12953377251823744	0.15286032363157911	0.125490203499794	0.03529411926865578	0.0313725508749485	0.06955466304234716	0.09806061007921274	0.20000000298023224	1022.660156047796	1278.8786564284007	0.0	1018.3963917525773
1	150	nan	0	PGCKO	PGCKO	114	114	0	0	0	nan	2772	992.0	1314.0	1.0	1.3511237081446625	0.7161240331929014	0.0	0.5200750469043152	0.3539491119033622	79.99017412867481	86.16263691415206	13.92838827718412	5.546019142629408	5.0990195135927845	57.56372693771259	55.830985265534856	15.263829071733756	313.7119999999994	0.8611369990680336	34.97647152096033	375.79608849436045	0.07450980693101883	0.043137259781360626	3.8944357508658296	0.3529411852359772	0.4941176474094391	0.13349798290442874	0.135568574492915	0.11372549086809158	0.04313725605607033	0.03921568766236305	0.07646254526793643	0.07807822623491174	0.1725490242242813	970.887308507811	1303.5228743151818	0.0	973.2301587301587
1	151	nan	0	PGCKO	PGCKO	114	114	0	0	0	nan	3977	878.0	1280.0	1.0	1.1647519679320977	0.4199287446700454	0.0	0.4855921855921856	0.3133830317352574	80.323601754406	90.44888059008801	19.1049731745428	6.678853361732305	6.0	71.97462159571354	72.89825328372167	-75.75086312711603	399.34199999999896	0.8227141083988415	38.72549122199416	673.8745281398296	0.07450980693101883	0.062745101749897	2.3833383722222625	0.8117647171020508	0.8117647171020508	0.11734997339998231	0.16944292887599438	0.12941177189350128	0.04313725605607033	0.03921568766236305	0.11760132265052065	0.12447157746009213	0.21960784494876862	874.2814045778069	1292.974790216912	0.0	876.3799346240885
1	152	nan	0	PGCKO	PGCKO	114	114	0	0	0	nan	5506	711.0	1296.0	1.0	1.404760766022931	0.8537027709729511	0.0	0.5084025854108957	0.31749434818671773	124.27794633673945	126.73200069437868	25.298221281347036	7.95867949927382	7.0710678118654755	67.18899445303342	64.71905507559677	27.76046921855353	466.8259999999985	0.8383707651313286	54.32941321656108	960.5725757740438	0.07450980693101883	0.05098038911819458	4.368693710013141	0.5333333611488342	0.8078431487083435	0.13824278172152946	0.17445924006066904	0.11764705926179886	0.03529411926865578	0.0313725508749485	0.11732932568883973	0.13968560564133378	0.2235294133424759	735.121300208998	1302.6635380662308	0.0	735.4827460951689
1	153	nan	0	PGCKO	PGCKO	114	114	0	0	0	nan	4556	1084.0	1296.0	1.0	1.3951727463611112	0.7876819574808479	0.0	0.5291521486643438	0.30299975223555514	108.15984010497974	110.46266337545913	22.825424421026653	7.172330164719927	6.082762530298219	72.2493099003747	66.63533966479861	-29.03914767043697	434.6859999999985	0.7686856757212756	57.062746435403824	709.3255090340972	0.07450980693101883	0.047058820724487305	2.008694067923427	0.8784313797950745	0.8784313797950745	0.15506181096577126	0.15569041023575445	0.10980392247438431	0.03921568766236305	0.03529411926865578	0.16273372383632623	0.12847210825237404	0.1882352977991104	1063.504035889185	1301.582680047494	0.0	1064.2877524143985
1	154	nan	0	PGCKO	PGCKO	114	114	0	0	0	nan	1236	1379.0	1338.0	1.0	2.130779501180402	0.9215147029804214	0.0	0.3784445805266381	0.19682278974208203	76.26276952354938	72.27724399837061	11.40175425099138	3.819170142671894	3.1622776601683795	33.03992556321378	29.616148695797996	-66.47747567958372	280.9159999999994	0.6996886498726295	17.83529457077384	171.94510278105736	0.06666667014360428	0.035294122993946075	2.4225993431101136	0.3529411852359772	0.7450980544090271	0.07926797587010595	0.13911416082609818	0.0941176488995552	0.019607843831181526	0.019607843831181526	0.05977374168230243	0.11484144503944109	0.1725490242242813	1383.4011996477764	1326.0095105725172	0.0	1382.5315533980583
1	155	nan	0	PGCKO	PGCKO	114	114	0	0	0	nan	3621	1365.0	1282.0	1.0	1.6490555562031912	0.8541217225504065	0.0	0.447037037037037	0.23671294731816203	109.24050808420745	108.30050784737807	15.524174696260024	5.382017181073546	5.0	67.09993500708678	56.81305532723914	-42.163269148480126	438.4379999999991	0.7366493744278303	30.69411843083799	338.5725581906736	0.05882352963089943	0.019607845693826675	2.484382181951517	0.48235294222831726	0.48235294222831726	0.07993260008030727	0.09350250157157514	0.07450980693101883	0.027450980618596077	0.027450980618596077	0.0695821582510346	0.054056622738195635	0.10980392247438431	1343.8356768918868	1299.8751853448566	0.0	1346.2303231151616
1	156	nan	0	PGCKO	PGCKO	114	114	0	0	0	nan	5568	1428.0	1294.0	1.0	1.836722256623628	0.9226197897823396	0.0	0.5379710144927536	0.17331733797859802	150.30328663314208	155.08062419270823	25.179356624028344	7.524151530945315	6.0	62.064136429425524	57.97358188733957	-76.30051015247068	635.3799999999982	0.7579635175605772	54.74902108870447	697.3215881157666	0.07058823853731155	0.03529411926865578	2.884642652227094	0.4627451002597809	0.5647059082984924	0.10176397971878154	0.1252373541874581	0.0941176488995552	0.0	0.0	0.08736753057902895	0.08434788548392905	0.1568627506494522	1419.0203467623182	1320.3093404941972	0.0	1421.671875
1	157	nan	0	PGCKO	PGCKO	114	114	0	0	0	nan	1501	976.0	1333.0	1.0	1.568992934244028	0.7649173227586149	0.0	0.4810897435897436	0.2983660854134661	65.05164483546388	65.73431371817918	9.433981132056603	3.7404587361061616	3.605551275463989	44.603137394505524	41.901616634538584	-12.469639361382699	251.43199999999942	0.8166485310119695	26.223530117422342	155.9529454112053	0.07058823853731155	0.023529410362243652	2.8833144538379085	0.3686274588108063	0.3803921639919281	0.12311516487052743	0.10389936403144923	0.09019608050584793	0.0313725508749485	0.027450980618596077	0.07093254111328003	0.0553912566198988	0.11764705926179886	958.310953534839	1337.2284500101125	0.0	956.1778814123917
1	158	nan	0	PGCKO	PGCKO	114	114	0	0	0	nan	1324	924.0	1319.0	1.0	1.5534676161227197	0.808730893154449	0.0	0.5253968253968254	0.20475639553278124	62.33680144622586	63.50590523722971	13.038404810405298	4.400637430875189	3.605551275463989	35.733737559902686	36.66518727959244	-74.14362190821811	285.05599999999936	0.7221161712571584	16.650980845093727	107.03137539699674	0.05882352963089943	0.0156862735748291	2.8116099900903158	0.3843137323856354	0.4431372582912445	0.07568627656860785	0.08083940739954436	0.07058823853731155	0.027450980618596077	0.027450980618596077	0.0533339900578721	0.043042610410304334	0.09019608050584793	918.8805188263021	1329.1632652735825	0.0	919.2084592145015
1	159	nan	0	PGCKO	PGCKO	114	114	0	0	0	nan	4699	817.0	1369.0	1.0	1.1905029857391791	0.5343001596172562	0.0	0.5612756808408982	0.3746611581654264	91.02639090522148	96.93296652842108	24.596747752497688	8.021387209233499	6.708203932499369	75.71657678474378	76.94413707698827	-42.513546384459474	396.99799999999857	0.8545190034551736	31.729412529617548	675.050998415798	0.08235294371843338	0.043137259781360626	1.7284195100073518	0.3843137323856354	0.529411792755127	0.0970318425982188	0.1436584376283886	0.11764705926179886	0.03529411926865578	0.03529411926865578	0.061067096853420884	0.08428358148737279	0.18039216101169586	820.5666035308419	1357.3264648141162	0.0	818.83890189402
1	160	nan	0	PGCKO	PGCKO	114	114	0	0	0	nan	4112	1277.0	1314.0	1.0	1.271507309329569	0.8273689613726924	0.0	0.5994169096209913	0.43044399770018615	100.46569692916546	103.81714694596457	27.784887978899608	9.202637846350559	8.06225774829855	58.67878662685519	56.427442254267426	60.09303204724553	346.47599999999915	0.8984050688223727	29.01568702235818	565.3607992194593	0.0784313753247261	0.047058820724487305	5.021163129769084	0.2823529541492462	0.47058823704719543	0.10252892940762608	0.13749046673624982	0.11764705926179886	0.03529411926865578	0.03529411926865578	0.05071217056167246	0.07415837512157948	0.18431372940540314	1281.292188933927	1318.5498415131156	0.0	1284.3253891050583
1	161	nan	0	PGCKO	PGCKO	114	114	0	0	0	nan	4323	1228.0	1326.0	1.0	1.4934169032500422	0.8781872125220116	0.0	0.7022417153996101	0.3238430505653539	115.4935495090209	118.59595271340417	21.587033144922902	7.3720546765535895	6.708203932499369	53.0	55.24253624241253	-87.70912471681757	409.5719999999991	0.8600417785735601	33.96862832084298	401.4431484416127	0.06666667014360428	0.019607841968536377	2.4732985010118242	0.2980392277240753	0.30588236451148987	0.09357748848717075	0.09286216711580215	0.0784313753247261	0.03921568766236305	0.03921568766236305	0.053271591212308164	0.04065375815482013	0.10588235408067703	1224.2409835153298	1350.6168235727862	0.0	1224.6985889428638
1	162	nan	0	PGCKO	PGCKO	114	114	0	0	0	nan	2896	1165.0	1341.0	1.0	1.6130292812272575	0.8289604158388716	0.0	0.4546310832025118	0.339865832072188	95.06393256343262	102.6498904042279	17.204650534085253	5.845696575304121	5.0	57.53449809485984	53.16994916668635	56.413362586947855	327.22799999999916	0.8668063454055672	37.690197076648474	392.64706943556666	0.07450980693101883	0.035294122993946075	5.505868271848215	0.5058823823928833	0.6627451181411743	0.13318090839805113	0.13558255160067909	0.10588235408067703	0.04313725605607033	0.03529411926865578	0.09699256478303356	0.09630996968297059	0.1568627506494522	1172.4054032477288	1349.5439101197937	0.0	1177.507596685083
1	163	nan	0	PGCKO	PGCKO	114	114	0	0	0	nan	4438	1290.0	1397.0	1.0	1.295361464849444	0.6941140326475326	0.0	0.564846633575156	0.28516282186825825	98.05814627817831	116.49892703368559	24.73863375370596	8.151586852840165	7.0	79.57649497204686	70.58863369954344	49.21068208026292	442.233999999999	0.7969114742323575	47.615687526762486	542.4353084228933	0.05882352963089943	0.03529411926865578	7.34500098504422	0.8235294222831726	0.8235294222831726	0.12563505943736802	0.12222517089294577	0.09019608050584793	0.03529411926865578	0.0313725508749485	0.1279515557594016	0.10044555927608328	0.14901961386203766	1283.6395919817237	1396.2483426393474	0.0	1278.6712483100496
1	164	nan	0	PGCKO	PGCKO	114	114	0	0	0	nan	4694	687.0	1341.0	1.0	1.5263746726791818	0.8789077803923208	0.0	0.4220463945333573	0.23714936342859344	121.72466588462807	135.32922818075923	25.632011235952593	7.53472191755996	5.830951894845301	56.01465623198673	58.0616593566518	20.847475899469927	498.7299999999984	0.8061829111206524	40.26666761934757	595.0313879325986	0.06666667014360428	0.03921568766236305	9.047391168697217	0.43529412150382996	0.4901960790157318	0.09893530127603826	0.12676424966608407	0.09803921729326248	0.03529411926865578	0.03529411926865578	0.07148868087397876	0.08226723683824612	0.16078431904315948	694.840845443534	1344.667732150047	0.0	703.5428206220707
1	165	nan	0	PGCKO	PGCKO	114	114	0	0	0	nan	7468	1368.0	1396.0	1.0	1.0967623667902233	0.6121504657204674	0.0	0.6753481642249954	0.45760428747127974	113.10465615952225	120.55289295574785	33.83784863137726	11.131876217078581	9.219544457292887	91.19033686998606	89.43652311886787	64.1133116860911	452.85799999999847	0.918799212598425	44.8509814850986	1095.5451270639896	0.07058823853731155	0.04313725233078003	4.795742072160181	0.572549045085907	0.7254902124404907	0.1167994309507776	0.14669859762506557	0.10588235408067703	0.0	0.0	0.11171507928194882	0.11648609503975471	0.1764705926179886	1358.5265818018445	1397.2771831812793	0.0	1357.427289769684
1	166	nan	0	PGCKO	PGCKO	114	114	0	0	0	nan	1042	972.0	1379.0	1.0	1.8288761191937772	0.7271760802260221	0.0	0.44529914529914527	0.24094533050282418	57.39784983372619	57.42821606144492	7.615773105863909	2.9512585128864606	2.8284271247461903	38.04887621378686	39.40081028515107	-58.5013886615326	233.11999999999964	0.7299474605954466	35.498040337115526	187.058828946203	0.10588235408067703	0.05490196496248245	4.798628779108963	0.615686297416687	0.6470588445663452	0.17928303200563397	0.17951902969885125	0.1568627506494522	0.03921568766236305	0.03529411926865578	0.1225638497553665	0.11137340230542202	0.2235294133424759	972.8115723441698	1360.5540461065605	0.0	969.362763915547
1	167	nan	0	PGCKO	PGCKO	114	114	0	0	0	nan	5647	1107.0	1336.0	1.0	1.1819787222954046	0.7614302177286616	0.0	0.594922039612305	0.4909892303402903	109.23374266027258	112.75194011634566	23.021728866442675	8.718171842967399	8.246211251235321	70.89067502061218	70.81043338418476	-65.95933875824542	380.16999999999894	0.9313871020946726	38.05882451497018	679.4392338469625	0.062745101749897	0.0313725508749485	4.984392929692661	0.4627451002597809	0.5333333611488342	0.12159368854623062	0.12031861764600008	0.09019608050584793	0.0235294122248888	0.0235294122248888	0.0910767047312324	0.08766310310716213	0.13725490868091583	1098.5974246107764	1361.9109300176283	0.0	1093.6661944395255
1	168	nan	0	PGCKO	PGCKO	114	114	0	0	0	nan	4344	861.0	1395.0	1.0	1.4723025892512798	0.8508203395524724	0.0	0.44544708777686626	0.26444411690527453	112.80300388396503	128.22246293064254	24.351591323771842	7.257288530366187	6.0	63.900756169267275	59.27309483955622	-54.99451870165258	454.34199999999873	0.7518823020337516	38.50980480015278	483.0117772370577	0.06666667014360428	0.03529411554336548	3.5063513107006745	0.3333333432674408	0.42352941632270813	0.10134159157934942	0.11119055645420296	0.09803921729326248	0.04313725605607033	0.03529411926865578	0.06318170217180227	0.05797742873310102	0.13725490868091583	860.400842750098	1386.4356488558285	0.0	860.1254604051566
1	169	nan	0	PGCKO	PGCKO	114	114	0	0	0	nan	1504	899.0	1389.0	1.0	2.0560736582003036	0.9272018956978653	0.0	0.3598086124401914	0.2368716255288845	83.00739250635029	87.46427842267951	10.770329614269007	3.616858538486525	3.1622776601683795	31.510120139930866	31.091409718629944	-50.767558408154706	282.46999999999935	0.8021333333333334	34.98823631927371	234.30196710675955	0.07450980693101883	0.06666666269302368	3.192116423669718	0.5882353186607361	0.5882353186607361	0.14762968911085952	0.15578588238481353	0.13725490868091583	0.0313725508749485	0.0313725508749485	0.10576991067556912	0.09789380325328154	0.2078431397676468	911.7389492364487	1376.9281470122912	0.0	908.8031914893617
1	170	nan	0	PGCKO	PGCKO	114	114	0	0	0	nan	4065	1032.0	1384.0	1.0	1.2561984890240587	0.5969360627000573	0.0	0.5629414208558371	0.29651349585179776	88.8270015444557	90.47098982546837	23.345235059857504	7.2889555631751515	6.082762530298219	76.99860301634597	71.26490949766035	53.622136427326765	415.061999999999	0.805030201010001	54.623530864715576	566.6039366275072	0.07058823853731155	0.04313725233078003	2.9066865488209945	0.6784313917160034	0.7333333492279053	0.15562259505616974	0.13938596226998948	0.10588235408067703	0.04313725605607033	0.03529411926865578	0.1397584919848521	0.1050139375241536	0.16862745583057404	1016.5234143642887	1376.5722294445766	0.0	1017.8154981549816
1	171	nan	0	PGCKO	PGCKO	114	114	0	0	0	nan	3755	913.0	1426.0	1.0	1.3961104282763863	0.8753433442748408	0.0	0.49239444007343297	0.37312746710928685	103.87423144877145	107.37783756436893	21.633307652783937	7.660183231396785	6.324555320336759	49.2937735033005	50.22338207170119	-50.49107710781814	355.615999999999	0.8585800846004344	31.5333340652287	429.4235410839319	0.062745101749897	0.027450982481241226	6.5087537754372775	0.364705890417099	0.4941176474094391	0.10799087008639965	0.11436046367082076	0.08627451211214066	0.03921568766236305	0.03529411926865578	0.06995364547700972	0.07452597955267053	0.13725490868091583	925.4225181061588	1407.6406673626473	0.0	921.7861517976032
1	172	nan	0	PGCKO	PGCKO	114	114	0	0	0	nan	6092	1135.0	1414.0	1.0	1.2571168032068196	0.46674977206719453	0.0	0.5274458874458875	0.29388150315296724	104.44727747927455	124.53513560437472	27.313000567495326	8.49115523181201	7.0710678118654755	92.42961907721258	92.37206739064993	31.134446512141793	510.38599999999826	0.8372156943585515	54.34509950131178	947.2470838539302	0.07450980693101883	0.05098038911819458	7.0105385463908	0.5254902243614197	0.7529411911964417	0.1278708223560277	0.15549032893203057	0.11764705926179886	0.03529411926865578	0.03529411926865578	0.10595996941205538	0.11161280950661383	0.20000000298023224	1144.2139284959842	1399.3698933476066	0.0	1150.7296454366383
1	173	nan	0	PGCKO	PGCKO	114	114	0	0	0	nan	3717	761.0	1415.0	1.0	1.346677724321544	0.777887535636592	-2.0	0.5232263513513513	0.191350222980991	95.46534611010127	101.24228365658294	22.47220505424423	7.005020032671053	5.830951894845301	69.25388075768751	59.990759378106425	-3.9837465562588097	494.0679999999986	0.7182608695652175	26.156863370910287	466.4274628031999	0.062745101749897	0.03529411926865578	4.418703703619396	0.2980392277240753	0.529411792755127	0.06555604854864734	0.12548492407941886	0.09019608050584793	0.019607843831181526	0.019607843831181526	0.04689514060890424	0.09303664492795283	0.15294118225574493	758.0339501883717	1413.1247698433597	0.0	762.0901264460587
1	174	nan	0	PGCKO	PGCKO	114	114	0	0	0	nan	4935	699.0	1426.0	1.0	1.7244159726289934	0.9154696989526858	0.0	0.40417690417690416	0.23059439407031343	136.3407565943409	145.34441853748632	19.313207915827967	6.794591155505856	6.0	60.41379310344828	54.861736593379476	49.247503209288034	518.5899999999984	0.7787596654568407	53.176471907645464	643.0706061162055	0.05882352963089943	0.027450982481241226	3.256004024648133	0.6196078658103943	0.8549019694328308	0.12280940394375396	0.1303081268725847	0.08235294371843338	0.0313725508749485	0.027450980618596077	0.11332733899384657	0.12515324254934818	0.13823530077934265	678.8881957416307	1397.6808327793935	0.0	682.0068895643363
1	175	nan	0	PGCKO	PGCKO	114	114	0	0	0	nan	4916	957.0	1440.0	1.0	1.2279667059659707	0.5885692462351796	0.0	0.539271610355419	0.35864332935700444	96.28035216540516	110.67971810589327	20.615528128088304	7.383903284454779	7.0	79.59235012526695	77.83754344202059	-7.419203063825687	415.0299999999987	0.8627588627588626	51.65882486850023	898.458847425878	0.0784313753247261	0.08627451211214066	6.4144732357616405	0.46666666865348816	0.7764706015586853	0.1488726941455338	0.1827621740085187	0.16470588743686676	0.04313725605607033	0.03921568766236305	0.11019685389274582	0.11667565499545872	0.24705882370471954	986.454599810449	1442.8459584304342	0.0	981.4056143205859
1	176	nan	0	PGCKO	PGCKO	114	114	0	0	0	nan	4527	669.0	1448.0	1.0	2.3247649263189394	0.9509149437414157	0.0	0.3241675617615467	0.16269097840047494	156.1118120792159	143.75673897247393	17.69180601295413	5.559249104137546	5.0	49.06658537088916	48.309170351622484	59.55394639248851	591.3279999999975	0.7343065693430657	39.968628376722336	724.5255097150803	0.07058823853731155	0.04313725605607033	11.314617259938526	0.47058823704719543	0.8745098114013672	0.0836163773571597	0.16004539644689203	0.10196078568696976	0.0	0.0	0.06732801450946777	0.15485005196566287	0.1725490242242813	644.7201522178923	1428.9029845090126	0.0	642.5551137618733
1	177	nan	0	PGCKO	PGCKO	114	114	0	0	0	nan	5375	1055.0	1425.0	1.0	1.2533853473123096	0.7468494062284272	0.0	0.5596626405664307	0.30540701443229423	108.90227158484048	117.41379816699569	22.02271554554524	7.418057396126364	7.0710678118654755	75.74482391896798	72.41927075382699	-56.98057607731503	470.2779999999986	0.8375535644721465	50.17255040258169	850.396101757884	0.08627451211214066	0.05686274170875549	6.1776656284327816	0.6627451181411743	0.7647058963775635	0.12931069691387034	0.15821322823402492	0.1352941244840622	0.04313725605607033	0.03529411926865578	0.09483750323095935	0.09812755539742896	0.20000000298023224	1044.3213727330437	1449.4455547854282	0.0	1050.4846511627907
1	178	nan	0	PGCKO	PGCKO	114	114	0	0	0	nan	2771	1213.0	1458.0	1.0	2.2127670810948312	0.594562859653986	0.0	0.28284168623047873	0.15102383379911694	97.24202487227917	105.62196741208714	12.727922061357855	4.139046659059271	3.605551275463989	84.74961936401557	78.18736564713315	-53.577128721548235	480.1759999999983	0.5579943616592832	52.133334677666426	384.74902998283505	0.07450980693101883	0.047058820724487305	3.4113456027097517	0.3843137323856354	0.46666666865348816	0.1306599866608181	0.13884844098983581	0.11764705926179886	0.03921568766236305	0.03921568766236305	0.0871670973928262	0.08029696205806736	0.1764705926179886	1211.7150370668924	1466.04827185021	0.0	1210.0862504511008
1	179	nan	0	PGCKO	PGCKO	114	114	0	0	0	nan	6216	796.0	1470.0	1.0	1.700049688331584	0.8707451884414877	0.0	0.5648854961832062	0.17670441278879234	146.95363348247994	136.1653406708183	18.384776310850235	6.314218257475662	5.656854249492381	80.49662120039207	72.26217123202328	4.684002841867466	664.869999999998	0.7260409974887578	59.20784457400441	909.7764949202538	0.062745101749897	0.0313725508749485	2.43285153084244	0.7764706015586853	0.8509804010391235	0.10405596585941021	0.1463604399807358	0.09019608050584793	0.03921568766236305	0.03529411926865578	0.13067732689211772	0.13066851058993717	0.1764705926179886	830.7876918982962	1481.3579159745764	0.0	831.8601994851995
1	180	nan	0	PGCKO	PGCKO	114	114	0	0	0	nan	5501	1184.0	1523.0	1.0	1.6166115659293145	0.9044323720671213	0.0	0.5305748456790124	0.2680134882206007	138.18407351750466	144.9310180741169	20.615528128088304	7.135619004786276	6.4031242374328485	66.47893106738456	58.951678077121464	72.62930655675576	507.8639999999985	0.7911123894441648	54.96862878650427	686.623547591269	0.062745101749897	0.0313725508749485	11.042743693950374	0.47058823704719543	0.49803921580314636	0.1284313756694025	0.1248179508437137	0.09019608050584793	0.0	0.0	0.10340637048727888	0.08369302681531823	0.16078431904315948	1170.0705926714456	1499.8232784850802	0.0	1171.1972368660245
1	181	nan	0	PGCKO	PGCKO	114	114	0	0	0	nan	4796	1286.0	1452.0	1.0	1.2033072242766434	0.6282455460160582	-1.0	0.5478012564249001	0.33249087064534677	95.54549619461018	105.77334257741882	27.51363298439521	9.136413643983754	8.0	78.70959280799259	74.33584111482217	-8.207202074269711	425.74999999999886	0.8582677165354329	43.45882452651858	663.1490376349539	0.05882352963089943	0.027450982481241226	2.862914723801747	0.8627451062202454	0.8627451062202454	0.12038455547512072	0.13827127557025726	0.08235294371843338	0.0	0.0	0.14752012235808049	0.1354142525234424	0.1568627506494522	1297.3372559860318	1454.7902461886304	0.0	1294.476647206005
1	182	nan	0	PGCKO	PGCKO	114	114	0	0	0	nan	3348	1227.0	1518.0	1.0	2.0676383199144883	0.9367020071586163	0.0	0.4266598700140181	0.26450960990905037	125.11208500556444	138.57849761056005	16.64331697709324	5.5071510028878645	5.0	47.152515916480375	43.80519646657314	-69.95462815945679	398.81999999999886	0.8341846268842656	44.62745225802064	476.41177766397595	0.0784313753247261	0.035294122993946075	6.029640977252557	0.35686275362968445	0.5803921818733215	0.13087229401179074	0.14229742463081718	0.10980392247438431	0.0	0.0	0.08398800508115087	0.08862597535112872	0.1764705926179886	1237.362406886942	1488.9980326542207	0.0	1236.8548387096773
1	183	nan	0	PGCKO	PGCKO	114	114	0	0	0	nan	7136	732.0	1475.0	1.0	1.1330143860628146	0.5818159182098395	0.0	0.6235037134119703	0.43269699194628586	111.14361539734323	118.20744477400736	25.96150997149434	9.71040745817866	9.0	92.69471153614712	90.39538095591998	44.25180248769213	455.23999999999853	0.9158698581787846	36.34117731079459	950.1255158856511	0.06666667014360428	0.0313725508749485	3.042147984495645	0.48627451062202454	0.7058823704719543	0.0961406807163878	0.13314539180011928	0.09019608050584793	0.04313725605607033	0.03529411926865578	0.07026832367953399	0.10330576391716322	0.1568627506494522	717.8937808151812	1491.273726499738	0.0	720.9000840807175
1	184	nan	0	PGCKO	PGCKO	114	114	0	0	0	nan	4966	922.0	1482.0	1.0	1.2580185197572116	0.82182325788937	0.0	0.6559239202218994	0.39065352356262006	109.42924573119856	113.6001760562016	27.65863337187866	9.127057671151196	8.0	63.18486157833431	62.34649361920886	9.842850816350209	399.6799999999989	0.892443166501932	46.38823651894927	723.2745289318264	0.08627451211214066	0.04313725233078003	5.9438732308523115	0.4274509847164154	0.572549045085907	0.1364359897616155	0.14564529378409713	0.12156862765550613	0.03529411926865578	0.03529411926865578	0.08914288637318599	0.08166235173415674	0.18431372940540314	940.6400249515335	1482.0156911728557	0.0	934.8908578332662
1	185	nan	0	PGCKO	PGCKO	114	114	0	0	0	nan	3703	1117.0	1469.0	1.0	1.1409025708915825	0.547103799142298	0.0	0.6188168449197861	0.3219745901124105	79.43913364940609	93.05912099305473	24.73863375370596	8.638482625304118	7.615773105863909	65.70856401273265	66.49570031702702	81.82727779773981	380.16399999999896	0.8131313131313131	25.501961462199688	433.75295293331146	0.07058823853731155	0.03529411554336548	3.241638494580622	0.3176470696926117	0.43529412150382996	0.08388803112565686	0.11713555304707304	0.09803921729326248	0.027450980618596077	0.027450980618596077	0.06028810676735917	0.06604262983848759	0.14509804546833038	1116.8402451778968	1472.4697261483614	0.0	1114.813934647583
1	186	nan	0	PGCKO	PGCKO	114	114	0	0	0	nan	2729	1069.0	1497.0	1.0	2.0594303788588153	0.8798755851431835	0.0	0.44811165845648604	0.1971569797721815	107.89604211340126	110.38568747804219	13.601470508735444	4.916965489994054	4.242640687119285	54.819056929499745	51.272643630906025	-78.97472129753315	417.06199999999893	0.6887066246056782	32.74117746576667	258.3137327693403	0.06666667014360428	0.019607841968536377	2.8483340377477493	0.29019609093666077	0.33725491166114807	0.09715482927527201	0.09465508712691106	0.08627451211214066	0.027450980618596077	0.027450980618596077	0.049690235051670466	0.038404206457758945	0.11372549086809158	1063.044041296895	1521.435160190959	0.0	1062.4679369732503
1	187	nan	0	PGCKO	PGCKO	114	114	0	0	0	nan	3477	1020.0	1551.0	1.0	1.66924843585961	0.8899808956414336	0.0	0.58008008008008	0.2165731798742485	110.45226848745476	113.03096920755833	19.026297590440446	6.024553235744929	5.0	47.79425511263474	50.365992862991874	-85.19712181401019	449.16399999999885	0.7346291992393831	41.40392257459462	352.1098136417568	0.05882352963089943	0.027450982481241226	1.9128572637814534	0.42352941632270813	0.42352941632270813	0.1061639040374221	0.10126828117393062	0.08235294371843338	0.027450980618596077	0.027450980618596077	0.07733165606486449	0.06178798596476445	0.125490203499794	1019.0729607619978	1541.3842829608254	0.0	1020.94593039977
1	188	nan	0	PGCKO	PGCKO	114	114	0	0	0	nan	5021	784.0	1549.0	1.0	1.3788212636547061	0.6438206537547649	0.0	0.47809940963625974	0.2123680366498924	105.28975125989543	119.85407794480753	27.202941017470888	9.00453322890054	7.615773105863909	86.26129392911348	80.56523576249313	4.007055987661804	545.0739999999981	0.7469503124070215	42.30980495736003	491.5804050359875	0.05098039284348488	0.02352941408753395	5.928898728089128	0.8745098114013672	0.8745098114013672	0.09839489524967449	0.09790488050905945	0.07058823853731155	0.0	0.0	0.1469831677104492	0.09412904037811787	0.10588235408067703	798.6207908821569	1547.1200768902045	0.0	794.5590519816769
1	189	nan	0	PGCKO	PGCKO	114	114	0	0	0	nan	6965	919.0	1536.0	1.0	1.48360636463887	0.8527040107140738	-2.0	0.5312738367658276	0.36147705773950173	143.53252954441746	137.17871555019022	26.0	9.321839394957562	8.54400374531753	91.08091730479664	74.98058428864977	1.2800235019106907	492.0679999999986	0.8029281226583663	61.062746711075306	1095.4117906466126	0.0784313753247261	0.035294122993946075	6.5219693026282535	0.772549033164978	1.0	0.14538749216922692	0.15727376750130834	0.10980392247438431	0.04313725605607033	0.04313725605607033	0.0855342837383438	0.1500846998895734	0.16862745583057404	954.199881830884	1541.1464181779193	0.0	949.446231155779
1	190	nan	0	PGCKO	PGCKO	114	114	0	0	0	nan	6879	1116.0	1576.0	1.0	1.3712901347403705	0.7784278388653159	0.0	0.48553077357425184	0.22673739002963614	131.05054986552037	156.01602481796542	29.732137494637012	9.598080837653102	8.0	85.13980424040462	82.26489890927134	-16.73785253147087	617.455999999998	0.7795342512323644	32.88235370628536	856.752964777872	0.06666667014360428	0.03921568766236305	1.8630524174571428	0.24705882370471954	0.4117647111415863	0.06335713623561726	0.12454614984414478	0.09803921729326248	0.0	0.0	0.034479308901048625	0.07437409899024003	0.16470588743686676	1108.7284731850473	1572.348149885395	0.0	1106.9550806803315
1	191	nan	0	PGCKO	PGCKO	114	114	0	0	0	nan	5441	868.0	1571.0	1.0	1.2975978865301907	0.7614724896376641	0.0	0.5168614040087395	0.35714218727955666	112.34408739685536	123.9395013706284	28.160255680657446	9.277934808050956	8.06225774829855	83.48977871914308	72.82112613146074	-15.025482292229118	437.54599999999914	0.8348293057153817	49.3490208350122	1127.3490494303405	0.09019608050584793	0.06666667014360428	3.880884909084921	0.9137254953384399	0.9882352948188782	0.13301622866580107	0.20719519379348292	0.14509804546833038	0.0	0.0	0.1706670501357972	0.1703453513903446	0.26274511218070984	851.3889743306371	1575.8636502851252	0.0	854.2185260062489
1	192	nan	0	PGCKO	PGCKO	114	114	0	0	0	nan	4246	917.0	1583.0	1.0	1.5116514765613827	0.8974908540834904	0.0	0.6433333333333333	0.3351772549366316	116.7965983989906	110.81967334368028	21.02379604162864	8.188588589975547	7.615773105863909	55.22537910843242	51.51116209301784	8.024400810016711	398.98599999999914	0.865206316861946	35.87058909237385	523.3764846809208	0.06666667014360428	0.05098039284348488	3.9533527650061298	0.2666666805744171	0.3921568691730499	0.10427496829178444	0.1232634207915499	0.10980392247438431	0.0	0.0	0.06266710658186671	0.06779199198781782	0.16470588743686676	938.8748698203988	1587.3048156404943	0.0	942.0704192180876
2	1	nan	0	PGCKO	PGCKO	114	114	0	1	1	nan	111	691.0	86.0	1.0	6.978027552941611	0.7113858651474309	0.0	0.18877551020408162	0.05957744291701163	36.35307209312721	29.546573405388315	2.0	1.0239356238693007	1.0	19.137156769770403	25.548998833034997	23.638131392667773	153.012	0.24694104560622912	5.376470662653446	5.670588310807943	0.0470588244497776	0.003921568393707275	0.6987048775139736	0.05882352963089943	0.05882352963089943	0.05072142134578723	0.05108638117844994	0.05098039284348488	0.03921568766236305	0.03921568766236305	0.005474022358555844	0.005607040037316195	0.054901961237192154	702.1687413950575	89.51521441657549	0.0	702.7117117117117
2	2	nan	0	PGCKO	PGCKO	114	114	0	1	1	nan	277	996.0	174.0	1.0	3.468027094608367	0.9016221699328606	0.0	0.34711779448621555	0.10487432215167296	45.39651120083153	37.48332962798263	4.0	1.5366770391898588	1.0	18.24828759089466	19.635104336692553	-85.15631885838384	182.18399999999986	0.4456958970233307	8.400000160560012	17.635294562205672	0.054901961237192154	0.011764705181121826	0.4941646965388947	0.10980392247438431	0.10980392247438431	0.057534247675068574	0.06366532332926235	0.05882352963089943	0.019607843831181526	0.019607843831181526	0.020506454955446538	0.018438626960957768	0.07450980693101883	995.4420724842194	162.00244609850708	0.0	995.8736462093863
2	3	nan	0	PGCKO	PGCKO	114	114	0	1	1	nan	66	1157.0	175.0	1.0	5.843662184378964	0.7731602702143622	0.0	0.22	0.0699304199897736	26.509792378292286	21.470910553583888	1.0	1.0	1.0	11.926054218842426	16.812793658556124	28.152536249226788	108.90400000000004	0.2972972972972973	1.9686274901032448	1.9686274901032448	0.0235294122248888	0.003921570256352425	1.0387655412128216	0.05882352963089943	0.05882352963089943	0.029827689243988556	0.029827689243988556	0.027450980618596077	0.019607843831181526	0.019607843831181526	0.009818854775118386	0.009818854775118386	0.03333333507180214	1159.1434263193757	167.79083666811798	0.0	1158.2575757575758
2	4	nan	0	PGCKO	PGCKO	114	114	0	1	1	nan	66	875.0	163.0	1.0	5.340126171782547	0.6767507320550061	0.0	0.21710526315789475	0.06971004981038621	24.172039141756393	18.681541692269406	1.0	1.0	1.0	13.035454611292884	17.795750824791906	26.34714750056108	109.07600000000005	0.2920353982300885	1.392156912945211	1.392156912945211	0.01568627543747425	0.003921568393707275	1.9651485125034998	0.04313725605607033	0.04313725605607033	0.021093286559775923	0.021093286559775923	0.019607843831181526	0.007843137718737125	0.007843137718737125	0.008972860855641687	0.008972860855641687	0.0235294122248888	883.4957746265497	169.00281688106963	0.0	881.939393939394
2	5	nan	0	PGCKO	PGCKO	114	114	0	1	1	nan	374	610.0	179.0	1.0	1.7036412390574265	0.7078586529154959	0.0	0.34629629629629627	0.1437118134055848	32.92645491269618	38.48376280978771	8.06225774829855	2.710657304238345	2.23606797749979	20.92728409307321	23.25773672684897	-48.768601164883	180.83999999999992	0.5979216626698641	6.113725606352091	22.968628101050854	0.054901961237192154	0.011764705181121826	0.8301791346217781	0.062745101749897	0.0941176488995552	0.04852163179644516	0.06141344412045683	0.05882352963089943	0.03529411926865578	0.03529411926865578	0.006185450245522055	0.013025129287262767	0.07058823853731155	611.0950998716384	181.11473448768635	0.0	610.8288770053476
2	6	nan	0	PGCKO	PGCKO	114	114	0	1	1	nan	15775	704.0	213.0	1.0	2.306223410194079	0.9067009489135417	0.0	0.3053619821912505	0.08806006766027402	279.8616035743977	285.112258592997	31.78049716414141	9.12345431950818	7.211102550927978	139.15267363079926	118.0383752450717	-52.7864304075663	1500.3759999999943	0.5171452924206661	68.27451102994382	1489.79219664447	0.05882352963089943	0.02352941408753395	12.028119261916363	0.21960784494876862	0.5686274766921997	0.05431544234681291	0.0944400758570187	0.0784313753247261	0.0	0.0	0.01931770427363713	0.057541460269628565	0.10980392247438431	724.6572650223281	174.4999354705069	0.0	716.8853882725832
2	7	nan	0	PGCKO	PGCKO	114	114	0	1	1	nan	117	1104.0	212.0	1.0	4.699938245176703	0.6839255717911106	-1.0	0.19696969696969696	0.03919945152799746	30.262118271217926	26.92582403567252	1.0	1.0	1.0	20.221075438558945	22.077782511607193	-9.588497470487445	193.66799999999972	0.28746928746928746	2.3294118605554104	2.3294118605554104	0.01568627543747425	0.003921568393707275	1.0279702474414778	0.05098039284348488	0.05098039284348488	0.019909503081670173	0.019909503081670173	0.01568627543747425	0.007843137718737125	0.007843137718737125	0.0071992046944871855	0.0071992046944871855	0.0235294122248888	1108.9343434053753	206.7104377260182	0.0	1107.91452991453
2	8	nan	0	PGCKO	PGCKO	114	114	0	1	1	nan	6734	1173.0	305.0	1.0	4.545116919306687	0.9686458578904763	0.0	0.21671547645866185	0.0715903526286625	270.37431979057357	222.50393254951697	19.0	5.339352814884552	4.123105625617661	84.00954684079684	67.17330239584386	35.01856167033269	1087.2119999999961	0.4704156479217604	46.62353014014661	607.0941336397082	0.05882352963089943	0.019607845693826675	9.476770080578788	0.23137255012989044	0.37254902720451355	0.05250397538304799	0.09015356899906567	0.07450980693101883	0.01568627543747425	0.01568627543747425	0.020671957110603437	0.04766513340024851	0.10588235408067703	1128.8384460529041	266.6401307059385	0.0	1122.4263439263439
2	9	nan	0	PGCKO	PGCKO	114	114	0	1	1	nan	1310	592.0	217.0	1.0	1.374323709113244	0.6390047150989552	0.0	0.5973552211582307	0.28355317082619746	53.64039705325898	53.71219600798314	9.0	3.5116799950397866	3.1622776601683795	39.65634775001873	41.260344532332105	-15.173665823882255	240.94799999999967	0.7261640798226164	11.376470811665058	111.87059136107564	0.05882352963089943	0.019607845693826675	1.4289855331009962	0.10980392247438431	0.20392157137393951	0.05631916243398544	0.08539739798555393	0.0784313753247261	0.03921568766236305	0.03921568766236305	0.011656197251859126	0.030940649230833173	0.10588235408067703	578.9815963796567	226.35464648797748	0.0	580.1839694656488
2	10	nan	0	PGCKO	PGCKO	114	114	0	1	1	nan	717	1008.0	272.0	1.0	1.565346325313861	0.8238877702294861	0.0	0.4509433962264151	0.13971383894660172	46.506665188161406	53.150729063673246	9.055385138137417	3.329748033486441	2.8284271247461903	27.399272554554646	26.357791156126517	15.429799975963007	253.94799999999947	0.5950207468879668	9.478431614115834	56.65490357391536	0.054901961237192154	0.019607841968536377	3.0990706101212857	0.13725490868091583	0.18039216101169586	0.05068680007548575	0.07901660191619994	0.07058823853731155	0.01568627543747425	0.01568627543747425	0.02938407342799785	0.03747126156268069	0.10196078568696976	1011.743337712064	272.41406520423385	0.0	1009.3877266387726
2	11	nan	0	PGCKO	PGCKO	114	114	0	1	1	nan	17504	809.0	165.0	1.0	1.9199452282475986	0.8671434228754004	-1.0	0.45171612903225805	0.07615935022606228	261.3168720251345	250.9222987301049	23.259406699226016	7.440444516599182	6.4031242374328485	150.2530657624792	130.1510931727979	74.17541941361202	1699.4639999999933	0.6299348616259401	86.04706033691764	1940.0353454351425	0.05882352963089943	0.02352941408753395	11.361241003227406	0.26274511218070984	0.9960784316062927	0.05996310824872309	0.11083382914963108	0.0784313753247261	0.03529411926865578	0.0313725508749485	0.02556095641792774	0.1111867662227156	0.11372549086809158	833.8538130461789	237.22305841292285	0.0	837.2106375685557
2	12	nan	0	PGCKO	PGCKO	114	114	0	1	1	nan	65	940.0	287.0	1.0	5.145291010401884	0.5837759150338134	0.0	0.21241830065359477	0.07446709747432118	22.703015545638856	17.26267650163207	1.0	1.0	1.0	13.3128047094055	18.43291486535102	-29.664239951871643	104.73200000000006	0.2995391705069124	1.4196078944951296	1.4196078944951296	0.01568627543747425	0.003921568393707275	0.7929201708492467	0.0313725508749485	0.0313725508749485	0.021840121453771226	0.021840121453771226	0.0235294122248888	0.01568627543747425	0.01568627543747425	0.005146272965469259	0.005146272965469259	0.0235294122248888	945.2071823386481	283.3204419425126	0.0	946.0
2	13	nan	0	PGCKO	PGCKO	114	114	0	1	1	nan	127	1116.0	295.0	1.0	6.477317222405446	0.6520678101432915	0.0	0.17255434782608695	0.03542434412650375	36.486557387672214	31.575306807693888	1.4142135623730951	1.003261524113174	1.0	21.65910319632453	27.6626720596815	85.5791807342608	212.2539999999998	0.22698838248436104	3.019607936963439	3.0392157807946205	0.019607843831181526	0.003921568393707275	0.9947950628474225	0.04313725605607033	0.04313725605607033	0.02396514235685269	0.02393083291964268	0.0235294122248888	0.01568627543747425	0.01568627543747425	0.0067422570588723425	0.0067266940115154284	0.027450980618596077	1106.7406451627517	289.92000002809397	0.0	1106.3622047244094
2	14	nan	0	PGCKO	PGCKO	114	114	0	1	1	nan	949	922.0	290.0	1.0	1.7677362468936506	0.8586339658648342	0.0	0.3871889024887801	0.17638808673646925	58.132285958329916	61.587336360651285	8.94427190999916	3.6037189442175737	3.1622776601683795	36.458162649294	29.79798335452756	76.47413942567535	260.01799999999935	0.5774262245208397	11.329412017017603	74.52549209445715	0.054901961237192154	0.0156862773001194	1.5533238369802558	0.21176470816135406	0.21176470816135406	0.055809911413879816	0.0785305501522204	0.07058823853731155	0.027450980618596077	0.027450980618596077	0.02686958471644263	0.030020936136545242	0.0941176488995552	920.9702694220686	280.0851926051798	0.0	922.2644889357218
2	15	nan	0	PGCKO	PGCKO	114	114	0	1	1	nan	2634	1055.0	296.0	1.0	1.0901738611805207	0.6486267293090408	0.0	0.6816770186335404	0.3348579081750103	67.98075707240277	69.6419413859206	24.0	8.028002639157089	7.0	53.38084078665424	51.740607769295984	8.701797528478199	314.3999999999994	0.8371206102018115	12.098039461299777	269.14510535262525	0.06666667014360428	0.027450978755950928	2.798138075677518	0.1411764770746231	0.3607843220233917	0.04958212893975318	0.10218113339127761	0.09019608050584793	0.019607843831181526	0.019607843831181526	0.018513294149421947	0.05378904029139075	0.125490203499794	1055.9835207965627	294.1718586134895	0.0	1054.7186788154897
2	16	nan	0	PGCKO	PGCKO	114	114	0	1	1	nan	1262	1008.0	294.0	1.0	1.465317932000596	0.5249545174848174	0.0	0.45184389545291803	0.1481334874698862	52.228255721930644	61.29437168288782	12.36931687685298	4.138354237455853	3.605551275463989	46.970181522093675	44.453049948409124	62.52346088658888	327.1959999999992	0.6394730174816317	14.105882667005062	104.72157134488225	0.054901961237192154	0.023529410362243652	3.100907533614595	0.12941177189350128	0.250980406999588	0.05619873572511977	0.08298064290402714	0.07450980693101883	0.0235294122248888	0.0235294122248888	0.02446334670887694	0.04020135287281898	0.10196078568696976	1002.5921959084783	294.9963675821339	0.0	1000.8549920760697
2	17	nan	0	PGCKO	PGCKO	114	114	0	1	1	nan	112	1207.0	335.0	1.0	4.38845069930912	0.3976751641224801	-1.0	0.24242424242424243	0.042564647513114916	26.101691527671715	23.600847442411894	1.4142135623730951	1.003698335378331	1.0	19.664185796663062	23.948987777600276	-6.485807064043226	181.83999999999978	0.2955145118733509	2.588235380128026	2.627451067790389	0.019607843831181526	0.003921568393707275	1.0652657191800614	0.04313725605607033	0.04313725605607033	0.023317435857009242	0.023459384533842758	0.0235294122248888	0.01568627543747425	0.01568627543747425	0.006880268238553171	0.0070108498691836	0.027450980618596077	1200.961194012187	342.8208954964861	0.0	1200.0625
2	18	nan	0	PGCKO	PGCKO	114	114	0	1	1	nan	91	530.0	343.0	1.0	6.704239958734996	0.9249070528387958	0.0	0.16049382716049382	0.04829832381958216	36.86488572011712	31.622776601683793	1.0	1.0	1.0	12.4	14.01578247092812	-48.16466621986684	153.87199999999999	0.3127147766323024	3.9882353954017162	3.9882353954017162	0.04215686395764351	0.0	0.14646515367902185	0.05882352963089943	0.05882352963089943	0.043826762586832047	0.043826762586832047	0.04313725605607033	0.03529411926865578	0.03529411926865578	0.005186718066776164	0.005186718066776164	0.04313725605607033	525.4936086651198	339.99508357677007	0.0	525.6373626373627
2	19	nan	0	PGCKO	PGCKO	114	114	0	1	1	nan	72	1246.0	363.0	1.0	5.394191887061718	0.79783028638437	0.0	0.20168067226890757	0.07542095817754288	26.976869455344858	21.18962010041709	1.0	1.0	1.0	10.967599340517397	16.263871879314465	-59.46849409297088	109.52800000000006	0.3333333333333333	1.5450980868190527	1.5450980868190527	0.01568627543747425	0.003921568393707275	0.9534255811986173	0.03529411926865578	0.03529411926865578	0.02145969565026462	0.02145969565026462	0.019607843831181526	0.0117647061124444	0.0117647061124444	0.005917549896868962	0.005917549896868962	0.027450980618596077	1250.883248710177	354.60659902877916	0.0	1251.0694444444443
2	20	nan	0	PGCKO	PGCKO	114	114	0	1	1	nan	138	991.0	357.0	1.0	4.283927169423811	0.43014601726609136	-1.0	0.21296296296296297	0.03398921097847036	28.827786227397212	27.202941017470888	1.4142135623730951	1.0030015475534284	1.0	22.360679774997898	26.024552915013935	-74.65398975766026	225.87799999999964	0.29330499468650373	2.3529412830248475	2.3686275584623218	0.01568627543747425	0.0	0.24355620521540064	0.027450980618596077	0.027450980618596077	0.017174753890692316	0.01716396781494436	0.01568627543747425	0.007843137718737125	0.007843137718737125	0.0034537436311464285	0.0034435223664855737	0.019607843831181526	984.6092715044332	353.95033114323104	0.0	984.3985507246376
2	21	nan	0	PGCKO	PGCKO	114	114	0	1	1	nan	5499	1125.0	363.0	1.0	2.1458112716299853	0.9052884929829144	0.0	0.3559223300970874	0.16006610915334618	159.2608597698812	152.6106156202772	20.12461179749811	6.8342258409639784	6.082762530298219	81.26587019715151	67.65358292326543	-28.517993525364265	657.0479999999977	0.5660610427711154	36.5843144915998	618.8509965464473	0.06666667014360428	0.03529411554336548	1.7732113357071209	0.5764706134796143	0.5764706134796143	0.06941995159696357	0.11253882461292003	0.09803921729326248	0.019607843831181526	0.019607843831181526	0.06473439817808153	0.059136421195576536	0.14509804546833038	1097.0314244609633	364.29881438440196	0.0	1095.3064193489724
2	22	nan	0	PGCKO	PGCKO	114	114	0	1	1	nan	4900	660.0	359.0	1.0	1.529515047207292	0.2583266241719856	-1.0	0.45509426952725923	0.1473424892654889	99.20534325763909	120.30378215168466	19.1049731745428	5.672168719725188	4.47213595499958	95.58003310157827	95.83807934342649	3.7793999304949493	646.4559999999979	0.6175951600705823	35.929412512108684	410.76863845810294	0.05882352963089943	0.0156862773001194	2.60614709049092	0.30588236451148987	0.33725491166114807	0.06568448356875445	0.08383033437920469	0.07450980693101883	0.027450980618596077	0.0235294122248888	0.036979164556890876	0.03836314484270538	0.09803921729326248	669.5326694961401	365.6338571417777	0.0	670.6495918367347
2	23	nan	0	PGCKO	PGCKO	114	114	0	1	1	nan	94	702.0	383.0	1.0	7.094924034854221	0.263875313490521	0.0	0.1776937618147448	0.049845214411397665	29.683653253521616	23.323807579381203	1.0	1.0	1.0	21.865442162819615	28.631569571507754	52.60527691548356	153.94199999999995	0.22169811320754718	1.5254902746528387	1.5254902746528387	0.01568627543747425	0.0	0.07241871840811226	0.0235294122248888	0.0235294122248888	0.016228619943115304	0.016228619943115304	0.01568627543747425	0.007843137718737125	0.007843137718737125	0.0022593733273113875	0.0022593733273113875	0.01568627543747425	710.5089974002228	384.96401027700716	0.0	710.468085106383
2	24	nan	0	PGCKO	PGCKO	114	114	0	1	1	nan	2661	987.0	411.0	1.0	1.3812436511075017	0.6947009894254828	0.0	0.42305246422893483	0.20767156009994228	78.44913503020018	84.29116205154607	18.384776310850235	6.200506279411459	5.0	65.24038628816922	56.42835623376053	-18.158809527976725	401.2719999999988	0.7004474861805738	22.850980890914798	247.4509871583432	0.05882352963089943	0.02352941408753395	2.2668851229193923	0.22745098173618317	0.23529411852359772	0.07074607086970526	0.09299172760554048	0.0784313753247261	0.027450980618596077	0.027450980618596077	0.03364166771430831	0.04131500682388147	0.11764705926179886	995.9498256723039	406.4739461288847	0.0	997.4419391206313
2	25	nan	0	PGCKO	PGCKO	114	114	0	1	1	nan	132	607.0	389.0	1.0	9.575827837117469	0.6217816518790464	0.0	0.13004926108374384	0.035649984415165537	44.65920553579671	34.92849839314596	1.0	1.0	1.0	25.933446900137877	34.976671731343124	67.8556319487266	215.70599999999973	0.17334208798424164	3.27058835234493	3.27058835234493	0.01568627543747425	0.00784313678741455	2.8191048460773227	0.04313725605607033	0.04313725605607033	0.024777184487461593	0.024777184487461593	0.0235294122248888	0.007843137718737125	0.007843137718737125	0.008544382184013497	0.008544382184013497	0.0313725508749485	609.9196642725468	406.6618704487169	0.0	607.3181818181819
2	26	nan	0	PGCKO	PGCKO	114	114	0	1	1	nan	3291	659.0	441.0	1.0	1.635839466601859	0.7426512588774925	-1.0	0.4674715909090909	0.2284073311257257	97.15215087722497	107.41508273980894	21.0	6.040574249145043	5.0	66.1390085832547	65.06069320306493	58.118144563701826	425.5139999999987	0.6480897991335172	28.64705953374505	350.59216636791825	0.07058823853731155	0.027450978755950928	0.8854880294425981	0.3176470696926117	0.5176470875740051	0.0806959423485776	0.10653058838283751	0.0941176488995552	0.03529411926865578	0.03529411926865578	0.049678804148197316	0.05221887534204481	0.12941177189350128	650.5070636653816	428.8318587180163	0.0	650.808872683075
2	27	nan	0	PGCKO	PGCKO	114	114	0	1	1	nan	96	718.0	417.0	1.0	7.2293389757371225	0.6327525325563446	0.0	0.18181818181818182	0.04719937860200783	33.261126513152945	26.90724809414742	1.0	1.0	1.0	19.589642629733085	25.75588883467227	33.641783933293596	159.87199999999996	0.2266824085005903	2.3058824241161346	2.3058824241161346	0.01568627543747425	0.003921568393707275	1.1844688921807303	0.0470588244497776	0.0470588244497776	0.024019608584543068	0.024019608584543068	0.0235294122248888	0.01568627543747425	0.01568627543747425	0.00772480182552109	0.00772480182552109	0.027450980618596077	708.8061225061011	422.12244900567157	0.0	709.9791666666666
2	28	nan	0	PGCKO	PGCKO	114	114	0	1	1	nan	5623	887.0	400.0	1.0	1.4129846817011515	0.7884355521243769	0.0	0.5324810606060606	0.27676882432798916	120.96305812377221	124.67958934805648	25.0	8.66822192396402	7.615773105863909	73.53910524340094	74.40647830518506	34.52167684505691	505.2779999999984	0.7972493974195378	38.70980478823185	630.1255072448403	0.062745101749897	0.03921568766236305	1.4197248454701437	0.29019609093666077	0.4313725531101227	0.0919472797820234	0.11206215672147257	0.09803921729326248	0.03921568766236305	0.0235294122248888	0.054570297537087614	0.064707652056639	0.1411764770746231	907.6904631001057	403.17111436378656	0.0	906.3121109727904
2	29	nan	0	PGCKO	PGCKO	114	114	0	1	1	nan	15589	828.0	416.0	1.0	1.3994854515665376	0.6734597687303736	0.0	0.4211991029693875	0.12015717799149267	189.17050552111533	219.20994502987313	30.4138126514911	9.259540474461367	7.810249675906654	162.4093341186821	139.83935445095338	-81.69471660428393	1276.8479999999954	0.6550963376967202	65.15686405822635	1677.7451430484653	0.05882352963089943	0.0313725508749485	7.28375544074336	0.30980393290519714	0.5686274766921997	0.06072401123786239	0.10762365405404228	0.09019608050584793	0.0313725508749485	0.01568627543747425	0.02728943415921533	0.06757123381600193	0.13333334028720856	805.465276680547	433.5469128802138	0.0	799.1715312079031
2	30	nan	0	PGCKO	PGCKO	114	114	0	1	1	nan	2182	940.0	471.0	1.0	1.2653906866180746	0.41469184572726564	0.0	0.5427860696517413	0.33212583903650283	61.96224843617347	69.85699678629192	15.811388300841896	5.856608041916012	5.0	56.72934847239293	56.38328577950202	-71.94670823835742	287.3299999999992	0.8450813323005422	44.99607967212796	399.61569743975997	0.125490203499794	0.047058820724487305	2.6619757519913083	0.6313725709915161	0.6313725709915161	0.18748366530053318	0.18314193283215396	0.16078431904315948	0.05882352963089943	0.05882352963089943	0.1111522010429868	0.0887240561687219	0.2235294133424759	936.1349531788786	464.5485957126343	0.0	938.4500458295142
2	31	nan	0	PGCKO	PGCKO	114	114	0	1	1	nan	94	1317.0	458.0	1.0	6.056884910754565	0.8463069052076788	-1.0	0.20085470085470086	0.05027276067818015	33.635320408996876	26.248809496813376	1.4142135623730951	1.0088130545185765	1.0	14.484236377810046	17.917387815936625	-19.535197194093517	153.28599999999994	0.2818590704647676	2.054902018979192	2.109803980216384	0.019607843831181526	0.003921568393707275	1.389170760795796	0.0313725508749485	0.0313725508749485	0.02233589151064339	0.02244472319379132	0.0235294122248888	0.01568627543747425	0.01568627543747425	0.004897325254257394	0.004900851004131267	0.027450980618596077	1326.5985130630174	456.5687731747772	0.0	1327.8297872340424
2	32	nan	0	PGCKO	PGCKO	114	114	0	1	1	nan	3881	1018.0	436.0	1.0	2.306388519005693	0.8689769267716716	0.0	0.34673456624676136	0.16731066841090955	135.0903425495859	126.92123541787639	14.866068747318506	4.81839864463265	4.242640687119285	67.94069695949477	66.849807929628	-37.75934410201987	539.9019999999982	0.6411167093417032	39.25098135881126	515.0078575219959	0.06666667014360428	0.027450982481241226	19.259240640940636	0.5529412031173706	0.7921568751335144	0.08780980169756433	0.1326997829224416	0.08627451211214066	0.019607843831181526	0.019607843831181526	0.0796610404834884	0.1361170780713006	0.125490203499794	1064.1645739780786	423.4146519455376	0.0	1048.0919866013915
2	33	nan	0	PGCKO	PGCKO	114	114	0	1	1	nan	1917	987.0	449.0	1.0	1.3213842806783938	0.7662336842450949	-2.0	0.5461538461538461	0.2939751651479861	67.5096841232217	72.86288492778748	16.76305461424021	5.533227385233982	4.47213595499958	46.84152098754403	43.3791585575525	37.05451975151978	286.25999999999937	0.8204579499251017	31.376471407711506	235.60000660270452	0.08627451211214066	0.027450986206531525	1.6959166024138486	0.3333333432674408	0.3764705955982208	0.12912128151321609	0.12290036859817659	0.10980392247438431	0.03921568766236305	0.03921568766236305	0.06280592481026477	0.05374685490007529	0.14509804546833038	987.5647657985259	456.57957986434167	0.0	988.9593114241002
2	34	nan	0	PGCKO	PGCKO	114	114	0	1	1	nan	1427	588.0	500.0	1.0	2.0630261785247614	0.8774321767795196	0.0	0.2845463609172483	0.09503994863067228	77.98510383982455	86.1278120005379	8.54400374531753	3.4100014997674424	3.0	48.09508907022996	37.40951000469523	-68.25730248265367	434.3739999999989	0.5227106227106227	18.937255274504423	121.5725520811975	0.054901961237192154	0.019607845693826675	2.3839189490308765	0.239215686917305	0.2705882489681244	0.060502413017586014	0.08519450040728627	0.07450980693101883	0.0313725508749485	0.0313725508749485	0.030960008622325924	0.03991877977255588	0.10196078568696976	593.030257103964	476.47279118020646	0.0	590.9032936229853
2	35	nan	0	PGCKO	PGCKO	114	114	0	1	1	nan	68	685.0	481.0	1.0	5.559333712662249	0.7919964983186839	0.0	0.2125	0.06744513182769576	26.52667227479567	23.021728866442675	1.0	1.0	1.0	12.020815280171307	16.195213340696093	55.20004905851281	112.56000000000004	0.3097949886104784	1.8588235825300217	1.8588235825300217	0.019607843831181526	0.003921570256352425	0.2191159926872281	0.04313725605607033	0.04313725605607033	0.027335640919559142	0.027335640919559142	0.027450980618596077	0.01568627543747425	0.01568627543747425	0.006656841810881856	0.006656841810881856	0.0313725508749485	687.0569620603758	475.4789029614592	0.0	686.8529411764706
2	36	nan	0	PGCKO	PGCKO	114	114	0	1	1	nan	12412	888.0	524.0	1.0	1.3102836432340141	0.7124366525487444	0.0	0.4151448257408522	0.25739837821067935	166.27308599118686	198.57995870681412	42.579337712087536	13.632669483289545	10.63014581273465	131.1160537781687	116.67988164011355	-76.22922867162826	778.4359999999973	0.7018774033024203	68.15686436370015	1561.16474837251	0.07058823853731155	0.035294122993946075	4.112847156719798	0.6392157077789307	0.6745098233222961	0.1045350680424849	0.12577866164780133	0.10196078568696976	0.03921568766236305	0.019607843831181526	0.08836111989681605	0.0826185885583703	0.15294118225574493	882.970620212689	523.267613159555	0.0	881.4079922655495
2	37	nan	0	PGCKO	PGCKO	114	114	0	1	1	nan	131	545.0	489.0	1.0	5.661356809383689	0.7166438924041786	-1.0	0.19640179910044978	0.03688682522110554	35.66407042948982	28.635642126552707	1.4142135623730951	1.0063238711812685	1.0	21.043070375085733	24.873523146922313	12.992534899637846	211.25399999999973	0.25838264299802766	2.3294118642807007	2.3686275519430637	0.01568627543747425	0.0	0.2537670003798746	0.027450980618596077	0.027450980618596077	0.018057456312253493	0.01808112635071041	0.01568627543747425	0.007843137718737125	0.007843137718737125	0.003501386751092337	0.003479752219579781	0.019607843831181526	538.0314569331262	478.8261589522712	0.0	537.8396946564885
2	38	nan	0	PGCKO	PGCKO	114	114	0	1	1	nan	188	1317.0	471.0	1.0	4.402848580629828	0.9015746542038006	-1.0	0.19894179894179895	0.06624906141367425	42.14598910810347	36.76955262170047	4.47213595499958	1.5231938641238962	1.0	19.615384615384617	18.233347761463556	59.50360473355902	188.83999999999975	0.3782696177062374	4.062745191156864	7.94901979714632	0.0235294122248888	0.0156862773001194	3.9178904519465325	0.06666667014360428	0.07450980693101883	0.03276407412223278	0.04228202019758681	0.0470588244497776	0.01568627543747425	0.01568627543747425	0.013893375997996501	0.017829352573728224	0.05882352963089943	1320.3892452204984	474.56882093553793	0.0	1322.3829787234042
2	39	nan	0	PGCKO	PGCKO	114	114	0	1	1	nan	4840	969.0	499.0	1.0	1.3760406352865464	0.7213737451540524	0.0	0.5314009661835749	0.2896066830482975	106.90250538529055	115.42096863222038	21.93171219946131	7.68223230805851	7.0	73.73538423552864	74.03489922876521	-55.38996942196852	458.2719999999986	0.7866081586218108	41.164707001298666	537.4157004021108	0.06666667014360428	0.027450978755950928	2.664130771167784	0.3019607961177826	0.47843137383461	0.10609460567345017	0.11103630173597331	0.09019608050584793	0.04313725605607033	0.03921568766236305	0.05554785821810733	0.06106367736949302	0.13725490868091583	977.4077611908067	510.8769419788754	0.0	975.7473140495867
2	40	nan	0	PGCKO	PGCKO	114	114	0	1	1	nan	10776	1151.0	454.0	1.0	1.4484220255131803	0.8674477324748973	-1.0	0.540529695024077	0.2006375120970013	178.16036972343773	178.12635964393365	30.083217912982647	11.04118448954808	10.0	107.83058644143763	88.63982983694432	-84.21719149536743	821.5379999999973	0.7433262054218113	38.52156937494874	1469.0039608050138	0.05882352963089943	0.03529411926865578	3.4055635945059968	0.25882354378700256	0.6705882549285889	0.057580821188264186	0.13632182264337545	0.09019608050584793	0.01568627543747425	0.01568627543747425	0.030532143890052384	0.11240083793147089	0.1725490242242813	1140.7772400169536	455.28028598443166	0.0	1144.1814216778025
2	41	nan	0	PGCKO	PGCKO	114	114	0	1	1	nan	4881	609.0	523.0	1.0	2.220941471643473	0.9263691955874965	0.0	0.41664532650448144	0.11636797215979276	155.21148051142453	165.0969412193939	16.1245154965971	5.412142930024222	5.0	69.22329863020074	58.45523038882777	88.77481266841473	726.0099999999978	0.6484224510129527	34.27058893814683	445.02354088798165	0.054901961237192154	0.019607841968536377	9.212893930413472	0.29411765933036804	0.4117647111415863	0.058582203313071506	0.09117466520958444	0.07058823853731155	0.019607843831181526	0.019607843831181526	0.03324154079482504	0.054655790466164714	0.10588235408067703	619.821221168258	517.0681347435053	0.0	619.301167793485
2	42	nan	0	PGCKO	PGCKO	114	114	0	1	1	nan	4755	1049.0	526.0	1.0	1.1571293619059588	0.6066399997404883	0.0	0.5888544891640867	0.3847966397452167	92.52975327416621	101.01980003939822	21.213203435596427	7.886344480480255	7.0710678118654755	75.73679962575632	73.55899541726856	-46.80481629224302	394.0619999999991	0.8611010503440782	23.196078998968005	501.94903314113617	0.06666667014360428	0.0313725471496582	2.979308170004553	0.1921568661928177	0.46666666865348816	0.06944933832026348	0.10556236238509699	0.09019608050584793	0.027450980618596077	0.027450980618596077	0.035716125295783725	0.059900747220869216	0.12941177189350128	1059.0628373893974	513.235974275501	0.0	1058.74952681388
2	43	nan	0	PGCKO	PGCKO	114	114	0	1	1	nan	3274	662.0	487.0	1.0	1.2600292047649027	0.6279801458864183	0.0	0.5871592539454806	0.35064362891960105	80.78939018822193	82.76472678623425	17.029386365926403	6.109556877527574	5.656854249492381	65.46463464294361	62.87267540054335	84.51396726615623	342.53999999999905	0.8414289385762015	20.274510281160474	294.2156944386661	0.05882352963089943	0.02352941408753395	4.099932348838083	0.2549019753932953	0.3529411852359772	0.07039760514291832	0.08986429274241481	0.0784313753247261	0.019607843831181526	0.01568627543747425	0.038303191806922716	0.050978899191531445	0.10980392247438431	663.244891717295	499.3441786426537	0.0	665.1423335369578
2	44	nan	0	PGCKO	PGCKO	114	114	0	1	1	nan	156	1322.0	505.0	1.0	5.494367850205083	0.6907133078244212	0.0	0.17410714285714285	0.05729080335627613	37.87046701756973	32.01562118716424	3.605551275463989	1.2900881827865183	1.0	22.469155394950576	27.38522183498564	-46.773276599638905	184.9799999999998	0.2694300518134715	3.588235381990671	6.415686435997486	0.0235294122248888	0.00784313678741455	3.4092707137353417	0.062745101749897	0.12156862765550613	0.0296548378676915	0.04112619510254799	0.027450980618596077	0.01568627543747425	0.01568627543747425	0.012328030856418117	0.02554809257444422	0.054901961237192154	1321.093520755016	510.8227384103356	0.0	1320.1858974358975
2	45	nan	0	PGCKO	PGCKO	114	114	0	1	1	nan	121	1354.0	539.0	1.0	5.296775140768102	0.7992802912414042	-1.0	0.1896551724137931	0.035281651345211745	34.65219715653727	28.284271247461902	1.4142135623730951	1.0068465051631916	1.0	18.96628587784124	20.82452946428777	80.90117468311456	207.59799999999984	0.2676991150442478	2.607843218371272	2.647058906033635	0.019607843831181526	0.003921568393707275	0.9752267609132701	0.0313725508749485	0.0313725508749485	0.021914648893876235	0.021876519884575497	0.019607843831181526	0.01568627543747425	0.01568627543747425	0.004670924249955599	0.0046687909248135494	0.0235294122248888	1358.1466666575752	527.4755555736069	0.0	1357.8512396694214
2	46	nan	0	PGCKO	PGCKO	114	114	0	1	1	nan	4836	1199.0	497.0	1.0	2.0749345535744808	0.8612578840518311	-1.0	0.3047258979206049	0.11619668384206094	142.2640585110506	156.06408939919524	19.4164878389476	5.615626879969526	4.47213595499958	88.08366092960159	72.2940618130928	59.11903720882276	723.1879999999976	0.573699507681357	33.40000066161156	383.0117750391364	0.05882352963089943	0.0156862773001194	3.350111638685052	0.2235294133424759	0.24705882370471954	0.055946399768193565	0.07920011890801001	0.07058823853731155	0.019607843831181526	0.01568627543747425	0.02552826898988514	0.03399398452610227	0.0941176488995552	1202.9551439616923	520.3692918752022	0.0	1205.3957816377172
2	47	nan	0	PGCKO	PGCKO	114	114	0	1	1	nan	145	574.0	527.0	1.0	2.7485773387546306	0.7682797918901956	-1.0	0.31798245614035087	0.09101780820724571	26.874479890837684	24.041630560342615	4.123105625617661	1.5722703034453767	1.0	16.66987148674564	17.202735614924478	15.187355575451072	141.49	0.41786743515850144	2.5764706674963236	6.670588428154588	0.019607843831181526	0.019607843831181526	2.866502450445391	0.08235294371843338	0.14509804546833038	0.0289491086235542	0.046004058125204056	0.03921568766236305	0.0117647061124444	0.0117647061124444	0.015278977858944826	0.0333623719467571	0.05882352963089943	572.0793650554464	526.1557907117971	0.0	569.2137931034483
2	48	nan	0	PGCKO	PGCKO	114	114	0	1	1	nan	1931	1454.0	521.0	1.0	1.992953224502732	0.8547418921231585	-1.0	0.36235691499343214	0.16707606581211323	87.75735721375206	87.09190547921202	13.0	3.937458216120473	3.1622776601683795	47.14480886274904	45.55074329192968	38.605096391716984	381.09999999999883	0.61792	24.960784777998924	193.1411814764142	0.05882352963089943	0.019607845693826675	3.693594714322783	0.27450981736183167	0.35686275362968445	0.07924058659682198	0.1000213265025449	0.07450980693101883	0.0	0.0	0.06136499270691858	0.057034893997970695	0.1411764770746231	1468.06604941108	526.3823069290488	0.0	1468.3723459347489
2	49	nan	0	PGCKO	PGCKO	114	114	0	1	1	nan	82	1255.0	526.0	1.0	5.521376096325369	0.5854894855871521	0.0	0.19617224880382775	0.053939519815265076	26.414097204248343	22.47220505424423	1.0	1.0	1.0	17.67766952966369	21.41338031937154	-75.45021427249213	138.21600000000004	0.2701812191103789	1.7058824114501476	1.7058824114501476	0.01568627543747425	0.003921568393707275	1.6626533899565676	0.03921568766236305	0.03921568766236305	0.020803444042074973	0.020803444042074973	0.019607843831181526	0.0117647061124444	0.0117647061124444	0.0063849976625953795	0.0063849976625953795	0.027450980618596077	1249.845977051617	536.8482758200837	0.0	1250.5487804878048
2	50	nan	0	PGCKO	PGCKO	114	114	0	1	1	nan	1630	1429.0	526.0	1.0	1.3612907127915475	0.8003209412737606	0.0	0.5101721439749609	0.349705234548488	64.41973674602477	71.80529228406496	12.36931687685298	4.801133429494689	4.123105625617661	40.90340765017567	38.6242600736662	74.03970076446159	242.01799999999952	0.8293055202238616	15.992157217115164	163.17647511139512	0.06666667014360428	0.027450978755950928	2.3362369941615215	0.3019607961177826	0.3490196168422699	0.07839292753487825	0.10010826693950621	0.08627451211214066	0.04313725605607033	0.04313725605607033	0.046669528004089716	0.04709933226754814	0.12156862765550613	1430.7796202770323	536.5026435957551	0.0	1431.1871165644172
2	51	nan	0	PGCKO	PGCKO	114	114	0	1	1	nan	3013	704.0	541.0	1.0	1.3126268570419222	0.7873192316122725	0.0	0.44049707602339183	0.27488572782622367	85.3218295078191	95.35197952848173	20.615528128088304	6.274018687773456	5.0	60.76350167633564	52.604795152583115	-18.261722774579027	371.13199999999904	0.7474572066484744	23.27843189239502	333.65098914317787	0.05882352963089943	0.03529411926865578	1.381164605495111	0.2705882489681244	0.5686274766921997	0.07582551105014665	0.11073713546072946	0.09019608050584793	0.027450980618596077	0.027450980618596077	0.04742065930716956	0.07503757743674801	0.13333334028720856	699.3555905579467	545.6342896688951	0.0	698.0185861267839
2	52	nan	0	PGCKO	PGCKO	114	114	0	1	1	nan	90	1097.0	555.0	1.0	7.205382808293847	0.5684016830288275	0.0	0.16363636363636364	0.0497996016507053	31.405587750672357	25.298221281347036	1.0	1.0	1.0	18.8	25.838984810624577	59.74659413940689	150.69999999999996	0.2247191011235955	2.3450980968773365	2.3450980968773365	0.0235294122248888	0.003921568393707275	0.2164163778932518	0.03921568766236305	0.03921568766236305	0.026056645520859293	0.026056645520859293	0.027450980618596077	0.01568627543747425	0.01568627543747425	0.004577445406754503	0.004577445406754503	0.027450980618596077	1106.2892976519802	551.0936454476775	0.0	1106.4777777777779
2	53	nan	0	PGCKO	PGCKO	114	114	0	1	1	nan	4483	998.0	578.0	1.0	1.3834581073452616	0.7902339794973618	0.0	0.4581502299437915	0.23227254536275801	106.99601513574294	117.33712115098103	25.059928172283335	8.313052653467057	7.211102550927978	74.89010764200177	65.56771833938323	31.438994570293524	492.4819999999986	0.6781635277210498	26.184314349666238	528.71373976022	0.06666667014360428	0.03921568766236305	0.18022138993324746	0.2549019753932953	0.4470588266849518	0.06662675407039755	0.11793748377430739	0.09803921729326248	0.019607843831181526	0.019607843831181526	0.041534009033736954	0.06941903974036179	0.15294118225574493	1015.0954591599408	584.6531574748474	0.0	1015.2270800803034
2	54	nan	0	PGCKO	PGCKO	114	114	0	1	1	nan	79	1344.0	574.0	1.0	6.116891595985566	0.9041141493356777	0.0	0.23372781065088757	0.05643563501009864	32.29173854415442	25.709920264364882	1.0	1.0	1.0	10.782532805358402	13.797969491948828	-81.99227559976185	132.63000000000005	0.30919765166340507	1.4666667263954878	1.4666667263954878	0.01568627543747425	0.0	0.27680536169042214	0.027450980618596077	0.027450980618596077	0.018565401599942882	0.018565401599942882	0.01568627543747425	0.01568627543747425	0.01568627543747425	0.004029725000336322	0.004029725000336322	0.0235294122248888	1347.3422459727474	581.5133689616612	0.0	1347.1772151898733
2	55	nan	0	PGCKO	PGCKO	114	114	0	1	1	nan	123	1352.0	595.0	1.0	8.020321523804995	0.841585716648155	0.0	0.16015625	0.03820025530524771	44.10234176171539	33.61547262794322	1.0	1.0	1.0	19.637730251691572	23.820714713078843	-73.72564291026917	201.15199999999967	0.20900594732370434	2.1960785118862987	2.1960785118862987	0.01568627543747425	0.003921568393707275	1.9438287243451815	0.0313725508749485	0.0313725508749485	0.017854296844604055	0.017854296844604055	0.01568627543747425	0.007843137718737125	0.007843137718737125	0.0050800612935081564	0.0050800612935081564	0.019607843831181526	1364.7910713689566	581.2535715152709	0.0	1363.7235772357724
2	56	nan	0	PGCKO	PGCKO	114	114	0	1	1	nan	80	810.0	575.0	1.0	5.0526381909840286	0.8941054556175464	-2.0	0.23809523809523808	0.056854701669495245	29.32189605024083	25.079872407968907	1.0	1.0	1.0	11.327415628800164	13.132001399369676	-68.51839888951191	132.97400000000002	0.350109409190372	2.0666667204350233	2.0666667204350233	0.019607843831181526	0.003921570256352425	0.9188904002892493	0.04313725605607033	0.04313725605607033	0.025833334005437792	0.025833334005437792	0.027450980618596077	0.01568627543747425	0.01568627543747425	0.007354738465072912	0.007354738465072912	0.027450980618596077	804.024667936787	580.2068310775009	0.0	803.3125
2	57	nan	0	PGCKO	PGCKO	114	114	0	1	1	nan	3726	1144.0	604.0	1.0	1.4692638910612543	0.8063080424426977	0.0	0.5686813186813187	0.278030883449841	101.48183723217483	99.76472322419383	19.697715603592208	6.07362037201992	5.0	61.86308096498539	60.02608558393011	-74.50160295104014	410.3739999999989	0.7291585127201566	27.141177114099264	415.86667762324214	0.06666667014360428	0.03529411926865578	1.206871902689144	0.43921568989753723	0.5372549295425415	0.07776841579971136	0.11161209812754753	0.0941176488995552	0.0313725508749485	0.027450980618596077	0.0612342072656127	0.06784579497710845	0.13725490868091583	1152.7050902401538	603.9725119205466	0.0	1151.684916800859
2	58	nan	0	PGCKO	PGCKO	114	114	0	1	1	nan	3598	1074.0	601.0	1.0	1.6403266555793814	0.7285445011911842	0.0	0.4542929292929293	0.18628890778124857	100.99587063494958	104.75208828467335	12.36931687685298	4.602627411536361	4.242640687119285	72.07808032700962	69.18201729485953	85.6666189003687	492.65399999999863	0.6327266332541984	33.866667449474335	445.25491392984986	0.062745101749897	0.027450982481241226	4.418707565493952	0.33725491166114807	0.729411780834198	0.08044339061632859	0.12375067090879652	0.08627451211214066	0.0313725508749485	0.0313725508749485	0.04927007215502893	0.09565582493481012	0.14509804546833038	1084.407574424181	587.0382508260806	0.0	1080.0247359644247
2	59	nan	0	PGCKO	PGCKO	114	114	0	1	1	nan	3183	1305.0	566.0	1.0	1.534371343498764	0.8375265764377388	0.0	0.5208640157093766	0.21330966450534664	97.73279087174103	96.74709297958259	16.64331697709324	5.630789145998295	5.0	61.060372643163305	53.40086368110771	88.02518257128476	433.0299999999987	0.7005612413337735	18.482353327795863	297.031380450353	0.062745101749897	0.02352941408753395	2.208081010087723	0.12941177189350128	0.2862745225429535	0.052357941438515194	0.09331805857692524	0.08235294371843338	0.019607843831181526	0.019607843831181526	0.014160110308913149	0.04330469342423994	0.11372549086809158	1305.6746233943998	571.171223756311	0.0	1304.4973295633051
2	60	nan	0	PGCKO	PGCKO	114	114	0	1	1	nan	86	432.0	597.0	1.0	6.26173940414293	0.7382139720615003	0.0	0.20574162679425836	0.051541754088548185	30.73193506140265	27.018512172212592	1.0	1.0	1.0	17.321357099393392	20.73073771156773	-35.30285591730045	144.80200000000002	0.27044025157232704	1.8156863320618868	1.8156863320618868	0.019607843831181526	0.003921568393707275	0.3760044473412169	0.0313725508749485	0.0313725508749485	0.021112631768161475	0.021112631768161475	0.019607843831181526	0.01568627543747425	0.01568627543747425	0.0037427829014890835	0.0037427829014890835	0.0235294122248888	435.64794816653983	589.403887675704	0.0	435.27906976744185
2	61	nan	0	PGCKO	PGCKO	114	114	0	1	1	nan	1026	1183.0	613.0	1.0	1.560572014455218	0.858350865838637	0.0	0.40425531914893614	0.19910586137370898	56.78422899170374	54.817880294662984	12.041594578792296	4.166597826499969	3.605551275463989	32.41323259193417	29.133895132626865	-63.1360130389632	254.4699999999994	0.7058823529411765	12.478431658819318	117.45882673747838	0.06666667014360428	0.03529411926865578	2.247059454655772	0.3803921639919281	0.43529412150382996	0.06567595609904904	0.11448228726849745	0.0941176488995552	0.019607843831181526	0.019607843831181526	0.06338162462833562	0.0746440441850529	0.13333334028720856	1185.321681344831	604.0365918882936	0.0	1187.4961013645225
2	62	nan	0	PGCKO	PGCKO	114	114	0	1	1	nan	2353	736.0	569.0	1.0	1.9987826833948459	0.8706659345068772	0.0	0.362055700877058	0.12158915834439059	98.06903217500357	99.62429422585637	15.0	4.326570023102142	3.605551275463989	58.59457242540208	48.237686745084225	-80.37017067229515	493.1379999999984	0.5483570263341878	23.21176515519619	219.9725550711155	0.05882352963089943	0.0156862773001194	4.701312562919136	0.239215686917305	0.4000000059604645	0.05906301566207682	0.0934859987552552	0.07058823853731155	0.027450980618596077	0.027450980618596077	0.03414193418778733	0.06090879262448295	0.10196078568696976	741.1972260244781	563.6777494481732	0.0	742.6081597960051
2	63	nan	0	PGCKO	PGCKO	114	114	0	1	1	nan	2107	1435.0	642.0	1.0	4.305297445599968	0.9104996753764886	0.0	0.20253772950110546	0.08833344950526113	140.21531812287043	124.19742348374221	10.770329614269007	3.2771138251500296	2.8284271247461903	55.91230303783705	57.980405855476704	-39.733252191199846	547.4879999999982	0.39505015468266624	24.18823565170169	148.8000037483871	0.054901961237192154	0.011764708906412125	0.6278305980940481	0.11764705926179886	0.1411764770746231	0.05387134889020421	0.07062173884593598	0.06666667014360428	0.03921568766236305	0.03921568766236305	0.009233112635663692	0.018515177763067464	0.08235294371843338	1460.6161184698578	624.9030150134283	0.0	1461.2439487422876
2	64	nan	0	PGCKO	PGCKO	114	114	0	1	1	nan	2223	659.0	631.0	1.0	2.0057759181445247	0.8865043247111529	0.0	0.34930861093651794	0.1841871348684829	96.57835487966683	95.88013350011565	12.041594578792296	4.1936086578851555	4.0	41.515732131992365	44.68876599424535	-40.414084248983535	389.4439999999988	0.6538235294117647	22.10980438441038	203.72549575567245	0.05882352963089943	0.0156862773001194	1.12838540091725	0.1725490242242813	0.3176470696926117	0.06996773539370374	0.09164439755090979	0.07450980693101883	0.04313725605607033	0.04313725605607033	0.0265608340867097	0.04282959142082831	0.10980392247438431	669.8507410987316	612.3649855589927	0.0	669.0355375618534
2	65	nan	0	PGCKO	PGCKO	114	114	0	1	1	nan	455	779.0	601.0	1.0	1.969511810792058	0.5181679937619815	0.0	0.35546875	0.09632484954566436	36.314119831143046	39.81205847478876	5.385164807134504	2.2126163270659176	2.0	29.456595377537354	31.05869905094764	70.94375773721964	243.63599999999957	0.4855923159018143	7.062745271250606	25.509804556146264	0.04313725605607033	0.011764708906412125	2.0441646388057446	0.09803921729326248	0.13333334028720856	0.041062472507270964	0.05606550451900278	0.054901961237192154	0.01568627543747425	0.01568627543747425	0.013951159776001278	0.022741193802231358	0.06666667014360428	779.3042275551908	608.0568793417193	0.0	779.3978021978022
2	66	nan	0	PGCKO	PGCKO	114	114	0	1	1	nan	1024	708.0	609.0	1.0	2.5447369404964775	0.9526403740068146	0.0	0.28452347874409556	0.17297379034502083	77.85406531549846	79.93122043357026	8.48528137423857	3.1263102489656296	2.8284271247461903	26.581904503982095	23.675358258701714	-47.10495740838534	272.7499999999993	0.6402000625195374	19.992157388478518	111.9882383570075	0.07450980693101883	0.023529410362243652	1.6861665648827275	0.2823529541492462	0.29019609093666077	0.09520074946894533	0.10936351402051514	0.0941176488995552	0.04313725605607033	0.04313725605607033	0.04993394410788007	0.05166252957647564	0.125490203499794	695.7070770768397	622.1154533178966	0.0	694.25390625
2	67	nan	0	PGCKO	PGCKO	114	114	0	1	1	nan	5366	940.0	609.0	1.0	2.970026070588669	0.9519266002596724	0.0	0.27412515964240103	0.1098724890110832	192.2510492247749	177.5894140989265	18.24828759089466	5.120694014427262	4.47213595499958	75.92687644067637	58.89153552391337	50.960931409063285	783.4039999999969	0.5899296394019349	42.85098132118583	545.5686419829726	0.05882352963089943	0.02352941408753395	6.828641741218103	0.38823530077934265	0.38823530077934265	0.06633278842288828	0.10167138315001353	0.08235294371843338	0.0313725508749485	0.0313725508749485	0.04280049416837166	0.056033529432497814	0.125490203499794	973.9160149716043	630.9103220618277	0.0	971.1352963101007
2	68	nan	0	PGCKO	PGCKO	114	114	0	1	1	nan	93	434.0	639.0	1.0	8.108726316300134	0.7399455337150755	0.0	0.16034482758620688	0.048421334109340235	36.3792305229859	28.861739379323623	1.0	1.0	1.0	18.330463233452154	24.471100131121815	75.01734693802975	155.35599999999982	0.21627906976744182	2.643137328326702	2.643137328326702	0.027450980618596077	0.003921568393707275	0.4235148125009871	0.04313725605607033	0.04313725605607033	0.028420831487383894	0.028420831487383894	0.027450980618596077	0.019607843831181526	0.019607843831181526	0.0051966946054701575	0.0051966946054701575	0.0313725508749485	442.14688423761095	638.9540059380325	0.0	442.4623655913978
2	69	nan	0	PGCKO	PGCKO	114	114	0	1	1	nan	90	463.0	624.0	1.0	6.240694081439675	0.4989885398041301	0.0	0.17857142857142858	0.04817748594184838	28.609897396272302	23.706539182259394	1.4142135623730951	1.0046023729152567	1.0	18.384776310850235	24.793582659111273	13.887663942937843	153.216	0.24128686327077747	2.3529412392526865	2.372549083083868	0.0235294122248888	0.003921568393707275	0.32246313743276134	0.04313725605607033	0.04313725605607033	0.026437542014075128	0.026361656478709646	0.027450980618596077	0.019607843831181526	0.019607843831181526	0.005176180079230006	0.005196889326948262	0.027450980618596077	457.58842978211334	632.2545454741725	0.0	457.5
2	70	nan	0	PGCKO	PGCKO	114	114	0	1	1	nan	130	1463.0	619.0	1.0	5.599716596459968	0.7083678916283115	0.0	0.20186335403726707	0.05585988587432866	35.19551311728137	28.792360097775937	2.8284271247461903	1.1282476459335156	1.0	21.705109184380582	24.842521261411882	-64.7617187996327	171.0119999999998	0.26	4.662745237350464	6.070588417351246	0.0313725508749485	0.011764705181121826	1.7562275388201674	0.08627451211214066	0.10196078568696976	0.04200671385000418	0.04669683397962497	0.04313725605607033	0.027450980618596077	0.027450980618596077	0.012919665558005765	0.017432557360103226	0.054901961237192154	1459.1350129219145	626.2021963857914	0.0	1458.0923076923077
2	71	nan	0	PGCKO	PGCKO	114	114	0	1	1	nan	157	1477.0	624.0	1.0	6.280043627663026	0.7562246895589421	0.0	0.1699134199134199	0.0441785920851709	41.93457533746108	34.0147027033899	2.8284271247461903	1.1328047105492376	1.0	25.22370500377863	27.438296677188838	17.14996961861452	211.3239999999996	0.2544570502431118	5.847058994695544	7.1411766689270735	0.03921568766236305	0.00784313678741455	1.7593322057463636	0.07058823853731155	0.07450980693101883	0.04331154810885588	0.045485201712911295	0.04313725605607033	0.027450980618596077	0.027450980618596077	0.010335526782641413	0.011412743556737758	0.054901961237192154	1485.3042285127035	631.511257579417	0.0	1486.3949044585988
2	72	nan	0	PGCKO	PGCKO	114	114	0	1	1	nan	2996	527.0	575.0	1.0	2.659492975588659	0.9524102750613637	0.0	0.41657397107897665	0.12461301561386877	136.02614434005037	126.14673994994877	13.0	4.339900924110302	4.0	48.4036520094451	41.46336337611537	80.41875241796058	549.6599999999983	0.6059870550161812	26.960784826427698	244.9803989045322	0.05882352963089943	0.0156862773001194	2.3713268631982096	0.239215686917305	0.2862745225429535	0.059647754040769246	0.0817691585128612	0.07058823853731155	0.0313725508749485	0.0313725508749485	0.0285846055743871	0.035666768897812805	0.0941176488995552	534.3151912902027	613.3016327650527	0.0	533.2389853137516
2	73	nan	0	PGCKO	PGCKO	114	114	0	1	1	nan	4217	693.0	677.0	1.0	1.4918897099909223	0.8460973377810264	-1.0	0.48249427917620136	0.2835534639555856	111.5301461226102	111.83022847155415	22.0	6.957614760787571	6.0	65.09560447848939	59.44873741026281	-46.3398595386507	432.30399999999906	0.7937882352941177	31.760785046964884	643.219624619931	0.06666667014360428	0.0470588281750679	5.644217830866753	0.3294117748737335	0.800000011920929	0.08701584944373941	0.15253014574814583	0.10588235408067703	0.019607843831181526	0.019607843831181526	0.0674979263981522	0.12203320441031601	0.20000000298023224	697.9646447717773	665.4084050189722	0.0	703.5190894000474
2	74	nan	0	PGCKO	PGCKO	114	114	0	1	1	nan	770	1284.0	646.0	1.0	5.415243947767096	0.9808589488533382	0.0	0.2	0.11062443932671562	101.00122313093195	82.92767933567175	9.433981132056603	2.7883480809451022	2.23606797749979	23.832924679006283	19.666917723518882	38.17612030636378	295.74999999999915	0.5439773931472978	12.847059149295092	67.4000017978251	0.05882352963089943	0.023529410362243652	2.0911430899268857	0.24705882370471954	0.24705882370471954	0.058931463987592164	0.08753246986730533	0.07450980693101883	0.019607843831181526	0.019607843831181526	0.04060311981410495	0.04353401623483911	0.10784313827753067	1301.6530517618185	661.304590711807	0.0	1303.7012987012988
2	75	nan	0	PGCKO	PGCKO	114	114	0	1	1	nan	84	589.0	650.0	1.0	7.910887169838824	0.6181103136035894	0.0	0.1826086956521739	0.050923824015041	32.36410420503184	25.238858928247925	1.0	1.0	1.0	18.412686578200017	25.44114297688695	-25.024179838973946	143.974	0.21846553966189858	1.9647059384733438	1.9647059384733438	0.019607843831181526	0.003921568393707275	0.9229324416108554	0.0313725508749485	0.0313725508749485	0.02338935641039695	0.02338935641039695	0.0235294122248888	0.01568627543747425	0.01568627543747425	0.004704576151892837	0.004704576151892837	0.027450980618596077	578.612774484291	653.5968063943332	0.0	578.1666666666666
2	76	nan	0	PGCKO	PGCKO	114	114	0	1	1	nan	146	1496.0	648.0	1.0	7.422487799324695	0.7116543787336856	0.0	0.17980295566502463	0.030245593362274052	42.98530287358668	36.235341863986875	1.0	1.0	1.0	24.981993515330196	30.198453946664728	45.22859690424372	246.2919999999995	0.2153392330383481	2.9568628519773483	2.9568628519773483	0.01568627543747425	0.003921568393707275	2.652194252320875	0.03921568766236305	0.03921568766236305	0.020252485287516084	0.020252485287516084	0.01568627543747425	0.007843137718737125	0.007843137718737125	0.006426237607679405	0.006426237607679405	0.027450980618596077	1507.7586205990633	664.6034482067424	0.0	1505.7876712328766
2	77	nan	0	PGCKO	PGCKO	114	114	0	1	1	nan	3629	932.0	676.0	1.0	1.91888815318931	0.8453831933274413	-1.0	0.3916468810705806	0.13013511543790743	117.27744789334214	132.5745073534124	13.601470508735444	4.368152265292816	4.0	66.44464680550955	62.644960080962065	27.384977722509756	591.9719999999982	0.6606590205716366	40.141177371144295	372.61177472025156	0.05882352963089943	0.027450982481241226	4.412536142831166	0.3764705955982208	0.4313725531101227	0.08092979308698446	0.10267615726653391	0.08627451211214066	0.04313725605607033	0.03921568766236305	0.05420593258281597	0.054116022816783536	0.12941177189350128	948.20698621434	666.5797971040502	0.0	944.634334527418
2	78	nan	0	PGCKO	PGCKO	114	114	0	1	1	nan	8324	800.0	669.0	1.0	1.9206698381344205	0.9040669822692898	0.0	0.3665022895385699	0.15978872134037644	185.18842200648297	166.0752841334315	24.698178070456937	8.153902088312899	7.0	99.39218723662378	79.1478268887639	-60.65459796684616	809.0919999999971	0.5864862960614388	46.98039314709604	888.0745336394757	0.06666667014360428	0.027450978755950928	3.5830051300282797	0.47058823704719543	0.5568627715110779	0.07107472488214227	0.1066884350840312	0.09019608050584793	0.019607843831181526	0.019607843831181526	0.0543542251013897	0.05657565335763614	0.12941177189350128	817.7366322525407	645.1960134032129	0.0	814.1655454108602
2	79	nan	0	PGCKO	PGCKO	114	114	0	1	1	nan	88	1187.0	671.0	1.0	6.426206253726125	0.5684476081330578	0.0	0.18333333333333332	0.05547809909919144	29.3348404416216	23.345235059857504	1.0	1.0	1.0	19.0	24.134344211134387	1.8564765814192432	141.184	0.24615384615384617	1.8509804606437683	1.8509804606437683	0.01568627543747425	0.003921568393707275	1.2456840692526296	0.03921568766236305	0.03921568766236305	0.021033868870951912	0.021033868870951912	0.019607843831181526	0.01568627543747425	0.01568627543747425	0.005737424940398993	0.005737424940398993	0.027450980618596077	1177.9449152525146	671.5402541901284	0.0	1177.2954545454545
2	80	nan	0	PGCKO	PGCKO	114	114	0	1	1	nan	871	1312.0	684.0	1.0	3.4609234373165068	0.9566929474313752	0.0	0.28956117021276595	0.12847169101411945	84.02532308496161	73.23933369440222	9.0	3.0798555171364916	2.8284271247461903	24.582032937404904	24.459684138004626	30.67725500016041	291.8839999999993	0.6120871398453972	14.741176810115576	88.03921819478273	0.07058823853731155	0.0313725471496582	0.708595957625551	0.2823529541492462	0.2823529541492462	0.06640169734286296	0.10107832169320635	0.09803921729326248	0.01568627543747425	0.01568627543747425	0.04359410882774769	0.04434716415264092	0.1303921639919281	1295.3732739448162	673.9588864086091	0.0	1294.8955223880596
2	81	nan	0	PGCKO	PGCKO	114	114	0	1	1	nan	2098	1373.0	630.0	1.0	2.105810089746925	0.8975422875221946	0.0	0.4356312292358804	0.1156537056516491	96.92391503919829	86.02325267042627	11.180339887498949	3.9607651437359634	3.605551275463989	49.28365484635689	42.736505481161394	75.84058577495887	477.44999999999845	0.5647375504710633	17.57254932075739	149.87843545153737	0.054901961237192154	0.011764708906412125	2.7168140920159587	0.07058823853731155	0.19607843458652496	0.04723803580848761	0.07143872042494631	0.06666667014360428	0.019607843831181526	0.019607843831181526	0.010407765238533425	0.025577156300220682	0.0784313753247261	1372.2178235929503	647.6509066048461	0.0	1372.9389895138227
2	82	nan	0	PGCKO	PGCKO	114	114	0	1	1	nan	1289	830.0	690.0	1.0	1.9134096606436504	0.8983956633774927	0.0	0.40130759651307596	0.1424346089721522	72.49385003324404	80.95060222135473	11.045361017187261	3.9580699885193398	3.605551275463989	32.867252330529716	31.838357426982665	-16.64040694785515	337.2279999999993	0.591148819078193	13.333333648741245	105.94902261719108	0.054901961237192154	0.0156862773001194	5.20509976534803	0.1568627506494522	0.250980406999588	0.052287582936240175	0.08219474213901558	0.07058823853731155	0.019607843831181526	0.019607843831181526	0.02583438687145449	0.04110159870682346	0.09705882519483566	839.967020788193	687.5820779538227	0.0	844.9635376260667
2	83	nan	0	PGCKO	PGCKO	114	114	0	1	1	nan	7347	1086.0	654.0	1.0	1.5132641966887168	0.8359349669564077	0.0	0.5432564330079858	0.18977171393727735	147.24984106018002	147.95945390545344	24.041630560342615	7.849493697005335	7.0710678118654755	90.13830369550699	80.81491054896497	-82.05769375335981	697.4999999999974	0.7690375255142098	49.77647181600332	776.3098241686821	0.062745101749897	0.02352941408753395	9.622856274896337	0.6196078658103943	0.6274510025978088	0.0859697267979332	0.10566351220480225	0.08235294371843338	0.027450980618596077	0.027450980618596077	0.096959413055417	0.07633909386198462	0.11372549086809158	1072.64698246086	700.7434771701317	0.0	1076.6482918197903
2	84	nan	0	PGCKO	PGCKO	114	114	0	1	1	nan	3909	504.0	697.0	1.0	1.6291393063181594	0.8292660987006838	0.0	0.5552556818181819	0.22143048357010478	110.9985081591671	111.40017953306898	17.0	5.631276960203562	5.0	61.344063547275	62.03195474029273	9.480322402727445	470.9979999999986	0.7192272309107636	44.600001050159335	721.2862941399217	0.07058823853731155	0.0627450980246067	10.280069719378856	0.9254902005195618	0.9254902005195618	0.11234257191475903	0.1845193896495067	0.12156862765550613	0.0235294122248888	0.019607843831181526	0.14023943022251498	0.16493021840212957	0.23529411852359772	513.9445652382037	695.1176873550473	0.0	524.2141212586339
2	85	nan	0	PGCKO	PGCKO	114	114	0	1	1	nan	3529	863.0	736.0	1.0	1.5900565132377193	0.8661511730700536	-2.0	0.39545047064096817	0.20662811681661222	106.77309604723341	116.10340218959993	18.0	5.867260756566379	5.0	62.00098346977661	53.36328194262384	-41.42393713814363	463.2719999999987	0.653700101880152	32.01960863918066	345.53334257006645	0.062745101749897	0.027450978755950928	3.5785112805094053	0.2862745225429535	0.2862745225429535	0.0833843974978663	0.09791253685748554	0.09019608050584793	0.0313725508749485	0.0313725508749485	0.04440106774184948	0.04171408699671343	0.12156862765550613	870.1022800760354	725.0090000265394	0.0	869.8367809577784
2	86	nan	0	PGCKO	PGCKO	114	114	0	1	1	nan	2863	932.0	703.0	1.0	1.9286760922205946	0.8823733499774038	0.0	0.43300060496067755	0.24121381365583883	107.14085257549128	113.11056537742175	14.0	4.762302161519306	4.242640687119285	56.43153331572716	50.41512462165773	-4.855357884373364	386.20199999999863	0.757006874669487	30.18823606148362	326.1333420202136	0.0784313753247261	0.0313725546002388	2.0274301918285453	0.27450981736183167	0.30980393290519714	0.09375228590522863	0.1139131477541787	0.10588235408067703	0.0313725508749485	0.0313725508749485	0.05147507799810556	0.0460955370850021	0.1411764770746231	958.7922779161158	709.9786566470998	0.0	960.6213761788334
2	87	nan	0	PGCKO	PGCKO	114	114	0	1	1	nan	94	1228.0	713.0	1.0	7.54070139606209	0.7894201053963135	0.0	0.17407407407407408	0.04979991440778057	36.22860807855929	29.274562336608895	1.0	1.0	1.0	17.0	22.23905131026171	7.404943416176122	154.01199999999997	0.2344139650872818	2.4980392903089523	2.4980392903089523	0.0235294122248888	0.003921570256352425	0.9314659713388553	0.03921568766236305	0.03921568766236305	0.026574886067116513	0.026574886067116513	0.027450980618596077	0.019607843831181526	0.019607843831181526	0.004858943993127741	0.004858943993127741	0.0313725508749485	1234.0989011720724	708.0816326688719	0.0	1233.2021276595744
2	88	nan	0	PGCKO	PGCKO	114	114	0	1	1	nan	3075	1331.0	754.0	1.0	1.3939837776471358	0.705081477665313	0.0	0.4946911196911197	0.17406029810843357	85.11903235633596	84.64632301523794	13.45362404707371	4.812294658389395	4.242640687119285	67.07026525214447	60.360144504533764	79.88207328711309	471.1699999999984	0.6946797695696375	22.341176867485046	247.90981042571366	0.05882352963089943	0.0156862773001194	1.5338514514757133	0.24705882370471954	0.250980406999588	0.058029030824636486	0.08062107656120769	0.07450980693101883	0.01568627543747425	0.01568627543747425	0.02910729280944251	0.030147970210170225	0.09803921729326248	1324.8396001168944	728.6123827593219	0.0	1323.4669918699187
2	89	nan	0	PGCKO	PGCKO	114	114	0	1	1	nan	9266	1175.0	710.0	1.0	1.2589495598749085	0.6843903682341976	0.0	0.5407329598506069	0.2788916184424689	139.02546730914924	157.8670326572334	25.942243542145693	9.155617474668023	8.246211251235321	117.48370074535588	101.36566234427445	-47.461501746956095	646.1499999999977	0.7570570693247273	62.46274672821164	1208.1372854597867	0.06666667014360428	0.0313725471496582	8.785842417163686	0.8784313797950745	1.0	0.11419149310459166	0.1303839073451097	0.09019608050584793	0.0313725508749485	0.019607843831181526	0.12831963961177165	0.1426211976028535	0.13333334028720856	1155.990710032117	724.7165073126838	0.0	1154.669004964386
2	90	nan	0	PGCKO	PGCKO	114	114	0	1	1	nan	92	601.0	728.0	1.0	6.971288214410287	0.7203282223413887	0.0	0.16428571428571428	0.04790067460278811	33.23219970229114	27.459060435491963	1.0	1.0	1.0	16.846153846153847	23.05096267491029	4.866855476316283	155.35599999999997	0.23834196891191708	1.698039285838604	1.698039285838604	0.01568627543747425	0.0	0.4146105495652517	0.027450980618596077	0.027450980618596077	0.01845694875911526	0.01845694875911526	0.01568627543747425	0.01568627543747425	0.01568627543747425	0.0038151826304858062	0.0038151826304858062	0.019607843831181526	589.4064665539526	732.2240184827604	0.0	589.8152173913044
2	91	nan	0	PGCKO	PGCKO	114	114	0	1	1	nan	91	1394.0	728.0	1.0	7.5534864879637835	0.5494874143637851	0.0	0.17234848484848486	0.04877771498918443	32.12851915624478	24.596747752497688	1.0	1.0	1.0	19.44024374649343	26.84344180926983	-68.10049935499832	153.11399999999998	0.21487603305785125	2.2078432124108076	2.2078432124108076	0.019607843831181526	0.003921568393707275	1.232138106313364	0.03921568766236305	0.03921568766236305	0.024262013323195688	0.024262013323195688	0.0235294122248888	0.01568627543747425	0.01568627543747425	0.005782009809122325	0.005782009809122325	0.027450980618596077	1388.4138543264303	739.6483126397279	0.0	1389.5054945054944
2	92	nan	0	PGCKO	PGCKO	114	114	0	1	1	nan	261	553.0	758.0	1.0	3.7153343202066904	0.7923232123752703	0.0	0.23901098901098902	0.05599574614549405	42.42600439668225	44.10215414239989	4.242640687119285	1.4266881080246863	1.0	21.019038988498025	25.884171940437152	-57.370226021482544	242.01799999999957	0.3524645509790682	7.9254904091358185	13.905882757157087	0.03921568766236305	0.011764705181121826	2.0316052638826885	0.10196078568696976	0.10196078568696976	0.046896392953466384	0.05327924428029535	0.054901961237192154	0.027450980618596077	0.027450980618596077	0.014774246890308351	0.015871698440225103	0.062745101749897	548.8401015307257	753.1683586825058	0.0	549.7662835249042
2	93	nan	0	PGCKO	PGCKO	114	114	0	1	1	nan	4320	679.0	718.0	1.0	1.4821270335820147	0.8509536936768681	0.0	0.5413533834586466	0.23545264053175294	112.87562314892638	113.95174417269794	19.0	6.9115193546961775	6.324555320336759	68.30815057480785	59.28687328001803	3.5274024041630168	480.1699999999985	0.7157057654075547	30.086275205016136	625.164723251015	0.05882352963089943	0.0313725508749485	10.772343093117774	0.3607843220233917	0.7764706015586853	0.07636110458125923	0.1447140563081053	0.08235294371843338	0.01568627543747425	0.01568627543747425	0.06832240346719276	0.13982417242661352	0.1725490242242813	693.9314000363026	719.4997333937476	0.0	704.0400462962963
2	94	nan	0	PGCKO	PGCKO	114	114	0	1	1	nan	6905	431.0	704.0	1.0	1.2995736208524942	0.7983599469059223	0.0	0.5802521008403362	0.24917510768246706	129.28645322004465	134.52509059651288	22.02271554554524	7.900859527758503	7.0710678118654755	84.77538686843447	77.85378540120948	51.32993797957559	590.111999999998	0.8179825860332879	46.93333442509174	1322.529443450272	0.07058823853731155	0.0470588244497776	7.583337211074077	1.0	1.0	0.09500674984836385	0.19153214242581781	0.10588235408067703	0.0	0.0	0.1313139024488375	0.19388991102031705	0.23529411852359772	457.37855560882645	711.9331435613742	0.0	454.0136133236785
2	95	nan	0	PGCKO	PGCKO	114	114	0	1	1	nan	3720	895.0	752.0	1.0	1.2531956832230562	0.5103783628768945	0.0	0.4819277108433735	0.30389244838394586	82.50588592789757	95.0789145920377	16.278820596099706	5.994238376157499	5.656854249492381	63.605011897346095	70.95093296780945	51.888038189945256	392.2079999999988	0.8024158757549612	27.42745167762041	477.43530701845884	0.08235294371843338	0.03529411554336548	3.574676759409721	0.25882354378700256	0.5058823823928833	0.08652192958239878	0.12834282446732764	0.10980392247438431	0.03921568766236305	0.03529411926865578	0.04256424275186438	0.06932072542201337	0.15294118225574493	913.3971875945551	748.7918288990899	0.0	916.0591397849462
2	96	nan	0	PGCKO	PGCKO	114	114	0	1	1	nan	130	1435.0	746.0	1.0	4.368501125463525	0.673684736481188	-1.0	0.20833333333333334	0.03951626837825133	30.613544737555625	26.248809496813376	1.4142135623730951	1.0095587745163022	1.0	20.615528128088304	22.623986940721288	23.024159332547868	203.3239999999997	0.28415300546448086	2.239215787500143	2.286274613812566	0.01568627543747425	0.0	0.08464694235238676	0.0235294122248888	0.0235294122248888	0.017631620374016874	0.0175867277985582	0.01568627543747425	0.0117647061124444	0.0117647061124444	0.003146274343194033	0.0031234466551068184	0.019607843831181526	1425.7975986400972	751.3910806106119	0.0	1425.876923076923
2	97	nan	0	PGCKO	PGCKO	114	114	0	1	1	nan	3688	1020.0	734.0	1.0	1.3154910803725406	0.7667466011072037	0.0	0.4824699110413396	0.25287757651558773	93.41219074412751	97.0051545022222	20.591260281974	7.0197257847515395	6.0	53.48381562005642	59.9659447302966	-23.6099744650166	428.09999999999866	0.7986141186660892	39.66666769422591	661.6902160886675	0.062745101749897	0.027450982481241226	14.601809816350908	0.6235294342041016	0.8588235378265381	0.11431316338393634	0.17941708679193805	0.08627451211214066	0.019607843831181526	0.019607843831181526	0.1262254958291514	0.1835277808396268	0.21176470816135406	1017.370032831319	734.5496974351382	0.0	1003.8194143167028
2	98	nan	0	PGCKO	PGCKO	114	114	0	1	1	nan	1185	535.0	731.0	1.0	2.095678411451188	0.7023940697877357	0.0	0.422008547008547	0.18308789350171123	64.73275165138898	63.51377803280167	8.06225774829855	2.8465796542169173	2.8284271247461903	43.015623934089625	46.076014647948604	-64.41229771941944	285.1899999999994	0.5714974680491922	16.61568675003946	93.19215965084732	0.05882352963089943	0.013725493103265762	3.273966711381309	0.250980406999588	0.250980406999588	0.06809707684442401	0.07864317270113698	0.07254902273416519	0.027450980618596077	0.027450980618596077	0.034771060681912803	0.030252734741465316	0.09019608050584793	524.6740447453444	744.5029877184649	0.0	522.9940928270042
2	99	nan	0	PGCKO	PGCKO	114	114	0	1	1	nan	982	706.0	776.0	1.0	1.3495482919719843	0.7203536029150448	0.0	0.5114583333333333	0.16821956270019567	47.72344143922844	47.095647357266465	11.180339887498949	3.9510781122659577	3.605551275463989	34.76426867716082	33.1013136077275	76.71809025644222	270.84599999999944	0.72020535386872	10.478431653231382	94.97255173698068	0.062745101749897	0.0313725508749485	1.4692706191527454	0.16078431904315948	0.21176470816135406	0.0534613859858744	0.09671339280751597	0.09019608050584793	0.019607843831181526	0.019607843831181526	0.026368575596596007	0.04177874017227834	0.12941177189350128	702.694855062548	770.1256916581436	0.0	701.4338085539715
2	100	nan	0	PGCKO	PGCKO	114	114	0	1	1	nan	4754	778.0	761.0	1.0	1.1319228132108285	0.6644071440878544	0.0	0.6071519795657727	0.4293203956315452	93.638191564059	96.89685237405806	24.698178070456937	8.425409750263585	7.211102550927978	67.91917291966703	69.98245228176809	-47.257725810569845	373.02999999999895	0.8842183576676277	25.79607905820012	587.2470745891333	0.0784313753247261	0.0313725471496582	3.709484650202696	0.2823529541492462	0.4313725531101227	0.08430091195490236	0.12352694038475669	0.10588235408067703	0.03921568766236305	0.03921568766236305	0.051260824546668804	0.06229194725341177	0.14901961386203766	768.7357627523972	766.0164676481355	0.0	771.7379049221709
2	101	nan	0	PGCKO	PGCKO	114	114	0	1	1	nan	93	565.0	770.0	1.0	6.57884044624277	0.6986050537100376	0.0	0.16847826086956522	0.051862138133816835	32.12844341294049	25.80697580112788	1.4142135623730951	1.008907818545658	1.0	18.2	22.988142143887604	51.437366205921094	150.11400000000003	0.24313725490196078	2.094117719680071	2.1411765441298485	0.01568627543747425	0.003921568393707275	0.8887051324519532	0.04313725605607033	0.04313725605607033	0.023012282633846932	0.023023403700320952	0.0235294122248888	0.01568627543747425	0.01568627543747425	0.006633981910785931	0.0065626898328242774	0.027450980618596077	574.8516483742853	777.2399267478324	0.0	574.494623655914
2	102	nan	0	PGCKO	PGCKO	114	114	0	1	1	nan	2404	1553.0	768.0	1.0	3.0099797392567953	0.957956095668355	0.0	0.3320900676889073	0.10453257735892607	130.26592234201513	127.01181047445942	11.180339887498949	3.7637803674413277	3.08113883008419	51.13676709377894	37.37522475876822	-84.24574292504828	537.5839999999986	0.5564170813563246	24.274510245770216	166.90196522697806	0.054901961237192154	0.011764705181121826	1.671816542403432	0.11764705926179886	0.21960784494876862	0.05382374777332642	0.06942677422087273	0.06666667014360428	0.01568627543747425	0.01568627543747425	0.015087826898719134	0.01976789071735496	0.0784313753247261	1552.205310147271	746.5519266774982	0.0	1551.7341930116472
2	103	nan	0	PGCKO	PGCKO	114	114	0	1	1	nan	88	583.0	800.0	1.0	6.783482019499652	0.7411005711864839	0.0	0.17153996101364521	0.05033874213122504	32.39819947122943	26.30589287593181	1.0	1.0	1.0	17.65045216243656	21.751957704533922	-72.5343258955761	148.21599999999992	0.2430939226519337	2.160784376785159	2.160784376785159	0.019607843831181526	0.003921570256352425	0.8628073330835212	0.03921568766236305	0.03921568766236305	0.024554367918013173	0.024554367918013173	0.027450980618596077	0.01568627543747425	0.01568627543747425	0.006380957620009171	0.006380957620009171	0.027450980618596077	586.0816696988732	791.9836660907409	0.0	585.375
2	104	nan	0	PGCKO	PGCKO	114	114	0	1	1	nan	3969	617.0	802.0	1.0	1.564757519984881	0.7801308080018762	0.0	0.4437611806797853	0.16226181115710053	106.45711414613213	105.4229576515476	20.8806130178211	5.991809695111859	4.47213595499958	75.58810075408533	66.60132011884161	-15.523091440086482	554.4179999999981	0.6590833610096314	32.921569269150496	407.06667779013515	0.05980392266064882	0.027450982481241226	4.831654397906213	0.34117648005485535	0.34117648005485535	0.07019524364424412	0.10256152123712148	0.08627451211214066	0.03921568766236305	0.03921568766236305	0.04642263151283173	0.05167384327043617	0.13333334028720856	634.7767673118614	797.0661355351954	0.0	637.7228521038045
2	105	nan	0	PGCKO	PGCKO	114	114	0	1	1	nan	3781	1206.0	765.0	1.0	1.3407880371129868	0.7503315879749022	0.0	0.4812269313987527	0.2679859753032494	94.65459959322864	97.01546268507923	21.470910553583888	7.916585769547114	7.211102550927978	73.072039616194	62.57252600098963	1.778342350715801	421.0679999999986	0.7637612362387636	35.12941264733672	646.1176642365754	0.06666667014360428	0.03921568766236305	9.035861678833834	0.8313725590705872	0.9490196108818054	0.10645276559799006	0.17088539122892762	0.0941176488995552	0.019607843831181526	0.019607843831181526	0.1572921997721499	0.17092762287248403	0.2078431397676468	1189.4561361966403	769.9852148571624	0.0	1197.6421581592172
2	106	nan	0	PGCKO	PGCKO	114	114	0	1	1	nan	4746	1047.0	778.0	1.0	1.9334788949040467	0.9284561615166924	0.0	0.5022222222222222	0.2516460215207605	143.0536659437135	138.49548729110273	22.67156809750927	6.975512369771154	5.830951894845301	60.9806690001122	53.13613916495971	-13.579486191835137	486.8259999999987	0.7747938943759692	39.419608756899834	544.1294262818992	0.06666667014360428	0.03921568766236305	2.27465308087556	0.2823529541492462	0.3490196168422699	0.09521644627270491	0.11465011088957	0.09803921729326248	0.03921568766236305	0.03921568766236305	0.054957245790428745	0.06004227409344423	0.14901961386203766	1013.8726513995916	787.4773374306569	0.0	1015.6677201854193
2	107	nan	0	PGCKO	PGCKO	114	114	0	1	1	nan	4934	858.0	777.0	1.0	1.244808090975524	0.7478732997736541	0.0	0.48909595559080093	0.39968369786152297	104.04167777293496	115.83609109426992	20.0	7.829493125403925	7.0710678118654755	71.87372673805781	69.06718268014687	61.15065699180468	393.8639999999985	0.842626590385108	40.83921690657735	820.9490414783359	0.10588235408067703	0.0470588281750679	0.515424151667498	0.3764705955982208	0.5215686559677124	0.12923802818537136	0.1663861048800843	0.14901961386203766	0.03921568766236305	0.03921568766236305	0.07398391409570296	0.08220418488169703	0.2078431397676468	873.5555406652348	798.7540961223368	0.0	873.2586137008512
2	108	nan	0	PGCKO	PGCKO	114	114	0	1	1	nan	66	1186.0	800.0	1.0	6.033274964122299	0.6464672300639945	0.0	0.22916666666666666	0.06361930739168863	25.359104751706546	21.400934559032695	1.0	1.0	1.0	14.68739296795459	19.34751986672825	-52.93072663314648	114.17800000000003	0.275	1.7411765232682228	1.7411765232682228	0.019607843831181526	0.003921570256352425	1.1373425988569215	0.03921568766236305	0.03921568766236305	0.026381462473760952	0.026381462473760952	0.027450980618596077	0.01568627543747425	0.01568627543747425	0.006126654474656574	0.006126654474656574	0.0313725508749485	1194.594594619257	799.4527026802087	0.0	1193.6060606060605
2	109	nan	0	PGCKO	PGCKO	114	114	0	1	1	nan	1424	1304.0	826.0	1.0	1.5066677639375239	0.8549533444570827	0.0	0.43815384615384617	0.2595511927328631	65.56320676130542	69.35416353759881	16.76305461424021	5.399282818430792	4.242640687119285	34.95634196864305	34.00795695551122	58.28120072579467	262.5719999999995	0.7716066106746139	10.12549034692347	108.20392451994121	0.054901961237192154	0.011764708906412125	2.221532541628436	0.062745101749897	0.27450981736183167	0.048680242052516684	0.07598590205052051	0.06666667014360428	0.019607843831181526	0.019607843831181526	0.009101707973502812	0.034889769355056104	0.08627451211214066	1301.6042331098663	820.3450637969413	0.0	1299.7556179775281
2	110	nan	0	PGCKO	PGCKO	114	114	0	1	1	nan	3985	1426.0	801.0	1.0	1.9114283748517022	0.7877019821920546	0.0	0.359009009009009	0.09775189486816688	118.39126999921747	133.13526955694348	14.7648230602334	4.6422328020003905	4.0	70.7239323807646	72.93570912577809	52.11496196846416	715.7419999999973	0.6181169536218396	30.262745641171932	411.88628532737494	0.05882352963089943	0.027450982481241226	1.2506405700064112	0.1764705926179886	0.4000000059604645	0.052448432653677525	0.10335916821264114	0.08235294371843338	0.019607843831181526	0.019607843831181526	0.018059756585223536	0.06278427533983152	0.12156862765550613	1434.149441593038	797.8666298445254	0.0	1433.3269761606023
2	111	nan	0	PGCKO	PGCKO	114	114	0	1	1	nan	66	1517.0	811.0	1.0	6.198060621022339	0.8903502108691252	0.0	0.25	0.06701459163422184	29.415282761990657	23.194827009486403	1.0	1.0	1.0	9.302042786399126	13.3920808623319	3.8013542365548374	111.24800000000003	0.32038834951456313	1.160784361883998	1.160784361883998	0.01568627543747425	0.003921568393707275	0.2309966889722795	0.0235294122248888	0.0235294122248888	0.01758764184672724	0.01758764184672724	0.01568627543747425	0.0117647061124444	0.0117647061124444	0.0032911187710119526	0.0032911187710119526	0.019607843831181526	1528.3783783481504	810.8783783874642	0.0	1528.2878787878788
2	112	nan	0	PGCKO	PGCKO	114	114	0	1	1	nan	3847	446.0	799.0	1.0	1.7641734882629876	0.8315827114566006	0.0	0.4403617216117216	0.1916502780249167	114.75202763040903	119.80818002123227	18.027756377319946	5.524986094836346	5.0	67.97646651599361	63.733382964655924	29.351802104307716	502.2399999999986	0.6836072856508218	52.89019723981619	457.77648194506764	0.06666667014360428	0.0313725471496582	12.93200496226604	1.0	1.0	0.12533222094743174	0.11899570625034252	0.09019608050584793	0.027450980618596077	0.027450980618596077	0.1447860591580691	0.10092987908158124	0.12941177189350128	473.572220361495	812.6806815318894	0.0	465.85235248245385
2	113	nan	0	PGCKO	PGCKO	114	114	0	1	1	nan	1251	705.0	799.0	1.0	1.6034767683615987	0.7293352328400928	0.0	0.48189522342064717	0.2654371110906906	58.948558072651736	59.033888572581766	10.198039027185569	3.5043375665444563	3.0	35.85339095098137	40.33003924193681	80.0153350682592	243.36199999999954	0.7376179245283018	17.274510230869055	131.20000344142318	0.07450980693101883	0.027450978755950928	1.0856126291359407	0.1725490242242813	0.24705882370471954	0.0842659035652149	0.10487610187164123	0.10196078568696976	0.04313725605607033	0.04313725605607033	0.03177789372737646	0.03769347664213704	0.12941177189350128	712.7324246671047	810.4569284879946	0.0	713.6570743405276
2	114	nan	0	PGCKO	PGCKO	114	114	0	1	1	nan	4626	1110.0	792.0	1.0	1.3779943351205775	0.8071521217649703	0.0	0.5308089500860586	0.32837285065976035	109.55381089574888	122.20065466273084	24.515301344262525	8.21141553649985	6.708203932499369	70.20195665656225	64.67438056505495	49.466608197500676	420.7499999999988	0.7842007119850823	32.97647142410278	930.5255134254694	0.07450980693101883	0.05882352963089943	13.24477179157032	0.3764705955982208	1.0	0.0903464970523364	0.20115121345124717	0.11764705926179886	0.0313725508749485	0.0313725508749485	0.06335304096327928	0.1926727263403594	0.250980406999588	1106.6152669573228	789.5162758570199	0.0	1114.4249891915263
2	115	nan	0	PGCKO	PGCKO	114	114	0	1	1	nan	165	1476.0	823.0	1.0	4.754999666417298	0.7915763567506913	0.0	0.234375	0.05865738119111221	38.156691199385385	32.01562118716424	3.1622776601683795	1.2573580783764886	1.0	20.592194189509325	23.316419485971437	0.9281951106487314	188.01199999999983	0.31639501438159157	4.592156982049346	7.329411966726184	0.027450980618596077	0.013725491240620613	3.133500825510913	0.08627451211214066	0.08627451211214066	0.037640631000404476	0.044420678586219293	0.04117647185921669	0.019607843831181526	0.019607843831181526	0.016987643466296318	0.019183349326288037	0.05882352963089943	1473.226859292998	819.3846977135482	0.0	1470.2181818181818
2	116	nan	0	PGCKO	PGCKO	114	114	0	1	1	nan	2627	817.0	832.0	1.0	2.053367280517574	0.8888768298223481	0.0	0.40415384615384614	0.15864138609324874	106.39947480456793	107.15409464878138	11.661903789690601	4.10511336883255	3.605551275463989	55.339859052946636	48.746519804931964	82.72509387491748	456.16999999999877	0.6604651162790698	28.23137318342924	295.00785091891885	0.05882352963089943	0.019607845693826675	12.790572228450888	0.33725491166114807	0.5647059082984924	0.07448911130192412	0.11229838253479972	0.07450980693101883	0.03921568766236305	0.03921568766236305	0.05275507743921538	0.08798798693852102	0.12156862765550613	824.3931700064718	793.6769776856523	0.0	825.9040730871717
2	117	nan	0	PGCKO	PGCKO	114	114	0	1	1	nan	116	957.0	825.0	1.0	4.4760473798293505	0.5171660380272077	0.0	0.2510822510822511	0.07011867710217655	27.65786197857383	24.698178070456937	3.0	1.208254097806858	1.0	18.782971010998235	23.671951718257837	-72.57154173838858	144.18400000000003	0.30810092961487384	3.258823612704873	4.772549146786332	0.027450980618596077	0.011764707043766975	1.5745524024204136	0.05882352963089943	0.07058823853731155	0.03581124849126234	0.041142665058502864	0.03921568766236305	0.019607843831181526	0.019607843831181526	0.011033956688931259	0.014311787040072847	0.054901961237192154	954.8101889795407	821.396877553072	0.0	953.8879310344828
2	118	nan	0	PGCKO	PGCKO	114	114	0	1	1	nan	2198	1352.0	802.0	1.0	1.3346264399202101	0.7348317489205743	0.0	0.40568475452196384	0.20158081330271452	71.4596803490612	85.14693182963201	13.601470508735444	5.2782862678036	5.0	49.45134207643532	48.467488069651914	66.28724530519547	370.16399999999913	0.6904350557562431	15.894117956981063	180.37255410291255	0.05882352963089943	0.0156862773001194	1.0916741585662983	0.2549019753932953	0.25882354378700256	0.05616296097873167	0.08206212652543791	0.07450980693101883	0.01568627543747425	0.01568627543747425	0.031018702986671257	0.03271804331054349	0.0941176488995552	1353.2959887027857	788.2156973685013	0.0	1352.2156505914468
2	119	nan	0	PGCKO	PGCKO	114	114	0	1	1	nan	86	768.0	833.0	1.0	6.218669787726592	0.9199500910413858	0.0	0.19907407407407407	0.05203504927900562	34.38631961214072	27.85677655436824	1.0	1.0	1.0	10.875519439407162	13.480657859014084	18.487623609145427	144.11399999999998	0.31851851851851853	2.196078496053815	2.196078496053815	0.019607843831181526	0.003921570256352425	0.4704295614323449	0.0313725508749485	0.0313725508749485	0.025535796465742035	0.025535796465742035	0.027450980618596077	0.01568627543747425	0.01568627543747425	0.0045049119054202825	0.0045049119054202825	0.027450980618596077	757.2571428384831	827.7250000007422	0.0	757.4069767441861
2	120	nan	0	PGCKO	PGCKO	114	114	0	1	1	nan	1654	994.0	841.0	1.0	1.2525808231068654	0.6744373942918249	0.0	0.5654700854700855	0.332152411820839	58.393713497101615	68.35202996254024	12.041594578792296	4.4033789518605495	4.0	43.30560790100603	43.113949605152236	18.26140001112275	250.15199999999956	0.8	22.172549594193697	210.2235350087285	0.08627451211214066	0.035294122993946075	0.48121994361539977	0.30588236451148987	0.3529411852359772	0.10170894309263163	0.1271000816255916	0.11764705926179886	0.03529411926865578	0.03529411926865578	0.05995147151776117	0.056620782849075325	0.16078431904315948	996.2785643679142	831.9090044089575	0.0	995.9794437726723
2	121	nan	0	PGCKO	PGCKO	114	114	0	1	1	nan	4614	1199.0	849.0	1.0	1.3332596676860093	0.6952761600961167	0.0	0.47076828895010714	0.24216940303261753	101.485932650519	110.05907504608605	26.90724809414742	7.945656342508964	6.0	86.66074947875977	72.94227270860388	43.920382943860226	489.3099999999984	0.7424571566497709	32.2862752340734	414.61177545040846	0.05882352963089943	0.02352941408753395	3.907549991051518	0.3843137323856354	0.3843137323856354	0.07874701276603269	0.0898595092003486	0.0784313753247261	0.027450980618596077	0.027450980618596077	0.05345232014493498	0.04279468862254307	0.10980392247438431	1189.3065849656105	841.635737689271	0.0	1192.9286952752493
2	122	nan	0	PGCKO	PGCKO	114	114	0	1	1	nan	269	1548.0	825.0	1.0	3.321135322659669	0.8271441104605834	0.0	0.25281954887218044	0.08724397232168037	41.589256261182676	38.600518131237564	5.656854249492381	1.8875176512632645	1.4142135623730951	22.178538131447453	23.37274096189729	-21.73875066974258	196.83999999999975	0.4020926756352765	4.721568737179041	13.46666706725955	0.0313725508749485	0.00784314051270485	3.3266815812123594	0.06666667014360428	0.0941176488995552	0.03550051682089504	0.050061959357842196	0.05882352963089943	0.007843137718737125	0.007843137718737125	0.017320955590349706	0.019754891109149207	0.062745101749897	1545.8587652546466	821.8019802280232	0.0	1542.5762081784387
2	123	nan	0	PGCKO	PGCKO	114	114	0	1	1	nan	1401	536.0	813.0	1.0	1.634857030141303	0.855858689024499	0.0	0.5090843023255814	0.2694039583232907	67.77914773690723	72.069410986909	10.0	3.908490737889838	3.605551275463989	38.62357857472308	35.05603467538255	66.49922745270283	255.63599999999965	0.7572972972972973	16.38039255514741	144.26667065545917	0.06666667014360428	0.0313725471496582	2.515259851684683	0.3450980484485626	0.3529411852359772	0.07513941539058444	0.10297406899033489	0.09019608050584793	0.04313725605607033	0.04313725605607033	0.04812413454769107	0.05035662224120306	0.125490203499794	542.3915950767757	824.4980156639728	0.0	543.707351891506
2	124	nan	0	PGCKO	PGCKO	114	114	0	1	1	nan	2257	1395.0	809.0	1.0	1.8379618862018834	0.7819348105838626	0.0	0.37591605596269156	0.1194004643748018	87.11358430333053	93.00537618869137	12.727922061357855	4.255840961873728	3.605551275463989	57.77981808537968	54.30314224611855	54.33168654029334	487.3799999999985	0.6272929405225124	19.513725889846683	193.7019659038633	0.05882352963089943	0.019607845693826675	1.027240802917574	0.12941177189350128	0.24313725531101227	0.05162361346520286	0.08582275848642593	0.07450980693101883	0.01568627543747425	0.01568627543747425	0.019293919284448294	0.03481116886349661	0.10980392247438431	1399.093148963669	830.4637810132419	0.0	1398.3947718210013
2	125	nan	0	PGCKO	PGCKO	114	114	0	1	1	nan	1572	668.0	826.0	1.0	1.5433890091530031	0.6251591340076998	0.0	0.47079964061096136	0.24745858433184226	61.913178602598904	62.96824596572466	11.180339887498949	3.675788632990044	3.1622776601683795	46.63693975142016	48.323069600749974	58.65798185982048	282.5399999999993	0.7945413191811979	34.7176479883492	274.6274582259357	0.10980392247438431	0.05098039656877518	3.355175155129999	0.4941176474094391	0.5098039507865906	0.14836601704422736	0.17469940090708377	0.1568627506494522	0.04313725605607033	0.04313725605607033	0.08054407063770007	0.0872698746292579	0.21960784494876862	680.4638726422886	827.2576181761098	0.0	683.8008905852417
2	126	nan	0	PGCKO	PGCKO	114	114	0	1	1	nan	1612	511.0	847.0	1.0	1.7981890923010204	0.9118264981114201	0.0	0.5509227614490773	0.2890994934112722	79.3931440311002	76.53103945458993	11.40175425099138	4.452836957565849	4.123105625617661	36.67278712849821	32.596898771125566	85.45076375627437	264.7059999999995	0.7894221351616063	38.9176480807364	314.67451763153076	0.0784313753247261	0.05098038911819458	6.657014327758254	1.0	1.0	0.1760979551164543	0.19520751714114812	0.12156862765550613	0.03529411926865578	0.0313725508749485	0.2125239054723885	0.20376493935774817	0.20000000298023224	511.1878692232594	837.0739014183649	0.0	516.1234491315137
2	127	nan	0	PGCKO	PGCKO	114	114	0	1	1	nan	196	1480.0	828.0	1.0	3.4552055068273417	0.8229088833197173	0.0	0.2	0.07479713718601678	36.12876662806979	38.47076812334269	3.605551275463989	1.3715279015327888	1.0	19.924316258742188	20.527402814835103	58.85734485509827	181.46399999999974	0.3663551401869159	6.321568800136447	10.933333640918136	0.04313725605607033	0.011764705181121826	1.3642874680541182	0.09019608050584793	0.09019608050584793	0.049776132284538956	0.05578231449448028	0.054901961237192154	0.027450980618596077	0.027450980618596077	0.013071490486084572	0.01487530167852133	0.06666667014360428	1484.5624103406094	826.304878071096	0.0	1485.8520408163265
2	128	nan	0	PGCKO	PGCKO	114	114	0	1	1	nan	1429	411.0	821.0	1.0	1.9770850345647222	0.8915485411154223	0.0	0.4424148606811146	0.14625106080814548	77.18583805736662	85.32877591996736	9.848857801796104	3.463058635074639	3.0	37.0	34.959407904792194	-88.66614181334731	350.40599999999904	0.6428250112460638	16.81960820220411	106.94510065205395	0.054901961237192154	0.00784314051270485	2.8096282644135124	0.18431372940540314	0.239215686917305	0.0613854313949055	0.07483911872082152	0.062745101749897	0.027450980618596077	0.027450980618596077	0.03060832392983852	0.0356027082531415	0.0784313753247261	418.6795130552689	812.3551391588387	0.0	416.7732680195941
2	129	nan	0	PGCKO	PGCKO	114	114	0	1	1	nan	783	476.0	845.0	1.0	2.528510443248052	0.9304334077890537	0.0	0.4090909090909091	0.16418006162277285	66.61623308167857	63.50590523722971	8.94427190999916	2.9099827778580303	2.23606797749979	24.011026878596965	24.412252222913907	17.191068402724483	244.80799999999962	0.6525	31.380392976105213	125.69412086904049	0.09705882519483566	0.05686274915933609	5.382377534475924	0.45490196347236633	0.5058823823928833	0.16010404579645518	0.16052888999877457	0.13921569287776947	0.04313725605607033	0.04313725605607033	0.11035920777880756	0.08928613475214062	0.21176470816135406	466.8592287540127	841.6671346626246	0.0	461.51340996168585
2	130	nan	0	PGCKO	PGCKO	114	114	0	1	1	nan	4167	728.0	869.0	1.0	1.4873954921930617	0.8777509171929817	0.0	0.5612877155172413	0.35347614439132086	113.12879839919368	115.84903970253703	20.808652046684813	7.488026766941288	6.708203932499369	60.72956131765151	54.20195738219715	86.17347984217639	384.889999999999	0.7748953974895397	30.43529486656189	512.4745234400034	0.0784313753247261	0.0313725546002388	1.9418509633126129	0.3529411852359772	0.5098039507865906	0.09422691909152288	0.12298404690184866	0.10588235408067703	0.04313725605607033	0.04313725605607033	0.05085216694395833	0.06243769942828399	0.15294118225574493	732.4148498919709	876.6992906436415	0.0	733.7892968562516
2	131	nan	0	PGCKO	PGCKO	114	114	0	1	1	nan	130	1331.0	857.0	1.0	6.217808149181357	0.4594575605669209	0.0	0.1724137931034483	0.03784098686384201	33.936381956371534	28.284271247461902	1.0	1.0	1.0	23.955952088143736	30.142285093401647	-18.6056883809967	207.77599999999967	0.22867194371152155	2.7882354045286775	2.7882354045286775	0.01568627543747425	0.003921568393707275	1.7366644506514375	0.03921568766236305	0.03921568766236305	0.021447964650220596	0.021447964650220596	0.019607843831181526	0.007843137718737125	0.007843137718737125	0.006289357885235023	0.006289357885235023	0.027450980618596077	1326.86357243203	854.0843881792865	0.0	1325.3692307692309
2	132	nan	0	PGCKO	PGCKO	114	114	0	1	1	nan	3994	901.0	858.0	1.0	1.3744504442992735	0.28677133662032667	0.0	0.5012550200803213	0.2665917046266378	85.26062184193547	100.24470060806208	20.09975124224178	6.284638972065772	5.0990195135927845	80.76101266661279	81.67959564776741	23.552083841006848	433.8959999999988	0.7321723189734188	28.55686342716217	488.27452285960317	0.07450980693101883	0.03529411554336548	3.523515355616176	0.3686274588108063	0.42352941632270813	0.07932462063100602	0.12225200872799279	0.10588235408067703	0.03529411926865578	0.03529411926865578	0.058794229195290475	0.06409316210008893	0.15294118225574493	913.0904586186863	860.8954702373035	0.0	912.42739108663
2	133	nan	0	PGCKO	PGCKO	114	114	0	1	1	nan	236	431.0	854.0	1.0	4.418042491646535	0.8925780803036436	0.0	0.2443064182194617	0.05740550829517048	46.97062928036753	42.44997055358225	3.0	1.322525995199323	1.0	20.133933895730536	21.178721339018782	-11.040573120859785	227.2919999999997	0.3462949376375643	8.756862945854664	14.176470953971148	0.0470588244497776	0.011764705181121826	1.0336806108274137	0.11764705926179886	0.12156862765550613	0.05507460972235638	0.06006979217784385	0.05882352963089943	0.0313725508749485	0.0313725508749485	0.01497555005954414	0.016359684309125887	0.07058823853731155	423.2439833976822	855.1239280626667	0.0	422.4449152542373
2	134	nan	0	PGCKO	PGCKO	114	114	0	1	1	nan	3913	1100.0	877.0	1.0	1.7665758640392315	0.8933270930856568	0.0	0.415878414284196	0.19769183193355072	120.82859691808616	114.76933388322858	16.278820596099706	5.720773702091702	5.0	59.070478227101006	54.3012243948216	49.59235445896567	498.7299999999982	0.7048545438169864	29.231373196467757	357.9372645523399	0.05882352963089943	0.019607845693826675	4.827875677419043	0.4156862795352936	0.4156862795352936	0.0714703501136131	0.09147387287307435	0.07450980693101883	0.027450980618596077	0.027450980618596077	0.05100189071513356	0.050970083922123766	0.10588235408067703	1093.1615465428076	858.4379889028888	0.0	1090.6634295936622
2	135	nan	0	PGCKO	PGCKO	114	114	0	1	1	nan	5930	677.0	896.0	1.0	1.6091029089490712	0.8828850754170846	0.0	0.44839319470699435	0.21141809910360101	140.85869073402046	160.51479682571323	27.51363298439521	7.870020153279873	6.082762530298219	71.26047782581077	66.14570892361188	51.211595604578584	593.6919999999983	0.7753154213244428	58.890197455883026	1217.2784599624574	0.08627451211214066	0.06666667014360428	5.158378330665896	0.4470588266849518	1.0	0.11684562987278378	0.2052746138216623	0.14509804546833038	0.03921568766236305	0.03921568766236305	0.07016071157887795	0.18680688985385258	0.23529411852359772	677.085462248771	881.703852369687	0.0	671.9684654300169
2	136	nan	0	PGCKO	PGCKO	114	114	0	1	1	nan	2395	799.0	847.0	1.0	1.3759971935512927	0.5932523536587891	0.0	0.4593402378212505	0.280295103987589	71.28422782889108	78.16009211867653	12.041594578792296	4.672428113605501	4.242640687119285	50.137741307804	57.384983116575384	-61.793396926373845	327.67999999999927	0.7683670195700995	26.823530077934265	318.98432245105505	0.0784313753247261	0.039215683937072754	2.4384516821449767	0.27843138575553894	0.6313725709915161	0.0986159194041701	0.13318760853906264	0.11372549086809158	0.04313725605607033	0.04313725605607033	0.05838268159960864	0.07505233861209853	0.16862745583057404	783.8702253526127	861.8362449320522	0.0	781.8851774530272
2	137	nan	0	PGCKO	PGCKO	114	114	0	1	1	nan	1058	476.0	888.0	1.0	2.0585677667045617	0.7325594858836295	0.0	0.3564690026954178	0.1240044795080164	61.51828589358325	64.07027391856539	9.219544457292887	3.1492570953369348	2.8284271247461903	49.923017660270624	41.875682911864885	87.98143941900649	327.437999999999	0.5093885411651419	25.023529870435596	129.4352973755449	0.05882352963089943	0.0156862735748291	9.663587667995008	0.49803921580314636	0.6470588445663452	0.10090133012272418	0.12233960054399329	0.07058823853731155	0.019607843831181526	0.019607843831181526	0.12256708383299138	0.12673139095657449	0.09803921729326248	480.40235104983026	866.7532570468334	0.0	474.82325141776937
2	138	nan	0	PGCKO	PGCKO	114	114	0	1	1	nan	72	545.0	878.0	1.0	5.381667533633049	0.5442859987790598	0.0	0.2222222222222222	0.062072261769349324	24.10768030294951	19.209372712298546	1.0	1.0	1.0	15.263374077683286	20.223926418603693	-59.43907645011164	120.73200000000004	0.27906976744186046	2.074509860947728	2.074509860947728	0.027450980618596077	0.0	0.1227554868639285	0.0313725508749485	0.0313725508749485	0.028812636957607336	0.028812636957607336	0.027450980618596077	0.027450980618596077	0.027450980618596077	0.0018670091089415552	0.0018670091089415552	0.0313725508749485	540.3913043864736	871.4744801790407	0.0	540.2916666666666
2	139	nan	0	PGCKO	PGCKO	114	114	0	1	1	nan	3945	851.0	876.0	1.0	1.282567383176631	0.6754475215911975	0.0	0.6400064892926671	0.30112014756238414	91.23561386140429	95.29428104561154	19.6468827043885	6.502409686269888	5.830951894845301	62.28338070621345	67.27787693528413	1.3662684194044936	405.74999999999886	0.813150571988045	29.10980459675193	427.403933044523	0.07058823853731155	0.02549019455909729	3.3543831833583417	0.2666666805744171	0.4117647111415863	0.08317087027643408	0.10834066743840887	0.09215686470270157	0.03921568766236305	0.03921568766236305	0.043607206303633864	0.055097895270336414	0.12941177189350128	836.1015708049074	880.6430891440402	0.0	839.2489226869455
2	140	nan	0	PGCKO	PGCKO	114	114	0	1	1	nan	2408	1030.0	860.0	1.0	1.2699866361646497	0.6825640644268934	0.0	0.5766283524904214	0.4062640108598294	71.17664589354179	71.06335201775947	16.76305461424021	5.51422683343718	5.0	54.39622533068945	52.01772664463054	-87.45228064448658	272.9159999999994	0.8817283046503113	31.650981202721596	389.45883421227336	0.09803921729326248	0.05490196496248245	2.7211451853658213	0.3803921639919281	0.49803921580314636	0.13526060343043417	0.16173539626755537	0.14509804546833038	0.04313725605607033	0.04313725605607033	0.0738490844223761	0.08095566581495828	0.21568627655506134	1023.2287739536524	874.76421783544	0.0	1022.1740033222592
2	141	nan	0	PGCKO	PGCKO	114	114	0	1	1	nan	2510	499.0	904.0	1.0	1.558840155719695	0.794296311836444	0.0	0.46845837999253453	0.1571337210329639	85.20654809234944	94.04786015641186	12.083045973594572	4.2911023200866465	3.605551275463989	55.528776213554906	51.76558101350431	75.29096834987052	448.0299999999987	0.6760942760942761	33.68235364742577	322.51373424194753	0.05882352963089943	0.023529410362243652	12.814934558082802	0.6784313917160034	0.6784313917160034	0.08934311312314529	0.12849152758643329	0.07450980693101883	0.027450980618596077	0.027450980618596077	0.11496539360573732	0.13485061426882672	0.11764705926179886	506.703773061075	882.2168383009069	0.0	508.8812749003984
2	142	nan	0	PGCKO	PGCKO	114	114	0	1	1	nan	2377	590.0	872.0	1.0	2.322038753007361	0.7709556771078324	0.0	0.34584606430961734	0.09435109874463538	99.85701664034802	94.49338601193207	10.63014581273465	3.716049453561949	3.1622776601683795	55.130185415318124	63.597815528638684	63.41275982399612	562.6599999999981	0.5393079977311401	27.580392733216286	196.12157391011715	0.05882352963089943	0.0156862773001194	3.112862603826452	0.22745098173618317	0.3764705955982208	0.06142626443923449	0.08250802436269127	0.07058823853731155	0.027450980618596077	0.027450980618596077	0.035238379708550344	0.04161300648306256	0.0941176488995552	618.8612305308551	885.1429685382511	0.0	616.1623895666806
2	143	nan	0	PGCKO	PGCKO	114	114	0	1	1	nan	1224	988.0	871.0	1.0	1.5518932688707228	0.6446870352226902	0.0	0.48	0.20666982818402663	55.22146722329599	56.08029957123981	8.94427190999916	3.3646581730162484	3.0	42.08652260065429	42.213863673624076	51.2757043297438	272.80799999999954	0.6659412404787813	20.811765225604177	142.87843518517911	0.062745101749897	0.04313725605607033	3.891485656776297	0.29019609093666077	0.3607843220233917	0.09009422175586224	0.11673074770030974	0.10196078568696976	0.027450980618596077	0.027450980618596077	0.06186132141155795	0.06540225378204086	0.15294118225574493	988.101608393955	883.2115606351824	0.0	984.9305555555555
2	144	nan	0	PGCKO	PGCKO	114	114	0	1	1	nan	659	452.0	897.0	1.0	2.240359671676969	0.3047163889784347	0.0	0.3673355629877369	0.11917668101371824	44.385897037210775	45.09988913511872	6.082762530298219	2.460349768347808	2.0	38.0	42.27504285119293	76.7066828914711	263.6039999999996	0.5325252525252525	10.956862982362509	45.75294240936637	0.054901961237192154	0.011764705181121826	2.145965239684933	0.16862745583057404	0.16862745583057404	0.05371011265863975	0.06942783370161816	0.062745101749897	0.019607843831181526	0.019607843831181526	0.024525803816100727	0.026069782747982977	0.08235294371843338	443.50338563435935	892.8249764544083	0.0	441.52807283763275
2	145	nan	0	PGCKO	PGCKO	114	114	0	1	1	nan	61	1440.0	887.0	1.0	5.339881216913186	0.7240124874650165	0.0	0.23461538461538461	0.07760180025383033	23.757018346703063	19.1049731745428	1.0	1.0	1.0	12.0	16.387279187629417	88.99494575847332	99.38800000000005	0.3065326633165829	1.6235294565558434	1.6235294565558434	0.019607843831181526	0.00784313678741455	1.5011779323725551	0.0470588244497776	0.0470588244497776	0.026615236992718744	0.026615236992718744	0.027450980618596077	0.01568627543747425	0.01568627543747425	0.0089005817063548	0.0089005817063548	0.030392158310860395	1434.6739130524072	890.6473429983837	0.0	1434.9016393442623
2	146	nan	0	PGCKO	PGCKO	114	114	0	1	1	nan	86	1303.0	911.0	1.0	7.454846805694283	0.579155319639628	0.0	0.17916666666666667	0.0516644181710246	31.342753959083026	24.698178070456937	1.0	1.0	1.0	18.24828759089466	25.551152748679414	-86.20493662561958	144.63	0.2205128205128205	1.9843137674033642	1.9843137674033642	0.019607843831181526	0.003921568393707275	0.6034618744114438	0.027450980618596077	0.027450980618596077	0.02307341590003912	0.02307341590003912	0.0235294122248888	0.01568627543747425	0.01568627543747425	0.0036582161285345425	0.0036582161285345425	0.027450980618596077	1300.5612648078018	899.4604742617408	0.0	1300.3837209302326
2	147	nan	0	PGCKO	PGCKO	114	114	0	1	1	nan	1095	567.0	887.0	1.0	1.68585531112187	0.7850893668643457	0.0	0.4467564259485924	0.13787348058429466	58.2531113221896	56.515484603779164	8.06225774829855	3.0635669453874788	2.8284271247461903	39.83456354511982	36.08095794595874	-75.13912752637479	315.91599999999937	0.6212765957446809	12.466666907072067	81.8862765878439	0.054901961237192154	0.0156862773001194	1.6907791578329465	0.14509804546833038	0.21176470816135406	0.05006693536976734	0.07478198775145561	0.062745101749897	0.019607843831181526	0.019607843831181526	0.01499065984425241	0.03267180064057165	0.09019608050584793	559.9402327465023	900.3030985458566	0.0	559.2082191780822
2	148	nan	0	PGCKO	PGCKO	114	114	0	1	1	nan	1521	1597.0	943.0	1.0	2.348574714563126	0.6442474207703686	0.0	0.31569115815691157	0.09996492826029482	75.67459729752363	84.95881355103778	8.246211251235321	3.183345440791001	3.0	55.234937167804915	57.87722923370639	33.77912949732014	437.26599999999917	0.4542332387636254	20.890196565538645	138.1215725056827	0.054901961237192154	0.0156862773001194	7.469247012788491	0.364705890417099	0.364705890417099	0.0609043631648357	0.09080971236402545	0.07058823853731155	0.0	0.0	0.06748763473160686	0.06277560979019083	0.09803921729326248	1584.48848699997	936.020073285042	0.0	1577.4858645627876
2	149	nan	0	PGCKO	PGCKO	114	114	0	1	1	nan	1465	1511.0	927.0	1.0	1.2076412412983137	0.5349497867981785	0.0	0.4606918238993711	0.24037597621769338	51.24536196568911	59.413803110051795	16.278820596099706	5.803200907711762	5.0	49.3280536888893	43.29637888246277	15.300353272088419	276.74399999999935	0.6873094065212291	10.054902154952288	125.90196422114968	0.05882352963089943	0.019607845693826675	1.7406759985346818	0.07058823853731155	0.21960784494876862	0.049288736053687686	0.08593990731819091	0.07450980693101883	0.0313725508749485	0.0313725508749485	0.008089364462930784	0.036920357802617744	0.10588235408067703	1508.8914499174846	926.1803457347786	0.0	1508.2703071672354
2	150	nan	0	PGCKO	PGCKO	114	114	0	1	1	nan	4657	1363.0	890.0	1.0	1.494467513151855	0.8551631514996232	0.0	0.5055362570560139	0.2476977382174611	118.01008741864037	110.42191811411355	23.021728866442675	6.606295884966733	5.656854249492381	64.41121975197241	61.17158309959327	-44.827775784619924	486.06799999999856	0.767848309975268	23.16078472137451	554.9333479497582	0.05882352963089943	0.027450982481241226	6.512484050932592	0.18431372940540314	0.7490196228027344	0.056352274261251854	0.11916112260033458	0.08627451211214066	0.027450980618596077	0.027450980618596077	0.019476480516517475	0.09211108718134708	0.1411764770746231	1347.881250526483	903.2617943875081	0.0	1343.7590723641829
2	151	nan	0	PGCKO	PGCKO	114	114	0	1	1	nan	124	1418.0	925.0	1.0	6.972577106682489	0.6297153189302016	0.0	0.1781609195402299	0.03339456519945412	37.06779051752903	29.732137494637012	1.0	1.0	1.0	22.807893370497855	28.795223026887154	71.64890117899955	216.0119999999996	0.2198581560283688	2.1921569546684623	2.1921569546684623	0.01568627543747425	0.0	0.7666751234221799	0.027450980618596077	0.027450980618596077	0.01767868511829405	0.01767868511829405	0.01568627543747425	0.0117647061124444	0.0117647061124444	0.0038415609422910676	0.0038415609422910676	0.019607843831181526	1412.9194990567905	913.4239714100328	0.0	1412.3790322580646
2	152	nan	0	PGCKO	PGCKO	114	114	0	1	1	nan	2785	1080.0	900.0	1.0	1.4362944346869093	0.6294695808120783	0.0	0.47485080988917305	0.299954430340229	79.60148978000076	85.70297544426332	12.727922061357855	5.019953555691467	5.0	58.89676143723949	61.852357646425396	-65.7419211149359	341.5779999999991	0.8105355064027939	33.57647144794464	417.6470697000623	0.08627451211214066	0.047058820724487305	2.779248080796767	0.40392157435417175	0.5529412031173706	0.11740024981798826	0.14996304118494158	0.12156862765550613	0.04313725605607033	0.04313725605607033	0.07525048191059566	0.08334079813787736	0.1921568661928177	1058.4689859235546	898.3063568346041	0.0	1058.7382405745063
2	153	nan	0	PGCKO	PGCKO	114	114	0	1	1	nan	3118	992.0	944.0	1.0	1.4050966384541683	0.718420278214204	0.0	0.5084801043705154	0.30090384793048447	86.60053568560042	94.02127418834527	15.811388300841896	5.608395990614119	5.0	63.164842256569415	60.24013835673161	27.51292109227142	360.8519999999991	0.7990773962070733	33.341177485883236	398.2353047095239	0.07450980693101883	0.03529411554336548	4.042719234363265	0.30588236451148987	0.45098039507865906	0.108603183993105	0.1277213934283271	0.10588235408067703	0.04313725605607033	0.03921568766236305	0.052638694824341276	0.07088745278785319	0.16078431904315948	991.5191334372718	925.0829640464177	0.0	994.4496472097499
2	154	nan	0	PGCKO	PGCKO	114	114	0	1	1	nan	240	927.0	902.0	1.0	3.998819751450505	0.8167029984650612	0.0	0.21052631578947367	0.04698271918019476	42.82341260648264	38.600518131237564	4.123105625617661	1.389966177833068	1.0	21.168233692187425	24.711603107497428	-31.019619440685382	253.36199999999948	0.32967032967032966	5.9960785657167435	11.054902244359255	0.027450980618596077	0.0156862735748291	2.872404163109052	0.06666667014360428	0.09019608050584793	0.03633987009525299	0.046062092684830226	0.0470588244497776	0.01568627543747425	0.01568627543747425	0.013003743972608757	0.018775633812371684	0.05882352963089943	928.9524653972694	907.0060305330425	0.0	926.8416666666667
2	155	nan	0	PGCKO	PGCKO	114	114	0	1	1	nan	1606	470.0	913.0	1.0	1.7495513965814835	0.7974512061889745	0.0	0.5100031756113051	0.22385172450290994	72.35544875863549	68.96375859826666	12.0	3.800894747308234	3.1622776601683795	44.465464442529864	43.65807945970057	-6.876002768910088	300.2599999999993	0.6990206746463548	28.615687049925327	237.04314405471087	0.0784313753247261	0.05098039656877518	2.7104548709694467	0.30588236451148987	0.4313725531101227	0.11134508579737482	0.14759847076881125	0.125490203499794	0.03921568766236305	0.03921568766236305	0.06208901623784339	0.0831613525032217	0.20000000298023224	457.2914171505289	920.3781557094248	0.0	454.74408468244087
2	156	nan	0	PGCKO	PGCKO	114	114	0	1	1	nan	86	1590.0	930.0	1.0	4.661367290295156	0.7816564340770397	-4.0	0.24089635854341737	0.055294450479890664	27.152843472263164	23.430749027719962	1.0	1.0	1.0	14.062883981685724	16.935479431325795	-53.60027752935387	139.80200000000002	0.32761904761904764	2.5137255657464266	2.5137255657464266	0.027450980618596077	0.0	0.2588798002239055	0.03921568766236305	0.03921568766236305	0.0292293670435631	0.0292293670435631	0.027450980618596077	0.019607843831181526	0.019607843831181526	0.004541000664672944	0.004541000664672944	0.0313725508749485	1581.5678627236143	930.9547582292105	0.0	1581.3372093023256
2	157	nan	0	PGCKO	PGCKO	114	114	0	1	1	nan	4697	1150.0	908.0	1.0	1.5251953040506037	0.6774875935708634	0.0	0.5885964912280702	0.18388693334865347	108.63783061600782	114.40279716860073	17.204650534085253	6.034510556953635	5.0	73.02343122611133	79.90683991960829	59.51900890413458	566.5519999999985	0.709945586457074	55.08235425315797	863.8431582842022	0.07450980693101883	0.043137259781360626	13.29371207258563	0.8745098114013672	0.9960784316062927	0.11499447652016279	0.18391380844884014	0.10588235408067703	0.027450980618596077	0.027450980618596077	0.14419197130741676	0.19368622209977204	0.1882352977991104	1174.0571408646979	941.7038995258179	0.0	1169.6516925697254
2	158	nan	0	PGCKO	PGCKO	114	114	0	1	1	nan	1975	812.0	916.0	1.0	1.6253776918100349	0.8025082340914365	0.0	0.5266666666666666	0.17088846215320871	77.56105466790689	80.52949770115296	10.770329614269007	3.6342420440935417	3.1622776601683795	46.684796992921264	46.2761085547555	-17.329107156021646	381.093999999999	0.6665541680728991	20.325490675866604	162.13725923001766	0.05882352963089943	0.019607841968536377	2.703343867659829	0.1764705926179886	0.21176470816135406	0.06351715836208313	0.08209481480000894	0.07450980693101883	0.04313725605607033	0.04313725605607033	0.023650218589829977	0.030036252778502855	0.10196078568696976	812.5174990717973	925.9528842726486	0.0	815.1625316455696
2	159	nan	0	PGCKO	PGCKO	114	114	0	1	1	nan	7478	1230.0	900.0	1.0	1.5124727480231839	0.8262383197978024	0.0	0.4829501420821493	0.17457877230039873	147.6059847274278	157.20368952413298	25.553864678361276	7.212595013674791	6.203658925317489	91.1549102825062	83.14951028948549	88.4385979429833	733.6719999999975	0.7100265856437524	49.17647169902921	769.3843340612948	0.05882352963089943	0.027450978755950928	1.9744736058132015	0.7058823704719543	0.7058823704719543	0.07996174260004749	0.10288637791672837	0.08235294371843338	0.04313725605607033	0.0313725508749485	0.07122028801799521	0.061691830017099644	0.125490203499794	1243.2813351986395	916.2036617224998	0.0	1244.4878309708479
2	160	nan	0	PGCKO	PGCKO	114	114	0	1	1	nan	927	417.0	924.0	1.0	2.813104184636546	0.905651058581263	0.0	0.3730382293762575	0.1125300947714508	74.95094116546036	70.34912934784623	7.211102550927978	2.5936794542465793	2.23606797749979	33.6816154528282	31.780980864778122	84.66027091447876	321.7439999999994	0.5542600896860986	14.89803953282535	66.87058989144862	0.054901961237192154	0.00784314051270485	1.5104524665394534	0.22745098173618317	0.22745098173618317	0.05935473917460299	0.07213655867470185	0.05882352963089943	0.027450980618596077	0.027450980618596077	0.02620212660001423	0.03085037720527012	0.0784313753247261	413.58151536497803	919.2507036954682	0.0	412.32901833872705
2	161	nan	0	PGCKO	PGCKO	114	114	0	1	1	nan	2388	967.0	957.0	1.0	1.478989902107029	0.5225810594868106	0.0	0.46064814814814814	0.19416341188144343	72.08790581863704	82.46211251235322	12.0	4.099041204376175	3.605551275463989	56.99903868451558	61.46139921954774	63.00917446119233	393.1319999999989	0.6886806056236482	28.30588298290968	289.91765489801764	0.062745101749897	0.03921568766236305	1.8291114736308736	0.37254902720451355	0.46666666865348816	0.08603611848908717	0.12140605313987339	0.09803921729326248	0.03921568766236305	0.03921568766236305	0.05870094243396333	0.07892196180007592	0.14509804546833038	949.9558224809437	944.5921221624233	0.0	948.85594639866
2	162	nan	0	PGCKO	PGCKO	114	114	0	1	1	nan	2822	1074.0	970.0	1.0	1.2841762622696393	0.5292348474234758	0.0	0.5095702419646082	0.2875721993085924	73.16903151454653	79.17701686727027	18.601075237738275	6.195158636669476	5.0	58.865422202125444	62.08212206890145	48.92362274311245	351.1639999999991	0.7890395638193765	26.54117714613676	355.65883354097605	0.07450980693101883	0.039215683937072754	2.823040492434874	0.38823530077934265	0.4274509847164154	0.08997009202080258	0.12603077021296102	0.10588235408067703	0.0313725508749485	0.0313725508749485	0.055204041801268436	0.07073682568373692	0.1568627506494522	1070.815288951404	961.7989370727689	0.0	1070.5155917788802
2	163	nan	0	PGCKO	PGCKO	114	114	0	1	1	nan	3356	1110.0	917.0	1.0	1.2772519190183238	0.8316878400899756	-2.0	0.6846185230518156	0.3815421869615394	91.22571130009256	88.60022573334675	21.633307652783937	7.370367696649276	6.708203932499369	49.537856888102695	50.652482604157676	76.47668964215242	332.4639999999995	0.8760114852518924	29.756863471120596	451.40393360704184	0.07450980693101883	0.039215683937072754	6.905463989060763	0.3176470696926117	0.5254902243614197	0.10190706668191984	0.13450653563976217	0.10588235408067703	0.04313725605607033	0.03921568766236305	0.05105469262329079	0.08602103802244963	0.16862745583057404	1112.4065573287378	927.0062289359963	0.0	1115.7148390941597
2	164	nan	0	PGCKO	PGCKO	114	114	0	1	1	nan	327	1380.0	945.0	1.0	2.1023216398050693	0.7410894256065024	-1.0	0.35161290322580646	0.07310355052577112	34.75955413019482	33.61547262794322	4.47213595499958	1.7772663294296254	1.4142135623730951	22.967789119037437	23.337784756158204	51.88282438959824	237.08799999999957	0.5182250396196514	5.905882457271218	17.380392659455538	0.0313725508749485	0.0156862773001194	1.8182190620481977	0.06666667014360428	0.09019608050584793	0.03691176535794512	0.053151047888243236	0.054901961237192154	0.01568627543747425	0.01568627543747425	0.015559459792806873	0.020443676164362615	0.07058823853731155	1375.412454865642	944.31069492081	0.0	1373.9663608562691
2	165	nan	0	PGCKO	PGCKO	114	114	0	1	1	nan	83	1440.0	960.0	1.0	7.511577061335745	0.7577917808830151	0.0	0.18082788671023964	0.05595572148224258	33.396408868661226	26.1725046566048	1.0	1.0	1.0	16.0	21.791038218380557	-6.892186144085935	136.52800000000008	0.23512747875354106	2.364705964922905	2.364705964922905	0.019607843831181526	0.00784313678741455	1.8843836125408164	0.05098039284348488	0.05098039284348488	0.028490433312324155	0.028490433312324155	0.027450980618596077	0.01568627543747425	0.01568627543747425	0.008948441998221583	0.008948441998221583	0.0313725508749485	1441.6633499260593	952.6799336889602	0.0	1439.9518072289156
2	166	nan	0	PGCKO	PGCKO	114	114	0	1	1	nan	1544	572.0	936.0	1.0	1.581794804596391	0.722210698322809	0.0	0.5528105979233798	0.24052788377251427	64.80567728789286	66.2872536767062	9.486832980505138	3.732684574772154	3.1622776601683795	47.06236214428011	44.82434511106323	-26.474411897145206	284.01799999999946	0.7123414071510958	24.411765351891518	197.04706422239542	0.062745101749897	0.0470588281750679	3.6668519005703737	0.3529411852359772	0.4156862795352936	0.1000482186552931	0.127621155584453	0.10588235408067703	0.0313725508749485	0.0313725508749485	0.06803619524318157	0.075615478170445	0.16862745583057404	557.9445937146678	945.5951599360977	0.0	555.3044041450777
2	167	nan	0	PGCKO	PGCKO	114	114	0	1	1	nan	273	499.0	965.0	1.0	2.6962854223446984	0.6933917956950191	0.0	0.3088235294117647	0.10150618097523778	35.145531523420814	34.20526275297414	5.385164807134504	1.9750132425655575	1.4142135623730951	23.08462691922917	25.32449112000087	79.2840732072415	183.8399999999998	0.4023581429624171	5.69803936034441	17.725490652024746	0.04313725605607033	0.019607841968536377	2.2316357357778007	0.11764705926179886	0.13725490868091583	0.04558431488275528	0.06492853718690383	0.05882352963089943	0.019607843831181526	0.019607843831181526	0.019476668702649767	0.02763135282334174	0.08627451211214066	500.4426991066931	961.0305309513008	0.0	499.64835164835165
2	168	nan	0	PGCKO	PGCKO	114	114	0	1	1	nan	1172	478.0	939.0	1.0	1.8793784611692033	0.8523516450715829	0.0	0.39581222559945967	0.18288839565285367	66.31314218544856	66.85057965343307	7.810249675906654	2.9160637106188942	2.8284271247461903	35.54382358758642	34.67972388043185	-61.345609347265935	283.7759999999995	0.6565826330532214	20.450980868190527	100.14117921516299	0.05882352963089943	0.0156862773001194	1.9306409483802496	0.2705882489681244	0.2705882489681244	0.08416041509543427	0.08544469216310835	0.07058823853731155	0.03529411926865578	0.03529411926865578	0.05302815004313164	0.042099595408384635	0.10196078568696976	466.9738408413119	953.2871632376012	0.0	467.84300341296927
2	169	nan	0	PGCKO	PGCKO	114	114	0	1	1	nan	3258	890.0	988.0	1.0	1.8274245986430804	0.8562669427910399	0.0	0.46589446589446587	0.19047768876268145	109.23841085221336	110.11357772772621	18.384776310850235	5.215776544351901	4.242640687119285	61.59660374501466	56.425305677347176	-86.44641088137638	463.61599999999885	0.6490686323338979	32.9019615650177	363.24314672872424	0.06666667014360428	0.0313725471496582	1.6236259134904265	0.33725491166114807	0.48235294222831726	0.08414823929672047	0.11149267855393623	0.0941176488995552	0.03921568766236305	0.0313725508749485	0.047106881425554456	0.06209592629162691	0.13333334028720856	895.4177831514775	968.6619128304295	0.0	896.8861264579497
2	170	nan	0	PGCKO	PGCKO	114	114	0	1	1	nan	528	445.0	972.0	1.0	2.4454469279746656	0.855187284635346	-1.0	0.396099024756189	0.0873722681917402	50.89539326309203	47.01063709417264	5.385164807134504	2.11580308097889	2.0	28.405345970344165	26.38005535197256	80.00044554094818	275.57199999999943	0.49740932642487046	13.843137698248029	48.50980536825955	0.054901961237192154	0.0313725471496582	3.3933528478497297	0.29019609093666077	0.29019609093666077	0.06956350602134688	0.09187463137927945	0.07058823853731155	0.019607843831181526	0.019607843831181526	0.058451488817275	0.05732577061367119	0.12941177189350128	443.1162489812835	958.9234437999901	0.0	440.37689393939394
2	171	nan	0	PGCKO	PGCKO	114	114	0	1	1	nan	5099	747.0	951.0	1.0	1.6386113489968788	0.7811912322073453	0.0	0.4457167832167832	0.16978965366363913	123.53418115769165	119.97082978791136	24.186773244895647	6.825819379125599	5.385164807134504	87.5950911866641	77.1213770263648	20.420512725176767	614.3159999999981	0.606085819564959	41.725491216406226	525.9255043230951	0.06666667014360428	0.0313725471496582	0.9795063831853276	0.364705890417099	0.364705890417099	0.07902555154622391	0.10314287199903806	0.09019608050584793	0.027450980618596077	0.027450980618596077	0.048425359542752795	0.05197095750454228	0.125490203499794	769.3121742493815	962.0959279909729	0.0	770.2575014708766
2	172	nan	0	PGCKO	PGCKO	114	114	0	1	1	nan	393	870.0	968.0	1.0	1.7705280016776186	0.8142709321885192	0.0	0.43812709030100333	0.1124503382859413	36.426030533648316	39.05124837953327	5.830951894845301	2.3240789470969956	2.0	21.69181074657776	21.144764766297897	-87.30527934202318	209.56599999999972	0.5839524517087668	9.09019635245204	30.862746007740498	0.05098039284348488	0.021568629890680313	2.101190598751109	0.29411765933036804	0.29411765933036804	0.061008029211087514	0.07853116032503943	0.06862745434045792	0.019607843831181526	0.019607843831181526	0.04967584619558983	0.04206751167357055	0.10196078568696976	869.9216010171652	965.2280813195035	0.0	867.8982188295165
2	173	nan	0	PGCKO	PGCKO	114	114	0	1	1	nan	1736	606.0	948.0	1.0	1.544210317076999	0.7901571788083588	0.0	0.4903954802259887	0.26957936086923695	70.37925297555728	72.18032973047436	13.45362404707371	4.345508438306633	3.605551275463989	41.049252074677455	43.13574401322338	-47.63552212018207	284.46999999999923	0.7533087437622046	19.933333871886134	177.93333813361824	0.07058823853731155	0.027450978755950928	0.8777714217349204	0.32156863808631897	0.3686274588108063	0.08375350366338712	0.10249616251936534	0.09019608050584793	0.027450980618596077	0.027450980618596077	0.04523476823462412	0.04608767367745993	0.125490203499794	597.0448724962306	951.7680779503618	0.0	597.655529953917
2	174	nan	0	PGCKO	PGCKO	114	114	0	1	1	nan	81	1342.0	967.0	1.0	6.649802284775089	0.5849753008412321	0.0	0.17608695652173914	0.05615794294876731	28.795940752482068	22.80350850198276	1.0	1.0	1.0	18.00735143996343	23.35497961091147	-72.49984045566006	134.63000000000005	0.24360902255639097	2.7372550051659346	2.7372550051659346	0.0313725508749485	0.003921570256352425	0.7418066582074646	0.04313725605607033	0.04313725605607033	0.03379327166871524	0.03379327166871524	0.0313725508749485	0.019607843831181526	0.019607843831181526	0.00633137833265467	0.00633137833265467	0.03921568766236305	1335.769340955148	965.5128939655621	0.0	1335.8765432098764
2	175	nan	0	PGCKO	PGCKO	114	114	0	1	1	nan	1466	824.0	992.0	1.0	2.1947622686033808	0.9173189711421574	0.0	0.3266488413547237	0.1306975296612979	84.00089172597717	90.52071586106685	9.0	2.9674237692026035	2.8284271247461903	38.173692108974336	33.4452169353903	-64.29751848579004	375.4379999999991	0.5671179883945842	18.52941219508648	101.56863006949425	0.054901961237192154	0.00784314051270485	0.826643167110606	0.1725490242242813	0.1725490242242813	0.05977229740350477	0.06928283087960044	0.062745101749897	0.03921568766236305	0.03921568766236305	0.019782718824101785	0.020075099698490553	0.0784313753247261	833.8042857181964	980.2841698809955	0.0	834.287175989086
2	176	nan	0	PGCKO	PGCKO	114	114	0	1	1	nan	1531	1341.0	991.0	1.0	2.6275398576689812	0.9425430361901506	0.0	0.3299568965517241	0.13036221328988729	95.87054308810865	91.60785992479029	10.0	3.4528145552151464	3.0	37.93348000262419	32.02888710105002	24.256197315055374	384.16399999999896	0.5816869300911854	21.011765217408538	154.16863165982068	0.05882352963089943	0.02352941408753395	2.9878371336715417	0.364705890417099	0.364705890417099	0.06911764874147545	0.10069799585879861	0.0784313753247261	0.019607843831181526	0.019607843831181526	0.06568637262815787	0.0630845531887285	0.11862745136022568	1356.3396840322716	992.9085035284869	0.0	1356.47158719791
2	177	nan	0	PGCKO	PGCKO	114	114	0	1	1	nan	460	541.0	971.0	1.0	3.4344656728100955	0.6122353876036051	0.0	0.26077097505668934	0.09852365714521517	49.73445433498652	46.22769732530488	5.0	2.012177979246318	2.0	33.30832265330474	39.32381718616729	41.971435967503204	242.22199999999958	0.3975799481417459	11.196078702807426	33.30980481207371	0.054901961237192154	0.0156862735748291	2.3141980152882713	0.16078431904315948	0.16078431904315948	0.0618567884133007	0.07241261915668197	0.06666667014360428	0.0313725508749485	0.0313725508749485	0.030423453049471732	0.025391272659706858	0.08627451211214066	553.9142924521431	975.0741699987468	0.0	554.2086956521739
2	178	nan	0	PGCKO	PGCKO	114	114	0	1	1	nan	4556	687.0	950.0	1.0	1.7297904701824391	0.8328050331409438	0.0	0.5752525252525252	0.18691588543439128	123.74401034976201	117.32433677630571	23.0	6.520065233798562	5.0	68.9382269797582	68.5005282942457	-6.391895859430845	553.4439999999985	0.6595251881876085	43.51764814555645	475.18040526658297	0.06666667014360428	0.027450982481241226	1.3579440397363716	0.3960784375667572	0.4000000059604645	0.08972710957846691	0.10429771845183998	0.08627451211214066	0.03921568766236305	0.03529411926865578	0.06329681433724645	0.055283029954575534	0.125490203499794	673.5271641019882	961.01988098086	0.0	673.9837576821774
2	179	nan	0	PGCKO	PGCKO	114	114	0	1	1	nan	3046	530.0	1012.0	1.0	1.6549917135944587	0.8743545231694216	0.0	0.42859152947797946	0.18413961642299212	101.79143074112375	105.26157893552613	17.08800749063506	5.397317065213404	4.47213595499958	57.36955303244009	49.39813098650032	24.18783953738287	455.9279999999987	0.6677627973254412	21.02352981083095	429.1921677496284	0.062745101749897	0.035294122993946075	4.27006786528237	0.24313725531101227	0.7647058963775635	0.05666719625560903	0.14090353504583994	0.0941176488995552	0.0235294122248888	0.0235294122248888	0.02424764649835418	0.12154045395018764	0.16470588743686676	515.9871532552585	1004.9354738520459	0.0	512.016086671044
2	180	nan	0	PGCKO	PGCKO	114	114	0	1	1	nan	96	696.0	998.0	1.0	7.352014828190537	0.7512853729169998	0.0	0.1693121693121693	0.04492329351986832	35.404546380184236	28.0178514522438	1.0	1.0	1.0	18.16552072435764	23.36620368500643	-65.14345578402758	163.87199999999996	0.23558282208588957	2.2666667299345136	2.2666667299345136	0.019607843831181526	0.003921568393707275	1.2302312801031892	0.03921568766236305	0.03921568766236305	0.023611111770151183	0.023611111770151183	0.0235294122248888	0.007843137718737125	0.007843137718737125	0.005545333784210361	0.005545333784210361	0.027450980618596077	697.7370242263895	987.3858131791206	0.0	697.6770833333334
2	181	nan	0	PGCKO	PGCKO	114	114	0	1	1	nan	96	1415.0	994.0	1.0	7.5588749781420725	0.1243296618689468	0.0	0.15384615384615385	0.0499833126289963	30.533430524434145	25.079872407968907	1.0	1.0	1.0	21.766269588592316	30.296520607642965	24.718781558722608	155.35599999999994	0.210989010989011	2.96862755343318	2.96862755343318	0.027450980618596077	0.003921570256352425	0.6620543883182571	0.05098039284348488	0.05098039284348488	0.030923203681595623	0.030923203681595623	0.0313725508749485	0.019607843831181526	0.019607843831181526	0.006975493148847899	0.006975493148847899	0.0313725508749485	1417.5455746619243	981.7688242887015	0.0	1416.8854166666667
2	182	nan	0	PGCKO	PGCKO	114	114	0	1	1	nan	939	606.0	1006.0	1.0	1.7516449521184163	0.7098938309851143	0.0	0.43212149102623104	0.2548944967352924	52.887765384620224	53.16013544000805	7.0	2.7929245513259655	2.8284271247461903	32.36548705759343	37.249313427882264	-70.25873369492864	215.15799999999962	0.7105561861520999	16.019608221948147	86.03921780362725	0.05882352963089943	0.027450982481241226	3.5976438499556997	0.38823530077934265	0.38823530077934265	0.09259889145634767	0.09162855996126439	0.08627451211214066	0.0313725508749485	0.0235294122248888	0.06141849203499184	0.044776764140459765	0.10980392247438431	610.082497729827	988.6352324548254	0.0	607.1874334398296
2	183	nan	0	PGCKO	PGCKO	114	114	0	1	1	nan	3546	1004.0	993.0	1.0	1.192067424295208	0.5012245470673798	0.0	0.5959663865546219	0.25282635687133115	78.36061994294097	86.33075929238663	19.72308292331602	6.865322235550264	6.0	69.0	67.8067966223106	-34.729933555196524	419.819999999999	0.8163923103487972	27.305883016437292	441.70197243615985	0.07450980693101883	0.039215683937072754	1.5923473574694231	0.3450980484485626	0.42352941632270813	0.07869130552287404	0.12456344400342917	0.10588235408067703	0.027450980618596077	0.027450980618596077	0.0446916831748462	0.06720128194799788	0.1568627506494522	1013.7875153303845	984.9954365417785	0.0	1012.3632261703327
2	184	nan	0	PGCKO	PGCKO	114	114	0	1	1	nan	68	698.0	998.0	1.0	5.119355675778352	0.779247116967842	0.0	0.22666666666666666	0.07250686159517103	25.27639733277049	21.02379604162864	1.0	1.0	1.0	13.16034173547916	15.841142515055354	-59.79032418397799	108.56000000000004	0.3215130023640662	1.537254936993122	1.537254936993122	0.019607843831181526	0.003921568393707275	0.48534418788022166	0.027450980618596077	0.027450980618596077	0.022606690249898854	0.022606690249898854	0.0235294122248888	0.01568627543747425	0.01568627543747425	0.00441619113679216	0.00441619113679216	0.027450980618596077	705.4081632256177	997.0153061175529	0.0	704.9264705882352
2	185	nan	0	PGCKO	PGCKO	114	114	0	1	1	nan	1966	1173.0	984.0	1.0	1.5945291622649809	0.7267106114828477	0.0	0.49273182957393485	0.19031353437724674	73.56923269553336	72.47068372797375	14.035668847618199	4.706961105053692	4.123105625617661	52.493809158795095	50.53792306605539	88.38759305842389	360.29799999999904	0.7580489685752844	42.172550017014146	436.65099245496094	0.07450980693101883	0.07058824226260185	10.882506719670147	0.8980392217636108	0.8980392217636108	0.14694268298611202	0.2221012169150361	0.12941177189350128	0.027450980618596077	0.027450980618596077	0.18649900680387924	0.202204223323769	0.3019607961177826	1171.2597668460564	984.2511001483397	0.0	1164.8474059003051
2	186	nan	0	PGCKO	PGCKO	114	114	0	1	1	nan	1480	1297.0	990.0	1.0	1.4151393415679647	0.43924257006386946	0.0	0.42045454545454547	0.15601413682539364	54.29070645828817	64.13267497929586	10.295630140987	3.5601349729100273	3.0	48.18058507615431	48.77306061103246	47.49591991139286	345.26599999999905	0.6338329764453962	16.854902289807796	125.99608170613647	0.05882352963089943	0.019607845693826675	2.4599566476362367	0.12156862765550613	0.23529411852359772	0.06019607960645642	0.0851324876392814	0.07450980693101883	0.0313725508749485	0.0313725508749485	0.019073532663354237	0.03664883615635024	0.10588235408067703	1301.9401786388669	991.6996482818065	0.0	1304.3966216216215
2	187	nan	0	PGCKO	PGCKO	114	114	0	1	1	nan	1012	655.0	1001.0	1.0	2.174341618165974	0.9085994087109619	0.0	0.43771626297577854	0.23038111277822196	69.0148407250331	70.51950084905593	9.0	3.0064625274194716	2.8284271247461903	30.7584203411895	28.82533645419828	-16.679142230552266	234.9479999999995	0.7259684361549498	20.35686331242323	108.22353237494826	0.0784313753247261	0.023529410362243652	2.9152820744016887	0.3137255012989044	0.3137255012989044	0.10178431656211614	0.10694024938235995	0.09803921729326248	0.03921568766236305	0.03921568766236305	0.046336445926578505	0.039294147515423594	0.12941177189350128	638.9648150193232	1005.9891654880861	0.0	641.7075098814229
2	188	nan	0	PGCKO	PGCKO	114	114	0	1	1	nan	6514	1585.0	974.0	1.0	2.0374564735451353	0.7869863567742509	0.0	0.33039156015418947	0.12490595356408381	156.17744564416958	167.0269439342048	18.867962264113206	5.477806498726292	5.0	118.05124101684818	96.35686108158774	-73.55366140078755	809.537999999997	0.540020725388601	45.48235373571515	1191.2627764642239	0.06666667014360428	0.0470588244497776	18.905288149651316	0.4274509847164154	1.0	0.06610807229028365	0.1828773067952447	0.10196078568696976	0.0	0.0	0.061615612058000674	0.18545322897894412	0.21568627655506134	1570.7516426676286	1000.0685151939641	0.0	1559.811943506294
2	189	nan	0	PGCKO	PGCKO	114	114	0	1	1	nan	2792	1101.0	995.0	1.0	1.6050086015621643	0.8095663221950213	0.0	0.41827715355805245	0.16914349799342657	92.00512015395559	98.8382517044894	14.142135623730951	4.488657807251946	4.0	61.392882157694146	54.009620635611	37.06348169788889	455.44399999999865	0.7034517510707987	28.607843816280365	303.349028006196	0.06666667014360428	0.027450982481241226	4.002438891085113	0.2549019753932953	0.4313725531101227	0.07508620424220568	0.1086493653317321	0.08627451211214066	0.03921568766236305	0.03921568766236305	0.03722917257119981	0.06275115653092557	0.12941177189350128	1114.2206091535104	1005.5734932958989	0.0	1117.8821633237822
2	190	nan	0	PGCKO	PGCKO	114	114	0	1	1	nan	93	404.0	1004.0	1.0	8.456304087648252	0.6055316633521921	0.0	0.1617391304347826	0.046242425863397926	35.03275913382492	27.202941017470888	1.0	1.0	1.0	20.506096654409877	27.879812904211263	-63.65497473287738	158.9739999999999	0.19978517722878625	2.615686371922493	2.615686371922493	0.0235294122248888	0.003921570256352425	0.6449879754590824	0.04313725605607033	0.04313725605607033	0.028125659913145085	0.028125659913145085	0.027450980618596077	0.01568627543747425	0.01568627543747425	0.006048634922573388	0.006048634922573388	0.0313725508749485	407.45727136703175	1013.8965516558249	0.0	407.8494623655914
2	191	nan	0	PGCKO	PGCKO	114	114	0	1	1	nan	633	1343.0	1010.0	1.0	1.7381393369437848	0.8059869271935809	0.0	0.4137254901960784	0.11577459101235965	45.54779618563988	50.48762224545735	10.0	3.18184363144485	2.23606797749979	28.45806364000569	26.961258902253082	-1.337313648176622	262.11999999999955	0.5235732009925558	14.215686623007059	77.77647279575467	0.054901961237192154	0.0313725508749485	4.303996926041832	0.37254902720451355	0.3803921639919281	0.07327673517013948	0.12286962526975462	0.07450980693101883	0.019607843831181526	0.019607843831181526	0.08069790742520438	0.09392259969729977	0.18039216101169586	1347.2058690013075	1007.746886493312	0.0	1350.259083728278
2	192	nan	0	PGCKO	PGCKO	114	114	0	1	1	nan	4270	1226.0	1008.0	1.0	1.1863795049581647	0.47678168009987726	0.0	0.5910852713178295	0.3789309420215479	85.19366027797771	92.65527507918802	22.360679774997898	7.88320183787128	6.708203932499369	73.51035963027914	74.88707998533799	62.88197992634405	376.30399999999895	0.8516154766653371	49.156864035874605	657.0274684615433	0.0941176488995552	0.043137259781360626	4.503467419806158	0.8196078538894653	0.8196078538894653	0.15605353662182414	0.153870601513242	0.13333334028720856	0.04313725605607033	0.04313725605607033	0.15785859046342032	0.09364805858043773	0.18431372940540314	1214.1988874361118	1008.0697615880825	0.0	1214.4077283372364
2	193	nan	0	PGCKO	PGCKO	114	114	0	1	1	nan	1687	1298.0	1049.0	1.0	1.5487637429588603	0.8778885805305233	0.0	0.5020833333333333	0.27714594334135834	73.49839447721085	70.61161377563892	12.649110640673518	4.058615211525301	3.605551275463989	34.46882649583533	35.19580498379345	62.7265013815173	276.57199999999943	0.8251406211787723	26.160784866660833	205.01569139957428	0.07450980693101883	0.0313725471496582	3.2141722468237064	0.5058823823928833	0.5058823823928833	0.11325015093792569	0.12152678802582945	0.10196078568696976	0.04313725605607033	0.04313725605607033	0.09899663584981022	0.07237113322255913	0.1411764770746231	1292.68715926689	1035.9970542448305	0.0	1289.7646710136337
2	194	nan	0	PGCKO	PGCKO	114	114	0	1	1	nan	1512	1328.0	1047.0	1.0	2.053998055782697	0.8278126799933186	0.0	0.36346153846153845	0.1539555911571627	77.47719917462375	79.90619500389191	15.0	4.5438500605743135	3.605551275463989	48.54538450364813	43.465065520230766	6.146512426246637	351.30399999999895	0.5449630564065597	31.639216385781765	331.44706885144114	0.062745101749897	0.05490196496248245	8.506778414808414	0.5137255191802979	0.7450980544090271	0.11422099778260565	0.21921102437264625	0.10588235408067703	0.027450980618596077	0.027450980618596077	0.12661170385644605	0.1989624449608626	0.40392157435417175	1327.3916042559697	1047.9312698959332	0.0	1334.2738095238096
2	195	nan	0	PGCKO	PGCKO	114	114	0	1	1	nan	1987	581.0	1059.0	1.0	1.7460561050923844	0.7566715487340765	0.0	0.4431311329170384	0.13941590049649724	78.58496915976356	79.12016177940993	12.083045973594572	4.378745653448893	4.123105625617661	56.88204960765362	51.37847585677731	-0.8673271429381422	423.20199999999886	0.6244500314267756	32.98823622427881	273.2941250074655	0.05882352963089943	0.023529410362243652	9.674767083474741	0.7333333492279053	0.8392156958580017	0.10406383666964923	0.13754107952061675	0.0784313753247261	0.019607843831181526	0.019607843831181526	0.15447255275940133	0.151845376866182	0.12941177189350128	571.7305208826838	1056.6618883543595	0.0	567.8540513336688
2	196	nan	0	PGCKO	PGCKO	114	114	0	1	1	nan	1728	691.0	1045.0	1.0	1.8092868203120265	0.8446165087413635	0.0	0.3988919667590028	0.14525198162638056	78.57960844706062	88.40814442120137	11.180339887498949	3.9127525435344293	3.1622776601683795	45.69472280589622	42.069305604923365	-55.41204135680304	386.6479999999989	0.6136363636363636	21.866667184978724	148.45490600168705	0.05882352963089943	0.0156862773001194	2.7709654880148813	0.16862745583057404	0.26274511218070984	0.06898002266554802	0.08591140393616149	0.07058823853731155	0.027450980618596077	0.027450980618596077	0.03206138179809269	0.039892622739904716	0.10196078568696976	700.3973478462744	1048.2613588453987	0.0	697.745949074074
2	197	nan	0	PGCKO	PGCKO	114	114	0	1	1	nan	978	731.0	1054.0	1.0	1.826500985293726	0.8138122047108965	0.0	0.421551724137931	0.1924498654569134	58.2799142675185	58.69412236331676	9.0	2.961991260665752	2.23606797749979	34.51643978432039	33.868087164249594	-86.99839829318113	252.70599999999962	0.6751812219537453	18.90980439260602	94.27059073001146	0.07058823853731155	0.023529410362243652	2.352604435728094	0.19607843458652496	0.19607843458652496	0.08714195572629502	0.09639119706545139	0.0941176488995552	0.04313725605607033	0.04313725605607033	0.03920428496350467	0.03342373376733228	0.11764705926179886	734.8119721980518	1042.509089392612	0.0	735.7597137014315
2	198	nan	0	PGCKO	PGCKO	114	114	0	1	1	nan	1609	612.0	1056.0	1.0	1.2987606252670774	0.6932471068802665	0.0	0.6648760330578513	0.3143940076545649	59.13968831099057	60.207972893961475	14.0	4.655556791851894	4.0	41.47359188121294	42.62197167540995	-80.89682335674223	253.59799999999981	0.8599679315873864	36.67058926448226	234.05098701268435	0.08627451211214066	0.04313725233078003	1.4344668989572282	0.6470588445663452	0.6470588445663452	0.16444210432503256	0.14546363394200396	0.125490203499794	0.04313725605607033	0.04313725605607033	0.13801075858210587	0.08652253689861442	0.1725490242242813	615.625219908295	1048.3555116551047	0.0	614.8607830950901
2	199	nan	0	PGCKO	PGCKO	114	114	0	1	1	nan	1815	646.0	1057.0	1.0	1.6311340272601262	0.7844571874392504	0.0	0.5636645962732919	0.22507712281581738	73.71486851696588	73.05477397131553	11.40175425099138	4.00592909349493	3.605551275463989	43.72372922157281	45.716706375089665	-75.54934188643674	318.3299999999995	0.700366583060004	26.286275185644627	176.22353424690664	0.05882352963089943	0.0156862773001194	5.413292953617599	0.5058823823928833	0.5215686559677124	0.09664071759428172	0.09709285633438382	0.07058823853731155	0.027450980618596077	0.027450980618596077	0.09377533429942608	0.07365723355794192	0.10196078568696976	649.5349044275389	1039.1948728431455	0.0	654.7079889807162
2	200	nan	0	PGCKO	PGCKO	114	114	0	1	1	nan	1066	454.0	1021.0	1.0	1.7306762011733268	0.8195847620744916	-2.0	0.4642857142857143	0.13418975279857778	59.43568549931375	58.52349955359813	10.0	3.010388048675512	2.23606797749979	35.05294439688468	34.054148795796856	-67.37440399928057	315.95399999999927	0.6931079323797139	14.72941205650568	78.85882577672601	0.054901961237192154	0.011764708906412125	0.740279093403948	0.13725490868091583	0.19607843458652496	0.05868291655978359	0.07397638440593435	0.06666667014360428	0.0313725508749485	0.0313725508749485	0.019694640539880126	0.027358139476354036	0.08235294371843338	449.4234919857382	1032.9095927084634	0.0	448.8292682926829
2	201	nan	0	PGCKO	PGCKO	114	114	0	1	1	nan	3653	998.0	1032.0	1.0	1.3346350742364788	0.7542591659488077	0.0	0.6560704022988506	0.370530158595971	93.01839497918999	99.98499887483122	19.1049731745428	6.776514262446364	6.0	61.824129984393124	61.07372127006195	4.396169888612778	351.97999999999934	0.8470724637681157	45.29804054275155	572.1176630780101	0.10196078568696976	0.047058820724487305	3.1803688340913974	0.41960784792900085	0.41960784792900085	0.14244666837343256	0.15661583987900632	0.14509804546833038	0.0470588244497776	0.0470588244497776	0.07886476816542698	0.07300330200190988	0.19607843458652496	1016.5319555754663	1041.4530194090578	0.0	1015.0008212428141
2	202	nan	0	PGCKO	PGCKO	114	114	0	1	1	nan	1326	1113.0	1062.0	1.0	1.5726496567323185	0.6412127707384268	0.0	0.442	0.23522005068159432	57.77299478242902	59.36328831862332	8.246211251235321	3.225666769508625	3.0	38.822871926422245	44.3328664580103	10.96911067132059	266.1579999999995	0.6736093472186944	16.258823852986097	118.45490501075983	0.05882352963089943	0.019607845693826675	1.5820635184508585	0.20000000298023224	0.2235294133424759	0.07356933870129456	0.08933250754959263	0.0784313753247261	0.04313725605607033	0.04313725605607033	0.03496458961149245	0.03709676402905538	0.10588235408067703	1116.739952322156	1047.7650797783522	0.0	1116.161387631976
2	203	nan	0	PGCKO	PGCKO	114	114	0	1	1	nan	2675	956.0	1021.0	1.0	1.1173027914008467	0.5899382810631161	-1.0	0.5879120879120879	0.24171946032890645	67.81020354215413	75.15317691222374	22.67156809750927	7.5899739279649925	6.4031242374328485	59.15395590163308	54.753236401384676	-5.796298012782331	372.9159999999994	0.7680160780935975	17.87843184173107	234.18824202753603	0.054901961237192154	0.0156862773001194	2.8075707881923755	0.1764705926179886	0.3843137323856354	0.061863085957546964	0.08754700636543403	0.07058823853731155	0.0235294122248888	0.0235294122248888	0.027936525358408456	0.05749575349499553	0.09803921729326248	951.5924512183332	1020.2511135653201	0.0	948.7910280373832
2	204	nan	0	PGCKO	PGCKO	114	114	0	1	1	nan	4620	874.0	1025.0	1.0	1.1554734966547866	0.4613942583918847	0.0	0.6174819566960705	0.30474115011703284	87.0979960796263	98.2344135219425	20.591260281974	7.166952666242585	6.4031242374328485	78.04368571981942	77.2729248083699	-42.52255973498398	436.47599999999886	0.8261802575107297	31.874510623514652	550.1294263489544	0.06666667014360428	0.03529411926865578	2.636330583888052	0.29411765933036804	0.7019608020782471	0.08568416834278132	0.1190756334088646	0.0941176488995552	0.03921568766236305	0.0313725508749485	0.0510960485800144	0.07848156473473876	0.1411764770746231	872.89879743902	1043.3832823806833	0.0	874.5816017316017
2	205	nan	0	PGCKO	PGCKO	114	114	0	1	1	nan	1625	967.0	1057.0	1.0	2.0891966799060606	0.9300991918794792	0.0	0.5565068493150684	0.23418542735217718	87.17421270228328	73.53910524340094	14.560219778561036	4.617168140562153	4.0	35.127720799376554	32.01982445206465	-12.667434366419888	295.29199999999946	0.7019438444924406	32.25882450863719	253.07451681047678	0.05882352963089943	0.04313725605607033	9.20259810333129	0.658823549747467	0.6745098233222961	0.1333009277216413	0.15573816419106262	0.09803921729326248	0.0235294122248888	0.0235294122248888	0.14420930911319388	0.12967036552416172	0.2235294133424759	957.2686181262779	1064.1971364000121	0.0	948.2449230769231
2	206	nan	0	PGCKO	PGCKO	114	114	0	1	1	nan	2049	1165.0	1054.0	1.0	1.4434644471926898	0.5323239020214208	0.0	0.4306431273644388	0.2710802183521825	66.17434464461509	77.1621668954417	14.317821063276353	5.1469414060052685	4.242640687119285	54.0	56.01928020319687	-12.60636184634839	308.19599999999923	0.7558096643305054	17.439216148108244	234.54510452970862	0.07058823853731155	0.0313725471496582	2.454518545747518	0.1921568661928177	0.43921568989753723	0.06920323868296922	0.11446808420190757	0.09803921729326248	0.0313725508749485	0.0313725508749485	0.030351788512974924	0.06121816423727971	0.13725490868091583	1175.4101222112959	1057.112023282641	0.0	1177.2230356271352
2	207	nan	0	PGCKO	PGCKO	114	114	0	1	1	nan	177	455.0	1057.0	1.0	3.132840187299325	0.5654349363932731	0.0	0.2543103448275862	0.07553681811768109	29.019783781314448	28.442925306655784	3.605551275463989	1.379771546088022	1.0	21.271642123275054	23.935311707078817	29.107064643684048	171.59799999999996	0.37901498929336186	6.160784434527159	9.878431592136621	0.0470588244497776	0.00784313678741455	1.1478995833539676	0.11764705926179886	0.11764705926179886	0.05177129776913579	0.055810347978173004	0.054901961237192154	0.0313725508749485	0.0313725508749485	0.014285628802398146	0.01486583501630888	0.05882352963089943	458.1115521820589	1059.9519650686789	0.0	458.87005649717514
2	208	nan	0	PGCKO	PGCKO	114	114	0	1	1	nan	1056	753.0	1061.0	1.0	1.8030072999136069	0.7708868164698998	0.0	0.4444444444444444	0.2150100256003978	58.69234807422418	59.54829972383762	7.810249675906654	2.9507985199898545	2.8284271247461903	34.61848540678171	37.38539097171904	-30.412779109863965	248.43199999999956	0.6751918158567775	18.368627931922674	108.60784627124667	0.06666667014360428	0.027450978755950928	1.48564144645903	0.20000000298023224	0.2980392277240753	0.08831071121116671	0.1028483392720139	0.0941176488995552	0.04313725605607033	0.04313725605607033	0.03888617641756239	0.04557328538926003	0.12941177189350128	771.5815490015995	1059.908539454341	0.0	770.1098484848485
2	209	nan	0	PGCKO	PGCKO	114	114	0	1	1	nan	77	1504.0	1053.0	1.0	6.730078105968352	0.8293679826969834	0.0	0.1925	0.05892376383603334	31.746304958656125	25.632011235952593	1.0	1.0	1.0	13.13978105425833	17.73674749691	76.65550425890831	128.14600000000004	0.2716049382716049	1.6823529861867428	1.6823529861867428	0.019607843831181526	0.003921568393707275	0.33034452166477807	0.03921568766236305	0.03921568766236305	0.02184874008034731	0.02184874008034731	0.019607843831181526	0.01568627543747425	0.01568627543747425	0.004352607042425313	0.004352607042425313	0.0235294122248888	1507.9067599424911	1062.9207459242687	0.0	1508.2207792207791
2	210	nan	0	PGCKO	PGCKO	114	114	0	1	1	nan	367	1530.0	1083.0	1.0	2.79448348685415	0.8717864413501741	0.0	0.30892255892255893	0.09100133595869286	45.89224918993646	47.01063709417264	5.0	1.8310310507219651	1.4142135623730951	22.307168267119003	22.481975430455677	75.80856751151072	225.11999999999958	0.4182336182336182	6.262745209038258	19.89411809295416	0.0470588244497776	0.00784313678741455	2.7617033191486193	0.05882352963089943	0.11372549086809158	0.039388334648039355	0.0542074062478315	0.054901961237192154	0.01568627543747425	0.01568627543747425	0.014688621608148116	0.019272103665131768	0.062745101749897	1524.8854721155978	1073.710033491457	0.0	1523.542234332425
2	211	nan	0	PGCKO	PGCKO	114	114	0	1	1	nan	93	518.0	1064.0	1.0	5.999716012311465	0.48566526913720043	0.0	0.21136363636363636	0.06269737467287423	28.40992718459796	23.021728866442675	2.0	1.0482288319810598	1.0	18.353051047676534	24.83439198534575	-81.72450330759808	136.52800000000005	0.25761772853185594	3.7098040357232094	4.301960919052362	0.03529411926865578	0.011764705181121826	1.2621884355812256	0.09019608050584793	0.09019608050584793	0.043644753361449524	0.046257644290885615	0.04313725605607033	0.027450980618596077	0.027450980618596077	0.012785944568303695	0.015188814159487082	0.054901961237192154	521.8103919884346	1069.2105743046898	0.0	522.6021505376344
2	212	nan	0	PGCKO	PGCKO	114	114	0	1	1	nan	3389	827.0	1095.0	1.0	1.5701550379396207	0.8807673842524676	0.0	0.4489931107578166	0.2637158275977249	105.05774652992378	115.43396380615195	20.0	6.49173381349282	5.385164807134504	57.79502319302548	49.75000849709301	67.29858215561465	401.8579999999987	0.7246097926020953	26.623530108481646	402.0392262637615	0.07450980693101883	0.039215683937072754	2.2701019255690835	0.20392157137393951	0.32549020648002625	0.07923669675143347	0.1186306362536918	0.10980392247438431	0.03921568766236305	0.03921568766236305	0.03828782829696177	0.05373813426993264	0.14901961386203766	819.178111592417	1079.1000487654615	0.0	819.5730303924462
2	213	nan	0	PGCKO	PGCKO	114	114	0	1	1	nan	122	515.0	1063.0	1.0	8.150627476341139	0.6154133243864276	0.0	0.1525	0.0414177637651161	39.526103626397486	32.01562118716424	1.4142135623730951	1.0067903862684113	1.0	23.91709819787711	31.154655412294975	-77.71188069235812	192.39399999999978	0.19967266775777415	3.9960785545408726	4.125490322709084	0.0235294122248888	0.0078431386500597	1.8469197328170313	0.07450980693101883	0.07450980693101883	0.03330065462117394	0.03381549444843511	0.0313725508749485	0.01568627543747425	0.01568627543747425	0.011622185246926667	0.012220134730988057	0.04313725605607033	507.10836499161775	1070.7062737632405	0.0	505.26229508196724
2	214	nan	0	PGCKO	PGCKO	114	114	0	1	1	nan	2797	1001.0	1082.0	1.0	1.4487453737419296	0.7176006769675902	0.0	0.5684959349593496	0.3254289617430493	83.25709347941812	83.81527307120105	14.422205101855956	5.366602712418659	5.0	56.94515733050727	57.9848011907112	-6.2265906445945545	328.64199999999903	0.8328122673812715	42.09804031252861	498.56079809740186	0.11372549086809158	0.05882352590560913	5.297516740760452	0.48235294222831726	0.529411792755127	0.149815090080173	0.17824840832942504	0.16470588743686676	0.04313725605607033	0.04313725605607033	0.10261286130599487	0.08935968754449537	0.23137255012989044	1021.3971745941534	1082.9198713162746	0.0	1025.901680371827
2	215	nan	0	PGCKO	PGCKO	114	114	0	1	1	nan	603	658.0	1109.0	1.0	1.8727828617056756	0.8593417505491371	0.0	0.4824	0.1611567048872205	47.73893922503077	50.21951811795888	7.810249675906654	2.8565203950002864	2.23606797749979	24.0	24.413777336341337	-89.50658689693844	216.8399999999997	0.6294363256784968	9.603921797126532	48.596079755574465	0.05882352963089943	0.0156862773001194	0.6416679653789906	0.16078431904315948	0.21960784494876862	0.058919765626543136	0.08059051369083658	0.07058823853731155	0.019607843831181526	0.019607843831181526	0.027217827674806606	0.03288908038385995	0.09803921729326248	660.3563589311524	1105.803663663472	0.0	659.7363184079602
2	216	nan	0	PGCKO	PGCKO	114	114	0	1	1	nan	1624	794.0	1108.0	1.0	1.640065529449879	0.893519057571284	0.0	0.4307692307692308	0.23717295130312677	75.05603841857867	81.21576201698781	14.866068747318506	4.710522624371216	3.605551275463989	31.81980515339464	33.70205797105547	45.663079455509354	293.3359999999991	0.798034398034398	21.560784939676523	137.9921605810523	0.05882352963089943	0.019607845693826675	4.363570827019368	0.2078431397676468	0.2078431397676468	0.09021248928734947	0.08497054222971201	0.0784313753247261	0.03921568766236305	0.0313725508749485	0.038896888854325774	0.03317678057165205	0.10196078568696976	793.3164146630028	1102.9057632987146	0.0	795.0344827586207
2	217	nan	0	PGCKO	PGCKO	114	114	0	1	1	nan	2900	711.0	1084.0	1.0	1.3938338792031784	0.5125416859573587	0.0	0.48446374874707654	0.25944805125698195	76.88195835027763	83.48652585896721	14.317821063276353	5.477363656435957	5.0	71.69207659256249	66.01564253041465	81.99777278499498	374.7819999999992	0.7189785546051816	31.81568706780672	397.9921674914658	0.09019608050584793	0.03921569138765335	0.5070035475162568	0.239215686917305	0.4000000059604645	0.0988064815770395	0.13723867844533302	0.12941177189350128	0.03921568766236305	0.03921568766236305	0.047991745403100604	0.05968847900724847	0.1725490242242813	721.012829097507	1095.001330220808	0.0	720.5079310344828
2	218	nan	0	PGCKO	PGCKO	114	114	0	1	1	nan	86	522.0	1088.0	1.0	7.122657571554776	0.6022623232436113	0.0	0.172	0.05369266161323572	30.89306728165777	24.331050121192877	1.0	1.0	1.0	18.631032838127485	24.661881510312583	2.8682980438597183	141.872	0.23465211459754434	2.894117744639516	2.894117744639516	0.027450980618596077	0.003921570256352425	0.2892956886535201	0.0470588244497776	0.0470588244497776	0.033652531914412975	0.033652531914412975	0.0313725508749485	0.019607843831181526	0.019607843831181526	0.007212819009252104	0.007212819009252104	0.03921568766236305	513.620596183445	1093.639566399051	0.0	513.3372093023256
2	219	nan	0	PGCKO	PGCKO	114	114	0	1	1	nan	2269	970.0	1086.0	1.0	1.3677676818520643	0.7434931533284092	0.0	0.5669665167416292	0.34061002472949936	73.82174484308737	72.62231062146122	14.142135623730951	4.962780055456879	5.0	48.74966063230293	49.36781545343915	-21.7240917418072	289.32999999999925	0.8428677563150074	48.7411779537797	471.5058957710862	0.07450980693101883	0.09803922101855278	10.526676600175673	0.7450980544090271	0.7450980544090271	0.2005809792336613	0.20780339170166867	0.1568627506494522	0.04313725605607033	0.03921568766236305	0.16692277161479635	0.14763251567419197	0.32156863808631897	960.4953258018649	1088.5365287697923	0.0	951.7743499338916
2	220	nan	0	PGCKO	PGCKO	114	114	0	1	1	nan	1822	606.0	1084.0	1.0	1.3022480014905433	0.7386504484580421	0.0	0.6252573781743308	0.24709783511738637	64.40220503442987	64.8459713474939	15.0	5.4990138037607705	5.0	44.799464152450376	43.4127957799138	-5.223734141385463	304.3999999999991	0.7858529221479404	25.90588310547173	219.42353527620435	0.05882352963089943	0.019607845693826675	8.335254857650675	0.6039215922355652	0.6705882549285889	0.10573829838968053	0.12043004131515057	0.07450980693101883	0.019607843831181526	0.019607843831181526	0.13628369366482312	0.11326587100879165	0.12352941557765007	609.0186048952427	1081.6424141671812	0.0	615.9983534577387
2	221	nan	0	PGCKO	PGCKO	114	114	0	1	1	nan	4312	899.0	1135.0	1.0	1.6140813068423485	0.8429977871419971	0.0	0.5657307793230123	0.22403824620963778	117.06293388195797	105.4229576515476	18.973665961010276	6.122329588758754	5.0990195135927845	70.65526544181591	62.970145685278574	83.66119119689229	491.79399999999845	0.7142620506874275	34.964706759899855	463.3137385174632	0.062745101749897	0.02352941408753395	4.977744885873753	0.4156862795352936	0.4627451002597809	0.08425230544554183	0.10744752748549703	0.08235294371843338	0.04313725605607033	0.03921568766236305	0.06475508883247154	0.06482065275529635	0.125490203499794	894.2704642738108	1125.8522662986989	0.0	892.3404452690166
2	222	nan	0	PGCKO	PGCKO	114	114	0	1	1	nan	1328	757.0	1119.0	1.0	1.7811599887369367	0.6627204223126243	0.0	0.4176100628930818	0.2251865016436271	62.073321726323044	65.21502894272147	10.770329614269007	3.650901466339916	3.0	45.013382899924125	46.48465634272438	57.6320352604861	272.22799999999927	0.6326822296331587	21.345098610967398	149.47451359778643	0.07450980693101883	0.027450978755950928	3.615495061862503	0.21568627655506134	0.26274511218070984	0.09614909284219549	0.11255610963688736	0.0941176488995552	0.0470588244497776	0.0470588244497776	0.04144972819012943	0.05097129631606589	0.14509804546833038	762.1782978273351	1111.5214870589964	0.0	763.5406626506024
2	223	nan	0	PGCKO	PGCKO	114	114	0	1	1	nan	7596	1366.0	1091.0	1.0	1.2979558438247816	0.7526322794729331	0.0	0.5382653061224489	0.33626074375071374	132.11776041176532	140.75865870347016	32.64965543462902	9.951099731191812	8.48528137423857	84.78088794143788	86.99176045780112	-25.18942270663592	532.7939999999986	0.7892358044573744	46.011765863746405	979.3686536625028	0.07450980693101883	0.039215683937072754	1.5270617070927643	0.47058823704719543	0.5098039507865906	0.10090299531523335	0.12893215556378393	0.10588235408067703	0.03529411926865578	0.03529411926865578	0.08415354110112075	0.0732368115566542	0.16470588743686676	1351.0233764084976	1088.9399132539465	0.0	1349.6258557135334
2	224	nan	0	PGCKO	PGCKO	114	114	0	1	1	nan	4443	1444.0	1094.0	1.0	1.504388875512853	0.80040498681522	0.0	0.5048863636363636	0.23528425095366035	111.73003267773582	112.80514172678478	23.021728866442675	6.970800053956946	5.656854249492381	79.49834677533154	66.97764489521765	20.846529750745947	487.13199999999887	0.7173070713593801	32.38823606073856	573.1960931122303	0.07450980693101883	0.039215683937072754	2.745380276026702	0.3019607961177826	0.6823529601097107	0.07693167710389208	0.12901104954135276	0.10588235408067703	0.03921568766236305	0.03921568766236305	0.04239862556639416	0.07722196026921622	0.16078431904315948	1442.3958608505013	1092.1013443722259	0.0	1439.9063695701102
2	225	nan	0	PGCKO	PGCKO	114	114	0	1	1	nan	100	871.0	1120.0	1.0	7.089431079426244	0.6664011571059151	0.0	0.17391304347826086	0.042917930966176875	34.084474491757824	27.65863337187866	1.0	1.0	1.0	19.74032738239449	25.413158759162194	20.682863041822635	171.11399999999995	0.2188183807439825	2.8235294930636883	2.8235294930636883	0.027450980618596077	0.003921568393707275	0.08136424680070595	0.03921568766236305	0.03921568766236305	0.02823529493063688	0.02823529493063688	0.027450980618596077	0.019607843831181526	0.019607843831181526	0.005082934256431	0.005082934256431	0.0313725508749485	863.3458333443226	1110.7416666466231	0.0	863.39
2	226	nan	0	PGCKO	PGCKO	114	114	0	1	1	nan	66	1063.0	1119.0	1.0	5.473353408448678	0.39983518429342296	0.0	0.21568627450980393	0.07123258598861902	22.40163459145109	17.88854381999832	1.0	1.0	1.0	14.148138086714969	20.533048228575044	-83.51634875465068	107.90400000000004	0.2857142857142857	2.129411855712533	2.129411855712533	0.0313725508749485	0.0	0.04914204158311354	0.04313725605607033	0.04313725605607033	0.032263815995644436	0.032263815995644436	0.0313725508749485	0.027450980618596077	0.027450980618596077	0.004140949760115309	0.004140949760115309	0.0313725508749485	1058.6593001954127	1112.7108655842874	0.0	1058.6969696969697
2	227	nan	0	PGCKO	PGCKO	114	114	0	1	1	nan	91	1159.0	1119.0	1.0	5.826211064366903	0.939268057943365	0.0	0.2413793103448276	0.04725582911733215	34.781368673855425	29.120439557122072	1.0	1.0	1.0	10.101554398897497	11.936422274195682	76.71599138794184	155.55999999999997	0.3291139240506329	2.7019608691334724	2.7019608691334724	0.019607843831181526	0.00784313678741455	2.324089045623371	0.05098039284348488	0.05098039284348488	0.02969187768278541	0.02969187768278541	0.027450980618596077	0.01568627543747425	0.01568627543747425	0.009537741797776486	0.009537741797776486	0.03921568766236305	1158.1451378781203	1108.0130624329174	0.0	1157.4285714285713
2	228	nan	0	PGCKO	PGCKO	114	114	0	1	1	nan	3271	1202.0	1127.0	1.0	1.4604388836562863	0.7803045573949641	0.0	0.5795535081502481	0.31828165148867327	93.38956547819365	89.35882720806042	16.76305461424021	5.799055963358969	5.0	59.97759575208225	58.40580719998263	-31.243686071046035	359.3679999999993	0.8015192354814997	29.101961504667997	442.5764824002981	0.08627451211214066	0.039215683937072754	2.9297294538574916	0.45098039507865906	0.4588235318660736	0.09510444936166013	0.13530311293191627	0.11764705926179886	0.0313725508749485	0.0313725508749485	0.06421748512901704	0.07031194287000601	0.16470588743686676	1225.7505959038826	1112.8036098759535	0.0	1224.3809232650565
2	229	nan	0	PGCKO	PGCKO	114	114	0	1	1	nan	1621	622.0	1138.0	1.0	2.0141591757235764	0.7507867023326069	0.0	0.3406893652795292	0.10510270155677662	76.00180332883316	83.773504164503	10.04987562112089	3.3323708056376447	3.0	51.3092859155016	50.20258992699086	-49.97172619028716	440.23999999999853	0.5397935397935398	17.80000034533441	121.70980724133551	0.05882352963089943	0.0156862735748291	1.5739271068047251	0.13725490868091583	0.1882352977991104	0.05313432938905794	0.07508316301131124	0.07058823853731155	0.019607843831181526	0.019607843831181526	0.021194171760393826	0.02612526065219888	0.09019608050584793	628.192615025009	1131.1862675536956	0.0	626.8605798889574
2	230	nan	0	PGCKO	PGCKO	114	114	0	1	1	nan	1394	1171.0	1131.0	1.0	1.4794246893340497	0.658738782421783	0.0	0.460978835978836	0.1461009155932817	57.87015028185536	69.77105417004964	14.142135623730951	4.923005173826964	4.242640687119285	45.50314350163302	43.53986494563326	-12.377173302913647	346.26599999999905	0.5777041027766266	17.364706337451935	204.37647611647844	0.07450980693101883	0.0627450942993164	5.167826200939682	0.4156862795352936	0.4156862795352936	0.06863520291482979	0.14661153236476215	0.125490203499794	0.01568627543747425	0.01568627543747425	0.07076508442986597	0.08662827072338285	0.21176470816135406	1168.3234515400093	1132.36650932261	0.0	1163.1592539454807
2	231	nan	0	PGCKO	PGCKO	114	114	0	1	1	nan	1755	573.0	1093.0	1.0	1.3429669141786327	0.8172595017279229	0.0	0.398682417083144	0.21740156057010435	67.06816052353352	83.7615663654877	18.35755975068582	6.337839708326736	5.385164807134504	38.166632849260424	38.64935687366512	54.162886024519906	318.5019999999993	0.7381703470031545	23.407843763008714	425.7882476914674	0.07450980693101883	0.10196078941226006	4.1141591431960896	0.6274510025978088	0.7568627595901489	0.09632857515641446	0.24261438614898428	0.16078431904315948	0.01568627543747425	0.01568627543747425	0.1355681959315839	0.1969000181605895	0.4000000059604645	571.6875276341744	1086.3847258875035	0.0	570.9703703703703
2	232	nan	0	PGCKO	PGCKO	114	114	0	1	1	nan	7671	421.0	1100.0	1.0	1.9364127505272697	0.7846459534485555	0.0	0.36830228538505855	0.08823848816608265	164.9987644853568	166.35504200354134	26.68332812825267	6.561486633016338	5.0	121.50171163377497	102.29001595444892	5.294425946972959	1045.2059999999963	0.5831907857224313	42.003922302275896	938.3882607854903	0.05882352963089943	0.02352941408753395	9.749048678453757	0.13725490868091583	0.729411780834198	0.048785043324362246	0.12232932613550909	0.0784313753247261	0.0	0.0	0.018229023182707586	0.10734242884686662	0.14509804546833038	441.1283803418054	1118.823656735742	0.0	450.48689870942513
2	233	nan	0	PGCKO	PGCKO	114	114	0	1	1	nan	1373	987.0	1107.0	1.0	1.7536819268415293	0.91822873868001	0.0	0.418215047212915	0.265938729351178	72.73424929040665	71.69379331573968	11.180339887498949	4.391949926373011	4.123105625617661	29.698484809834994	28.806434413130535	-53.43187121334234	254.71199999999945	0.7970972423802613	33.690197076648474	371.2117748633027	0.11372549086809158	0.11764705926179886	9.78836192734847	0.7921568751335144	0.7921568751335144	0.1701525104881236	0.2703654587496742	0.20392157137393951	0.03921568766236305	0.03921568766236305	0.14499926314464773	0.18711014991655608	0.4117647111415863	979.9428897384906	1112.2400300046968	0.0	974.4603058994902
2	234	nan	0	PGCKO	PGCKO	114	114	0	1	1	nan	2007	1520.0	1162.0	1.0	2.274073612975176	0.9192179008592808	-2.0	0.38963308095515437	0.14316671070442832	100.17466438512155	100.31948963187563	9.486832980505138	3.252390335726674	3.0	42.04120454122304	39.44369628205122	76.33404034455862	419.7179999999989	0.6579249303392887	37.54509903118014	243.56471253931522	0.07058823853731155	0.03529411554336548	2.6704739962383703	0.38823530077934265	0.4117647111415863	0.10605960178299476	0.12135760465337081	0.09803921729326248	0.04313725605607033	0.0313725508749485	0.07637872461827958	0.07359931888570688	0.14901961386203766	1506.5262683430176	1150.4234168920075	0.0	1507.4593921275537
2	235	nan	0	PGCKO	PGCKO	114	114	0	1	1	nan	1224	1007.0	1118.0	1.0	2.2544390148824585	0.9204342233755546	0.0	0.32363828662083555	0.19338337964840738	77.99278138294852	70.83078426785913	11.180339887498949	3.76118388813812	3.1622776601683795	32.61562185913491	30.487181757518606	-50.83985989922906	282.0239999999994	0.6408376963350785	22.003922142088413	140.9921608865261	0.062745101749897	0.027450982481241226	2.5407370955222466	0.3294117748737335	0.3294117748737335	0.10047453032917084	0.11518967392690041	0.08627451211214066	0.04313725605607033	0.04313725605607033	0.07112318475227038	0.06801362172000995	0.15294118225574493	993.3576057923823	1132.1912496541165	0.0	994.7859477124183
2	236	nan	0	PGCKO	PGCKO	114	114	0	1	1	nan	2265	1270.0	1151.0	1.0	1.463543750046158	0.7932968306556402	0.0	0.4696247149077338	0.21853870935230757	78.39168941459128	94.86832980505137	13.892443989449804	4.911638855800901	4.242640687119285	52.0	47.72760945526889	83.34653572153634	360.8899999999989	0.7239891321719674	18.50196124985814	226.09412388503551	0.062745101749897	0.027450982481241226	2.834356581682697	0.1882352977991104	0.3921568691730499	0.06379986637882118	0.0998208052472563	0.08627451211214066	0.0313725508749485	0.0313725508749485	0.02937434790328225	0.04993664434325231	0.12156862765550613	1272.8090678741742	1140.310125934732	0.0	1273.4816777041942
2	237	nan	0	PGCKO	PGCKO	114	114	0	1	1	nan	2933	1090.0	1103.0	1.0	1.3465614009361497	0.637455731088729	0.0	0.5081427581427581	0.29550788449499815	79.34756695513988	77.17512552629896	18.681541692269406	6.152112728909558	5.0	67.81246111411191	61.136267468035925	-77.36769443051945	353.163999999999	0.7556357078449053	23.690196622163057	350.6078526340425	0.07058823853731155	0.035294122993946075	3.6714646485813023	0.46666666865348816	0.46666666865348816	0.08085391338622204	0.11953898828300119	0.10588235408067703	0.0313725508749485	0.0313725508749485	0.0828220257561451	0.06749425241588515	0.14509804546833038	1085.954432080037	1120.1924948278934	0.0	1089.6252983293557
2	238	nan	0	PGCKO	PGCKO	114	114	0	1	1	nan	1162	1459.0	1130.0	1.0	2.0942441548568094	0.8657557635303222	0.0	0.415	0.19987091859598352	70.33442665129431	66.61080993352356	8.0	3.0635951274859266	3.0	34.52304733735686	35.20004122070669	57.130208940927865	270.29199999999946	0.6674325100516945	18.270588669925928	100.37647330202162	0.062745101749897	0.019607841968536377	1.8888170398674748	0.3803921639919281	0.3803921639919281	0.07909345744556678	0.08638250714459692	0.0784313753247261	0.019607843831181526	0.019607843831181526	0.055758901977971516	0.038832648050373855	0.09803921729326248	1473.7672683264716	1141.7481246975217	0.0	1472.8347676419965
2	239	nan	0	PGCKO	PGCKO	114	114	0	1	1	nan	81	766.0	1137.0	1.0	6.4809946093870145	0.8697413182016199	0.0	0.1875	0.05425235637888771	32.81911120617616	26.476404589747453	1.0	1.0	1.0	12.800695221945471	16.1964903868988	-69.66925334140899	136.974	0.28421052631578947	2.2392157465219498	2.2392157465219498	0.0235294122248888	0.003921570256352425	1.3514501289708596	0.04313725605607033	0.04313725605607033	0.027644638845949997	0.027644638845949997	0.027450980618596077	0.01568627543747425	0.01568627543747425	0.006634013613051013	0.006634013613051013	0.0313725508749485	766.4640980658472	1146.7145359682136	0.0	766.925925925926
2	240	nan	0	PGCKO	PGCKO	114	114	0	1	1	nan	73	1384.0	1136.0	1.0	6.326325807351755	0.4388009683860392	0.0	0.20221606648199447	0.06066051943446431	25.543858999525458	20.0	1.0	1.0	1.0	17.556172079419586	22.953310174236336	-27.897758999169486	122.97400000000005	0.2517241379310345	2.054902032017708	2.054902032017708	0.019607843831181526	0.003921570256352425	1.0355553649161713	0.04313725605607033	0.04313725605607033	0.028149342904352163	0.028149342904352163	0.027450980618596077	0.019607843831181526	0.019607843831181526	0.006910504219999268	0.006910504219999268	0.0313725508749485	1387.0935114569759	1143.8893130256042	0.0	1387.4520547945206
2	241	nan	0	PGCKO	PGCKO	114	114	0	1	1	nan	1052	668.0	1148.0	1.0	1.7821014288070238	0.8023156524805212	0.0	0.5169533169533169	0.18118077863987397	59.29264579714919	56.61271941887264	7.211102550927978	2.814596483915115	2.8284271247461903	36.0	35.39177947095334	6.563492483711687	270.1199999999996	0.6524031007751938	17.925490651279688	81.18431594967842	0.05882352963089943	0.011764708906412125	1.7095537673092074	0.2666666805744171	0.2666666805744171	0.07862057303192846	0.07717140299399089	0.07058823853731155	0.04313725605607033	0.04313725605607033	0.03867748240705883	0.03079963328462533	0.08627451211214066	676.7745145819437	1149.138827182462	0.0	675.5912547528517
2	242	nan	0	PGCKO	PGCKO	114	114	0	1	1	nan	1655	806.0	1145.0	1.0	2.053681600202947	0.9192872725613997	0.0	0.4635854341736695	0.1708993327213143	86.4669910680023	80.99382692526635	14.0	4.492516704542339	4.0	36.78504256915712	34.03230381807198	-34.69194141099154	348.84599999999944	0.709083119108826	18.513725893571973	159.03921962343156	0.062745101749897	0.02352941408753395	5.119858684947851	0.22745098173618317	0.2666666805744171	0.0688242598274051	0.09609620521053266	0.08235294371843338	0.01568627543747425	0.01568627543747425	0.04595155636486992	0.047400152480915544	0.11372549086809158	787.8381704541953	1160.281617515794	0.0	791.8954682779456
2	243	nan	0	PGCKO	PGCKO	114	114	0	1	1	nan	2568	1043.0	1148.0	1.0	1.2765561944207218	0.712442561381423	-1.0	0.6171593366979091	0.29966697997515906	74.71094348677241	75.8946638440411	16.1245154965971	6.29369865423759	5.656854249492381	55.14906885181148	52.42694251700634	73.72352765284099	328.15799999999945	0.8035043804755945	37.41176575422287	489.0549152344465	0.05882352963089943	0.06666666641831398	8.002848580975483	0.8039215803146362	0.8039215803146362	0.14011897286225794	0.19044194518475333	0.12156862765550613	0.0313725508749485	0.0313725508749485	0.1558753176133733	0.1575701809337474	0.29411765933036804	1041.8146966231793	1155.5784746909983	0.0	1034.563862928349
2	244	nan	0	PGCKO	PGCKO	114	114	0	1	1	nan	866	1426.0	1148.0	1.0	1.9992445591567922	0.8553463337580474	0.0	0.46260683760683763	0.13376529222533132	58.92349186900597	51.088159097779204	7.280109889280518	2.7811500108571443	2.23606797749979	31.775887524071166	30.52570434249179	79.09041446041238	285.2279999999994	0.6183505890753302	10.639215882867575	59.17255062237382	0.054901961237192154	0.011764708906412125	0.35485330052691455	0.07058823853731155	0.16078431904315948	0.04948472503659337	0.06832858039535084	0.06666667014360428	0.0313725508749485	0.0313725508749485	0.007791556530924418	0.01904246291308585	0.0784313753247261	1431.094837290473	1161.368811711488	0.0	1431.4110854503465
2	245	nan	0	PGCKO	PGCKO	114	114	0	1	1	nan	3293	710.0	1196.0	1.0	1.6707146104302253	0.7790953759755456	0.0	0.5359700520833334	0.18012276909236738	100.14613373520014	95.63472172804185	16.401219466856727	5.391247776626406	5.0	61.00384745136105	62.78215319262184	-76.39177405069893	479.30999999999847	0.7068040352006868	27.513726122677326	298.50981206446886	0.05882352963089943	0.019607845693826675	0.28756837382861894	0.24705882370471954	0.35686275362968445	0.0694791063703973	0.09064980627527144	0.07450980693101883	0.03529411926865578	0.03529411926865578	0.03913257440061467	0.04928742925062172	0.10588235408067703	722.6995401985965	1167.2914345597499	0.0	722.9204372912238
2	246	nan	0	PGCKO	PGCKO	114	114	0	1	1	nan	512	1107.0	1161.0	1.0	1.5995014946860733	0.6368352092785123	0.0	0.3978243978243978	0.16529544051537193	36.180493243498226	38.47076812334269	7.615773105863909	2.7682673051804194	2.23606797749979	28.267450901837698	27.89515832505212	83.30504672233437	197.2919999999996	0.5981308411214953	7.839215882122517	35.47843226790428	0.054901961237192154	0.011764708906412125	1.4948865566199576	0.11764705926179886	0.12941177189350128	0.05559727575973416	0.06929381302325055	0.06666667014360428	0.019607843831181526	0.019607843831181526	0.019639989053018746	0.02129619705154883	0.0784313753247261	1111.277661091856	1162.9971261149892	0.0	1111.888671875
2	247	nan	0	PGCKO	PGCKO	114	114	0	1	1	nan	989	1199.0	1167.0	1.0	1.963115287593847	0.8514401923292096	0.0	0.46894262683736365	0.12774115833348595	62.22771118551145	58.52349955359813	8.246211251235321	3.041185402766382	2.8284271247461903	34.52378733412503	32.63542970463405	-82.86190980145885	311.9159999999995	0.5860740740740741	14.568627834320068	90.47843372821808	0.05882352963089943	0.027450982481241226	2.058088156338267	0.19607843458652496	0.24313725531101227	0.06147100352033784	0.09148476615593334	0.08627451211214066	0.01568627543747425	0.01568627543747425	0.040596189686871904	0.04518432114990929	0.11764705926179886	1193.0804004980264	1170.573899090931	0.0	1192.66026289181
2	248	nan	0	PGCKO	PGCKO	114	114	0	1	1	nan	3233	1232.0	1191.0	1.0	1.3883816138638487	0.3503008475056365	0.0	0.493964858670741	0.26185788650406583	77.93295065386054	91.3892772703669	14.035668847618199	5.098112436616478	5.0	73.41220419070613	72.9949036757721	-20.023345263776182	393.88999999999896	0.7275796106672668	26.152941819280386	287.8745180182159	0.06666667014360428	0.0156862735748291	1.5135375223933702	0.24313725531101227	0.32156863808631897	0.0792513388463042	0.08904253573096688	0.0784313753247261	0.03921568766236305	0.03921568766236305	0.03999963547986829	0.037291466555742836	0.10196078568696976	1237.9960767159398	1177.0364265267572	0.0	1236.5125270646458
2	249	nan	0	PGCKO	PGCKO	114	114	0	1	1	nan	832	666.0	1173.0	1.0	2.418491415030338	0.9191618850580591	0.0	0.4129032258064516	0.1728943537690445	66.54997952319206	64.38167441127949	8.246211251235321	2.646607985326395	2.23606797749979	30.0	26.212703793576747	3.599556417322478	245.90999999999957	0.6322188449848024	16.937255322933197	69.04706059582531	0.054901961237192154	0.019607845693826675	1.1028300308573096	0.24313725531101227	0.24313725531101227	0.08027135224138957	0.0829892555238285	0.07450980693101883	0.027450980618596077	0.027450980618596077	0.03919946756344119	0.03757726946226748	0.09803921729326248	673.3314022813602	1172.9553586668412	0.0	674.0769230769231
2	250	nan	0	PGCKO	PGCKO	114	114	0	1	1	nan	1039	1147.0	1182.0	1.0	2.1576344159387633	0.7614780880414183	0.0	0.38114453411592075	0.14145224556552838	63.35323883204127	63.071388124885914	8.94427190999916	3.032364574905191	2.8284271247461903	44.277219867219806	41.06497718937789	82.97562184135985	303.8139999999993	0.5325474115838031	13.074510080739856	81.25882566906512	0.05882352963089943	0.0156862773001194	0.4075359394254429	0.13725490868091583	0.18039216101169586	0.055636213109531304	0.07820868688071715	0.07058823853731155	0.019607843831181526	0.019607843831181526	0.016898821441396348	0.02614092436666634	0.0941176488995552	1138.5728487891897	1173.0347955955897	0.0	1138.769008662175
2	251	nan	0	PGCKO	PGCKO	114	114	0	1	1	nan	387	1450.0	1144.0	1.0	4.1009050104329905	0.9452193429660892	0.0	0.20806451612903226	0.06721426835522278	60.39627720010829	62.96824596572466	5.656854249492381	1.8729290353457857	1.4142135623730951	19.12184186400568	19.715512815279705	70.03932180111856	268.9859999999994	0.410828025477707	8.694117859005928	22.125490728765726	0.0470588244497776	0.011764705181121826	2.7339138884148837	0.11372549086809158	0.12941177189350128	0.04699523167030231	0.05717181066864529	0.054901961237192154	0.019607843831181526	0.019607843831181526	0.01855342211046634	0.01994277125237217	0.06666667014360428	1452.8057426628966	1146.7536334978174	0.0	1453.0335917312661
2	252	nan	0	PGCKO	PGCKO	114	114	0	1	1	nan	2200	933.0	1174.0	1.0	1.9863165104982052	0.9162225699736383	0.0	0.4793028322440087	0.16881423389384578	97.79094060794542	91.21951545584969	13.038404810405298	4.777190734102818	4.0	49.198210740973096	39.18186607617235	-7.616373881342262	404.679999999999	0.6248224936097699	30.788236094638705	326.98824373818934	0.07450980693101883	0.05882352590560913	4.3193720910313065	0.4000000059604645	0.5215686559677124	0.09301581901703536	0.14863101988099514	0.12941177189350128	0.027450980618596077	0.027450980618596077	0.07284241615504686	0.09048324624320456	0.19607843458652496	952.3477489287825	1171.9835935932713	0.0	956.6281818181818
2	253	nan	0	PGCKO	PGCKO	114	114	0	1	1	nan	2812	1536.0	1189.0	1.0	1.6539071216081702	0.9110789221693552	0.0	0.47149564050972503	0.2933127675187464	100.4757315458428	104.01922899156675	16.0312195418814	5.689009246535048	5.0	44.30653491110224	41.4193088118841	-54.043798784109484	347.09399999999897	0.8133044107013739	23.956863332539797	484.4431498236954	0.0784313753247261	0.07058823108673096	2.6606181743023054	0.3764705955982208	0.6392157077789307	0.08148592970251632	0.1722770803071463	0.1411764770746231	0.0	0.0	0.07851490701984246	0.11663918999534321	0.23529411852359772	1544.901856149572	1176.0475743499724	0.0	1542.910028449502
2	254	nan	0	PGCKO	PGCKO	114	114	0	1	1	nan	3229	850.0	1167.0	1.0	1.2879888482394501	0.7894039048992647	0.0	0.505320813771518	0.2660753811695996	87.59584106041305	90.52071586106685	21.02379604162864	7.271492275483461	6.4031242374328485	57.905856657976464	53.77282268080027	-66.6510834796204	390.51399999999876	0.8093746083469108	29.5098046772182	370.59216659888625	0.062745101749897	0.027450982481241226	8.902692851347226	0.5647059082984924	0.5647059082984924	0.09643727018698758	0.11476994939575294	0.08627451211214066	0.019607843831181526	0.019607843831181526	0.08536385942729853	0.0816992684891957	0.12941177189350128	838.1653421783369	1183.5285446617306	0.0	839.9569526169092
2	255	nan	0	PGCKO	PGCKO	114	114	0	1	1	nan	2454	1335.0	1195.0	1.0	2.466342584522013	0.9192390548696108	0.0	0.32825040128410915	0.18988539955631295	115.34209409917246	114.33722053644648	11.180339887498949	4.0604800919242825	3.605551275463989	51.107369250732766	45.41016340417756	-56.72782991750375	402.99199999999905	0.5877140462220095	27.623530115932226	242.74118319526315	0.06666667014360428	0.023529410362243652	2.108972174315038	0.3490196168422699	0.3490196168422699	0.08006820323458616	0.09891653756938189	0.08627451211214066	0.03529411926865578	0.03529411926865578	0.04603213610909844	0.0436690412850778	0.12156862765550613	1350.731869652382	1168.4457745682635	0.0	1350.7607986960065
2	256	nan	0	PGCKO	PGCKO	114	114	0	1	1	nan	75	533.0	1180.0	1.0	6.112401814634575	0.7829896687347563	0.0	0.20833333333333334	0.06132109476085426	29.050705030655156	23.345235059857504	1.0	1.0	1.0	13.969077819782347	18.070546837236755	17.501681687741737	123.97400000000005	0.2757352941176471	1.5098039731383324	1.5098039731383324	0.018627451732754707	0.003921568393707275	0.18733241268266645	0.0313725508749485	0.0313725508749485	0.02013071964184443	0.02013071964184443	0.019607843831181526	0.01568627543747425	0.01568627543747425	0.003584655864433374	0.003584655864433374	0.0235294122248888	544.197402594932	1179.088311677564	0.0	544.32
2	257	nan	0	PGCKO	PGCKO	114	114	0	1	1	nan	2952	1065.0	1195.0	1.0	1.2925396724423628	0.5980927545689652	-1.0	0.5590909090909091	0.2549128783661606	76.8295425597796	83.16850365372699	13.45362404707371	5.2261568209349125	5.0	61.46372138630351	61.573261206031155	71.04295981763045	381.4759999999988	0.8010854816824966	45.31764820963144	479.733346413821	0.05882352963089943	0.0313725508749485	11.534811496372258	0.6941176652908325	0.7843137383460999	0.14117647417330667	0.16251129621064397	0.08627451211214066	0.0313725508749485	0.0313725508749485	0.15772623269507244	0.171293963400107	0.18039216101169586	1071.355548840629	1177.644966153117	0.0	1079.8770325203252
2	258	nan	0	PGCKO	PGCKO	114	114	0	1	1	nan	2419	1400.0	1191.0	1.0	1.4508207562918007	0.7645243977828652	0.0	0.4973273026315789	0.23478758781170947	79.37007894678344	85.0881895447306	17.029386365926403	5.408555235663448	4.47213595499958	56.10344827586207	51.16153948793602	52.63159786112868	359.8199999999991	0.753582554517134	19.870588690042496	205.96078999899328	0.054901961237192154	0.02352941408753395	5.907121033359557	0.2666666805744171	0.3176470696926117	0.06828380993141751	0.08514294749855034	0.07450980693101883	0.0313725508749485	0.027450980618596077	0.0382707509008879	0.04844139285792848	0.10196078568696976	1387.165460779935	1180.6213442723317	0.0	1390.342290202563
2	259	nan	0	PGCKO	PGCKO	114	114	0	1	1	nan	252	1016.0	1178.0	1.0	4.742947397629937	0.8537197900204022	0.0	0.24324324324324326	0.06997135123452301	48.92341797994132	36.76955262170047	4.123105625617661	1.5360815495437232	1.0	23.45484629134546	25.476022376604448	-29.311578560641212	212.7379999999997	0.34146341463414637	6.807843340560794	13.858823964372277	0.03921568766236305	0.0156862735748291	1.03918114819648	0.14901961386203766	0.14901961386203766	0.04662906397644379	0.05499533319195348	0.054901961237192154	0.019607843831181526	0.019607843831181526	0.021376693127873422	0.020838822569992154	0.07058823853731155	1007.4320882906693	1185.0418788704335	0.0	1008.0714285714286
2	260	nan	0	PGCKO	PGCKO	114	114	0	1	1	nan	2653	774.0	1193.0	1.0	1.623747850707421	0.8519132300998807	0.0	0.4053475935828877	0.22897098861271759	92.66533419370693	91.83681179135085	13.0	4.62014125497924	4.123105625617661	55.42851224151249	48.52725701190168	37.84384967716885	381.57799999999884	0.7506012165794312	29.97647127509117	264.0941244773567	0.062745101749897	0.02352941408753395	3.0951086876928624	0.29019609093666077	0.2980392277240753	0.09280641261638134	0.09954546719840056	0.08235294371843338	0.04313725605607033	0.03921568766236305	0.05292100105890019	0.047086631023812255	0.12156862765550613	789.7151491078475	1202.4391334096067	0.0	791.2457595175273
2	261	nan	0	PGCKO	PGCKO	114	114	0	1	1	nan	113	1455.0	1199.0	1.0	7.59851142146963	0.42101565748495473	0.0	0.16142857142857142	0.05137408517627248	34.647431693116694	27.459060435491963	2.23606797749979	1.0661832625187528	1.0	22.683954632136103	31.427069681457514	-63.15906499020419	166.25399999999988	0.21482889733840305	3.35686282068491	3.996078532189131	0.027450980618596077	0.0	2.2764223528498477	0.06666667014360428	0.08235294371843338	0.03227752712197029	0.03536352683353213	0.027450980618596077	0.019607843831181526	0.019607843831181526	0.010364526777883914	0.014579955917861017	0.03921568766236305	1447.4445535351233	1200.5358194133262	0.0	1445.2477876106195
2	262	nan	0	PGCKO	PGCKO	114	114	0	1	1	nan	3875	665.0	1224.0	1.0	1.499938555215928	0.8356682165791267	0.0	0.5195762939125771	0.2515678766394171	106.4800853572098	117.95338062132852	17.88854381999832	6.122226973035631	5.0990195135927845	65.0	58.48254572838903	76.4216899114319	439.95999999999884	0.7682394924662966	22.82352986931801	403.3215795494616	0.07058823853731155	0.027450978755950928	0.5721805253598502	0.1725490242242813	0.2705882489681244	0.06053986702736872	0.1040829882708288	0.0941176488995552	0.03529411926865578	0.03529411926865578	0.022579954557275617	0.044638061707761426	0.13333334028720856	655.9552150407778	1215.0726321712084	0.0	656.0934193548387
2	263	nan	0	PGCKO	PGCKO	114	114	0	1	1	nan	4365	463.0	1209.0	1.0	1.4916819305258044	0.7929557271885431	0.0	0.4804094210873872	0.14074664501716985	109.79957052385767	121.56479753612885	19.1049731745428	5.763299834271674	4.47213595499958	74.38529631380322	66.89860090163388	15.233774540843815	624.2779999999983	0.624776354397767	29.019608303904533	510.8274641223252	0.05882352963089943	0.02352941408753395	1.850947096181017	0.13725490868091583	0.658823549747467	0.05506567040589096	0.11702805592722226	0.0784313753247261	0.04313725605607033	0.03921568766236305	0.011655158208347898	0.08953050381681311	0.1411764770746231	474.2632176916149	1203.4934938304382	0.0	474.32348224513174
2	264	nan	0	PGCKO	PGCKO	114	114	0	1	1	nan	1832	964.0	1213.0	1.0	1.2018460924833618	0.4226770070587644	0.0	0.6284734133790738	0.332093217892227	55.44388520648969	60.30754513325841	16.0	5.1999882852522035	4.123105625617661	51.43615279187746	50.247705981627504	71.08280660224293	263.2919999999995	0.8291468658067436	23.615686934441328	281.79608595371246	0.08627451211214066	0.054901957511901855	2.7792226056415297	0.3333333432674408	0.501960813999176	0.10542717381447021	0.15381882421054174	0.13725490868091583	0.03921568766236305	0.03921568766236305	0.06260323288668307	0.08368264043629466	0.20000000298023224	970.8967547078502	1208.0092821882547	0.0	968.478711790393
2	265	nan	0	PGCKO	PGCKO	114	114	0	1	1	nan	988	1036.0	1200.0	1.0	1.859092127735845	0.8809244330611938	0.0	0.4651600753295669	0.20999604544309475	61.77754410115173	61.26989472816156	12.041594578792296	4.027194509569013	3.1622776601683795	31.968874060341392	29.236652263789434	-26.778020076928904	243.15199999999956	0.6610906657745065	20.827451528981328	119.49804236926138	0.05882352963089943	0.0313725508749485	6.597306880241612	0.8039215803146362	0.8039215803146362	0.11137674614428518	0.12094943559641841	0.08627451211214066	0.01568627543747425	0.01568627543747425	0.13307678800751316	0.10782021515253216	0.1411764770746231	1033.4988185860286	1201.0378380104146	0.0	1028.0546558704452
2	266	nan	0	PGCKO	PGCKO	114	114	0	1	1	nan	173	544.0	1198.0	1.0	3.290734234527937	0.538283414452972	0.0	0.29124579124579125	0.08163959061653127	29.14409024346277	27.51363298439521	3.0	1.4099123390663373	1.0	21.0	24.56158671602936	-67.19699294322156	163.18399999999983	0.3592938733125649	4.8980393167585135	9.270588463172317	0.0235294122248888	0.027450980618596077	2.9551533469016067	0.12156862765550613	0.12156862765550613	0.04296525716454836	0.053587216550129	0.054901961237192154	0.01568627543747425	0.01568627543747425	0.02852293196142744	0.028812212816112143	0.07450980693101883	542.5520304455408	1202.0693739396438	0.0	539.7630057803468
2	267	nan	0	PGCKO	PGCKO	114	114	0	1	1	nan	978	746.0	1234.0	1.0	1.6598417375082983	0.7686901916108863	0.0	0.3548621190130624	0.12921206928195686	54.13773356853572	54.56189146281496	9.219544457292887	3.5499952318264807	3.0	42.050222816746796	34.62764675848444	40.98131878273713	308.40599999999904	0.5914726338070759	11.564706176519394	68.47059022262692	0.054901961237192154	0.011764708906412125	1.5228907916587813	0.13333334028720856	0.16078431904315948	0.051859668953001765	0.07001082844849378	0.06666667014360428	0.027450980618596077	0.027450980618596077	0.019043653777267862	0.02132089437475164	0.08235294371843338	735.5471363047529	1225.379839617955	0.0	737.0654396728016
2	268	nan	0	PGCKO	PGCKO	114	114	0	1	1	nan	3185	584.0	1200.0	1.0	1.3675154463264554	0.8125278511562117	0.0	0.5352941176470588	0.2929758852123761	90.87005465037981	91.0659101969557	19.924858845171276	6.9638802235373305	6.082762530298219	62.781852279219635	52.97018774736187	-64.83069039475676	369.60999999999916	0.7528660914785487	27.619608571752906	335.10589140467346	0.062745101749897	0.02352941408753395	3.3596146346933335	0.6078431606292725	0.6078431606292725	0.0917594969161226	0.105213780660808	0.08235294371843338	0.027450980618596077	0.027450980618596077	0.09774463522893397	0.06577394469042763	0.12156862765550613	575.6677666975781	1216.5867387320138	0.0	575.8025117739403
2	269	nan	0	PGCKO	PGCKO	114	114	0	1	1	nan	2061	1191.0	1210.0	1.0	1.2753837565105715	0.642940872597157	0.0	0.5396700706991359	0.18336991318510887	64.8952849163457	68.6804193347711	14.142135623730951	4.532493762302044	4.0	50.911748681872574	49.70432498030732	-89.43783129609925	375.8199999999989	0.7751034223392252	20.235294558107853	174.14510281011462	0.05882352963089943	0.0156862773001194	2.64171408098536	0.2705882489681244	0.2862745225429535	0.06634522805937001	0.08449544047070093	0.07058823853731155	0.0313725508749485	0.0313725508749485	0.03755731878816515	0.03765687632355081	0.10588235408067703	1193.4601977234724	1227.0729389568712	0.0	1192.0572537603105
2	270	nan	0	PGCKO	PGCKO	114	114	0	1	1	nan	2080	1106.0	1230.0	1.0	1.5750543802702688	0.8537331908016683	0.0	0.4585537918871252	0.24742429269949995	80.92376826548293	75.27283706623525	13.92838827718412	5.014456939529412	4.47213595499958	44.3214530447728	42.137872473109226	26.061719376178914	325.0239999999993	0.7304653204565408	16.172549357637763	196.89020138420165	0.05882352963089943	0.02352941408753395	1.7323499899542611	0.23529411852359772	0.2862745225429535	0.061727287624571615	0.09465875066548156	0.08235294371843338	0.027450980618596077	0.027450980618596077	0.032021018249569294	0.045296420692455784	0.11372549086809158	1122.1084111743671	1237.335789826034	0.0	1123.7221153846153
2	271	nan	0	PGCKO	PGCKO	114	114	0	1	1	nan	2917	1328.0	1233.0	1.0	1.3094297126809828	0.7092582795943956	0.0	0.6092314118629908	0.2701448226005184	80.51415629643608	91.706052144883	15.0	5.550812284360931	5.0	55.574294558341556	56.7583511373584	82.27772040180696	368.3619999999993	0.7670260320799369	30.76862819120288	333.88236190378666	0.0784313753247261	0.029411762952804565	0.9783281673869324	0.3333333432674408	0.40784314274787903	0.09467270212677809	0.11446087141027997	0.1039215698838234	0.0313725508749485	0.0313725508749485	0.05587904204618318	0.0508117264740527	0.13725490868091583	1338.5655861163864	1236.637925747869	0.0	1339.050737058622
2	272	nan	0	PGCKO	PGCKO	114	114	0	1	1	nan	7443	892.0	1199.0	1.0	1.2491817529393512	0.8125388030588748	0.0	0.5437212360289283	0.46537283662132456	132.71510775076396	134.2013412749664	27.892651361962706	9.84229731193591	9.219544457292887	78.98021478035147	77.36057930160153	-46.711296707699	448.3099999999987	0.8957217642457428	53.79215836152434	1020.647085737437	0.08627451211214066	0.039215683937072754	2.6821934976362485	0.529411792755127	0.529411792755127	0.1434457556307316	0.13712845435139553	0.11372549086809158	0.03921568766236305	0.0313725508749485	0.0885321815589491	0.07560393994554135	0.16862745583057404	872.8790617498929	1221.9370948713943	0.0	875.5606610237808
2	273	nan	0	PGCKO	PGCKO	114	114	0	1	1	nan	2024	1372.0	1259.0	1.0	1.6845103428707706	0.646211880887418	0.0	0.443859649122807	0.22623429799967806	73.99242204569772	79.51100552753688	14.317821063276353	4.536231688563745	4.0	54.19918941962094	56.467912315693695	-70.66864273148482	335.2979999999992	0.6727605118829981	21.65882396697998	174.32549472898245	0.05882352963089943	0.019607845693826675	1.8090679637776002	0.250980406999588	0.250980406999588	0.07653294687978791	0.0861291970004854	0.07450980693101883	0.0313725508749485	0.0313725508749485	0.04691117511898374	0.03616518638354413	0.10196078568696976	1377.1192945316584	1248.840145781435	0.0	1378.8255928853755
2	274	nan	0	PGCKO	PGCKO	114	114	0	1	1	nan	1670	996.0	1252.0	1.0	1.3899002593001692	0.5885150016221634	0.0	0.5622895622895623	0.2790755229394625	59.74026476402213	66.49060083951716	11.180339887498949	4.118600649755926	3.605551275463989	44.0	48.299185456709594	-8.941281979624973	274.2219999999996	0.7769248662479645	24.552941888570786	189.7019659690559	0.0784313753247261	0.027450978755950928	0.6950135304966136	0.3294117748737335	0.3294117748737335	0.10316362138054952	0.11359399159823706	0.10588235408067703	0.03529411926865578	0.03529411926865578	0.057994160436234884	0.04712844994142864	0.13333334028720856	997.6936991017029	1241.0868028299435	0.0	997.2017964071856
2	275	nan	0	PGCKO	PGCKO	114	114	0	1	1	nan	1879	1063.0	1226.0	1.0	1.973064029582485	0.8410644024486759	0.0	0.3690102120974077	0.18502528046025116	85.36102279354583	81.85963596303125	12.649110640673518	4.318314482981072	3.605551275463989	46.01250395524258	46.17476460513484	-39.24264366915106	357.23399999999924	0.6891619292132771	34.07451073266566	431.1804051864892	0.07450980693101883	0.07450981065630913	7.871563720117313	0.6039215922355652	0.8352941274642944	0.11955968678128301	0.22947333964155892	0.13333334028720856	0.027450980618596077	0.027450980618596077	0.1103615554914259	0.20315658643392898	0.33039216697216034	1047.3258542474055	1225.9016743651764	0.0	1046.412453432677
2	276	nan	0	PGCKO	PGCKO	114	114	0	1	1	nan	833	1428.0	1262.0	1.0	2.357422709001623	0.8551459078478779	0.0	0.44545454545454544	0.14673918861902083	62.737620322820995	54.45181356024793	7.211102550927978	2.8579267977814586	2.8284271247461903	31.92034003747623	32.5223906597284	89.13928533581458	267.0879999999994	0.5756738078783689	8.996078634634614	58.482354475185275	0.054901961237192154	0.019607841968536377	1.7930011001973971	0.07450980693101883	0.15294118225574493	0.04431565829869268	0.07020690813347572	0.06666667014360428	0.019607843831181526	0.019607843831181526	0.01335033955975077	0.02616458019241508	0.08627451211214066	1431.2260443894245	1245.582042512651	0.0	1429.9699879951982
2	277	nan	0	PGCKO	PGCKO	114	114	0	1	1	nan	3362	1290.0	1219.0	1.0	1.497836652215288	0.7342264414055342	0.0	0.4244949494949495	0.18125693808936175	93.56407480729092	102.17631819555841	19.1049731745428	6.528868241121489	5.656854249492381	69.65763249726878	63.5210860763	64.8168254219149	482.7879999999988	0.6954902772031444	25.85098098963499	313.0274590961635	0.062745101749897	0.019607841968536377	3.0879361359205584	0.30980393290519714	0.3607843220233917	0.06767272510375652	0.09310751311605102	0.08235294371843338	0.027450980618596077	0.027450980618596077	0.045088826679862005	0.045540859482577856	0.10588235408067703	1293.3677807956374	1226.4887499797107	0.0	1290.285246876859
2	278	nan	0	PGCKO	PGCKO	114	114	0	1	1	nan	1325	598.0	1257.0	1.0	1.4796329102136108	0.6677194134675024	0.0	0.4015151515151515	0.13956161536080983	56.642138134834134	61.05735008989499	11.313708498984761	4.096907581565696	3.605551275463989	42.69109465663776	42.165146650283816	78.08568993862039	345.40599999999904	0.6296032311712996	24.278431931510568	134.61961105652153	0.054901961237192154	0.011764705181121826	6.756152538780653	0.843137264251709	0.8901960849761963	0.09483762473246315	0.1015997064577521	0.05882352963089943	0.027450980618596077	0.027450980618596077	0.14879901568587903	0.12520587621157397	0.0784313753247261	594.4876485654811	1248.2023129938357	0.0	601.1969811320755
2	279	nan	0	PGCKO	PGCKO	114	114	0	1	1	nan	5302	497.0	1257.0	1.0	2.4997372624977032	0.8752409509337473	0.0	0.4057860094902801	0.1168043236594159	165.0825781224787	147.07821048680188	14.317821063276353	5.251812610574943	5.0	82.26255581605025	79.84832492358319	10.496844475576857	755.2579999999974	0.5360157711166151	31.721569169312716	501.94511109218	0.05882352963089943	0.0156862773001194	10.690190974096076	0.12941177189350128	0.8901960849761963	0.05116382124082696	0.09467089986649943	0.07058823853731155	0.0	0.0	0.01915456073044655	0.08537000680160862	0.09803921729326248	449.74885936812393	1257.2025922720456	0.0	458.7836665409279
2	280	nan	0	PGCKO	PGCKO	114	114	0	1	1	nan	3184	697.0	1275.0	1.0	1.1538784681385474	0.6042206928342828	-1.0	0.5927029039463887	0.37350482810498514	75.56176954824105	79.83107164506812	14.866068747318506	5.891209300074474	5.656854249492381	63.37473511149992	60.20890361011029	-29.182258272968028	327.29799999999943	0.8556839559258262	22.64705929160118	460.79216876253486	0.07058823853731155	0.05882352590560913	4.407542662999557	0.27450981736183167	0.6117647290229797	0.08175833679278405	0.1447211585309469	0.12156862765550613	0.03529411926865578	0.03529411926865578	0.056158518455735634	0.09524186027005904	0.1921568661928177	716.2835951691312	1266.9402563337528	0.0	713.0706658291457
2	281	nan	0	PGCKO	PGCKO	114	114	0	1	1	nan	1001	1034.0	1273.0	1.0	2.1012067209993406	0.7877274228135763	0.0	0.41970649895178197	0.12445695477984921	62.266247968332614	56.22277118748239	7.280109889280518	2.9093704421620235	2.8284271247461903	35.55871672354587	38.35750004402713	-34.39868886581721	317.9159999999993	0.6186650185414091	22.729412347078323	120.96078764274716	0.054901961237192154	0.019607845693826675	8.595661829907945	0.6666666865348816	0.6941176652908325	0.09239598515072489	0.12083994769505212	0.07058823853731155	0.027450980618596077	0.027450980618596077	0.10902418289171731	0.12447197504373861	0.12156862765550613	1045.1190792635507	1276.662538496873	0.0	1050.7242757242757
2	282	nan	0	PGCKO	PGCKO	114	114	0	1	1	nan	1086	1293.0	1295.0	1.0	1.3694687980140599	0.7999907629262027	0.0	0.5460030165912518	0.16175401215755594	52.75009040824268	53.48831648126533	10.770329614269007	4.216121133584723	4.0	38.0	31.650703909831133	-13.836602592076686	290.4639999999996	0.730820995962315	13.639216026291251	108.09412054158747	0.060784315690398216	0.027450978755950928	3.024664502819226	0.21176470816135406	0.3921568691730499	0.06314451864023728	0.09953418097752069	0.08627451211214066	0.019607843831181526	0.019607843831181526	0.04145543068633212	0.0604226824084164	0.11372549086809158	1285.7710056967067	1295.2932448083338	0.0	1285.9069981583793
2	283	nan	0	PGCKO	PGCKO	114	114	0	1	1	nan	4520	1207.0	1283.0	1.0	1.32166714383771	0.4088686765193155	0.0	0.5520273571079629	0.2905157964983287	90.97583672496854	93.1074647920348	20.8806130178211	6.579311906300864	5.91547594742265	84.76041451557714	83.02393278446905	-1.7879016963263468	442.16999999999877	0.7751007459487267	26.737255591899157	373.52157875336707	0.05882352963089943	0.0156862773001194	0.34505806121876653	0.27843138575553894	0.3176470696926117	0.07187434298897623	0.0826375174233113	0.07450980693101883	0.027450980618596077	0.019607843831181526	0.03924518791721203	0.03711721088820053	0.09803921729326248	1221.0314337077007	1273.5352238345167	0.0	1221.2347345132744
2	284	nan	0	PGCKO	PGCKO	114	114	0	1	1	nan	5127	806.0	1281.0	1.0	1.3361668442419385	0.7784640590227796	0.0	0.5325093477357706	0.2938972494199459	111.69816924362324	115.35163631262454	25.942243542145693	8.71998028642779	7.615773105863909	76.13508865259126	70.11173244872238	87.01859539099864	468.2079999999985	0.7818528402592451	28.552941750735044	466.02354211732745	0.05882352963089943	0.019607841968536377	4.1252366511103595	0.29411765933036804	0.3019607961177826	0.07321267115573088	0.09089595126142529	0.07450980693101883	0.0313725508749485	0.0313725508749485	0.05162463100017824	0.04585203215140714	0.10588235408067703	798.3429768803695	1283.5376148527573	0.0	796.193680514921
2	285	nan	0	PGCKO	PGCKO	114	114	0	1	1	nan	2867	550.0	1266.0	1.0	1.3151472922677072	0.6563166583264188	0.0	0.49774305555555554	0.22112199653977524	78.1319985555159	90.4267659490264	13.416407864998739	4.788116658001816	4.242640687119285	62.865710256028926	58.94946384292468	-20.953086628358985	403.64799999999883	0.7091268859757606	38.203922521322966	506.7372677512467	0.062745101749897	0.027450982481241226	11.856255099577828	0.7882353067398071	1.0	0.11138169831289495	0.17674826220831766	0.08627451211214066	0.03921568766236305	0.03529411926865578	0.12664401586005253	0.2091211480577174	0.14901961386203766	564.3313315543587	1270.2947654292852	0.0	556.922915940007
2	286	nan	0	PGCKO	PGCKO	114	114	0	1	1	nan	6606	855.0	1301.0	1.0	1.1945304001608281	0.6060488650624877	0.0	0.5922008068130883	0.3148458586688731	110.76608613917884	115.7410903698423	26.92582403567252	9.227428776307251	8.0	88.43482781744197	88.10638161072406	7.192437860787183	513.4819999999985	0.8206720914342506	51.0470601990819	1152.1686578579247	0.09019608050584793	0.05490196496248245	4.949659467284355	0.686274528503418	0.7647058963775635	0.11549108642326221	0.1744124519918142	0.1411764770746231	0.04313725605607033	0.04313725605607033	0.10973600048321354	0.1257517160189913	0.2078431397676468	877.1971763032344	1309.9944486559905	0.0	880.1176203451408
2	287	nan	0	PGCKO	PGCKO	114	114	0	1	1	nan	1407	1006.0	1274.0	1.0	1.6636404719076299	0.5999918718035642	0.0	0.5814049586776859	0.2241648301798701	60.24054329602452	59.90826320300064	11.0	3.847522494622602	3.1622776601683795	42.61680118356217	48.19280186815996	28.339609637712652	280.84599999999944	0.6934450468210941	28.305883079767227	184.28627927601337	0.07058823853731155	0.0313725471496582	6.262749174790292	0.615686297416687	0.615686297416687	0.11843465723751978	0.13097816579674013	0.09803921729326248	0.027450980618596077	0.027450980618596077	0.1100767713178729	0.09870667947080308	0.14509804546833038	1014.3828229637277	1285.4082735622658	0.0	1008.2594171997157
2	288	nan	0	PGCKO	PGCKO	114	114	0	1	1	nan	4201	1143.0	1291.0	1.0	1.240655977394499	0.7404929304642225	0.0	0.640884820747521	0.2755809176950304	95.48803400918982	96.1041102138717	20.591260281974	6.392256080050171	5.830951894845301	65.33062843135642	64.17408428491169	-2.559722510145746	437.67999999999904	0.833201110670369	36.184314681217074	507.02354376390576	0.062745101749897	0.03529411926865578	6.519099282936346	0.7176470756530762	0.8117647171020508	0.09572570021485999	0.12069115538298161	0.09019608050584793	0.027450980618596077	0.019607843831181526	0.10319377405721249	0.10535077950918709	0.13725490868091583	1126.2808316173491	1293.9563078577035	0.0	1127.5634372768388
2	289	nan	0	PGCKO	PGCKO	114	114	0	1	1	nan	3412	1397.0	1280.0	1.0	2.265237516856622	0.888609250384275	0.0	0.4352595994387039	0.15385523282865263	127.31375244473585	119.81652640600127	12.206555615733702	4.269657042581347	4.0	63.77343263412397	58.39436475025906	-1.1150597620706506	527.9019999999982	0.5992272567615033	30.55294181033969	475.67844339087605	0.05882352963089943	0.027450982481241226	11.926156755866215	0.30588236451148987	0.5490196347236633	0.06975557490945135	0.1394133773126835	0.08235294371843338	0.04313725605607033	0.04313725605607033	0.045453123914960876	0.11215836839985723	0.1921568661928177	1415.9462151490663	1292.7367145606981	0.0	1427.8666471277843
2	290	nan	0	PGCKO	PGCKO	114	114	0	1	1	nan	2606	1078.0	1323.0	1.0	1.4218510521079901	0.5901030453045024	0.0	0.611737089201878	0.2947375511107297	75.49526212279409	75.0	15.556349186104045	5.1592136880136374	4.47213595499958	58.02262149953442	60.94943413224084	-1.5627457134039104	333.3299999999993	0.7851762579090086	47.43529535084963	649.5725637674332	0.0784313753247261	0.05490196496248245	10.843259047573882	0.7921568751335144	1.0	0.16527977474163633	0.24926038517553076	0.125490203499794	0.03921568766236305	0.03921568766236305	0.16718895950881352	0.25535192240646476	0.2980392277240753	1073.3231445821095	1317.5462777615678	0.0	1064.4846508058326
2	291	nan	0	PGCKO	PGCKO	114	114	0	1	1	nan	550	566.0	1311.0	1.0	2.2318170667929293	0.8661424265083956	-1.0	0.3706199460916442	0.08626364862550338	49.99942924899624	52.23983154643591	9.219544457292887	2.8953949658643445	2.23606797749979	25.952112039847076	24.989577535063386	-2.2811940998485096	283.05599999999936	0.4816112084063047	9.24313748255372	38.07058930397034	0.0470588244497776	0.0156862773001194	4.5914228213062875	0.16862745583057404	0.16862745583057404	0.0466825125381501	0.06921925327994606	0.07058823853731155	0.01568627543747425	0.01568627543747425	0.03215161786089148	0.03130964116757363	0.08627451211214066	566.6070251573071	1310.6288627841334	0.0	571.1563636363636
2	292	nan	0	PGCKO	PGCKO	114	114	0	1	1	nan	3349	987.0	1347.0	1.0	1.4584045865775495	0.7041957543467242	0.0	0.4626968775904946	0.23425250430302047	90.8148320440562	98.35141076771599	17.0	5.5764005368430505	5.0	69.62833817256755	64.47906409819032	20.487670973073875	423.8579999999986	0.7697965751063096	26.443137925118208	293.4666745066643	0.05882352963089943	0.019607845693826675	2.5658188975314684	0.23137255012989044	0.2705882489681244	0.07448771246512172	0.08762815004677942	0.07450980693101883	0.03921568766236305	0.03529411926865578	0.03677696938939078	0.03814130185777028	0.10980392247438431	980.3103535651748	1327.5623513318644	0.0	981.5870409077337
2	293	nan	0	PGCKO	PGCKO	114	114	0	1	1	nan	896	1348.0	1291.0	1.0	1.7834332154278376	0.6926964601891697	0.0	0.41233317993557295	0.0999042912141152	51.71580576562643	53.36665625650534	7.280109889280518	2.6922871544396942	2.23606797749979	37.92958107420172	37.298951195487206	-83.23108853690566	335.7119999999993	0.5455098934550989	12.549019854515791	56.952942818403244	0.054901961237192154	0.00784314051270485	1.9478223491957243	0.13333334028720856	0.13333334028720856	0.04979769783538012	0.06356355225268219	0.062745101749897	0.019607843831181526	0.019607843831181526	0.0184287226804048	0.01641658924183307	0.07450980693101883	1348.1938304632017	1302.3101976129353	0.0	1347.8984375
2	294	nan	0	PGCKO	PGCKO	114	114	0	1	1	nan	2318	499.0	1311.0	1.0	1.1779297571551661	0.555789939135825	0.0	0.668975468975469	0.3441062361657602	64.0638471285246	66.2117814289874	15.811388300841896	5.60912480096036	5.0	51.04310802061816	53.25773468354965	0.729731636736326	290.9479999999994	0.8582006664198445	19.682353373616934	226.79608449339867	0.07058823853731155	0.019607841968536377	2.458746407953956	0.2235294133424759	0.29411765933036804	0.07779586313682582	0.09784127890137992	0.08627451211214066	0.0313725508749485	0.0313725508749485	0.03790602101815458	0.04448867432854804	0.11372549086809158	506.5520550733443	1319.975273637004	0.0	508.59663503019846
2	295	nan	0	PGCKO	PGCKO	114	114	0	1	1	nan	101	596.0	1338.0	1.0	7.367620691478556	0.7978439240658336	0.0	0.15029761904761904	0.04680721658109318	37.298441290138356	30.4138126514911	1.4142135623730951	1.0041011243799316	1.0	16.619323098054554	22.485889685714273	-50.458155060964025	164.66799999999992	0.23681125439624853	2.831372620537877	2.858823601156473	0.0235294122248888	0.003921570256352425	1.1937112027193217	0.0470588244497776	0.0470588244497776	0.02831372620537877	0.02830518416986607	0.027450980618596077	0.01568627543747425	0.01568627543747425	0.007636090925278736	0.00759867459929071	0.0313725508749485	604.5569273703799	1325.9465020093696	0.0	603.4158415841584
2	296	nan	0	PGCKO	PGCKO	114	114	0	1	1	nan	1549	558.0	1357.0	1.0	1.3800915677547354	0.5087738187449069	0.0	0.4769088669950739	0.23054396415929335	55.87718168208501	59.20304046246274	13.0	4.571963394246302	4.0	47.88521306805733	48.10467841081296	49.56289562065001	290.5719999999995	0.7304880924310304	18.580392617732286	189.45882856845856	0.05882352963089943	0.02352941408753395	6.4193234643445205	0.5176470875740051	0.7137255072593689	0.07940338725526618	0.12231041224561559	0.0784313753247261	0.027450980618596077	0.027450980618596077	0.08065216465131586	0.11362473038294496	0.12156862765550613	551.9518959908173	1354.302823299485	0.0	549.8624919302775
2	297	nan	0	PGCKO	PGCKO	114	114	0	1	1	nan	968	1251.0	1319.0	1.0	1.340538116302085	0.6541658382013228	0.0	0.5475113122171946	0.20857648189371142	45.838607297744566	55.80322571321482	11.40175425099138	4.214315476596415	4.0	32.30660495238533	34.67008316296113	-88.6768711518025	241.49599999999964	0.7006876583423814	13.658823892474174	84.97647287137806	0.05882352963089943	0.019607845693826675	2.3016391269708203	0.35686275362968445	0.37254902720451355	0.07343453705631277	0.08778561247043189	0.07450980693101883	0.019607843831181526	0.019607843831181526	0.053030525817712525	0.05100427012606933	0.10196078568696976	1251.860907297664	1324.1871336954155	0.0	1254.0061983471073
2	298	nan	0	PGCKO	PGCKO	114	114	0	1	1	nan	1064	1287.0	1316.0	1.0	1.5933768939261095	0.7915815373037809	0.0	0.5833333333333334	0.23377790243857735	56.037557223293476	54.67174773134658	11.0	3.811264342611984	3.1622776601683795	34.89690699255535	34.24250900147797	66.28207301902188	239.15199999999953	0.6811779769526249	14.29019645228982	111.2156894095242	0.062745101749897	0.035294122993946075	3.278636924303621	0.19607843458652496	0.25882354378700256	0.07366080645510216	0.10452602388113177	0.10196078568696976	0.027450980618596077	0.027450980618596077	0.04040338949193074	0.047644084445109966	0.13333334028720856	1287.2304301610332	1321.8597672718954	0.0	1288.1635338345864
2	299	nan	0	PGCKO	PGCKO	114	114	0	1	1	nan	3204	689.0	1361.0	1.0	1.4390495392313534	0.7303171640520324	0.0	0.5415821501014199	0.284648933831869	89.35851957293256	92.43916918709297	15.556349186104045	5.553343696120627	5.0	63.575527168748195	61.04153922502575	-89.76584203996342	376.093999999999	0.7217841856273935	21.59215734526515	357.3882453329861	0.06666667014360428	0.027450982481241226	3.2803793371405723	0.21176470816135406	0.4274509847164154	0.06747549170395359	0.11154439617134398	0.08627451211214066	0.03529411926865578	0.03529411926865578	0.030730554931057415	0.06130451840694379	0.14509804546833038	695.1020036198972	1348.6709241415476	0.0	693.4538077403246
2	300	nan	0	PGCKO	PGCKO	114	114	0	1	1	nan	2611	1203.0	1321.0	1.0	1.5233522532851838	0.718653562921505	0.0	0.46625	0.2607744113950504	82.52946542232243	86.4060183089118	16.1245154965971	5.146728051834348	4.242640687119285	55.04120164058066	57.38837311256815	60.12701713891032	354.7119999999992	0.7246738828753816	31.584314551204443	312.5137338526547	0.08235294371843338	0.0313725471496582	1.9391190616093097	0.2823529541492462	0.3019607961177826	0.10423866188516318	0.11969120407991371	0.10588235408067703	0.03529411926865578	0.03529411926865578	0.057032983931805364	0.048732245495170905	0.14901961386203766	1208.1960698126154	1330.0952428558307	0.0	1210.0739180390656
2	301	nan	0	PGCKO	PGCKO	114	114	0	1	1	nan	95	1324.0	1359.0	1.0	8.446227957223991	0.6797738292959554	0.0	0.15993265993265993	0.047010690406933085	36.46599995968188	28.30194339616981	1.0	1.0	1.0	18.755229155882237	26.744959435856956	-65.87901152316671	159.3559999999999	0.20585048754062837	1.8823530096560717	1.8823530096560717	0.01568627543747425	0.003921568393707275	0.7575209094361453	0.0313725508749485	0.0313725508749485	0.019814242206906016	0.019814242206906016	0.019607843831181526	0.01568627543747425	0.01568627543747425	0.003957254272457696	0.003957254272457696	0.0235294122248888	1320.2666666776834	1348.4187500627177	0.0	1320.157894736842
2	302	nan	0	PGCKO	PGCKO	114	114	0	1	1	nan	3682	1069.0	1355.0	1.0	1.3847755697119077	0.8579715575237946	0.0	0.6223799864773496	0.36953054195938584	101.21601655436945	103.81233067415451	17.11724276862369	6.553901495661719	6.0	56.55970878353597	51.99438362846302	-9.151640403456241	353.85199999999907	0.8334087822544137	25.43529472500086	449.30589421465993	0.07450980693101883	0.03529411554336548	2.3611977713465166	0.3176470696926117	0.5607843399047852	0.08478431575000286	0.12202767360528516	0.10196078568696976	0.03529411926865578	0.0313725508749485	0.052002169990979535	0.06950331278410099	0.15294118225574493	1043.035383541456	1362.261693409327	0.0	1042.6776208582291
2	303	nan	0	PGCKO	PGCKO	114	114	0	1	1	nan	3422	1107.0	1355.0	1.0	1.274012296484067	0.6358866507862359	0.0	0.584957264957265	0.30649207505055437	83.30891059137618	98.49365461794989	18.027756377319946	6.118423132021784	5.0990195135927845	66.45476125995523	64.29635605264531	-36.77792737943662	374.57199999999926	0.8123442136498517	38.23529518395662	450.478443402797	0.07058823853731155	0.039215683937072754	3.951947914598259	0.6823529601097107	0.6823529601097107	0.11692750820781841	0.13164185955663266	0.10588235408067703	0.04313725605607033	0.04313725605607033	0.1032986356243975	0.08620946235652938	0.16078431904315948	1119.8003516798626	1341.783820253002	0.0	1122.6706604324957
2	304	nan	0	PGCKO	PGCKO	114	114	0	1	1	nan	86	590.0	1360.0	1.0	6.575317822381422	0.7741866012004206	0.0	0.172	0.05713813497649041	32.09440038369402	25.495097567963924	1.0	1.0	1.0	15.091875492540778	20.314389141903153	61.96444955685263	137.52800000000002	0.2586466165413534	2.964705975726247	2.964705975726247	0.027450980618596077	0.003921570256352425	1.1338475242031765	0.05098039284348488	0.05098039284348488	0.034473325299142404	0.034473325299142404	0.0313725508749485	0.019607843831181526	0.019607843831181526	0.006554303447869938	0.006554303447869938	0.03921568766236305	586.4589947274947	1362.321428564136	0.0	586.3953488372093
2	305	nan	0	PGCKO	PGCKO	114	114	0	1	1	nan	1885	1163.0	1343.0	1.0	1.856074660787241	0.8218701914225633	0.0	0.427437641723356	0.20422238280066524	81.92242008510365	89.08984229416954	9.0	3.5065757369077857	3.1622776601683795	47.712338164407264	46.66913904656962	-79.12143200182909	340.57199999999926	0.6682027649769585	29.60784387215972	243.89020277559757	0.07058823853731155	0.03921569138765335	2.621093797823229	0.35686275362968445	0.5333333611488342	0.10002649956810716	0.1293847229578767	0.10196078568696976	0.04313725605607033	0.04313725605607033	0.06735360702793367	0.08290369327475784	0.16470588743686676	1176.301421388734	1349.6116864014598	0.0	1173.7432360742705
2	306	nan	0	PGCKO	PGCKO	114	114	0	1	1	nan	4428	635.0	1318.0	1.0	1.426814219152617	0.8300385204146805	0.0	0.5676923076923077	0.2461213647758535	110.61309500204587	112.0714058089752	19.235384061671343	6.518632012875392	5.830951894845301	66.82081321427887	61.68959392032247	72.71355878369842	475.48199999999855	0.7855938969218487	24.341176975518465	429.41569745354354	0.06666667014360428	0.027450978755950928	1.572651439273663	0.1764705926179886	0.239215686917305	0.061158736119393126	0.09697734811507307	0.09019608050584793	0.0313725508749485	0.027450980618596077	0.021284028450873887	0.03801939069205341	0.12156862765550613	640.654441524539	1344.640925649206	0.0	640.9975158084915
2	307	nan	0	PGCKO	PGCKO	114	114	0	1	1	nan	985	505.0	1388.0	1.0	3.006982654054857	0.8757100392943491	0.0	0.34537166900420757	0.09346079552848136	78.12629080000636	68.42514157822401	10.0	2.8759001519971954	2.23606797749979	41.299196063671964	37.7222928756696	81.67379150624815	363.92199999999895	0.4796688580472364	17.08235341310501	84.81176689639688	0.05882352963089943	0.023529410362243652	0.29391029854057843	0.1921568661928177	0.23529411852359772	0.06280276990112137	0.0861033166460882	0.08235294371843338	0.0	0.0	0.037624842291912285	0.03794356034659786	0.10196078568696976	503.28797337795277	1368.4094881449882	0.0	503.39492385786804
2	308	nan	0	PGCKO	PGCKO	114	114	0	1	1	nan	1294	1299.0	1387.0	1.0	1.8872988437885805	0.7616419863465198	0.0	0.3657433578292821	0.09858474574639141	66.12505958865307	65.19202405202648	9.433981132056603	3.0794760287817384	2.8284271247461903	50.545646551618084	42.84891027319466	54.5861245623778	406.1319999999988	0.5794894760412002	17.035294506698847	96.0470614656806	0.054901961237192154	0.0156862773001194	1.3586190718631097	0.18431372940540314	0.18431372940540314	0.054252530276110975	0.07422493158089691	0.07058823853731155	0.0	0.0	0.0219209938921608	0.029295904968215325	0.09019608050584793	1292.013882073641	1379.7945451340768	0.0	1291.950540958269
2	309	nan	0	PGCKO	PGCKO	114	114	0	1	1	nan	167	727.0	1378.0	1.0	4.189506104623492	0.6580999997806928	0.0	0.22266666666666668	0.07331751854789917	33.74204433540547	30.083217912982647	4.47213595499958	1.5035984071707713	1.0	23.33452377915607	25.40541548792195	7.27262400142928	169.1839999999998	0.30474452554744524	4.552941292524338	7.729411922395229	0.03529411926865578	0.00784313678741455	1.749174413224286	0.06666667014360428	0.06666667014360428	0.040651261540395875	0.04628390372691754	0.0470588244497776	0.027450980618596077	0.027450980618596077	0.010025445836658936	0.011684116055354844	0.054901961237192154	722.0679857177254	1376.466768125719	0.0	720.3353293413173
2	310	nan	0	PGCKO	PGCKO	114	114	0	1	1	nan	1319	1261.0	1391.0	1.0	2.090337258402732	0.9317050945514852	0.0	0.45782714335300245	0.20916628841637366	78.67495803685846	74.24284477308234	12.36931687685298	3.8231895060468006	3.1622776601683795	28.391553077782156	28.5759769298667	27.047108003476303	281.5019999999995	0.7582638689278528	15.231372894719243	123.42353252880275	0.06666667014360428	0.023529410362243652	2.087002560819552	0.1725490242242813	0.29411765933036804	0.06680426708210194	0.0935735652227466	0.08627451211214066	0.027450980618596077	0.027450980618596077	0.028513658484326194	0.03995608681231039	0.11372549086809158	1249.4992533282752	1385.4003749180445	0.0	1247.5663381349507
2	311	nan	0	PGCKO	PGCKO	114	114	0	1	1	nan	3876	960.0	1378.0	1.0	1.2849213058375688	0.7718126889951806	0.0	0.4893939393939394	0.2730152715570038	94.90499097059069	96.60745312862771	23.345235059857504	8.17269069686447	7.0710678118654755	63.339569557449636	60.3453348224548	51.712619079860936	422.37999999999874	0.8034825870646766	21.05882403627038	479.745111014694	0.07450980693101883	0.0313725546002388	2.643769183183638	0.24313725531101227	0.5921568870544434	0.06479638165006271	0.1237732484558034	0.10588235408067703	0.019607843831181526	0.019607843831181526	0.03404949969942601	0.07530421991072032	0.14509804546833038	950.6216209594896	1366.3514202884883	0.0	949.7541279669763
2	312	nan	0	PGCKO	PGCKO	114	114	0	1	1	nan	90	911.0	1375.0	1.0	6.931086001159435	0.7654501914113349	0.0	0.16363636363636364	0.05599879045290329	33.54275673695742	26.40075756488817	1.4142135623730951	1.0046023729152567	1.0	16.91835598486949	21.584601183900535	-41.91368724910233	142.11399999999998	0.24623803009575923	3.1058824863284826	3.1450981739908457	0.0313725508749485	0.003921568393707275	0.20122850568331577	0.05098039284348488	0.05098039284348488	0.03489755602616273	0.03494553526656495	0.0313725508749485	0.027450980618596077	0.027450980618596077	0.004813520483293987	0.004808057185122546	0.03921568766236305	899.1508728238176	1381.6995012462824	0.0	899.3111111111111
2	313	nan	0	PGCKO	PGCKO	114	114	0	1	1	nan	4302	847.0	1362.0	1.0	1.3404032337511675	0.7053373067554433	0.0	0.5173160173160173	0.22653026930580408	98.71981840872897	112.0714058089752	24.698178070456937	7.296231772230733	5.830951894845301	72.10366836744467	69.97969919132102	28.98418940135697	488.51399999999865	0.7246694180072434	58.98823704943061	1224.99218069762	0.0941176488995552	0.0784313753247261	8.81639949596791	0.6549019813537598	1.0	0.14214033023959183	0.2847494608781078	0.14901961386203766	0.04313725605607033	0.04313725605607033	0.13778601576720756	0.2767455722555147	0.38823530077934265	847.0157728662537	1367.2919746288333	0.0	855.8098558809855
2	314	nan	0	PGCKO	PGCKO	114	114	0	1	1	nan	62	1153.0	1387.0	1.0	5.444321752376337	0.5404029472889388	0.0	0.24313725490196078	0.06586143835976185	22.479904692091846	17.804493814764857	1.0	1.0	1.0	13.459731927555014	18.914734672089203	16.259444861589245	108.76400000000002	0.2897196261682243	1.800000051036477	1.800000051036477	0.021568628028035164	0.003921570256352425	0.8815774123258242	0.0470588244497776	0.0470588244497776	0.029032258887685115	0.029032258887685115	0.027450980618596077	0.019607843831181526	0.019607843831181526	0.008167234364997045	0.008167234364997045	0.0313725508749485	1159.305010876766	1391.5620914900455	0.0	1158.9193548387098
2	315	nan	0	PGCKO	PGCKO	114	114	0	1	1	nan	2345	535.0	1415.0	1.0	1.3098567780311414	0.7702334975779548	0.0	0.5428240740740741	0.3267046221927208	74.49113564789455	72.78049189171504	16.278820596099706	5.370011782835121	5.0	46.20457201019214	47.507615102054686	-73.36417057918734	300.32999999999936	0.8063961485557084	26.019608568400145	444.6902068592608	0.07450980693101883	0.04313725233078003	5.186926281694398	0.5254902243614197	1.0	0.102439403812599	0.1896333504730323	0.10588235408067703	0.04313725605607033	0.04313725605607033	0.0864488061911675	0.19430255930822113	0.21078431606292725	534.9364439724861	1401.7771438018344	0.0	535.7125799573561
2	316	nan	0	PGCKO	PGCKO	114	114	0	1	1	nan	1796	1203.0	1405.0	1.0	1.9731523626478749	0.8524824833056568	0.0	0.43507751937984496	0.22373187421236052	84.0896808642054	86.49277426467485	9.486832980505138	3.6839082962247023	3.1622776601683795	42.47362603647078	43.95836752515731	12.171249455833223	317.6099999999993	0.6939721792890263	23.835294667631388	203.71765254437923	0.06666667014360428	0.027450978755950928	1.7111469536758452	0.3019607961177826	0.40392157435417175	0.08827886913937551	0.1134285370514361	0.0941176488995552	0.0	0.0	0.05326722237133368	0.06735322904375612	0.12941177189350128	1225.497593768795	1408.3361823406842	0.0	1226.076837416481
2	317	nan	0	PGCKO	PGCKO	114	114	0	1	1	nan	2559	1029.0	1399.0	1.0	1.3824443917216889	0.605515470013101	0.0	0.538510101010101	0.20266606441146715	74.18465463376103	79.51100552753688	13.45362404707371	4.540279535311615	4.0	64.29861327531495	59.03863594666186	-29.330113149600294	398.335999999999	0.6852322934797163	29.11372620239854	325.4039304405451	0.07450980693101883	0.03921569138765335	3.1194533391931976	0.2666666805744171	0.4274509847164154	0.08512785439297818	0.12716058243084996	0.10980392247438431	0.04313725605607033	0.04313725605607033	0.044990855031278434	0.06978748457163984	0.16078431904315948	1016.8936103613668	1407.9932271237547	0.0	1013.9425556858148
2	318	nan	0	PGCKO	PGCKO	114	114	0	1	1	nan	6074	802.0	1389.0	1.0	1.1893230988034809	0.4152524406115597	0.0	0.5413547237076649	0.30666527924542397	100.17616352871934	118.18629362155326	26.40075756488817	8.507224304986087	7.211102550927978	90.63027746480309	91.13087927031326	71.44663133162074	498.8959999999986	0.7863801139306059	39.77647139504552	689.3490382581949	0.06666667014360428	0.0313725546002388	5.359292599499009	0.529411792755127	0.5568627715110779	0.0929356808295456	0.11349177449097711	0.09803921729326248	0.04313725605607033	0.04313725605607033	0.08100729812453725	0.06428839678969017	0.13725490868091583	797.6382549182065	1394.0978189003165	0.0	792.6522884425419
2	319	nan	0	PGCKO	PGCKO	114	114	0	1	1	nan	4403	844.0	1455.0	1.0	2.686266495229376	0.9555212749857817	0.0	0.28710224308815857	0.12919333622879856	166.15642430348544	163.00306745579974	16.97056274847714	5.0995076038146525	4.242640687119285	64.15399305016913	49.00321510014065	-38.87882767604167	654.4239999999977	0.5527587722051347	36.8431380353868	400.294127933681	0.05882352963089943	0.02352941408753395	3.7120428722122	0.3294117748737335	0.3294117748737335	0.0671095410480634	0.0909139513817127	0.0784313753247261	0.03921568766236305	0.03921568766236305	0.04033996903389976	0.04089019912746554	0.11372549086809158	848.9540729766899	1445.8454861470618	0.0	846.8094481035657
2	320	nan	0	PGCKO	PGCKO	114	114	0	1	1	nan	6360	1063.0	1457.0	1.0	1.8714846799751765	0.782795586009254	-2.0	0.42857142857142855	0.1377140345976751	147.55616348161846	148.24641648282767	23.706539182259394	6.635179567866194	5.656854249492381	91.72697338874113	91.8210919770733	-65.9209415293157	761.8059999999975	0.6159209761766418	40.17254976555705	623.4431535750628	0.062745101749897	0.02352941408753395	2.6229378878946794	0.22745098173618317	0.30980393290519714	0.06326385789851505	0.09802565307784006	0.08235294371843338	0.0313725508749485	0.0313725508749485	0.030896845122214984	0.04805165862916901	0.11764705926179886	1075.8665035469544	1443.0344135647088	0.0	1077.3544025157232
2	321	nan	0	PGCKO	PGCKO	114	114	0	1	1	nan	3147	567.0	1458.0	1.0	1.626231619617896	0.8022179810922446	0.0	0.4072204968944099	0.18135773610776718	97.88536064787202	100.64790112068906	12.529964086141668	4.535755146230364	4.123105625617661	64.5978143884325	58.44061900589087	-47.60778690560284	466.96599999999864	0.668011037996179	28.32941234856844	458.7882467918098	0.06666667014360428	0.03921568766236305	7.1381697476702985	0.33725491166114807	1.0	0.07320261588777374	0.14578590619377496	0.09803921729326248	0.0	0.0	0.060831122880471204	0.12238296443960844	0.18039216101169586	582.9742715717701	1436.7584172619984	0.0	587.8700349539243
2	322	nan	0	PGCKO	PGCKO	114	114	0	1	1	nan	90	1127.0	1427.0	1.0	7.849698035760941	0.5011459092495734	0.0	0.16363636363636364	0.05304876453285703	32.09426183624399	24.515301344262525	1.0	1.0	1.0	19.677398201998148	27.77318032397739	-7.42098161424732	146.012	0.2132701421800948	2.094117695465684	2.094117695465684	0.019607843831181526	0.003921568393707275	0.4914844074129571	0.0313725508749485	0.0313725508749485	0.023267974394063154	0.023267974394063154	0.0235294122248888	0.01568627543747425	0.01568627543747425	0.003912844221416081	0.003912844221416081	0.027450980618596077	1131.1086142214463	1436.8127340800984	0.0	1130.6555555555556
2	323	nan	0	PGCKO	PGCKO	114	114	0	1	1	nan	491	991.0	1444.0	1.0	2.644408425934166	0.9032969732189621	0.0	0.37885802469135804	0.09085089318431364	52.82573810266483	53.03772242470448	7.0	2.2116348867966575	2.0	23.0	22.663077617844934	-12.825599205581119	260.6039999999995	0.5125260960334029	10.043137526139617	31.28627541474998	0.054901961237192154	0.011764705181121826	1.247906047666506	0.09803921729326248	0.10196078568696976	0.05176875013474029	0.06371950186303459	0.062745101749897	0.027450980618596077	0.027450980618596077	0.015449907042070705	0.017116323623818538	0.07450980693101883	1002.166833795069	1440.2722486763296	0.0	1003.3523421588594
2	324	nan	0	PGCKO	PGCKO	114	114	0	1	1	nan	1428	962.0	1428.0	1.0	1.7904974664445188	0.5268926589758205	0.0	0.3612446243359474	0.15002287659237687	61.43146238379665	68.35202996254024	11.313708498984761	3.624524456811364	3.0	54.83839494945753	52.21255561459322	21.41378684241395	345.85199999999907	0.5547785547785548	19.08627488091588	107.39608119800687	0.054901961237192154	0.011764708906412125	1.8803012169939552	0.239215686917305	0.2549019753932953	0.06720519324266155	0.07520733977451462	0.06666667014360428	0.03529411926865578	0.03529411926865578	0.037872356231762896	0.030686887307427513	0.08235294371843338	958.7373840712088	1434.7431899377502	0.0	957.406162464986
2	325	nan	0	PGCKO	PGCKO	114	114	0	1	1	nan	458	599.0	1462.0	1.0	1.5852283337454356	0.3913004957266573	0.0	0.447265625	0.1734632399330637	31.659124382542306	33.015148038438355	7.0710678118654755	2.7525055095840902	2.23606797749979	27.24194551616345	29.134719627026993	-48.536680303885326	182.1519999999998	0.6330338631651693	7.007843276485801	29.419608706608415	0.05098039284348488	0.011764708906412125	0.8783989020453618	0.11764705926179886	0.11764705926179886	0.05078147301801305	0.06423495350787864	0.06666667014360428	0.0235294122248888	0.0235294122248888	0.019773793241391054	0.01971364193249396	0.0784313753247261	603.6137030125773	1461.0313249770288	0.0	604.3013100436681
2	326	nan	0	PGCKO	PGCKO	114	114	0	1	1	nan	1437	995.0	1481.0	1.0	2.316339749205205	0.43014558606922715	0.0	0.2311776061776062	0.07664836186046986	68.26706515814729	83.60023923410746	11.0	3.067764005294655	2.23606797749979	61.44526626915996	61.62874387516652	14.568664867282028	485.37999999999846	0.3895364597451884	22.752941695973277	111.80392440222204	0.05882352963089943	0.0156862773001194	0.26428165675957416	0.21176470816135406	0.21176470816135406	0.06083674250260235	0.07780370522075299	0.07058823853731155	0.0235294122248888	0.0235294122248888	0.031596814613134155	0.028452985208388966	0.0941176488995552	991.2966327480311	1476.4914766742172	0.0	991.12456506611
2	327	nan	0	PGCKO	PGCKO	114	114	0	1	1	nan	111	931.0	1479.0	1.0	7.027773669040282	0.44580946560317686	0.0	0.17076923076923076	0.042184606017462045	33.22571158586871	27.784887978899608	1.0	1.0	1.0	23.274478672272412	29.741260751548893	-10.892094620611914	181.8399999999999	0.22933884297520662	2.552941268309951	2.552941268309951	0.019607843831181526	0.003921568393707275	1.7439698498733074	0.03921568766236305	0.03921568766236305	0.022999470885675232	0.022999470885675232	0.019607843831181526	0.01568627543747425	0.01568627543747425	0.006647759286320365	0.006647759286320365	0.027450980618596077	927.0368663420609	1467.1643624867106	0.0	925.6666666666666
2	328	nan	0	PGCKO	PGCKO	114	114	0	1	1	nan	109	688.0	1470.0	1.0	5.269509456643631	0.7661620466254219	-1.0	0.18227424749163879	0.04698681228173118	32.20347298270274	28.30194339616981	1.4142135623730951	1.0076002488508824	1.0	15.606371247968305	20.695479124982924	-55.83795036450285	170.7379999999999	0.2970027247956403	3.0705883372575045	3.129411868751049	0.027450980618596077	0.003921570256352425	0.21272277662490516	0.03921568766236305	0.03921568766236305	0.028697087264088827	0.02871020063074357	0.027450980618596077	0.019607843831181526	0.019607843831181526	0.004692367885680121	0.004657687731743365	0.0313725508749485	692.6917293525271	1476.0488722116256	0.0	692.5321100917431
2	329	nan	0	PGCKO	PGCKO	114	114	0	1	1	nan	3931	1145.0	1478.0	1.0	1.653161628651434	0.8654641643638579	0.0	0.4452372862158795	0.24478188371241125	114.8417047998045	123.81033882515628	19.235384061671343	6.935817018929068	6.082762530298219	70.63316655937153	57.53234505371817	-69.97041954202959	449.2279999999992	0.7218141755416818	53.38823666423559	737.7647251710296	0.09019608050584793	0.07058823108673096	6.01270975166303	0.6274510025978088	0.686274528503418	0.14086605980009392	0.18767863779471625	0.14901961386203766	0.03529411926865578	0.03529411926865578	0.1353431304060934	0.12325097687060056	0.250980406999588	1145.1157444131186	1502.6506033582864	0.0	1139.4759603154414
2	330	nan	0	PGCKO	PGCKO	114	114	0	1	1	nan	2761	1180.0	1482.0	1.0	2.1624757248524684	0.9399553254178202	0.0	0.5922350922350922	0.2357816575511142	116.51748082976806	111.80339887498948	14.317821063276353	5.530766892659653	5.0	40.955030149163356	39.76712537650361	88.51274472686893	383.6039999999993	0.7740398093636108	52.474511202424765	492.9804057702422	0.10196078568696976	0.04313725233078003	6.0506515250546915	0.6313725709915161	0.6352941393852234	0.16449690032108077	0.17855139651222102	0.13333334028720856	0.0	0.0	0.14230332050104386	0.11966263244451288	0.2078431397676468	1177.713443610218	1502.7266964225894	0.0	1181.4255704454908
2	331	nan	0	PGCKO	PGCKO	114	114	0	1	1	nan	1197	927.0	1525.0	1.0	2.164237951668979	0.8764004927226197	0.0	0.4060379918588874	0.19832439703981128	73.10887050320405	73.79024325749306	9.219544457292887	3.3666792709901525	3.0	38.36025797964859	35.20798845991036	-67.14632369642283	275.39999999999924	0.6626072515914753	23.1764711830765	165.4196125175804	0.06666667014360428	0.05098039284348488	8.669731292017651	0.38823530077934265	0.38823530077934265	0.10346638921016295	0.13819516501050993	0.10588235408067703	0.027450980618596077	0.027450980618596077	0.07744964503806927	0.08413578471979523	0.21470588445663452	928.2160400059128	1515.2630980162296	0.0	930.5756056808689
2	332	nan	0	PGCKO	PGCKO	114	114	0	1	1	nan	5073	1241.0	1534.0	1.0	1.4351895978295846	0.6058761592961955	0.0	0.39788235294117646	0.19862972136617646	106.39347241803905	126.24579200908045	20.591260281974	6.655541537843427	5.385164807134504	78.17879056902503	84.64228165585924	12.520177148155556	566.5199999999983	0.6892194823721215	33.45490279234946	587.1411916967481	0.06666667014360428	0.027450978755950928	5.375201959910198	0.2666666805744171	0.5333333611488342	0.06827531182112134	0.11573845686906133	0.09019608050584793	0.0	0.0	0.04518288119326331	0.08158755554257949	0.13333334028720856	1243.0904682551338	1541.9872963844082	0.0	1237.789276562192
2	333	nan	0	PGCKO	PGCKO	114	114	0	1	1	nan	1067	963.0	1496.0	1.0	1.4793108826154133	0.8333906332696012	0.0	0.5110153256704981	0.251388769505156	55.46240503333541	58.872744118140105	12.0	4.305533723006814	4.0	35.0	30.653206368281296	32.156965067558595	230.94799999999972	0.7583511016346838	15.56470625475049	123.20784609392285	0.07450980693101883	0.023529410362243652	2.9874609400779173	0.25882354378700256	0.47058823704719543	0.08647059030416938	0.11547127094088365	0.09803921729326248	0.027450980618596077	0.027450980618596077	0.048572735298948705	0.06355074227216988	0.13333334028720856	971.5081800106861	1505.4330638370352	0.0	969.4826616682287
2	334	nan	0	PGCKO	PGCKO	114	114	0	1	1	nan	2603	870.0	1514.0	1.0	1.3819717403386647	0.2984908934085859	0.0	0.5715854194115064	0.27550156154467026	69.16093346202864	72.069410986909	13.92838827718412	4.950457584925821	4.47213595499958	63.42458097328632	66.00805819027764	62.150361512857124	344.5719999999993	0.7655882352941177	29.156863402575254	292.21177227422595	0.07058823853731155	0.0313725546002388	4.4156763375128465	0.4117647111415863	0.43529412150382996	0.09784182349857468	0.11225961285986398	0.09803921729326248	0.04313725605607033	0.04313725605607033	0.06743871067572603	0.05751557448055242	0.14509804546833038	893.5514265734582	1517.6020345217862	0.0	889.9627353054168
2	335	nan	0	PGCKO	PGCKO	114	114	0	1	1	nan	2545	941.0	1542.0	1.0	1.7419219768264214	0.8207645650433835	0.0	0.46999076638965837	0.21135684197832375	92.13902900656075	94.76286192385707	13.038404810405298	4.852293949139151	4.242640687119285	55.89683059085813	52.635949867684296	-16.565175064443654	388.99199999999877	0.6849683757233213	31.647059608250856	354.9333430752158	0.0784313753247261	0.05098039656877518	3.4065077122298772	0.3450980484485626	0.43921568989753723	0.09920708341144469	0.1394630031729728	0.12941177189350128	0.0235294122248888	0.0235294122248888	0.06548681100447806	0.07248085223640544	0.18039216101169586	963.5081539671617	1540.7323882884195	0.0	966.8176817288802
2	336	nan	0	PGCKO	PGCKO	114	114	0	1	1	nan	3223	795.0	1558.0	1.0	1.4460316332908492	0.8644334666886867	0.0	0.4650793650793651	0.20890703808947683	97.2027152778251	107.70329614269008	21.0	7.2763564180422735	6.0	50.87115022782002	48.86839627936436	-29.56652258845279	440.3099999999985	0.7565727699530517	24.431373074650764	411.5882463492453	0.062745101749897	0.03921568766236305	4.414306357875009	0.3333333432674408	0.5529412031173706	0.06960505149473152	0.12770345837705407	0.09803921729326248	0.019607843831181526	0.019607843831181526	0.05200440377726219	0.08640290476277339	0.16078431904315948	804.3328473827941	1557.779962867348	0.0	805.4703692212224
2	337	nan	0	PGCKO	PGCKO	114	114	0	1	1	nan	4287	934.0	1576.0	1.0	1.446535634777039	0.800386442833415	0.0	0.49941752096924513	0.3035555365987063	107.62294566890182	116.29703349613007	18.110770276274835	6.404366658649493	5.830951894845301	72.6386479007642	64.51827667709505	9.431005858123216	421.2719999999987	0.7949193398850362	39.207844223827124	674.1960968635976	0.0784313753247261	0.05490196496248245	4.981721340290422	0.3529411852359772	0.6745098233222961	0.11013439388715485	0.15726524302859754	0.125490203499794	0.0313725508749485	0.0313725508749485	0.07577840776722233	0.10274095579998206	0.20392157137393951	908.2645707589901	1570.327047474247	0.0	911.4075110800094
2	338	nan	0	PGCKO	PGCKO	114	114	0	1	1	nan	3795	1125.0	1562.0	1.0	1.6882570549794067	0.8861372132028861	0.0	0.4906270200387847	0.20265582671800805	115.71574658525947	123.96773773849388	21.93171219946131	6.945396929454157	6.0	60.40376962256068	53.62533374145571	8.558012759720738	485.0999999999985	0.7649667405764967	38.52156970649958	429.48628585226834	0.07058823853731155	0.03529411554336548	2.581461517293544	0.3019607961177826	0.3333333432674408	0.0992823961507721	0.11317161682536715	0.10196078568696976	0.019607843831181526	0.019607843831181526	0.0735077839799672	0.05868770533847136	0.14509804546833038	1141.2255315932234	1560.5133629809995	0.0	1142.006324110672
2	339	nan	0	PGCKO	PGCKO	114	114	0	1	1	nan	2717	797.0	1597.0	1.0	1.6387798859760425	0.8759993213006301	0.0	0.44716919025674784	0.18251525230370924	95.78353046323414	101.13357503816425	16.97056274847714	5.720952951387586	5.0	52.73747604228273	46.19757829062078	14.569243689938492	432.51399999999853	0.6887198986058302	32.70196161791682	388.0353046171367	0.07450980693101883	0.05098039656877518	5.847020492098397	0.364705890417099	0.6313725709915161	0.09534099597060298	0.14281755782743347	0.11764705926179886	0.027450980618596077	0.027450980618596077	0.07202798454005	0.09090362618101201	0.1882352977991104	787.1820432597284	1601.2815490551677	0.0	792.8093485461907
2	340	nan	0	PGCKO	PGCKO	114	114	0	1	1	nan	5606	1015.0	1577.0	1.0	1.3029756726126092	0.8059906772821798	0.0	0.5561507936507937	0.23541337940525758	117.183122109022	123.84264209067892	22.67156809750927	8.400406284990169	7.280109889280518	81.11685915922565	69.36399792355309	-27.54051055944459	547.0359999999984	0.7629806056481796	33.32549101486802	668.2627631425858	0.07450980693101883	0.0313725546002388	4.391313807313882	0.3686274588108063	0.4745098054409027	0.07455367117420139	0.11920491672183121	0.10196078568696976	0.027450980618596077	0.027450980618596077	0.051648154886241304	0.06083639273037008	0.14901961386203766	1025.2255423613108	1572.546808549014	0.0	1029.605601141634
2	341	nan	0	PGCKO	PGCKO	114	114	0	1	1	nan	2254	1392.0	1623.0	1.0	1.4001202503443015	0.5981086827594982	0.0	0.503125	0.2300078105946795	69.88257762109086	72.12489168102785	14.0	4.808967451540923	4.242640687119285	59.96934209828589	56.004946004491465	-43.79881176811789	350.9219999999992	0.706804640953277	19.878431752324104	267.6196147352457	0.06666667014360428	0.04313725233078003	3.452067414680847	0.24313725531101227	0.4000000059604645	0.06878350087309379	0.11873097370685258	0.10588235408067703	0.0	0.0	0.05650108996042735	0.06885788160867416	0.1568627506494522	1382.240801255015	1620.418563088335	0.0	1379.6814551907719
2	342	nan	0	PGCKO	PGCKO	114	114	0	1	1	nan	5907	1114.0	1616.0	1.0	1.1357807307178565	0.6601125713698047	-2.0	0.4802439024390244	0.36432771541125	104.3525954975641	122.9186723000212	25.80697580112788	9.49984447424723	8.48528137423857	79.49888569872569	78.3861935412371	65.58120057092185	451.3799999999985	0.8351477449455678	37.407844096422195	770.2784524261951	0.0784313753247261	0.04313725233078003	4.449383925647923	0.3686274588108063	0.3960784375667572	0.10002097351984544	0.13040095690302947	0.11764705926179886	0.03921568766236305	0.027450980618596077	0.06886431264433118	0.06664571700873512	0.16862745583057404	1101.6152702671247	1613.8368962635086	0.0	1099.014389707127
2	343	nan	0	PGCKO	PGCKO	114	114	0	1	1	nan	1394	758.0	1623.0	1.0	1.9401369791155803	0.8061740257217884	0.0	0.37716450216450215	0.16525801646930258	71.35631334895807	67.00746227100382	9.848857801796104	3.4003775781559153	3.0	44.81290797651359	42.21999601906546	-51.18097164657638	325.5779999999992	0.703862660944206	22.192157426849008	187.01569122448564	0.07450980693101883	0.05490196496248245	3.298553407460636	0.3490196168422699	0.41960784792900085	0.08806411677321034	0.13415759772201266	0.125490203499794	0.0	0.0	0.07868482436978873	0.0769792316765808	0.18431372940540314	747.4973054652166	1626.3686594329497	0.0	744.3895265423242
2	344	nan	0	PGCKO	PGCKO	114	114	0	1	1	nan	1397	921.0	1616.0	1.0	1.4145500351452345	0.7939513621314899	-2.0	0.4225650332728373	0.2373642821392906	60.57413819328476	63.06346010171025	12.529964086141668	4.6967901917198684	4.123105625617661	44.25859836700395	36.827941961022304	-37.74917307191688	271.9539999999994	0.7774067890929327	27.952941957861185	231.31373219564557	0.12156862765550613	0.03529411554336548	0.6345314564436355	0.3803921639919281	0.41960784792900085	0.13062122410215507	0.16557890636767758	0.15294118225574493	0.054901961237192154	0.054901961237192154	0.05398168913933798	0.066771009455809	0.1921568661928177	931.8938035142173	1612.5918962298945	0.0	931.6191839656407
2	345	nan	0	PGCKO	PGCKO	114	114	0	1	1	nan	7807	1323.0	1632.0	1.0	1.0815871361547125	0.4761420344218938	0.0	0.7301720912832024	0.41121077415404267	109.94208714316368	120.41594578792295	24.08318915758459	9.896938457678301	9.433981132056603	94.16194546908159	96.67959602213308	14.82598025219971	488.4439999999988	0.8842451013704836	38.70588321238756	854.3647283110768	0.062745101749897	0.0313725508749485	7.034155223839575	0.5176470875740051	0.5176470875740051	0.09150327000564436	0.10943572797631315	0.09019608050584793	0.03529411926865578	0.027450980618596077	0.08540286310927879	0.06800199720277796	0.13333334028720856	1295.3220601944824	1634.0066509680285	0.0	1295.2858972716792
2	346	nan	0	PGCKO	PGCKO	114	114	0	1	1	nan	7863	1217.0	1612.0	1.0	1.4025345939566143	0.7366415159540869	-1.0	0.5050745118191161	0.22936640478112055	138.57763785711396	167.28717822953436	29.068883707497267	8.333324960992	7.0710678118654755	101.35012385940294	93.71776017756979	-48.045950051324986	656.3479999999981	0.7260052629149162	48.396079644560814	820.2039436902851	0.06666667014360428	0.0313725471496582	4.65214645149965	0.2862745225429535	0.3137255012989044	0.08490540288519441	0.10431183310317756	0.09019608050584793	0.019607843831181526	0.01568627543747425	0.05688528601364039	0.05288118691502683	0.13333334028720856	1200.4341340133465	1632.5882181612944	0.0	1201.9703675441942
2	347	nan	0	PGCKO	PGCKO	114	114	0	1	1	nan	5801	975.0	1657.0	1.0	1.5138978624072075	0.5346654736999136	0.0	0.41385460512235145	0.19829240321673133	114.03811890629956	133.88054376943649	23.853720883753127	7.908844191051227	6.4031242374328485	97.1276719320182	96.36948645615985	5.53558374043924	606.321999999998	0.6902665397429796	57.80784473195672	715.3921766318381	0.06666667014360428	0.0313725508749485	11.23411448736985	0.3764705955982208	0.6431372761726379	0.1187019399013485	0.12332221627854474	0.09019608050584793	0.04313725605607033	0.0313725508749485	0.08109418162949007	0.08610851437993092	0.14901961386203766	956.3025846330131	1629.6738001794236	0.0	962.333735562834
2	348	nan	0	PGCKO	PGCKO	114	114	0	1	1	nan	3696	1067.0	1660.0	1.0	2.1713368596041707	0.9216881950700164	0.0	0.33771929824561403	0.1656207549678041	133.05927475643924	133.68619973654722	17.69180601295413	5.924819297691068	5.0	60.36454639553305	51.61788788268178	37.70701848109112	529.5579999999982	0.6187845303867403	35.61568720638752	402.82354013621807	0.06666667014360428	0.0313725508749485	8.77215686750884	0.4117647111415863	0.47058823704719543	0.08439736304831166	0.10898905306715857	0.09019608050584793	0.01568627543747425	0.01568627543747425	0.07122740194074907	0.0628558931327194	0.13333334028720856	1073.1736468088595	1662.9015576456222	0.0	1065.451028138528
2	349	nan	0	PGCKO	PGCKO	114	114	0	1	1	nan	2539	779.0	1635.0	1.0	2.476079409409257	0.8671933142346817	0.0	0.34742747673782154	0.16125157059419967	113.0919303152474	115.84903970253703	13.416407864998739	4.664371843581402	4.123105625617661	54.877304833831	56.31657418044847	-9.435383132636966	444.81999999999897	0.5778991692272676	35.63921655341983	337.2274600043893	0.07058823853731155	0.04313725605607033	4.726557867679943	0.3529411852359772	0.4941176474094391	0.09872359156071975	0.13281900748498987	0.10196078568696976	0.0313725508749485	0.0313725508749485	0.06814960046444155	0.08125191891495627	0.18431372940540314	775.0573418695027	1649.1634784486216	0.0	772.7187869239858
2	350	nan	0	PGCKO	PGCKO	114	114	0	1	1	nan	4385	785.0	1694.0	1.0	1.814275841312946	0.8131983125557265	0.0	0.36578244911578245	0.12279781096033732	122.82125786678847	135.05924625881784	19.4164878389476	5.921734284641791	5.0	70.21036297905718	71.48033702356686	-40.058523804570314	669.8759999999975	0.6805835790780692	45.46666770987213	491.76471908949316	0.05882352963089943	0.0313725471496582	4.794452833463702	0.4274509847164154	0.4274509847164154	0.08627451178343858	0.11214702829863014	0.08627451211214066	0.0235294122248888	0.0235294122248888	0.07326194561373035	0.06904376651314933	0.14509804546833038	777.9680143439355	1706.6086204175253	0.0	775.636259977195
2	351	nan	0	PGCKO	PGCKO	114	114	0	1	1	nan	2259	891.0	1651.0	1.0	1.6737877236429135	0.776239486798985	0.0	0.39049265341400174	0.20667015538332442	82.90939329126633	88.56635930193812	13.038404810405298	4.460676083805165	4.123105625617661	53.30521197164659	52.269244403088116	-21.44527584646026	370.61599999999896	0.6818593419861153	38.71764798462391	369.603931248188	0.09803921729326248	0.05490196496248245	2.4262092208317796	0.5764706134796143	0.5764706134796143	0.1316926802198092	0.16361395805586013	0.15294118225574493	0.04313725605607033	0.04313725605607033	0.09680145762296917	0.08413853970635124	0.21176470816135406	884.6006854488314	1667.6840815088917	0.0	882.2886232846392
2	352	nan	0	PGCKO	PGCKO	114	114	0	1	1	nan	1635	923.0	1708.0	1.0	1.349644221945356	0.5056077493986532	0.0	0.41194255479969766	0.2543171026871868	56.71668492466938	62.20128616033595	12.806248474865697	4.556893768350553	4.123105625617661	45.96194077712559	48.93308384588237	-56.424236900059896	284.2339999999991	0.75	21.06666723638773	164.31765146553516	0.06666667014360428	0.023529410362243652	3.6493654069169574	0.3019607961177826	0.30588236451148987	0.09937107186975344	0.10050009263947104	0.08627451211214066	0.04313725605607033	0.04313725605607033	0.055045495483235465	0.04465573480699286	0.11764705926179886	920.6042576733705	1693.9500966625762	0.0	923.2477064220184
2	353	nan	0	PGCKO	PGCKO	114	114	0	1	1	nan	3431	1050.0	1698.0	1.0	1.554436171271023	0.8993956835591778	0.0	0.5839006126616746	0.25683871825242727	106.62892337158101	112.75194011634566	20.223748416156685	6.720928279861718	5.830951894845301	49.673388319838025	46.61128273625743	-3.615314212906993	409.7179999999988	0.7874684415882488	54.713726710528135	753.0196263231337	0.07450980693101883	0.05098038911819458	6.34322824255318	1.0	1.0	0.16045081146782444	0.21947526269983494	0.11372549086809158	0.0313725508749485	0.0313725508749485	0.19328894508921535	0.22984393905245887	0.27450981736183167	1041.6776585876735	1705.7401936900549	0.0	1047.2293791897407
2	354	nan	0	PGCKO	PGCKO	114	114	0	1	1	nan	4809	1315.0	1706.0	1.0	1.3379192805809146	0.8283960517948691	0.0	0.637291280148423	0.45944316665971435	111.508220655355	115.6027681329474	23.08679276123039	7.936478156560576	7.280109889280518	65.26538219140036	62.460529427189655	20.66831999797658	362.6739999999992	0.8698561996925025	42.24313833937049	585.3568776994944	0.07450980693101883	0.0313725471496582	1.8151163553091503	0.5333333611488342	0.545098066329956	0.131189870619163	0.12172112241619762	0.10196078568696976	0.03921568766236305	0.0313725508749485	0.10019641318125636	0.08036493512743689	0.13725490868091583	1294.8848632429042	1695.527487858123	0.0	1296.5730921189436
2	355	nan	0	PGCKO	PGCKO	114	114	0	1	1	nan	687	1385.0	1733.0	1.0	1.2966768298507128	0.43771974887520715	0.0	0.4189024390243902	0.19958295724935057	35.42863799014275	41.48493702538308	10.770329614269007	3.8459025419339357	3.1622776601683795	30.71511789955391	31.854294506780192	6.23145553815656	207.97999999999976	0.6761811023622047	8.003921795636415	58.070589795708656	0.054901961237192154	0.02352941408753395	0.7388716084813358	0.14901961386203766	0.1764705926179886	0.05231321435056481	0.08452778718443764	0.0784313753247261	0.027450980618596077	0.027450980618596077	0.025248665300223384	0.03549735094038389	0.10980392247438431	1382.9808887200813	1730.2244732494494	0.0	1383.401746724891
2	356	nan	0	PGCKO	PGCKO	114	114	0	1	1	nan	3462	1362.0	1700.0	1.0	1.428201537089366	0.5866984831721422	0.0	0.48244147157190637	0.151041536428671	87.08781791924392	100.56838469419701	22.360679774997898	6.896575367275868	5.830951894845301	76.98869233172323	70.52419081600729	56.05579052035344	536.6859999999986	0.6282551492605026	27.305882958695292	291.76863524131477	0.05882352963089943	0.0156862773001194	2.3426330661987533	0.22745098173618317	0.22745098173618317	0.0633547168415204	0.08427747985017757	0.07450980693101883	0.027450980618596077	0.027450980618596077	0.032582435503778755	0.03072206663713125	0.10196078568696976	1368.329135382109	1691.145817924343	0.0	1369.4612940496822
2	357	nan	0	PGCKO	PGCKO	114	114	0	1	1	nan	3596	860.0	1705.0	1.0	1.42839729906251	0.7962682807564923	0.0	0.4026875699888018	0.2607805205293774	97.72263186064549	109.41663493271945	17.88854381999832	5.795173048028074	5.0990195135927845	57.46488613654543	59.11668604039458	44.492305577316685	416.2719999999988	0.7661659742196655	36.30196160823107	465.49020813405514	0.06666667014360428	0.03529411926865578	11.11091885338298	0.6313725709915161	0.6313725709915161	0.10491896418563892	0.12944666522081621	0.0941176488995552	0.03921568766236305	0.03921568766236305	0.08863576772642484	0.09233319421538554	0.16470588743686676	867.4965964750279	1709.855408605807	0.0	874.8934927697442
2	358	nan	0	PGCKO	PGCKO	114	114	0	1	1	nan	5832	1150.0	1710.0	1.0	1.2967882450760007	0.8254244204919797	0.0	0.6179275270184361	0.3282004685382988	120.65999434159512	121.49485585818027	28.792360097775937	9.61069468648201	8.0	73.72677204947806	68.11409251839126	-10.575860644022782	472.54599999999857	0.8635522321759087	51.705883748829365	832.9686493985355	0.08627451211214066	0.039215683937072754	8.03382138595723	0.501960813999176	0.6392157077789307	0.12735439347002306	0.14282727184474203	0.11764705926179886	0.04313725605607033	0.04313725605607033	0.09106940868021858	0.08160549281285126	0.1764705926179886	1166.11065550025	1708.5918260692242	0.0	1158.2805212620028
2	359	nan	0	PGCKO	PGCKO	114	114	0	1	1	nan	4108	942.0	1754.0	1.0	1.5409164168681984	0.8965146364575611	0.0	0.47767441860465115	0.2299336446120763	115.90554754052111	120.60265337047937	18.439088914585774	6.050575684285379	5.385164807134504	56.579420014973365	51.34779363634206	-54.357604523464545	473.82599999999843	0.7945073010347163	32.294118486344814	505.28236649930477	0.07450980693101883	0.039215683937072754	6.858336429899807	0.23137255012989044	0.38823530077934265	0.08344733459003828	0.12299960236107711	0.10588235408067703	0.03921568766236305	0.03921568766236305	0.0430712755377633	0.059801396331050444	0.16078431904315948	953.5829006505445	1735.4008630442345	0.0	956.7005842259007
2	360	nan	0	PGCKO	PGCKO	114	114	0	1	1	nan	1801	1237.0	1704.0	1.0	1.1920409999634893	0.6402980435629506	0.0	0.5227866473149492	0.3219726170659456	58.59600569989336	68.00735254367721	17.08800749063506	5.831651274808744	5.0	44.54772721475249	45.009148411275845	-55.80270734776978	265.12599999999946	0.8509331443420742	27.7490203268826	303.4784389398992	0.10980392247438431	0.05098038911819458	2.2721817220881997	0.4627451002597809	0.501960813999176	0.13151194467716873	0.16850551856740656	0.16470588743686676	0.03529411926865578	0.03529411926865578	0.08943061239769876	0.07599981932178669	0.21176470816135406	1233.6791838534482	1708.430731269182	0.0	1235.857301499167
2	361	nan	0	PGCKO	PGCKO	114	114	0	1	1	nan	4239	1294.0	1740.0	1.0	1.4581049808443227	0.7743927944973984	-2.0	0.48724137931034484	0.15986427271498452	105.86458480291745	119.64113005150027	14.560219778561036	5.450858706644298	5.0	70.79474230142628	66.98106742129261	-18.849309532736996	577.2459999999984	0.7217776264260174	51.831373915076256	573.2941329590976	0.07450980693101883	0.04313725233078003	7.415226123340825	0.4117647111415863	0.6784313917160034	0.10599462968318253	0.13524277729631934	0.11372549086809158	0.03921568766236305	0.03921568766236305	0.07946502248053608	0.08853578229634693	0.16470588743686676	1262.4478008126068	1758.4685272636832	0.0	1268.6886058032555
2	362	nan	0	PGCKO	PGCKO	114	114	0	1	1	nan	9510	801.0	1765.0	1.0	1.1676151703332533	0.4842657715091372	0.0	0.4586226851851852	0.248895283228982	126.33910893162289	143.75326083258076	38.07886552931954	12.830104395845794	11.180339887498949	101.6996159703985	110.53673276066083	-59.02284148009622	692.9259999999967	0.814979861170623	46.1725501883775	1908.2471092697233	0.0784313753247261	0.07450980693101883	9.932785880483804	0.4313725531101227	1.0	0.08728270356971173	0.20065689897683736	0.1411764770746231	0.027450980618596077	0.027450980618596077	0.07335296102941716	0.1710012991194654	0.25882354378700256	800.2631488416101	1757.2001405426065	0.0	808.0800210304942
2	363	nan	0	PGCKO	PGCKO	114	114	0	1	1	nan	6602	1070.0	1760.0	1.0	1.2637072579083874	0.7301628338848325	0.0	0.5877849002849003	0.30313974894270557	120.15545720777226	120.83045973594572	25.019992006393608	8.094836785017469	7.211102550927978	86.06964893986455	82.09900112141642	-18.763660103883282	523.143999999998	0.8403767820773931	48.94902075827122	874.7215922139585	0.07450980693101883	0.0313725471496582	8.196577044204393	0.929411768913269	0.929411768913269	0.11201148914936206	0.1324934250551285	0.09803921729326248	0.03921568766236305	0.03921568766236305	0.13328760364351844	0.0999300339210373	0.14901961386203766	1049.8159773008215	1751.2587534719823	0.0	1056.1070887609815
2	364	nan	0	PGCKO	PGCKO	114	114	0	1	1	nan	1848	1180.0	1752.0	1.0	1.6546764785364647	0.7526380966164464	0.0	0.4666666666666667	0.19207572134693965	73.62663454869883	71.34423592694787	15.231546211727817	5.081026527343553	4.0	51.38558922344716	48.47831097924784	-71.08789338448531	347.7119999999992	0.6280373831775701	21.89411824569106	164.81176909431815	0.05882352963089943	0.02352941408753395	0.6293557377393727	0.19607843458652496	0.22745098173618317	0.07682146752874057	0.08918385773502065	0.0784313753247261	0.0313725508749485	0.0313725508749485	0.03976428821705522	0.03824969834474257	0.11372549086809158	1186.0514431314662	1758.68598757184	0.0	1185.5882034632034
2	365	nan	0	PGCKO	PGCKO	114	114	0	1	1	nan	3742	1351.0	1802.0	1.0	1.3229548977959786	0.6835514228979706	0.0	0.5197222222222222	0.3073141568510242	90.57014832103866	95.42536350467836	21.213203435596427	6.406112756375855	5.385164807134504	71.34916049052507	66.10736482642994	88.94269344737316	391.16999999999865	0.7624286878565607	27.137255480512977	502.31373937800527	0.05882352963089943	0.0313725508749485	12.655101244802692	0.545098066329956	0.5843137502670288	0.08375696135960796	0.13423670213201638	0.08627451211214066	0.0	0.0	0.11272072688913139	0.10658480585952765	0.1882352977991104	1350.5852213261937	1800.2166523720732	0.0	1351.2308925708178
2	366	nan	0	PGCKO	PGCKO	114	114	0	1	1	nan	3353	957.0	1787.0	1.0	1.280925607242596	0.7236607234205331	-3.0	0.5247261345852895	0.2656341256625841	85.9650550986842	91.67878707749138	16.492422502470642	5.482311252552407	5.0	58.32435828391744	59.329289414254504	21.824696850168472	398.2719999999987	0.8459694714267694	39.01176582276821	540.3255045749247	0.10980392247438431	0.043137259781360626	0.6630928724823174	0.23137255012989044	0.501960813999176	0.11786031970624837	0.16114688475243802	0.14901961386203766	0.04313725605607033	0.04313725605607033	0.04525245019937426	0.07001821763930023	0.20000000298023224	979.2931203383765	1793.554408005238	0.0	979.9099314047122
2	367	nan	0	PGCKO	PGCKO	114	114	0	1	1	nan	2466	1107.0	1783.0	1.0	1.8621277253501345	0.8590107555152809	0.0	0.31934731934731936	0.14731011394717652	96.12839577863934	108.6876257906115	17.46424919657298	5.483869370924897	5.0	50.181232633299125	49.2136569468225	66.05379139058648	458.65399999999875	0.6347490347490348	36.980393098667264	329.0196165200323	0.0784313753247261	0.027450978755950928	4.92141196606953	0.501960813999176	0.5882353186607361	0.10781455713897162	0.1334223911273448	0.10196078568696976	0.027450980618596077	0.027450980618596077	0.08998873588043048	0.08963472763902133	0.1568627506494522	1114.7352681693153	1795.4390583845693	0.0	1115.8325223033253
2	368	nan	0	PGCKO	PGCKO	114	114	0	1	1	nan	1624	1189.0	1809.0	1.0	1.2736157636417373	0.37242287653862444	0.0	0.4915254237288136	0.27629541885922565	53.160803573956095	58.240879114244144	15.132745950421556	5.165932782925173	4.47213595499958	50.538376368622515	49.33658255337921	-20.367311046546526	271.77599999999944	0.7564042850489054	28.91764785721898	246.87451637536287	0.08627451211214066	0.043137259781360626	4.117386795337856	0.38823530077934265	0.5098039507865906	0.13387799933897676	0.15201632781734167	0.12941177189350128	0.03529411926865578	0.03529411926865578	0.08663186044073724	0.0889031417586879	0.18039216101169586	1180.3322320075129	1813.327101164844	0.0	1180.7672413793102
2	369	nan	0	PGCKO	PGCKO	114	114	0	1	1	nan	4351	910.0	1789.0	1.0	1.3462177207985093	0.7172777758242808	0.0	0.46282310392511433	0.23751405921997323	100.06177454801832	122.71104269787622	22.0	7.382123162862353	6.082762530298219	73.19020567600936	69.72177737290704	-10.851118396980326	479.7939999999985	0.7105413570670368	36.30980488657951	646.388252697885	0.07450980693101883	0.0470588281750679	0.3013804227756523	0.3450980484485626	0.7058823704719543	0.09192355667488485	0.14856084870096187	0.12156862765550613	0.03921568766236305	0.03921568766236305	0.05136626076246546	0.0995634501349878	0.18039216101169586	899.5448555954965	1800.9981496002151	0.0	899.2436221558263
2	370	nan	0	PGCKO	PGCKO	114	114	0	1	1	nan	11554	1261.0	1863.0	1.0	1.273739543451784	0.4996663512408618	-1.0	0.5386480186480187	0.332053628270641	146.0596753450847	155.4155719353759	32.526911934581186	11.058706390374805	9.899494936611665	137.75030734410967	126.51951260022726	-56.42016933365227	661.2519999999976	0.8230810329474623	66.86274681612849	2771.2079165391624	0.09803921729326248	0.0941176563501358	6.184874312902219	0.5254902243614197	0.9921568632125854	0.11855096953214271	0.23984835697932858	0.1764705926179886	0.0	0.0	0.11039089371844613	0.18734063588209707	0.32156863808631897	1264.6209566363564	1844.9031978692592	0.0	1264.5980612774797
2	371	nan	0	PGCKO	PGCKO	114	114	0	1	1	nan	1035	1031.0	1816.0	1.0	2.230293981854998	0.9021958678533717	0.0	0.38822205551387845	0.128236943467226	70.3383866207008	65.36818798161687	8.06225774829855	3.175400728536413	3.0	35.96385800451347	30.33881553295335	-30.3947035249938	318.46999999999935	0.578535494689771	12.996078727766871	73.83529604785144	0.05098039284348488	0.0156862773001194	3.2763635556627526	0.18039216101169586	0.18039216101169586	0.05530246267134839	0.07133845028777917	0.062745101749897	0.019607843831181526	0.019607843831181526	0.027900895444295814	0.028916386452007267	0.09019608050584793	1015.0500849853612	1824.0778096573063	0.0	1018.3149758454106
2	372	nan	0	PGCKO	PGCKO	114	114	0	1	1	nan	1170	1126.0	1835.0	1.0	1.6504022654110508	0.5572348097783939	0.0	0.469690887193898	0.161514143353755	53.916646450232136	54.70831746635972	9.055385138137417	3.3089058167223557	3.0	45.24117080615402	44.76995503944853	82.93753526671652	301.71199999999925	0.6712564543889846	31.537255745381117	190.27843639999628	0.08627451211214066	0.05882353335618973	4.9456640177351225	0.501960813999176	0.5372549295425415	0.12872349283829027	0.16263114222221906	0.14509804546833038	0.0470588244497776	0.0470588244497776	0.09245478464539385	0.10596819490474021	0.19607843458652496	1136.230992785656	1841.2465942660945	0.0	1136.7076923076922
2	373	nan	0	PGCKO	PGCKO	114	114	0	1	1	nan	891	948.0	1812.0	1.0	2.0993626392764786	0.8916714237036484	0.0	0.4419642857142857	0.21099195063412648	62.83163345471935	62.289646009589745	9.219544457292887	3.1408829636385565	2.8284271247461903	30.06625509489787	28.442824379127888	-87.5209097336009	230.36199999999957	0.6988235294117647	17.870588790625334	92.9803947545588	0.05882352963089943	0.03921569138765335	1.6421197838063475	0.2980392277240753	0.2980392277240753	0.09765349065915482	0.1043551007346339	0.09019608050584793	0.027450980618596077	0.027450980618596077	0.057620639362187386	0.05862879703641174	0.1411764770746231	949.9814002652232	1825.7346689142362	0.0	948.4197530864197
2	374	nan	0	PGCKO	PGCKO	114	114	0	1	1	nan	3523	978.0	1877.0	1.0	1.2929657521102154	0.8367693929539184	0.0	0.5325774754346183	0.3408910559287791	94.34364297587773	104.17293314484334	25.0	8.166557133268224	7.0	57.966157986346765	51.65837693453413	89.39305285122204	360.373999999999	0.8450467738066683	33.341177340596914	453.1568751372397	0.062745101749897	0.0470588244497776	7.511003919195192	0.3137255012989044	0.45490196347236633	0.11698658715998918	0.12862812237787105	0.10196078568696976	0.03921568766236305	0.0313725508749485	0.06682145603433634	0.08265759885422669	0.1764705926179886	975.0446627052675	1866.4055644702357	0.0	976.8787964802725
2	375	nan	0	PGCKO	PGCKO	114	114	0	1	1	nan	3053	933.0	1880.0	1.0	1.3737904318384542	0.6528088037014229	0.0	0.5088333333333334	0.26999763251841646	82.27853422975005	96.89685237405806	17.72004514666935	6.0164130363332555	5.0	63.69663081541348	62.32785874830025	46.44226430689574	376.9539999999991	0.7688239738101234	27.364706583321095	380.92549968510866	0.0784313753247261	0.037254899740219116	2.2668845910367597	0.26274511218070984	0.40784314274787903	0.08419909717944953	0.12477088099741522	0.10784313827753067	0.03529411926865578	0.03529411926865578	0.04630720771791032	0.06223659736635992	0.16078431904315948	924.902013686827	1871.6888897826336	0.0	922.9561087454962
2	376	nan	0	PGCKO	PGCKO	114	114	0	1	1	nan	2928	1082.0	1818.0	1.0	1.235484412349908	0.6187675790087863	0.0	0.5005128205128205	0.3351534439309624	75.39104851685754	77.78174593052023	19.924858845171276	6.371644420452673	5.385164807134504	65.3359105550209	59.22525588211896	52.81669939828487	331.3359999999992	0.7791378392762107	22.41176526248455	273.58824265375733	0.062745101749897	0.02352941408753395	2.7102639237132635	0.3921568691730499	0.3921568691730499	0.08120204805248026	0.09343860746371493	0.08235294371843338	0.03529411926865578	0.03529411926865578	0.05797302749678004	0.04335509103437995	0.10980392247438431	1088.6718268495863	1826.251128784423	0.0	1086.236680327869
2	377	nan	0	PGCKO	PGCKO	114	114	0	1	1	nan	685	881.0	1868.0	1.0	2.2037758327312065	0.668492570742841	0.0	0.29198635976129583	0.09560834589540246	49.732713435823	50.48762224545735	7.615773105863909	2.7431711892755057	2.23606797749979	39.824309281594545	36.98715493983289	-82.61849886642896	300.0559999999992	0.4768534632788026	11.831372877582908	41.74117758311331	0.05098039284348488	0.011764705181121826	2.0079240592759486	0.14509804546833038	0.14509804546833038	0.054774874433254205	0.06093602566877856	0.05882352963089943	0.027450980618596077	0.027450980618596077	0.026574306015644842	0.018832964662551743	0.07058823853731155	882.3961856196023	1855.0682074173912	0.0	880.5240875912409
2	378	nan	0	PGCKO	PGCKO	114	114	0	1	1	nan	3122	1204.0	1851.0	1.0	1.1276852849191035	0.5635000328202132	0.0	0.5876152832674572	0.411657223036182	72.9179669331503	82.85529554590944	16.492422502470642	6.32666680021789	5.830951894845301	58.2634545576067	60.238702152378934	-50.88980693395468	308.71199999999925	0.8841687907108468	28.27451054006815	461.2823667153716	0.10196078568696976	0.039215683937072754	3.4059404868386833	0.32549020648002625	0.3803921639919281	0.10916799436319749	0.1477521994604009	0.13725490868091583	0.04313725605607033	0.04313725605607033	0.061236110135839336	0.06565045020141817	0.18039216101169586	1188.1842094086192	1851.5374191384128	0.0	1189.629724535554
2	379	nan	0	PGCKO	PGCKO	114	114	0	1	1	nan	4203	1031.0	1887.0	1.0	1.847376205754239	0.886179016310866	0.0	0.46472799646174257	0.25153280530311056	127.37920598112466	120.83045973594572	19.72308292331602	6.2118716014835975	5.0990195135927845	60.54015481337644	59.02026555392499	10.905383808791763	458.2339999999989	0.7025491015461763	36.57647156715393	483.54511163011193	0.07058823853731155	0.03529411554336548	3.0330039801117374	0.4156862795352936	0.4156862795352936	0.09144117891788482	0.11504761161791861	0.10196078568696976	0.0313725508749485	0.0313725508749485	0.06206329396454848	0.058592563088982814	0.1411764770746231	1051.5614335264781	1891.491411485199	0.0	1053.4822745657864
2	380	nan	0	PGCKO	PGCKO	114	114	0	1	1	nan	5002	1153.0	1905.0	1.0	1.4650897392043298	0.7719520932719236	0.0	0.46905476369092275	0.24271436285505524	115.10844514528057	129.0348790056394	22.67156809750927	7.6807098563789875	6.708203932499369	84.29354340549467	73.17221819371548	16.402406659076767	508.8959999999986	0.7073964078631029	32.125490978360176	604.1137415841222	0.0784313753247261	0.0313725546002388	2.164781926602346	0.4313725531101227	0.4313725531101227	0.07759780429555597	0.12077443854140787	0.10196078568696976	0.0	0.0	0.0599343505489493	0.05939914591985548	0.1568627506494522	1155.1562035219044	1907.1064661085297	0.0	1153.8380647740903
2	381	nan	0	PGCKO	PGCKO	114	114	0	1	1	nan	3575	1021.0	1925.0	1.0	2.5022128036710605	0.9655427066015999	0.0	0.6756756756756757	0.24672672703629495	145.80989461994878	143.01398533010678	19.0	6.6480130482348665	6.0	36.0	37.946246077401625	2.9158974626701175	426.7119999999991	0.8374326540173342	26.627451736479998	402.90589347854257	0.07058823853731155	0.0313725546002388	1.5524382003363784	0.1882352977991104	0.5098039507865906	0.07500690629994365	0.11270094922476716	0.09803921729326248	0.0	0.0	0.041878808310423454	0.06238357500204181	0.1411764770746231	1038.3797023484713	1925.4241247356777	0.0	1039.6576223776224
3	1	nan	0	PGCKO	PGCKO	114	114	0	2	2	nan	4123	893.0	558.0	1.0	3.220136279753496	0.8707349950061216	0.0	0.2860215053763441	0.10660148631073192	164.70179796472095	167.547008329006	16.0312195418814	4.783710052606949	4.123105625617661	80.90470855240456	80.99252881053799	-76.08913100821975	697.1559999999977	0.47055466788404476	29.960784826427698	309.3019693121314	0.054901961237192154	0.0156862773001194	4.111937232320716	0.09803921729326248	0.1921568661928177	0.053501401475763745	0.0750186682784699	0.07058823853731155	0.03529411926865578	0.019607843831181526	0.0079173166073306	0.028922538902684924	0.09019608050584793	876.1656227814767	527.6455269048699	0.0	877.1149648314334
3	2	nan	0	PGCKO	PGCKO	114	114	0	2	2	nan	3962	781.0	531.0	1.0	1.307111627513744	0.7007957770651733	0.0	0.5615875265768958	0.21584348690563357	93.36207746975758	92.41753080449618	24.413111231467404	7.848105037360872	6.708203932499369	81.56639579555372	66.6009541070933	-63.92471345879063	480.2779999999983	0.6921128482836929	20.61568663455546	403.2353048324585	0.05882352963089943	0.0313725508749485	2.334148638812573	0.125490203499794	0.4941176474094391	0.052591037333049644	0.10177569531359376	0.09019608050584793	0.019607843831181526	0.019607843831181526	0.012478158642029181	0.056319507296661	0.12941177189350128	788.329219541415	516.6863700546347	0.0	790.660777385159
3	3	nan	0	PGCKO	PGCKO	114	114	0	2	2	nan	84	924.0	539.0	1.0	5.419976668140511	0.7164732260720206	0.0	0.19444444444444445	0.05337442341869679	27.964206219281127	23.345235059857504	1.4142135623730951	1.004931113837775	1.0	15.17893276880822	19.508238259166944	20.398843825212246	140.63000000000002	0.2896551724137931	1.7686275215819478	1.7882353654131293	0.01568627543747425	0.003921568393707275	1.1214873213530017	0.04313725605607033	0.04313725605607033	0.02130876532026443	0.021288516254918205	0.019607843831181526	0.0117647061124444	0.0117647061124444	0.006756602794258325	0.0067187975835304075	0.027450980618596077	930.44736836926	546.7719298409987	0.0	929.3809523809524
3	4	nan	0	PGCKO	PGCKO	114	114	0	2	2	nan	97	792.0	561.0	1.0	7.692851061566987	0.6153673772479514	0.0	0.15544871794871795	0.051735359729517455	34.253756866835545	25.96150997149434	1.0	1.0	1.0	19.473319981009983	27.000196379317533	-31.490776830002513	153.49599999999995	0.21700223713646533	1.7803922314196825	1.7803922314196825	0.01568627543747425	0.0	0.3518977653350695	0.027450980618596077	0.027450980618596077	0.01835455908680085	0.01835455908680085	0.01568627543747425	0.01568627543747425	0.01568627543747425	0.003357273216834788	0.003357273216834788	0.019607843831181526	797.4295153853764	569.8788546388909	0.0	797.1030927835052
3	5	nan	0	PGCKO	PGCKO	114	114	0	2	2	nan	5517	904.0	626.0	1.0	1.17491748789519	0.5823472022110201	0.0	0.48255051167672525	0.20042205288116421	99.54575249669139	118.43141475132347	31.144823004794873	10.067251485724912	8.48528137423857	86.87588432968185	80.92474194178725	56.71602959436653	588.143999999998	0.6880768271389375	28.77647120691836	415.94118751212955	0.0470588244497776	0.019607845693826675	1.7464569768325318	0.23137255012989044	0.3176470696926117	0.06032803188033199	0.07539263866451505	0.06666667014360428	0.027450980618596077	0.01568627543747425	0.026040487381021677	0.0428355062476634	0.09019608050584793	907.4850704699296	622.4751331906103	0.0	907.5385173101323
3	6	nan	0	PGCKO	PGCKO	114	114	0	2	2	nan	3335	1037.0	654.0	1.0	2.0925733215440947	0.7170603303844174	-2.0	0.35090488215488214	0.12126713194908947	109.19913551551527	112.89818421923357	14.142135623730951	4.793173639143636	4.123105625617661	84.09070973956067	76.11301027487588	17.52045719165116	587.8699999999978	0.5372533225936368	33.53333406150341	379.8549118358642	0.06666667014360428	0.03529411554336548	4.663584135813559	0.3686274588108063	0.49803921580314636	0.07134751927979449	0.11389952378886482	0.09803921729326248	0.01568627543747425	0.01568627543747425	0.052820482443918834	0.06294583358519722	0.14509804546833038	1039.365794982705	642.7365247746451	0.0	1042.6191904047976
3	7	nan	0	PGCKO	PGCKO	114	114	0	2	2	nan	1884	973.0	610.0	1.0	1.4676040564290727	0.8253209734452975	0.0	0.47467876039304613	0.15516867353269242	72.99648819833419	80.75270893288967	17.0	5.70283254338302	5.0	44.2106377222143	41.21847982678769	89.90306781615881	390.60999999999905	0.6953312419265547	20.000000512227416	189.86275027133524	0.05882352963089943	0.02352941408753395	4.017038435697939	0.3921568691730499	0.3921568691730499	0.06734006906473877	0.10077640672576181	0.0784313753247261	0.019607843831181526	0.019607843831181526	0.05498500972406233	0.06150708054704174	0.12156862765550613	975.2663017598151	612.8629557058426	0.0	973.208067940552
3	8	nan	0	PGCKO	PGCKO	114	114	0	2	2	nan	89	984.0	650.0	1.0	8.240621742992655	0.7888580714881864	0.0	0.16729323308270677	0.04656742087869607	36.83787637296502	28.792360097775937	1.0	1.0	1.0	15.717421684180273	22.63965322932985	16.17302060946427	154.97399999999993	0.21975308641975308	2.6470589078962803	2.6470589078962803	0.027450980618596077	0.003921570256352425	0.7368423212466627	0.05098039284348488	0.05098039284348488	0.029742234920182926	0.029742234920182926	0.027450980618596077	0.019607843831181526	0.019607843831181526	0.006723549808894913	0.006723549808894913	0.0313725508749485	992.4340740456252	643.9096296055278	0.0	992.5280898876405
3	9	nan	0	PGCKO	PGCKO	114	114	0	2	2	nan	8050	1045.0	571.0	1.0	3.0485615061473776	0.9683316217177755	0.0	0.24864864864864866	0.11366551707057836	242.04627929296723	248.2196607845559	23.40939982143925	6.209278780639966	5.0	70.37431103770466	60.43109419800411	39.64190510358865	943.3839999999963	0.6318929314337297	49.00392258167267	738.7804116047919	0.05882352963089943	0.019607845693826675	3.7657487242929957	0.26274511218070984	0.3490196168422699	0.06218771901227496	0.09177396417450831	0.0784313753247261	0.0	0.0	0.029495611925662277	0.04396125801783933	0.10588235408067703	1085.3691563803447	603.2342918175294	0.0	1082.2499378881987
3	10	nan	0	PGCKO	PGCKO	114	114	0	2	2	nan	9322	964.0	704.0	1.0	1.3971562335839418	0.7693680886392653	0.0	0.4529640427599611	0.16010647758744137	153.20078659268668	150.3362896974646	26.076809620810597	8.761234324769607	7.615773105863909	122.08392420526226	97.8655383376969	-41.22286419990674	855.3719999999969	0.6771510550975194	44.8823538441211	1024.1137531939894	0.05882352963089943	0.0313725471496582	3.5912748784048496	0.3176470696926117	0.47843137383461	0.06439362101021678	0.10985987483308189	0.08627451211214066	0.027450980618596077	0.019607843831181526	0.039060043663665465	0.07165866111628191	0.13725490868091583	972.0860198762311	718.0533488298175	0.0	975.387255953658
3	11	nan	0	PGCKO	PGCKO	114	114	0	2	2	nan	2356	1126.0	677.0	1.0	1.8955746369037278	0.8375465420277184	0.0	0.2530612244897959	0.20724290963023667	93.46379527623624	115.66330446602328	12.041594578792296	4.243490338973703	4.123105625617661	51.67749598450757	51.065438599790596	45.40341601933279	377.96599999999876	0.6572743757846282	28.949020393192768	279.4588305838406	0.07450980693101883	0.03529411554336548	1.5162500285358085	0.29019609093666077	0.29019609093666077	0.09522704076708148	0.11861580245494084	0.10588235408067703	0.0313725508749485	0.0313725508749485	0.04462764138906025	0.054368046353773396	0.15294118225574493	1140.2721927281	692.0386320810641	0.0	1139.6209677419354
3	12	nan	0	PGCKO	PGCKO	114	114	0	2	2	nan	7063	1069.0	703.0	1.0	1.7389664941417784	0.9023518844730266	0.0	0.3983194225129709	0.27267679990703864	162.11820835772866	153.93505123915085	25.238858928247925	8.624598418608668	7.280109889280518	82.3338089162135	69.87296220624654	-51.76635582129233	570.5259999999981	0.790442616529573	46.380393244326115	939.8941426984966	0.07058823853731155	0.047058820724487305	7.297298227750953	0.42352941632270813	0.6117647290229797	0.09703011138980358	0.13307293539551135	0.11372549086809158	0.03921568766236305	0.03529411926865578	0.06531505633107687	0.07782745916463253	0.1725490242242813	1073.0301410597012	706.4968686468203	0.0	1067.254707631318
3	13	nan	0	PGCKO	PGCKO	114	114	0	2	2	nan	7130	855.0	755.0	1.0	2.619534702943128	0.8862604525667663	0.0	0.34348203102418345	0.093568146281135	197.50822363152278	199.6246477767713	21.95449840010015	6.055028986810505	5.0	101.62242689022352	91.48328704471233	-79.47467629386311	978.5559999999962	0.5160496507798646	44.070589028298855	696.5294311493635	0.062745101749897	0.019607845693826675	6.515002836943468	0.26274511218070984	0.364705890417099	0.05501946195792616	0.09768996229303836	0.0784313753247261	0.0313725508749485	0.0313725508749485	0.019507851120193043	0.051407494694996114	0.11764705926179886	859.5177547161009	734.5052670024306	0.0	858.8260869565217
3	14	nan	0	PGCKO	PGCKO	114	114	0	2	2	nan	1116	1181.0	709.0	1.0	1.4858162243520794	0.5931545173638867	0.0	0.42972660762418174	0.1493755536395428	50.59305945863981	57.0087712549569	12.529964086141668	3.870929939164737	3.0	43.1335136523794	40.731897441597376	-69.0216492732813	306.40599999999915	0.6120098711269537	12.000000266358256	90.06666934676468	0.05882352963089943	0.0156862773001194	2.8494597766799337	0.20392157137393951	0.30980393290519714	0.05194805310111799	0.08070490084835545	0.07058823853731155	0.0	0.0	0.029717098636509714	0.04233270992515372	0.09019608050584793	1182.016066534718	712.5454347529546	0.0	1182.133512544803
3	15	nan	0	PGCKO	PGCKO	114	114	0	2	2	nan	1932	1090.0	735.0	1.0	1.6762011167276416	0.8765713224932177	0.0	0.48360450563204005	0.20583550693619956	81.73690592398117	84.5931439302264	10.04987562112089	3.715681247441665	3.605551275463989	44.41057730202768	39.33768237048193	3.8202523305957725	343.43799999999914	0.7508744656043529	23.650980934500694	191.44706380926073	0.05882352963089943	0.027450982481241226	2.242169264046751	0.29019609093666077	0.3333333432674408	0.08127484857216734	0.09909268313108734	0.08627451211214066	0.0313725508749485	0.027450980618596077	0.05474966641655767	0.05169206799397176	0.12156862765550613	1112.6934185059424	735.7152747775685	0.0	1114.0807453416148
3	16	nan	0	PGCKO	PGCKO	114	114	0	2	2	nan	265	1204.0	761.0	1.0	2.572601282308751	0.7865530833361127	-1.0	0.3263546798029557	0.09564048478729976	35.473716698740205	32.802438933713454	5.385164807134504	1.9563884329964893	1.4142135623730951	20.404328797178465	21.905824225656062	44.59131984061497	186.5979999999998	0.46944198405668736	4.639215786010027	14.780392553657293	0.0313725508749485	0.011764708906412125	2.809127197863949	0.09803921729326248	0.12941177189350128	0.036529258157559266	0.0557750662402162	0.05882352963089943	0.01568627543747425	0.01568627543747425	0.01824639413555862	0.025851465129473877	0.07058823853731155	1201.9389758487162	757.0222870746056	0.0	1199.422641509434
3	17	nan	0	PGCKO	PGCKO	114	114	0	2	2	nan	101	1175.0	782.0	1.0	5.471592238517731	0.4068882220351001	0.0	0.21861471861471862	0.046322106678436704	27.72703374841554	22.80350850198276	1.4142135623730951	1.0082022487598632	1.0	20.0	25.328034094278593	-46.20248208727377	165.52799999999988	0.26613965744400525	1.9333333978429437	1.9686275171115994	0.01568627543747425	0.003921568393707275	1.266325473855961	0.0313725508749485	0.0313725508749485	0.019528620180231753	0.01949136155556039	0.019607843831181526	0.007843137718737125	0.007843137718737125	0.005077423631643551	0.005041287478544979	0.0235294122248888	1175.9960158595138	773.8625498443571	0.0	1174.8217821782177
3	18	nan	0	PGCKO	PGCKO	114	114	0	2	2	nan	1568	1091.0	802.0	1.0	2.152679649836886	0.7628036254148293	0.0	0.3712121212121212	0.11777296207477433	77.76854903712048	68.26419266350405	10.63014581273465	3.4551021669388553	3.0	61.77649724758987	50.287493229505564	7.690159917710768	409.0299999999987	0.4920759453946336	16.5647061932832	116.90196385793388	0.054901961237192154	0.011764708906412125	2.358144793203514	0.12156862765550613	0.20392157137393951	0.05241995630785823	0.07455482388898844	0.06666667014360428	0.027450980618596077	0.027450980618596077	0.016843365490494203	0.028788548444036676	0.08627451211214066	1103.4256625542446	802.0698758757061	0.0	1105.7838010204082
3	19	nan	0	PGCKO	PGCKO	114	114	0	2	2	nan	182	970.0	807.0	1.0	5.4997632215741445	0.7496829174051899	-2.0	0.18666666666666668	0.02469401570425216	42.10645561322144	38.47076812334269	1.0	1.0	1.0	23.040884378451633	27.86593409027665	3.115601682631482	304.32999999999936	0.2505161734342739	4.149019725620747	4.149019725620747	0.019607843831181526	0.003921568393707275	1.3890875227771142	0.03921568766236305	0.03921568766236305	0.02279681167923487	0.02279681167923487	0.0235294122248888	0.007843137718737125	0.007843137718737125	0.0054510280496423424	0.0054510280496423424	0.027450980618596077	964.4149338013674	807.5841209888284	0.0	963.0439560439561
3	20	nan	0	PGCKO	PGCKO	114	114	0	2	2	nan	101	1117.0	807.0	1.0	8.139677847483375	0.7159981379313685	0.0	0.14809384164222875	0.04980461228034307	37.53167659453593	30.265491900843113	1.0	1.0	1.0	20.6	26.200945592652744	-6.629782069466279	159.63599999999997	0.2146652497343252	3.6156863756477833	3.6156863756477833	0.027450980618596077	0.00784313678741455	1.8710402195595162	0.05098039284348488	0.05098039284348488	0.0357988750064137	0.0357988750064137	0.03921568766236305	0.019607843831181526	0.019607843831181526	0.008806379118983108	0.008806379118983108	0.04313725605607033	1114.9403470850502	816.1193058371117	0.0	1113.069306930693
[truncated: 3,743 more rows]
[truncated: 7 more columns]
