# Supplementary material for: Mutationally-activated PI3’-kinase-α promotes de-differentiation of lung tumors initiated by the BRAFV600E oncoprotein kinase
Source: eLife. 2019 Aug 27;8:e43668. doi: 10.7554/eLife.43668 (PMC6711745; doi:10.7554/eLife.43668)
Supplement: Figure 7—source data 3. [file elife-43668-fig7-data3.xlsx]

## Sheet: Sftpa
Xfection	M	L	P	N	F	LP	PNF	LNF	LPNF
	0.91691	1.48281	2.15182	0.903198	2.96466	4.05497	5.27044	3.41151	22.0296
	1.18618	2.06463	3.14376	0.79763	3.58493	5.38156	5.57329	3.00147	23.476
	0.896914	1.88119	3.12067	0.839868	4.4507	5.86958	6.5777	3.54055	31.2214
M = Mock
L = NR5A2
P = PGC1a
N = NKX2.1
F = FOXA1

## Sheet: Sftpb
Xfection	M	L	P	N	F	LP	PNF	LNF	LPNF
	0.63886	1.87648	3.8382	4.91452	0.197063	12.9996	0.534552	1.05389	29.7206
	1.10528	2.10342	5.44687	5.4614	0.225611	19.7539	0.604477	1.18521	37.4725
	1.25586	2.69728	7.41882	5.36077	0.268625	16.8617	0.780453	1.15799	42.8251

## Sheet: Sftpc
Xfection	M	L	P	N	F	LP	PNF	LNF	LPNF
	0.565158	5.67814	2.04212	1.57186	1.09799	84.2896	2.10323	2.50846	88.4983
	1.1766	8.49954	4.08306	2.37153	1.15637	120.278	2.19798	3.65066	126.835
	1.25824	8.65784	4.19177	2.58397	1.68814	139.023	2.51197	2.69509	119.489
